# Supplementary material for: Playing the mirror game in virtual reality with an autonomous character
Source: Sci Rep. 2022 Dec 9;12:21329. doi: 10.1038/s41598-022-25197-z (PMC9734752; doi:10.1038/s41598-022-25197-z)
Supplement: Supplementary file 2 — Supplementary Information 1. [file 41598_2022_25197_MOESM2_ESM.zip › Data/Couple15/baseline_player1.json]

{
    "isFemale": false,
    "eyesLevel": 1.6707042455673218,
    "timestamps": [
        0.0,
        0.02001953125,
        0.040008544921875,
        0.060028076171875,
        0.08001708984375,
        0.100006103515625,
        0.120025634765625,
        0.1400146484375,
        0.160003662109375,
        0.180023193359375,
        0.20001220703125,
        0.220001220703125,
        0.240020751953125,
        0.260009765625,
        0.280029296875,
        0.300018310546875,
        0.32000732421875,
        0.34002685546875,
        0.360015869140625,
        0.3800048828125,
        0.4000244140625,
        0.420013427734375,
        0.44000244140625,
        0.46002197265625,
        0.480010986328125,
        0.5,
        0.52001953125,
        0.540008544921875,
        0.560028076171875,
        0.58001708984375,
        0.600006103515625,
        0.620025634765625,
        0.6400146484375,
        0.660003662109375,
        0.680023193359375,
        0.70001220703125,
        0.720001220703125,
        0.740020751953125,
        0.760009765625,
        0.780029296875,
        0.800018310546875,
        0.82000732421875,
        0.84002685546875,
        0.860015869140625,
        0.8800048828125,
        0.9000244140625,
        0.920013427734375,
        0.94000244140625,
        0.96002197265625,
        0.980010986328125,
        1.0,
        1.02001953125,
        1.040008544921875,
        1.060028076171875,
        1.08001708984375,
        1.100006103515625,
        1.120025634765625,
        1.1400146484375,
        1.160003662109375,
        1.180023193359375,
        1.20001220703125,
        1.220001220703125,
        1.240020751953125,
        1.260009765625,
        1.280029296875,
        1.300018310546875,
        1.32000732421875,
        1.34002685546875,
        1.360015869140625,
        1.3800048828125,
        1.4000244140625,
        1.420013427734375,
        1.44000244140625,
        1.46002197265625,
        1.480010986328125,
        1.5,
        1.52001953125,
        1.540008544921875,
        1.560028076171875,
        1.58001708984375,
        1.600006103515625,
        1.620025634765625,
        1.6400146484375,
        1.660003662109375,
        1.680023193359375,
        1.70001220703125,
        1.720001220703125,
        1.740020751953125,
        1.760009765625,
        1.780029296875,
        1.800018310546875,
        1.82000732421875,
        1.84002685546875,
        1.860015869140625,
        1.8800048828125,
        1.9000244140625,
        1.920013427734375,
        1.94000244140625,
        1.96002197265625,
        1.980010986328125,
        2.0,
        2.02001953125,
        2.040008544921875,
        2.060028076171875,
        2.08001708984375,
        2.100006103515625,
        2.120025634765625,
        2.1400146484375,
        2.160003662109375,
        2.180023193359375,
        2.20001220703125,
        2.220001220703125,
        2.240020751953125,
        2.260009765625,
        2.280029296875,
        2.300018310546875,
        2.32000732421875,
        2.34002685546875,
        2.360015869140625,
        2.3800048828125,
        2.4000244140625,
        2.420013427734375,
        2.44000244140625,
        2.46002197265625,
        2.480010986328125,
        2.5,
        2.52001953125,
        2.540008544921875,
        2.560028076171875,
        2.58001708984375,
        2.600006103515625,
        2.620025634765625,
        2.6400146484375,
        2.660003662109375,
        2.680023193359375,
        2.70001220703125,
        2.720001220703125,
        2.740020751953125,
        2.760009765625,
        2.780029296875,
        2.800018310546875,
        2.82000732421875,
        2.84002685546875,
        2.860015869140625,
        2.8800048828125,
        2.9000244140625,
        2.920013427734375,
        2.94000244140625,
        2.96002197265625,
        2.980010986328125,
        3.0,
        3.02001953125,
        3.040008544921875,
        3.060028076171875,
        3.08001708984375,
        3.100006103515625,
        3.120025634765625,
        3.1400146484375,
        3.160003662109375,
        3.180023193359375,
        3.20001220703125,
        3.220001220703125,
        3.240020751953125,
        3.260009765625,
        3.280029296875,
        3.300018310546875,
        3.32000732421875,
        3.34002685546875,
        3.360015869140625,
        3.3800048828125,
        3.4000244140625,
        3.420013427734375,
        3.44000244140625,
        3.46002197265625,
        3.480010986328125,
        3.5,
        3.52001953125,
        3.540008544921875,
        3.560028076171875,
        3.58001708984375,
        3.600006103515625,
        3.620025634765625,
        3.6400146484375,
        3.660003662109375,
        3.680023193359375,
        3.70001220703125,
        3.720001220703125,
        3.740020751953125,
        3.760009765625,
        3.780029296875,
        3.800018310546875,
        3.82000732421875,
        3.84002685546875,
        3.860015869140625,
        3.8800048828125,
        3.9000244140625,
        3.920013427734375,
        3.94000244140625,
        3.96002197265625,
        3.980010986328125,
        4.0,
        4.02001953125,
        4.040008544921875,
        4.060028076171875,
        4.08001708984375,
        4.100006103515625,
        4.120025634765625,
        4.1400146484375,
        4.160003662109375,
        4.180023193359375,
        4.20001220703125,
        4.220001220703125,
        4.240020751953125,
        4.260009765625,
        4.280029296875,
        4.300018310546875,
        4.32000732421875,
        4.34002685546875,
        4.360015869140625,
        4.3800048828125,
        4.4000244140625,
        4.420013427734375,
        4.44000244140625,
        4.46002197265625,
        4.480010986328125,
        4.5,
        4.52001953125,
        4.540008544921875,
        4.560028076171875,
        4.58001708984375,
        4.600006103515625,
        4.620025634765625,
        4.6400146484375,
        4.660003662109375,
        4.680023193359375,
        4.70001220703125,
        4.720001220703125,
        4.740020751953125,
        4.760009765625,
        4.780029296875,
        4.800018310546875,
        4.82000732421875,
        4.84002685546875,
        4.860015869140625,
        4.8800048828125,
        4.9000244140625,
        4.920013427734375,
        4.94000244140625,
        4.96002197265625,
        4.980010986328125,
        5.0,
        5.02001953125,
        5.040008544921875,
        5.060028076171875,
        5.08001708984375,
        5.100006103515625,
        5.120025634765625,
        5.1400146484375,
        5.160003662109375,
        5.180023193359375,
        5.20001220703125,
        5.220001220703125,
        5.240020751953125,
        5.260009765625,
        5.280029296875,
        5.300018310546875,
        5.32000732421875,
        5.34002685546875,
        5.360015869140625,
        5.3800048828125,
        5.4000244140625,
        5.420013427734375,
        5.44000244140625,
        5.46002197265625,
        5.480010986328125,
        5.5,
        5.52001953125,
        5.540008544921875,
        5.560028076171875,
        5.58001708984375,
        5.600006103515625,
        5.620025634765625,
        5.6400146484375,
        5.660003662109375,
        5.680023193359375,
        5.70001220703125,
        5.720001220703125,
        5.740020751953125,
        5.760009765625,
        5.780029296875,
        5.800018310546875,
        5.82000732421875,
        5.84002685546875,
        5.860015869140625,
        5.8800048828125,
        5.9000244140625,
        5.920013427734375,
        5.94000244140625,
        5.96002197265625,
        5.980010986328125,
        6.0,
        6.02001953125,
        6.040008544921875,
        6.060028076171875,
        6.08001708984375,
        6.100006103515625,
        6.120025634765625,
        6.1400146484375,
        6.160003662109375,
        6.180023193359375,
        6.20001220703125,
        6.220001220703125,
        6.240020751953125,
        6.260009765625,
        6.280029296875,
        6.300018310546875,
        6.32000732421875,
        6.34002685546875,
        6.360015869140625,
        6.3800048828125,
        6.4000244140625,
        6.420013427734375,
        6.44000244140625,
        6.46002197265625,
        6.480010986328125,
        6.5,
        6.52001953125,
        6.540008544921875,
        6.560028076171875,
        6.58001708984375,
        6.600006103515625,
        6.620025634765625,
        6.6400146484375,
        6.660003662109375,
        6.680023193359375,
        6.70001220703125,
        6.720001220703125,
        6.740020751953125,
        6.760009765625,
        6.780029296875,
        6.800018310546875,
        6.82000732421875,
        6.84002685546875,
        6.860015869140625,
        6.8800048828125,
        6.9000244140625,
        6.920013427734375,
        6.94000244140625,
        6.96002197265625,
        6.980010986328125,
        7.0,
        7.02001953125,
        7.040008544921875,
        7.060028076171875,
        7.08001708984375,
        7.100006103515625,
        7.120025634765625,
        7.1400146484375,
        7.160003662109375,
        7.180023193359375,
        7.20001220703125,
        7.220001220703125,
        7.240020751953125,
        7.260009765625,
        7.280029296875,
        7.300018310546875,
        7.32000732421875,
        7.34002685546875,
        7.360015869140625,
        7.3800048828125,
        7.4000244140625,
        7.420013427734375,
        7.44000244140625,
        7.46002197265625,
        7.480010986328125,
        7.5,
        7.52001953125,
        7.540008544921875,
        7.560028076171875,
        7.58001708984375,
        7.600006103515625,
        7.620025634765625,
        7.6400146484375,
        7.660003662109375,
        7.680023193359375,
        7.70001220703125,
        7.720001220703125,
        7.740020751953125,
        7.760009765625,
        7.780029296875,
        7.800018310546875,
        7.82000732421875,
        7.84002685546875,
        7.860015869140625,
        7.8800048828125,
        7.9000244140625,
        7.920013427734375,
        7.94000244140625,
        7.96002197265625,
        7.980010986328125,
        8.0,
        8.02001953125,
        8.040008544921875,
        8.060028076171875,
        8.08001708984375,
        8.100006103515625,
        8.120025634765625,
        8.1400146484375,
        8.160003662109375,
        8.180023193359375,
        8.20001220703125,
        8.220001220703125,
        8.240020751953125,
        8.260009765625,
        8.280029296875,
        8.300018310546875,
        8.32000732421875,
        8.34002685546875,
        8.360015869140625,
        8.3800048828125,
        8.4000244140625,
        8.420013427734375,
        8.44000244140625,
        8.46002197265625,
        8.480010986328125,
        8.5,
        8.52001953125,
        8.540008544921875,
        8.560028076171875,
        8.58001708984375,
        8.600006103515625,
        8.620025634765625,
        8.6400146484375,
        8.660003662109375,
        8.680023193359375,
        8.70001220703125,
        8.720001220703125,
        8.740020751953125,
        8.760009765625,
        8.780029296875,
        8.800018310546875,
        8.82000732421875,
        8.84002685546875,
        8.860015869140625,
        8.8800048828125,
        8.9000244140625,
        8.920013427734375,
        8.94000244140625,
        8.96002197265625,
        8.980010986328125,
        9.0,
        9.02001953125,
        9.040008544921875,
        9.060028076171875,
        9.08001708984375,
        9.100006103515625,
        9.120025634765625,
        9.1400146484375,
        9.160003662109375,
        9.180023193359375,
        9.20001220703125,
        9.220001220703125,
        9.240020751953125,
        9.260009765625,
        9.280029296875,
        9.300018310546875,
        9.32000732421875,
        9.34002685546875,
        9.360015869140625,
        9.3800048828125,
        9.4000244140625,
        9.420013427734375,
        9.44000244140625,
        9.46002197265625,
        9.480010986328125,
        9.5,
        9.52001953125,
        9.540008544921875,
        9.560028076171875,
        9.58001708984375,
        9.600006103515625,
        9.620025634765625,
        9.6400146484375,
        9.660003662109375,
        9.680023193359375,
        9.70001220703125,
        9.720001220703125,
        9.740020751953125,
        9.760009765625,
        9.780029296875,
        9.800018310546875,
        9.82000732421875,
        9.84002685546875,
        9.860015869140625,
        9.8800048828125,
        9.9000244140625,
        9.920013427734375,
        9.94000244140625,
        9.96002197265625,
        9.980010986328125,
        10.0,
        10.02001953125,
        10.040008544921875,
        10.060028076171875,
        10.08001708984375,
        10.100006103515625,
        10.120025634765625,
        10.1400146484375,
        10.160003662109375,
        10.180023193359375,
        10.20001220703125,
        10.220001220703125,
        10.240020751953125,
        10.260009765625,
        10.280029296875,
        10.300018310546875,
        10.32000732421875,
        10.34002685546875,
        10.360015869140625,
        10.3800048828125,
        10.4000244140625,
        10.420013427734375,
        10.44000244140625,
        10.46002197265625,
        10.480010986328125,
        10.5,
        10.52001953125,
        10.540008544921875,
        10.560028076171875,
        10.58001708984375,
        10.600006103515625,
        10.620025634765625,
        10.6400146484375,
        10.660003662109375,
        10.680023193359375,
        10.70001220703125,
        10.720001220703125,
        10.740020751953125,
        10.760009765625,
        10.780029296875,
        10.800018310546875,
        10.82000732421875,
        10.84002685546875,
        10.860015869140625,
        10.8800048828125,
        10.9000244140625,
        10.920013427734375,
        10.94000244140625,
        10.96002197265625,
        10.980010986328125,
        11.0,
        11.02001953125,
        11.040008544921875,
        11.060028076171875,
        11.08001708984375,
        11.100006103515625,
        11.120025634765625,
        11.1400146484375,
        11.160003662109375,
        11.180023193359375,
        11.20001220703125,
        11.220001220703125,
        11.240020751953125,
        11.260009765625,
        11.280029296875,
        11.300018310546875,
        11.32000732421875,
        11.34002685546875,
        11.360015869140625,
        11.3800048828125,
        11.4000244140625,
        11.420013427734375,
        11.44000244140625,
        11.46002197265625,
        11.480010986328125,
        11.5,
        11.52001953125,
        11.540008544921875,
        11.560028076171875,
        11.58001708984375,
        11.600006103515625,
        11.620025634765625,
        11.6400146484375,
        11.660003662109375,
        11.680023193359375,
        11.70001220703125,
        11.720001220703125,
        11.740020751953125,
        11.760009765625,
        11.780029296875,
        11.800018310546875,
        11.82000732421875,
        11.84002685546875,
        11.860015869140625,
        11.8800048828125,
        11.9000244140625,
        11.920013427734375,
        11.94000244140625,
        11.96002197265625,
        11.980010986328125,
        12.0,
        12.02001953125,
        12.040008544921875,
        12.060028076171875,
        12.08001708984375,
        12.100006103515625,
        12.120025634765625,
        12.1400146484375,
        12.160003662109375,
        12.180023193359375,
        12.20001220703125,
        12.220001220703125,
        12.240020751953125,
        12.260009765625,
        12.280029296875,
        12.300018310546875,
        12.32000732421875,
        12.34002685546875,
        12.360015869140625,
        12.3800048828125,
        12.4000244140625,
        12.420013427734375,
        12.44000244140625,
        12.46002197265625,
        12.480010986328125,
        12.5,
        12.52001953125,
        12.540008544921875,
        12.560028076171875,
        12.58001708984375,
        12.600006103515625,
        12.620025634765625,
        12.6400146484375,
        12.660003662109375,
        12.680023193359375,
        12.70001220703125,
        12.720001220703125,
        12.740020751953125,
        12.760009765625,
        12.780029296875,
        12.800018310546875,
        12.82000732421875,
        12.84002685546875,
        12.860015869140625,
        12.8800048828125,
        12.9000244140625,
        12.920013427734375,
        12.94000244140625,
        12.96002197265625,
        12.980010986328125,
        13.0,
        13.02001953125,
        13.040008544921875,
        13.060028076171875,
        13.08001708984375,
        13.100006103515625,
        13.120025634765625,
        13.1400146484375,
        13.160003662109375,
        13.180023193359375,
        13.20001220703125,
        13.220001220703125,
        13.240020751953125,
        13.260009765625,
        13.280029296875,
        13.300018310546875,
        13.32000732421875,
        13.34002685546875,
        13.360015869140625,
        13.3800048828125,
        13.4000244140625,
        13.420013427734375,
        13.44000244140625,
        13.46002197265625,
        13.480010986328125,
        13.5,
        13.52001953125,
        13.540008544921875,
        13.560028076171875,
        13.58001708984375,
        13.600006103515625,
        13.620025634765625,
        13.6400146484375,
        13.660003662109375,
        13.680023193359375,
        13.70001220703125,
        13.720001220703125,
        13.740020751953125,
        13.760009765625,
        13.780029296875,
        13.800018310546875,
        13.82000732421875,
        13.84002685546875,
        13.860015869140625,
        13.8800048828125,
        13.9000244140625,
        13.920013427734375,
        13.94000244140625,
        13.96002197265625,
        13.980010986328125,
        14.0,
        14.02001953125,
        14.040008544921875,
        14.060028076171875,
        14.08001708984375,
        14.100006103515625,
        14.120025634765625,
        14.1400146484375,
        14.160003662109375,
        14.180023193359375,
        14.20001220703125,
        14.220001220703125,
        14.240020751953125,
        14.260009765625,
        14.280029296875,
        14.300018310546875,
        14.32000732421875,
        14.34002685546875,
        14.360015869140625,
        14.3800048828125,
        14.4000244140625,
        14.420013427734375,
        14.44000244140625,
        14.46002197265625,
        14.480010986328125,
        14.5,
        14.52001953125,
        14.540008544921875,
        14.560028076171875,
        14.58001708984375,
        14.600006103515625,
        14.620025634765625,
        14.6400146484375,
        14.660003662109375,
        14.680023193359375,
        14.70001220703125,
        14.720001220703125,
        14.740020751953125,
        14.760009765625,
        14.780029296875,
        14.800018310546875,
        14.82000732421875,
        14.84002685546875,
        14.860015869140625,
        14.8800048828125,
        14.9000244140625,
        14.920013427734375,
        14.94000244140625,
        14.96002197265625,
        14.980010986328125,
        15.0,
        15.02001953125,
        15.040008544921875,
        15.060028076171875,
        15.08001708984375,
        15.100006103515625,
        15.120025634765625,
        15.1400146484375,
        15.160003662109375,
        15.180023193359375,
        15.20001220703125,
        15.220001220703125,
        15.240020751953125,
        15.260009765625,
        15.280029296875,
        15.300018310546875,
        15.32000732421875,
        15.34002685546875,
        15.360015869140625,
        15.3800048828125,
        15.4000244140625,
        15.420013427734375,
        15.44000244140625,
        15.46002197265625,
        15.480010986328125,
        15.5,
        15.52001953125,
        15.540008544921875,
        15.560028076171875,
        15.58001708984375,
        15.600006103515625,
        15.620025634765625,
        15.6400146484375,
        15.660003662109375,
        15.680023193359375,
        15.70001220703125,
        15.720001220703125,
        15.740020751953125,
        15.760009765625,
        15.780029296875,
        15.800018310546875,
        15.82000732421875,
        15.84002685546875,
        15.860015869140625,
        15.8800048828125,
        15.9000244140625,
        15.920013427734375,
        15.94000244140625,
        15.96002197265625,
        15.980010986328125,
        16.0,
        16.02001953125,
        16.040008544921876,
        16.060028076171876,
        16.08001708984375,
        16.100006103515626,
        16.120025634765626,
        16.1400146484375,
        16.160003662109376,
        16.180023193359376,
        16.20001220703125,
        16.220001220703126,
        16.240020751953126,
        16.260009765625,
        16.280029296875,
        16.300018310546876,
        16.32000732421875,
        16.34002685546875,
        16.360015869140626,
        16.3800048828125,
        16.4000244140625,
        16.420013427734376,
        16.44000244140625,
        16.46002197265625,
        16.480010986328126,
        16.5,
        16.52001953125,
        16.540008544921876,
        16.560028076171876,
        16.58001708984375,
        16.600006103515626,
        16.620025634765626,
        16.6400146484375,
        16.660003662109376,
        16.680023193359376,
        16.70001220703125,
        16.720001220703126,
        16.740020751953126,
        16.760009765625,
        16.780029296875,
        16.800018310546876,
        16.82000732421875,
        16.84002685546875,
        16.860015869140626,
        16.8800048828125,
        16.9000244140625,
        16.920013427734376,
        16.94000244140625,
        16.96002197265625,
        16.980010986328126,
        17.0,
        17.02001953125,
        17.040008544921876,
        17.060028076171876,
        17.08001708984375,
        17.100006103515626,
        17.120025634765626,
        17.1400146484375,
        17.160003662109376,
        17.180023193359376,
        17.20001220703125,
        17.220001220703126,
        17.240020751953126,
        17.260009765625,
        17.280029296875,
        17.300018310546876,
        17.32000732421875,
        17.34002685546875,
        17.360015869140626,
        17.3800048828125,
        17.4000244140625,
        17.420013427734376,
        17.44000244140625,
        17.46002197265625,
        17.480010986328126,
        17.5,
        17.52001953125,
        17.540008544921876,
        17.560028076171876,
        17.58001708984375,
        17.600006103515626,
        17.620025634765626,
        17.6400146484375,
        17.660003662109376,
        17.680023193359376,
        17.70001220703125,
        17.720001220703126,
        17.740020751953126,
        17.760009765625,
        17.780029296875,
        17.800018310546876,
        17.82000732421875,
        17.84002685546875,
        17.860015869140626,
        17.8800048828125,
        17.9000244140625,
        17.920013427734376,
        17.94000244140625,
        17.96002197265625,
        17.980010986328126,
        18.0,
        18.02001953125,
        18.040008544921876,
        18.060028076171876,
        18.08001708984375,
        18.100006103515626,
        18.120025634765626,
        18.1400146484375,
        18.160003662109376,
        18.180023193359376,
        18.20001220703125,
        18.220001220703126,
        18.240020751953126,
        18.260009765625,
        18.280029296875,
        18.300018310546876,
        18.32000732421875,
        18.34002685546875,
        18.360015869140626,
        18.3800048828125,
        18.4000244140625,
        18.420013427734376,
        18.44000244140625,
        18.46002197265625,
        18.480010986328126,
        18.5,
        18.52001953125,
        18.540008544921876,
        18.560028076171876,
        18.58001708984375,
        18.600006103515626,
        18.620025634765626,
        18.6400146484375,
        18.660003662109376,
        18.680023193359376,
        18.70001220703125,
        18.720001220703126,
        18.740020751953126,
        18.760009765625,
        18.780029296875,
        18.800018310546876,
        18.82000732421875,
        18.84002685546875,
        18.860015869140626,
        18.8800048828125,
        18.9000244140625,
        18.920013427734376,
        18.94000244140625,
        18.96002197265625,
        18.980010986328126,
        19.0,
        19.02001953125,
        19.040008544921876,
        19.060028076171876,
        19.08001708984375,
        19.100006103515626,
        19.120025634765626,
        19.1400146484375,
        19.160003662109376,
        19.180023193359376,
        19.20001220703125,
        19.220001220703126,
        19.240020751953126,
        19.260009765625,
        19.280029296875,
        19.300018310546876,
        19.32000732421875,
        19.34002685546875,
        19.360015869140626,
        19.3800048828125,
        19.4000244140625,
        19.420013427734376,
        19.44000244140625,
        19.46002197265625,
        19.480010986328126,
        19.5,
        19.52001953125,
        19.540008544921876,
        19.560028076171876,
        19.58001708984375,
        19.600006103515626,
        19.620025634765626,
        19.6400146484375,
        19.660003662109376,
        19.680023193359376,
        19.70001220703125,
        19.720001220703126,
        19.740020751953126,
        19.760009765625,
        19.780029296875,
        19.800018310546876,
        19.82000732421875,
        19.84002685546875,
        19.860015869140626,
        19.8800048828125,
        19.9000244140625,
        19.920013427734376,
        19.94000244140625,
        19.96002197265625,
        19.980010986328126,
        20.0,
        20.02001953125,
        20.040008544921876,
        20.060028076171876,
        20.08001708984375,
        20.100006103515626,
        20.120025634765626,
        20.1400146484375,
        20.160003662109376,
        20.180023193359376,
        20.20001220703125,
        20.220001220703126,
        20.240020751953126,
        20.260009765625,
        20.280029296875,
        20.300018310546876,
        20.32000732421875,
        20.34002685546875,
        20.360015869140626,
        20.3800048828125,
        20.4000244140625,
        20.420013427734376,
        20.44000244140625,
        20.46002197265625,
        20.480010986328126,
        20.5,
        20.52001953125,
        20.540008544921876,
        20.560028076171876,
        20.58001708984375,
        20.600006103515626,
        20.620025634765626,
        20.6400146484375,
        20.660003662109376,
        20.680023193359376,
        20.70001220703125,
        20.720001220703126,
        20.740020751953126,
        20.760009765625,
        20.780029296875,
        20.800018310546876,
        20.82000732421875,
        20.84002685546875,
        20.860015869140626,
        20.8800048828125,
        20.9000244140625,
        20.920013427734376,
        20.94000244140625,
        20.96002197265625,
        20.980010986328126,
        21.0,
        21.02001953125,
        21.040008544921876,
        21.060028076171876,
        21.08001708984375,
        21.100006103515626,
        21.120025634765626,
        21.1400146484375,
        21.160003662109376,
        21.180023193359376,
        21.20001220703125,
        21.220001220703126,
        21.240020751953126,
        21.260009765625,
        21.280029296875,
        21.300018310546876,
        21.32000732421875,
        21.34002685546875,
        21.360015869140626,
        21.3800048828125,
        21.4000244140625,
        21.420013427734376,
        21.44000244140625,
        21.46002197265625,
        21.480010986328126,
        21.5,
        21.52001953125,
        21.540008544921876,
        21.560028076171876,
        21.58001708984375,
        21.600006103515626,
        21.620025634765626,
        21.6400146484375,
        21.660003662109376,
        21.680023193359376,
        21.70001220703125,
        21.720001220703126,
        21.740020751953126,
        21.760009765625,
        21.780029296875,
        21.800018310546876,
        21.82000732421875,
        21.84002685546875,
        21.860015869140626,
        21.8800048828125,
        21.9000244140625,
        21.920013427734376,
        21.94000244140625,
        21.96002197265625,
        21.980010986328126,
        22.0,
        22.02001953125,
        22.040008544921876,
        22.060028076171876,
        22.08001708984375,
        22.100006103515626,
        22.120025634765626,
        22.1400146484375,
        22.160003662109376,
        22.180023193359376,
        22.20001220703125,
        22.220001220703126,
        22.240020751953126,
        22.260009765625,
        22.280029296875,
        22.300018310546876,
        22.32000732421875,
        22.34002685546875,
        22.360015869140626,
        22.3800048828125,
        22.4000244140625,
        22.420013427734376,
        22.44000244140625,
        22.46002197265625,
        22.480010986328126,
        22.5,
        22.52001953125,
        22.540008544921876,
        22.560028076171876,
        22.58001708984375,
        22.600006103515626,
        22.620025634765626,
        22.6400146484375,
        22.660003662109376,
        22.680023193359376,
        22.70001220703125,
        22.720001220703126,
        22.740020751953126,
        22.760009765625,
        22.780029296875,
        22.800018310546876,
        22.82000732421875,
        22.84002685546875,
        22.860015869140626,
        22.8800048828125,
        22.9000244140625,
        22.920013427734376,
        22.94000244140625,
        22.96002197265625,
        22.980010986328126,
        23.0,
        23.02001953125,
        23.040008544921876,
        23.060028076171876,
        23.08001708984375,
        23.100006103515626,
        23.120025634765626,
        23.1400146484375,
        23.160003662109376,
        23.180023193359376,
        23.20001220703125,
        23.220001220703126,
        23.240020751953126,
        23.260009765625,
        23.280029296875,
        23.300018310546876,
        23.32000732421875,
        23.34002685546875,
        23.360015869140626,
        23.3800048828125,
        23.4000244140625,
        23.420013427734376,
        23.44000244140625,
        23.46002197265625,
        23.480010986328126,
        23.5,
        23.52001953125,
        23.540008544921876,
        23.560028076171876,
        23.58001708984375,
        23.600006103515626,
        23.620025634765626,
        23.6400146484375,
        23.660003662109376,
        23.680023193359376,
        23.70001220703125,
        23.720001220703126,
        23.740020751953126,
        23.760009765625,
        23.780029296875,
        23.800018310546876,
        23.82000732421875,
        23.84002685546875,
        23.860015869140626,
        23.8800048828125,
        23.9000244140625,
        23.920013427734376,
        23.94000244140625,
        23.96002197265625,
        23.980010986328126,
        24.0,
        24.02001953125,
        24.040008544921876,
        24.060028076171876,
        24.08001708984375,
        24.100006103515626,
        24.120025634765626,
        24.1400146484375,
        24.160003662109376,
        24.180023193359376,
        24.20001220703125,
        24.220001220703126,
        24.240020751953126,
        24.260009765625,
        24.280029296875,
        24.300018310546876,
        24.32000732421875,
        24.34002685546875,
        24.360015869140626,
        24.3800048828125,
        24.4000244140625,
        24.420013427734376,
        24.44000244140625,
        24.46002197265625,
        24.480010986328126,
        24.5,
        24.52001953125,
        24.540008544921876,
        24.560028076171876,
        24.58001708984375,
        24.600006103515626,
        24.620025634765626,
        24.6400146484375,
        24.660003662109376,
        24.680023193359376,
        24.70001220703125,
        24.720001220703126,
        24.740020751953126,
        24.760009765625,
        24.780029296875,
        24.800018310546876,
        24.82000732421875,
        24.84002685546875,
        24.860015869140626,
        24.8800048828125,
        24.9000244140625,
        24.920013427734376,
        24.94000244140625,
        24.96002197265625,
        24.980010986328126,
        25.0,
        25.02001953125,
        25.040008544921876,
        25.060028076171876,
        25.08001708984375,
        25.100006103515626,
        25.120025634765626,
        25.1400146484375,
        25.160003662109376,
        25.180023193359376,
        25.20001220703125,
        25.220001220703126,
        25.240020751953126,
        25.260009765625,
        25.280029296875,
        25.300018310546876,
        25.32000732421875,
        25.34002685546875,
        25.360015869140626,
        25.3800048828125,
        25.4000244140625,
        25.420013427734376,
        25.44000244140625,
        25.46002197265625,
        25.480010986328126,
        25.5,
        25.52001953125,
        25.540008544921876,
        25.560028076171876,
        25.58001708984375,
        25.600006103515626,
        25.620025634765626,
        25.6400146484375,
        25.660003662109376,
        25.680023193359376,
        25.70001220703125,
        25.720001220703126,
        25.740020751953126,
        25.760009765625,
        25.780029296875,
        25.800018310546876,
        25.82000732421875,
        25.84002685546875,
        25.860015869140626,
        25.8800048828125,
        25.9000244140625,
        25.920013427734376,
        25.94000244140625,
        25.96002197265625,
        25.980010986328126,
        26.0,
        26.02001953125,
        26.040008544921876,
        26.060028076171876,
        26.08001708984375,
        26.100006103515626,
        26.120025634765626,
        26.1400146484375,
        26.160003662109376,
        26.180023193359376,
        26.20001220703125,
        26.220001220703126,
        26.240020751953126,
        26.260009765625,
        26.280029296875,
        26.300018310546876,
        26.32000732421875,
        26.34002685546875,
        26.360015869140626,
        26.3800048828125,
        26.4000244140625,
        26.420013427734376,
        26.44000244140625,
        26.46002197265625,
        26.480010986328126,
        26.5,
        26.52001953125,
        26.540008544921876,
        26.560028076171876,
        26.58001708984375,
        26.600006103515626,
        26.620025634765626,
        26.6400146484375,
        26.660003662109376,
        26.680023193359376,
        26.70001220703125,
        26.720001220703126,
        26.740020751953126,
        26.760009765625,
        26.780029296875,
        26.800018310546876,
        26.82000732421875,
        26.84002685546875,
        26.860015869140626,
        26.8800048828125,
        26.9000244140625,
        26.920013427734376,
        26.94000244140625,
        26.96002197265625,
        26.980010986328126,
        27.0,
        27.02001953125,
        27.040008544921876,
        27.060028076171876,
        27.08001708984375,
        27.100006103515626,
        27.120025634765626,
        27.1400146484375,
        27.160003662109376,
        27.180023193359376,
        27.20001220703125,
        27.220001220703126,
        27.240020751953126,
        27.260009765625,
        27.280029296875,
        27.300018310546876,
        27.32000732421875,
        27.34002685546875,
        27.360015869140626,
        27.3800048828125,
        27.4000244140625,
        27.420013427734376,
        27.44000244140625,
        27.46002197265625,
        27.480010986328126,
        27.5,
        27.52001953125,
        27.540008544921876,
        27.560028076171876,
        27.58001708984375,
        27.600006103515626,
        27.620025634765626,
        27.6400146484375,
        27.660003662109376,
        27.680023193359376,
        27.70001220703125,
        27.720001220703126,
        27.740020751953126,
        27.760009765625,
        27.780029296875,
        27.800018310546876,
        27.82000732421875,
        27.84002685546875,
        27.860015869140626,
        27.8800048828125,
        27.9000244140625,
        27.920013427734376,
        27.94000244140625,
        27.96002197265625,
        27.980010986328126,
        28.0,
        28.02001953125,
        28.040008544921876,
        28.060028076171876,
        28.08001708984375,
        28.100006103515626,
        28.120025634765626,
        28.1400146484375,
        28.160003662109376,
        28.180023193359376,
        28.20001220703125,
        28.220001220703126,
        28.240020751953126,
        28.260009765625,
        28.280029296875,
        28.300018310546876,
        28.32000732421875,
        28.34002685546875,
        28.360015869140626,
        28.3800048828125,
        28.4000244140625,
        28.420013427734376,
        28.44000244140625,
        28.46002197265625,
        28.480010986328126,
        28.5,
        28.52001953125,
        28.540008544921876,
        28.560028076171876,
        28.58001708984375,
        28.600006103515626,
        28.620025634765626,
        28.6400146484375,
        28.660003662109376,
        28.680023193359376,
        28.70001220703125,
        28.720001220703126,
        28.740020751953126,
        28.760009765625,
        28.780029296875,
        28.800018310546876,
        28.82000732421875,
        28.84002685546875,
        28.860015869140626,
        28.8800048828125,
        28.9000244140625,
        28.920013427734376,
        28.94000244140625,
        28.96002197265625,
        28.980010986328126,
        29.0,
        29.02001953125,
        29.040008544921876,
        29.060028076171876,
        29.08001708984375,
        29.100006103515626,
        29.120025634765626,
        29.1400146484375,
        29.160003662109376,
        29.180023193359376,
        29.20001220703125,
        29.220001220703126,
        29.240020751953126,
        29.260009765625,
        29.280029296875,
        29.300018310546876,
        29.32000732421875,
        29.34002685546875,
        29.360015869140626,
        29.3800048828125,
        29.4000244140625,
        29.420013427734376,
        29.44000244140625,
        29.46002197265625,
        29.480010986328126,
        29.5,
        29.52001953125,
        29.540008544921876,
        29.560028076171876,
        29.58001708984375,
        29.600006103515626,
        29.620025634765626,
        29.6400146484375,
        29.660003662109376,
        29.680023193359376,
        29.70001220703125,
        29.720001220703126,
        29.740020751953126,
        29.760009765625,
        29.780029296875,
        29.800018310546876,
        29.82000732421875,
        29.84002685546875,
        29.860015869140626,
        29.8800048828125,
        29.9000244140625,
        29.920013427734376,
        29.94000244140625,
        29.96002197265625,
        29.980010986328126,
        30.0,
        30.02001953125,
        30.040008544921876,
        30.060028076171876,
        30.08001708984375,
        30.100006103515626,
        30.120025634765626,
        30.1400146484375,
        30.160003662109376,
        30.180023193359376,
        30.20001220703125,
        30.220001220703126,
        30.240020751953126,
        30.260009765625,
        30.280029296875,
        30.300018310546876,
        30.32000732421875,
        30.34002685546875,
        30.360015869140626,
        30.3800048828125,
        30.4000244140625,
        30.420013427734376,
        30.44000244140625,
        30.46002197265625,
        30.480010986328126,
        30.5,
        30.52001953125,
        30.540008544921876,
        30.560028076171876,
        30.58001708984375,
        30.600006103515626,
        30.620025634765626,
        30.6400146484375,
        30.660003662109376,
        30.680023193359376,
        30.70001220703125,
        30.720001220703126,
        30.740020751953126,
        30.760009765625,
        30.780029296875,
        30.800018310546876,
        30.82000732421875,
        30.84002685546875,
        30.860015869140626,
        30.8800048828125,
        30.9000244140625,
        30.920013427734376,
        30.94000244140625,
        30.96002197265625,
        30.980010986328126,
        31.0,
        31.02001953125,
        31.040008544921876,
        31.060028076171876,
        31.08001708984375,
        31.100006103515626,
        31.120025634765626,
        31.1400146484375,
        31.160003662109376,
        31.180023193359376,
        31.20001220703125,
        31.220001220703126,
        31.240020751953126,
        31.260009765625,
        31.280029296875,
        31.300018310546876,
        31.32000732421875,
        31.34002685546875,
        31.360015869140626,
        31.3800048828125,
        31.4000244140625,
        31.420013427734376,
        31.44000244140625,
        31.46002197265625,
        31.480010986328126,
        31.5,
        31.52001953125,
        31.540008544921876,
        31.560028076171876,
        31.58001708984375,
        31.600006103515626,
        31.620025634765626,
        31.6400146484375,
        31.660003662109376,
        31.680023193359376,
        31.70001220703125,
        31.720001220703126,
        31.740020751953126,
        31.760009765625,
        31.780029296875,
        31.800018310546876,
        31.82000732421875,
        31.84002685546875,
        31.860015869140626,
        31.8800048828125,
        31.9000244140625,
        31.920013427734376,
        31.94000244140625,
        31.96002197265625,
        31.980010986328126,
        32.0,
        32.02001953125,
        32.040008544921878,
        32.060028076171878,
        32.08001708984375,
        32.100006103515628,
        32.120025634765628,
        32.1400146484375,
        32.160003662109378,
        32.180023193359378,
        32.20001220703125,
        32.220001220703128,
        32.240020751953128,
        32.260009765625,
        32.280029296875,
        32.300018310546878,
        32.32000732421875,
        32.34002685546875,
        32.360015869140628,
        32.3800048828125,
        32.4000244140625,
        32.420013427734378,
        32.44000244140625,
        32.46002197265625,
        32.480010986328128,
        32.5,
        32.52001953125,
        32.540008544921878,
        32.560028076171878,
        32.58001708984375,
        32.600006103515628,
        32.620025634765628,
        32.6400146484375,
        32.660003662109378,
        32.680023193359378,
        32.70001220703125,
        32.720001220703128,
        32.740020751953128,
        32.760009765625,
        32.780029296875,
        32.800018310546878,
        32.82000732421875,
        32.84002685546875,
        32.860015869140628,
        32.8800048828125,
        32.9000244140625,
        32.920013427734378,
        32.94000244140625,
        32.96002197265625,
        32.980010986328128,
        33.0,
        33.02001953125,
        33.040008544921878,
        33.060028076171878,
        33.08001708984375,
        33.100006103515628,
        33.120025634765628,
        33.1400146484375,
        33.160003662109378,
        33.180023193359378,
        33.20001220703125,
        33.220001220703128,
        33.240020751953128,
        33.260009765625,
        33.280029296875,
        33.300018310546878,
        33.32000732421875,
        33.34002685546875,
        33.360015869140628,
        33.3800048828125,
        33.4000244140625,
        33.420013427734378,
        33.44000244140625,
        33.46002197265625,
        33.480010986328128,
        33.5,
        33.52001953125,
        33.540008544921878,
        33.560028076171878,
        33.58001708984375,
        33.600006103515628,
        33.620025634765628,
        33.6400146484375,
        33.660003662109378,
        33.680023193359378,
        33.70001220703125,
        33.720001220703128,
        33.740020751953128,
        33.760009765625,
        33.780029296875,
        33.800018310546878,
        33.82000732421875,
        33.84002685546875,
        33.860015869140628,
        33.8800048828125,
        33.9000244140625,
        33.920013427734378,
        33.94000244140625,
        33.96002197265625,
        33.980010986328128,
        34.0,
        34.02001953125,
        34.040008544921878,
        34.060028076171878,
        34.08001708984375,
        34.100006103515628,
        34.120025634765628,
        34.1400146484375,
        34.160003662109378,
        34.180023193359378,
        34.20001220703125,
        34.220001220703128,
        34.240020751953128,
        34.260009765625,
        34.280029296875,
        34.300018310546878,
        34.32000732421875,
        34.34002685546875,
        34.360015869140628,
        34.3800048828125,
        34.4000244140625,
        34.420013427734378,
        34.44000244140625,
        34.46002197265625,
        34.480010986328128,
        34.5,
        34.52001953125,
        34.540008544921878,
        34.560028076171878,
        34.58001708984375,
        34.600006103515628,
        34.620025634765628,
        34.6400146484375,
        34.660003662109378,
        34.680023193359378,
        34.70001220703125,
        34.720001220703128,
        34.740020751953128,
        34.760009765625,
        34.780029296875,
        34.800018310546878,
        34.82000732421875,
        34.84002685546875,
        34.860015869140628,
        34.8800048828125,
        34.9000244140625,
        34.920013427734378,
        34.94000244140625,
        34.96002197265625,
        34.980010986328128,
        35.0,
        35.02001953125,
        35.040008544921878,
        35.060028076171878,
        35.08001708984375,
        35.100006103515628,
        35.120025634765628,
        35.1400146484375,
        35.160003662109378,
        35.180023193359378,
        35.20001220703125,
        35.220001220703128,
        35.240020751953128,
        35.260009765625,
        35.280029296875,
        35.300018310546878,
        35.32000732421875,
        35.34002685546875,
        35.360015869140628,
        35.3800048828125,
        35.4000244140625,
        35.420013427734378,
        35.44000244140625,
        35.46002197265625,
        35.480010986328128,
        35.5,
        35.52001953125,
        35.540008544921878,
        35.560028076171878,
        35.58001708984375,
        35.600006103515628,
        35.620025634765628,
        35.6400146484375,
        35.660003662109378,
        35.680023193359378,
        35.70001220703125,
        35.720001220703128,
        35.740020751953128,
        35.760009765625,
        35.780029296875,
        35.800018310546878,
        35.82000732421875,
        35.84002685546875,
        35.860015869140628,
        35.8800048828125,
        35.9000244140625,
        35.920013427734378,
        35.94000244140625,
        35.96002197265625,
        35.980010986328128,
        36.0,
        36.02001953125,
        36.040008544921878,
        36.060028076171878,
        36.08001708984375,
        36.100006103515628,
        36.120025634765628,
        36.1400146484375,
        36.160003662109378,
        36.180023193359378,
        36.20001220703125,
        36.220001220703128,
        36.240020751953128,
        36.260009765625,
        36.280029296875,
        36.300018310546878,
        36.32000732421875,
        36.34002685546875,
        36.360015869140628,
        36.3800048828125,
        36.4000244140625,
        36.420013427734378,
        36.44000244140625,
        36.46002197265625,
        36.480010986328128,
        36.5,
        36.52001953125,
        36.540008544921878,
        36.560028076171878,
        36.58001708984375,
        36.600006103515628,
        36.620025634765628,
        36.6400146484375,
        36.660003662109378,
        36.680023193359378,
        36.70001220703125,
        36.720001220703128,
        36.740020751953128,
        36.760009765625,
        36.780029296875,
        36.800018310546878,
        36.82000732421875,
        36.84002685546875,
        36.860015869140628,
        36.8800048828125,
        36.9000244140625,
        36.920013427734378,
        36.94000244140625,
        36.96002197265625,
        36.980010986328128,
        37.0,
        37.02001953125,
        37.040008544921878,
        37.060028076171878,
        37.08001708984375,
        37.100006103515628,
        37.120025634765628,
        37.1400146484375,
        37.160003662109378,
        37.180023193359378,
        37.20001220703125,
        37.220001220703128,
        37.240020751953128,
        37.260009765625,
        37.280029296875,
        37.300018310546878,
        37.32000732421875,
        37.34002685546875,
        37.360015869140628,
        37.3800048828125,
        37.4000244140625,
        37.420013427734378,
        37.44000244140625,
        37.46002197265625,
        37.480010986328128,
        37.5,
        37.52001953125,
        37.540008544921878,
        37.560028076171878,
        37.58001708984375,
        37.600006103515628,
        37.620025634765628,
        37.6400146484375,
        37.660003662109378,
        37.680023193359378,
        37.70001220703125,
        37.720001220703128,
        37.740020751953128,
        37.760009765625,
        37.780029296875,
        37.800018310546878,
        37.82000732421875,
        37.84002685546875,
        37.860015869140628,
        37.8800048828125,
        37.9000244140625,
        37.920013427734378,
        37.94000244140625,
        37.96002197265625,
        37.980010986328128,
        38.0,
        38.02001953125,
        38.040008544921878,
        38.060028076171878,
        38.08001708984375,
        38.100006103515628,
        38.120025634765628,
        38.1400146484375,
        38.160003662109378,
        38.180023193359378,
        38.20001220703125,
        38.220001220703128,
        38.240020751953128,
        38.260009765625,
        38.280029296875,
        38.300018310546878,
        38.32000732421875,
        38.34002685546875,
        38.360015869140628,
        38.3800048828125,
        38.4000244140625,
        38.420013427734378,
        38.44000244140625,
        38.46002197265625,
        38.480010986328128,
        38.5,
        38.52001953125,
        38.540008544921878,
        38.560028076171878,
        38.58001708984375,
        38.600006103515628,
        38.620025634765628,
        38.6400146484375,
        38.660003662109378,
        38.680023193359378,
        38.70001220703125,
        38.720001220703128,
        38.740020751953128,
        38.760009765625,
        38.780029296875,
        38.800018310546878,
        38.82000732421875,
        38.84002685546875,
        38.860015869140628,
        38.8800048828125,
        38.9000244140625,
        38.920013427734378,
        38.94000244140625,
        38.96002197265625,
        38.980010986328128,
        39.0,
        39.02001953125,
        39.040008544921878,
        39.060028076171878,
        39.08001708984375,
        39.100006103515628,
        39.120025634765628,
        39.1400146484375,
        39.160003662109378,
        39.180023193359378,
        39.20001220703125,
        39.220001220703128,
        39.240020751953128,
        39.260009765625,
        39.280029296875,
        39.300018310546878,
        39.32000732421875,
        39.34002685546875,
        39.360015869140628,
        39.3800048828125,
        39.4000244140625,
        39.420013427734378,
        39.44000244140625,
        39.46002197265625,
        39.480010986328128,
        39.5,
        39.52001953125,
        39.540008544921878,
        39.560028076171878,
        39.58001708984375,
        39.600006103515628,
        39.620025634765628,
        39.6400146484375,
        39.660003662109378,
        39.680023193359378,
        39.70001220703125,
        39.720001220703128,
        39.740020751953128,
        39.760009765625,
        39.780029296875,
        39.800018310546878,
        39.82000732421875,
        39.84002685546875,
        39.860015869140628,
        39.8800048828125,
        39.9000244140625,
        39.920013427734378,
        39.94000244140625,
        39.96002197265625,
        39.980010986328128,
        40.0,
        40.02001953125,
        40.040008544921878,
        40.060028076171878,
        40.08001708984375,
        40.100006103515628,
        40.120025634765628,
        40.1400146484375,
        40.160003662109378,
        40.180023193359378,
        40.20001220703125,
        40.220001220703128,
        40.240020751953128,
        40.260009765625,
        40.280029296875,
        40.300018310546878,
        40.32000732421875,
        40.34002685546875,
        40.360015869140628,
        40.3800048828125,
        40.4000244140625,
        40.420013427734378,
        40.44000244140625,
        40.46002197265625,
        40.480010986328128,
        40.5,
        40.52001953125,
        40.540008544921878,
        40.560028076171878,
        40.58001708984375,
        40.600006103515628,
        40.620025634765628,
        40.6400146484375,
        40.660003662109378,
        40.680023193359378,
        40.70001220703125,
        40.720001220703128,
        40.740020751953128,
        40.760009765625,
        40.780029296875,
        40.800018310546878,
        40.82000732421875,
        40.84002685546875,
        40.860015869140628,
        40.8800048828125,
        40.9000244140625,
        40.920013427734378,
        40.94000244140625,
        40.96002197265625,
        40.980010986328128,
        41.0,
        41.02001953125,
        41.040008544921878,
        41.060028076171878,
        41.08001708984375,
        41.100006103515628,
        41.120025634765628,
        41.1400146484375,
        41.160003662109378,
        41.180023193359378,
        41.20001220703125,
        41.220001220703128,
        41.240020751953128,
        41.260009765625,
        41.280029296875,
        41.300018310546878,
        41.32000732421875,
        41.34002685546875,
        41.360015869140628,
        41.3800048828125,
        41.4000244140625,
        41.420013427734378,
        41.44000244140625,
        41.46002197265625,
        41.480010986328128,
        41.5,
        41.52001953125,
        41.540008544921878,
        41.560028076171878,
        41.58001708984375,
        41.600006103515628,
        41.620025634765628,
        41.6400146484375,
        41.660003662109378,
        41.680023193359378,
        41.70001220703125,
        41.720001220703128,
        41.740020751953128,
        41.760009765625,
        41.780029296875,
        41.800018310546878,
        41.82000732421875,
        41.84002685546875,
        41.860015869140628,
        41.8800048828125,
        41.9000244140625,
        41.920013427734378,
        41.94000244140625,
        41.96002197265625,
        41.980010986328128,
        42.0,
        42.02001953125,
        42.040008544921878,
        42.060028076171878,
        42.08001708984375,
        42.100006103515628,
        42.120025634765628,
        42.1400146484375,
        42.160003662109378,
        42.180023193359378,
        42.20001220703125,
        42.220001220703128,
        42.240020751953128,
        42.260009765625,
        42.280029296875,
        42.300018310546878,
        42.32000732421875,
        42.34002685546875,
        42.360015869140628,
        42.3800048828125,
        42.4000244140625,
        42.420013427734378,
        42.44000244140625,
        42.46002197265625,
        42.480010986328128,
        42.5,
        42.52001953125,
        42.540008544921878,
        42.560028076171878,
        42.58001708984375,
        42.600006103515628,
        42.620025634765628,
        42.6400146484375,
        42.660003662109378,
        42.680023193359378,
        42.70001220703125,
        42.720001220703128,
        42.740020751953128,
        42.760009765625,
        42.780029296875,
        42.800018310546878,
        42.82000732421875,
        42.84002685546875,
        42.860015869140628,
        42.8800048828125,
        42.9000244140625,
        42.920013427734378,
        42.94000244140625,
        42.96002197265625,
        42.980010986328128,
        43.0,
        43.02001953125,
        43.040008544921878,
        43.060028076171878,
        43.08001708984375,
        43.100006103515628,
        43.120025634765628,
        43.1400146484375,
        43.160003662109378,
        43.180023193359378,
        43.20001220703125,
        43.220001220703128,
        43.240020751953128,
        43.260009765625,
        43.280029296875,
        43.300018310546878,
        43.32000732421875,
        43.34002685546875,
        43.360015869140628,
        43.3800048828125,
        43.4000244140625,
        43.420013427734378,
        43.44000244140625,
        43.46002197265625,
        43.480010986328128,
        43.5,
        43.52001953125,
        43.540008544921878,
        43.560028076171878,
        43.58001708984375,
        43.600006103515628,
        43.620025634765628,
        43.6400146484375,
        43.660003662109378,
        43.680023193359378,
        43.70001220703125,
        43.720001220703128,
        43.740020751953128,
        43.760009765625,
        43.779998779296878,
        43.800018310546878,
        43.82000732421875,
        43.84002685546875,
        43.860015869140628,
        43.8800048828125,
        43.9000244140625,
        43.920013427734378,
        43.94000244140625,
        43.96002197265625,
        43.980010986328128,
        44.0,
        44.02001953125,
        44.040008544921878,
        44.060028076171878,
        44.08001708984375,
        44.100006103515628,
        44.120025634765628,
        44.1400146484375,
        44.160003662109378,
        44.180023193359378,
        44.20001220703125,
        44.220001220703128,
        44.240020751953128,
        44.260009765625,
        44.279998779296878,
        44.300018310546878,
        44.32000732421875,
        44.34002685546875,
        44.360015869140628,
        44.3800048828125,
        44.4000244140625,
        44.420013427734378,
        44.44000244140625,
        44.46002197265625,
        44.480010986328128,
        44.5,
        44.52001953125,
        44.540008544921878,
        44.560028076171878,
        44.58001708984375,
        44.600006103515628,
        44.620025634765628,
        44.6400146484375,
        44.660003662109378,
        44.680023193359378,
        44.70001220703125,
        44.720001220703128,
        44.740020751953128,
        44.760009765625,
        44.779998779296878,
        44.800018310546878,
        44.82000732421875,
        44.84002685546875,
        44.860015869140628,
        44.8800048828125,
        44.9000244140625,
        44.920013427734378,
        44.94000244140625,
        44.96002197265625,
        44.980010986328128,
        45.0,
        45.02001953125,
        45.040008544921878,
        45.060028076171878,
        45.08001708984375,
        45.100006103515628,
        45.120025634765628,
        45.1400146484375,
        45.160003662109378,
        45.180023193359378,
        45.20001220703125,
        45.220001220703128,
        45.240020751953128,
        45.260009765625,
        45.279998779296878,
        45.300018310546878,
        45.32000732421875,
        45.34002685546875,
        45.360015869140628,
        45.3800048828125,
        45.4000244140625,
        45.420013427734378,
        45.44000244140625,
        45.46002197265625,
        45.480010986328128,
        45.5,
        45.52001953125,
        45.540008544921878,
        45.560028076171878,
        45.58001708984375,
        45.600006103515628,
        45.620025634765628,
        45.6400146484375,
        45.660003662109378,
        45.680023193359378,
        45.70001220703125,
        45.720001220703128,
        45.740020751953128,
        45.760009765625,
        45.779998779296878,
        45.800018310546878,
        45.82000732421875,
        45.84002685546875,
        45.860015869140628,
        45.8800048828125,
        45.9000244140625,
        45.920013427734378,
        45.94000244140625,
        45.96002197265625,
        45.980010986328128,
        46.0,
        46.02001953125,
        46.040008544921878,
        46.060028076171878,
        46.08001708984375,
        46.100006103515628,
        46.120025634765628,
        46.1400146484375,
        46.160003662109378,
        46.180023193359378,
        46.20001220703125,
        46.220001220703128,
        46.240020751953128,
        46.260009765625,
        46.279998779296878,
        46.300018310546878,
        46.32000732421875,
        46.34002685546875,
        46.360015869140628,
        46.3800048828125,
        46.4000244140625,
        46.420013427734378,
        46.44000244140625,
        46.46002197265625,
        46.480010986328128,
        46.5,
        46.52001953125,
        46.540008544921878,
        46.560028076171878,
        46.58001708984375,
        46.600006103515628,
        46.620025634765628,
        46.6400146484375,
        46.660003662109378,
        46.680023193359378,
        46.70001220703125,
        46.720001220703128,
        46.740020751953128,
        46.760009765625,
        46.779998779296878,
        46.800018310546878,
        46.82000732421875,
        46.84002685546875,
        46.860015869140628,
        46.8800048828125,
        46.9000244140625,
        46.920013427734378,
        46.94000244140625,
        46.96002197265625,
        46.980010986328128,
        47.0,
        47.02001953125,
        47.040008544921878,
        47.060028076171878,
        47.08001708984375,
        47.100006103515628,
        47.120025634765628,
        47.1400146484375,
        47.160003662109378,
        47.180023193359378,
        47.20001220703125,
        47.220001220703128,
        47.240020751953128,
        47.260009765625,
        47.279998779296878,
        47.300018310546878,
        47.32000732421875,
        47.34002685546875,
        47.360015869140628,
        47.3800048828125,
        47.4000244140625,
        47.420013427734378,
        47.44000244140625,
        47.46002197265625,
        47.480010986328128,
        47.5,
        47.52001953125,
        47.540008544921878,
        47.560028076171878,
        47.58001708984375,
        47.600006103515628,
        47.620025634765628,
        47.6400146484375,
        47.660003662109378,
        47.680023193359378,
        47.70001220703125,
        47.720001220703128,
        47.740020751953128,
        47.760009765625,
        47.779998779296878,
        47.800018310546878,
        47.82000732421875,
        47.84002685546875,
        47.860015869140628,
        47.8800048828125,
        47.9000244140625,
        47.920013427734378,
        47.94000244140625,
        47.96002197265625,
        47.980010986328128,
        48.0,
        48.02001953125,
        48.040008544921878,
        48.060028076171878,
        48.08001708984375,
        48.100006103515628,
        48.120025634765628,
        48.1400146484375,
        48.160003662109378,
        48.180023193359378,
        48.20001220703125,
        48.220001220703128,
        48.240020751953128,
        48.260009765625,
        48.279998779296878,
        48.300018310546878,
        48.32000732421875,
        48.34002685546875,
        48.360015869140628,
        48.3800048828125,
        48.4000244140625,
        48.420013427734378,
        48.44000244140625,
        48.46002197265625,
        48.480010986328128,
        48.5,
        48.52001953125,
        48.540008544921878,
        48.560028076171878,
        48.58001708984375,
        48.600006103515628,
        48.620025634765628,
        48.6400146484375,
        48.660003662109378,
        48.680023193359378,
        48.70001220703125,
        48.720001220703128,
        48.740020751953128,
        48.760009765625,
        48.779998779296878,
        48.800018310546878,
        48.82000732421875,
        48.84002685546875,
        48.860015869140628,
        48.8800048828125,
        48.9000244140625,
        48.920013427734378,
        48.94000244140625,
        48.96002197265625,
        48.980010986328128,
        49.0,
        49.02001953125,
        49.040008544921878,
        49.060028076171878,
        49.08001708984375,
        49.100006103515628,
        49.120025634765628,
        49.1400146484375,
        49.160003662109378,
        49.180023193359378,
        49.20001220703125,
        49.220001220703128,
        49.240020751953128,
        49.260009765625,
        49.279998779296878,
        49.300018310546878,
        49.32000732421875,
        49.34002685546875,
        49.360015869140628,
        49.3800048828125,
        49.4000244140625,
        49.420013427734378,
        49.44000244140625,
        49.46002197265625,
        49.480010986328128,
        49.5,
        49.52001953125,
        49.540008544921878,
        49.560028076171878,
        49.58001708984375,
        49.600006103515628,
        49.620025634765628,
        49.6400146484375,
        49.660003662109378,
        49.680023193359378,
        49.70001220703125,
        49.720001220703128,
        49.740020751953128,
        49.760009765625,
        49.779998779296878,
        49.800018310546878,
        49.82000732421875,
        49.84002685546875,
        49.860015869140628,
        49.8800048828125,
        49.9000244140625,
        49.920013427734378,
        49.94000244140625,
        49.96002197265625,
        49.980010986328128,
        50.0,
        50.02001953125,
        50.040008544921878,
        50.060028076171878,
        50.08001708984375,
        50.100006103515628,
        50.120025634765628,
        50.1400146484375,
        50.160003662109378,
        50.180023193359378,
        50.20001220703125,
        50.220001220703128,
        50.240020751953128,
        50.260009765625,
        50.279998779296878,
        50.300018310546878,
        50.32000732421875,
        50.34002685546875,
        50.360015869140628,
        50.3800048828125,
        50.4000244140625,
        50.420013427734378,
        50.44000244140625,
        50.46002197265625,
        50.480010986328128,
        50.5,
        50.52001953125,
        50.540008544921878,
        50.560028076171878,
        50.58001708984375,
        50.600006103515628,
        50.620025634765628,
        50.6400146484375,
        50.660003662109378,
        50.680023193359378,
        50.70001220703125,
        50.720001220703128,
        50.740020751953128,
        50.760009765625,
        50.779998779296878,
        50.800018310546878,
        50.82000732421875,
        50.84002685546875,
        50.860015869140628,
        50.8800048828125,
        50.9000244140625,
        50.920013427734378,
        50.94000244140625,
        50.96002197265625,
        50.980010986328128,
        51.0,
        51.02001953125,
        51.040008544921878,
        51.060028076171878,
        51.08001708984375,
        51.100006103515628,
        51.120025634765628,
        51.1400146484375,
        51.160003662109378,
        51.180023193359378,
        51.20001220703125,
        51.220001220703128,
        51.240020751953128,
        51.260009765625,
        51.279998779296878,
        51.300018310546878,
        51.32000732421875,
        51.34002685546875,
        51.360015869140628,
        51.3800048828125,
        51.4000244140625,
        51.420013427734378,
        51.44000244140625,
        51.46002197265625,
        51.480010986328128,
        51.5,
        51.52001953125,
        51.540008544921878,
        51.560028076171878,
        51.58001708984375,
        51.600006103515628,
        51.620025634765628,
        51.6400146484375,
        51.660003662109378,
        51.680023193359378,
        51.70001220703125,
        51.720001220703128,
        51.740020751953128,
        51.760009765625,
        51.779998779296878,
        51.800018310546878,
        51.82000732421875,
        51.84002685546875,
        51.860015869140628,
        51.8800048828125,
        51.9000244140625,
        51.920013427734378,
        51.94000244140625,
        51.96002197265625,
        51.980010986328128,
        52.0,
        52.02001953125,
        52.040008544921878,
        52.060028076171878,
        52.08001708984375,
        52.100006103515628,
        52.120025634765628,
        52.1400146484375,
        52.160003662109378,
        52.180023193359378,
        52.20001220703125,
        52.220001220703128,
        52.240020751953128,
        52.260009765625,
        52.279998779296878,
        52.300018310546878,
        52.32000732421875,
        52.34002685546875,
        52.360015869140628,
        52.3800048828125,
        52.4000244140625,
        52.420013427734378,
        52.44000244140625,
        52.46002197265625,
        52.480010986328128,
        52.5,
        52.52001953125,
        52.540008544921878,
        52.560028076171878,
        52.58001708984375,
        52.600006103515628,
        52.620025634765628,
        52.6400146484375,
        52.660003662109378,
        52.680023193359378,
        52.70001220703125,
        52.720001220703128,
        52.740020751953128,
        52.760009765625,
        52.779998779296878,
        52.800018310546878,
        52.82000732421875,
        52.84002685546875,
        52.860015869140628,
        52.8800048828125,
        52.9000244140625,
        52.920013427734378,
        52.94000244140625,
        52.96002197265625,
        52.980010986328128,
        53.0,
        53.02001953125,
        53.040008544921878,
        53.060028076171878,
        53.08001708984375,
        53.100006103515628,
        53.120025634765628,
        53.1400146484375,
        53.160003662109378,
        53.180023193359378,
        53.20001220703125,
        53.220001220703128,
        53.240020751953128,
        53.260009765625,
        53.279998779296878,
        53.300018310546878,
        53.32000732421875,
        53.34002685546875,
        53.360015869140628,
        53.3800048828125,
        53.4000244140625,
        53.420013427734378,
        53.44000244140625,
        53.46002197265625,
        53.480010986328128,
        53.5,
        53.52001953125,
        53.540008544921878,
        53.560028076171878,
        53.58001708984375,
        53.600006103515628,
        53.620025634765628,
        53.6400146484375,
        53.660003662109378,
        53.680023193359378,
        53.70001220703125,
        53.720001220703128,
        53.740020751953128,
        53.760009765625,
        53.779998779296878,
        53.800018310546878,
        53.82000732421875,
        53.84002685546875,
        53.860015869140628,
        53.8800048828125,
        53.9000244140625,
        53.920013427734378,
        53.94000244140625,
        53.96002197265625,
        53.980010986328128,
        54.0,
        54.02001953125,
        54.040008544921878,
        54.060028076171878,
        54.08001708984375,
        54.100006103515628,
        54.120025634765628,
        54.1400146484375,
        54.160003662109378,
        54.180023193359378,
        54.20001220703125,
        54.220001220703128,
        54.240020751953128,
        54.260009765625,
        54.279998779296878,
        54.300018310546878,
        54.32000732421875,
        54.34002685546875,
        54.360015869140628,
        54.3800048828125,
        54.4000244140625,
        54.420013427734378,
        54.44000244140625,
        54.46002197265625,
        54.480010986328128,
        54.5,
        54.52001953125,
        54.540008544921878,
        54.560028076171878,
        54.58001708984375,
        54.600006103515628,
        54.620025634765628,
        54.6400146484375,
        54.660003662109378,
        54.680023193359378,
        54.70001220703125,
        54.720001220703128,
        54.740020751953128,
        54.760009765625,
        54.779998779296878,
        54.800018310546878,
        54.82000732421875,
        54.84002685546875,
        54.860015869140628,
        54.8800048828125,
        54.9000244140625,
        54.920013427734378,
        54.94000244140625,
        54.96002197265625,
        54.980010986328128,
        55.0,
        55.02001953125,
        55.040008544921878,
        55.060028076171878,
        55.08001708984375,
        55.100006103515628,
        55.120025634765628,
        55.1400146484375,
        55.160003662109378,
        55.180023193359378,
        55.20001220703125,
        55.220001220703128,
        55.240020751953128,
        55.260009765625,
        55.279998779296878,
        55.300018310546878,
        55.32000732421875,
        55.34002685546875,
        55.360015869140628,
        55.3800048828125,
        55.4000244140625,
        55.420013427734378,
        55.44000244140625,
        55.46002197265625,
        55.480010986328128,
        55.5,
        55.52001953125,
        55.540008544921878,
        55.560028076171878,
        55.58001708984375,
        55.600006103515628,
        55.620025634765628,
        55.6400146484375,
        55.660003662109378,
        55.680023193359378,
        55.70001220703125,
        55.720001220703128,
        55.740020751953128,
        55.760009765625,
        55.779998779296878,
        55.800018310546878,
        55.82000732421875,
        55.84002685546875,
        55.860015869140628,
        55.8800048828125,
        55.9000244140625,
        55.920013427734378,
        55.94000244140625,
        55.96002197265625,
        55.980010986328128,
        56.0,
        56.02001953125,
        56.040008544921878,
        56.060028076171878,
        56.08001708984375,
        56.100006103515628,
        56.120025634765628,
        56.1400146484375,
        56.160003662109378,
        56.180023193359378,
        56.20001220703125,
        56.220001220703128,
        56.240020751953128,
        56.260009765625,
        56.279998779296878,
        56.300018310546878,
        56.32000732421875,
        56.34002685546875,
        56.360015869140628,
        56.3800048828125,
        56.4000244140625,
        56.420013427734378,
        56.44000244140625,
        56.46002197265625,
        56.480010986328128,
        56.5,
        56.52001953125,
        56.540008544921878,
        56.560028076171878,
        56.58001708984375,
        56.600006103515628,
        56.620025634765628,
        56.6400146484375,
        56.660003662109378,
        56.680023193359378,
        56.70001220703125,
        56.720001220703128,
        56.740020751953128,
        56.760009765625,
        56.779998779296878,
        56.800018310546878,
        56.82000732421875,
        56.84002685546875,
        56.860015869140628,
        56.8800048828125,
        56.9000244140625,
        56.920013427734378,
        56.94000244140625,
        56.96002197265625,
        56.980010986328128,
        57.0,
        57.02001953125,
        57.040008544921878,
        57.060028076171878,
        57.08001708984375,
        57.100006103515628,
        57.120025634765628,
        57.1400146484375,
        57.160003662109378,
        57.180023193359378,
        57.20001220703125,
        57.220001220703128,
        57.240020751953128,
        57.260009765625,
        57.279998779296878,
        57.300018310546878,
        57.32000732421875,
        57.34002685546875,
        57.360015869140628,
        57.3800048828125,
        57.4000244140625,
        57.420013427734378,
        57.44000244140625,
        57.46002197265625,
        57.480010986328128,
        57.5,
        57.52001953125,
        57.540008544921878,
        57.560028076171878,
        57.58001708984375,
        57.600006103515628,
        57.620025634765628,
        57.6400146484375,
        57.660003662109378,
        57.680023193359378,
        57.70001220703125,
        57.720001220703128,
        57.740020751953128,
        57.760009765625,
        57.779998779296878,
        57.800018310546878,
        57.82000732421875,
        57.84002685546875,
        57.860015869140628,
        57.8800048828125,
        57.9000244140625,
        57.920013427734378,
        57.94000244140625,
        57.96002197265625,
        57.980010986328128,
        58.0,
        58.02001953125,
        58.040008544921878,
        58.060028076171878,
        58.08001708984375,
        58.100006103515628,
        58.120025634765628,
        58.1400146484375,
        58.160003662109378,
        58.180023193359378,
        58.20001220703125,
        58.220001220703128,
        58.240020751953128,
        58.260009765625,
        58.279998779296878,
        58.300018310546878,
        58.32000732421875,
        58.34002685546875,
        58.360015869140628,
        58.3800048828125,
        58.4000244140625,
        58.420013427734378,
        58.44000244140625,
        58.46002197265625,
        58.480010986328128,
        58.5,
        58.52001953125,
        58.540008544921878,
        58.560028076171878,
        58.58001708984375,
        58.600006103515628,
        58.620025634765628,
        58.6400146484375,
        58.660003662109378,
        58.680023193359378,
        58.70001220703125,
        58.720001220703128,
        58.740020751953128,
        58.760009765625,
        58.779998779296878,
        58.800018310546878,
        58.82000732421875,
        58.84002685546875,
        58.860015869140628,
        58.8800048828125,
        58.9000244140625,
        58.920013427734378,
        58.94000244140625,
        58.96002197265625,
        58.980010986328128,
        59.0,
        59.02001953125,
        59.040008544921878,
        59.060028076171878,
        59.08001708984375,
        59.100006103515628,
        59.120025634765628,
        59.1400146484375,
        59.160003662109378,
        59.180023193359378,
        59.20001220703125,
        59.220001220703128,
        59.240020751953128,
        59.260009765625,
        59.279998779296878,
        59.300018310546878,
        59.32000732421875,
        59.34002685546875,
        59.360015869140628,
        59.3800048828125,
        59.4000244140625,
        59.420013427734378,
        59.44000244140625,
        59.46002197265625,
        59.480010986328128,
        59.5,
        59.52001953125,
        59.540008544921878,
        59.560028076171878,
        59.58001708984375,
        59.600006103515628,
        59.620025634765628,
        59.6400146484375,
        59.660003662109378,
        59.680023193359378,
        59.70001220703125,
        59.720001220703128,
        59.740020751953128,
        59.760009765625,
        59.779998779296878,
        59.800018310546878,
        59.82000732421875,
        59.84002685546875,
        59.860015869140628,
        59.8800048828125,
        59.9000244140625,
        59.920013427734378,
        59.94000244140625,
        59.96002197265625,
        59.980010986328128
    ],
    "rightHandPositions": [
        "(-0.373410, 1.276252, -0.112401)",
        "(-0.373604, 1.275852, -0.112469)",
        "(-0.373695, 1.275500, -0.112516)",
        "(-0.373773, 1.275219, -0.112562)",
        "(-0.373830, 1.275245, -0.112553)",
        "(-0.373934, 1.275331, -0.112534)",
        "(-0.374061, 1.275372, -0.112535)",
        "(-0.374186, 1.275470, -0.112527)",
        "(-0.374241, 1.275564, -0.112512)",
        "(-0.374271, 1.275629, -0.112497)",
        "(-0.374344, 1.275758, -0.112448)",
        "(-0.374435, 1.275867, -0.112391)",
        "(-0.374586, 1.275983, -0.112330)",
        "(-0.374716, 1.276007, -0.112268)",
        "(-0.374776, 1.275938, -0.112210)",
        "(-0.374799, 1.275595, -0.112124)",
        "(-0.374747, 1.274891, -0.112039)",
        "(-0.374612, 1.274036, -0.111954)",
        "(-0.374451, 1.273093, -0.111860)",
        "(-0.374351, 1.272556, -0.111817)",
        "(-0.374136, 1.271422, -0.111655)",
        "(-0.373926, 1.270164, -0.111425)",
        "(-0.373650, 1.268770, -0.111175)",
        "(-0.373286, 1.267344, -0.111028)",
        "(-0.372978, 1.266631, -0.111004)",
        "(-0.372181, 1.265321, -0.110920)",
        "(-0.371276, 1.264198, -0.110574)",
        "(-0.370166, 1.263234, -0.110009)",
        "(-0.369440, 1.262824, -0.109681)",
        "(-0.367691, 1.261869, -0.109166)",
        "(-0.365254, 1.260595, -0.108858)",
        "(-0.362003, 1.258683, -0.108893)",
        "(-0.357650, 1.255876, -0.109435)",
        "(-0.352747, 1.252434, -0.110231)",
        "(-0.350087, 1.250300, -0.110791)",
        "(-0.344609, 1.245280, -0.112220)",
        "(-0.338527, 1.238483, -0.114162)",
        "(-0.331942, 1.229762, -0.115508)",
        "(-0.327691, 1.221338, -0.115741)",
        "(-0.326719, 1.217675, -0.115599)",
        "(-0.325712, 1.210758, -0.115135)",
        "(-0.325389, 1.203582, -0.114574)",
        "(-0.325324, 1.196427, -0.114048)",
        "(-0.326452, 1.190460, -0.113305)",
        "(-0.327415, 1.187937, -0.112868)",
        "(-0.329480, 1.183105, -0.112005)",
        "(-0.331412, 1.178298, -0.111312)",
        "(-0.333028, 1.173633, -0.110889)",
        "(-0.334558, 1.169732, -0.110853)",
        "(-0.335356, 1.168025, -0.110890)",
        "(-0.337014, 1.165410, -0.111155)",
        "(-0.338596, 1.163229, -0.111421)",
        "(-0.339841, 1.161364, -0.111808)",
        "(-0.340778, 1.159390, -0.112347)",
        "(-0.341062, 1.158335, -0.112715)",
        "(-0.341505, 1.155661, -0.113459)",
        "(-0.341821, 1.152482, -0.114124)",
        "(-0.342163, 1.149339, -0.114754)",
        "(-0.342464, 1.146089, -0.115433)",
        "(-0.342555, 1.144240, -0.115820)",
        "(-0.342600, 1.139972, -0.116692)",
        "(-0.342482, 1.135047, -0.117533)",
        "(-0.342693, 1.130888, -0.118028)",
        "(-0.343237, 1.127658, -0.118184)",
        "(-0.343645, 1.126402, -0.118108)",
        "(-0.344386, 1.123934, -0.117809)",
        "(-0.344943, 1.121412, -0.117539)",
        "(-0.345287, 1.119117, -0.117407)",
        "(-0.345445, 1.117394, -0.117341)",
        "(-0.345519, 1.116785, -0.117309)",
        "(-0.345555, 1.115723, -0.117214)",
        "(-0.345437, 1.114484, -0.117229)",
        "(-0.345065, 1.112460, -0.117602)",
        "(-0.344582, 1.109173, -0.118361)",
        "(-0.344344, 1.107081, -0.118873)",
        "(-0.343817, 1.101812, -0.120257)",
        "(-0.343318, 1.094378, -0.122296)",
        "(-0.343036, 1.084322, -0.125087)",
        "(-0.343052, 1.071587, -0.128722)",
        "(-0.343238, 1.064228, -0.130917)",
        "(-0.344098, 1.048302, -0.136028)",
        "(-0.345900, 1.030838, -0.142201)",
        "(-0.348801, 1.012688, -0.148697)",
        "(-0.353497, 0.996112, -0.154296)",
        "(-0.356702, 0.988926, -0.156680)",
        "(-0.363347, 0.975294, -0.161276)",
        "(-0.370310, 0.962640, -0.165938)",
        "(-0.377390, 0.950674, -0.171014)",
        "(-0.384531, 0.939086, -0.176616)",
        "(-0.388152, 0.933402, -0.179579)",
        "(-0.395450, 0.922740, -0.185744)",
        "(-0.402824, 0.913127, -0.191076)",
        "(-0.410003, 0.905144, -0.194832)",
        "(-0.416597, 0.898689, -0.197357)",
        "(-0.419626, 0.895955, -0.198210)",
        "(-0.425301, 0.891149, -0.199348)",
        "(-0.430514, 0.887034, -0.199578)",
        "(-0.435108, 0.883758, -0.199126)",
        "(-0.438709, 0.881661, -0.198536)",
        "(-0.440026, 0.881058, -0.198309)",
        "(-0.442388, 0.879525, -0.198276)",
        "(-0.444232, 0.878048, -0.198628)",
        "(-0.445632, 0.876746, -0.199180)",
        "(-0.446355, 0.875957, -0.199855)",
        "(-0.446531, 0.875709, -0.200219)",
        "(-0.446380, 0.875394, -0.201089)",
        "(-0.445891, 0.875084, -0.202078)",
        "(-0.445287, 0.874685, -0.202888)",
        "(-0.444963, 0.874072, -0.202994)",
        "(-0.444941, 0.873660, -0.202655)",
        "(-0.444544, 0.873271, -0.201378)",
        "(-0.443404, 0.873783, -0.199423)",
        "(-0.441300, 0.875230, -0.197091)",
        "(-0.438474, 0.877207, -0.194755)",
        "(-0.436759, 0.878441, -0.193588)",
        "(-0.432886, 0.881332, -0.191207)",
        "(-0.428408, 0.884961, -0.188549)",
        "(-0.423309, 0.889411, -0.185552)",
        "(-0.417831, 0.894478, -0.182319)",
        "(-0.414862, 0.897488, -0.180466)",
        "(-0.408422, 0.904595, -0.176185)",
        "(-0.401152, 0.914289, -0.170673)",
        "(-0.393195, 0.925444, -0.164426)",
        "(-0.384182, 0.939275, -0.157481)",
        "(-0.379383, 0.947285, -0.153853)",
        "(-0.369488, 0.964796, -0.146614)",
        "(-0.359325, 0.983785, -0.139278)",
        "(-0.349042, 1.005671, -0.131858)",
        "(-0.338539, 1.028870, -0.125107)",
        "(-0.333480, 1.041505, -0.122028)",
        "(-0.323605, 1.066451, -0.116043)",
        "(-0.314659, 1.091554, -0.110534)",
        "(-0.306494, 1.116799, -0.105570)",
        "(-0.299614, 1.142190, -0.101468)",
        "(-0.296381, 1.154689, -0.099864)",
        "(-0.290266, 1.179219, -0.097156)",
        "(-0.284896, 1.202950, -0.095107)",
        "(-0.280185, 1.225234, -0.093503)",
        "(-0.275882, 1.245984, -0.092155)",
        "(-0.273798, 1.255982, -0.091572)",
        "(-0.270315, 1.275061, -0.090811)",
        "(-0.267314, 1.292798, -0.090219)",
        "(-0.264668, 1.308535, -0.089430)",
        "(-0.262241, 1.322194, -0.088435)",
        "(-0.261078, 1.328537, -0.087963)",
        "(-0.259127, 1.339653, -0.087034)",
        "(-0.257168, 1.348480, -0.086241)",
        "(-0.254992, 1.354921, -0.085647)",
        "(-0.252399, 1.358949, -0.085269)",
        "(-0.251035, 1.360094, -0.085140)",
        "(-0.248844, 1.361309, -0.085065)",
        "(-0.247318, 1.361359, -0.085488)",
        "(-0.245879, 1.360836, -0.086379)",
        "(-0.244479, 1.360192, -0.087495)",
        "(-0.243853, 1.360110, -0.088023)",
        "(-0.243044, 1.360400, -0.088987)",
        "(-0.242744, 1.361470, -0.089767)",
        "(-0.242498, 1.363362, -0.090216)",
        "(-0.242124, 1.365973, -0.090182)",
        "(-0.241963, 1.367576, -0.090017)",
        "(-0.241713, 1.371301, -0.089624)",
        "(-0.241552, 1.375881, -0.089249)",
        "(-0.241507, 1.381220, -0.088784)",
        "(-0.241322, 1.387024, -0.088237)",
        "(-0.241158, 1.390069, -0.087983)",
        "(-0.240731, 1.396271, -0.087646)",
        "(-0.240247, 1.402524, -0.087605)",
        "(-0.239580, 1.408508, -0.087732)",
        "(-0.238683, 1.414334, -0.087955)",
        "(-0.238267, 1.417214, -0.088136)",
        "(-0.237513, 1.422868, -0.088576)",
        "(-0.237129, 1.428267, -0.089008)",
        "(-0.236951, 1.433385, -0.089464)",
        "(-0.236705, 1.438313, -0.090044)",
        "(-0.236607, 1.440760, -0.090365)",
        "(-0.236307, 1.445455, -0.091054)",
        "(-0.236134, 1.449907, -0.091668)",
        "(-0.236090, 1.454054, -0.092136)",
        "(-0.236247, 1.457763, -0.092410)",
        "(-0.236413, 1.459483, -0.092528)",
        "(-0.236956, 1.462860, -0.092843)",
        "(-0.238334, 1.466156, -0.093381)",
        "(-0.240251, 1.469093, -0.094119)",
        "(-0.242115, 1.471371, -0.094867)",
        "(-0.242927, 1.472213, -0.095221)",
        "(-0.244424, 1.473389, -0.095893)",
        "(-0.245787, 1.473944, -0.096449)",
        "(-0.246591, 1.473911, -0.096859)",
        "(-0.246838, 1.473288, -0.097028)",
        "(-0.246733, 1.472981, -0.096927)",
        "(-0.246359, 1.471272, -0.096711)",
        "(-0.245636, 1.469444, -0.096250)",
        "(-0.244918, 1.467502, -0.095719)",
        "(-0.244158, 1.465602, -0.095035)",
        "(-0.243752, 1.464648, -0.094594)",
        "(-0.243068, 1.462776, -0.093442)",
        "(-0.242646, 1.461009, -0.091924)",
        "(-0.242672, 1.459487, -0.090402)",
        "(-0.243140, 1.458345, -0.088923)",
        "(-0.243344, 1.457853, -0.088216)",
        "(-0.243650, 1.456923, -0.086925)",
        "(-0.243884, 1.456134, -0.085929)",
        "(-0.244060, 1.455411, -0.085249)",
        "(-0.244095, 1.454733, -0.084879)",
        "(-0.244039, 1.454417, -0.084830)",
        "(-0.243876, 1.453765, -0.084867)",
        "(-0.243719, 1.453184, -0.085049)",
        "(-0.243786, 1.452724, -0.085352)",
        "(-0.243806, 1.452443, -0.085695)",
        "(-0.243759, 1.452332, -0.085921)",
        "(-0.243743, 1.452422, -0.086170)",
        "(-0.243982, 1.452732, -0.086075)",
        "(-0.244309, 1.453274, -0.085985)",
        "(-0.244765, 1.454300, -0.085601)",
        "(-0.244918, 1.454763, -0.085354)",
        "(-0.245148, 1.455765, -0.084808)",
        "(-0.245161, 1.456598, -0.084166)",
        "(-0.245187, 1.457023, -0.083444)",
        "(-0.245125, 1.457401, -0.082361)",
        "(-0.245020, 1.457453, -0.081795)",
        "(-0.244490, 1.457220, -0.080952)",
        "(-0.243155, 1.456478, -0.080122)",
        "(-0.241214, 1.455430, -0.079609)",
        "(-0.238756, 1.454025, -0.079394)",
        "(-0.237291, 1.453153, -0.079409)",
        "(-0.233714, 1.451230, -0.079629)",
        "(-0.229757, 1.449365, -0.080039)",
        "(-0.226152, 1.447838, -0.080629)",
        "(-0.222776, 1.446600, -0.081225)",
        "(-0.220974, 1.446022, -0.081488)",
        "(-0.217359, 1.445045, -0.082004)",
        "(-0.214391, 1.444601, -0.082445)",
        "(-0.212093, 1.444516, -0.082800)",
        "(-0.210091, 1.444550, -0.083103)",
        "(-0.209146, 1.444609, -0.083258)",
        "(-0.207299, 1.444787, -0.083483)",
        "(-0.205561, 1.444823, -0.083497)",
        "(-0.203787, 1.444751, -0.083357)",
        "(-0.201922, 1.444921, -0.083136)",
        "(-0.201040, 1.445242, -0.082981)",
        "(-0.199214, 1.446146, -0.082524)",
        "(-0.197058, 1.447546, -0.081718)",
        "(-0.194430, 1.449434, -0.080635)",
        "(-0.191589, 1.451697, -0.079267)",
        "(-0.190115, 1.452941, -0.078453)",
        "(-0.187009, 1.455241, -0.076710)",
        "(-0.183627, 1.457132, -0.074869)",
        "(-0.179826, 1.458499, -0.073063)",
        "(-0.175545, 1.459203, -0.071428)",
        "(-0.173257, 1.459293, -0.070698)",
        "(-0.168666, 1.459330, -0.069653)",
        "(-0.164333, 1.459181, -0.069058)",
        "(-0.160317, 1.458722, -0.068705)",
        "(-0.156893, 1.458180, -0.068534)",
        "(-0.155326, 1.457940, -0.068532)",
        "(-0.152455, 1.457437, -0.068457)",
        "(-0.150021, 1.457144, -0.068268)",
        "(-0.148245, 1.457284, -0.068010)",
        "(-0.146940, 1.457892, -0.067767)",
        "(-0.146416, 1.458345, -0.067653)",
        "(-0.145348, 1.459333, -0.067361)",
        "(-0.144393, 1.460351, -0.066925)",
        "(-0.143975, 1.461657, -0.066451)",
        "(-0.143918, 1.463222, -0.065796)",
        "(-0.143907, 1.463982, -0.065417)",
        "(-0.143834, 1.465630, -0.064577)",
        "(-0.143552, 1.467420, -0.063733)",
        "(-0.143088, 1.469458, -0.062902)",
        "(-0.142483, 1.471869, -0.062119)",
        "(-0.142096, 1.473231, -0.061747)",
        "(-0.141411, 1.476394, -0.061037)",
        "(-0.140625, 1.479753, -0.060402)",
        "(-0.139724, 1.483443, -0.059822)",
        "(-0.138696, 1.487361, -0.059295)",
        "(-0.138247, 1.489396, -0.059031)",
        "(-0.137527, 1.493734, -0.058685)",
        "(-0.136924, 1.498530, -0.058751)",
        "(-0.136204, 1.503711, -0.059149)",
        "(-0.135527, 1.509016, -0.059749)",
        "(-0.135239, 1.511640, -0.060157)",
        "(-0.134572, 1.516818, -0.061213)",
        "(-0.133789, 1.521938, -0.062611)",
        "(-0.133024, 1.527078, -0.064387)",
        "(-0.132270, 1.532171, -0.066323)",
        "(-0.131897, 1.534694, -0.067375)",
        "(-0.131283, 1.539719, -0.069616)",
        "(-0.130843, 1.544623, -0.072001)",
        "(-0.130501, 1.549358, -0.074461)",
        "(-0.130440, 1.553961, -0.076959)",
        "(-0.130618, 1.556252, -0.078199)",
        "(-0.130846, 1.560684, -0.080848)",
        "(-0.130817, 1.565007, -0.083724)",
        "(-0.130990, 1.569495, -0.086877)",
        "(-0.131209, 1.574005, -0.090189)",
        "(-0.131225, 1.576151, -0.091839)",
        "(-0.131225, 1.580180, -0.095108)",
        "(-0.131670, 1.584043, -0.098406)",
        "(-0.132366, 1.587695, -0.101843)",
        "(-0.132919, 1.591049, -0.105459)",
        "(-0.133103, 1.592636, -0.107366)",
        "(-0.133322, 1.595719, -0.111350)",
        "(-0.133475, 1.598623, -0.115574)",
        "(-0.133839, 1.601496, -0.120293)",
        "(-0.134282, 1.604177, -0.125019)",
        "(-0.134406, 1.605532, -0.127517)",
        "(-0.134445, 1.608158, -0.132658)",
        "(-0.134489, 1.610574, -0.137860)",
        "(-0.134469, 1.612674, -0.143181)",
        "(-0.134535, 1.614598, -0.148579)",
        "(-0.134597, 1.615460, -0.151336)",
        "(-0.134745, 1.617036, -0.156873)",
        "(-0.134962, 1.618396, -0.162581)",
        "(-0.135282, 1.619543, -0.168441)",
        "(-0.135656, 1.620441, -0.174314)",
        "(-0.135874, 1.620789, -0.177235)",
        "(-0.136320, 1.621340, -0.182936)",
        "(-0.136781, 1.621495, -0.188349)",
        "(-0.137366, 1.621121, -0.193567)",
        "(-0.138210, 1.620447, -0.198850)",
        "(-0.138512, 1.620046, -0.201568)",
        "(-0.138716, 1.619226, -0.207103)",
        "(-0.138932, 1.618289, -0.212430)",
        "(-0.139332, 1.617202, -0.217485)",
        "(-0.140084, 1.615953, -0.222306)",
        "(-0.140444, 1.615247, -0.224655)",
        "(-0.140571, 1.613666, -0.229288)",
        "(-0.140233, 1.611886, -0.233575)",
        "(-0.140048, 1.610083, -0.237341)",
        "(-0.140135, 1.608280, -0.240606)",
        "(-0.140226, 1.607342, -0.242172)",
        "(-0.140389, 1.605444, -0.245380)",
        "(-0.140198, 1.603686, -0.248582)",
        "(-0.139784, 1.601974, -0.250971)",
        "(-0.139651, 1.600117, -0.251766)",
        "(-0.139803, 1.599204, -0.251460)",
        "(-0.140512, 1.597780, -0.250134)",
        "(-0.141515, 1.596932, -0.248552)",
        "(-0.142595, 1.596520, -0.247415)",
        "(-0.143373, 1.596245, -0.247168)",
        "(-0.143723, 1.596058, -0.247401)",
        "(-0.144219, 1.595480, -0.248569)",
        "(-0.144437, 1.594521, -0.250701)",
        "(-0.144566, 1.593214, -0.253696)",
        "(-0.144814, 1.591406, -0.257589)",
        "(-0.144923, 1.590363, -0.259634)",
        "(-0.145135, 1.587886, -0.264108)",
        "(-0.145332, 1.584898, -0.268791)",
        "(-0.145367, 1.581366, -0.273523)",
        "(-0.145272, 1.577234, -0.278101)",
        "(-0.145252, 1.574990, -0.280320)",
        "(-0.145142, 1.570226, -0.284793)",
        "(-0.144981, 1.565006, -0.289163)",
        "(-0.144836, 1.559430, -0.293230)",
        "(-0.144769, 1.553489, -0.296970)",
        "(-0.144733, 1.550336, -0.298668)",
        "(-0.144511, 1.543534, -0.301802)",
        "(-0.144159, 1.536108, -0.304699)",
        "(-0.144038, 1.528264, -0.307492)",
        "(-0.143930, 1.520209, -0.310387)",
        "(-0.143900, 1.516003, -0.311808)",
        "(-0.143703, 1.507129, -0.314691)",
        "(-0.143628, 1.497785, -0.317412)",
        "(-0.143259, 1.488001, -0.320055)",
        "(-0.142831, 1.477905, -0.322360)",
        "(-0.142783, 1.472715, -0.323260)",
        "(-0.142743, 1.462095, -0.324566)",
        "(-0.142512, 1.450939, -0.325239)",
        "(-0.142278, 1.439301, -0.325434)",
        "(-0.142418, 1.427589, -0.325189)",
        "(-0.142477, 1.421693, -0.324905)",
        "(-0.142414, 1.409766, -0.324078)",
        "(-0.142750, 1.397853, -0.322515)",
        "(-0.143569, 1.385829, -0.320163)",
        "(-0.144596, 1.373573, -0.316878)",
        "(-0.145062, 1.367288, -0.314927)",
        "(-0.145705, 1.354482, -0.310496)",
        "(-0.146288, 1.341526, -0.304960)",
        "(-0.147323, 1.328776, -0.298454)",
        "(-0.148813, 1.316270, -0.290717)",
        "(-0.149402, 1.310330, -0.286724)",
        "(-0.150192, 1.299058, -0.277877)",
        "(-0.150664, 1.287870, -0.267502)",
        "(-0.151065, 1.277072, -0.256074)",
        "(-0.151653, 1.267769, -0.243610)",
        "(-0.151830, 1.263793, -0.237152)",
        "(-0.151806, 1.256859, -0.223620)",
        "(-0.151485, 1.251862, -0.209330)",
        "(-0.150978, 1.249113, -0.194561)",
        "(-0.150022, 1.248386, -0.179552)",
        "(-0.149419, 1.248829, -0.171980)",
        "(-0.148026, 1.251031, -0.157002)",
        "(-0.146382, 1.255350, -0.142281)",
        "(-0.145027, 1.261573, -0.127639)",
        "(-0.143844, 1.269235, -0.113468)",
        "(-0.143265, 1.274012, -0.106869)",
        "(-0.141912, 1.284116, -0.094424)",
        "(-0.140422, 1.295245, -0.082991)",
        "(-0.139035, 1.307152, -0.072587)",
        "(-0.137699, 1.319878, -0.063301)",
        "(-0.136992, 1.326452, -0.059112)",
        "(-0.135498, 1.339881, -0.051380)",
        "(-0.134197, 1.353773, -0.044689)",
        "(-0.133744, 1.367923, -0.038918)",
        "(-0.133545, 1.382022, -0.033975)",
        "(-0.133396, 1.388934, -0.031830)",
        "(-0.133184, 1.402626, -0.028113)",
        "(-0.133259, 1.416118, -0.025309)",
        "(-0.133326, 1.429099, -0.023468)",
        "(-0.133379, 1.435421, -0.022831)",
        "(-0.133514, 1.447820, -0.021901)",
        "(-0.133711, 1.459543, -0.021562)",
        "(-0.133888, 1.470684, -0.021652)",
        "(-0.133949, 1.481447, -0.022241)",
        "(-0.134048, 1.491931, -0.023371)",
        "(-0.134183, 1.497061, -0.024115)",
        "(-0.134396, 1.507131, -0.025911)",
        "(-0.134551, 1.516842, -0.028249)",
        "(-0.134631, 1.526378, -0.031044)",
        "(-0.134770, 1.535657, -0.034454)",
        "(-0.134860, 1.540260, -0.036374)",
        "(-0.135004, 1.549444, -0.040646)",
        "(-0.134981, 1.558308, -0.045348)",
        "(-0.134752, 1.566996, -0.050574)",
        "(-0.134560, 1.575565, -0.056252)",
        "(-0.134482, 1.579702, -0.059320)",
        "(-0.134244, 1.587819, -0.065607)",
        "(-0.134177, 1.595757, -0.072210)",
        "(-0.134136, 1.603422, -0.079185)",
        "(-0.133623, 1.610694, -0.086429)",
        "(-0.133283, 1.614155, -0.090173)",
        "(-0.132910, 1.620857, -0.097861)",
        "(-0.132655, 1.626982, -0.105792)",
        "(-0.132422, 1.632398, -0.114046)",
        "(-0.132073, 1.637400, -0.122625)",
        "(-0.131842, 1.639664, -0.127108)",
        "(-0.131345, 1.643888, -0.136287)",
        "(-0.130896, 1.647622, -0.145763)",
        "(-0.130885, 1.650740, -0.155300)",
        "(-0.131469, 1.653052, -0.164641)",
        "(-0.131895, 1.653856, -0.169213)",
        "(-0.132697, 1.654886, -0.178175)",
        "(-0.133318, 1.655026, -0.186987)",
        "(-0.133956, 1.654322, -0.195743)",
        "(-0.134685, 1.652792, -0.204435)",
        "(-0.135047, 1.651616, -0.208715)",
        "(-0.135757, 1.648598, -0.217212)",
        "(-0.136549, 1.644620, -0.225429)",
        "(-0.137383, 1.639735, -0.233271)",
        "(-0.138157, 1.633964, -0.240763)",
        "(-0.138539, 1.630731, -0.244457)",
        "(-0.139288, 1.623832, -0.251643)",
        "(-0.139920, 1.616195, -0.258419)",
        "(-0.140568, 1.607910, -0.264741)",
        "(-0.141703, 1.599063, -0.270561)",
        "(-0.142619, 1.594078, -0.273487)",
        "(-0.144349, 1.584837, -0.278636)",
        "(-0.145412, 1.574926, -0.283721)",
        "(-0.145955, 1.564463, -0.288596)",
        "(-0.146920, 1.553675, -0.293023)",
        "(-0.147589, 1.548214, -0.295033)",
        "(-0.149040, 1.537093, -0.298531)",
        "(-0.150239, 1.525682, -0.301359)",
        "(-0.151214, 1.513903, -0.303621)",
        "(-0.152481, 1.501940, -0.305292)",
        "(-0.153382, 1.495924, -0.305886)",
        "(-0.155382, 1.483896, -0.306899)",
        "(-0.156986, 1.471434, -0.307698)",
        "(-0.158006, 1.458292, -0.308062)",
        "(-0.158779, 1.444405, -0.307728)",
        "(-0.159219, 1.437139, -0.307044)",
        "(-0.160138, 1.422158, -0.304751)",
        "(-0.160950, 1.406832, -0.301302)",
        "(-0.161038, 1.391206, -0.297213)",
        "(-0.160472, 1.375280, -0.292264)",
        "(-0.159991, 1.367144, -0.289226)",
        "(-0.158976, 1.350735, -0.282096)",
        "(-0.158519, 1.334961, -0.273845)",
        "(-0.158389, 1.320765, -0.265108)",
        "(-0.157782, 1.307305, -0.255857)",
        "(-0.157351, 1.300931, -0.250676)",
        "(-0.156586, 1.288615, -0.239413)",
        "(-0.156174, 1.277686, -0.226996)",
        "(-0.155569, 1.268720, -0.214180)",
        "(-0.154378, 1.260905, -0.200341)",
        "(-0.153695, 1.257519, -0.192913)",
        "(-0.152251, 1.251645, -0.177806)",
        "(-0.150846, 1.247952, -0.162730)",
        "(-0.149609, 1.246544, -0.148170)",
        "(-0.148644, 1.247293, -0.134036)",
        "(-0.148295, 1.248583, -0.127251)",
        "(-0.147703, 1.252262, -0.114364)",
        "(-0.147271, 1.257997, -0.102654)",
        "(-0.146757, 1.264601, -0.091770)",
        "(-0.146463, 1.272641, -0.082027)",
        "(-0.146405, 1.277006, -0.077630)",
        "(-0.146301, 1.286175, -0.069625)",
        "(-0.146022, 1.295842, -0.062792)",
        "(-0.145612, 1.305729, -0.056924)",
        "(-0.144822, 1.316008, -0.052237)",
        "(-0.144453, 1.321335, -0.050305)",
        "(-0.143556, 1.332141, -0.046934)",
        "(-0.142532, 1.343130, -0.044112)",
        "(-0.141494, 1.354288, -0.041836)",
        "(-0.140624, 1.365504, -0.039926)",
        "(-0.140156, 1.371080, -0.039084)",
        "(-0.139257, 1.382220, -0.037580)",
        "(-0.138555, 1.393420, -0.036513)",
        "(-0.137903, 1.404545, -0.035743)",
        "(-0.136996, 1.415161, -0.035062)",
        "(-0.136457, 1.420259, -0.034728)",
        "(-0.135666, 1.430377, -0.034038)",
        "(-0.135180, 1.440063, -0.033285)",
        "(-0.134881, 1.449538, -0.032662)",
        "(-0.134739, 1.458795, -0.032204)",
        "(-0.134607, 1.463302, -0.032047)",
        "(-0.134175, 1.472098, -0.031907)",
        "(-0.133629, 1.480616, -0.032172)",
        "(-0.132847, 1.489003, -0.032991)",
        "(-0.131992, 1.497376, -0.034393)",
        "(-0.131635, 1.501531, -0.035330)",
        "(-0.130895, 1.509782, -0.037541)",
        "(-0.130105, 1.517914, -0.040366)",
        "(-0.129205, 1.525867, -0.043655)",
        "(-0.128241, 1.533564, -0.047438)",
        "(-0.127762, 1.537339, -0.049574)",
        "(-0.126595, 1.544720, -0.054224)",
        "(-0.125167, 1.551682, -0.059337)",
        "(-0.123793, 1.558401, -0.065067)",
        "(-0.122557, 1.564886, -0.071418)",
        "(-0.121900, 1.567922, -0.074750)",
        "(-0.120121, 1.573664, -0.081917)",
        "(-0.118453, 1.578723, -0.089201)",
        "(-0.116718, 1.583608, -0.097165)",
        "(-0.114906, 1.587979, -0.105483)",
        "(-0.113984, 1.590002, -0.109789)",
        "(-0.112310, 1.593750, -0.118535)",
        "(-0.110865, 1.597023, -0.127341)",
        "(-0.109582, 1.599518, -0.135899)",
        "(-0.108898, 1.601125, -0.144575)",
        "(-0.108655, 1.601785, -0.148843)",
        "(-0.108109, 1.602656, -0.157507)",
        "(-0.107730, 1.602830, -0.166167)",
        "(-0.107286, 1.602751, -0.174906)",
        "(-0.107274, 1.601941, -0.183428)",
        "(-0.107465, 1.601214, -0.187588)",
        "(-0.108103, 1.599492, -0.195787)",
        "(-0.108746, 1.597051, -0.203754)",
        "(-0.109287, 1.593792, -0.211602)",
        "(-0.109664, 1.591817, -0.215406)",
        "(-0.110537, 1.587762, -0.223106)",
        "(-0.111420, 1.582860, -0.230650)",
        "(-0.112069, 1.577070, -0.237958)",
        "(-0.112755, 1.570593, -0.244922)",
        "(-0.113582, 1.563415, -0.251466)",
        "(-0.114081, 1.559607, -0.254666)",
        "(-0.115433, 1.551588, -0.260799)",
        "(-0.117099, 1.543151, -0.266638)",
        "(-0.118734, 1.534279, -0.272049)",
        "(-0.120711, 1.524956, -0.276869)",
        "(-0.121861, 1.520100, -0.279049)",
        "(-0.124079, 1.510029, -0.283147)",
        "(-0.125854, 1.499631, -0.287078)",
        "(-0.127517, 1.488875, -0.290514)",
        "(-0.129663, 1.477757, -0.292824)",
        "(-0.130672, 1.471997, -0.293706)",
        "(-0.132334, 1.460117, -0.295170)",
        "(-0.134050, 1.447969, -0.296009)",
        "(-0.136025, 1.435852, -0.296489)",
        "(-0.138235, 1.423683, -0.296330)",
        "(-0.139524, 1.417494, -0.295960)",
        "(-0.142335, 1.405173, -0.295066)",
        "(-0.145099, 1.393110, -0.294226)",
        "(-0.147757, 1.381407, -0.293370)",
        "(-0.150014, 1.369687, -0.292075)",
        "(-0.151141, 1.363720, -0.291004)",
        "(-0.153446, 1.351449, -0.288053)",
        "(-0.155420, 1.338856, -0.284442)",
        "(-0.157202, 1.326710, -0.280625)",
        "(-0.158657, 1.314971, -0.276479)",
        "(-0.159298, 1.309163, -0.274118)",
        "(-0.161041, 1.297944, -0.268264)",
        "(-0.162607, 1.287233, -0.261687)",
        "(-0.164418, 1.277563, -0.254144)",
        "(-0.165827, 1.268445, -0.246195)",
        "(-0.166431, 1.264261, -0.241736)",
        "(-0.167664, 1.256007, -0.232374)",
        "(-0.169112, 1.248840, -0.222352)",
        "(-0.170469, 1.242750, -0.212681)",
        "(-0.171445, 1.237712, -0.203182)",
        "(-0.171876, 1.235346, -0.198154)",
        "(-0.173029, 1.230793, -0.187402)",
        "(-0.174532, 1.226981, -0.176662)",
        "(-0.175317, 1.224665, -0.167230)",
        "(-0.175333, 1.223833, -0.158360)",
        "(-0.175252, 1.223863, -0.153595)",
        "(-0.175062, 1.224295, -0.143012)",
        "(-0.174637, 1.225713, -0.131835)",
        "(-0.173944, 1.228673, -0.121079)",
        "(-0.173147, 1.233059, -0.110615)",
        "(-0.172755, 1.235742, -0.105445)",
        "(-0.171824, 1.241677, -0.095420)",
        "(-0.170667, 1.248737, -0.086142)",
        "(-0.169302, 1.256581, -0.077315)",
        "(-0.168003, 1.264876, -0.068621)",
        "(-0.167306, 1.269222, -0.064441)",
        "(-0.165801, 1.278382, -0.056635)",
        "(-0.164385, 1.288510, -0.049575)",
        "(-0.163033, 1.298538, -0.043513)",
        "(-0.161517, 1.308984, -0.038070)",
        "(-0.160699, 1.314439, -0.035560)",
        "(-0.158930, 1.325577, -0.030896)",
        "(-0.156874, 1.337047, -0.026714)",
        "(-0.154869, 1.349122, -0.023452)",
        "(-0.152962, 1.361869, -0.021038)",
        "(-0.151929, 1.368442, -0.020141)",
        "(-0.149842, 1.381863, -0.018713)",
        "(-0.147899, 1.395530, -0.017677)",
        "(-0.146023, 1.409266, -0.017020)",
        "(-0.144290, 1.423150, -0.016766)",
        "(-0.143436, 1.430199, -0.016893)",
        "(-0.141677, 1.444368, -0.017510)",
        "(-0.139794, 1.458312, -0.018465)",
        "(-0.138167, 1.471820, -0.019757)",
        "(-0.137174, 1.484798, -0.021463)",
        "(-0.136618, 1.490937, -0.022436)",
        "(-0.135159, 1.502738, -0.024822)",
        "(-0.133320, 1.513905, -0.027896)",
        "(-0.131640, 1.524518, -0.031686)",
        "(-0.130466, 1.534589, -0.036133)",
        "(-0.129915, 1.539413, -0.038550)",
        "(-0.128933, 1.548541, -0.043783)",
        "(-0.128113, 1.556857, -0.049509)",
        "(-0.127692, 1.564703, -0.055856)",
        "(-0.127241, 1.572014, -0.062637)",
        "(-0.126992, 1.575380, -0.066143)",
        "(-0.126496, 1.581654, -0.073353)",
        "(-0.125977, 1.587413, -0.081126)",
        "(-0.125378, 1.592982, -0.089461)",
        "(-0.124788, 1.598160, -0.098038)",
        "(-0.124622, 1.600537, -0.102352)",
        "(-0.124623, 1.605046, -0.111159)",
        "(-0.124885, 1.609195, -0.120319)",
        "(-0.124923, 1.612916, -0.129896)",
        "(-0.124701, 1.616077, -0.140020)",
        "(-0.124696, 1.617482, -0.145237)",
        "(-0.124811, 1.619917, -0.156018)",
        "(-0.125146, 1.621743, -0.167246)",
        "(-0.125639, 1.622849, -0.178863)",
        "(-0.126228, 1.623051, -0.190739)",
        "(-0.126521, 1.622769, -0.196779)",
        "(-0.127103, 1.621603, -0.209027)",
        "(-0.127571, 1.619526, -0.221511)",
        "(-0.128417, 1.616487, -0.233831)",
        "(-0.129455, 1.612391, -0.245855)",
        "(-0.130142, 1.610029, -0.251697)",
        "(-0.131455, 1.604250, -0.262930)",
        "(-0.132229, 1.597495, -0.273511)",
        "(-0.133185, 1.589725, -0.283088)",
        "(-0.134499, 1.581553, -0.291974)",
        "(-0.135087, 1.577132, -0.296009)",
        "(-0.136011, 1.567918, -0.303956)",
        "(-0.137224, 1.557811, -0.310962)",
        "(-0.138725, 1.547073, -0.317150)",
        "(-0.140394, 1.535668, -0.322394)",
        "(-0.141242, 1.529521, -0.324459)",
        "(-0.142475, 1.516374, -0.327850)",
        "(-0.143358, 1.502367, -0.330015)",
        "(-0.144020, 1.487924, -0.331233)",
        "(-0.145206, 1.473576, -0.331645)",
        "(-0.145945, 1.466444, -0.331525)",
        "(-0.147261, 1.452018, -0.330756)",
        "(-0.148463, 1.437429, -0.329167)",
        "(-0.149678, 1.422901, -0.326930)",
        "(-0.151325, 1.408633, -0.324122)",
        "(-0.152130, 1.401661, -0.322551)",
        "(-0.153459, 1.387801, -0.319031)",
        "(-0.154665, 1.373850, -0.314367)",
        "(-0.155776, 1.359715, -0.308314)",
        "(-0.156439, 1.352676, -0.304958)",
        "(-0.157941, 1.338893, -0.297420)",
        "(-0.159133, 1.325588, -0.289180)",
        "(-0.160286, 1.312937, -0.279929)",
        "(-0.161529, 1.301489, -0.269586)",
        "(-0.162898, 1.292706, -0.259548)",
        "(-0.163480, 1.289102, -0.254377)",
        "(-0.164460, 1.282847, -0.243261)",
        "(-0.165191, 1.277740, -0.230478)",
        "(-0.165548, 1.274154, -0.216718)",
        "(-0.165544, 1.272461, -0.202911)",
        "(-0.165376, 1.272200, -0.195833)",
        "(-0.164881, 1.272372, -0.181254)",
        "(-0.164151, 1.273865, -0.166758)",
        "(-0.163155, 1.276651, -0.152873)",
        "(-0.162174, 1.280380, -0.139428)",
        "(-0.161801, 1.282615, -0.132890)",
        "(-0.160977, 1.287795, -0.120614)",
        "(-0.159940, 1.294165, -0.109689)",
        "(-0.158878, 1.301632, -0.099736)",
        "(-0.157757, 1.309587, -0.090250)",
        "(-0.157157, 1.313950, -0.085887)",
        "(-0.155897, 1.322758, -0.077532)",
        "(-0.154577, 1.331892, -0.069772)",
        "(-0.153224, 1.341251, -0.062438)",
        "(-0.152002, 1.350845, -0.055758)",
        "(-0.151372, 1.355753, -0.052660)",
        "(-0.150119, 1.365792, -0.046869)",
        "(-0.149124, 1.376405, -0.041875)",
        "(-0.148439, 1.387564, -0.037546)",
        "(-0.147726, 1.398910, -0.033615)",
        "(-0.147455, 1.404711, -0.031856)",
        "(-0.146913, 1.416383, -0.028805)",
        "(-0.146393, 1.428215, -0.026414)",
        "(-0.146029, 1.440266, -0.024521)",
        "(-0.145695, 1.452320, -0.023025)",
        "(-0.145566, 1.458363, -0.022534)",
        "(-0.145163, 1.470386, -0.021875)",
        "(-0.144494, 1.482300, -0.021722)",
        "(-0.143812, 1.494118, -0.022145)",
        "(-0.143595, 1.505651, -0.023065)",
        "(-0.143527, 1.511251, -0.023676)",
        "(-0.143210, 1.522278, -0.025326)",
        "(-0.142757, 1.533146, -0.027640)",
        "(-0.141924, 1.543583, -0.030416)",
        "(-0.140714, 1.553406, -0.033573)",
        "(-0.140173, 1.558196, -0.035399)",
        "(-0.139257, 1.567524, -0.039497)",
        "(-0.138047, 1.576423, -0.044131)",
        "(-0.136712, 1.584940, -0.049432)",
        "(-0.135622, 1.593046, -0.055319)",
        "(-0.135202, 1.596929, -0.058595)",
        "(-0.134302, 1.604450, -0.065731)",
        "(-0.133368, 1.611695, -0.073376)",
        "(-0.132449, 1.618348, -0.081536)",
        "(-0.131530, 1.624459, -0.090015)",
        "(-0.131146, 1.627288, -0.094437)",
        "(-0.130533, 1.632614, -0.103531)",
        "(-0.129974, 1.637401, -0.113064)",
        "(-0.129738, 1.641724, -0.123011)",
        "(-0.129611, 1.645546, -0.133292)",
        "(-0.129657, 1.647162, -0.138520)",
        "(-0.129969, 1.649976, -0.149118)",
        "(-0.130632, 1.652072, -0.159908)",
        "(-0.131314, 1.653312, -0.170744)",
        "(-0.131826, 1.653779, -0.181444)",
        "(-0.132026, 1.653560, -0.186730)",
        "(-0.132589, 1.653040, -0.197269)",
        "(-0.133486, 1.651896, -0.207656)",
        "(-0.134422, 1.649961, -0.217784)",
        "(-0.135546, 1.647267, -0.227761)",
        "(-0.136148, 1.645535, -0.232662)",
        "(-0.137428, 1.641379, -0.242142)",
        "(-0.138765, 1.636065, -0.251146)",
        "(-0.140235, 1.629694, -0.259820)",
        "(-0.141849, 1.622348, -0.268421)",
        "(-0.142614, 1.618213, -0.272700)",
        "(-0.143696, 1.609070, -0.281093)",
        "(-0.143949, 1.598637, -0.289295)",
        "(-0.143949, 1.587204, -0.297447)",
        "(-0.144831, 1.575958, -0.304816)",
        "(-0.145442, 1.570185, -0.308381)",
        "(-0.146960, 1.558393, -0.314950)",
        "(-0.148423, 1.546220, -0.320834)",
        "(-0.150179, 1.533907, -0.325751)",
        "(-0.152761, 1.521650, -0.329380)",
        "(-0.154348, 1.515548, -0.330623)",
        "(-0.157244, 1.503017, -0.332440)",
        "(-0.160091, 1.490145, -0.333214)",
        "(-0.162623, 1.476829, -0.333028)",
        "(-0.164655, 1.462770, -0.331973)",
        "(-0.165727, 1.455634, -0.331221)",
        "(-0.167733, 1.441064, -0.329118)",
        "(-0.169349, 1.426411, -0.326609)",
        "(-0.170545, 1.411921, -0.323507)",
        "(-0.171173, 1.397679, -0.320105)",
        "(-0.171337, 1.390894, -0.318304)",
        "(-0.171572, 1.377869, -0.314382)",
        "(-0.171592, 1.365514, -0.309675)",
        "(-0.171304, 1.353641, -0.303640)",
        "(-0.170855, 1.341943, -0.295616)",
        "(-0.170814, 1.336314, -0.290768)",
        "(-0.170532, 1.325684, -0.280535)",
        "(-0.169845, 1.316369, -0.269732)",
        "(-0.168851, 1.308034, -0.257775)",
        "(-0.167675, 1.300126, -0.243761)",
        "(-0.167019, 1.296341, -0.236350)",
        "(-0.165365, 1.289886, -0.221020)",
        "(-0.163334, 1.284965, -0.205340)",
        "(-0.161082, 1.281375, -0.188750)",
        "(-0.159107, 1.278741, -0.171767)",
        "(-0.158064, 1.278195, -0.163333)",
        "(-0.156395, 1.278893, -0.147017)",
        "(-0.154804, 1.281786, -0.131271)",
        "(-0.153666, 1.286629, -0.115884)",
        "(-0.152960, 1.293544, -0.101524)",
        "(-0.152632, 1.297655, -0.094900)",
        "(-0.151772, 1.307295, -0.083051)",
        "(-0.150662, 1.318327, -0.072704)",
        "(-0.149566, 1.330389, -0.063864)",
        "(-0.149004, 1.343518, -0.056486)",
        "(-0.148923, 1.350537, -0.053449)",
        "(-0.148697, 1.364975, -0.048222)",
        "(-0.148432, 1.379644, -0.043893)",
        "(-0.148360, 1.394424, -0.040524)",
        "(-0.148544, 1.409131, -0.037725)",
        "(-0.148816, 1.416411, -0.036752)",
        "(-0.149334, 1.430761, -0.035021)",
        "(-0.150039, 1.444839, -0.033727)",
        "(-0.150802, 1.458383, -0.032731)",
        "(-0.151524, 1.471506, -0.032031)",
        "(-0.151803, 1.477893, -0.031797)",
        "(-0.152284, 1.490406, -0.031525)",
        "(-0.152771, 1.502514, -0.031540)",
        "(-0.152978, 1.514308, -0.031921)",
        "(-0.152765, 1.525806, -0.032597)",
        "(-0.152475, 1.531384, -0.033097)",
        "(-0.151956, 1.542396, -0.034226)",
        "(-0.151689, 1.553072, -0.035795)",
        "(-0.151265, 1.563368, -0.037638)",
        "(-0.150539, 1.573370, -0.039794)",
        "(-0.150086, 1.578304, -0.041041)",
        "(-0.148937, 1.587941, -0.043807)",
        "(-0.147500, 1.597296, -0.047086)",
        "(-0.146096, 1.606635, -0.051124)",
        "(-0.144366, 1.615893, -0.055923)",
        "(-0.143423, 1.620464, -0.058627)",
        "(-0.141595, 1.629460, -0.064566)",
        "(-0.139751, 1.638113, -0.071186)",
        "(-0.138064, 1.646432, -0.078463)",
        "(-0.136663, 1.654325, -0.086462)",
        "(-0.136114, 1.658102, -0.090778)",
        "(-0.135183, 1.665299, -0.099989)",
        "(-0.134514, 1.671856, -0.109935)",
        "(-0.134252, 1.677505, -0.120370)",
        "(-0.134569, 1.682392, -0.131666)",
        "(-0.134944, 1.684341, -0.137155)",
        "(-0.135885, 1.687822, -0.148514)",
        "(-0.136963, 1.690456, -0.160446)",
        "(-0.138094, 1.692032, -0.172579)",
        "(-0.139362, 1.692539, -0.184834)",
        "(-0.140142, 1.692386, -0.191066)",
        "(-0.141997, 1.691345, -0.203485)",
        "(-0.143590, 1.689066, -0.215781)",
        "(-0.144922, 1.685310, -0.227722)",
        "(-0.146371, 1.680223, -0.239216)",
        "(-0.147104, 1.677127, -0.244773)",
        "(-0.148486, 1.670162, -0.255691)",
        "(-0.149940, 1.662113, -0.266209)",
        "(-0.151336, 1.653508, -0.276494)",
        "(-0.151925, 1.648908, -0.281478)",
        "(-0.153839, 1.639291, -0.290917)",
        "(-0.155563, 1.628926, -0.299854)",
        "(-0.156887, 1.617721, -0.308341)",
        "(-0.158755, 1.606162, -0.316286)",
        "(-0.160823, 1.594318, -0.323436)",
        "(-0.161638, 1.588185, -0.326608)",
        "(-0.162937, 1.575545, -0.332409)",
        "(-0.164291, 1.562517, -0.337283)",
        "(-0.166015, 1.549232, -0.341124)",
        "(-0.167459, 1.535593, -0.343938)",
        "(-0.168028, 1.528586, -0.344894)",
        "(-0.169309, 1.514331, -0.346296)",
        "(-0.170957, 1.500035, -0.347157)",
        "(-0.172521, 1.485906, -0.347643)",
        "(-0.173698, 1.471761, -0.347477)",
        "(-0.174293, 1.464664, -0.347079)",
        "(-0.175885, 1.450702, -0.345863)",
        "(-0.178088, 1.437403, -0.344190)",
        "(-0.179638, 1.424611, -0.342130)",
        "(-0.180372, 1.411573, -0.339251)",
        "(-0.180610, 1.404796, -0.337202)",
        "(-0.181227, 1.391123, -0.332024)",
        "(-0.182160, 1.378020, -0.326009)",
        "(-0.183191, 1.366179, -0.319724)",
        "(-0.183610, 1.354707, -0.312309)",
        "(-0.183681, 1.348973, -0.307927)",
        "(-0.183505, 1.337870, -0.297343)",
        "(-0.182935, 1.327336, -0.285612)",
        "(-0.182424, 1.318096, -0.272475)",
        "(-0.181677, 1.309008, -0.257668)",
        "(-0.181220, 1.304647, -0.249015)",
        "(-0.180187, 1.296575, -0.231300)",
        "(-0.178988, 1.289986, -0.213207)",
        "(-0.177822, 1.284797, -0.194638)",
        "(-0.176632, 1.280706, -0.175046)",
        "(-0.176146, 1.279323, -0.165208)",
        "(-0.175287, 1.278116, -0.146419)",
        "(-0.174553, 1.279198, -0.129004)",
        "(-0.174073, 1.283062, -0.113122)",
        "(-0.173479, 1.288912, -0.098891)",
        "(-0.172980, 1.292966, -0.092615)",
        "(-0.171645, 1.301945, -0.080531)",
        "(-0.170188, 1.312384, -0.069532)",
        "(-0.168375, 1.324659, -0.060577)",
        "(-0.166402, 1.338257, -0.053213)",
        "(-0.165439, 1.345359, -0.049912)",
        "(-0.163752, 1.359996, -0.044038)",
        "(-0.162330, 1.375293, -0.039355)",
        "(-0.161017, 1.390688, -0.035563)",
        "(-0.159866, 1.406010, -0.032465)",
        "(-0.159420, 1.413647, -0.031166)",
        "(-0.158542, 1.428829, -0.029181)",
        "(-0.157893, 1.444083, -0.028258)",
        "(-0.157338, 1.459398, -0.028131)",
        "(-0.156747, 1.474531, -0.028600)",
        "(-0.156500, 1.481951, -0.029046)",
        "(-0.156229, 1.496448, -0.030153)",
        "(-0.156408, 1.517324, -0.032593)",
        "(-0.156408, 1.517324, -0.032593)",
        "(-0.156654, 1.530654, -0.034698)",
        "(-0.157031, 1.543336, -0.037358)",
        "(-0.157075, 1.555000, -0.040290)",
        "(-0.156781, 1.566488, -0.043951)",
        "(-0.156452, 1.577740, -0.048356)",
        "(-0.155863, 1.588452, -0.053366)",
        "(-0.155475, 1.593545, -0.056015)",
        "(-0.154549, 1.603194, -0.061882)",
        "(-0.153849, 1.612438, -0.068607)",
        "(-0.152925, 1.621094, -0.076049)",
        "(-0.151792, 1.629188, -0.084192)",
        "(-0.151286, 1.633046, -0.088628)",
        "(-0.150321, 1.640440, -0.098008)",
        "(-0.149403, 1.647264, -0.108040)",
        "(-0.148974, 1.653490, -0.118545)",
        "(-0.148869, 1.659054, -0.129386)",
        "(-0.148937, 1.661574, -0.134959)",
        "(-0.149354, 1.666241, -0.146348)",
        "(-0.150112, 1.670348, -0.158034)",
        "(-0.151337, 1.673961, -0.170027)",
        "(-0.152778, 1.677078, -0.182288)",
        "(-0.153604, 1.678375, -0.188500)",
        "(-0.155508, 1.680602, -0.200961)",
        "(-0.157827, 1.682084, -0.213220)",
        "(-0.160528, 1.682747, -0.224903)",
        "(-0.163466, 1.682513, -0.236046)",
        "(-0.165022, 1.681970, -0.241438)",
        "(-0.168344, 1.680327, -0.252089)",
        "(-0.171790, 1.677349, -0.262583)",
        "(-0.174813, 1.673102, -0.273059)",
        "(-0.177349, 1.667458, -0.283474)",
        "(-0.178342, 1.664081, -0.288656)",
        "(-0.179775, 1.656293, -0.298826)",
        "(-0.180935, 1.646908, -0.308533)",
        "(-0.182098, 1.635977, -0.317602)",
        "(-0.182767, 1.623921, -0.326141)",
        "(-0.182724, 1.617595, -0.330217)",
        "(-0.182045, 1.604613, -0.338128)",
        "(-0.181490, 1.591209, -0.345313)",
        "(-0.181979, 1.577538, -0.351471)",
        "(-0.182734, 1.563609, -0.356676)",
        "(-0.182737, 1.556514, -0.359121)",
        "(-0.181962, 1.541831, -0.363577)",
        "(-0.181422, 1.526797, -0.367425)",
        "(-0.181335, 1.511516, -0.370285)",
        "(-0.181616, 1.496335, -0.372169)",
        "(-0.181772, 1.488704, -0.372792)",
        "(-0.181912, 1.473277, -0.373187)",
        "(-0.182087, 1.457719, -0.372513)",
        "(-0.182704, 1.442466, -0.370415)",
        "(-0.183288, 1.428184, -0.367651)",
        "(-0.183510, 1.421333, -0.366161)",
        "(-0.184091, 1.408297, -0.362676)",
        "(-0.184859, 1.395741, -0.358469)",
        "(-0.185492, 1.383329, -0.353269)",
        "(-0.186093, 1.371289, -0.347103)",
        "(-0.186256, 1.365420, -0.343835)",
        "(-0.186419, 1.353945, -0.337270)",
        "(-0.186556, 1.343180, -0.330280)",
        "(-0.186624, 1.332979, -0.322680)",
        "(-0.186291, 1.323370, -0.314013)",
        "(-0.185965, 1.318774, -0.309207)",
        "(-0.185205, 1.309927, -0.298735)",
        "(-0.184384, 1.302153, -0.287144)",
        "(-0.183507, 1.295556, -0.275087)",
        "(-0.183089, 1.292682, -0.268869)",
        "(-0.182208, 1.287985, -0.255900)",
        "(-0.181388, 1.284327, -0.242024)",
        "(-0.180448, 1.281433, -0.227180)",
        "(-0.179406, 1.279364, -0.211508)",
        "(-0.178211, 1.278178, -0.195329)",
        "(-0.177615, 1.278101, -0.187259)",
        "(-0.176652, 1.278995, -0.171438)",
        "(-0.175774, 1.281348, -0.156192)",
        "(-0.175020, 1.284999, -0.141476)",
        "(-0.174528, 1.289781, -0.127232)",
        "(-0.174311, 1.292563, -0.120396)",
        "(-0.173865, 1.298999, -0.107022)",
        "(-0.173618, 1.305841, -0.095169)",
        "(-0.173656, 1.313501, -0.083636)",
        "(-0.173934, 1.322261, -0.072954)",
        "(-0.174114, 1.327245, -0.068196)",
        "(-0.174443, 1.338090, -0.059405)",
        "(-0.174600, 1.349882, -0.051601)",
        "(-0.174686, 1.362471, -0.044692)",
        "(-0.174876, 1.375827, -0.038929)",
        "(-0.174908, 1.382765, -0.036532)",
        "(-0.174753, 1.397038, -0.032485)",
        "(-0.174430, 1.411818, -0.029550)",
        "(-0.174187, 1.426697, -0.027301)",
        "(-0.174176, 1.441288, -0.025534)",
        "(-0.174266, 1.448543, -0.024974)",
        "(-0.174305, 1.463142, -0.024502)",
        "(-0.174287, 1.477825, -0.024990)",
        "(-0.174151, 1.492128, -0.025911)",
        "(-0.173951, 1.505753, -0.027207)",
        "(-0.173765, 1.512379, -0.028089)",
        "(-0.173297, 1.525449, -0.030358)",
        "(-0.172574, 1.538173, -0.033281)",
        "(-0.171442, 1.550312, -0.036640)",
        "(-0.170309, 1.561743, -0.040622)",
        "(-0.169774, 1.567212, -0.042891)",
        "(-0.168671, 1.577902, -0.047977)",
        "(-0.167459, 1.588174, -0.053673)",
        "(-0.166507, 1.597769, -0.059760)",
        "(-0.166072, 1.602288, -0.062973)",
        "(-0.165283, 1.611080, -0.069724)",
        "(-0.164536, 1.619399, -0.076924)",
        "(-0.163651, 1.627277, -0.084516)",
        "(-0.162984, 1.634788, -0.092533)",
        "(-0.162405, 1.641615, -0.100823)",
        "(-0.162210, 1.644768, -0.105076)",
        "(-0.161704, 1.650762, -0.113823)",
        "(-0.161407, 1.656337, -0.122900)",
        "(-0.161532, 1.661520, -0.132237)",
        "(-0.161961, 1.666271, -0.141825)",
        "(-0.162238, 1.668416, -0.146690)",
        "(-0.163149, 1.672223, -0.156758)",
        "(-0.164396, 1.675800, -0.167269)",
        "(-0.165614, 1.678856, -0.178144)",
        "(-0.166226, 1.680106, -0.183687)",
        "(-0.167452, 1.681926, -0.194859)",
        "(-0.168986, 1.683003, -0.206034)",
        "(-0.170723, 1.683361, -0.217217)",
        "(-0.172728, 1.682852, -0.228089)",
        "(-0.174535, 1.681009, -0.238148)",
        "(-0.175442, 1.679605, -0.242826)",
        "(-0.177455, 1.675934, -0.251485)",
        "(-0.179769, 1.671708, -0.259587)",
        "(-0.181673, 1.666831, -0.267392)",
        "(-0.182988, 1.661129, -0.274878)",
        "(-0.183519, 1.658009, -0.278479)",
        "(-0.184974, 1.651707, -0.285375)",
        "(-0.187004, 1.645054, -0.291507)",
        "(-0.188983, 1.637947, -0.297147)",
        "(-0.190675, 1.629997, -0.302274)",
        "(-0.191395, 1.625695, -0.304661)",
        "(-0.192654, 1.616832, -0.309368)",
        "(-0.193579, 1.607608, -0.313914)",
        "(-0.194423, 1.597748, -0.317974)",
        "(-0.195241, 1.587206, -0.321502)",
        "(-0.195729, 1.581747, -0.323067)",
        "(-0.196526, 1.570651, -0.325988)",
        "(-0.197038, 1.559182, -0.328469)",
        "(-0.197683, 1.547135, -0.329958)",
        "(-0.198560, 1.534356, -0.330033)",
        "(-0.198987, 1.527780, -0.329604)",
        "(-0.200012, 1.514719, -0.328344)",
        "(-0.201019, 1.501689, -0.326524)",
        "(-0.201936, 1.488409, -0.323901)",
        "(-0.203102, 1.474644, -0.320250)",
        "(-0.203886, 1.467588, -0.317915)",
        "(-0.205040, 1.452899, -0.312303)",
        "(-0.204957, 1.438461, -0.305870)",
        "(-0.204249, 1.423737, -0.298473)",
        "(-0.203864, 1.409485, -0.290224)",
        "(-0.203705, 1.402667, -0.285695)",
        "(-0.202652, 1.389385, -0.275689)",
        "(-0.200500, 1.376307, -0.263883)",
        "(-0.197686, 1.363889, -0.250612)",
        "(-0.194303, 1.353076, -0.236593)",
        "(-0.192329, 1.348344, -0.229215)",
        "(-0.188297, 1.339893, -0.213663)",
        "(-0.184806, 1.333145, -0.197026)",
        "(-0.182146, 1.328805, -0.180014)",
        "(-0.179769, 1.326530, -0.163089)",
        "(-0.178710, 1.326426, -0.154424)",
        "(-0.176915, 1.327285, -0.136765)",
        "(-0.175476, 1.329835, -0.119396)",
        "(-0.173789, 1.334547, -0.103415)",
        "(-0.171873, 1.341220, -0.088590)",
        "(-0.170943, 1.345289, -0.081606)",
        "(-0.169074, 1.354681, -0.068768)",
        "(-0.166984, 1.365866, -0.057674)",
        "(-0.165018, 1.378364, -0.048243)",
        "(-0.163302, 1.392187, -0.040759)",
        "(-0.162424, 1.399353, -0.037530)",
        "(-0.160636, 1.414424, -0.032424)",
        "(-0.158740, 1.430147, -0.028807)",
        "(-0.156640, 1.446326, -0.026474)",
        "(-0.154474, 1.462821, -0.025172)",
        "(-0.153441, 1.471145, -0.024874)",
        "(-0.151973, 1.487730, -0.024823)",
        "(-0.150933, 1.504146, -0.025480)",
        "(-0.149631, 1.520272, -0.026980)",
        "(-0.148228, 1.536134, -0.029561)",
        "(-0.147558, 1.543942, -0.031118)",
        "(-0.146229, 1.558968, -0.034802)",
        "(-0.145108, 1.573119, -0.039128)",
        "(-0.144223, 1.586470, -0.044214)",
        "(-0.143037, 1.599235, -0.050057)",
        "(-0.142306, 1.605290, -0.053466)",
        "(-0.141123, 1.617011, -0.060538)",
        "(-0.140272, 1.627775, -0.067935)",
        "(-0.139648, 1.637645, -0.075700)",
        "(-0.139229, 1.647172, -0.084219)",
        "(-0.139012, 1.651852, -0.088661)",
        "(-0.138791, 1.660738, -0.097707)",
        "(-0.138935, 1.668934, -0.106883)",
        "(-0.139534, 1.676637, -0.116384)",
        "(-0.140419, 1.684306, -0.126447)",
        "(-0.140814, 1.688019, -0.131657)",
        "(-0.141633, 1.694973, -0.142105)",
        "(-0.142753, 1.701080, -0.152443)",
        "(-0.144417, 1.706411, -0.162747)",
        "(-0.146292, 1.711058, -0.173127)",
        "(-0.147185, 1.713188, -0.178348)",
        "(-0.148935, 1.716892, -0.188811)",
        "(-0.150913, 1.719649, -0.199338)",
        "(-0.152990, 1.721781, -0.209910)",
        "(-0.155356, 1.722997, -0.220651)",
        "(-0.156626, 1.723344, -0.226087)",
        "(-0.159031, 1.723175, -0.237085)",
        "(-0.160767, 1.721721, -0.248089)",
        "(-0.162303, 1.718752, -0.258985)",
        "(-0.164030, 1.714771, -0.269939)",
        "(-0.164829, 1.712479, -0.275476)",
        "(-0.166116, 1.707024, -0.286623)",
        "(-0.167350, 1.700638, -0.297441)",
        "(-0.168752, 1.693445, -0.307558)",
        "(-0.169525, 1.689456, -0.312293)",
        "(-0.171399, 1.680876, -0.321151)",
        "(-0.173344, 1.671516, -0.329340)",
        "(-0.175229, 1.661811, -0.337107)",
        "(-0.177505, 1.652134, -0.344366)",
        "(-0.180666, 1.642387, -0.350217)",
        "(-0.182288, 1.637314, -0.352674)",
        "(-0.185535, 1.626272, -0.356252)",
        "(-0.188885, 1.613755, -0.358710)",
        "(-0.191708, 1.601252, -0.360615)",
        "(-0.193980, 1.588335, -0.362215)",
        "(-0.194847, 1.581455, -0.362778)",
        "(-0.196114, 1.566418, -0.362983)",
        "(-0.197487, 1.550244, -0.361870)",
        "(-0.198692, 1.533838, -0.360091)",
        "(-0.199451, 1.517518, -0.357994)",
        "(-0.199752, 1.509386, -0.356808)",
        "(-0.200302, 1.493152, -0.353797)",
        "(-0.200306, 1.476770, -0.349707)",
        "(-0.199828, 1.460358, -0.344518)",
        "(-0.199700, 1.452332, -0.341570)",
        "(-0.199686, 1.436857, -0.335482)",
        "(-0.199229, 1.422141, -0.329340)",
        "(-0.198388, 1.407957, -0.322824)",
        "(-0.197379, 1.394369, -0.315790)",
        "(-0.196212, 1.381351, -0.308705)",
        "(-0.195759, 1.375199, -0.305184)",
        "(-0.195013, 1.363587, -0.298158)",
        "(-0.194363, 1.353116, -0.290822)",
        "(-0.194275, 1.343959, -0.282651)",
        "(-0.194338, 1.339832, -0.278512)",
        "(-0.194319, 1.332866, -0.270488)",
        "(-0.193752, 1.326776, -0.262204)",
        "(-0.192351, 1.320771, -0.252450)",
        "(-0.190288, 1.315036, -0.241165)",
        "(-0.188108, 1.310200, -0.228694)",
        "(-0.186951, 1.308008, -0.222229)",
        "(-0.184282, 1.304492, -0.208504)",
        "(-0.181210, 1.301604, -0.194368)",
        "(-0.177990, 1.299744, -0.179858)",
        "(-0.176381, 1.299392, -0.172484)",
        "(-0.173323, 1.299254, -0.157847)",
        "(-0.170513, 1.300473, -0.143435)",
        "(-0.167560, 1.303101, -0.129589)",
        "(-0.164640, 1.307168, -0.115990)",
        "(-0.162367, 1.312084, -0.102353)",
        "(-0.161446, 1.315091, -0.095929)",
        "(-0.159596, 1.322002, -0.084222)",
        "(-0.157579, 1.330107, -0.073957)",
        "(-0.155942, 1.339327, -0.064692)",
        "(-0.154793, 1.349832, -0.056618)",
        "(-0.154268, 1.355361, -0.052887)",
        "(-0.153422, 1.367086, -0.046222)",
        "(-0.153111, 1.379491, -0.040336)",
        "(-0.153146, 1.392367, -0.035299)",
        "(-0.153355, 1.405549, -0.031164)",
        "(-0.153480, 1.412216, -0.029380)",
        "(-0.153812, 1.425677, -0.026311)",
        "(-0.154277, 1.439254, -0.023873)",
        "(-0.154917, 1.452806, -0.022053)",
        "(-0.156158, 1.466501, -0.021151)",
        "(-0.156964, 1.473312, -0.021025)",
        "(-0.158388, 1.486688, -0.020908)",
        "(-0.159743, 1.499772, -0.021406)",
        "(-0.161237, 1.512457, -0.022495)",
        "(-0.162911, 1.524713, -0.024222)",
        "(-0.163630, 1.530599, -0.025303)",
        "(-0.164704, 1.541941, -0.027782)",
        "(-0.165411, 1.552808, -0.030923)",
        "(-0.165780, 1.563432, -0.034984)",
        "(-0.165874, 1.568627, -0.037383)",
        "(-0.165966, 1.578771, -0.042564)",
        "(-0.165956, 1.588431, -0.048218)",
        "(-0.165725, 1.597713, -0.054471)",
        "(-0.165467, 1.606796, -0.061443)",
        "(-0.165416, 1.615717, -0.068991)",
        "(-0.165612, 1.620053, -0.072966)",
        "(-0.166496, 1.628271, -0.080887)",
        "(-0.168129, 1.635997, -0.088915)",
        "(-0.170165, 1.643450, -0.097241)",
        "(-0.172348, 1.650541, -0.105860)",
        "(-0.173447, 1.653984, -0.110260)",
        "(-0.175746, 1.660482, -0.119366)",
        "(-0.178253, 1.666818, -0.129214)",
        "(-0.180472, 1.672375, -0.138793)",
        "(-0.182382, 1.677136, -0.148416)",
        "(-0.183235, 1.679224, -0.153241)",
        "(-0.184783, 1.682541, -0.162802)",
        "(-0.186163, 1.685132, -0.172604)",
        "(-0.187473, 1.687225, -0.182908)",
        "(-0.188328, 1.688504, -0.193590)",
        "(-0.188611, 1.688906, -0.198987)",
        "(-0.189047, 1.689099, -0.210084)",
        "(-0.189505, 1.688400, -0.221412)",
        "(-0.189902, 1.686625, -0.233052)",
        "(-0.190052, 1.685490, -0.238986)",
        "(-0.190294, 1.682520, -0.251070)",
        "(-0.190239, 1.678513, -0.263257)",
        "(-0.189864, 1.673260, -0.275258)",
        "(-0.189605, 1.666774, -0.286927)",
        "(-0.189509, 1.659305, -0.298373)",
        "(-0.189359, 1.655312, -0.304028)",
        "(-0.188725, 1.646365, -0.314884)",
        "(-0.187884, 1.636085, -0.324983)",
        "(-0.187237, 1.624767, -0.334334)",
        "(-0.187051, 1.618875, -0.338744)",
        "(-0.186943, 1.607049, -0.347091)",
        "(-0.186909, 1.594812, -0.354577)",
        "(-0.186931, 1.581890, -0.361133)",
        "(-0.187445, 1.568661, -0.366702)",
        "(-0.187949, 1.555444, -0.371867)",
        "(-0.188357, 1.548833, -0.374139)",
        "(-0.189568, 1.535530, -0.378066)",
        "(-0.191078, 1.521948, -0.381101)",
        "(-0.192617, 1.508241, -0.383447)",
        "(-0.193396, 1.501438, -0.384351)",
        "(-0.194979, 1.487888, -0.385527)",
        "(-0.196795, 1.474497, -0.385839)",
        "(-0.199017, 1.461470, -0.385070)",
        "(-0.201400, 1.448920, -0.383255)",
        "(-0.203504, 1.436658, -0.380699)",
        "(-0.204531, 1.430584, -0.379124)",
        "(-0.206481, 1.418505, -0.375301)",
        "(-0.208389, 1.406674, -0.370652)",
        "(-0.210522, 1.395135, -0.364999)",
        "(-0.213252, 1.384098, -0.358243)",
        "(-0.214652, 1.378674, -0.354317)",
        "(-0.217173, 1.367658, -0.345606)",
        "(-0.219627, 1.356645, -0.335693)",
        "(-0.221893, 1.345783, -0.324803)",
        "(-0.224652, 1.335715, -0.313119)",
        "(-0.226176, 1.331060, -0.306907)",
        "(-0.229300, 1.322162, -0.293553)",
        "(-0.232375, 1.314027, -0.278365)",
        "(-0.235289, 1.306266, -0.262054)",
        "(-0.238335, 1.299388, -0.244682)",
        "(-0.240026, 1.296645, -0.235936)",
        "(-0.243225, 1.291905, -0.218750)",
        "(-0.246099, 1.287827, -0.200948)",
        "(-0.248863, 1.284149, -0.181644)",
        "(-0.251715, 1.281123, -0.162037)",
        "(-0.253022, 1.279952, -0.152484)",
        "(-0.255364, 1.278292, -0.133744)",
        "(-0.257421, 1.277468, -0.115548)",
        "(-0.259336, 1.277851, -0.098322)",
        "(-0.260333, 1.279940, -0.082937)",
        "(-0.260541, 1.281426, -0.075792)",
        "(-0.260076, 1.285557, -0.062932)",
        "(-0.258484, 1.291355, -0.051960)",
        "(-0.255893, 1.298946, -0.042764)",
        "(-0.252194, 1.308342, -0.035287)",
        "(-0.250229, 1.313517, -0.031987)",
        "(-0.246115, 1.324827, -0.026040)",
        "(-0.242333, 1.337046, -0.020657)",
        "(-0.238601, 1.349986, -0.015789)",
        "(-0.235002, 1.363264, -0.011287)",
        "(-0.233189, 1.369978, -0.009131)",
        "(-0.229546, 1.383670, -0.005202)",
        "(-0.226067, 1.397583, -0.001849)",
        "(-0.222397, 1.411996, 0.001082)",
        "(-0.218549, 1.425229, 0.003245)",
        "(-0.216536, 1.432006, 0.004119)",
        "(-0.212517, 1.445726, 0.005239)",
        "(-0.208754, 1.459339, 0.006044)",
        "(-0.205509, 1.472711, 0.006451)",
        "(-0.202588, 1.486151, 0.005817)",
        "(-0.201110, 1.492881, 0.005211)",
        "(-0.198262, 1.506317, 0.003283)",
        "(-0.195797, 1.519558, 0.000524)",
        "(-0.193605, 1.532453, -0.002888)",
        "(-0.192586, 1.538752, -0.004889)",
        "(-0.190799, 1.551174, -0.009611)",
        "(-0.189217, 1.563233, -0.015223)",
        "(-0.187581, 1.574635, -0.021381)",
        "(-0.186141, 1.585131, -0.027940)",
        "(-0.185066, 1.594986, -0.035379)",
        "(-0.184570, 1.599881, -0.039406)",
        "(-0.183521, 1.609246, -0.047938)",
        "(-0.182370, 1.617813, -0.056810)",
        "(-0.181486, 1.625618, -0.066019)",
        "(-0.180844, 1.632713, -0.075676)",
        "(-0.180551, 1.636105, -0.080672)",
        "(-0.180074, 1.642523, -0.091193)",
        "(-0.179677, 1.648458, -0.102248)",
        "(-0.179278, 1.653492, -0.113546)",
        "(-0.179146, 1.657628, -0.124945)",
        "(-0.179133, 1.659507, -0.130774)",
        "(-0.179068, 1.663071, -0.142896)",
        "(-0.178969, 1.666338, -0.155464)",
        "(-0.179007, 1.668936, -0.168119)",
        "(-0.179381, 1.670591, -0.180667)",
        "(-0.179646, 1.671125, -0.186889)",
        "(-0.180267, 1.671979, -0.199459)",
        "(-0.181076, 1.672432, -0.212145)",
        "(-0.182175, 1.672387, -0.224983)",
        "(-0.183688, 1.671750, -0.237728)",
        "(-0.184472, 1.671145, -0.244032)",
        "(-0.185926, 1.668970, -0.256412)",
        "(-0.187390, 1.665754, -0.268601)",
        "(-0.188899, 1.661617, -0.280683)",
        "(-0.190236, 1.656337, -0.292497)",
        "(-0.190814, 1.653375, -0.298272)",
        "(-0.191588, 1.646377, -0.309412)",
        "(-0.192168, 1.638298, -0.320032)",
        "(-0.192750, 1.629520, -0.330154)",
        "(-0.193344, 1.620248, -0.339876)",
        "(-0.193695, 1.615414, -0.344503)",
        "(-0.194714, 1.605733, -0.353401)",
        "(-0.196135, 1.595893, -0.361408)",
        "(-0.197306, 1.585533, -0.368511)",
        "(-0.197769, 1.580141, -0.371768)",
        "(-0.198423, 1.568874, -0.377302)",
        "(-0.198853, 1.557099, -0.381740)",
        "(-0.199179, 1.545029, -0.385170)",
        "(-0.199507, 1.532664, -0.387262)",
        "(-0.199650, 1.526437, -0.388214)",
        "(-0.200176, 1.513935, -0.389168)",
        "(-0.200496, 1.501437, -0.389568)",
        "(-0.200555, 1.488830, -0.389285)",
        "(-0.201116, 1.476345, -0.388532)",
        "(-0.201942, 1.464307, -0.387618)",
        "(-0.202334, 1.458500, -0.387161)",
        "(-0.202958, 1.447256, -0.386147)",
        "(-0.203437, 1.436047, -0.384591)",
        "(-0.204181, 1.424848, -0.381893)",
        "(-0.204458, 1.419271, -0.380293)",
        "(-0.204553, 1.408244, -0.376454)",
        "(-0.204393, 1.397305, -0.371677)",
        "(-0.204238, 1.386297, -0.365817)",
        "(-0.203953, 1.375197, -0.358910)",
        "(-0.203613, 1.369515, -0.354925)",
        "(-0.202268, 1.357812, -0.345718)",
        "(-0.200822, 1.345886, -0.335032)",
        "(-0.199546, 1.333927, -0.323102)",
        "(-0.198622, 1.322584, -0.310445)",
        "(-0.198085, 1.316977, -0.303779)",
        "(-0.196723, 1.307774, -0.291741)",
        "(-0.195070, 1.299729, -0.279110)",
        "(-0.193697, 1.292187, -0.264205)",
        "(-0.192378, 1.285646, -0.247417)",
        "(-0.191801, 1.282910, -0.238949)",
        "(-0.190679, 1.278364, -0.221330)",
        "(-0.189642, 1.274714, -0.202646)",
        "(-0.188729, 1.272193, -0.183447)",
        "(-0.188043, 1.271387, -0.164874)",
        "(-0.187672, 1.271341, -0.155753)",
        "(-0.187139, 1.272224, -0.137539)",
        "(-0.187170, 1.274648, -0.119747)",
        "(-0.187488, 1.279268, -0.103525)",
        "(-0.187920, 1.285700, -0.088842)",
        "(-0.188134, 1.289393, -0.081909)",
        "(-0.188432, 1.297957, -0.069244)",
        "(-0.188377, 1.307914, -0.058124)",
        "(-0.187952, 1.319019, -0.048381)",
        "(-0.187564, 1.331190, -0.039847)",
        "(-0.187402, 1.337465, -0.035906)",
        "(-0.186852, 1.350599, -0.029076)",
        "(-0.186003, 1.364521, -0.023598)",
        "(-0.185287, 1.379202, -0.019481)",
        "(-0.185185, 1.394278, -0.016383)",
        "(-0.185184, 1.401889, -0.015132)",
        "(-0.185215, 1.417362, -0.013387)",
        "(-0.185424, 1.433108, -0.012510)",
        "(-0.185599, 1.448944, -0.012452)",
        "(-0.185577, 1.464853, -0.013271)",
        "(-0.185584, 1.472786, -0.013912)",
        "(-0.185566, 1.488610, -0.015840)",
        "(-0.185499, 1.504327, -0.018485)",
        "(-0.185365, 1.519680, -0.021621)",
        "(-0.185086, 1.534404, -0.025079)",
        "(-0.184823, 1.548763, -0.029088)",
        "(-0.184886, 1.555869, -0.031416)",
        "(-0.185061, 1.569702, -0.036594)",
        "(-0.185144, 1.582742, -0.042108)",
        "(-0.185127, 1.594767, -0.047950)",
        "(-0.184902, 1.606050, -0.054262)",
        "(-0.184764, 1.611349, -0.057730)",
        "(-0.184384, 1.621655, -0.065240)",
        "(-0.183628, 1.631229, -0.073349)",
        "(-0.182808, 1.639801, -0.081574)",
        "(-0.182451, 1.643834, -0.085758)",
        "(-0.181958, 1.651193, -0.094797)",
        "(-0.181487, 1.658495, -0.104630)",
        "(-0.180785, 1.665309, -0.115352)",
        "(-0.180270, 1.671585, -0.126400)",
        "(-0.180138, 1.674502, -0.132041)",
        "(-0.180204, 1.680011, -0.143683)",
        "(-0.180712, 1.685341, -0.155954)",
        "(-0.181604, 1.690536, -0.168717)",
        "(-0.182674, 1.695362, -0.181676)",
        "(-0.183923, 1.699611, -0.194566)",
        "(-0.184717, 1.701436, -0.200954)",
        "(-0.186575, 1.704725, -0.213589)",
        "(-0.188880, 1.707381, -0.226019)",
        "(-0.191479, 1.709351, -0.238228)",
        "(-0.192776, 1.710174, -0.244257)",
        "(-0.195600, 1.711231, -0.256111)",
        "(-0.198733, 1.711406, -0.267662)",
        "(-0.201995, 1.710681, -0.278983)",
        "(-0.205308, 1.709039, -0.290236)",
        "(-0.206802, 1.707831, -0.295863)",
        "(-0.209261, 1.704654, -0.307053)",
        "(-0.211139, 1.700037, -0.317917)",
        "(-0.212981, 1.694225, -0.328362)",
        "(-0.214828, 1.687340, -0.338377)",
        "(-0.215531, 1.683598, -0.343359)",
        "(-0.216310, 1.675185, -0.353158)",
        "(-0.216556, 1.665804, -0.362768)",
        "(-0.216986, 1.655654, -0.371682)",
        "(-0.217442, 1.644786, -0.379677)",
        "(-0.217656, 1.638606, -0.383521)",
        "(-0.218086, 1.626681, -0.389662)",
        "(-0.218632, 1.613993, -0.395232)",
        "(-0.219636, 1.600767, -0.400538)",
        "(-0.221061, 1.586913, -0.405320)",
        "(-0.221713, 1.579740, -0.407563)",
        "(-0.222416, 1.564586, -0.411669)",
        "(-0.222717, 1.548683, -0.415351)",
        "(-0.222970, 1.532078, -0.418381)",
        "(-0.222699, 1.514720, -0.420798)",
        "(-0.222433, 1.505668, -0.421673)",
        "(-0.221814, 1.487140, -0.422915)",
        "(-0.221294, 1.468420, -0.423178)",
        "(-0.220867, 1.450036, -0.422566)",
        "(-0.220950, 1.432042, -0.421201)",
        "(-0.221184, 1.423131, -0.420245)",
        "(-0.221707, 1.405871, -0.417685)",
        "(-0.221969, 1.389109, -0.414206)",
        "(-0.222690, 1.373400, -0.409422)",
        "(-0.223908, 1.358749, -0.403547)",
        "(-0.224562, 1.351826, -0.400380)",
        "(-0.225772, 1.339205, -0.393581)",
        "(-0.226413, 1.327760, -0.386062)",
        "(-0.226943, 1.317201, -0.376814)",
        "(-0.227364, 1.307119, -0.365849)",
        "(-0.227529, 1.302391, -0.359925)",
        "(-0.227515, 1.293869, -0.347678)",
        "(-0.226885, 1.286354, -0.334909)",
        "(-0.225504, 1.279598, -0.320742)",
        "(-0.223517, 1.273391, -0.305298)",
        "(-0.222345, 1.270739, -0.297479)",
        "(-0.219406, 1.266588, -0.281905)",
        "(-0.215918, 1.263636, -0.265779)",
        "(-0.212111, 1.261974, -0.248564)",
        "(-0.208132, 1.261822, -0.231441)",
        "(-0.206114, 1.262438, -0.223147)",
        "(-0.202221, 1.265368, -0.207004)",
        "(-0.198620, 1.270090, -0.191240)",
        "(-0.195408, 1.276786, -0.176424)",
        "(-0.192697, 1.286001, -0.163165)",
        "(-0.191436, 1.291185, -0.156920)",
        "(-0.189117, 1.302877, -0.145279)",
        "(-0.186856, 1.315867, -0.134639)",
        "(-0.184753, 1.330336, -0.125556)",
        "(-0.183255, 1.346062, -0.117788)",
        "(-0.182728, 1.354335, -0.114194)",
        "(-0.181929, 1.371510, -0.107576)",
        "(-0.181441, 1.389451, -0.101436)",
        "(-0.181039, 1.407932, -0.095996)",
        "(-0.180270, 1.426627, -0.091268)",
        "(-0.179918, 1.436002, -0.089145)",
        "(-0.179416, 1.454885, -0.085525)",
        "(-0.179596, 1.473801, -0.082877)",
        "(-0.180093, 1.492404, -0.080866)",
        "(-0.180478, 1.510575, -0.079501)",
        "(-0.180601, 1.519438, -0.079131)",
        "(-0.180749, 1.536639, -0.078812)",
        "(-0.180610, 1.553057, -0.079124)",
        "(-0.181118, 1.568775, -0.080144)",
        "(-0.182227, 1.583318, -0.081801)",
        "(-0.182514, 1.590209, -0.082657)",
        "(-0.182516, 1.603114, -0.084728)",
        "(-0.182043, 1.615405, -0.087737)",
        "(-0.181184, 1.627186, -0.091751)",
        "(-0.180484, 1.638283, -0.096866)",
        "(-0.180318, 1.643552, -0.099698)",
        "(-0.180013, 1.653680, -0.105780)",
        "(-0.179617, 1.663143, -0.112743)",
        "(-0.179350, 1.672264, -0.120561)",
        "(-0.179133, 1.680843, -0.129029)",
        "(-0.179064, 1.684873, -0.133490)",
        "(-0.179289, 1.692567, -0.142683)",
        "(-0.179694, 1.699651, -0.152458)",
        "(-0.179933, 1.706161, -0.162785)",
        "(-0.180106, 1.712020, -0.173699)",
        "(-0.180537, 1.717260, -0.185009)",
        "(-0.180895, 1.719630, -0.191153)",
        "(-0.181675, 1.723443, -0.202464)",
        "(-0.182511, 1.726614, -0.214243)",
        "(-0.183359, 1.729186, -0.226416)",
        "(-0.183759, 1.730261, -0.232609)",
        "(-0.184534, 1.731846, -0.245151)",
        "(-0.185272, 1.732600, -0.257651)",
        "(-0.186004, 1.732477, -0.269971)",
        "(-0.187087, 1.731598, -0.281978)",
        "(-0.187719, 1.730902, -0.287841)",
        "(-0.188908, 1.728507, -0.299022)",
        "(-0.190151, 1.724594, -0.309343)",
        "(-0.191454, 1.719091, -0.318811)",
        "(-0.192499, 1.712563, -0.327900)",
        "(-0.192812, 1.708986, -0.332421)",
        "(-0.193043, 1.700910, -0.341349)",
        "(-0.193253, 1.691727, -0.350042)",
        "(-0.193982, 1.681772, -0.358484)",
        "(-0.194736, 1.671404, -0.366989)",
        "(-0.195566, 1.660244, -0.375406)",
        "(-0.196062, 1.654242, -0.379503)",
        "(-0.196888, 1.641528, -0.387512)",
        "(-0.197490, 1.627517, -0.394750)",
        "(-0.198402, 1.612796, -0.401020)",
        "(-0.199052, 1.605241, -0.403837)",
        "(-0.200676, 1.589734, -0.408814)",
        "(-0.202196, 1.573660, -0.413057)",
        "(-0.203499, 1.557055, -0.416739)",
        "(-0.204714, 1.539953, -0.419996)",
        "(-0.205407, 1.531232, -0.421424)",
        "(-0.206957, 1.513849, -0.424051)",
        "(-0.208432, 1.496632, -0.426358)",
        "(-0.209381, 1.478949, -0.427945)",
        "(-0.209962, 1.460550, -0.428506)",
        "(-0.210237, 1.451299, -0.428455)",
        "(-0.210623, 1.432991, -0.427481)",
        "(-0.210936, 1.415271, -0.425334)",
        "(-0.211593, 1.398547, -0.422256)",
        "(-0.212490, 1.382929, -0.418398)",
        "(-0.212721, 1.375300, -0.416212)",
        "(-0.212741, 1.360434, -0.410723)",
        "(-0.212593, 1.346112, -0.403401)",
        "(-0.212948, 1.333064, -0.395176)",
        "(-0.213292, 1.321560, -0.386845)",
        "(-0.213340, 1.316200, -0.382699)",
        "(-0.213184, 1.306208, -0.373970)",
        "(-0.212384, 1.296321, -0.363924)",
        "(-0.211327, 1.286608, -0.352248)",
        "(-0.210296, 1.277619, -0.339794)",
        "(-0.209835, 1.273506, -0.333437)",
        "(-0.208805, 1.266297, -0.320450)",
        "(-0.207455, 1.260145, -0.306905)",
        "(-0.205791, 1.254713, -0.292220)",
        "(-0.203804, 1.249929, -0.276412)",
        "(-0.202799, 1.247936, -0.268286)",
        "(-0.200723, 1.244816, -0.252194)",
        "(-0.198551, 1.242700, -0.235887)",
        "(-0.196647, 1.241645, -0.219168)",
        "(-0.195327, 1.242165, -0.202678)",
        "(-0.194846, 1.243052, -0.194781)",
        "(-0.194083, 1.246137, -0.179625)",
        "(-0.193351, 1.250564, -0.164843)",
        "(-0.192799, 1.256683, -0.150550)",
        "(-0.192331, 1.264426, -0.137076)",
        "(-0.192093, 1.268799, -0.130569)",
        "(-0.191437, 1.278500, -0.117860)",
        "(-0.190591, 1.289264, -0.105711)",
        "(-0.189549, 1.301076, -0.094719)",
        "(-0.187951, 1.313727, -0.085146)",
        "(-0.187019, 1.320233, -0.080826)",
        "(-0.185261, 1.333767, -0.073376)",
        "(-0.183884, 1.348044, -0.067494)",
        "(-0.182191, 1.363024, -0.062941)",
        "(-0.180038, 1.378418, -0.059213)",
        "(-0.178945, 1.386254, -0.057435)",
        "(-0.176752, 1.402959, -0.054326)",
        "(-0.175140, 1.419425, -0.051957)",
        "(-0.174193, 1.436054, -0.050328)",
        "(-0.173321, 1.453247, -0.048966)",
        "(-0.172911, 1.461976, -0.048398)",
        "(-0.172258, 1.479663, -0.047660)",
        "(-0.171911, 1.497498, -0.047638)",
        "(-0.172206, 1.515173, -0.048497)",
        "(-0.172893, 1.532177, -0.049955)",
        "(-0.173241, 1.540389, -0.050925)",
        "(-0.173892, 1.556150, -0.053407)",
        "(-0.174531, 1.570931, -0.056533)",
        "(-0.175149, 1.584510, -0.060453)",
        "(-0.175874, 1.597237, -0.065323)",
        "(-0.176218, 1.603341, -0.068122)",
        "(-0.176878, 1.614899, -0.074707)",
        "(-0.177437, 1.625657, -0.082272)",
        "(-0.177681, 1.635271, -0.090649)",
        "(-0.177848, 1.643799, -0.099624)",
        "(-0.177954, 1.647664, -0.104306)",
        "(-0.178299, 1.654502, -0.114172)",
        "(-0.178384, 1.660142, -0.124643)",
        "(-0.178348, 1.665142, -0.135618)",
        "(-0.178375, 1.669288, -0.147354)",
        "(-0.178343, 1.671028, -0.153475)",
        "(-0.178284, 1.673891, -0.165958)",
        "(-0.178426, 1.675943, -0.178763)",
        "(-0.178715, 1.677318, -0.191799)",
        "(-0.178987, 1.678008, -0.205006)",
        "(-0.179080, 1.678121, -0.211676)",
        "(-0.179333, 1.677813, -0.225234)",
        "(-0.179903, 1.676776, -0.238965)",
        "(-0.180657, 1.674695, -0.252609)",
        "(-0.181447, 1.671079, -0.265873)",
        "(-0.181789, 1.668829, -0.272462)",
        "(-0.182582, 1.663178, -0.285511)",
        "(-0.183298, 1.656381, -0.298518)",
        "(-0.183463, 1.648389, -0.311410)",
        "(-0.183398, 1.639008, -0.323866)",
        "(-0.183569, 1.628572, -0.335602)",
        "(-0.183707, 1.622982, -0.341182)",
        "(-0.184299, 1.611015, -0.351581)",
        "(-0.184712, 1.597685, -0.360883)",
        "(-0.184850, 1.583573, -0.369353)",
        "(-0.185037, 1.576415, -0.373268)",
        "(-0.185890, 1.561958, -0.379968)",
        "(-0.186928, 1.547096, -0.384988)",
        "(-0.188161, 1.531739, -0.388421)",
        "(-0.189607, 1.516206, -0.390622)",
        "(-0.190463, 1.508500, -0.391374)",
        "(-0.192249, 1.493256, -0.392637)",
        "(-0.193995, 1.478268, -0.393401)",
        "(-0.195551, 1.463156, -0.393260)",
        "(-0.197735, 1.448027, -0.391714)",
        "(-0.199016, 1.440529, -0.390324)",
        "(-0.201106, 1.425336, -0.386854)",
        "(-0.202318, 1.409734, -0.382290)",
        "(-0.203391, 1.394028, -0.377010)",
        "(-0.205144, 1.378914, -0.370815)",
        "(-0.206194, 1.371593, -0.367462)",
        "(-0.208271, 1.357600, -0.360093)",
        "(-0.209966, 1.344175, -0.351784)",
        "(-0.211392, 1.331088, -0.341995)",
        "(-0.212388, 1.318129, -0.330579)",
        "(-0.212747, 1.311965, -0.324526)",
        "(-0.213425, 1.301024, -0.311950)",
        "(-0.213635, 1.291586, -0.298823)",
        "(-0.213010, 1.283127, -0.284186)",
        "(-0.211594, 1.275634, -0.268106)",
        "(-0.210006, 1.270240, -0.251416)",
        "(-0.209168, 1.268314, -0.243047)",
        "(-0.207249, 1.266076, -0.226036)",
        "(-0.205257, 1.265719, -0.208459)",
        "(-0.203281, 1.267466, -0.190441)",
        "(-0.201404, 1.271102, -0.172971)",
        "(-0.200468, 1.273558, -0.164568)",
        "(-0.198435, 1.280218, -0.147984)",
        "(-0.196550, 1.287782, -0.133067)",
        "(-0.194876, 1.296883, -0.119749)",
        "(-0.194157, 1.301993, -0.113451)",
        "(-0.192812, 1.313454, -0.101967)",
        "(-0.191616, 1.326030, -0.091598)",
        "(-0.190482, 1.339378, -0.082344)",
        "(-0.189636, 1.353344, -0.074455)",
        "(-0.189313, 1.367917, -0.068178)",
        "(-0.189052, 1.375187, -0.065419)",
        "(-0.188172, 1.389772, -0.060843)",
        "(-0.188000, 1.404813, -0.057604)",
        "(-0.188017, 1.419592, -0.055235)",
        "(-0.188538, 1.434138, -0.053566)",
        "(-0.188818, 1.441243, -0.052886)",
        "(-0.189277, 1.455015, -0.051921)",
        "(-0.189564, 1.468307, -0.051417)",
        "(-0.189589, 1.480951, -0.051363)",
        "(-0.189289, 1.492962, -0.051539)",
        "(-0.189119, 1.498778, -0.051746)",
        "(-0.188947, 1.510096, -0.052510)",
        "(-0.188665, 1.521080, -0.053728)",
        "(-0.188022, 1.531790, -0.055308)",
        "(-0.187666, 1.537097, -0.056245)",
        "(-0.186717, 1.547483, -0.058397)",
        "(-0.185633, 1.557647, -0.060982)",
        "(-0.184930, 1.567897, -0.064160)",
        "(-0.184522, 1.578027, -0.067693)",
        "(-0.184264, 1.587809, -0.071264)",
        "(-0.184147, 1.592640, -0.073176)",
        "(-0.183955, 1.602255, -0.077454)",
        "(-0.183879, 1.611822, -0.082389)",
        "(-0.183740, 1.621160, -0.087825)",
        "(-0.183576, 1.625723, -0.090734)",
        "(-0.183201, 1.634637, -0.096893)",
        "(-0.182777, 1.643106, -0.103503)",
        "(-0.182442, 1.650995, -0.110327)",
        "(-0.182326, 1.658557, -0.117514)",
        "(-0.182294, 1.662267, -0.121219)",
        "(-0.182255, 1.669376, -0.129079)",
        "(-0.182214, 1.676181, -0.137178)",
        "(-0.182237, 1.682447, -0.145654)",
        "(-0.182415, 1.688213, -0.154337)",
        "(-0.182549, 1.690964, -0.158764)",
        "(-0.182959, 1.696064, -0.167815)",
        "(-0.183400, 1.700548, -0.177067)",
        "(-0.183995, 1.704271, -0.186379)",
        "(-0.184681, 1.707112, -0.195627)",
        "(-0.184966, 1.708272, -0.200207)",
        "(-0.185404, 1.709813, -0.209257)",
        "(-0.185958, 1.710507, -0.218113)",
        "(-0.186554, 1.710523, -0.226938)",
        "(-0.187296, 1.710108, -0.235901)",
        "(-0.187718, 1.709781, -0.240463)",
        "(-0.188557, 1.708675, -0.249784)",
        "(-0.189461, 1.706886, -0.259050)",
        "(-0.190256, 1.704159, -0.268114)",
        "(-0.191155, 1.700313, -0.276822)",
        "(-0.191658, 1.698110, -0.281137)",
        "(-0.192574, 1.692887, -0.289644)",
        "(-0.193361, 1.686720, -0.297937)",
        "(-0.193816, 1.679517, -0.305900)",
        "(-0.194359, 1.671528, -0.313537)",
        "(-0.194745, 1.667226, -0.317216)",
        "(-0.195705, 1.658242, -0.324339)",
        "(-0.196737, 1.648381, -0.330964)",
        "(-0.197548, 1.637830, -0.337194)",
        "(-0.198446, 1.626666, -0.342937)",
        "(-0.198871, 1.621024, -0.345672)",
        "(-0.199579, 1.609616, -0.350635)",
        "(-0.200415, 1.598165, -0.354763)",
        "(-0.201051, 1.586668, -0.358343)",
        "(-0.201599, 1.574962, -0.361453)",
        "(-0.201860, 1.568942, -0.362800)",
        "(-0.202264, 1.556655, -0.365178)",
        "(-0.202326, 1.544019, -0.366840)",
        "(-0.202222, 1.531044, -0.367437)",
        "(-0.202486, 1.518635, -0.367273)",
        "(-0.202775, 1.512454, -0.366962)",
        "(-0.203610, 1.500290, -0.365604)",
        "(-0.204263, 1.488241, -0.363311)",
        "(-0.204911, 1.476376, -0.360025)",
        "(-0.205890, 1.465214, -0.355884)",
        "(-0.206904, 1.454973, -0.351266)",
        "(-0.207166, 1.450007, -0.348677)",
        "(-0.207021, 1.440230, -0.342593)",
        "(-0.206571, 1.430995, -0.335701)",
        "(-0.206198, 1.423014, -0.328704)",
        "(-0.206024, 1.419434, -0.325264)",
        "(-0.205748, 1.413275, -0.318170)",
        "(-0.205113, 1.407818, -0.310471)",
        "(-0.203756, 1.402748, -0.302110)",
        "(-0.202175, 1.398574, -0.293598)",
        "(-0.200553, 1.395469, -0.285172)",
        "(-0.199795, 1.394375, -0.280832)",
        "(-0.198286, 1.392523, -0.271607)",
        "(-0.196650, 1.391098, -0.261680)",
        "(-0.195108, 1.390356, -0.252137)",
        "(-0.193593, 1.390434, -0.243499)",
        "(-0.192798, 1.390656, -0.239240)",
        "(-0.191136, 1.391361, -0.230265)",
        "(-0.189854, 1.392299, -0.220132)",
        "(-0.188923, 1.393606, -0.209271)",
        "(-0.188511, 1.394448, -0.203921)",
        "(-0.187663, 1.396725, -0.193510)",
        "(-0.186553, 1.399451, -0.183274)",
        "(-0.185317, 1.402416, -0.173096)",
        "(-0.184015, 1.405642, -0.163094)",
        "(-0.182716, 1.409373, -0.153617)",
        "(-0.182118, 1.411413, -0.149024)",
        "(-0.181265, 1.415932, -0.140109)",
        "(-0.180656, 1.421018, -0.131663)",
        "(-0.180208, 1.426373, -0.123670)",
        "(-0.179987, 1.429081, -0.119833)",
        "(-0.179550, 1.434796, -0.112735)",
        "(-0.179102, 1.440867, -0.106398)",
        "(-0.178616, 1.447091, -0.100677)",
        "(-0.178164, 1.453410, -0.095487)",
        "(-0.177932, 1.456576, -0.093041)",
        "(-0.177460, 1.463089, -0.088568)",
        "(-0.176856, 1.469847, -0.084730)",
        "(-0.176204, 1.476771, -0.081347)",
        "(-0.175739, 1.483830, -0.078476)",
        "(-0.175541, 1.487401, -0.077236)",
        "(-0.175049, 1.494527, -0.075121)",
        "(-0.174329, 1.501873, -0.073821)",
        "(-0.173486, 1.509638, -0.073449)",
        "(-0.172792, 1.517640, -0.073680)",
        "(-0.172606, 1.521620, -0.073976)",
        "(-0.172213, 1.529453, -0.074813)",
        "(-0.171739, 1.537079, -0.076213)",
        "(-0.171259, 1.544428, -0.078045)",
        "(-0.170703, 1.551269, -0.080253)",
        "(-0.170449, 1.554562, -0.081533)",
        "(-0.170239, 1.560965, -0.084571)",
        "(-0.170354, 1.567007, -0.088085)",
        "(-0.170544, 1.572508, -0.091756)",
        "(-0.170822, 1.577610, -0.095796)",
        "(-0.170992, 1.580084, -0.098029)",
        "(-0.171374, 1.584920, -0.102755)",
        "(-0.171721, 1.589442, -0.107773)",
        "(-0.171891, 1.593574, -0.112960)",
        "(-0.171896, 1.597226, -0.118363)",
        "(-0.171833, 1.600441, -0.124005)",
        "(-0.171862, 1.601918, -0.126909)",
        "(-0.172008, 1.604492, -0.132841)",
        "(-0.172156, 1.606353, -0.138654)",
        "(-0.172248, 1.607129, -0.144098)",
        "(-0.172204, 1.606814, -0.149238)",
        "(-0.172137, 1.606468, -0.151784)",
        "(-0.171939, 1.605269, -0.156738)",
        "(-0.171602, 1.603287, -0.161630)",
        "(-0.171406, 1.601014, -0.166262)",
        "(-0.171396, 1.598410, -0.171367)",
        "(-0.171322, 1.596970, -0.174059)",
        "(-0.171130, 1.593617, -0.179703)",
        "(-0.170843, 1.589645, -0.185692)",
        "(-0.170654, 1.585076, -0.191968)",
        "(-0.170514, 1.582678, -0.195191)",
        "(-0.170189, 1.577458, -0.201763)",
        "(-0.169810, 1.571538, -0.208282)",
        "(-0.169330, 1.564765, -0.214629)",
        "(-0.168881, 1.557237, -0.220725)",
        "(-0.168719, 1.553263, -0.223670)",
        "(-0.168356, 1.545208, -0.229497)",
        "(-0.167853, 1.536899, -0.235170)",
        "(-0.167310, 1.528070, -0.240441)",
        "(-0.166898, 1.518836, -0.245109)",
        "(-0.166494, 1.509408, -0.249021)",
        "(-0.166331, 1.504671, -0.250749)",
        "(-0.166329, 1.495109, -0.253526)",
        "(-0.166529, 1.485352, -0.255518)",
        "(-0.166671, 1.475386, -0.256801)",
        "(-0.166610, 1.465456, -0.257495)",
        "(-0.166569, 1.460557, -0.257697)",
        "(-0.166649, 1.450953, -0.257547)",
        "(-0.166872, 1.441580, -0.256691)",
        "(-0.167158, 1.432421, -0.255057)",
        "(-0.167330, 1.427950, -0.254019)",
        "(-0.167559, 1.419308, -0.251364)",
        "(-0.167523, 1.410917, -0.247909)",
        "(-0.167375, 1.402776, -0.243587)",
        "(-0.167170, 1.394809, -0.237932)",
        "(-0.166812, 1.387316, -0.231191)",
        "(-0.166337, 1.383881, -0.227176)",
        "(-0.164919, 1.377590, -0.218174)",
        "(-0.163618, 1.372447, -0.207674)",
        "(-0.162435, 1.368544, -0.195624)",
        "(-0.161706, 1.366938, -0.189338)",
        "(-0.160013, 1.364749, -0.176072)",
        "(-0.158203, 1.363618, -0.162184)",
        "(-0.156642, 1.363644, -0.148161)",
        "(-0.155195, 1.364993, -0.134475)",
        "(-0.153929, 1.367302, -0.121180)",
        "(-0.153394, 1.368786, -0.114698)",
        "(-0.152464, 1.372577, -0.102527)",
        "(-0.151682, 1.377425, -0.091482)",
        "(-0.150910, 1.383054, -0.081508)",
        "(-0.150274, 1.389364, -0.072591)",
        "(-0.150014, 1.392681, -0.068424)",
        "(-0.149589, 1.399737, -0.060832)",
        "(-0.149299, 1.407279, -0.054211)",
        "(-0.149132, 1.415428, -0.048600)",
        "(-0.149121, 1.424208, -0.044148)",
        "(-0.149084, 1.428628, -0.042137)",
        "(-0.148918, 1.437723, -0.038934)",
        "(-0.148871, 1.447070, -0.036437)",
        "(-0.148984, 1.456470, -0.034418)",
        "(-0.149167, 1.461145, -0.033467)",
        "(-0.149590, 1.470476, -0.031797)",
        "(-0.149987, 1.479761, -0.030478)",
        "(-0.150449, 1.489098, -0.029540)",
        "(-0.151042, 1.498347, -0.028994)",
        "(-0.151637, 1.507321, -0.028463)",
        "(-0.151977, 1.511769, -0.028255)",
        "(-0.152682, 1.520611, -0.028107)",
        "(-0.153164, 1.529206, -0.028313)",
        "(-0.153373, 1.537488, -0.028830)",
        "(-0.153347, 1.541507, -0.029173)",
        "(-0.153167, 1.549419, -0.030046)",
        "(-0.152974, 1.557159, -0.031301)",
        "(-0.153039, 1.564829, -0.033015)",
        "(-0.152948, 1.572387, -0.035219)",
        "(-0.152807, 1.576149, -0.036483)",
        "(-0.152379, 1.583658, -0.039436)",
        "(-0.152006, 1.591053, -0.042776)",
        "(-0.151850, 1.598366, -0.046653)",
        "(-0.151782, 1.604815, -0.050616)",
        "(-0.151498, 1.611148, -0.055102)",
        "(-0.151290, 1.614204, -0.057554)",
        "(-0.150883, 1.620132, -0.062818)",
        "(-0.150437, 1.625701, -0.068579)",
        "(-0.149754, 1.630647, -0.074800)",
        "(-0.149469, 1.632950, -0.078042)",
        "(-0.149035, 1.637165, -0.084784)",
        "(-0.148561, 1.640885, -0.091788)",
        "(-0.148127, 1.644129, -0.098917)",
        "(-0.148001, 1.646733, -0.105992)",
        "(-0.148022, 1.647804, -0.109438)",
        "(-0.148119, 1.649310, -0.116103)",
        "(-0.148069, 1.650477, -0.122818)",
        "(-0.147892, 1.651585, -0.129693)",
        "(-0.147626, 1.652229, -0.136224)",
        "(-0.147489, 1.652317, -0.139271)",
        "(-0.147344, 1.651925, -0.144807)",
        "(-0.147617, 1.651034, -0.149987)",
        "(-0.148282, 1.649937, -0.155161)",
        "(-0.148660, 1.648457, -0.160299)",
        "(-0.148782, 1.647482, -0.162695)",
        "(-0.148905, 1.644808, -0.166925)",
        "(-0.149038, 1.641249, -0.170751)",
        "(-0.149679, 1.636961, -0.174405)",
        "(-0.150252, 1.631876, -0.178071)",
        "(-0.150459, 1.629027, -0.179902)",
        "(-0.150794, 1.622786, -0.183660)",
        "(-0.151183, 1.616107, -0.187714)",
        "(-0.151603, 1.609057, -0.192228)",
        "(-0.151967, 1.601664, -0.197235)",
        "(-0.152153, 1.597862, -0.199797)",
        "(-0.152540, 1.589969, -0.204913)",
        "(-0.152834, 1.581792, -0.209516)",
        "(-0.152886, 1.573348, -0.213239)",
        "(-0.152964, 1.564911, -0.216362)",
        "(-0.153200, 1.560870, -0.217804)",
        "(-0.153935, 1.553201, -0.220727)",
        "(-0.154730, 1.546176, -0.223337)",
        "(-0.154914, 1.539494, -0.225215)",
        "(-0.155000, 1.533431, -0.226277)",
        "(-0.155177, 1.530657, -0.226606)",
        "(-0.155590, 1.525623, -0.226718)",
        "(-0.156093, 1.521385, -0.226177)",
        "(-0.156978, 1.517687, -0.225181)",
        "(-0.158256, 1.514508, -0.223417)",
        "(-0.159044, 1.513141, -0.222099)",
        "(-0.160599, 1.510488, -0.219173)",
        "(-0.162370, 1.508084, -0.215874)",
        "(-0.164701, 1.506289, -0.212674)",
        "(-0.167445, 1.504670, -0.209963)",
        "(-0.168242, 1.503876, -0.208736)",
        "(-0.168163, 1.500946, -0.205883)",
        "(-0.169072, 1.499301, -0.204122)",
        "(-0.172438, 1.497607, -0.201718)",
        "(-0.175381, 1.495774, -0.199422)",
        "(-0.178320, 1.494179, -0.197273)",
        "(-0.179583, 1.493614, -0.196040)",
        "(-0.182469, 1.492434, -0.193375)",
        "(-0.185722, 1.490881, -0.189553)",
        "(-0.189284, 1.488805, -0.184903)",
        "(-0.192362, 1.486490, -0.180226)",
        "(-0.193758, 1.485353, -0.178102)",
        "(-0.196014, 1.482860, -0.174142)",
        "(-0.197900, 1.479821, -0.170064)",
        "(-0.199261, 1.475669, -0.165562)",
        "(-0.199912, 1.470500, -0.160971)",
        "(-0.200139, 1.467779, -0.158732)",
        "(-0.200237, 1.461963, -0.154315)",
        "(-0.199946, 1.455883, -0.149996)",
        "(-0.199532, 1.449715, -0.145717)",
        "(-0.199254, 1.446626, -0.143522)",
        "(-0.198638, 1.440409, -0.138866)",
        "(-0.197833, 1.434169, -0.133927)",
        "(-0.196746, 1.428015, -0.128784)",
        "(-0.195560, 1.421761, -0.123266)",
        "(-0.195058, 1.418850, -0.120598)",
        "(-0.194179, 1.413175, -0.115280)",
        "(-0.193208, 1.407583, -0.110257)",
        "(-0.191808, 1.401903, -0.105581)",
        "(-0.189811, 1.395876, -0.101231)",
        "(-0.187596, 1.389302, -0.097277)",
        "(-0.186489, 1.385827, -0.095553)",
        "(-0.184256, 1.378845, -0.092813)",
        "(-0.182111, 1.371989, -0.090842)",
        "(-0.180201, 1.365104, -0.089725)",
        "(-0.178757, 1.358019, -0.089372)",
        "(-0.178135, 1.354451, -0.089370)",
        "(-0.177060, 1.347389, -0.089860)",
        "(-0.176331, 1.340561, -0.090775)",
        "(-0.176318, 1.334044, -0.091995)",
        "(-0.177227, 1.328147, -0.093440)",
        "(-0.177937, 1.325409, -0.094151)",
        "(-0.179899, 1.320427, -0.095334)",
        "(-0.182262, 1.315794, -0.096136)",
        "(-0.184742, 1.311485, -0.096603)",
        "(-0.186015, 1.309427, -0.096825)",
        "(-0.188579, 1.305842, -0.097324)",
        "(-0.191035, 1.302725, -0.097843)",
        "(-0.193043, 1.299605, -0.097812)",
        "(-0.194779, 1.296173, -0.096916)",
        "(-0.195551, 1.294429, -0.096226)",
        "(-0.196802, 1.291102, -0.094469)",
        "(-0.197472, 1.288353, -0.092604)",
        "(-0.197758, 1.286562, -0.090753)",
        "(-0.197858, 1.285665, -0.088935)",
        "(-0.197822, 1.285654, -0.088124)",
        "(-0.197633, 1.286179, -0.086744)",
        "(-0.197034, 1.287405, -0.085646)",
        "(-0.196188, 1.288917, -0.084561)",
        "(-0.195257, 1.290617, -0.083238)",
        "(-0.194830, 1.291491, -0.082524)",
        "(-0.194058, 1.293216, -0.081135)",
        "(-0.193226, 1.294749, -0.079888)",
        "(-0.192180, 1.295917, -0.079074)",
        "(-0.190962, 1.296846, -0.078713)",
        "(-0.189875, 1.297919, -0.078741)",
        "(-0.189493, 1.298585, -0.078958)",
        "(-0.189061, 1.300043, -0.079791)",
        "(-0.188869, 1.301701, -0.081754)",
        "(-0.188033, 1.303665, -0.084647)",
        "(-0.187494, 1.304784, -0.086464)",
        "(-0.186372, 1.306831, -0.090415)",
        "(-0.185133, 1.308370, -0.094817)",
        "(-0.183889, 1.309535, -0.099055)",
        "(-0.182658, 1.310153, -0.102532)",
        "(-0.182067, 1.310367, -0.103937)",
        "(-0.181084, 1.310505, -0.105675)",
        "(-0.180388, 1.310343, -0.105983)",
        "(-0.180039, 1.309953, -0.104425)",
        "(-0.179761, 1.309600, -0.101578)",
        "(-0.179707, 1.309489, -0.099637)",
        "(-0.179704, 1.309433, -0.095301)",
        "(-0.179849, 1.309882, -0.090449)",
        "(-0.179847, 1.310856, -0.085466)",
        "(-0.179598, 1.312479, -0.080562)",
        "(-0.179228, 1.314871, -0.076043)",
        "(-0.179007, 1.316299, -0.073959)",
        "(-0.178475, 1.319767, -0.070258)",
        "(-0.178002, 1.323929, -0.067208)",
        "(-0.177402, 1.328400, -0.064640)",
        "(-0.176628, 1.333133, -0.062493)",
        "(-0.176244, 1.335547, -0.061518)",
        "(-0.175674, 1.340487, -0.059832)",
        "(-0.175293, 1.345421, -0.058522)",
        "(-0.174855, 1.349953, -0.057662)",
        "(-0.174376, 1.353853, -0.057206)",
        "(-0.174234, 1.355593, -0.057101)",
        "(-0.174116, 1.358641, -0.056938)",
        "(-0.174113, 1.361301, -0.056542)",
        "(-0.174384, 1.363766, -0.055755)",
        "(-0.174594, 1.366101, -0.054783)",
        "(-0.174688, 1.367307, -0.054346)",
        "(-0.175221, 1.369803, -0.053527)",
        "(-0.175960, 1.372406, -0.052459)",
        "(-0.176433, 1.375058, -0.050848)",
        "(-0.176606, 1.377954, -0.048556)",
        "(-0.176642, 1.379232, -0.047308)",
        "(-0.176298, 1.382476, -0.044487)",
        "(-0.175802, 1.386266, -0.041275)",
        "(-0.175346, 1.390917, -0.037891)",
        "(-0.174961, 1.396521, -0.034619)",
        "(-0.174627, 1.399621, -0.032993)",
        "(-0.173755, 1.406498, -0.029775)",
        "(-0.172862, 1.414145, -0.026827)",
        "(-0.171623, 1.422767, -0.024588)",
        "(-0.170836, 1.427289, -0.023677)",
        "(-0.168727, 1.436913, -0.022365)",
        "(-0.166228, 1.447066, -0.021665)",
        "(-0.164211, 1.457642, -0.021510)",
        "(-0.162571, 1.468352, -0.021823)",
        "(-0.161738, 1.473740, -0.022159)",
        "(-0.160032, 1.484661, -0.023092)",
        "(-0.158252, 1.495698, -0.024345)",
        "(-0.156690, 1.506844, -0.025964)",
        "(-0.155693, 1.518195, -0.027983)",
        "(-0.155416, 1.523916, -0.029142)",
        "(-0.155095, 1.535296, -0.031624)",
        "(-0.154717, 1.546450, -0.034237)",
        "(-0.154006, 1.557391, -0.037143)",
        "(-0.153222, 1.568025, -0.040379)",
        "(-0.152950, 1.573230, -0.042136)",
        "(-0.152702, 1.583585, -0.045945)",
        "(-0.152732, 1.593788, -0.050264)",
        "(-0.152622, 1.603904, -0.055259)",
        "(-0.152329, 1.614029, -0.060833)",
        "(-0.151934, 1.624118, -0.067099)",
        "(-0.151828, 1.629054, -0.070400)",
        "(-0.151876, 1.638599, -0.077429)",
        "(-0.151968, 1.647642, -0.084894)",
        "(-0.151985, 1.656115, -0.092766)",
        "(-0.152028, 1.663788, -0.100931)",
        "(-0.152110, 1.667399, -0.105081)",
        "(-0.152525, 1.674151, -0.113576)",
        "(-0.153339, 1.680287, -0.122290)",
        "(-0.154383, 1.685561, -0.131098)",
        "(-0.155525, 1.690086, -0.139860)",
        "(-0.156086, 1.692187, -0.144249)",
        "(-0.157210, 1.695612, -0.153036)",
        "(-0.158451, 1.698501, -0.161923)",
        "(-0.159893, 1.700660, -0.170939)",
        "(-0.161234, 1.702126, -0.180028)",
        "(-0.161835, 1.702550, -0.184517)",
        "(-0.162909, 1.702479, -0.193399)",
        "(-0.163853, 1.701329, -0.202186)",
        "(-0.164846, 1.698965, -0.210948)",
        "(-0.166033, 1.695642, -0.219730)",
        "(-0.166669, 1.693699, -0.224121)",
        "(-0.167924, 1.688585, -0.232923)",
        "(-0.168973, 1.682152, -0.241809)",
        "(-0.169759, 1.674222, -0.250678)",
        "(-0.170647, 1.665053, -0.259312)",
        "(-0.171148, 1.660056, -0.263589)",
        "(-0.172207, 1.649329, -0.271924)",
        "(-0.173168, 1.637646, -0.279513)",
        "(-0.174277, 1.624721, -0.285798)",
        "(-0.176254, 1.610873, -0.290735)",
        "(-0.177301, 1.603729, -0.292887)",
        "(-0.178980, 1.588910, -0.296467)",
        "(-0.179775, 1.573239, -0.299157)",
        "(-0.180161, 1.557043, -0.300877)",
        "(-0.180756, 1.541021, -0.301727)",
        "(-0.181169, 1.533131, -0.301688)",
        "(-0.182092, 1.517559, -0.301094)",
        "(-0.182869, 1.502448, -0.299545)",
        "(-0.183054, 1.487431, -0.296507)",
        "(-0.183114, 1.480374, -0.294645)",
        "(-0.183440, 1.466532, -0.289956)",
        "(-0.183913, 1.453332, -0.284209)",
        "(-0.184037, 1.440739, -0.277372)",
        "(-0.183895, 1.428759, -0.269831)",
        "(-0.183753, 1.422884, -0.265742)",
        "(-0.183517, 1.411420, -0.256581)",
        "(-0.183335, 1.400446, -0.246603)",
        "(-0.183099, 1.390327, -0.236316)",
        "(-0.182241, 1.380601, -0.225867)",
        "(-0.181482, 1.375769, -0.220592)",
        "(-0.179584, 1.366457, -0.209689)",
        "(-0.177388, 1.357558, -0.198368)",
        "(-0.175271, 1.349730, -0.186586)",
        "(-0.173103, 1.343651, -0.174884)",
        "(-0.172181, 1.341070, -0.168986)",
        "(-0.171081, 1.337319, -0.156951)",
        "(-0.170447, 1.335079, -0.144708)",
        "(-0.170147, 1.334108, -0.132294)",
        "(-0.170341, 1.334480, -0.120138)",
        "(-0.170516, 1.335164, -0.114382)",
        "(-0.170836, 1.337275, -0.103464)",
        "(-0.171305, 1.340479, -0.093248)",
        "(-0.171649, 1.344423, -0.083726)",
        "(-0.171986, 1.349600, -0.075413)",
        "(-0.172188, 1.352521, -0.071589)",
        "(-0.172515, 1.359174, -0.064691)",
        "(-0.172872, 1.366654, -0.058512)",
        "(-0.173712, 1.379311, -0.050541)",
        "(-0.173712, 1.379311, -0.050541)",
        "(-0.174347, 1.388464, -0.045910)",
        "(-0.174998, 1.397683, -0.041527)",
        "(-0.175625, 1.407047, -0.037553)",
        "(-0.176075, 1.416740, -0.034179)",
        "(-0.176636, 1.426776, -0.031362)",
        "(-0.176936, 1.431888, -0.030101)",
        "(-0.177504, 1.442291, -0.027964)",
        "(-0.177797, 1.452923, -0.026213)",
        "(-0.177717, 1.463766, -0.024999)",
        "(-0.177576, 1.474805, -0.024302)",
        "(-0.177488, 1.480421, -0.024199)",
        "(-0.177278, 1.491707, -0.024278)",
        "(-0.176877, 1.502910, -0.024634)",
        "(-0.176886, 1.514031, -0.025802)",
        "(-0.176744, 1.525072, -0.027533)",
        "(-0.176680, 1.530505, -0.028575)",
        "(-0.176787, 1.541106, -0.031103)",
        "(-0.176952, 1.551178, -0.034263)",
        "(-0.176927, 1.560754, -0.037898)",
        "(-0.176712, 1.569799, -0.042148)",
        "(-0.176573, 1.574184, -0.044425)",
        "(-0.176229, 1.582532, -0.049415)",
        "(-0.175901, 1.590505, -0.054968)",
        "(-0.175550, 1.598116, -0.061088)",
        "(-0.175138, 1.605261, -0.067877)",
        "(-0.174934, 1.608765, -0.071573)",
        "(-0.174536, 1.615616, -0.079333)",
        "(-0.174057, 1.621904, -0.087803)",
        "(-0.173974, 1.627583, -0.096826)",
        "(-0.174204, 1.632843, -0.106225)",
        "(-0.174263, 1.635255, -0.111031)",
        "(-0.174418, 1.639560, -0.120961)",
        "(-0.174772, 1.643365, -0.131214)",
        "(-0.175178, 1.646511, -0.141732)",
        "(-0.175739, 1.649189, -0.152585)",
        "(-0.176076, 1.650359, -0.158181)",
        "(-0.176818, 1.652354, -0.169459)",
        "(-0.177620, 1.653602, -0.180801)",
        "(-0.178707, 1.654128, -0.192156)",
        "(-0.180161, 1.653949, -0.203470)",
        "(-0.180890, 1.653679, -0.209129)",
        "(-0.182514, 1.652624, -0.220433)",
        "(-0.184272, 1.650939, -0.231648)",
        "(-0.186256, 1.648453, -0.242656)",
        "(-0.188568, 1.645000, -0.253801)",
        "(-0.189750, 1.643120, -0.259003)",
        "(-0.192182, 1.638882, -0.269135)",
        "(-0.194509, 1.633923, -0.279239)",
        "(-0.196630, 1.627975, -0.289151)",
        "(-0.198672, 1.621145, -0.298591)",
        "(-0.199687, 1.617392, -0.303090)",
        "(-0.201620, 1.609080, -0.311465)",
        "(-0.203429, 1.599794, -0.318965)",
        "(-0.205202, 1.589774, -0.325734)",
        "(-0.206812, 1.578874, -0.331731)",
        "(-0.207586, 1.573020, -0.334376)",
        "(-0.209010, 1.560696, -0.339158)",
        "(-0.210344, 1.547156, -0.342924)",
        "(-0.211338, 1.532790, -0.345962)",
        "(-0.211724, 1.517640, -0.348371)",
        "(-0.211770, 1.509867, -0.349350)",
        "(-0.211938, 1.494017, -0.350477)",
        "(-0.212111, 1.477840, -0.350360)",
        "(-0.212253, 1.461407, -0.348618)",
        "(-0.212326, 1.445306, -0.345507)",
        "(-0.212393, 1.437504, -0.343678)",
        "(-0.212612, 1.422597, -0.339004)",
        "(-0.212641, 1.408531, -0.332980)",
        "(-0.212319, 1.395059, -0.325489)",
        "(-0.211867, 1.382420, -0.316681)",
        "(-0.211649, 1.376572, -0.312108)",
        "(-0.211054, 1.365799, -0.303000)",
        "(-0.210082, 1.356417, -0.293431)",
        "(-0.209094, 1.348111, -0.282678)",
        "(-0.208103, 1.340956, -0.270483)",
        "(-0.207548, 1.337808, -0.264204)",
        "(-0.206454, 1.333074, -0.251441)",
        "(-0.205264, 1.330055, -0.238403)",
        "(-0.203995, 1.328280, -0.224766)",
        "(-0.202853, 1.327901, -0.210741)",
        "(-0.202292, 1.328080, -0.203767)",
        "(-0.201188, 1.329425, -0.189922)",
        "(-0.200089, 1.331762, -0.176217)",
        "(-0.199265, 1.335085, -0.163121)",
        "(-0.198609, 1.339515, -0.151102)",
        "(-0.198308, 1.342196, -0.145536)",
        "(-0.197713, 1.348093, -0.134785)",
        "(-0.197264, 1.354760, -0.124604)",
        "(-0.196967, 1.362058, -0.115097)",
        "(-0.196670, 1.370133, -0.106611)",
        "(-0.196587, 1.374338, -0.102602)",
        "(-0.196622, 1.383026, -0.095011)",
        "(-0.196836, 1.392115, -0.088069)",
        "(-0.197076, 1.401397, -0.081620)",
        "(-0.197409, 1.410995, -0.075931)",
        "(-0.197577, 1.415903, -0.073313)",
        "(-0.198047, 1.425919, -0.068747)",
        "(-0.198933, 1.436003, -0.064663)",
        "(-0.200094, 1.446169, -0.061072)",
        "(-0.201213, 1.456400, -0.057940)",
        "(-0.201710, 1.461569, -0.056583)",
        "(-0.202854, 1.471826, -0.054274)",
        "(-0.204065, 1.481784, -0.052560)",
        "(-0.205254, 1.491435, -0.051701)",
        "(-0.206267, 1.500826, -0.051385)",
        "(-0.206653, 1.505435, -0.051406)",
        "(-0.207215, 1.514477, -0.051934)",
        "(-0.207744, 1.523299, -0.053068)",
        "(-0.208379, 1.531762, -0.054629)",
        "(-0.209176, 1.539655, -0.056354)",
        "(-0.209532, 1.543368, -0.057308)",
        "(-0.209803, 1.550357, -0.059409)",
        "(-0.209558, 1.557064, -0.061833)",
        "(-0.208898, 1.563588, -0.064673)",
        "(-0.208150, 1.570014, -0.067923)",
        "(-0.207726, 1.573216, -0.069762)",
        "(-0.206714, 1.579667, -0.073799)",
        "(-0.205465, 1.586240, -0.078564)",
        "(-0.203953, 1.592645, -0.083749)",
        "(-0.202213, 1.598581, -0.089167)",
        "(-0.201237, 1.601535, -0.092205)",
        "(-0.199518, 1.606711, -0.098054)",
        "(-0.197737, 1.611292, -0.104476)",
        "(-0.195879, 1.615417, -0.111573)",
        "(-0.194167, 1.619061, -0.119398)",
        "(-0.193346, 1.620689, -0.123470)",
        "(-0.191677, 1.623283, -0.131970)",
        "(-0.190278, 1.625107, -0.140798)",
        "(-0.189221, 1.626052, -0.149891)",
        "(-0.188461, 1.626260, -0.159107)",
        "(-0.188111, 1.626168, -0.163795)",
        "(-0.187441, 1.625598, -0.173426)",
        "(-0.186765, 1.624647, -0.183401)",
        "(-0.186204, 1.623168, -0.193582)",
        "(-0.185731, 1.621218, -0.203744)",
        "(-0.185545, 1.620108, -0.208845)",
        "(-0.185405, 1.617474, -0.218970)",
        "(-0.185470, 1.614225, -0.228880)",
        "(-0.185846, 1.610174, -0.238372)",
        "(-0.186563, 1.605448, -0.247504)",
        "(-0.186990, 1.602841, -0.251962)",
        "(-0.187818, 1.597131, -0.260564)",
        "(-0.188321, 1.590911, -0.268813)",
        "(-0.188884, 1.584426, -0.276415)",
        "(-0.189807, 1.578063, -0.283308)",
        "(-0.190419, 1.574940, -0.286453)",
        "(-0.191986, 1.568764, -0.292260)",
        "(-0.194168, 1.562626, -0.297122)",
        "(-0.196567, 1.556226, -0.301164)",
        "(-0.199014, 1.549285, -0.304496)",
        "(-0.200124, 1.545624, -0.306089)",
        "(-0.202254, 1.538064, -0.309223)",
        "(-0.204041, 1.530115, -0.312097)",
        "(-0.205286, 1.521561, -0.314492)",
        "(-0.206479, 1.512695, -0.316325)",
        "(-0.207038, 1.508202, -0.317071)",
        "(-0.208208, 1.499194, -0.318005)",
        "(-0.209359, 1.490110, -0.318192)",
        "(-0.210374, 1.480764, -0.317307)",
        "(-0.211212, 1.471135, -0.315472)",
        "(-0.211547, 1.466197, -0.314037)",
        "(-0.212052, 1.456273, -0.310642)",
        "(-0.212340, 1.446543, -0.306241)",
        "(-0.212244, 1.436931, -0.301413)",
        "(-0.211955, 1.427336, -0.296045)",
        "(-0.211809, 1.422547, -0.293126)",
        "(-0.211347, 1.413013, -0.287002)",
        "(-0.210305, 1.403391, -0.280476)",
        "(-0.208637, 1.393575, -0.273749)",
        "(-0.206999, 1.384020, -0.267011)",
        "(-0.206180, 1.379528, -0.263751)",
        "(-0.204350, 1.371130, -0.257345)",
        "(-0.202282, 1.363540, -0.250495)",
        "(-0.200165, 1.356475, -0.242568)",
        "(-0.198225, 1.350389, -0.233719)",
        "(-0.197306, 1.347844, -0.229241)",
        "(-0.195552, 1.344185, -0.220131)",
        "(-0.193800, 1.341809, -0.210655)",
        "(-0.192316, 1.341015, -0.200552)",
        "(-0.191141, 1.341490, -0.190439)",
        "(-0.190637, 1.342430, -0.185547)",
        "(-0.189587, 1.345112, -0.176015)",
        "(-0.188808, 1.349138, -0.166646)",
        "(-0.188439, 1.354282, -0.157295)",
        "(-0.188548, 1.360426, -0.148376)",
        "(-0.188671, 1.363853, -0.144145)",
        "(-0.189017, 1.371456, -0.136162)",
        "(-0.189550, 1.379778, -0.128643)",
        "(-0.190354, 1.388848, -0.121650)",
        "(-0.191343, 1.398338, -0.115058)",
        "(-0.191949, 1.403172, -0.111856)",
        "(-0.193283, 1.413094, -0.105774)",
        "(-0.194808, 1.423317, -0.100145)",
        "(-0.196620, 1.433800, -0.094957)",
        "(-0.198424, 1.444496, -0.090272)",
        "(-0.199372, 1.450280, -0.088057)",
        "(-0.201125, 1.460921, -0.084464)",
        "(-0.202832, 1.471454, -0.081487)",
        "(-0.204671, 1.482016, -0.078974)",
        "(-0.206464, 1.492544, -0.077002)",
        "(-0.207244, 1.497721, -0.076295)",
        "(-0.208657, 1.507886, -0.075115)",
        "(-0.209869, 1.517547, -0.074605)",
        "(-0.210626, 1.526713, -0.074881)",
        "(-0.210720, 1.535387, -0.075765)",
        "(-0.210690, 1.539586, -0.076497)",
        "(-0.210734, 1.547922, -0.078741)",
        "(-0.211051, 1.555945, -0.081768)",
        "(-0.211196, 1.563410, -0.085350)",
        "(-0.211079, 1.570482, -0.089410)",
        "(-0.210959, 1.573941, -0.091662)",
        "(-0.210525, 1.580590, -0.096652)",
        "(-0.209980, 1.586861, -0.102077)",
        "(-0.209238, 1.592598, -0.107874)",
        "(-0.208253, 1.597837, -0.113863)",
        "(-0.207708, 1.600244, -0.116983)",
        "(-0.206642, 1.604748, -0.123294)",
        "(-0.205473, 1.608779, -0.129781)",
        "(-0.204473, 1.612441, -0.136615)",
        "(-0.203562, 1.615721, -0.143585)",
        "(-0.203097, 1.617206, -0.147130)",
        "(-0.202222, 1.619764, -0.154336)",
        "(-0.201621, 1.621721, -0.161674)",
        "(-0.201122, 1.623299, -0.169226)",
        "(-0.200860, 1.624285, -0.176883)",
        "(-0.200882, 1.624509, -0.180679)",
        "(-0.201142, 1.624563, -0.188178)",
        "(-0.201807, 1.624188, -0.195732)",
        "(-0.202836, 1.623510, -0.203480)",
        "(-0.203948, 1.622506, -0.211342)",
        "(-0.204397, 1.621820, -0.215281)",
        "(-0.205292, 1.619885, -0.223045)",
        "(-0.206473, 1.617457, -0.230576)",
        "(-0.207651, 1.614595, -0.237709)",
        "(-0.208568, 1.611076, -0.244281)",
        "(-0.208954, 1.609051, -0.247354)",
        "(-0.209595, 1.604542, -0.253050)",
        "(-0.210145, 1.599267, -0.258027)",
        "(-0.210650, 1.593455, -0.262592)",
        "(-0.211247, 1.587534, -0.267047)",
        "(-0.211501, 1.584541, -0.269263)",
        "(-0.211898, 1.578390, -0.273685)",
        "(-0.212257, 1.571843, -0.278017)",
        "(-0.212563, 1.565055, -0.282308)",
        "(-0.212683, 1.557979, -0.286397)",
        "(-0.212710, 1.554315, -0.288279)",
        "(-0.212586, 1.546555, -0.291446)",
        "(-0.212256, 1.538037, -0.293797)",
        "(-0.212007, 1.528919, -0.295384)",
        "(-0.211842, 1.519075, -0.296169)",
        "(-0.211659, 1.513981, -0.296443)",
        "(-0.211122, 1.503142, -0.296331)",
        "(-0.210481, 1.491709, -0.295458)",
        "(-0.209656, 1.479522, -0.293688)",
        "(-0.208940, 1.467006, -0.291424)",
        "(-0.208710, 1.460834, -0.290203)",
        "(-0.208146, 1.448846, -0.287667)",
        "(-0.207314, 1.437174, -0.284952)",
        "(-0.206387, 1.425605, -0.281438)",
        "(-0.205256, 1.413781, -0.276900)",
        "(-0.204621, 1.407798, -0.274253)",
        "(-0.203350, 1.395907, -0.268176)",
        "(-0.202061, 1.384686, -0.261529)",
        "(-0.200596, 1.374170, -0.254103)",
        "(-0.199048, 1.363941, -0.245707)",
        "(-0.198325, 1.358993, -0.240908)",
        "(-0.196753, 1.349483, -0.230603)",
        "(-0.195131, 1.340965, -0.219452)",
        "(-0.193606, 1.333443, -0.207471)",
        "(-0.192402, 1.327352, -0.194697)",
        "(-0.191903, 1.324794, -0.187713)",
        "(-0.191237, 1.321509, -0.174751)",
        "(-0.190983, 1.319835, -0.161511)",
        "(-0.191306, 1.319750, -0.148023)",
        "(-0.191770, 1.321243, -0.135201)",
        "(-0.191957, 1.322712, -0.129204)",
        "(-0.192296, 1.326348, -0.117635)",
        "(-0.192647, 1.331679, -0.106870)",
        "(-0.193006, 1.338393, -0.097044)",
        "(-0.193417, 1.346116, -0.087944)",
        "(-0.193619, 1.350250, -0.083600)",
        "(-0.193884, 1.359241, -0.075534)",
        "(-0.194003, 1.369228, -0.068337)",
        "(-0.193957, 1.379807, -0.061793)",
        "(-0.193823, 1.390850, -0.055965)",
        "(-0.193683, 1.396602, -0.053330)",
        "(-0.193088, 1.408566, -0.048608)",
        "(-0.192306, 1.420794, -0.044332)",
        "(-0.191247, 1.433197, -0.040664)",
        "(-0.189762, 1.445634, -0.037610)",
        "(-0.189082, 1.451916, -0.036260)",
        "(-0.188513, 1.464626, -0.034031)",
        "(-0.188030, 1.477047, -0.032193)",
        "(-0.187278, 1.489270, -0.030796)",
        "(-0.186145, 1.501242, -0.029894)",
        "(-0.185490, 1.507077, -0.029509)",
        "(-0.184052, 1.518285, -0.028940)",
        "(-0.182732, 1.528983, -0.028746)",
        "(-0.181220, 1.539334, -0.029196)",
        "(-0.179262, 1.549462, -0.030450)",
        "(-0.178194, 1.554347, -0.031226)",
        "(-0.175980, 1.563595, -0.033188)",
        "(-0.173875, 1.572313, -0.035857)",
        "(-0.171985, 1.580675, -0.039416)",
        "(-0.170245, 1.588592, -0.043503)",
        "(-0.169387, 1.592326, -0.045640)",
        "(-0.167696, 1.599335, -0.050341)",
        "(-0.166126, 1.605907, -0.055667)",
        "(-0.164492, 1.611830, -0.061414)",
        "(-0.163153, 1.617366, -0.067604)",
        "(-0.162564, 1.620017, -0.070873)",
        "(-0.161384, 1.624928, -0.077789)",
        "(-0.160286, 1.629394, -0.085150)",
        "(-0.159322, 1.633390, -0.092906)",
        "(-0.158498, 1.636971, -0.100928)",
        "(-0.158151, 1.638636, -0.105064)",
        "(-0.157708, 1.641658, -0.113716)",
        "(-0.157496, 1.644267, -0.122771)",
        "(-0.157340, 1.646495, -0.132235)",
        "(-0.157424, 1.648290, -0.142220)",
        "(-0.157509, 1.649055, -0.147347)",
        "(-0.157699, 1.650170, -0.157931)",
        "(-0.158015, 1.650654, -0.168787)",
        "(-0.158392, 1.650563, -0.180028)",
        "(-0.158964, 1.649789, -0.191612)",
        "(-0.159324, 1.649229, -0.197419)",
        "(-0.160061, 1.647479, -0.209060)",
        "(-0.160955, 1.644958, -0.220610)",
        "(-0.162432, 1.641414, -0.232000)",
        "(-0.164209, 1.637224, -0.243301)",
        "(-0.165160, 1.634943, -0.248942)",
        "(-0.167153, 1.629828, -0.260173)",
        "(-0.169557, 1.624008, -0.271024)",
        "(-0.172418, 1.617390, -0.281149)",
        "(-0.175509, 1.609895, -0.290590)",
        "(-0.177200, 1.605789, -0.295007)",
        "(-0.180878, 1.597270, -0.303435)",
        "(-0.184717, 1.588409, -0.311330)",
        "(-0.188343, 1.579013, -0.318445)",
        "(-0.191778, 1.568915, -0.324660)",
        "(-0.193463, 1.563588, -0.327399)",
        "(-0.197094, 1.552424, -0.331980)",
        "(-0.200869, 1.540852, -0.335490)",
        "(-0.203729, 1.528911, -0.337977)",
        "(-0.205993, 1.516777, -0.339453)",
        "(-0.207172, 1.510309, -0.339779)",
        "(-0.209380, 1.498677, -0.339507)",
        "(-0.211356, 1.487136, -0.338148)",
        "(-0.212606, 1.475273, -0.335715)",
        "(-0.213368, 1.463008, -0.332456)",
        "(-0.213548, 1.456665, -0.330370)",
        "(-0.213724, 1.443776, -0.325472)",
        "(-0.213183, 1.430689, -0.319535)",
        "(-0.211709, 1.417732, -0.312844)",
        "(-0.209676, 1.405187, -0.305357)",
        "(-0.208483, 1.399164, -0.301365)",
        "(-0.206048, 1.387610, -0.292950)",
        "(-0.203199, 1.376870, -0.284082)",
        "(-0.199841, 1.367000, -0.274569)",
        "(-0.196164, 1.357745, -0.263765)",
        "(-0.194232, 1.353282, -0.257672)",
        "(-0.190581, 1.345100, -0.244642)",
        "(-0.187171, 1.338465, -0.230696)",
        "(-0.183752, 1.333304, -0.215675)",
        "(-0.180682, 1.329216, -0.199486)",
        "(-0.179260, 1.327662, -0.191121)",
        "(-0.176812, 1.326113, -0.174240)",
        "(-0.174671, 1.326426, -0.157579)",
        "(-0.173213, 1.328384, -0.141131)",
        "(-0.172707, 1.332181, -0.125274)",
        "(-0.172684, 1.334627, -0.117651)",
        "(-0.173200, 1.341134, -0.103448)",
        "(-0.174021, 1.349480, -0.091024)",
        "(-0.174909, 1.359408, -0.080558)",
        "(-0.175585, 1.370274, -0.071697)",
        "(-0.175837, 1.376092, -0.067859)",
        "(-0.176500, 1.388812, -0.061741)",
        "(-0.178233, 1.402809, -0.057165)",
        "(-0.180492, 1.417209, -0.053637)",
        "(-0.183072, 1.431619, -0.050853)",
        "(-0.184554, 1.438857, -0.049876)",
        "(-0.187483, 1.453158, -0.048191)",
        "(-0.190527, 1.467258, -0.047199)",
        "(-0.193569, 1.481086, -0.046626)",
        "(-0.196457, 1.494366, -0.046539)",
        "(-0.199211, 1.507227, -0.046867)",
        "(-0.200502, 1.513492, -0.047221)",
        "(-0.202624, 1.525577, -0.048388)",
        "(-0.204378, 1.537167, -0.050227)",
        "(-0.205965, 1.548349, -0.052699)",
        "(-0.206636, 1.553735, -0.054113)",
        "(-0.207680, 1.563956, -0.057346)",
        "(-0.208327, 1.573584, -0.060997)",
        "(-0.208438, 1.582677, -0.065185)",
        "(-0.208443, 1.591512, -0.070031)",
        "(-0.208397, 1.595830, -0.072691)",
        "(-0.207965, 1.604115, -0.078462)",
        "(-0.207227, 1.611921, -0.084789)",
        "(-0.206331, 1.619284, -0.091756)",
        "(-0.205339, 1.626144, -0.099269)",
        "(-0.204813, 1.629435, -0.103198)",
        "(-0.203807, 1.635532, -0.111486)",
        "(-0.203064, 1.641260, -0.120089)",
        "(-0.202478, 1.646421, -0.129069)",
        "(-0.202176, 1.651045, -0.138318)",
        "(-0.202225, 1.653124, -0.143030)",
        "(-0.202474, 1.656919, -0.152595)",
        "(-0.202833, 1.660109, -0.162426)",
        "(-0.203314, 1.662757, -0.172593)",
        "(-0.203754, 1.664876, -0.182980)",
        "(-0.204027, 1.665732, -0.188233)",
        "(-0.204790, 1.666716, -0.198744)",
        "(-0.205472, 1.666678, -0.209196)",
        "(-0.205994, 1.666387, -0.219796)",
        "(-0.206560, 1.665325, -0.230488)",
        "(-0.206881, 1.664437, -0.235806)",
        "(-0.207434, 1.661967, -0.246269)",
        "(-0.208043, 1.658505, -0.256484)",
        "(-0.208837, 1.654305, -0.266520)",
        "(-0.209774, 1.649387, -0.276492)",
        "(-0.210179, 1.646631, -0.281496)",
        "(-0.210843, 1.640324, -0.291610)",
        "(-0.211395, 1.633533, -0.300802)",
        "(-0.211981, 1.625774, -0.309587)",
        "(-0.212411, 1.617149, -0.318114)",
        "(-0.212692, 1.612627, -0.322308)",
        "(-0.213335, 1.603374, -0.330618)",
        "(-0.213787, 1.593531, -0.338544)",
        "(-0.214069, 1.583008, -0.345897)",
        "(-0.214223, 1.571983, -0.352692)",
        "(-0.214378, 1.566310, -0.355842)",
        "(-0.214602, 1.554535, -0.361849)",
        "(-0.214878, 1.542135, -0.367210)",
        "(-0.215014, 1.529252, -0.371479)",
        "(-0.214745, 1.515983, -0.374713)",
        "(-0.214550, 1.509134, -0.375711)",
        "(-0.214109, 1.495032, -0.376710)",
        "(-0.214032, 1.480750, -0.376150)",
        "(-0.214049, 1.466631, -0.374723)",
        "(-0.213758, 1.452599, -0.372485)",
        "(-0.213560, 1.445632, -0.371057)",
        "(-0.213213, 1.431802, -0.367404)",
        "(-0.213275, 1.418320, -0.362730)",
        "(-0.213732, 1.405472, -0.357233)",
        "(-0.213719, 1.393156, -0.350817)",
        "(-0.213401, 1.386940, -0.347279)",
        "(-0.212658, 1.374549, -0.338950)",
        "(-0.211656, 1.362372, -0.329460)",
        "(-0.210395, 1.351403, -0.319465)",
        "(-0.208948, 1.341616, -0.308842)",
        "(-0.208194, 1.337040, -0.303148)",
        "(-0.206544, 1.328552, -0.290560)",
        "(-0.204920, 1.321016, -0.276700)",
        "(-0.203344, 1.315212, -0.262177)",
        "(-0.201800, 1.310878, -0.247337)",
        "(-0.201062, 1.309113, -0.239699)",
        "(-0.199855, 1.306561, -0.223845)",
        "(-0.198959, 1.305268, -0.207849)",
        "(-0.198171, 1.305878, -0.192698)",
        "(-0.197413, 1.308109, -0.178275)",
        "(-0.197096, 1.309635, -0.171229)",
        "(-0.196578, 1.313709, -0.157651)",
        "(-0.196022, 1.319142, -0.145014)",
        "(-0.195847, 1.325909, -0.133141)",
        "(-0.196261, 1.333768, -0.121881)",
        "(-0.196564, 1.337931, -0.116521)",
        "(-0.197366, 1.347134, -0.106720)",
        "(-0.198027, 1.357079, -0.097900)",
        "(-0.198610, 1.367533, -0.089981)",
        "(-0.199581, 1.378699, -0.082975)",
        "(-0.200132, 1.384501, -0.079809)",
        "(-0.201029, 1.396311, -0.073912)",
        "(-0.201653, 1.408429, -0.068829)",
        "(-0.201785, 1.420933, -0.064633)",
        "(-0.201751, 1.433573, -0.061117)",
        "(-0.201816, 1.439898, -0.059618)",
        "(-0.202401, 1.452321, -0.057043)",
        "(-0.203044, 1.464632, -0.055084)",
        "(-0.202960, 1.476686, -0.053848)",
        "(-0.202570, 1.488564, -0.053163)",
        "(-0.202402, 1.494510, -0.053271)",
        "(-0.202321, 1.506367, -0.053838)",
        "(-0.202222, 1.518067, -0.055239)",
        "(-0.201876, 1.529591, -0.057307)",
        "(-0.201203, 1.540693, -0.060258)",
        "(-0.200791, 1.546119, -0.062023)",
        "(-0.199992, 1.556827, -0.066084)",
        "(-0.199093, 1.567073, -0.071115)",
        "(-0.198071, 1.576621, -0.076493)",
        "(-0.196816, 1.585321, -0.082441)",
        "(-0.196183, 1.589473, -0.085739)",
        "(-0.195067, 1.597553, -0.092814)",
        "(-0.193999, 1.605060, -0.100566)",
        "(-0.193000, 1.612035, -0.108808)",
        "(-0.192008, 1.618323, -0.117722)",
        "(-0.191537, 1.621248, -0.122408)",
        "(-0.190742, 1.626867, -0.132420)",
        "(-0.190096, 1.631458, -0.142110)",
        "(-0.189543, 1.635355, -0.152190)",
        "(-0.189026, 1.638652, -0.162706)",
        "(-0.188638, 1.641533, -0.173657)",
        "(-0.188483, 1.642909, -0.179235)",
        "(-0.188338, 1.645164, -0.190509)",
        "(-0.188440, 1.646811, -0.201704)",
        "(-0.188939, 1.647607, -0.212715)",
        "(-0.189807, 1.647750, -0.223610)",
        "(-0.190371, 1.647580, -0.229030)",
        "(-0.191580, 1.646782, -0.239825)",
        "(-0.192798, 1.644771, -0.250321)",
        "(-0.193691, 1.641277, -0.260417)",
        "(-0.194045, 1.639187, -0.265382)",
        "(-0.194796, 1.634325, -0.275140)",
        "(-0.195758, 1.628840, -0.284603)",
        "(-0.196657, 1.622314, -0.293468)",
        "(-0.197272, 1.614684, -0.301843)",
        "(-0.197578, 1.610539, -0.305901)",
        "(-0.198370, 1.602319, -0.313833)",
        "(-0.199065, 1.593835, -0.321414)",
        "(-0.199536, 1.584932, -0.328457)",
        "(-0.199974, 1.575675, -0.334716)",
        "(-0.200261, 1.571026, -0.337641)",
        "(-0.201075, 1.561850, -0.343061)",
        "(-0.202171, 1.552950, -0.348067)",
        "(-0.203113, 1.544162, -0.352624)",
        "(-0.203832, 1.535329, -0.356609)",
        "(-0.204252, 1.530898, -0.358308)",
        "(-0.205455, 1.522323, -0.361050)",
        "(-0.207105, 1.514296, -0.363148)",
        "(-0.208779, 1.506551, -0.364613)",
        "(-0.210355, 1.498875, -0.365450)",
        "(-0.211162, 1.495056, -0.365632)",
        "(-0.212895, 1.487595, -0.365458)",
        "(-0.214699, 1.480569, -0.364490)",
        "(-0.216219, 1.473488, -0.362883)",
        "(-0.217378, 1.466197, -0.360348)",
        "(-0.217951, 1.462463, -0.358728)",
        "(-0.219224, 1.455072, -0.354743)",
        "(-0.220288, 1.447940, -0.350243)",
        "(-0.220751, 1.441144, -0.345473)",
        "(-0.220926, 1.434650, -0.340221)",
        "(-0.220907, 1.431479, -0.337354)",
        "(-0.220751, 1.425130, -0.331277)",
        "(-0.220027, 1.418921, -0.324471)",
        "(-0.219035, 1.412823, -0.316919)",
        "(-0.217662, 1.406782, -0.308534)",
        "(-0.216936, 1.403792, -0.304097)",
        "(-0.215323, 1.398062, -0.294703)",
        "(-0.213599, 1.392783, -0.285088)",
        "(-0.211807, 1.387777, -0.275128)",
        "(-0.209989, 1.382925, -0.264597)",
        "(-0.209086, 1.380658, -0.259142)",
        "(-0.207273, 1.376524, -0.248267)",
        "(-0.205577, 1.373307, -0.237265)",
        "(-0.203937, 1.370653, -0.225750)",
        "(-0.202384, 1.368350, -0.213398)",
        "(-0.201630, 1.367436, -0.207002)",
        "(-0.200173, 1.366286, -0.194365)",
        "(-0.198771, 1.366129, -0.181674)",
        "(-0.197646, 1.366617, -0.168615)",
        "(-0.196882, 1.367784, -0.155380)",
        "(-0.196584, 1.368726, -0.148822)",
        "(-0.196077, 1.371191, -0.135989)",
        "(-0.195938, 1.374616, -0.123597)",
        "(-0.196083, 1.378987, -0.111741)",
        "(-0.196436, 1.384342, -0.100655)",
        "(-0.196651, 1.387459, -0.095542)",
        "(-0.197179, 1.394321, -0.085974)",
        "(-0.197668, 1.401954, -0.077354)",
        "(-0.198058, 1.410418, -0.069851)",
        "(-0.198424, 1.419566, -0.063485)",
        "(-0.198599, 1.424393, -0.060785)",
        "(-0.199041, 1.435109, -0.056552)",
        "(-0.199368, 1.445610, -0.053581)",
        "(-0.199686, 1.456456, -0.051124)",
        "(-0.199989, 1.467555, -0.049218)",
        "(-0.200068, 1.473268, -0.048537)",
        "(-0.200244, 1.484826, -0.047771)",
        "(-0.200623, 1.496651, -0.047950)",
        "(-0.201168, 1.508360, -0.048588)",
        "(-0.201939, 1.519828, -0.049645)",
        "(-0.202415, 1.525522, -0.050361)",
        "(-0.203339, 1.536730, -0.052215)",
        "(-0.204242, 1.547830, -0.054751)",
        "(-0.205172, 1.558825, -0.057950)",
        "(-0.205903, 1.569498, -0.061707)",
        "(-0.206105, 1.574622, -0.063775)",
        "(-0.206450, 1.584362, -0.068171)",
        "(-0.206460, 1.593540, -0.073222)",
        "(-0.206370, 1.602555, -0.079003)",
        "(-0.206247, 1.611325, -0.085554)",
        "(-0.206159, 1.615580, -0.089118)",
        "(-0.205882, 1.623739, -0.096540)",
        "(-0.205339, 1.630963, -0.104428)",
        "(-0.204766, 1.637558, -0.112656)",
        "(-0.204266, 1.643835, -0.121390)",
        "(-0.204044, 1.646821, -0.125916)",
        "(-0.203601, 1.652279, -0.135287)",
        "(-0.203193, 1.657066, -0.145018)",
        "(-0.202729, 1.661122, -0.155153)",
        "(-0.202274, 1.664564, -0.165628)",
        "(-0.202087, 1.666092, -0.171022)",
        "(-0.201831, 1.668732, -0.182108)",
        "(-0.201706, 1.670781, -0.193471)",
        "(-0.201688, 1.672250, -0.204870)",
        "(-0.201759, 1.672907, -0.216346)",
        "(-0.201892, 1.672901, -0.222104)",
        "(-0.202310, 1.672548, -0.233756)",
        "(-0.202921, 1.671665, -0.245519)",
        "(-0.203533, 1.670046, -0.257325)",
        "(-0.204329, 1.667192, -0.268954)",
        "(-0.204800, 1.665313, -0.274585)",
        "(-0.205652, 1.660788, -0.285537)",
        "(-0.206502, 1.655228, -0.296115)",
        "(-0.207480, 1.648740, -0.306292)",
        "(-0.208329, 1.641188, -0.316049)",
        "(-0.208643, 1.637115, -0.320801)",
        "(-0.209220, 1.628243, -0.329962)",
        "(-0.210068, 1.618550, -0.338534)",
        "(-0.211022, 1.608283, -0.346566)",
        "(-0.211868, 1.597240, -0.353867)",
        "(-0.212355, 1.591482, -0.357168)",
        "(-0.213429, 1.579487, -0.363130)",
        "(-0.214249, 1.566920, -0.368480)",
        "(-0.214770, 1.554012, -0.373451)",
        "(-0.214762, 1.540572, -0.377827)",
        "(-0.214726, 1.533814, -0.379917)",
        "(-0.214578, 1.520283, -0.383806)",
        "(-0.214690, 1.507013, -0.386944)",
        "(-0.214700, 1.493718, -0.389305)",
        "(-0.214370, 1.479990, -0.390318)",
        "(-0.214026, 1.472910, -0.390267)",
        "(-0.213311, 1.458742, -0.389430)",
        "(-0.212608, 1.444899, -0.387561)",
        "(-0.211679, 1.431539, -0.384659)",
        "(-0.210758, 1.418819, -0.380554)",
        "(-0.210223, 1.412617, -0.377840)",
        "(-0.209116, 1.400388, -0.371278)",
        "(-0.207860, 1.388459, -0.363125)",
        "(-0.206412, 1.376923, -0.353623)",
        "(-0.204773, 1.366125, -0.343058)",
        "(-0.203904, 1.361029, -0.337644)",
        "(-0.202084, 1.351728, -0.326363)",
        "(-0.200070, 1.343294, -0.314076)",
        "(-0.197846, 1.335315, -0.300754)",
        "(-0.195686, 1.327930, -0.286130)",
        "(-0.194645, 1.324499, -0.278327)",
        "(-0.192689, 1.318330, -0.261981)",
        "(-0.191297, 1.314431, -0.246230)",
        "(-0.189841, 1.311784, -0.230117)",
        "(-0.188491, 1.310169, -0.213298)",
        "(-0.187939, 1.309743, -0.204719)",
        "(-0.187040, 1.310046, -0.187643)",
        "(-0.186220, 1.312219, -0.171349)",
        "(-0.185418, 1.315896, -0.155838)",
        "(-0.184760, 1.320698, -0.140984)",
        "(-0.184436, 1.323324, -0.133749)",
        "(-0.183922, 1.329847, -0.120374)",
        "(-0.183729, 1.337704, -0.108313)",
        "(-0.183775, 1.346560, -0.097423)",
        "(-0.183807, 1.356135, -0.087678)",
        "(-0.183705, 1.361138, -0.083280)",
        "(-0.183356, 1.371354, -0.075133)",
        "(-0.182951, 1.382429, -0.068510)",
        "(-0.182370, 1.394141, -0.063019)",
        "(-0.181632, 1.406338, -0.058619)",
        "(-0.181231, 1.412520, -0.056689)",
        "(-0.180443, 1.425135, -0.053488)",
        "(-0.179874, 1.438130, -0.051258)",
        "(-0.179119, 1.451264, -0.049667)",
        "(-0.178212, 1.464616, -0.048927)",
        "(-0.177735, 1.471301, -0.048814)",
        "(-0.176987, 1.484417, -0.048765)",
        "(-0.176767, 1.497386, -0.049239)",
        "(-0.176798, 1.510193, -0.050310)",
        "(-0.176791, 1.522775, -0.051956)",
        "(-0.176854, 1.528929, -0.053025)",
        "(-0.176975, 1.540893, -0.055565)",
        "(-0.177172, 1.552329, -0.058808)",
        "(-0.177403, 1.563272, -0.062857)",
        "(-0.177362, 1.573804, -0.067728)",
        "(-0.177259, 1.578896, -0.070484)",
        "(-0.176845, 1.588539, -0.076230)",
        "(-0.176955, 1.597630, -0.082861)",
        "(-0.177174, 1.606220, -0.089904)",
        "(-0.177436, 1.614562, -0.097810)",
        "(-0.177507, 1.618625, -0.102082)",
        "(-0.177607, 1.626584, -0.111072)",
        "(-0.177856, 1.634179, -0.120587)",
        "(-0.178021, 1.641061, -0.130480)",
        "(-0.178240, 1.647439, -0.140792)",
        "(-0.178366, 1.650448, -0.146212)",
        "(-0.178525, 1.656229, -0.157430)",
        "(-0.178699, 1.661579, -0.169123)",
        "(-0.179143, 1.666103, -0.180954)",
        "(-0.179715, 1.669605, -0.192785)",
        "(-0.180118, 1.671184, -0.198723)",
        "(-0.181249, 1.673910, -0.210786)",
        "(-0.182388, 1.676096, -0.223128)",
        "(-0.183679, 1.677624, -0.235453)",
        "(-0.185298, 1.678274, -0.247652)",
        "(-0.186205, 1.678131, -0.253720)",
        "(-0.188059, 1.677100, -0.265663)",
        "(-0.189942, 1.674686, -0.277224)",
        "(-0.191763, 1.670896, -0.288374)",
        "(-0.193615, 1.665556, -0.298970)",
        "(-0.194511, 1.662357, -0.304089)",
        "(-0.196256, 1.655175, -0.313978)",
        "(-0.197722, 1.646500, -0.323120)",
        "(-0.199122, 1.636711, -0.331524)",
        "(-0.200860, 1.625985, -0.339164)",
        "(-0.201821, 1.620377, -0.342770)",
        "(-0.203881, 1.608527, -0.349587)",
        "(-0.205861, 1.595739, -0.355828)",
        "(-0.207664, 1.582239, -0.361686)",
        "(-0.209427, 1.567999, -0.367124)",
        "(-0.210276, 1.560586, -0.369598)",
        "(-0.211727, 1.545151, -0.373988)",
        "(-0.212682, 1.528318, -0.377486)",
        "(-0.213163, 1.510142, -0.380465)",
        "(-0.213584, 1.491530, -0.383371)",
        "(-0.213809, 1.482295, -0.384889)",
        "(-0.214148, 1.463885, -0.388135)",
        "(-0.214673, 1.446271, -0.390787)",
        "(-0.215386, 1.428482, -0.392366)",
        "(-0.216200, 1.411052, -0.392531)",
        "(-0.216730, 1.402752, -0.392102)",
        "(-0.218221, 1.387449, -0.389945)",
        "(-0.219681, 1.373227, -0.386108)",
        "(-0.220996, 1.359651, -0.379930)",
        "(-0.221871, 1.346924, -0.371939)",
        "(-0.222276, 1.341293, -0.367408)",
        "(-0.222859, 1.331519, -0.358039)",
        "(-0.222706, 1.323625, -0.348102)",
        "(-0.221680, 1.316689, -0.336915)",
        "(-0.220052, 1.310533, -0.324154)",
        "(-0.219276, 1.307860, -0.317360)",
        "(-0.217616, 1.303622, -0.303095)",
        "(-0.215797, 1.300809, -0.288460)",
        "(-0.213565, 1.298626, -0.273463)",
        "(-0.211188, 1.297111, -0.257809)",
        "(-0.210123, 1.296542, -0.249746)",
        "(-0.208188, 1.295877, -0.233527)",
        "(-0.206410, 1.296233, -0.217590)",
        "(-0.204641, 1.297610, -0.202096)",
        "(-0.203228, 1.299833, -0.186968)",
        "(-0.202689, 1.301229, -0.179549)",
        "(-0.201699, 1.304618, -0.165215)",
        "(-0.201013, 1.308958, -0.151574)",
        "(-0.200456, 1.314227, -0.138843)",
        "(-0.199973, 1.320644, -0.127265)",
        "(-0.199683, 1.324371, -0.122005)",
        "(-0.199251, 1.332726, -0.112336)",
        "(-0.198644, 1.341974, -0.103521)",
        "(-0.197974, 1.351970, -0.095413)",
        "(-0.197167, 1.362617, -0.087967)",
        "(-0.196705, 1.368149, -0.084537)",
        "(-0.195931, 1.379688, -0.078160)",
        "(-0.195382, 1.391890, -0.072617)",
        "(-0.194782, 1.404465, -0.067683)",
        "(-0.194124, 1.417419, -0.063521)",
        "(-0.193820, 1.424001, -0.061707)",
        "(-0.193344, 1.437191, -0.058395)",
        "(-0.192908, 1.450312, -0.055483)",
        "(-0.192564, 1.463448, -0.052950)",
        "(-0.192186, 1.476636, -0.050948)",
        "(-0.191978, 1.483263, -0.050236)",
        "(-0.191865, 1.496650, -0.049367)",
        "(-0.192095, 1.510152, -0.049487)",
        "(-0.192153, 1.523576, -0.050615)",
        "(-0.192094, 1.536961, -0.052743)",
        "(-0.191984, 1.543460, -0.054233)",
        "(-0.191616, 1.555724, -0.057806)",
        "(-0.191305, 1.567362, -0.061924)",
        "(-0.191047, 1.578316, -0.066957)",
        "(-0.190701, 1.588646, -0.072591)",
        "(-0.190462, 1.593335, -0.075797)",
        "(-0.190182, 1.602577, -0.082370)",
        "(-0.190115, 1.611046, -0.089577)",
        "(-0.190219, 1.618765, -0.097185)",
        "(-0.190427, 1.625705, -0.105386)",
        "(-0.190558, 1.629038, -0.109643)",
        "(-0.190844, 1.635214, -0.118604)",
        "(-0.190980, 1.640769, -0.128102)",
        "(-0.190986, 1.645778, -0.138002)",
        "(-0.190984, 1.650081, -0.148360)",
        "(-0.190980, 1.651981, -0.153670)",
        "(-0.191011, 1.655217, -0.164550)",
        "(-0.191284, 1.657996, -0.175856)",
        "(-0.191836, 1.660404, -0.187471)",
        "(-0.192589, 1.662246, -0.199314)",
        "(-0.193041, 1.662936, -0.205332)",
        "(-0.194192, 1.663920, -0.217533)",
        "(-0.195648, 1.664421, -0.230047)",
        "(-0.197230, 1.664329, -0.242906)",
        "(-0.198996, 1.663420, -0.255988)",
        "(-0.200114, 1.662443, -0.263035)",
        "(-0.202358, 1.659938, -0.275946)",
        "(-0.204779, 1.656353, -0.288937)",
        "(-0.207281, 1.651618, -0.302116)",
        "(-0.209646, 1.645589, -0.315247)",
        "(-0.210688, 1.641912, -0.321713)",
        "(-0.212762, 1.633357, -0.334136)",
        "(-0.215011, 1.623535, -0.345965)",
        "(-0.217323, 1.612868, -0.357264)",
        "(-0.219635, 1.600982, -0.367626)",
        "(-0.220727, 1.594742, -0.372563)",
        "(-0.222577, 1.581404, -0.381507)",
        "(-0.224500, 1.567456, -0.389262)",
        "(-0.226363, 1.553281, -0.395899)",
        "(-0.227844, 1.539034, -0.401409)",
        "(-0.228506, 1.531745, -0.403531)",
        "(-0.229676, 1.516586, -0.406511)",
        "(-0.230617, 1.500797, -0.407907)",
        "(-0.231133, 1.484842, -0.408282)",
        "(-0.230983, 1.468680, -0.407734)",
        "(-0.230663, 1.460490, -0.407129)",
        "(-0.229575, 1.443821, -0.405351)",
        "(-0.228325, 1.427032, -0.402574)",
        "(-0.226917, 1.410116, -0.398522)",
        "(-0.225367, 1.393154, -0.393147)",
        "(-0.224365, 1.384640, -0.389952)",
        "(-0.222122, 1.367690, -0.382831)",
        "(-0.219809, 1.351163, -0.374659)",
        "(-0.217628, 1.335733, -0.365478)",
        "(-0.215595, 1.321601, -0.355481)",
        "(-0.214640, 1.315067, -0.350054)",
        "(-0.212823, 1.302712, -0.338388)",
        "(-0.210983, 1.291460, -0.325821)",
        "(-0.209195, 1.281842, -0.312459)",
        "(-0.207681, 1.273963, -0.298624)",
        "(-0.206960, 1.270681, -0.291559)",
        "(-0.205710, 1.265104, -0.277257)",
        "(-0.204488, 1.260849, -0.262764)",
        "(-0.203276, 1.257964, -0.248222)",
        "(-0.202115, 1.256569, -0.233814)",
        "(-0.201599, 1.256441, -0.226571)",
        "(-0.200790, 1.256866, -0.211816)",
        "(-0.200112, 1.258516, -0.197202)",
        "(-0.199243, 1.261460, -0.183174)",
        "(-0.198312, 1.265531, -0.169586)",
        "(-0.197856, 1.268011, -0.162975)",
        "(-0.196933, 1.273487, -0.150131)",
        "(-0.196025, 1.279781, -0.137943)",
        "(-0.195099, 1.287369, -0.126810)",
        "(-0.194160, 1.295589, -0.116274)",
        "(-0.193783, 1.300305, -0.111499)",
        "(-0.193298, 1.310024, -0.102420)",
        "(-0.193085, 1.320495, -0.094422)",
        "(-0.192769, 1.331178, -0.087053)",
        "(-0.192506, 1.342226, -0.080618)",
        "(-0.192367, 1.347830, -0.077597)",
        "(-0.192137, 1.359306, -0.072200)"
    ],
    "leftHandPositions": [
        "(-0.392149, 1.301749, 0.143687)",
        "(-0.392245, 1.301857, 0.143432)",
        "(-0.392339, 1.302016, 0.143254)",
        "(-0.392413, 1.302178, 0.143111)",
        "(-0.392427, 1.302232, 0.143068)",
        "(-0.392437, 1.302325, 0.142961)",
        "(-0.392385, 1.302302, 0.142898)",
        "(-0.392302, 1.302196, 0.142779)",
        "(-0.392269, 1.302061, 0.142681)",
        "(-0.392258, 1.301987, 0.142641)",
        "(-0.392281, 1.301815, 0.142519)",
        "(-0.392354, 1.301546, 0.142285)",
        "(-0.392462, 1.301257, 0.141965)",
        "(-0.392536, 1.300891, 0.141558)",
        "(-0.392533, 1.300585, 0.141275)",
        "(-0.392474, 1.300172, 0.140967)",
        "(-0.392410, 1.299911, 0.140850)",
        "(-0.392358, 1.299524, 0.140641)",
        "(-0.392277, 1.299124, 0.140542)",
        "(-0.392231, 1.298895, 0.140513)",
        "(-0.392065, 1.298245, 0.140507)",
        "(-0.391762, 1.297265, 0.140599)",
        "(-0.391323, 1.295946, 0.140854)",
        "(-0.390703, 1.294431, 0.141395)",
        "(-0.390202, 1.293522, 0.141834)",
        "(-0.388788, 1.291527, 0.142932)",
        "(-0.386686, 1.289269, 0.144011)",
        "(-0.384335, 1.287168, 0.144750)",
        "(-0.383182, 1.286395, 0.145006)",
        "(-0.380822, 1.284957, 0.145481)",
        "(-0.377832, 1.283277, 0.145928)",
        "(-0.374146, 1.281078, 0.146444)",
        "(-0.369479, 1.278402, 0.147240)",
        "(-0.364360, 1.275646, 0.147864)",
        "(-0.361890, 1.274484, 0.148207)",
        "(-0.357041, 1.272199, 0.149088)",
        "(-0.351672, 1.268701, 0.150179)",
        "(-0.345616, 1.263281, 0.151254)",
        "(-0.339447, 1.256251, 0.151916)",
        "(-0.337015, 1.252677, 0.152048)",
        "(-0.333432, 1.246051, 0.152476)",
        "(-0.331226, 1.240051, 0.153157)",
        "(-0.329591, 1.233145, 0.153802)",
        "(-0.328863, 1.225858, 0.154002)",
        "(-0.328907, 1.222426, 0.154052)",
        "(-0.329463, 1.216190, 0.154155)",
        "(-0.330557, 1.210503, 0.154279)",
        "(-0.332112, 1.205098, 0.154167)",
        "(-0.333959, 1.199995, 0.153874)",
        "(-0.334950, 1.197701, 0.153701)",
        "(-0.337086, 1.193743, 0.153306)",
        "(-0.339225, 1.190401, 0.152831)",
        "(-0.341302, 1.187245, 0.152142)",
        "(-0.343188, 1.183999, 0.151410)",
        "(-0.344026, 1.182298, 0.151053)",
        "(-0.345540, 1.178686, 0.150388)",
        "(-0.346682, 1.175078, 0.150077)",
        "(-0.347476, 1.171629, 0.150092)",
        "(-0.347973, 1.168076, 0.150171)",
        "(-0.348152, 1.166186, 0.150169)",
        "(-0.348342, 1.162124, 0.150224)",
        "(-0.348399, 1.157700, 0.150510)",
        "(-0.348339, 1.154138, 0.151060)",
        "(-0.348249, 1.151568, 0.151548)",
        "(-0.348212, 1.150572, 0.151646)",
        "(-0.348192, 1.148720, 0.151542)",
        "(-0.348140, 1.146853, 0.151212)",
        "(-0.348082, 1.144896, 0.150847)",
        "(-0.348038, 1.143167, 0.150486)",
        "(-0.348085, 1.142511, 0.150249)",
        "(-0.348274, 1.141370, 0.149660)",
        "(-0.348729, 1.140102, 0.148920)",
        "(-0.349416, 1.138085, 0.148195)",
        "(-0.350281, 1.134912, 0.147594)",
        "(-0.350746, 1.132723, 0.147375)",
        "(-0.351706, 1.127132, 0.147135)",
        "(-0.352717, 1.119447, 0.147311)",
        "(-0.353700, 1.109490, 0.148082)",
        "(-0.354521, 1.096530, 0.149927)",
        "(-0.354860, 1.089172, 0.151271)",
        "(-0.355541, 1.073004, 0.154755)",
        "(-0.356486, 1.054831, 0.159532)",
        "(-0.358034, 1.035991, 0.165534)",
        "(-0.360302, 1.019542, 0.171874)",
        "(-0.361736, 1.012768, 0.174713)",
        "(-0.365362, 1.001036, 0.179250)",
        "(-0.369254, 0.990253, 0.183110)",
        "(-0.373155, 0.980981, 0.186610)",
        "(-0.377017, 0.972525, 0.190048)",
        "(-0.378994, 0.968354, 0.191772)",
        "(-0.383096, 0.959972, 0.195195)",
        "(-0.387778, 0.951347, 0.198504)",
        "(-0.393200, 0.942388, 0.201483)",
        "(-0.399542, 0.932930, 0.204036)",
        "(-0.403088, 0.928064, 0.205140)",
        "(-0.410830, 0.918842, 0.207254)",
        "(-0.418514, 0.910759, 0.209535)",
        "(-0.425424, 0.904256, 0.212021)",
        "(-0.431293, 0.899195, 0.214275)",
        "(-0.433787, 0.897248, 0.215213)",
        "(-0.438069, 0.894271, 0.216641)",
        "(-0.441462, 0.892449, 0.217417)",
        "(-0.444272, 0.891358, 0.217682)",
        "(-0.446480, 0.890890, 0.217513)",
        "(-0.447394, 0.890786, 0.217295)",
        "(-0.448672, 0.890993, 0.216353)",
        "(-0.449395, 0.891558, 0.214854)",
        "(-0.449664, 0.892312, 0.212931)",
        "(-0.449468, 0.893159, 0.210761)",
        "(-0.449155, 0.893603, 0.209596)",
        "(-0.448122, 0.894684, 0.207150)",
        "(-0.446454, 0.896151, 0.204562)",
        "(-0.444147, 0.898007, 0.201889)",
        "(-0.441431, 0.900209, 0.199161)",
        "(-0.439910, 0.901461, 0.197849)",
        "(-0.436348, 0.904502, 0.195314)",
        "(-0.431901, 0.908492, 0.192937)",
        "(-0.427153, 0.913015, 0.190730)",
        "(-0.422122, 0.918164, 0.188646)",
        "(-0.419471, 0.921080, 0.187662)",
        "(-0.413776, 0.927706, 0.185448)",
        "(-0.407598, 0.935956, 0.182628)",
        "(-0.400482, 0.946244, 0.179749)",
        "(-0.392393, 0.958148, 0.177055)",
        "(-0.388077, 0.964690, 0.175676)",
        "(-0.379189, 0.978743, 0.172838)",
        "(-0.369593, 0.995352, 0.170169)",
        "(-0.359332, 1.014354, 0.167737)",
        "(-0.348528, 1.034906, 0.165548)",
        "(-0.343129, 1.045820, 0.164665)",
        "(-0.332399, 1.068273, 0.163302)",
        "(-0.322091, 1.091182, 0.161973)",
        "(-0.312749, 1.114767, 0.160466)",
        "(-0.304186, 1.138559, 0.158890)",
        "(-0.300474, 1.150457, 0.158221)",
        "(-0.293369, 1.173859, 0.157011)",
        "(-0.287036, 1.196569, 0.155708)",
        "(-0.281373, 1.218496, 0.154100)",
        "(-0.276189, 1.239525, 0.152517)",
        "(-0.273709, 1.249527, 0.151834)",
        "(-0.269053, 1.268683, 0.150498)",
        "(-0.265264, 1.286738, 0.149016)",
        "(-0.262069, 1.303353, 0.147107)",
        "(-0.259091, 1.318098, 0.144920)",
        "(-0.257758, 1.324605, 0.143782)",
        "(-0.255394, 1.336157, 0.141606)",
        "(-0.253295, 1.345190, 0.139414)",
        "(-0.251330, 1.351430, 0.136978)",
        "(-0.249329, 1.354962, 0.134621)",
        "(-0.248220, 1.355819, 0.133594)",
        "(-0.246264, 1.356640, 0.132009)",
        "(-0.244737, 1.356179, 0.131435)",
        "(-0.243317, 1.355456, 0.131288)",
        "(-0.242837, 1.354468, 0.130732)",
        "(-0.242801, 1.354031, 0.130262)",
        "(-0.242698, 1.353443, 0.129012)",
        "(-0.242841, 1.353598, 0.127671)",
        "(-0.243043, 1.354602, 0.126526)",
        "(-0.243132, 1.356878, 0.125429)",
        "(-0.243090, 1.358497, 0.124822)",
        "(-0.242752, 1.362348, 0.123686)",
        "(-0.242062, 1.367048, 0.122795)",
        "(-0.240976, 1.372512, 0.122254)",
        "(-0.239537, 1.378766, 0.122026)",
        "(-0.238799, 1.382105, 0.122049)",
        "(-0.237458, 1.388857, 0.122212)",
        "(-0.236432, 1.395217, 0.122117)",
        "(-0.235583, 1.401393, 0.121867)",
        "(-0.234913, 1.407770, 0.121841)",
        "(-0.234718, 1.411049, 0.121968)",
        "(-0.234461, 1.417461, 0.122359)",
        "(-0.234463, 1.423190, 0.122518)",
        "(-0.234517, 1.428381, 0.122290)",
        "(-0.234678, 1.433301, 0.121933)",
        "(-0.234774, 1.435720, 0.121820)",
        "(-0.234848, 1.440336, 0.121620)",
        "(-0.234686, 1.444514, 0.121376)",
        "(-0.234320, 1.448282, 0.121098)",
        "(-0.234223, 1.451622, 0.120751)",
        "(-0.234444, 1.453140, 0.120547)",
        "(-0.235283, 1.455934, 0.120153)",
        "(-0.236656, 1.458370, 0.119851)",
        "(-0.238446, 1.460268, 0.119671)",
        "(-0.240097, 1.461486, 0.119488)",
        "(-0.240785, 1.461783, 0.119327)",
        "(-0.242038, 1.462115, 0.119043)",
        "(-0.242819, 1.461804, 0.118479)",
        "(-0.243188, 1.460982, 0.117608)",
        "(-0.243366, 1.460006, 0.116659)",
        "(-0.243389, 1.459422, 0.116162)",
        "(-0.243402, 1.458216, 0.115166)",
        "(-0.243130, 1.456850, 0.114019)",
        "(-0.242776, 1.455681, 0.112959)",
        "(-0.242285, 1.454641, 0.111964)",
        "(-0.241946, 1.454215, 0.111482)",
        "(-0.241185, 1.453479, 0.110507)",
        "(-0.240952, 1.453175, 0.109677)",
        "(-0.241467, 1.452917, 0.108601)",
        "(-0.242236, 1.452650, 0.107209)",
        "(-0.242560, 1.452543, 0.106478)",
        "(-0.243131, 1.452369, 0.105104)",
        "(-0.243636, 1.452269, 0.103961)",
        "(-0.243901, 1.451974, 0.103046)",
        "(-0.243991, 1.451456, 0.102469)",
        "(-0.243981, 1.451217, 0.102374)",
        "(-0.243778, 1.450730, 0.102458)",
        "(-0.243447, 1.450141, 0.102846)",
        "(-0.243065, 1.449495, 0.103526)",
        "(-0.242575, 1.448913, 0.104192)",
        "(-0.242239, 1.448728, 0.104576)",
        "(-0.241591, 1.448614, 0.105354)",
        "(-0.241118, 1.448910, 0.105984)",
        "(-0.240847, 1.449411, 0.106055)",
        "(-0.240952, 1.450300, 0.105723)",
        "(-0.241135, 1.450890, 0.105435)",
        "(-0.241565, 1.452286, 0.104841)",
        "(-0.241794, 1.453556, 0.104043)",
        "(-0.241663, 1.454203, 0.103361)",
        "(-0.241561, 1.454824, 0.102297)",
        "(-0.241366, 1.455042, 0.101668)",
        "(-0.240489, 1.454992, 0.100811)",
        "(-0.238886, 1.454650, 0.100042)",
        "(-0.236953, 1.454044, 0.099481)",
        "(-0.234868, 1.453266, 0.099193)",
        "(-0.233651, 1.452765, 0.099127)",
        "(-0.230868, 1.451495, 0.099010)",
        "(-0.227833, 1.449979, 0.098952)",
        "(-0.224620, 1.448400, 0.098994)",
        "(-0.221072, 1.447222, 0.099120)",
        "(-0.219253, 1.446798, 0.099148)",
        "(-0.216274, 1.446321, 0.099080)",
        "(-0.214199, 1.446363, 0.098786)",
        "(-0.212727, 1.446813, 0.098256)",
        "(-0.211618, 1.447591, 0.097721)",
        "(-0.211167, 1.448118, 0.097502)",
        "(-0.210045, 1.448992, 0.096985)",
        "(-0.208597, 1.449763, 0.096480)",
        "(-0.206648, 1.450652, 0.096273)",
        "(-0.204115, 1.451975, 0.096393)",
        "(-0.202672, 1.452976, 0.096551)",
        "(-0.199582, 1.455223, 0.096699)",
        "(-0.196105, 1.458038, 0.096732)",
        "(-0.192204, 1.461241, 0.096405)",
        "(-0.187890, 1.464542, 0.095725)",
        "(-0.185703, 1.466204, 0.095321)",
        "(-0.181415, 1.469315, 0.094466)",
        "(-0.177109, 1.471763, 0.093401)",
        "(-0.172458, 1.473216, 0.091829)",
        "(-0.167864, 1.473754, 0.089877)",
        "(-0.165940, 1.473804, 0.088892)",
        "(-0.162736, 1.473958, 0.086981)",
        "(-0.160112, 1.474038, 0.085111)",
        "(-0.157893, 1.473719, 0.083463)",
        "(-0.155506, 1.473141, 0.082364)",
        "(-0.154354, 1.472960, 0.082116)",
        "(-0.152437, 1.472696, 0.081792)",
        "(-0.150619, 1.472202, 0.081557)",
        "(-0.148766, 1.471726, 0.081346)",
        "(-0.147250, 1.471487, 0.081052)",
        "(-0.146691, 1.471476, 0.080865)",
        "(-0.145829, 1.471777, 0.080431)",
        "(-0.145157, 1.472451, 0.079805)",
        "(-0.144683, 1.473389, 0.079099)",
        "(-0.144362, 1.474846, 0.078445)",
        "(-0.144238, 1.475720, 0.078094)",
        "(-0.143931, 1.477654, 0.077384)",
        "(-0.143461, 1.480090, 0.076711)",
        "(-0.142985, 1.483270, 0.076068)",
        "(-0.142306, 1.487003, 0.075446)",
        "(-0.141835, 1.489082, 0.075116)",
        "(-0.140975, 1.493616, 0.074330)",
        "(-0.140263, 1.498353, 0.073302)",
        "(-0.139620, 1.503503, 0.072032)",
        "(-0.139073, 1.508842, 0.070544)",
        "(-0.138919, 1.511527, 0.069746)",
        "(-0.138790, 1.516932, 0.068147)",
        "(-0.138635, 1.522334, 0.066845)",
        "(-0.138222, 1.527699, 0.066127)",
        "(-0.137470, 1.532915, 0.065898)",
        "(-0.137014, 1.535455, 0.065964)",
        "(-0.136021, 1.540489, 0.066396)",
        "(-0.135007, 1.545538, 0.067428)",
        "(-0.134016, 1.550691, 0.069119)",
        "(-0.133129, 1.555948, 0.071210)",
        "(-0.132773, 1.558508, 0.072296)",
        "(-0.132196, 1.563440, 0.074408)",
        "(-0.131789, 1.568154, 0.076643)",
        "(-0.131528, 1.572712, 0.079110)",
        "(-0.131410, 1.576936, 0.081581)",
        "(-0.131377, 1.578876, 0.082813)",
        "(-0.131430, 1.582494, 0.085328)",
        "(-0.131445, 1.585874, 0.088094)",
        "(-0.131286, 1.589002, 0.091048)",
        "(-0.131256, 1.591840, 0.094067)",
        "(-0.131315, 1.593161, 0.095614)",
        "(-0.131428, 1.595587, 0.098727)",
        "(-0.131401, 1.597598, 0.101894)",
        "(-0.131318, 1.599170, 0.105180)",
        "(-0.131210, 1.600474, 0.108661)",
        "(-0.131098, 1.601015, 0.110463)",
        "(-0.130742, 1.601857, 0.114066)",
        "(-0.130365, 1.602455, 0.117766)",
        "(-0.130093, 1.602975, 0.121728)",
        "(-0.129673, 1.603569, 0.126048)",
        "(-0.129380, 1.603951, 0.128309)",
        "(-0.128798, 1.604812, 0.132962)",
        "(-0.128301, 1.605670, 0.137718)",
        "(-0.128028, 1.606395, 0.142397)",
        "(-0.127775, 1.606972, 0.146976)",
        "(-0.127716, 1.607248, 0.149354)",
        "(-0.127614, 1.607698, 0.154023)",
        "(-0.127428, 1.607852, 0.158683)",
        "(-0.127321, 1.607779, 0.163361)",
        "(-0.127308, 1.607608, 0.168178)",
        "(-0.127255, 1.607488, 0.170607)",
        "(-0.126939, 1.607176, 0.175280)",
        "(-0.126790, 1.606564, 0.179451)",
        "(-0.126909, 1.605616, 0.183106)",
        "(-0.127333, 1.604509, 0.186677)",
        "(-0.127653, 1.603928, 0.188488)",
        "(-0.127963, 1.602744, 0.192158)",
        "(-0.127812, 1.601381, 0.195581)",
        "(-0.127746, 1.599840, 0.198653)",
        "(-0.127938, 1.598275, 0.201462)",
        "(-0.128068, 1.597493, 0.202800)",
        "(-0.128184, 1.595921, 0.205336)",
        "(-0.128067, 1.594335, 0.207485)",
        "(-0.127791, 1.592623, 0.209094)",
        "(-0.127502, 1.590801, 0.210115)",
        "(-0.127445, 1.589927, 0.210516)",
        "(-0.127426, 1.588246, 0.211312)",
        "(-0.127247, 1.586619, 0.211957)",
        "(-0.126927, 1.585032, 0.211975)",
        "(-0.126563, 1.583506, 0.210850)",
        "(-0.126411, 1.582885, 0.209949)",
        "(-0.126145, 1.581838, 0.207809)",
        "(-0.126072, 1.581154, 0.205284)",
        "(-0.126352, 1.580665, 0.203193)",
        "(-0.126499, 1.580228, 0.201960)",
        "(-0.126384, 1.579941, 0.201758)",
        "(-0.125932, 1.579131, 0.201932)",
        "(-0.125430, 1.577959, 0.202931)",
        "(-0.125024, 1.576444, 0.204883)",
        "(-0.124725, 1.574688, 0.207977)",
        "(-0.124641, 1.573816, 0.209817)",
        "(-0.124616, 1.571978, 0.214198)",
        "(-0.124675, 1.569715, 0.218967)",
        "(-0.124928, 1.567065, 0.223770)",
        "(-0.125178, 1.564055, 0.228582)",
        "(-0.125208, 1.562407, 0.231036)",
        "(-0.125238, 1.558622, 0.236054)",
        "(-0.125358, 1.554427, 0.241074)",
        "(-0.125556, 1.549769, 0.246114)",
        "(-0.125809, 1.544856, 0.251200)",
        "(-0.126040, 1.542142, 0.253729)",
        "(-0.126375, 1.536356, 0.258520)",
        "(-0.126648, 1.529849, 0.262955)",
        "(-0.126966, 1.522795, 0.267149)",
        "(-0.127309, 1.515152, 0.271129)",
        "(-0.127496, 1.511018, 0.273020)",
        "(-0.127987, 1.502334, 0.276594)",
        "(-0.128529, 1.493084, 0.279904)",
        "(-0.128937, 1.483365, 0.282938)",
        "(-0.129524, 1.473491, 0.285787)",
        "(-0.129978, 1.468579, 0.287175)",
        "(-0.131074, 1.458768, 0.289826)",
        "(-0.132587, 1.448926, 0.291924)",
        "(-0.134414, 1.439088, 0.293503)",
        "(-0.136290, 1.429042, 0.294677)",
        "(-0.137136, 1.423874, 0.295084)",
        "(-0.138742, 1.413251, 0.295374)",
        "(-0.140659, 1.402524, 0.294960)",
        "(-0.143075, 1.391948, 0.293759)",
        "(-0.145305, 1.381215, 0.291777)",
        "(-0.146408, 1.375734, 0.290390)",
        "(-0.149022, 1.364801, 0.286998)",
        "(-0.151906, 1.353828, 0.282737)",
        "(-0.154564, 1.342609, 0.277916)",
        "(-0.156634, 1.331233, 0.272522)",
        "(-0.157564, 1.325534, 0.269554)",
        "(-0.159186, 1.314160, 0.262837)",
        "(-0.160735, 1.303222, 0.255332)",
        "(-0.162207, 1.293168, 0.247504)",
        "(-0.162961, 1.284645, 0.238897)",
        "(-0.163347, 1.280806, 0.234165)",
        "(-0.164302, 1.274319, 0.223914)",
        "(-0.165146, 1.269878, 0.212953)",
        "(-0.165467, 1.267401, 0.201430)",
        "(-0.165188, 1.266827, 0.189644)",
        "(-0.164788, 1.267384, 0.183720)",
        "(-0.163757, 1.269957, 0.171962)",
        "(-0.162705, 1.275114, 0.160885)",
        "(-0.161464, 1.282686, 0.150968)",
        "(-0.159736, 1.292302, 0.142293)",
        "(-0.158713, 1.297866, 0.138423)",
        "(-0.156491, 1.309742, 0.131077)",
        "(-0.154206, 1.322549, 0.124103)",
        "(-0.152081, 1.336812, 0.117630)",
        "(-0.150111, 1.350687, 0.112330)",
        "(-0.149052, 1.357721, 0.109717)",
        "(-0.147003, 1.371945, 0.104449)",
        "(-0.145349, 1.386431, 0.099472)",
        "(-0.143693, 1.400972, 0.094998)",
        "(-0.142086, 1.415235, 0.091133)",
        "(-0.141321, 1.422293, 0.089457)",
        "(-0.139990, 1.436261, 0.086438)",
        "(-0.138947, 1.449983, 0.084080)",
        "(-0.138014, 1.463449, 0.082328)",
        "(-0.137673, 1.470040, 0.081537)",
        "(-0.137166, 1.483022, 0.080096)",
        "(-0.136926, 1.495789, 0.079187)",
        "(-0.136680, 1.508215, 0.078324)",
        "(-0.136462, 1.520126, 0.077181)",
        "(-0.136962, 1.531579, 0.076081)",
        "(-0.137367, 1.537158, 0.075615)",
        "(-0.137984, 1.547987, 0.074804)",
        "(-0.138155, 1.558383, 0.074398)",
        "(-0.138197, 1.568440, 0.074606)",
        "(-0.138344, 1.578195, 0.075380)",
        "(-0.138475, 1.582925, 0.075969)",
        "(-0.138624, 1.592219, 0.077361)",
        "(-0.138720, 1.601445, 0.079404)",
        "(-0.139317, 1.610559, 0.082217)",
        "(-0.139973, 1.619346, 0.085440)",
        "(-0.140133, 1.623546, 0.087095)",
        "(-0.140215, 1.631600, 0.090526)",
        "(-0.140351, 1.639286, 0.094303)",
        "(-0.140851, 1.646673, 0.098627)",
        "(-0.141462, 1.653504, 0.103210)",
        "(-0.141586, 1.656683, 0.105576)",
        "(-0.141466, 1.662698, 0.110635)",
        "(-0.141149, 1.668003, 0.116220)",
        "(-0.140747, 1.672319, 0.122233)",
        "(-0.140047, 1.675794, 0.128724)",
        "(-0.139622, 1.677259, 0.132185)",
        "(-0.138973, 1.679621, 0.139302)",
        "(-0.138441, 1.680953, 0.146697)",
        "(-0.137907, 1.681200, 0.154436)",
        "(-0.137413, 1.680436, 0.162456)",
        "(-0.137206, 1.679595, 0.166437)",
        "(-0.136965, 1.677094, 0.174193)",
        "(-0.136602, 1.673440, 0.181636)",
        "(-0.135978, 1.668807, 0.188833)",
        "(-0.135669, 1.663246, 0.195778)",
        "(-0.135596, 1.660089, 0.199174)",
        "(-0.135521, 1.653188, 0.205756)",
        "(-0.135708, 1.645526, 0.211994)",
        "(-0.136227, 1.637100, 0.217895)",
        "(-0.136620, 1.627823, 0.223516)",
        "(-0.136687, 1.622935, 0.226267)",
        "(-0.136661, 1.612922, 0.231856)",
        "(-0.137144, 1.602534, 0.237274)",
        "(-0.138020, 1.591699, 0.242393)",
        "(-0.138927, 1.580509, 0.247387)",
        "(-0.139366, 1.574787, 0.249848)",
        "(-0.140000, 1.563075, 0.254721)",
        "(-0.141047, 1.551267, 0.259305)",
        "(-0.142643, 1.539440, 0.263527)",
        "(-0.143985, 1.527319, 0.267345)",
        "(-0.144627, 1.521202, 0.269188)",
        "(-0.146209, 1.509162, 0.272832)",
        "(-0.148243, 1.497420, 0.276172)",
        "(-0.150426, 1.485473, 0.278614)",
        "(-0.152552, 1.473312, 0.280229)",
        "(-0.153530, 1.467266, 0.280881)",
        "(-0.155455, 1.455256, 0.282069)",
        "(-0.157738, 1.443302, 0.282756)",
        "(-0.160267, 1.430925, 0.282391)",
        "(-0.163079, 1.417922, 0.281035)",
        "(-0.164534, 1.411162, 0.280069)",
        "(-0.167175, 1.397499, 0.277905)",
        "(-0.169421, 1.383684, 0.274954)",
        "(-0.171735, 1.369760, 0.271075)",
        "(-0.174071, 1.355624, 0.265896)",
        "(-0.174855, 1.348468, 0.262756)",
        "(-0.175599, 1.334191, 0.255843)",
        "(-0.176138, 1.320585, 0.248181)",
        "(-0.176913, 1.308181, 0.239575)",
        "(-0.177358, 1.296818, 0.230362)",
        "(-0.177343, 1.291610, 0.225642)",
        "(-0.177158, 1.282004, 0.215859)",
        "(-0.176752, 1.273456, 0.205403)",
        "(-0.176080, 1.266578, 0.193778)",
        "(-0.175560, 1.261199, 0.181604)",
        "(-0.175239, 1.259207, 0.175486)",
        "(-0.174596, 1.256172, 0.163500)",
        "(-0.173799, 1.254819, 0.151957)",
        "(-0.172691, 1.255449, 0.141211)",
        "(-0.171434, 1.257566, 0.131348)",
        "(-0.170745, 1.259335, 0.126905)",
        "(-0.169295, 1.263883, 0.118933)",
        "(-0.167414, 1.269539, 0.111999)",
        "(-0.165325, 1.275995, 0.105737)",
        "(-0.163419, 1.283402, 0.100238)",
        "(-0.162553, 1.287465, 0.097876)",
        "(-0.160537, 1.296040, 0.093697)",
        "(-0.158381, 1.305308, 0.090273)",
        "(-0.156384, 1.315093, 0.087370)",
        "(-0.154365, 1.325177, 0.084750)",
        "(-0.153305, 1.330293, 0.083502)",
        "(-0.151267, 1.340828, 0.081292)",
        "(-0.149143, 1.351740, 0.079587)",
        "(-0.146835, 1.363028, 0.078115)",
        "(-0.144737, 1.374618, 0.076823)",
        "(-0.143810, 1.380588, 0.076304)",
        "(-0.141941, 1.392869, 0.075398)",
        "(-0.140248, 1.405529, 0.074776)",
        "(-0.138476, 1.418333, 0.074504)",
        "(-0.136404, 1.431036, 0.074274)",
        "(-0.135652, 1.437338, 0.074098)",
        "(-0.134898, 1.449863, 0.073707)",
        "(-0.134579, 1.461924, 0.072964)",
        "(-0.134115, 1.473501, 0.071877)",
        "(-0.133620, 1.484505, 0.070593)",
        "(-0.133500, 1.489704, 0.069884)",
        "(-0.133321, 1.499722, 0.068374)",
        "(-0.133085, 1.509191, 0.066995)",
        "(-0.132688, 1.518578, 0.066076)",
        "(-0.132209, 1.527730, 0.065836)",
        "(-0.131828, 1.532266, 0.065938)",
        "(-0.131113, 1.541337, 0.066429)",
        "(-0.130586, 1.550141, 0.067405)",
        "(-0.129871, 1.558605, 0.068811)",
        "(-0.128816, 1.566697, 0.070840)",
        "(-0.128102, 1.570519, 0.072116)",
        "(-0.126586, 1.577846, 0.074830)",
        "(-0.125131, 1.584861, 0.078049)",
        "(-0.123736, 1.591551, 0.082065)",
        "(-0.122048, 1.597776, 0.086635)",
        "(-0.121000, 1.600635, 0.089100)",
        "(-0.118681, 1.605985, 0.094383)",
        "(-0.116243, 1.610728, 0.100278)",
        "(-0.113937, 1.615165, 0.106733)",
        "(-0.112354, 1.619231, 0.113402)",
        "(-0.111664, 1.621064, 0.116790)",
        "(-0.110352, 1.624405, 0.123611)",
        "(-0.109371, 1.627108, 0.130621)",
        "(-0.108543, 1.628956, 0.137739)",
        "(-0.107473, 1.629937, 0.144953)",
        "(-0.106812, 1.630066, 0.148646)",
        "(-0.105494, 1.629074, 0.156023)",
        "(-0.104327, 1.626977, 0.163143)",
        "(-0.103230, 1.624125, 0.170348)",
        "(-0.102711, 1.620864, 0.177536)",
        "(-0.102596, 1.618913, 0.181105)",
        "(-0.102202, 1.614542, 0.187897)",
        "(-0.102440, 1.609410, 0.194079)",
        "(-0.103472, 1.603774, 0.199709)",
        "(-0.103876, 1.600561, 0.202156)",
        "(-0.104880, 1.594017, 0.207118)",
        "(-0.106143, 1.586591, 0.211843)",
        "(-0.107156, 1.578455, 0.216711)",
        "(-0.108120, 1.569861, 0.221812)",
        "(-0.109490, 1.560813, 0.226925)",
        "(-0.110306, 1.556161, 0.229437)",
        "(-0.112349, 1.546588, 0.234237)",
        "(-0.114641, 1.536827, 0.238842)",
        "(-0.116956, 1.526776, 0.243381)",
        "(-0.119839, 1.516778, 0.248061)",
        "(-0.121442, 1.511767, 0.250429)",
        "(-0.124664, 1.501692, 0.254987)",
        "(-0.127422, 1.491237, 0.259285)",
        "(-0.129882, 1.480164, 0.263254)",
        "(-0.132795, 1.468803, 0.266733)",
        "(-0.134479, 1.463293, 0.268400)",
        "(-0.138006, 1.452610, 0.271632)",
        "(-0.141134, 1.441791, 0.274470)",
        "(-0.144051, 1.430628, 0.276707)",
        "(-0.147201, 1.419460, 0.278480)",
        "(-0.149078, 1.414044, 0.279241)",
        "(-0.152970, 1.403371, 0.280657)",
        "(-0.157017, 1.392362, 0.281737)",
        "(-0.160545, 1.381902, 0.282238)",
        "(-0.163679, 1.370898, 0.282150)",
        "(-0.165277, 1.365345, 0.281745)",
        "(-0.168815, 1.354181, 0.280556)",
        "(-0.172027, 1.343096, 0.278514)",
        "(-0.174523, 1.332191, 0.275942)",
        "(-0.177116, 1.321901, 0.272922)",
        "(-0.178471, 1.317158, 0.271245)",
        "(-0.181234, 1.308462, 0.267545)",
        "(-0.183795, 1.300562, 0.263052)",
        "(-0.186147, 1.293029, 0.257569)",
        "(-0.188425, 1.285888, 0.251229)",
        "(-0.189568, 1.282492, 0.247786)",
        "(-0.191812, 1.276021, 0.240748)",
        "(-0.193985, 1.270360, 0.234103)",
        "(-0.195860, 1.265092, 0.227799)",
        "(-0.197393, 1.259674, 0.221302)",
        "(-0.198069, 1.256949, 0.218062)",
        "(-0.199228, 1.251669, 0.211621)",
        "(-0.200274, 1.246763, 0.205383)",
        "(-0.201243, 1.242350, 0.199383)",
        "(-0.202065, 1.238742, 0.193393)",
        "(-0.202318, 1.237381, 0.190283)",
        "(-0.202594, 1.235495, 0.183806)",
        "(-0.202553, 1.234951, 0.177231)",
        "(-0.201912, 1.236483, 0.171010)",
        "(-0.200735, 1.239508, 0.165090)",
        "(-0.199814, 1.241601, 0.162210)",
        "(-0.197742, 1.246769, 0.156426)",
        "(-0.195323, 1.253363, 0.150632)",
        "(-0.192554, 1.261152, 0.144881)",
        "(-0.189481, 1.270256, 0.139626)",
        "(-0.187862, 1.275283, 0.137123)",
        "(-0.184439, 1.285774, 0.132012)",
        "(-0.181085, 1.296939, 0.126940)",
        "(-0.177651, 1.308612, 0.122091)",
        "(-0.174081, 1.320657, 0.117333)",
        "(-0.172395, 1.326888, 0.115036)",
        "(-0.169313, 1.339715, 0.110596)",
        "(-0.166370, 1.352904, 0.106383)",
        "(-0.163454, 1.366388, 0.102665)",
        "(-0.160565, 1.380055, 0.099586)",
        "(-0.158993, 1.386921, 0.098275)",
        "(-0.155579, 1.400660, 0.095817)",
        "(-0.152067, 1.414755, 0.093855)",
        "(-0.148949, 1.429336, 0.092414)",
        "(-0.145767, 1.443900, 0.090967)",
        "(-0.144193, 1.451133, 0.090329)",
        "(-0.141137, 1.465652, 0.089463)",
        "(-0.138349, 1.480205, 0.089026)",
        "(-0.135993, 1.494461, 0.088825)",
        "(-0.133647, 1.508108, 0.088742)",
        "(-0.132568, 1.514501, 0.088721)",
        "(-0.130725, 1.526518, 0.088980)",
        "(-0.128881, 1.538034, 0.090136)",
        "(-0.126747, 1.548957, 0.092194)",
        "(-0.124627, 1.559012, 0.094881)",
        "(-0.123768, 1.563728, 0.096339)",
        "(-0.122352, 1.572399, 0.099641)",
        "(-0.121041, 1.580333, 0.103570)",
        "(-0.119546, 1.587570, 0.108246)",
        "(-0.118078, 1.594063, 0.113518)",
        "(-0.117319, 1.597013, 0.116310)",
        "(-0.116199, 1.602697, 0.122285)",
        "(-0.115380, 1.608216, 0.128811)",
        "(-0.114550, 1.613395, 0.135660)",
        "(-0.113886, 1.618018, 0.142719)",
        "(-0.113585, 1.620077, 0.146345)",
        "(-0.113026, 1.623795, 0.153772)",
        "(-0.112547, 1.626917, 0.161500)",
        "(-0.112087, 1.629438, 0.169604)",
        "(-0.111796, 1.631308, 0.178047)",
        "(-0.111666, 1.631885, 0.182379)",
        "(-0.111600, 1.632551, 0.191249)",
        "(-0.112018, 1.632554, 0.200417)",
        "(-0.112812, 1.631823, 0.209820)",
        "(-0.113829, 1.630219, 0.219284)",
        "(-0.114507, 1.629111, 0.223942)",
        "(-0.116083, 1.625840, 0.232882)",
        "(-0.117498, 1.621347, 0.241150)",
        "(-0.118834, 1.615633, 0.248777)",
        "(-0.120518, 1.609155, 0.255942)",
        "(-0.121572, 1.605803, 0.259465)",
        "(-0.123744, 1.598850, 0.266411)",
        "(-0.125900, 1.591208, 0.272858)",
        "(-0.127889, 1.582657, 0.278678)",
        "(-0.129816, 1.573341, 0.284053)",
        "(-0.130744, 1.568522, 0.286693)",
        "(-0.132672, 1.558658, 0.291824)",
        "(-0.134542, 1.548285, 0.296375)",
        "(-0.136265, 1.537167, 0.299949)",
        "(-0.138070, 1.525294, 0.302656)",
        "(-0.139131, 1.519215, 0.303791)",
        "(-0.141648, 1.507135, 0.305912)",
        "(-0.143996, 1.494816, 0.307452)",
        "(-0.146033, 1.481839, 0.308233)",
        "(-0.148300, 1.468020, 0.308108)",
        "(-0.149422, 1.460860, 0.307863)",
        "(-0.151736, 1.446547, 0.307357)",
        "(-0.154220, 1.432250, 0.306810)",
        "(-0.156867, 1.417813, 0.305915)",
        "(-0.159367, 1.403050, 0.304466)",
        "(-0.160479, 1.395603, 0.303434)",
        "(-0.162636, 1.380671, 0.300731)",
        "(-0.165067, 1.365860, 0.297092)",
        "(-0.167467, 1.351207, 0.292640)",
        "(-0.168565, 1.343875, 0.290202)",
        "(-0.170635, 1.328946, 0.283743)",
        "(-0.172905, 1.314380, 0.275957)",
        "(-0.175591, 1.301104, 0.267787)",
        "(-0.178425, 1.289405, 0.259329)",
        "(-0.181099, 1.278815, 0.249863)",
        "(-0.182256, 1.274018, 0.244337)",
        "(-0.184189, 1.265288, 0.232042)",
        "(-0.185592, 1.258052, 0.219245)",
        "(-0.186349, 1.252365, 0.206238)",
        "(-0.186797, 1.248357, 0.192888)",
        "(-0.186974, 1.247119, 0.186180)",
        "(-0.187049, 1.246147, 0.173468)",
        "(-0.186566, 1.247525, 0.162279)",
        "(-0.185315, 1.250571, 0.151988)",
        "(-0.183672, 1.255044, 0.142327)",
        "(-0.182536, 1.258234, 0.138113)",
        "(-0.179994, 1.265370, 0.130423)",
        "(-0.177045, 1.273816, 0.123642)",
        "(-0.173847, 1.283491, 0.117528)",
        "(-0.170629, 1.293995, 0.112047)",
        "(-0.168946, 1.299808, 0.109732)",
        "(-0.165733, 1.311392, 0.104964)",
        "(-0.162653, 1.323355, 0.100212)",
        "(-0.159872, 1.335495, 0.095423)",
        "(-0.157493, 1.347971, 0.090858)",
        "(-0.156399, 1.354362, 0.088750)",
        "(-0.154093, 1.367222, 0.084784)",
        "(-0.151934, 1.380081, 0.081007)",
        "(-0.150093, 1.393189, 0.077875)",
        "(-0.148267, 1.406397, 0.075307)",
        "(-0.147486, 1.413020, 0.074232)",
        "(-0.146195, 1.426163, 0.072351)",
        "(-0.145041, 1.439017, 0.070774)",
        "(-0.144021, 1.451732, 0.069488)",
        "(-0.142973, 1.464257, 0.068508)",
        "(-0.142448, 1.470523, 0.068229)",
        "(-0.141803, 1.483332, 0.068263)",
        "(-0.141064, 1.496181, 0.068583)",
        "(-0.140484, 1.509051, 0.068956)",
        "(-0.140084, 1.521794, 0.069413)",
        "(-0.139927, 1.528132, 0.069756)",
        "(-0.139686, 1.540681, 0.070695)",
        "(-0.139541, 1.553038, 0.071961)",
        "(-0.139469, 1.565193, 0.073398)",
        "(-0.139520, 1.577055, 0.075035)",
        "(-0.139402, 1.582796, 0.075864)",
        "(-0.139129, 1.593847, 0.077625)",
        "(-0.138826, 1.604249, 0.079676)",
        "(-0.138070, 1.614116, 0.082251)",
        "(-0.137107, 1.623296, 0.085489)",
        "(-0.136669, 1.627510, 0.087410)",
        "(-0.135918, 1.635479, 0.091663)",
        "(-0.134877, 1.642789, 0.096569)",
        "(-0.133658, 1.649343, 0.102215)",
        "(-0.132112, 1.654946, 0.108416)",
        "(-0.131150, 1.657305, 0.111680)",
        "(-0.129524, 1.661441, 0.118568)",
        "(-0.128218, 1.664698, 0.125941)",
        "(-0.127151, 1.667149, 0.133677)",
        "(-0.126406, 1.668823, 0.141723)",
        "(-0.126189, 1.669265, 0.145778)",
        "(-0.126052, 1.669485, 0.153772)",
        "(-0.126285, 1.668684, 0.161742)",
        "(-0.126657, 1.666917, 0.169860)",
        "(-0.126901, 1.664321, 0.178321)",
        "(-0.126832, 1.662662, 0.182683)",
        "(-0.126601, 1.658797, 0.191627)",
        "(-0.126383, 1.654053, 0.200541)",
        "(-0.126750, 1.648567, 0.209666)",
        "(-0.127189, 1.642885, 0.218293)",
        "(-0.127289, 1.639738, 0.222542)",
        "(-0.127643, 1.632901, 0.231041)",
        "(-0.128394, 1.625393, 0.239428)",
        "(-0.129012, 1.617348, 0.247720)",
        "(-0.129907, 1.608648, 0.255882)",
        "(-0.130598, 1.603997, 0.259935)",
        "(-0.131875, 1.594099, 0.267997)",
        "(-0.133094, 1.583602, 0.275956)",
        "(-0.134694, 1.572568, 0.283649)",
        "(-0.137043, 1.560822, 0.290852)",
        "(-0.138150, 1.554645, 0.294217)",
        "(-0.140211, 1.541500, 0.300439)",
        "(-0.142519, 1.527899, 0.306140)",
        "(-0.145250, 1.514094, 0.311333)",
        "(-0.148326, 1.499901, 0.315731)",
        "(-0.149674, 1.492448, 0.317441)",
        "(-0.152153, 1.477010, 0.320057)",
        "(-0.154860, 1.461150, 0.321699)",
        "(-0.157999, 1.444932, 0.322310)",
        "(-0.161198, 1.428587, 0.322106)",
        "(-0.162820, 1.420554, 0.321967)",
        "(-0.166288, 1.405119, 0.321511)",
        "(-0.169668, 1.390324, 0.320557)",
        "(-0.173031, 1.376117, 0.318729)",
        "(-0.176039, 1.362459, 0.315807)",
        "(-0.177408, 1.355997, 0.313970)",
        "(-0.179887, 1.343976, 0.310080)",
        "(-0.181833, 1.333037, 0.305834)",
        "(-0.183460, 1.322691, 0.300583)",
        "(-0.184939, 1.312831, 0.293847)",
        "(-0.185279, 1.307855, 0.289560)",
        "(-0.185196, 1.297684, 0.279641)",
        "(-0.184707, 1.288219, 0.268150)",
        "(-0.184217, 1.279675, 0.256027)",
        "(-0.183433, 1.272450, 0.243036)",
        "(-0.182996, 1.269356, 0.236356)",
        "(-0.182137, 1.264826, 0.222695)",
        "(-0.181236, 1.262085, 0.208680)",
        "(-0.180151, 1.261102, 0.194069)",
        "(-0.178739, 1.261317, 0.179582)",
        "(-0.177901, 1.262313, 0.172638)",
        "(-0.175884, 1.265774, 0.159545)",
        "(-0.173632, 1.271490, 0.147481)",
        "(-0.171072, 1.278970, 0.136218)",
        "(-0.168174, 1.288638, 0.126137)",
        "(-0.166673, 1.293959, 0.121428)",
        "(-0.163765, 1.306055, 0.113026)",
        "(-0.160959, 1.319497, 0.105923)",
        "(-0.158053, 1.333704, 0.100064)",
        "(-0.155201, 1.348552, 0.095341)",
        "(-0.153890, 1.356190, 0.093374)",
        "(-0.151614, 1.371659, 0.089889)",
        "(-0.149741, 1.387228, 0.086974)",
        "(-0.148253, 1.402625, 0.084493)",
        "(-0.146788, 1.417803, 0.082455)",
        "(-0.146179, 1.425403, 0.081693)",
        "(-0.145299, 1.440572, 0.080526)",
        "(-0.144796, 1.455571, 0.079666)",
        "(-0.144566, 1.470197, 0.078921)",
        "(-0.144413, 1.484585, 0.078472)",
        "(-0.144324, 1.491729, 0.078416)",
        "(-0.144245, 1.505742, 0.078370)",
        "(-0.144238, 1.519189, 0.078172)",
        "(-0.144138, 1.532061, 0.077803)",
        "(-0.143903, 1.544493, 0.077447)",
        "(-0.143729, 1.550519, 0.077264)",
        "(-0.143597, 1.562309, 0.076985)",
        "(-0.143653, 1.573655, 0.076974)",
        "(-0.143221, 1.584737, 0.077216)",
        "(-0.142521, 1.595558, 0.077776)",
        "(-0.142120, 1.600824, 0.078169)",
        "(-0.141383, 1.611063, 0.078998)",
        "(-0.140644, 1.620877, 0.080023)",
        "(-0.139631, 1.630413, 0.081525)",
        "(-0.138388, 1.639682, 0.083568)",
        "(-0.137699, 1.644171, 0.084794)",
        "(-0.136418, 1.652770, 0.087642)",
        "(-0.135556, 1.660796, 0.091247)",
        "(-0.134544, 1.668283, 0.095748)",
        "(-0.133336, 1.675173, 0.101339)",
        "(-0.132615, 1.678300, 0.104576)",
        "(-0.131039, 1.683821, 0.111650)",
        "(-0.129724, 1.688364, 0.119536)",
        "(-0.129061, 1.691543, 0.128506)",
        "(-0.128401, 1.693857, 0.138058)",
        "(-0.128082, 1.694439, 0.143262)",
        "(-0.127484, 1.695058, 0.153833)",
        "(-0.127236, 1.694535, 0.164807)",
        "(-0.127197, 1.692739, 0.176019)",
        "(-0.127087, 1.689937, 0.187491)",
        "(-0.127212, 1.688156, 0.193240)",
        "(-0.127929, 1.683933, 0.204532)",
        "(-0.129036, 1.678587, 0.215365)",
        "(-0.130481, 1.672062, 0.225555)",
        "(-0.132033, 1.664475, 0.235089)",
        "(-0.132859, 1.660262, 0.239575)",
        "(-0.134695, 1.651236, 0.248070)",
        "(-0.136774, 1.641004, 0.255839)",
        "(-0.139020, 1.630099, 0.263262)",
        "(-0.139964, 1.624347, 0.266850)",
        "(-0.141708, 1.612514, 0.273737)",
        "(-0.143780, 1.600164, 0.280022)",
        "(-0.146223, 1.586924, 0.285332)",
        "(-0.148651, 1.573530, 0.290443)",
        "(-0.151128, 1.559991, 0.295475)",
        "(-0.152340, 1.553126, 0.297765)",
        "(-0.154516, 1.539017, 0.301693)",
        "(-0.156447, 1.524307, 0.304723)",
        "(-0.158458, 1.509298, 0.307220)",
        "(-0.160218, 1.494520, 0.309390)",
        "(-0.160998, 1.487314, 0.310345)",
        "(-0.162674, 1.473044, 0.311781)",
        "(-0.164825, 1.458967, 0.312404)",
        "(-0.166668, 1.445055, 0.312134)",
        "(-0.168411, 1.431648, 0.311331)",
        "(-0.169392, 1.425179, 0.310845)",
        "(-0.171805, 1.412740, 0.309405)",
        "(-0.174352, 1.400300, 0.307033)",
        "(-0.176282, 1.387962, 0.303708)",
        "(-0.178401, 1.375853, 0.300069)",
        "(-0.179684, 1.369873, 0.297816)",
        "(-0.182635, 1.358264, 0.292935)",
        "(-0.185723, 1.347486, 0.287741)",
        "(-0.188766, 1.337525, 0.282338)",
        "(-0.191986, 1.328066, 0.275888)",
        "(-0.193546, 1.323345, 0.271767)",
        "(-0.196150, 1.313855, 0.262390)",
        "(-0.198195, 1.304220, 0.251072)",
        "(-0.199365, 1.294417, 0.237503)",
        "(-0.200057, 1.284684, 0.221790)",
        "(-0.200275, 1.279917, 0.213278)",
        "(-0.200780, 1.271057, 0.195818)",
        "(-0.201614, 1.263381, 0.178257)",
        "(-0.202458, 1.257080, 0.161242)",
        "(-0.202854, 1.252514, 0.145467)",
        "(-0.202818, 1.250863, 0.138022)",
        "(-0.202463, 1.248686, 0.123680)",
        "(-0.201541, 1.249090, 0.110892)",
        "(-0.199736, 1.252698, 0.100010)",
        "(-0.197170, 1.259281, 0.090625)",
        "(-0.195555, 1.263842, 0.086542)",
        "(-0.191914, 1.274655, 0.079584)",
        "(-0.187588, 1.287764, 0.074233)",
        "(-0.183023, 1.302478, 0.070018)",
        "(-0.178626, 1.318371, 0.066647)",
        "(-0.176487, 1.326604, 0.065212)",
        "(-0.172458, 1.343354, 0.062775)",
        "(-0.168617, 1.360463, 0.061051)",
        "(-0.165243, 1.377775, 0.059710)",
        "(-0.162465, 1.394994, 0.058380)",
        "(-0.161236, 1.403578, 0.057884)",
        "(-0.158710, 1.420535, 0.057205)",
        "(-0.156183, 1.437120, 0.057167)",
        "(-0.153876, 1.453569, 0.058158)",
        "(-0.151590, 1.469853, 0.059943)",
        "(-0.150639, 1.477869, 0.061021)",
        "(-0.149023, 1.493690, 0.063421)",
        "(-0.147252, 1.516524, 0.067530)",
        "(-0.147252, 1.516524, 0.067530)",
        "(-0.146364, 1.530951, 0.070162)",
        "(-0.145895, 1.544660, 0.072812)",
        "(-0.145555, 1.557669, 0.075428)",
        "(-0.145328, 1.570058, 0.078130)",
        "(-0.145071, 1.581879, 0.081140)",
        "(-0.144518, 1.593233, 0.084520)",
        "(-0.144171, 1.598714, 0.086329)",
        "(-0.143394, 1.609051, 0.090135)",
        "(-0.142803, 1.618705, 0.094309)",
        "(-0.142403, 1.627846, 0.099125)",
        "(-0.141989, 1.636412, 0.104562)",
        "(-0.141831, 1.640420, 0.107584)",
        "(-0.141546, 1.648079, 0.114151)",
        "(-0.141258, 1.655189, 0.121412)",
        "(-0.141200, 1.661425, 0.129064)",
        "(-0.141586, 1.666661, 0.137081)",
        "(-0.141861, 1.668702, 0.140849)",
        "(-0.142535, 1.672177, 0.148627)",
        "(-0.143094, 1.674726, 0.156907)",
        "(-0.143361, 1.676434, 0.165905)",
        "(-0.143505, 1.677337, 0.175713)",
        "(-0.143623, 1.677331, 0.180851)",
        "(-0.143990, 1.676739, 0.191470)",
        "(-0.144402, 1.675372, 0.202506)",
        "(-0.144932, 1.672929, 0.213669)",
        "(-0.146009, 1.669494, 0.224801)",
        "(-0.146726, 1.667429, 0.230341)",
        "(-0.148125, 1.662823, 0.241271)",
        "(-0.149800, 1.657387, 0.252000)",
        "(-0.151910, 1.651184, 0.262566)",
        "(-0.154141, 1.644104, 0.272898)",
        "(-0.155245, 1.640203, 0.277927)",
        "(-0.157507, 1.631614, 0.287577)",
        "(-0.160163, 1.621903, 0.296580)",
        "(-0.162982, 1.611069, 0.305020)",
        "(-0.165465, 1.599122, 0.312902)",
        "(-0.166410, 1.592641, 0.316565)",
        "(-0.167817, 1.578627, 0.323108)",
        "(-0.168659, 1.563608, 0.329016)",
        "(-0.168749, 1.548039, 0.334868)",
        "(-0.168061, 1.532126, 0.340870)",
        "(-0.167495, 1.524048, 0.343884)",
        "(-0.166208, 1.507847, 0.349752)",
        "(-0.164961, 1.491534, 0.355090)",
        "(-0.164329, 1.475377, 0.359549)",
        "(-0.164229, 1.459440, 0.362903)",
        "(-0.164337, 1.451586, 0.364331)",
        "(-0.165090, 1.436247, 0.366438)",
        "(-0.166595, 1.420921, 0.367359)",
        "(-0.168730, 1.405606, 0.367258)",
        "(-0.171613, 1.390762, 0.366478)",
        "(-0.173155, 1.383649, 0.365997)",
        "(-0.176343, 1.370203, 0.364480)",
        "(-0.180164, 1.357724, 0.362204)",
        "(-0.184853, 1.345822, 0.358951)",
        "(-0.189066, 1.334764, 0.355300)",
        "(-0.190897, 1.329662, 0.353430)",
        "(-0.194659, 1.320094, 0.349166)",
        "(-0.198231, 1.311254, 0.343644)",
        "(-0.201541, 1.303229, 0.336822)",
        "(-0.204007, 1.295846, 0.329070)",
        "(-0.204949, 1.292452, 0.324815)",
        "(-0.206810, 1.286184, 0.315603)",
        "(-0.208278, 1.280512, 0.304990)",
        "(-0.209469, 1.275317, 0.293705)",
        "(-0.209852, 1.272984, 0.288133)",
        "(-0.210085, 1.268720, 0.276915)",
        "(-0.209624, 1.264495, 0.264772)",
        "(-0.208628, 1.260220, 0.251689)",
        "(-0.207207, 1.256339, 0.238204)",
        "(-0.205302, 1.253026, 0.224455)",
        "(-0.204222, 1.251644, 0.217456)",
        "(-0.201985, 1.249497, 0.203574)",
        "(-0.199579, 1.249243, 0.190499)",
        "(-0.197004, 1.251051, 0.178290)",
        "(-0.194183, 1.254898, 0.166531)",
        "(-0.192700, 1.257738, 0.160845)",
        "(-0.189677, 1.264985, 0.149717)",
        "(-0.186888, 1.275079, 0.139444)",
        "(-0.184501, 1.287448, 0.129846)",
        "(-0.182102, 1.300998, 0.120572)",
        "(-0.181017, 1.308303, 0.116260)",
        "(-0.178964, 1.323646, 0.108475)",
        "(-0.176897, 1.339763, 0.101822)",
        "(-0.174715, 1.356290, 0.095972)",
        "(-0.172545, 1.373131, 0.090803)",
        "(-0.171544, 1.381738, 0.088542)",
        "(-0.169817, 1.399155, 0.084539)",
        "(-0.168487, 1.416606, 0.081097)",
        "(-0.167327, 1.434227, 0.078524)",
        "(-0.166211, 1.451877, 0.076815)",
        "(-0.165830, 1.460592, 0.076202)",
        "(-0.165215, 1.477761, 0.075255)",
        "(-0.164902, 1.494320, 0.074618)",
        "(-0.164411, 1.510120, 0.074243)",
        "(-0.163704, 1.525234, 0.074277)",
        "(-0.163208, 1.532545, 0.074513)",
        "(-0.162584, 1.546753, 0.075337)",
        "(-0.162252, 1.560283, 0.076485)",
        "(-0.161961, 1.573207, 0.077990)",
        "(-0.161738, 1.585398, 0.079791)",
        "(-0.161600, 1.591138, 0.080767)",
        "(-0.161438, 1.602053, 0.082961)",
        "(-0.161235, 1.612278, 0.085624)",
        "(-0.160828, 1.621899, 0.088850)",
        "(-0.160530, 1.626440, 0.090677)",
        "(-0.159967, 1.635344, 0.094742)",
        "(-0.159729, 1.643788, 0.099602)",
        "(-0.159351, 1.651743, 0.104779)",
        "(-0.158700, 1.658964, 0.110377)",
        "(-0.157974, 1.665453, 0.116164)",
        "(-0.157650, 1.668249, 0.119217)",
        "(-0.157037, 1.673409, 0.125229)",
        "(-0.156621, 1.677795, 0.131338)",
        "(-0.156351, 1.681358, 0.137563)",
        "(-0.156157, 1.684007, 0.143941)",
        "(-0.156112, 1.684952, 0.147248)",
        "(-0.155845, 1.686334, 0.154257)",
        "(-0.155399, 1.687074, 0.161973)",
        "(-0.155012, 1.687329, 0.170412)",
        "(-0.154783, 1.687212, 0.174878)",
        "(-0.154416, 1.686561, 0.184196)",
        "(-0.154241, 1.685198, 0.193773)",
        "(-0.154308, 1.683158, 0.203404)",
        "(-0.154931, 1.680383, 0.212665)",
        "(-0.155756, 1.676679, 0.221069)",
        "(-0.156356, 1.674586, 0.224957)",
        "(-0.157858, 1.669858, 0.232088)",
        "(-0.159507, 1.664338, 0.238502)",
        "(-0.160767, 1.658067, 0.244461)",
        "(-0.161885, 1.651329, 0.250286)",
        "(-0.162355, 1.647775, 0.253070)",
        "(-0.163358, 1.640356, 0.258144)",
        "(-0.164598, 1.632461, 0.262512)",
        "(-0.166329, 1.623944, 0.266110)",
        "(-0.168310, 1.614974, 0.269275)",
        "(-0.169177, 1.610321, 0.270809)",
        "(-0.170845, 1.600642, 0.273763)",
        "(-0.172495, 1.590154, 0.276309)",
        "(-0.174484, 1.578909, 0.278500)",
        "(-0.176536, 1.567431, 0.280866)",
        "(-0.177594, 1.561737, 0.282205)",
        "(-0.179457, 1.550255, 0.285037)",
        "(-0.181129, 1.538228, 0.287359)",
        "(-0.183103, 1.525571, 0.288787)",
        "(-0.185421, 1.513051, 0.289812)",
        "(-0.186527, 1.506937, 0.290240)",
        "(-0.188412, 1.494927, 0.290962)",
        "(-0.190610, 1.482857, 0.290897)",
        "(-0.193407, 1.470541, 0.289287)",
        "(-0.196555, 1.458336, 0.286501)",
        "(-0.198235, 1.452405, 0.285164)",
        "(-0.201792, 1.440584, 0.282462)",
        "(-0.205317, 1.428108, 0.278939)",
        "(-0.207935, 1.414682, 0.273646)",
        "(-0.209711, 1.400194, 0.266478)",
        "(-0.210463, 1.392685, 0.262301)",
        "(-0.211606, 1.377805, 0.253584)",
        "(-0.211575, 1.363200, 0.244188)",
        "(-0.210255, 1.348888, 0.233429)",
        "(-0.208008, 1.335119, 0.220809)",
        "(-0.206719, 1.328912, 0.213775)",
        "(-0.204578, 1.318596, 0.199324)",
        "(-0.202620, 1.311493, 0.184916)",
        "(-0.200543, 1.307499, 0.170800)",
        "(-0.198279, 1.305524, 0.156856)",
        "(-0.196890, 1.305672, 0.150100)",
        "(-0.193619, 1.307407, 0.136995)",
        "(-0.190036, 1.311644, 0.124822)",
        "(-0.186253, 1.318150, 0.113749)",
        "(-0.181826, 1.326483, 0.103845)",
        "(-0.179275, 1.331354, 0.099380)",
        "(-0.174437, 1.342544, 0.091350)",
        "(-0.170017, 1.355962, 0.084536)",
        "(-0.166006, 1.370705, 0.078053)",
        "(-0.162235, 1.386643, 0.072096)",
        "(-0.160397, 1.395029, 0.069512)",
        "(-0.156902, 1.412821, 0.065248)",
        "(-0.153827, 1.431458, 0.061735)",
        "(-0.151051, 1.450635, 0.058983)",
        "(-0.148429, 1.470332, 0.057244)",
        "(-0.147178, 1.480258, 0.056605)",
        "(-0.145097, 1.500394, 0.056314)",
        "(-0.143370, 1.520427, 0.056626)",
        "(-0.142100, 1.539821, 0.056984)",
        "(-0.141368, 1.558403, 0.057595)",
        "(-0.141073, 1.567410, 0.057996)",
        "(-0.141102, 1.584567, 0.059289)",
        "(-0.141384, 1.600775, 0.061280)",
        "(-0.141595, 1.615803, 0.063791)",
        "(-0.141760, 1.629848, 0.067036)",
        "(-0.141918, 1.636351, 0.068833)",
        "(-0.142543, 1.648141, 0.073115)",
        "(-0.143055, 1.659058, 0.078021)",
        "(-0.143152, 1.669090, 0.083270)",
        "(-0.143244, 1.678195, 0.089173)",
        "(-0.143325, 1.682500, 0.092301)",
        "(-0.143384, 1.690470, 0.098878)",
        "(-0.143419, 1.697429, 0.105515)",
        "(-0.143543, 1.703463, 0.112347)",
        "(-0.143809, 1.708758, 0.119624)",
        "(-0.143884, 1.711093, 0.123419)",
        "(-0.143767, 1.715284, 0.131307)",
        "(-0.143718, 1.718858, 0.139728)",
        "(-0.143966, 1.721808, 0.148538)",
        "(-0.144208, 1.723728, 0.157227)",
        "(-0.144318, 1.724397, 0.161480)",
        "(-0.144771, 1.725029, 0.169958)",
        "(-0.145407, 1.725008, 0.178543)",
        "(-0.145914, 1.724126, 0.187196)",
        "(-0.146316, 1.722085, 0.195811)",
        "(-0.146666, 1.720803, 0.200131)",
        "(-0.147597, 1.717500, 0.208904)",
        "(-0.148194, 1.713345, 0.217728)",
        "(-0.148610, 1.708201, 0.226529)",
        "(-0.149683, 1.702138, 0.235154)",
        "(-0.150402, 1.698842, 0.239394)",
        "(-0.151899, 1.691573, 0.247644)",
        "(-0.153121, 1.683566, 0.255512)",
        "(-0.154545, 1.674827, 0.262854)",
        "(-0.155536, 1.670103, 0.266220)",
        "(-0.157534, 1.660177, 0.272537)",
        "(-0.159534, 1.649687, 0.278379)",
        "(-0.161368, 1.638616, 0.283741)",
        "(-0.163183, 1.626970, 0.288187)",
        "(-0.165566, 1.614886, 0.291731)",
        "(-0.166902, 1.608719, 0.293266)",
        "(-0.169528, 1.596137, 0.295908)",
        "(-0.172030, 1.583222, 0.298208)",
        "(-0.175014, 1.569816, 0.300082)",
        "(-0.177994, 1.556054, 0.301551)",
        "(-0.179268, 1.548986, 0.302068)",
        "(-0.181747, 1.534314, 0.302469)",
        "(-0.184554, 1.519298, 0.302238)",
        "(-0.187506, 1.504170, 0.301432)",
        "(-0.190285, 1.488724, 0.299854)",
        "(-0.191546, 1.480852, 0.298706)",
        "(-0.193812, 1.464754, 0.295541)",
        "(-0.195780, 1.448385, 0.291557)",
        "(-0.197566, 1.432172, 0.287289)",
        "(-0.198340, 1.424294, 0.285198)",
        "(-0.199589, 1.408973, 0.280988)",
        "(-0.200679, 1.394257, 0.276575)",
        "(-0.201815, 1.380062, 0.271973)",
        "(-0.202559, 1.366266, 0.267114)",
        "(-0.203195, 1.353028, 0.262072)",
        "(-0.203527, 1.346841, 0.259606)",
        "(-0.204343, 1.335293, 0.255119)",
        "(-0.205139, 1.325264, 0.251390)",
        "(-0.205563, 1.316560, 0.247709)",
        "(-0.205828, 1.312505, 0.245484)",
        "(-0.206392, 1.305276, 0.239803)",
        "(-0.206714, 1.299195, 0.233090)",
        "(-0.206585, 1.294487, 0.226458)",
        "(-0.205845, 1.290912, 0.219644)",
        "(-0.204818, 1.288267, 0.211450)",
        "(-0.204231, 1.287082, 0.206765)",
        "(-0.203055, 1.285523, 0.195989)",
        "(-0.202009, 1.284744, 0.184938)",
        "(-0.200745, 1.284827, 0.173321)",
        "(-0.200124, 1.285163, 0.167223)",
        "(-0.198871, 1.286322, 0.154981)",
        "(-0.197532, 1.288695, 0.143456)",
        "(-0.195463, 1.291904, 0.132762)",
        "(-0.192938, 1.296042, 0.122782)",
        "(-0.190029, 1.301624, 0.114108)",
        "(-0.188261, 1.305002, 0.110350)",
        "(-0.184648, 1.312493, 0.103355)",
        "(-0.181003, 1.321132, 0.097032)",
        "(-0.177395, 1.330701, 0.091253)",
        "(-0.173696, 1.341272, 0.086326)",
        "(-0.171974, 1.347025, 0.084233)",
        "(-0.168851, 1.358993, 0.080307)",
        "(-0.165994, 1.371818, 0.077005)",
        "(-0.163462, 1.384816, 0.073794)",
        "(-0.161594, 1.398572, 0.071281)",
        "(-0.160695, 1.405602, 0.070169)",
        "(-0.159011, 1.419906, 0.068199)",
        "(-0.157494, 1.434161, 0.066300)",
        "(-0.156579, 1.448274, 0.064456)",
        "(-0.156480, 1.462482, 0.062923)",
        "(-0.156524, 1.469674, 0.062324)",
        "(-0.156930, 1.484134, 0.061517)",
        "(-0.157516, 1.498292, 0.060902)",
        "(-0.158358, 1.511853, 0.060336)",
        "(-0.159351, 1.524831, 0.059970)",
        "(-0.159926, 1.531145, 0.059988)",
        "(-0.160982, 1.543538, 0.060308)",
        "(-0.161999, 1.555474, 0.060981)",
        "(-0.162722, 1.566908, 0.062127)",
        "(-0.163018, 1.572428, 0.062979)",
        "(-0.163658, 1.583181, 0.065079)",
        "(-0.164497, 1.593200, 0.068012)",
        "(-0.165291, 1.602559, 0.071464)",
        "(-0.165895, 1.610665, 0.075530)",
        "(-0.166090, 1.617760, 0.079910)",
        "(-0.165845, 1.620638, 0.082369)",
        "(-0.165140, 1.625892, 0.087569)",
        "(-0.164382, 1.630543, 0.093594)",
        "(-0.163619, 1.634869, 0.100391)",
        "(-0.162738, 1.638638, 0.107668)",
        "(-0.162335, 1.640384, 0.111414)",
        "(-0.161545, 1.643593, 0.119248)",
        "(-0.160887, 1.646552, 0.127470)",
        "(-0.160533, 1.649357, 0.136038)",
        "(-0.160558, 1.652013, 0.144825)",
        "(-0.160695, 1.653212, 0.149268)",
        "(-0.161136, 1.655381, 0.158154)",
        "(-0.161744, 1.657096, 0.167082)",
        "(-0.162419, 1.658368, 0.175885)",
        "(-0.163407, 1.658883, 0.184592)",
        "(-0.163985, 1.658976, 0.188942)",
        "(-0.165114, 1.658622, 0.197619)",
        "(-0.166273, 1.657623, 0.206283)",
        "(-0.167481, 1.655523, 0.214922)",
        "(-0.168080, 1.654201, 0.219212)",
        "(-0.169329, 1.650822, 0.227772)",
        "(-0.170511, 1.646719, 0.236329)",
        "(-0.171573, 1.641559, 0.244852)",
        "(-0.172890, 1.635577, 0.253184)",
        "(-0.174404, 1.628256, 0.260835)",
        "(-0.175108, 1.624311, 0.264461)",
        "(-0.176499, 1.615748, 0.271421)",
        "(-0.178259, 1.606333, 0.278050)",
        "(-0.180089, 1.596148, 0.284493)",
        "(-0.180890, 1.590814, 0.287625)",
        "(-0.182288, 1.579752, 0.293638)",
        "(-0.183755, 1.567892, 0.298986)",
        "(-0.185224, 1.555415, 0.303696)",
        "(-0.186809, 1.542728, 0.307924)",
        "(-0.188448, 1.530331, 0.312113)",
        "(-0.189320, 1.524144, 0.314086)",
        "(-0.191055, 1.511331, 0.317543)",
        "(-0.192910, 1.497661, 0.319798)",
        "(-0.195116, 1.483508, 0.320963)",
        "(-0.196394, 1.476552, 0.321440)",
        "(-0.198816, 1.462994, 0.322216)",
        "(-0.200794, 1.449479, 0.322387)",
        "(-0.202579, 1.435540, 0.321112)",
        "(-0.204696, 1.421370, 0.317889)",
        "(-0.207417, 1.408109, 0.314113)",
        "(-0.208942, 1.401960, 0.312210)",
        "(-0.211967, 1.390775, 0.308261)",
        "(-0.214803, 1.380194, 0.303708)",
        "(-0.217765, 1.369584, 0.297927)",
        "(-0.221056, 1.359226, 0.290833)",
        "(-0.222757, 1.354276, 0.287162)",
        "(-0.226202, 1.344896, 0.279547)",
        "(-0.229828, 1.336128, 0.271693)",
        "(-0.233502, 1.327517, 0.262987)",
        "(-0.237212, 1.318688, 0.252688)",
        "(-0.239227, 1.314353, 0.247236)",
        "(-0.243959, 1.306253, 0.235771)",
        "(-0.249509, 1.299138, 0.223931)",
        "(-0.255496, 1.292725, 0.211394)",
        "(-0.261701, 1.287085, 0.198457)",
        "(-0.264798, 1.284546, 0.192142)",
        "(-0.271130, 1.280455, 0.180026)",
        "(-0.277152, 1.277170, 0.168438)",
        "(-0.282911, 1.274437, 0.156874)",
        "(-0.288031, 1.272347, 0.145445)",
        "(-0.290410, 1.271533, 0.139876)",
        "(-0.294618, 1.270785, 0.129314)",
        "(-0.297636, 1.271186, 0.119599)",
        "(-0.299473, 1.272653, 0.110637)",
        "(-0.300108, 1.275345, 0.102634)",
        "(-0.300061, 1.276998, 0.098981)",
        "(-0.298861, 1.281691, 0.092864)",
        "(-0.296447, 1.287585, 0.088787)",
        "(-0.292762, 1.294610, 0.085525)",
        "(-0.288234, 1.303155, 0.083121)",
        "(-0.285808, 1.307825, 0.082172)",
        "(-0.280488, 1.318269, 0.080918)",
        "(-0.274768, 1.329679, 0.080431)",
        "(-0.268638, 1.341773, 0.080568)",
        "(-0.262295, 1.354290, 0.080972)",
        "(-0.259030, 1.360713, 0.081262)",
        "(-0.252280, 1.374026, 0.081971)",
        "(-0.245710, 1.388112, 0.082899)",
        "(-0.239541, 1.402729, 0.083969)",
        "(-0.233834, 1.417512, 0.084749)",
        "(-0.231076, 1.424856, 0.084941)",
        "(-0.226128, 1.439618, 0.085128)",
        "(-0.221533, 1.454308, 0.085014)",
        "(-0.217359, 1.468843, 0.084845)",
        "(-0.213732, 1.483082, 0.084542)",
        "(-0.211976, 1.490185, 0.084454)",
        "(-0.208531, 1.504400, 0.084507)",
        "(-0.205168, 1.518530, 0.085008)",
        "(-0.201861, 1.532290, 0.085902)",
        "(-0.200184, 1.539005, 0.086493)",
        "(-0.197427, 1.552153, 0.088016)",
        "(-0.195363, 1.564722, 0.090186)",
        "(-0.193301, 1.576816, 0.093017)",
        "(-0.191256, 1.588637, 0.096848)",
        "(-0.189336, 1.599803, 0.101397)",
        "(-0.188545, 1.605108, 0.103755)",
        "(-0.187502, 1.614937, 0.108844)",
        "(-0.186570, 1.623983, 0.114410)",
        "(-0.185397, 1.632421, 0.120520)",
        "(-0.184031, 1.640030, 0.127023)",
        "(-0.183447, 1.643640, 0.130385)",
        "(-0.183045, 1.650385, 0.137628)",
        "(-0.182986, 1.656605, 0.145397)",
        "(-0.183030, 1.662302, 0.153661)",
        "(-0.183192, 1.667548, 0.162311)",
        "(-0.183290, 1.669921, 0.166732)",
        "(-0.183331, 1.674072, 0.175829)",
        "(-0.183170, 1.677427, 0.185202)",
        "(-0.182761, 1.679714, 0.194654)",
        "(-0.182457, 1.681342, 0.204369)",
        "(-0.182333, 1.681860, 0.209350)",
        "(-0.182088, 1.682433, 0.219346)",
        "(-0.181949, 1.681762, 0.229196)",
        "(-0.182141, 1.679731, 0.238735)",
        "(-0.182535, 1.676829, 0.248282)",
        "(-0.182731, 1.675107, 0.253093)",
        "(-0.183218, 1.670831, 0.262673)",
        "(-0.183902, 1.665259, 0.271944)",
        "(-0.184471, 1.658326, 0.280807)",
        "(-0.184778, 1.650193, 0.289455)",
        "(-0.184909, 1.645876, 0.293756)",
        "(-0.185274, 1.636753, 0.302064)",
        "(-0.186117, 1.626538, 0.309596)",
        "(-0.187389, 1.615393, 0.316203)",
        "(-0.188607, 1.603771, 0.322117)",
        "(-0.189258, 1.597830, 0.324821)",
        "(-0.190906, 1.585578, 0.329404)",
        "(-0.192848, 1.572964, 0.333090)",
        "(-0.194686, 1.560152, 0.336019)",
        "(-0.195485, 1.553666, 0.337317)",
        "(-0.196980, 1.540484, 0.339412)",
        "(-0.198552, 1.527244, 0.341047)",
        "(-0.200452, 1.514144, 0.342275)",
        "(-0.202008, 1.501161, 0.342879)",
        "(-0.202571, 1.494581, 0.342919)",
        "(-0.203727, 1.481380, 0.342328)",
        "(-0.205376, 1.468441, 0.341046)",
        "(-0.207411, 1.456311, 0.339361)",
        "(-0.209093, 1.444803, 0.337489)",
        "(-0.210681, 1.433430, 0.335023)",
        "(-0.211554, 1.427776, 0.333587)",
        "(-0.213411, 1.416816, 0.330350)",
        "(-0.215133, 1.406095, 0.326645)",
        "(-0.216717, 1.395489, 0.322633)",
        "(-0.217506, 1.390231, 0.320677)",
        "(-0.219007, 1.379620, 0.316780)",
        "(-0.220073, 1.368607, 0.312296)",
        "(-0.220317, 1.356989, 0.306589)",
        "(-0.220611, 1.345480, 0.300371)",
        "(-0.220760, 1.339703, 0.297133)",
        "(-0.220963, 1.328273, 0.290332)",
        "(-0.221024, 1.317556, 0.283379)",
        "(-0.221203, 1.307756, 0.276223)",
        "(-0.221607, 1.298638, 0.268641)",
        "(-0.221811, 1.294216, 0.264777)",
        "(-0.222046, 1.286332, 0.256947)",
        "(-0.222299, 1.278991, 0.248549)",
        "(-0.222502, 1.271646, 0.237882)",
        "(-0.222321, 1.264296, 0.224785)",
        "(-0.222144, 1.260807, 0.217901)",
        "(-0.221760, 1.254689, 0.203757)",
        "(-0.221477, 1.249885, 0.189573)",
        "(-0.221296, 1.246601, 0.175458)",
        "(-0.221209, 1.245151, 0.161848)",
        "(-0.221054, 1.244884, 0.155337)",
        "(-0.220338, 1.245681, 0.143186)",
        "(-0.219069, 1.248140, 0.132215)",
        "(-0.217023, 1.252522, 0.122642)",
        "(-0.214525, 1.258651, 0.114244)",
        "(-0.213138, 1.262712, 0.110642)",
        "(-0.210311, 1.272066, 0.104137)",
        "(-0.207065, 1.282858, 0.098494)",
        "(-0.203758, 1.294789, 0.093258)",
        "(-0.200564, 1.308452, 0.088772)",
        "(-0.199027, 1.315620, 0.086806)",
        "(-0.196034, 1.330947, 0.083719)",
        "(-0.193236, 1.346982, 0.081340)",
        "(-0.190680, 1.363439, 0.079429)",
        "(-0.188340, 1.380064, 0.077407)",
        "(-0.187567, 1.388469, 0.076316)",
        "(-0.187316, 1.405586, 0.074034)",
        "(-0.187624, 1.422828, 0.071805)",
        "(-0.188586, 1.440341, 0.070326)",
        "(-0.189113, 1.457445, 0.069212)",
        "(-0.189173, 1.465831, 0.068722)",
        "(-0.189647, 1.482428, 0.068668)",
        "(-0.190364, 1.498802, 0.069755)",
        "(-0.190649, 1.514851, 0.071462)",
        "(-0.190794, 1.530307, 0.073554)",
        "(-0.190779, 1.545183, 0.075786)",
        "(-0.190635, 1.552328, 0.077036)",
        "(-0.190634, 1.566299, 0.079958)",
        "(-0.190555, 1.579645, 0.083546)",
        "(-0.189938, 1.592558, 0.087636)",
        "(-0.189043, 1.604923, 0.092153)",
        "(-0.188538, 1.610953, 0.094522)",
        "(-0.187458, 1.622541, 0.100020)",
        "(-0.186456, 1.633660, 0.106579)",
        "(-0.185618, 1.644305, 0.113964)",
        "(-0.185122, 1.649399, 0.117845)",
        "(-0.184004, 1.659044, 0.126097)",
        "(-0.182963, 1.667949, 0.134906)",
        "(-0.182122, 1.675962, 0.144260)",
        "(-0.181497, 1.683312, 0.154113)",
        "(-0.181209, 1.686787, 0.159235)",
        "(-0.180739, 1.693281, 0.169949)",
        "(-0.180512, 1.699130, 0.181194)",
        "(-0.180719, 1.704180, 0.192710)",
        "(-0.181301, 1.708290, 0.204381)",
        "(-0.181923, 1.711734, 0.216135)",
        "(-0.182241, 1.713234, 0.222073)",
        "(-0.183127, 1.715485, 0.233977)",
        "(-0.184324, 1.716859, 0.245878)",
        "(-0.185828, 1.717447, 0.257799)",
        "(-0.186700, 1.717603, 0.263784)",
        "(-0.188750, 1.717336, 0.275721)",
        "(-0.191270, 1.716171, 0.287365)",
        "(-0.193952, 1.713316, 0.298060)",
        "(-0.196753, 1.708973, 0.307586)",
        "(-0.198193, 1.706253, 0.311974)",
        "(-0.201173, 1.700395, 0.320522)",
        "(-0.204152, 1.693669, 0.328600)",
        "(-0.207086, 1.685905, 0.336063)",
        "(-0.210146, 1.677051, 0.342905)",
        "(-0.211706, 1.672431, 0.346231)",
        "(-0.214732, 1.662705, 0.352711)",
        "(-0.216759, 1.652274, 0.358945)",
        "(-0.218254, 1.641118, 0.364857)",
        "(-0.219914, 1.629195, 0.370128)",
        "(-0.220845, 1.622961, 0.372430)",
        "(-0.222619, 1.610003, 0.376510)",
        "(-0.223777, 1.596265, 0.380282)",
        "(-0.224179, 1.581531, 0.383766)",
        "(-0.223298, 1.565097, 0.386473)",
        "(-0.222700, 1.556653, 0.387591)",
        "(-0.221653, 1.539536, 0.389196)",
        "(-0.221018, 1.522463, 0.390061)",
        "(-0.220820, 1.505394, 0.389790)",
        "(-0.221309, 1.488674, 0.388767)",
        "(-0.221760, 1.480501, 0.388094)",
        "(-0.222956, 1.464424, 0.386641)",
        "(-0.225019, 1.448639, 0.384934)",
        "(-0.227305, 1.433957, 0.383017)",
        "(-0.229238, 1.418609, 0.380266)",
        "(-0.229936, 1.410699, 0.378683)",
        "(-0.232321, 1.395276, 0.375456)",
        "(-0.234716, 1.379605, 0.371954)",
        "(-0.236457, 1.363324, 0.366935)",
        "(-0.238248, 1.347002, 0.360617)",
        "(-0.239430, 1.339000, 0.357198)",
        "(-0.242023, 1.323710, 0.350262)",
        "(-0.244530, 1.309650, 0.343620)",
        "(-0.246629, 1.296373, 0.336369)",
        "(-0.248846, 1.283691, 0.327444)",
        "(-0.250026, 1.277804, 0.322550)",
        "(-0.252157, 1.267617, 0.312955)",
        "(-0.253655, 1.259034, 0.303507)",
        "(-0.254732, 1.251774, 0.292752)",
        "(-0.255220, 1.245484, 0.280460)",
        "(-0.255297, 1.242789, 0.273972)",
        "(-0.254814, 1.238565, 0.260433)",
        "(-0.253608, 1.235763, 0.246028)",
        "(-0.251983, 1.234744, 0.230752)",
        "(-0.250010, 1.235573, 0.216077)",
        "(-0.248829, 1.236714, 0.209346)",
        "(-0.245643, 1.240695, 0.197317)",
        "(-0.241754, 1.246552, 0.186634)",
        "(-0.237358, 1.254346, 0.177165)",
        "(-0.232359, 1.264492, 0.169320)",
        "(-0.229789, 1.270169, 0.165709)",
        "(-0.224629, 1.283103, 0.159041)",
        "(-0.219545, 1.297625, 0.152746)",
        "(-0.214684, 1.313673, 0.146905)",
        "(-0.210004, 1.330801, 0.141532)",
        "(-0.207709, 1.339758, 0.138971)",
        "(-0.203388, 1.358420, 0.134224)",
        "(-0.199791, 1.377975, 0.129695)",
        "(-0.196953, 1.398145, 0.125278)",
        "(-0.194984, 1.418928, 0.121434)",
        "(-0.194053, 1.429312, 0.119587)",
        "(-0.192379, 1.449991, 0.115946)",
        "(-0.190870, 1.470378, 0.112429)",
        "(-0.190109, 1.490542, 0.109298)",
        "(-0.189809, 1.510369, 0.106374)",
        "(-0.189771, 1.520109, 0.105004)",
        "(-0.189814, 1.539042, 0.102553)",
        "(-0.189938, 1.557195, 0.100563)",
        "(-0.189843, 1.574696, 0.098853)",
        "(-0.189865, 1.591112, 0.097536)",
        "(-0.189914, 1.599024, 0.096955)",
        "(-0.189856, 1.614016, 0.096067)",
        "(-0.189128, 1.628003, 0.095624)",
        "(-0.188024, 1.641033, 0.095860)",
        "(-0.187137, 1.653244, 0.097247)",
        "(-0.186959, 1.659207, 0.098503)",
        "(-0.186423, 1.670827, 0.101606)",
        "(-0.185818, 1.681787, 0.105701)",
        "(-0.185144, 1.692142, 0.110684)",
        "(-0.184217, 1.702071, 0.116848)",
        "(-0.183770, 1.706829, 0.120348)",
        "(-0.183020, 1.715827, 0.127840)",
        "(-0.182326, 1.723791, 0.135942)",
        "(-0.181575, 1.730493, 0.144218)",
        "(-0.180791, 1.735910, 0.152820)",
        "(-0.179935, 1.740287, 0.161901)",
        "(-0.179580, 1.741970, 0.166644)",
        "(-0.179074, 1.744596, 0.176387)",
        "(-0.178578, 1.746071, 0.186331)",
        "(-0.177977, 1.746593, 0.196408)",
        "(-0.177648, 1.746625, 0.201509)",
        "(-0.177135, 1.746239, 0.211937)",
        "(-0.177025, 1.745291, 0.222599)",
        "(-0.177338, 1.743641, 0.233469)",
        "(-0.177707, 1.741247, 0.244398)",
        "(-0.177873, 1.739761, 0.249881)",
        "(-0.178140, 1.735816, 0.260737)",
        "(-0.178536, 1.730667, 0.271349)",
        "(-0.178983, 1.724105, 0.281521)",
        "(-0.179464, 1.716355, 0.291187)",
        "(-0.179655, 1.711872, 0.295776)",
        "(-0.179983, 1.702308, 0.304668)",
        "(-0.180483, 1.691460, 0.313003)",
        "(-0.181534, 1.679707, 0.320874)",
        "(-0.182795, 1.667121, 0.328135)",
        "(-0.183861, 1.653590, 0.334829)",
        "(-0.184494, 1.646436, 0.337854)",
        "(-0.186340, 1.631629, 0.343341)",
        "(-0.189074, 1.616123, 0.347965)",
        "(-0.191356, 1.600031, 0.351918)",
        "(-0.192233, 1.591670, 0.353669)",
        "(-0.193630, 1.574274, 0.356807)",
        "(-0.195257, 1.556311, 0.359830)",
        "(-0.197069, 1.538241, 0.362918)",
        "(-0.198572, 1.519913, 0.365752)",
        "(-0.199278, 1.510704, 0.367103)",
        "(-0.201021, 1.492350, 0.369670)",
        "(-0.203255, 1.474217, 0.371932)",
        "(-0.205643, 1.456502, 0.373662)",
        "(-0.207417, 1.438834, 0.374724)",
        "(-0.208318, 1.429996, 0.375038)",
        "(-0.210354, 1.412670, 0.375135)",
        "(-0.212120, 1.396030, 0.375437)",
        "(-0.212946, 1.380699, 0.376404)",
        "(-0.213634, 1.365812, 0.377194)",
        "(-0.214009, 1.358363, 0.377128)",
        "(-0.214962, 1.343784, 0.375586)",
        "(-0.215598, 1.329957, 0.371986)",
        "(-0.216194, 1.317086, 0.367285)",
        "(-0.217096, 1.304837, 0.360863)",
        "(-0.217681, 1.298902, 0.357020)",
        "(-0.219038, 1.287447, 0.347550)",
        "(-0.220299, 1.276449, 0.336233)",
        "(-0.221637, 1.266243, 0.324031)",
        "(-0.223149, 1.256349, 0.311286)",
        "(-0.223947, 1.251518, 0.304289)",
        "(-0.225623, 1.241873, 0.289235)",
        "(-0.227528, 1.232776, 0.272425)",
        "(-0.229861, 1.224366, 0.255074)",
        "(-0.232365, 1.216366, 0.237829)",
        "(-0.233687, 1.212550, 0.229085)",
        "(-0.236420, 1.205348, 0.211120)",
        "(-0.239275, 1.198998, 0.193349)",
        "(-0.241903, 1.194618, 0.177568)",
        "(-0.243963, 1.191802, 0.163313)",
        "(-0.244613, 1.191586, 0.157056)",
        "(-0.245381, 1.192820, 0.145420)",
        "(-0.244904, 1.197118, 0.134976)",
        "(-0.243599, 1.203592, 0.124967)",
        "(-0.241475, 1.212535, 0.115566)",
        "(-0.240094, 1.218050, 0.111170)",
        "(-0.236895, 1.230390, 0.103005)",
        "(-0.232722, 1.245208, 0.096080)",
        "(-0.227979, 1.261451, 0.090013)",
        "(-0.222840, 1.279043, 0.084761)",
        "(-0.220201, 1.288177, 0.082384)",
        "(-0.214893, 1.307110, 0.078287)",
        "(-0.209602, 1.326593, 0.075077)",
        "(-0.204361, 1.346230, 0.072448)",
        "(-0.199335, 1.365960, 0.070244)",
        "(-0.197020, 1.375987, 0.069385)",
        "(-0.192740, 1.396164, 0.068202)",
        "(-0.188571, 1.416550, 0.067443)",
        "(-0.184624, 1.436851, 0.066674)",
        "(-0.181181, 1.456747, 0.065687)",
        "(-0.179709, 1.466527, 0.065131)",
        "(-0.177159, 1.485703, 0.064022)",
        "(-0.174871, 1.504449, 0.063188)",
        "(-0.172775, 1.522505, 0.062581)",
        "(-0.171169, 1.539944, 0.062270)",
        "(-0.170489, 1.548406, 0.062181)",
        "(-0.169632, 1.564651, 0.062350)",
        "(-0.169117, 1.580141, 0.063236)",
        "(-0.168660, 1.594745, 0.065129)",
        "(-0.168118, 1.608474, 0.068005)",
        "(-0.167834, 1.614941, 0.069736)",
        "(-0.167296, 1.626904, 0.073942)",
        "(-0.166831, 1.637770, 0.078969)",
        "(-0.166633, 1.647455, 0.084875)",
        "(-0.166655, 1.656110, 0.091308)",
        "(-0.166719, 1.660075, 0.094699)",
        "(-0.167065, 1.667076, 0.102074)",
        "(-0.167410, 1.672746, 0.110181)",
        "(-0.167784, 1.677677, 0.118710)",
        "(-0.168291, 1.681510, 0.127754)",
        "(-0.168639, 1.682990, 0.132420)",
        "(-0.169559, 1.685233, 0.141893)",
        "(-0.170328, 1.686396, 0.151590)",
        "(-0.170949, 1.686601, 0.161592)",
        "(-0.171312, 1.685885, 0.171880)",
        "(-0.171461, 1.685239, 0.177140)",
        "(-0.171937, 1.683317, 0.188123)",
        "(-0.172808, 1.680679, 0.199724)",
        "(-0.173433, 1.677055, 0.211499)",
        "(-0.174045, 1.671863, 0.222940)",
        "(-0.174573, 1.668741, 0.228445)",
        "(-0.175885, 1.660990, 0.239438)",
        "(-0.176591, 1.652677, 0.249402)",
        "(-0.177050, 1.643503, 0.258997)",
        "(-0.178079, 1.633226, 0.268156)",
        "(-0.179388, 1.622137, 0.276678)",
        "(-0.180040, 1.616341, 0.280650)",
        "(-0.181316, 1.604140, 0.287989)",
        "(-0.182904, 1.591205, 0.294439)",
        "(-0.185367, 1.577828, 0.300016)",
        "(-0.186661, 1.571080, 0.302554)",
        "(-0.189023, 1.557176, 0.306932)",
        "(-0.191502, 1.542621, 0.310224)",
        "(-0.194096, 1.527616, 0.312389)",
        "(-0.197336, 1.512555, 0.313679)",
        "(-0.198974, 1.504941, 0.313977)",
        "(-0.202184, 1.489237, 0.313203)",
        "(-0.205370, 1.472903, 0.310803)",
        "(-0.208714, 1.456387, 0.307313)",
        "(-0.211930, 1.440040, 0.303560)",
        "(-0.213416, 1.431914, 0.301574)",
        "(-0.216079, 1.415439, 0.297070)",
        "(-0.218884, 1.398582, 0.291840)",
        "(-0.221796, 1.381358, 0.285998)",
        "(-0.224610, 1.364400, 0.280424)",
        "(-0.225860, 1.356148, 0.277999)",
        "(-0.227730, 1.339891, 0.273904)",
        "(-0.228985, 1.323643, 0.269784)",
        "(-0.230253, 1.307881, 0.264740)",
        "(-0.231327, 1.293480, 0.259454)",
        "(-0.231793, 1.286973, 0.256863)",
        "(-0.232518, 1.275489, 0.251446)",
        "(-0.233153, 1.266320, 0.244320)",
        "(-0.233809, 1.259307, 0.235236)",
        "(-0.233858, 1.254317, 0.225507)",
        "(-0.233130, 1.251265, 0.215056)",
        "(-0.232588, 1.250277, 0.209423)",
        "(-0.231254, 1.249824, 0.197343)",
        "(-0.229668, 1.251490, 0.185310)",
        "(-0.227413, 1.255464, 0.174356)",
        "(-0.224491, 1.261019, 0.164178)",
        "(-0.222899, 1.264314, 0.159169)",
        "(-0.219741, 1.272156, 0.149101)",
        "(-0.216897, 1.281277, 0.139085)",
        "(-0.214177, 1.291834, 0.129967)",
        "(-0.212856, 1.297523, 0.125792)",
        "(-0.210224, 1.309814, 0.118212)",
        "(-0.207707, 1.322796, 0.111294)",
        "(-0.205416, 1.336234, 0.104873)",
        "(-0.203445, 1.350188, 0.099122)",
        "(-0.201531, 1.364827, 0.094504)",
        "(-0.200673, 1.372240, 0.092406)",
        "(-0.199237, 1.387348, 0.088837)",
        "(-0.198231, 1.402446, 0.085678)",
        "(-0.197918, 1.417594, 0.083036)",
        "(-0.197650, 1.432970, 0.081314)",
        "(-0.197456, 1.440665, 0.080718)",
        "(-0.197042, 1.455858, 0.079956)",
        "(-0.196755, 1.470656, 0.079523)",
        "(-0.196631, 1.484889, 0.079306)",
        "(-0.196639, 1.498869, 0.079497)",
        "(-0.196572, 1.505739, 0.079686)",
        "(-0.196269, 1.519109, 0.080302)",
        "(-0.195747, 1.531829, 0.080971)",
        "(-0.195438, 1.543846, 0.081544)",
        "(-0.195379, 1.549590, 0.081831)",
        "(-0.195196, 1.560789, 0.082427)",
        "(-0.194961, 1.571569, 0.083092)",
        "(-0.194818, 1.581859, 0.083733)",
        "(-0.194892, 1.591446, 0.084288)",
        "(-0.195000, 1.600594, 0.084940)",
        "(-0.194961, 1.604975, 0.085414)",
        "(-0.194539, 1.613617, 0.086780)",
        "(-0.193879, 1.622001, 0.088733)",
        "(-0.193006, 1.629982, 0.091260)",
        "(-0.192504, 1.633851, 0.092774)",
        "(-0.191349, 1.641472, 0.096333)",
        "(-0.189931, 1.648953, 0.100954)",
        "(-0.188338, 1.656426, 0.106748)",
        "(-0.186520, 1.663562, 0.113092)",
        "(-0.185560, 1.666909, 0.116368)",
        "(-0.183817, 1.673094, 0.123267)",
        "(-0.182118, 1.678650, 0.130422)",
        "(-0.180595, 1.683638, 0.137823)",
        "(-0.179102, 1.688195, 0.145361)",
        "(-0.178454, 1.690289, 0.149161)",
        "(-0.177689, 1.694051, 0.156900)",
        "(-0.177475, 1.697312, 0.164724)",
        "(-0.177258, 1.700019, 0.172432)",
        "(-0.177200, 1.702116, 0.180096)",
        "(-0.177249, 1.702974, 0.183885)",
        "(-0.177302, 1.704169, 0.191276)",
        "(-0.177385, 1.704343, 0.198123)",
        "(-0.177547, 1.703872, 0.204554)",
        "(-0.177924, 1.702788, 0.210859)",
        "(-0.178188, 1.702239, 0.214096)",
        "(-0.178870, 1.700914, 0.220757)",
        "(-0.179567, 1.699033, 0.227429)",
        "(-0.180332, 1.696459, 0.233855)",
        "(-0.181162, 1.693099, 0.239986)",
        "(-0.181655, 1.691230, 0.243007)",
        "(-0.182889, 1.686969, 0.248979)",
        "(-0.184247, 1.681992, 0.254712)",
        "(-0.185519, 1.675993, 0.259800)",
        "(-0.187154, 1.668877, 0.264178)",
        "(-0.188108, 1.665060, 0.266212)",
        "(-0.189998, 1.657065, 0.270150)",
        "(-0.191891, 1.648115, 0.273745)",
        "(-0.194010, 1.638249, 0.277190)",
        "(-0.196251, 1.627631, 0.280582)",
        "(-0.196959, 1.622034, 0.282088)",
        "(-0.197443, 1.610345, 0.284529)",
        "(-0.197408, 1.597937, 0.286007)",
        "(-0.197854, 1.585478, 0.287021)",
        "(-0.198456, 1.573329, 0.287911)",
        "(-0.198637, 1.567346, 0.288350)",
        "(-0.198759, 1.555277, 0.289114)",
        "(-0.198717, 1.542848, 0.289286)",
        "(-0.198866, 1.530065, 0.288581)",
        "(-0.199502, 1.517445, 0.287500)",
        "(-0.199879, 1.511214, 0.286983)",
        "(-0.200686, 1.499094, 0.286052)",
        "(-0.201108, 1.486880, 0.284895)",
        "(-0.201215, 1.474469, 0.282885)",
        "(-0.201181, 1.462258, 0.280102)",
        "(-0.201131, 1.450552, 0.277122)",
        "(-0.201105, 1.444879, 0.275593)",
        "(-0.200581, 1.434213, 0.272053)",
        "(-0.199506, 1.423967, 0.267654)",
        "(-0.198708, 1.414957, 0.262685)",
        "(-0.198410, 1.410595, 0.260221)",
        "(-0.197943, 1.402918, 0.255116)",
        "(-0.197339, 1.396271, 0.249516)",
        "(-0.196699, 1.390750, 0.243183)",
        "(-0.196277, 1.386482, 0.236759)",
        "(-0.195994, 1.383226, 0.230336)",
        "(-0.195783, 1.382070, 0.226978)",
        "(-0.195470, 1.380308, 0.220140)",
        "(-0.195399, 1.379535, 0.213342)",
        "(-0.195342, 1.379519, 0.206790)",
        "(-0.195038, 1.380039, 0.200808)",
        "(-0.194678, 1.380464, 0.198002)",
        "(-0.193777, 1.381802, 0.192538)",
        "(-0.193069, 1.383911, 0.187053)",
        "(-0.192783, 1.386918, 0.181504)",
        "(-0.192698, 1.388505, 0.178598)",
        "(-0.192676, 1.391838, 0.172174)",
        "(-0.192602, 1.395508, 0.165432)",
        "(-0.192370, 1.399760, 0.158859)",
        "(-0.192213, 1.404579, 0.152287)",
        "(-0.192058, 1.409816, 0.145493)",
        "(-0.191979, 1.412664, 0.142107)",
        "(-0.191839, 1.418995, 0.135659)",
        "(-0.191717, 1.425944, 0.129473)",
        "(-0.191617, 1.433392, 0.123629)",
        "(-0.191576, 1.437239, 0.120859)",
        "(-0.191602, 1.445236, 0.115637)",
        "(-0.191657, 1.453456, 0.110683)",
        "(-0.191874, 1.461995, 0.106250)",
        "(-0.192005, 1.470706, 0.102307)",
        "(-0.192015, 1.475024, 0.100379)",
        "(-0.192031, 1.483584, 0.096731)",
        "(-0.191906, 1.491899, 0.093322)",
        "(-0.191751, 1.500015, 0.090196)",
        "(-0.191620, 1.507863, 0.087248)",
        "(-0.191577, 1.511739, 0.085858)",
        "(-0.191446, 1.519454, 0.083395)",
        "(-0.191118, 1.527217, 0.081397)",
        "(-0.190735, 1.534918, 0.079830)",
        "(-0.190496, 1.542442, 0.078648)",
        "(-0.190406, 1.546160, 0.078163)",
        "(-0.190184, 1.553483, 0.077456)",
        "(-0.189867, 1.560610, 0.077230)",
        "(-0.189588, 1.567441, 0.077686)",
        "(-0.189076, 1.573874, 0.078536)",
        "(-0.188841, 1.576977, 0.079178)",
        "(-0.188491, 1.583117, 0.081312)",
        "(-0.188428, 1.588288, 0.083945)",
        "(-0.188200, 1.592978, 0.086714)",
        "(-0.187813, 1.597352, 0.090067)",
        "(-0.187513, 1.599494, 0.092078)",
        "(-0.186711, 1.603625, 0.096395)",
        "(-0.185763, 1.607312, 0.101103)",
        "(-0.184880, 1.610622, 0.106162)",
        "(-0.183871, 1.613444, 0.111451)",
        "(-0.182935, 1.615839, 0.116896)",
        "(-0.182567, 1.616921, 0.119697)",
        "(-0.181927, 1.618664, 0.125278)",
        "(-0.181507, 1.619855, 0.130759)",
        "(-0.181431, 1.620565, 0.136129)",
        "(-0.181650, 1.620745, 0.141195)",
        "(-0.181735, 1.620640, 0.143589)",
        "(-0.181950, 1.619868, 0.148018)",
        "(-0.182402, 1.618429, 0.152168)",
        "(-0.182915, 1.616297, 0.156106)",
        "(-0.183260, 1.613595, 0.160112)",
        "(-0.183369, 1.612117, 0.162192)",
        "(-0.183405, 1.608734, 0.166492)",
        "(-0.183355, 1.604676, 0.170718)",
        "(-0.183374, 1.599716, 0.174707)",
        "(-0.183383, 1.597008, 0.176623)",
        "(-0.183463, 1.591156, 0.180504)",
        "(-0.183589, 1.584968, 0.184616)",
        "(-0.183529, 1.578396, 0.188821)",
        "(-0.183275, 1.571441, 0.192907)",
        "(-0.183199, 1.567799, 0.194916)",
        "(-0.183261, 1.560285, 0.198943)",
        "(-0.183176, 1.552307, 0.202655)",
        "(-0.182835, 1.543927, 0.206123)",
        "(-0.182599, 1.535256, 0.209457)",
        "(-0.182449, 1.526141, 0.212309)",
        "(-0.182342, 1.521492, 0.213534)",
        "(-0.182147, 1.511893, 0.215527)",
        "(-0.181988, 1.502037, 0.217076)",
        "(-0.182111, 1.492242, 0.218632)",
        "(-0.181923, 1.482535, 0.220030)",
        "(-0.181692, 1.477606, 0.220542)",
        "(-0.181125, 1.467475, 0.220902)",
        "(-0.181000, 1.457278, 0.220611)",
        "(-0.181155, 1.447260, 0.219883)",
        "(-0.181273, 1.442315, 0.219448)",
        "(-0.181586, 1.432526, 0.218262)",
        "(-0.181923, 1.422707, 0.216308)",
        "(-0.182314, 1.412969, 0.213549)",
        "(-0.182882, 1.403509, 0.210162)",
        "(-0.183151, 1.394041, 0.205536)",
        "(-0.183331, 1.389432, 0.202573)",
        "(-0.183517, 1.380978, 0.195447)",
        "(-0.183365, 1.373880, 0.187503)",
        "(-0.182839, 1.368094, 0.178556)",
        "(-0.182656, 1.365576, 0.173728)",
        "(-0.182181, 1.361736, 0.163081)",
        "(-0.181520, 1.359434, 0.151684)",
        "(-0.180668, 1.358755, 0.140315)",
        "(-0.179734, 1.359880, 0.129267)",
        "(-0.178800, 1.362472, 0.118737)",
        "(-0.178353, 1.364295, 0.113722)",
        "(-0.177407, 1.369099, 0.104424)",
        "(-0.176304, 1.375152, 0.096164)",
        "(-0.175121, 1.382292, 0.089068)",
        "(-0.173890, 1.390376, 0.083096)",
        "(-0.173277, 1.394648, 0.080436)",
        "(-0.171980, 1.403497, 0.075623)",
        "(-0.170672, 1.413013, 0.071936)",
        "(-0.169536, 1.422904, 0.069101)",
        "(-0.168494, 1.432941, 0.066955)",
        "(-0.167948, 1.437952, 0.066010)",
        "(-0.166990, 1.448125, 0.064639)",
        "(-0.166189, 1.458466, 0.063821)",
        "(-0.165420, 1.468896, 0.063498)",
        "(-0.164969, 1.474065, 0.063443)",
        "(-0.163980, 1.484430, 0.063744)",
        "(-0.163271, 1.494746, 0.064529)",
        "(-0.162651, 1.504814, 0.065244)",
        "(-0.162285, 1.514591, 0.065843)",
        "(-0.162053, 1.524204, 0.066612)",
        "(-0.161922, 1.528953, 0.067075)",
        "(-0.161566, 1.538190, 0.068017)",
        "(-0.161252, 1.546947, 0.068940)",
        "(-0.161143, 1.555480, 0.070089)",
        "(-0.161080, 1.559695, 0.070755)",
        "(-0.160973, 1.567967, 0.072156)",
        "(-0.160857, 1.575998, 0.073724)",
        "(-0.160713, 1.583863, 0.075461)",
        "(-0.160794, 1.591519, 0.077448)",
        "(-0.160868, 1.595248, 0.078490)",
        "(-0.160971, 1.602542, 0.080734)",
        "(-0.161095, 1.609672, 0.083390)",
        "(-0.161129, 1.616484, 0.086354)",
        "(-0.161003, 1.622826, 0.089535)",
        "(-0.160946, 1.628642, 0.093207)",
        "(-0.160876, 1.631363, 0.095239)",
        "(-0.160702, 1.636476, 0.099570)",
        "(-0.160506, 1.640955, 0.104310)",
        "(-0.160407, 1.644726, 0.109327)",
        "(-0.160461, 1.646449, 0.111956)",
        "(-0.160694, 1.649470, 0.117464)",
        "(-0.160801, 1.651745, 0.123036)",
        "(-0.161018, 1.653505, 0.128610)",
        "(-0.161479, 1.654668, 0.134091)",
        "(-0.161646, 1.655017, 0.136683)",
        "(-0.161998, 1.655205, 0.141546)",
        "(-0.162288, 1.654990, 0.146165)",
        "(-0.162352, 1.654513, 0.150420)",
        "(-0.162458, 1.653793, 0.154451)",
        "(-0.162476, 1.653367, 0.156407)",
        "(-0.162407, 1.652294, 0.160051)",
        "(-0.162496, 1.650916, 0.163304)",
        "(-0.162904, 1.649177, 0.166139)",
        "(-0.163568, 1.647016, 0.168665)",
        "(-0.163902, 1.645786, 0.169868)",
        "(-0.164328, 1.642685, 0.171918)",
        "(-0.164766, 1.638950, 0.173760)",
        "(-0.165354, 1.634512, 0.175675)",
        "(-0.166206, 1.629675, 0.177750)",
        "(-0.166656, 1.627013, 0.178834)",
        "(-0.167535, 1.621155, 0.181128)",
        "(-0.168025, 1.614356, 0.183481)",
        "(-0.168114, 1.606832, 0.185828)",
        "(-0.168280, 1.598724, 0.188716)",
        "(-0.168335, 1.594619, 0.190255)",
        "(-0.168285, 1.586136, 0.193853)",
        "(-0.167808, 1.577545, 0.197417)",
        "(-0.167099, 1.568951, 0.200477)",
        "(-0.166725, 1.560524, 0.203153)",
        "(-0.166861, 1.556490, 0.204406)",
        "(-0.167610, 1.548882, 0.206974)",
        "(-0.168185, 1.541858, 0.209412)",
        "(-0.168237, 1.535450, 0.211420)",
        "(-0.168576, 1.529969, 0.212963)",
        "(-0.168929, 1.527432, 0.213642)",
        "(-0.169721, 1.523343, 0.214494)",
        "(-0.170376, 1.520350, 0.214913)",
        "(-0.171103, 1.517945, 0.215253)",
        "(-0.171621, 1.516005, 0.215067)",
        "(-0.171828, 1.515109, 0.214700)",
        "(-0.172359, 1.513234, 0.213497)",
        "(-0.173413, 1.511493, 0.211966)",
        "(-0.175047, 1.510261, 0.210504)",
        "(-0.175721, 1.508472, 0.209307)",
        "(-0.176004, 1.507764, 0.208687)",
        "(-0.176932, 1.506095, 0.207510)",
        "(-0.176691, 1.504092, 0.205875)",
        "(-0.178501, 1.502308, 0.204938)",
        "(-0.179760, 1.500688, 0.204019)",
        "(-0.181115, 1.499304, 0.203233)",
        "(-0.181994, 1.498680, 0.202928)",
        "(-0.183998, 1.497378, 0.202167)",
        "(-0.186393, 1.496074, 0.201379)",
        "(-0.189020, 1.494710, 0.200727)",
        "(-0.191784, 1.493137, 0.200124)",
        "(-0.193150, 1.492151, 0.199775)",
        "(-0.195979, 1.489505, 0.198885)",
        "(-0.198947, 1.486158, 0.197766)",
        "(-0.201702, 1.482054, 0.196406)",
        "(-0.204203, 1.477482, 0.194930)",
        "(-0.205481, 1.475062, 0.194183)",
        "(-0.208003, 1.469773, 0.192538)",
        "(-0.210237, 1.463885, 0.190536)",
        "(-0.212321, 1.457617, 0.188261)",
        "(-0.213368, 1.454409, 0.187055)",
        "(-0.215364, 1.447820, 0.184358)",
        "(-0.216886, 1.440985, 0.181127)",
        "(-0.217756, 1.433965, 0.177529)",
        "(-0.218421, 1.426988, 0.173870)",
        "(-0.218741, 1.423501, 0.171975)",
        "(-0.219247, 1.416690, 0.167922)",
        "(-0.219614, 1.410156, 0.163765)",
        "(-0.219537, 1.403762, 0.159770)",
        "(-0.219135, 1.397327, 0.155794)",
        "(-0.218727, 1.390591, 0.151747)",
        "(-0.218556, 1.387430, 0.149878)",
        "(-0.217995, 1.381386, 0.146451)",
        "(-0.217123, 1.375219, 0.143266)",
        "(-0.216061, 1.368700, 0.140487)",
        "(-0.215121, 1.361640, 0.138094)",
        "(-0.214581, 1.358055, 0.136938)",
        "(-0.213490, 1.350919, 0.134877)",
        "(-0.212536, 1.344022, 0.133187)",
        "(-0.212119, 1.337561, 0.131927)",
        "(-0.212590, 1.331883, 0.131080)",
        "(-0.213012, 1.329260, 0.130733)",
        "(-0.213923, 1.324414, 0.130111)",
        "(-0.214724, 1.320050, 0.129502)",
        "(-0.215549, 1.316236, 0.128969)",
        "(-0.216012, 1.314417, 0.128648)",
        "(-0.217016, 1.310912, 0.127819)",
        "(-0.217984, 1.307389, 0.126763)",
        "(-0.218696, 1.303805, 0.125542)",
        "(-0.219309, 1.300290, 0.124219)",
        "(-0.219567, 1.298607, 0.123483)",
        "(-0.219669, 1.295456, 0.121677)",
        "(-0.219413, 1.292847, 0.119381)",
        "(-0.219138, 1.291115, 0.116783)",
        "(-0.218756, 1.290402, 0.114137)",
        "(-0.218436, 1.290536, 0.112898)",
        "(-0.217755, 1.291368, 0.110553)",
        "(-0.217210, 1.292951, 0.108367)",
        "(-0.216548, 1.294793, 0.106204)",
        "(-0.215614, 1.296786, 0.104092)",
        "(-0.215141, 1.297808, 0.103078)",
        "(-0.214244, 1.299646, 0.101029)",
        "(-0.213520, 1.301156, 0.098995)",
        "(-0.212732, 1.302190, 0.097047)",
        "(-0.212200, 1.303121, 0.095552)",
        "(-0.211625, 1.304283, 0.094507)",
        "(-0.211387, 1.305024, 0.094388)",
        "(-0.211101, 1.306658, 0.094757)",
        "(-0.211170, 1.307818, 0.096023)",
        "(-0.210542, 1.309284, 0.098235)",
        "(-0.210156, 1.310132, 0.099700)",
        "(-0.209256, 1.312007, 0.103466)",
        "(-0.208220, 1.313958, 0.108053)",
        "(-0.207087, 1.315738, 0.113067)",
        "(-0.205919, 1.317064, 0.118016)",
        "(-0.205296, 1.317612, 0.120380)",
        "(-0.203947, 1.318626, 0.124831)",
        "(-0.202781, 1.319535, 0.128409)",
        "(-0.201833, 1.320285, 0.130750)",
        "(-0.201212, 1.320926, 0.131609)",
        "(-0.200919, 1.321261, 0.131642)",
        "(-0.200474, 1.322065, 0.130554)",
        "(-0.200514, 1.323241, 0.128201)",
        "(-0.200882, 1.324967, 0.125156)",
        "(-0.201195, 1.327179, 0.121905)",
        "(-0.201168, 1.329807, 0.118956)",
        "(-0.201129, 1.331272, 0.117547)",
        "(-0.200889, 1.334548, 0.115069)",
        "(-0.200706, 1.338198, 0.113118)",
        "(-0.200452, 1.342182, 0.111860)",
        "(-0.199938, 1.346571, 0.111506)",
        "(-0.199557, 1.348897, 0.111617)",
        "(-0.198859, 1.353671, 0.112306)",
        "(-0.198336, 1.358273, 0.113287)",
        "(-0.197633, 1.362598, 0.114660)",
        "(-0.197380, 1.366278, 0.116228)",
        "(-0.197435, 1.367857, 0.117051)",
        "(-0.197335, 1.370399, 0.118772)",
        "(-0.197104, 1.372656, 0.120903)",
        "(-0.196973, 1.374897, 0.123325)",
        "(-0.196746, 1.376977, 0.125779)",
        "(-0.196720, 1.377928, 0.126939)",
        "(-0.196892, 1.379599, 0.128994)",
        "(-0.196952, 1.381338, 0.130607)",
        "(-0.196957, 1.383631, 0.131827)",
        "(-0.196899, 1.386354, 0.132252)",
        "(-0.196931, 1.387680, 0.132081)",
        "(-0.196915, 1.390925, 0.131035)",
        "(-0.196532, 1.394956, 0.128983)",
        "(-0.196381, 1.399851, 0.125987)",
        "(-0.195978, 1.405484, 0.122423)",
        "(-0.195638, 1.408569, 0.120511)",
        "(-0.194474, 1.415350, 0.116371)",
        "(-0.193155, 1.422947, 0.112206)",
        "(-0.192372, 1.431379, 0.108271)",
        "(-0.191974, 1.435857, 0.106494)",
        "(-0.190909, 1.445476, 0.103415)",
        "(-0.189358, 1.455802, 0.101063)",
        "(-0.187383, 1.466384, 0.099207)",
        "(-0.185334, 1.477055, 0.097757)",
        "(-0.184373, 1.482484, 0.097250)",
        "(-0.182406, 1.493542, 0.096609)",
        "(-0.180424, 1.504824, 0.096551)",
        "(-0.178494, 1.516147, 0.097130)",
        "(-0.176624, 1.527415, 0.098116)",
        "(-0.175719, 1.533012, 0.098757)",
        "(-0.174010, 1.544156, 0.100402)",
        "(-0.172454, 1.555202, 0.102559)",
        "(-0.170975, 1.566169, 0.105226)",
        "(-0.169416, 1.576988, 0.108341)",
        "(-0.168590, 1.582363, 0.110027)",
        "(-0.166980, 1.592953, 0.113613)",
        "(-0.166169, 1.603401, 0.117474)",
        "(-0.165895, 1.613790, 0.121621)",
        "(-0.165767, 1.624033, 0.125911)",
        "(-0.165946, 1.633796, 0.130527)",
        "(-0.166049, 1.638570, 0.132870)",
        "(-0.166313, 1.647577, 0.137921)",
        "(-0.166570, 1.656050, 0.143215)",
        "(-0.167099, 1.663506, 0.148933)",
        "(-0.167556, 1.670030, 0.154914)",
        "(-0.167763, 1.673074, 0.158023)",
        "(-0.168364, 1.678330, 0.164543)",
        "(-0.168897, 1.682465, 0.171235)",
        "(-0.169418, 1.685695, 0.178176)",
        "(-0.170340, 1.688204, 0.185233)",
        "(-0.170879, 1.689214, 0.188709)",
        "(-0.171877, 1.690235, 0.195554)",
        "(-0.172604, 1.690692, 0.202446)",
        "(-0.173175, 1.690602, 0.209489)",
        "(-0.173881, 1.689923, 0.216652)",
        "(-0.174297, 1.689239, 0.220218)",
        "(-0.175169, 1.687329, 0.227207)",
        "(-0.176015, 1.684564, 0.234177)",
        "(-0.176674, 1.680736, 0.241168)",
        "(-0.177152, 1.675927, 0.248137)",
        "(-0.177411, 1.673128, 0.251567)",
        "(-0.177959, 1.666648, 0.258165)",
        "(-0.178399, 1.658947, 0.264417)",
        "(-0.178989, 1.650148, 0.270328)",
        "(-0.179597, 1.640119, 0.275659)",
        "(-0.179930, 1.634755, 0.278168)",
        "(-0.180672, 1.622717, 0.282640)",
        "(-0.181697, 1.610090, 0.286953)",
        "(-0.182936, 1.596285, 0.290552)",
        "(-0.184010, 1.581688, 0.293418)",
        "(-0.184520, 1.574181, 0.294596)",
        "(-0.185565, 1.558323, 0.296096)",
        "(-0.186744, 1.541910, 0.296925)",
        "(-0.187734, 1.525256, 0.297311)",
        "(-0.188306, 1.508615, 0.297028)",
        "(-0.188477, 1.500367, 0.296537)",
        "(-0.189034, 1.483938, 0.294919)",
        "(-0.189591, 1.467532, 0.291977)",
        "(-0.189675, 1.451565, 0.288002)",
        "(-0.189742, 1.443936, 0.285923)",
        "(-0.190324, 1.429561, 0.281295)",
        "(-0.191248, 1.416132, 0.276177)",
        "(-0.191843, 1.403505, 0.270308)",
        "(-0.191943, 1.391299, 0.263754)",
        "(-0.192058, 1.385416, 0.260294)",
        "(-0.192645, 1.374191, 0.252988)",
        "(-0.193079, 1.363643, 0.245525)",
        "(-0.193274, 1.353848, 0.237713)",
        "(-0.193404, 1.344365, 0.229067)",
        "(-0.193461, 1.339733, 0.224376)",
        "(-0.193677, 1.331060, 0.214018)",
        "(-0.193728, 1.323487, 0.202951)",
        "(-0.193838, 1.317677, 0.191601)",
        "(-0.194332, 1.313344, 0.180403)",
        "(-0.194417, 1.311707, 0.174864)",
        "(-0.194844, 1.309601, 0.163723)",
        "(-0.195329, 1.308870, 0.152264)",
        "(-0.195925, 1.309614, 0.140863)",
        "(-0.196505, 1.312057, 0.130210)",
        "(-0.196648, 1.313723, 0.125256)",
        "(-0.196671, 1.317762, 0.115920)",
        "(-0.196856, 1.323010, 0.107106)",
        "(-0.197158, 1.329287, 0.098791)",
        "(-0.197091, 1.336840, 0.091719)",
        "(-0.197008, 1.340933, 0.088501)",
        "(-0.196860, 1.349508, 0.082450)",
        "(-0.196720, 1.358714, 0.077116)",
        "(-0.196376, 1.373269, 0.070577)",
        "(-0.196376, 1.373269, 0.070577)",
        "(-0.195533, 1.383709, 0.067702)",
        "(-0.194411, 1.394782, 0.065944)",
        "(-0.193305, 1.405514, 0.064691)",
        "(-0.192277, 1.416295, 0.063450)",
        "(-0.191404, 1.427469, 0.062548)",
        "(-0.190920, 1.433128, 0.062166)",
        "(-0.189920, 1.444536, 0.061581)",
        "(-0.188931, 1.456187, 0.061124)",
        "(-0.188116, 1.468020, 0.060728)",
        "(-0.187673, 1.479928, 0.060530)",
        "(-0.187547, 1.485968, 0.060610)",
        "(-0.187255, 1.498252, 0.061088)",
        "(-0.186613, 1.510352, 0.061624)",
        "(-0.186141, 1.522275, 0.062413)",
        "(-0.185889, 1.533797, 0.063367)",
        "(-0.185825, 1.539402, 0.063966)",
        "(-0.185644, 1.550206, 0.065464)",
        "(-0.185216, 1.560527, 0.067438)",
        "(-0.184526, 1.570467, 0.069941)",
        "(-0.184305, 1.579981, 0.073214)",
        "(-0.184368, 1.584603, 0.075036)",
        "(-0.184615, 1.593503, 0.079135)",
        "(-0.184822, 1.601982, 0.083698)",
        "(-0.185015, 1.609976, 0.088769)",
        "(-0.185102, 1.617127, 0.094140)",
        "(-0.185075, 1.620380, 0.096866)",
        "(-0.185057, 1.626433, 0.102491)",
        "(-0.185205, 1.631762, 0.108616)",
        "(-0.185280, 1.636443, 0.115248)",
        "(-0.185238, 1.640525, 0.122213)",
        "(-0.185213, 1.642355, 0.125793)",
        "(-0.185456, 1.645507, 0.133203)",
        "(-0.185968, 1.648042, 0.140743)",
        "(-0.186569, 1.649765, 0.148276)",
        "(-0.187190, 1.650798, 0.155889)",
        "(-0.187488, 1.651041, 0.159757)",
        "(-0.188016, 1.651238, 0.167642)",
        "(-0.188304, 1.650809, 0.175607)",
        "(-0.188524, 1.649576, 0.183339)",
        "(-0.188939, 1.647583, 0.190717)",
        "(-0.189232, 1.646479, 0.194316)",
        "(-0.190072, 1.643817, 0.201179)",
        "(-0.191215, 1.640609, 0.207593)",
        "(-0.192812, 1.636799, 0.213646)",
        "(-0.194670, 1.632594, 0.219684)",
        "(-0.195605, 1.630335, 0.222728)",
        "(-0.197410, 1.625413, 0.228906)",
        "(-0.199203, 1.619851, 0.235114)",
        "(-0.201127, 1.613421, 0.241168)",
        "(-0.202716, 1.606144, 0.246888)",
        "(-0.203426, 1.602251, 0.249681)",
        "(-0.204985, 1.593906, 0.255128)",
        "(-0.206650, 1.584824, 0.260215)",
        "(-0.208336, 1.574984, 0.264764)",
        "(-0.210303, 1.564340, 0.268748)",
        "(-0.211444, 1.558612, 0.270485)",
        "(-0.213876, 1.546627, 0.273500)",
        "(-0.216425, 1.533895, 0.275870)",
        "(-0.218909, 1.520821, 0.277928)",
        "(-0.221096, 1.507195, 0.279298)",
        "(-0.222073, 1.500081, 0.279554)",
        "(-0.224096, 1.484946, 0.278841)",
        "(-0.226345, 1.469233, 0.277003)",
        "(-0.228197, 1.453611, 0.274558)",
        "(-0.229477, 1.438431, 0.271656)",
        "(-0.230016, 1.430941, 0.270002)",
        "(-0.231144, 1.416045, 0.265721)",
        "(-0.232252, 1.401125, 0.259906)",
        "(-0.233157, 1.386488, 0.253172)",
        "(-0.233452, 1.372820, 0.246381)",
        "(-0.233403, 1.366367, 0.243084)",
        "(-0.233297, 1.353943, 0.236267)",
        "(-0.233503, 1.342153, 0.228054)",
        "(-0.233754, 1.331023, 0.217972)",
        "(-0.234531, 1.321454, 0.206856)",
        "(-0.234939, 1.317173, 0.201282)",
        "(-0.235786, 1.309944, 0.189845)",
        "(-0.236556, 1.304346, 0.178209)",
        "(-0.237076, 1.300529, 0.166898)",
        "(-0.237207, 1.298767, 0.156515)",
        "(-0.237088, 1.298439, 0.151669)",
        "(-0.236450, 1.299268, 0.142913)",
        "(-0.235004, 1.302398, 0.135426)",
        "(-0.233444, 1.307097, 0.128658)",
        "(-0.231726, 1.313104, 0.122510)",
        "(-0.230799, 1.316551, 0.119678)",
        "(-0.228792, 1.324462, 0.114447)",
        "(-0.226771, 1.333357, 0.109591)",
        "(-0.224745, 1.342909, 0.104965)",
        "(-0.222918, 1.353139, 0.100520)",
        "(-0.222084, 1.358394, 0.098279)",
        "(-0.220588, 1.369095, 0.093842)",
        "(-0.219415, 1.380039, 0.089466)",
        "(-0.218300, 1.391123, 0.085206)",
        "(-0.217517, 1.402509, 0.081362)",
        "(-0.217147, 1.408265, 0.079557)",
        "(-0.216530, 1.419822, 0.076220)",
        "(-0.216019, 1.431340, 0.073245)",
        "(-0.215741, 1.442744, 0.070757)",
        "(-0.215339, 1.454028, 0.068631)",
        "(-0.215094, 1.459674, 0.067834)",
        "(-0.214663, 1.471107, 0.066973)",
        "(-0.214263, 1.482346, 0.066561)",
        "(-0.214004, 1.493172, 0.066552)",
        "(-0.213732, 1.503582, 0.066817)",
        "(-0.213627, 1.508685, 0.067105)",
        "(-0.213553, 1.518693, 0.068095)",
        "(-0.213431, 1.528258, 0.069224)",
        "(-0.213244, 1.537084, 0.070333)",
        "(-0.213126, 1.545137, 0.071265)",
        "(-0.213080, 1.548882, 0.071657)",
        "(-0.213083, 1.555812, 0.072426)",
        "(-0.212878, 1.562442, 0.073239)",
        "(-0.212375, 1.568837, 0.074131)",
        "(-0.211631, 1.574870, 0.074962)",
        "(-0.211145, 1.577664, 0.075400)",
        "(-0.210209, 1.583225, 0.076531)",
        "(-0.208994, 1.588584, 0.078340)",
        "(-0.207293, 1.593838, 0.080755)",
        "(-0.204980, 1.598758, 0.084149)",
        "(-0.203696, 1.601010, 0.086073)",
        "(-0.201040, 1.605086, 0.090333)",
        "(-0.198464, 1.608552, 0.095589)",
        "(-0.195966, 1.611635, 0.101795)",
        "(-0.193452, 1.614100, 0.108658)",
        "(-0.192240, 1.614879, 0.112310)",
        "(-0.190084, 1.616027, 0.119684)",
        "(-0.188466, 1.616402, 0.127383)",
        "(-0.187320, 1.615891, 0.135289)",
        "(-0.186422, 1.614797, 0.143248)",
        "(-0.186069, 1.614079, 0.147243)",
        "(-0.185601, 1.612069, 0.155166)",
        "(-0.185109, 1.609429, 0.163009)",
        "(-0.184785, 1.606346, 0.171030)",
        "(-0.184655, 1.603050, 0.179240)",
        "(-0.184595, 1.601296, 0.183384)",
        "(-0.184367, 1.597418, 0.191559)",
        "(-0.184362, 1.593073, 0.199453)",
        "(-0.184885, 1.588405, 0.207119)",
        "(-0.185958, 1.583593, 0.214749)",
        "(-0.186644, 1.581092, 0.218549)",
        "(-0.188313, 1.575755, 0.225959)",
        "(-0.190012, 1.569951, 0.232703)",
        "(-0.191698, 1.563988, 0.238475)",
        "(-0.193543, 1.558200, 0.243449)",
        "(-0.194619, 1.555294, 0.245604)",
        "(-0.197029, 1.549427, 0.249372)",
        "(-0.199560, 1.543542, 0.252225)",
        "(-0.201969, 1.537644, 0.254480)",
        "(-0.204309, 1.531343, 0.256159)",
        "(-0.205574, 1.528021, 0.256888)",
        "(-0.207923, 1.521031, 0.258245)",
        "(-0.209923, 1.513198, 0.259090)",
        "(-0.211495, 1.504546, 0.259391)",
        "(-0.212998, 1.495542, 0.259505)",
        "(-0.213744, 1.490978, 0.259460)",
        "(-0.215184, 1.481768, 0.258980)",
        "(-0.216550, 1.472389, 0.257801)",
        "(-0.217857, 1.462673, 0.256003)",
        "(-0.219389, 1.452707, 0.253604)",
        "(-0.220136, 1.447742, 0.252273)",
        "(-0.221356, 1.438196, 0.249488)",
        "(-0.222252, 1.429108, 0.246624)",
        "(-0.223130, 1.419901, 0.243471)",
        "(-0.223988, 1.410445, 0.239929)",
        "(-0.224288, 1.405636, 0.237943)",
        "(-0.224632, 1.395971, 0.233660)",
        "(-0.224452, 1.386191, 0.229018)",
        "(-0.224051, 1.376270, 0.223845)",
        "(-0.223620, 1.366285, 0.217825)",
        "(-0.223314, 1.361394, 0.214468)",
        "(-0.222706, 1.352252, 0.207674)",
        "(-0.222169, 1.344207, 0.200644)",
        "(-0.221561, 1.337213, 0.193069)",
        "(-0.220926, 1.331125, 0.184859)",
        "(-0.220542, 1.328419, 0.180347)",
        "(-0.219518, 1.324602, 0.172169)",
        "(-0.218350, 1.322458, 0.164273)",
        "(-0.217200, 1.322140, 0.156572)",
        "(-0.216171, 1.323269, 0.148911)",
        "(-0.215772, 1.324430, 0.145075)",
        "(-0.214994, 1.327404, 0.137393)",
        "(-0.214452, 1.331797, 0.130037)",
        "(-0.213922, 1.337407, 0.123152)",
        "(-0.213366, 1.343930, 0.116822)",
        "(-0.213113, 1.347519, 0.113841)",
        "(-0.212810, 1.355429, 0.108178)",
        "(-0.212876, 1.363958, 0.102492)",
        "(-0.213247, 1.373388, 0.096884)",
        "(-0.213626, 1.383547, 0.091446)",
        "(-0.213878, 1.388844, 0.088785)",
        "(-0.214449, 1.399911, 0.083643)",
        "(-0.214970, 1.411523, 0.078943)",
        "(-0.215469, 1.423607, 0.074850)",
        "(-0.215757, 1.435764, 0.071111)",
        "(-0.215847, 1.441840, 0.069420)",
        "(-0.215939, 1.453932, 0.066422)",
        "(-0.215919, 1.465836, 0.063783)",
        "(-0.216065, 1.477690, 0.061730)",
        "(-0.216216, 1.489471, 0.060244)",
        "(-0.216216, 1.495256, 0.059758)",
        "(-0.215961, 1.506665, 0.058904)",
        "(-0.215346, 1.517691, 0.058613)",
        "(-0.214725, 1.528341, 0.059170)",
        "(-0.214146, 1.538579, 0.060474)",
        "(-0.213901, 1.543552, 0.061411)",
        "(-0.213219, 1.553108, 0.063893)",
        "(-0.212086, 1.562059, 0.066781)",
        "(-0.210617, 1.570070, 0.069932)",
        "(-0.209525, 1.577402, 0.073712)",
        "(-0.208981, 1.580931, 0.075853)",
        "(-0.207637, 1.587683, 0.080593)",
        "(-0.206159, 1.593873, 0.085776)",
        "(-0.204782, 1.599069, 0.090992)",
        "(-0.203359, 1.603688, 0.096256)",
        "(-0.202684, 1.605774, 0.099041)",
        "(-0.201325, 1.609609, 0.104776)",
        "(-0.199902, 1.612822, 0.110638)",
        "(-0.198638, 1.615389, 0.116724)",
        "(-0.197574, 1.617577, 0.123131)",
        "(-0.197045, 1.618586, 0.126447)",
        "(-0.196186, 1.620353, 0.133411)",
        "(-0.195562, 1.621650, 0.140763)",
        "(-0.194989, 1.622552, 0.148212)",
        "(-0.194648, 1.623013, 0.155884)",
        "(-0.194598, 1.623039, 0.159791)",
        "(-0.194768, 1.622744, 0.167583)",
        "(-0.195080, 1.621760, 0.175225)",
        "(-0.195518, 1.620007, 0.182690)",
        "(-0.196021, 1.617682, 0.190083)",
        "(-0.196322, 1.616392, 0.193795)",
        "(-0.196980, 1.613421, 0.201226)",
        "(-0.197494, 1.609987, 0.208430)",
        "(-0.197668, 1.606106, 0.215162)",
        "(-0.197942, 1.601930, 0.221303)",
        "(-0.198127, 1.599741, 0.224111)",
        "(-0.198486, 1.595040, 0.228983)",
        "(-0.199003, 1.589767, 0.232905)",
        "(-0.199982, 1.583925, 0.235996)",
        "(-0.200923, 1.577856, 0.238632)",
        "(-0.201369, 1.574771, 0.239838)",
        "(-0.202386, 1.568459, 0.242207)",
        "(-0.203571, 1.561729, 0.244446)",
        "(-0.204762, 1.554495, 0.246500)",
        "(-0.205815, 1.546618, 0.248334)",
        "(-0.206319, 1.542493, 0.249194)",
        "(-0.207201, 1.533664, 0.250684)",
        "(-0.207994, 1.524072, 0.251751)",
        "(-0.208822, 1.513644, 0.252172)",
        "(-0.209780, 1.502792, 0.252171)",
        "(-0.210166, 1.497270, 0.252056)",
        "(-0.210779, 1.485982, 0.251503)",
        "(-0.211417, 1.474286, 0.250444)",
        "(-0.212171, 1.462095, 0.248663)",
        "(-0.213254, 1.449838, 0.246441)",
        "(-0.213766, 1.443740, 0.245297)",
        "(-0.214684, 1.431555, 0.243002)",
        "(-0.215296, 1.419164, 0.240507)",
        "(-0.215572, 1.406743, 0.237645)",
        "(-0.215578, 1.394523, 0.234392)",
        "(-0.215539, 1.388522, 0.232690)",
        "(-0.215315, 1.376856, 0.229131)",
        "(-0.215092, 1.365608, 0.225074)",
        "(-0.214625, 1.354696, 0.219952)",
        "(-0.214112, 1.344105, 0.213939)",
        "(-0.213799, 1.339086, 0.210554)",
        "(-0.213222, 1.329644, 0.203460)",
        "(-0.212796, 1.321654, 0.195685)",
        "(-0.212226, 1.314730, 0.187260)",
        "(-0.211744, 1.309709, 0.177765)",
        "(-0.211531, 1.307647, 0.172943)",
        "(-0.211133, 1.305100, 0.163319)",
        "(-0.210607, 1.304572, 0.153780)",
        "(-0.209930, 1.305701, 0.144480)",
        "(-0.208969, 1.308688, 0.135687)",
        "(-0.208351, 1.310939, 0.131556)",
        "(-0.206826, 1.316514, 0.123890)",
        "(-0.204945, 1.324113, 0.117092)",
        "(-0.202993, 1.333444, 0.111070)",
        "(-0.201276, 1.343991, 0.105521)",
        "(-0.200455, 1.349410, 0.102797)",
        "(-0.198863, 1.360850, 0.097685)",
        "(-0.197342, 1.373076, 0.093051)",
        "(-0.196065, 1.386012, 0.088857)",
        "(-0.195004, 1.399234, 0.084845)",
        "(-0.194546, 1.405921, 0.082891)",
        "(-0.193568, 1.419355, 0.079125)",
        "(-0.192515, 1.432966, 0.075789)",
        "(-0.191567, 1.446735, 0.073100)",
        "(-0.190736, 1.460355, 0.070851)",
        "(-0.190330, 1.467083, 0.069849)",
        "(-0.189655, 1.480340, 0.068225)",
        "(-0.188886, 1.493276, 0.066906)",
        "(-0.188146, 1.505944, 0.065739)",
        "(-0.187336, 1.518206, 0.064615)",
        "(-0.186855, 1.524172, 0.064064)",
        "(-0.185582, 1.535975, 0.063077)",
        "(-0.184007, 1.547504, 0.062283)",
        "(-0.182889, 1.558487, 0.061580)",
        "(-0.181995, 1.568734, 0.060915)",
        "(-0.181426, 1.573664, 0.060595)",
        "(-0.180135, 1.583035, 0.060087)",
        "(-0.178544, 1.591324, 0.059790)",
        "(-0.177036, 1.598858, 0.060176)",
        "(-0.175331, 1.605783, 0.061237)",
        "(-0.174405, 1.609086, 0.061929)",
        "(-0.172280, 1.614783, 0.064012)",
        "(-0.170009, 1.619855, 0.066512)",
        "(-0.167562, 1.624117, 0.069738)",
        "(-0.165210, 1.628130, 0.073561)",
        "(-0.164048, 1.629974, 0.075731)",
        "(-0.161723, 1.633145, 0.080570)",
        "(-0.159484, 1.635688, 0.085724)",
        "(-0.157330, 1.637366, 0.091109)",
        "(-0.155245, 1.638479, 0.096785)",
        "(-0.154247, 1.638926, 0.099790)",
        "(-0.152334, 1.639498, 0.106129)",
        "(-0.150568, 1.639511, 0.112744)",
        "(-0.149271, 1.638837, 0.119607)",
        "(-0.148389, 1.637514, 0.126659)",
        "(-0.148008, 1.636738, 0.130253)",
        "(-0.147469, 1.634858, 0.137666)",
        "(-0.147182, 1.632514, 0.145263)",
        "(-0.147508, 1.629720, 0.153105)",
        "(-0.148037, 1.626486, 0.161105)",
        "(-0.148352, 1.624637, 0.165177)",
        "(-0.149186, 1.620826, 0.173434)",
        "(-0.150535, 1.616763, 0.181905)",
        "(-0.152453, 1.612245, 0.190380)",
        "(-0.154877, 1.607191, 0.198692)",
        "(-0.156189, 1.604453, 0.202824)",
        "(-0.158975, 1.598494, 0.211066)",
        "(-0.161986, 1.592209, 0.219389)",
        "(-0.165238, 1.585660, 0.227672)",
        "(-0.168714, 1.578185, 0.235397)",
        "(-0.170489, 1.573884, 0.238936)",
        "(-0.174232, 1.564691, 0.245520)",
        "(-0.178050, 1.555040, 0.251727)",
        "(-0.181981, 1.545472, 0.257818)",
        "(-0.186116, 1.535550, 0.263388)",
        "(-0.188174, 1.530302, 0.265840)",
        "(-0.192349, 1.519282, 0.270008)",
        "(-0.197037, 1.508286, 0.273638)",
        "(-0.201691, 1.497623, 0.276732)",
        "(-0.205736, 1.486735, 0.279035)",
        "(-0.207687, 1.481143, 0.279807)",
        "(-0.211564, 1.469565, 0.280460)",
        "(-0.215348, 1.457640, 0.280070)",
        "(-0.218454, 1.445343, 0.278649)",
        "(-0.220948, 1.433933, 0.276854)",
        "(-0.222015, 1.428487, 0.275748)",
        "(-0.223974, 1.417207, 0.272900)",
        "(-0.225325, 1.405097, 0.268505)",
        "(-0.226430, 1.392216, 0.262689)",
        "(-0.227009, 1.379568, 0.256362)",
        "(-0.226879, 1.373717, 0.253155)",
        "(-0.225863, 1.362546, 0.246564)",
        "(-0.224303, 1.351768, 0.239034)",
        "(-0.223034, 1.341569, 0.230295)",
        "(-0.221747, 1.332844, 0.220207)",
        "(-0.220948, 1.329042, 0.214881)",
        "(-0.219053, 1.322082, 0.203637)",
        "(-0.216954, 1.315829, 0.191105)",
        "(-0.214620, 1.311042, 0.177897)",
        "(-0.211901, 1.307977, 0.164966)",
        "(-0.210403, 1.307090, 0.158544)",
        "(-0.207512, 1.306111, 0.145756)",
        "(-0.204703, 1.306965, 0.133509)",
        "(-0.201779, 1.310138, 0.122388)",
        "(-0.199068, 1.315296, 0.112274)",
        "(-0.197729, 1.318577, 0.107599)",
        "(-0.195205, 1.327059, 0.099269)",
        "(-0.192800, 1.337403, 0.092095)",
        "(-0.190559, 1.349258, 0.085971)",
        "(-0.188752, 1.362223, 0.080872)",
        "(-0.188140, 1.369156, 0.078720)",
        "(-0.187557, 1.384021, 0.075245)",
        "(-0.187765, 1.399575, 0.072400)",
        "(-0.188776, 1.415650, 0.070315)",
        "(-0.190269, 1.431878, 0.068886)",
        "(-0.191044, 1.439892, 0.068317)",
        "(-0.192599, 1.455734, 0.067368)",
        "(-0.194191, 1.471093, 0.066703)",
        "(-0.196070, 1.486010, 0.066340)",
        "(-0.198217, 1.500480, 0.066366)",
        "(-0.200441, 1.514520, 0.066734)",
        "(-0.201426, 1.521309, 0.066921)",
        "(-0.203107, 1.534306, 0.067336)",
        "(-0.204311, 1.546518, 0.067826)",
        "(-0.205342, 1.558250, 0.068549)",
        "(-0.205853, 1.563961, 0.069011)",
        "(-0.206665, 1.574868, 0.070160)",
        "(-0.206932, 1.585204, 0.071586)",
        "(-0.206509, 1.594900, 0.073356)",
        "(-0.205711, 1.604206, 0.075675)",
        "(-0.205347, 1.608894, 0.077245)",
        "(-0.204429, 1.618064, 0.081330)",
        "(-0.202715, 1.626391, 0.085945)",
        "(-0.200392, 1.633709, 0.090832)",
        "(-0.198070, 1.640337, 0.096329)",
        "(-0.196963, 1.643341, 0.099307)",
        "(-0.194825, 1.648757, 0.105488)",
        "(-0.192728, 1.653198, 0.111877)",
        "(-0.190755, 1.656606, 0.118391)",
        "(-0.188990, 1.658921, 0.125081)",
        "(-0.188150, 1.659669, 0.128501)",
        "(-0.186498, 1.660702, 0.135459)",
        "(-0.185152, 1.661037, 0.142638)",
        "(-0.184042, 1.660442, 0.149877)",
        "(-0.183073, 1.659120, 0.156967)",
        "(-0.182638, 1.658204, 0.160467)",
        "(-0.182006, 1.655703, 0.167353)",
        "(-0.181918, 1.652441, 0.174338)",
        "(-0.181778, 1.648840, 0.181384)",
        "(-0.181665, 1.644553, 0.188561)",
        "(-0.181615, 1.642246, 0.192263)",
        "(-0.181779, 1.637449, 0.199867)",
        "(-0.182084, 1.632277, 0.207568)",
        "(-0.182580, 1.626736, 0.215272)",
        "(-0.183050, 1.620576, 0.222787)",
        "(-0.183387, 1.617240, 0.226413)",
        "(-0.184283, 1.610196, 0.233459)",
        "(-0.185319, 1.602574, 0.240164)",
        "(-0.186597, 1.594607, 0.246679)",
        "(-0.188055, 1.586252, 0.253050)",
        "(-0.188855, 1.581848, 0.256126)",
        "(-0.190356, 1.572450, 0.261919)",
        "(-0.191711, 1.562333, 0.267107)",
        "(-0.193094, 1.551924, 0.271986)",
        "(-0.194538, 1.541209, 0.276438)",
        "(-0.195232, 1.535698, 0.278434)",
        "(-0.196614, 1.524276, 0.281734)",
        "(-0.198068, 1.512539, 0.284520)",
        "(-0.199257, 1.500453, 0.286350)",
        "(-0.200523, 1.488459, 0.287596)",
        "(-0.201270, 1.482374, 0.287643)",
        "(-0.202854, 1.469840, 0.286875)",
        "(-0.204457, 1.456744, 0.284487)",
        "(-0.205867, 1.443786, 0.281356)",
        "(-0.207021, 1.431233, 0.277774)",
        "(-0.207515, 1.425086, 0.275893)",
        "(-0.208483, 1.412960, 0.271808)",
        "(-0.209384, 1.400734, 0.266872)",
        "(-0.210209, 1.388433, 0.261175)",
        "(-0.210696, 1.376158, 0.255102)",
        "(-0.210836, 1.370087, 0.251845)",
        "(-0.211084, 1.358343, 0.244992)",
        "(-0.211159, 1.347221, 0.237318)",
        "(-0.211314, 1.336423, 0.228579)",
        "(-0.211441, 1.326554, 0.219009)",
        "(-0.211470, 1.322150, 0.214064)",
        "(-0.211459, 1.314794, 0.203964)",
        "(-0.211401, 1.308778, 0.193645)",
        "(-0.211367, 1.304030, 0.182612)",
        "(-0.211418, 1.299835, 0.171068)",
        "(-0.211419, 1.298234, 0.165312)",
        "(-0.211287, 1.296381, 0.154079)",
        "(-0.211036, 1.296040, 0.143258)",
        "(-0.210844, 1.297232, 0.132939)",
        "(-0.210605, 1.299683, 0.123177)",
        "(-0.210323, 1.301664, 0.118730)",
        "(-0.209688, 1.306663, 0.110637)",
        "(-0.208902, 1.313081, 0.103636)",
        "(-0.207851, 1.320916, 0.097900)",
        "(-0.206288, 1.330000, 0.093180)",
        "(-0.205506, 1.334708, 0.090904)",
        "(-0.204090, 1.345223, 0.086975)",
        "(-0.202985, 1.356284, 0.083252)",
        "(-0.201844, 1.368041, 0.079870)",
        "(-0.200854, 1.379864, 0.076413)",
        "(-0.200726, 1.385878, 0.074691)",
        "(-0.200795, 1.398051, 0.071362)",
        "(-0.201079, 1.410571, 0.068315)",
        "(-0.201165, 1.423296, 0.065453)",
        "(-0.201068, 1.435997, 0.062710)",
        "(-0.201001, 1.442354, 0.061451)",
        "(-0.200846, 1.455426, 0.059592)",
        "(-0.200255, 1.468770, 0.058478)",
        "(-0.199190, 1.482116, 0.058258)",
        "(-0.197927, 1.495100, 0.058271)",
        "(-0.197377, 1.501377, 0.058544)",
        "(-0.196406, 1.513756, 0.059334)",
        "(-0.195614, 1.525547, 0.060628)",
        "(-0.194589, 1.536973, 0.062160)",
        "(-0.193311, 1.547386, 0.063959)",
        "(-0.192640, 1.552228, 0.064898)",
        "(-0.191210, 1.561480, 0.066976)",
        "(-0.189629, 1.569870, 0.069566)",
        "(-0.187999, 1.577808, 0.072681)",
        "(-0.186169, 1.585297, 0.076526)",
        "(-0.185196, 1.588904, 0.078758)",
        "(-0.183393, 1.595872, 0.083732)",
        "(-0.181600, 1.602326, 0.089516)",
        "(-0.179875, 1.608385, 0.095875)",
        "(-0.178273, 1.614053, 0.103076)",
        "(-0.177556, 1.616718, 0.106997)",
        "(-0.176108, 1.621693, 0.115232)",
        "(-0.174746, 1.626160, 0.123971)",
        "(-0.173573, 1.629794, 0.132993)",
        "(-0.172564, 1.632399, 0.142039)",
        "(-0.171639, 1.633983, 0.151114)",
        "(-0.171189, 1.634586, 0.155657)",
        "(-0.170374, 1.635116, 0.164898)",
        "(-0.169896, 1.635229, 0.174311)",
        "(-0.169927, 1.634748, 0.183853)",
        "(-0.170218, 1.633591, 0.193400)",
        "(-0.170357, 1.632772, 0.198206)",
        "(-0.170784, 1.630682, 0.207816)",
        "(-0.171669, 1.627667, 0.217429)",
        "(-0.172846, 1.623604, 0.226834)",
        "(-0.173471, 1.621368, 0.231452)",
        "(-0.174920, 1.616168, 0.240365)",
        "(-0.176542, 1.610090, 0.248752)",
        "(-0.178320, 1.602954, 0.256335)",
        "(-0.180208, 1.595065, 0.263274)",
        "(-0.181205, 1.590840, 0.266510)",
        "(-0.183315, 1.582144, 0.272718)",
        "(-0.185743, 1.573012, 0.278259)",
        "(-0.187997, 1.563835, 0.283105)",
        "(-0.190302, 1.554711, 0.287161)",
        "(-0.191654, 1.550256, 0.288967)",
        "(-0.194572, 1.541476, 0.291980)",
        "(-0.197459, 1.532705, 0.294365)",
        "(-0.200167, 1.523889, 0.296236)",
        "(-0.202824, 1.515429, 0.297721)",
        "(-0.204255, 1.511148, 0.298320)",
        "(-0.207059, 1.502506, 0.299085)",
        "(-0.209440, 1.493728, 0.299548)",
        "(-0.211858, 1.484799, 0.299811)",
        "(-0.214478, 1.475906, 0.299745)",
        "(-0.215667, 1.471519, 0.299541)",
        "(-0.217713, 1.462762, 0.298711)",
        "(-0.219370, 1.453872, 0.297362)",
        "(-0.220931, 1.444858, 0.295542)",
        "(-0.222072, 1.436003, 0.293155)",
        "(-0.222551, 1.431724, 0.291816)",
        "(-0.223286, 1.423498, 0.288731)",
        "(-0.223890, 1.415550, 0.285066)",
        "(-0.224437, 1.408062, 0.280982)",
        "(-0.224835, 1.401389, 0.276818)",
        "(-0.224916, 1.398423, 0.274809)",
        "(-0.224701, 1.392982, 0.270818)",
        "(-0.224333, 1.388030, 0.266342)",
        "(-0.224103, 1.383050, 0.260606)",
        "(-0.223968, 1.378222, 0.253725)",
        "(-0.223952, 1.376031, 0.250028)",
        "(-0.223856, 1.371900, 0.242429)",
        "(-0.223630, 1.367972, 0.234285)",
        "(-0.223457, 1.364070, 0.225557)",
        "(-0.223336, 1.360419, 0.216506)",
        "(-0.223201, 1.358875, 0.212053)",
        "(-0.222717, 1.356097, 0.203304)",
        "(-0.222339, 1.353835, 0.194410)",
        "(-0.221915, 1.351836, 0.184995)",
        "(-0.221443, 1.350649, 0.175576)",
        "(-0.221151, 1.350521, 0.171050)",
        "(-0.220571, 1.350836, 0.162125)",
        "(-0.219887, 1.352057, 0.153096)",
        "(-0.219059, 1.354252, 0.144047)",
        "(-0.218243, 1.357785, 0.135479)",
        "(-0.217783, 1.360065, 0.131364)",
        "(-0.216752, 1.365280, 0.123233)",
        "(-0.215553, 1.371462, 0.115297)",
        "(-0.214134, 1.378564, 0.107706)",
        "(-0.212843, 1.386668, 0.100649)",
        "(-0.212244, 1.391116, 0.097333)",
        "(-0.210996, 1.400607, 0.091141)",
        "(-0.209724, 1.410957, 0.085602)",
        "(-0.208854, 1.421951, 0.080688)",
        "(-0.208498, 1.433362, 0.076359)",
        "(-0.208351, 1.439218, 0.074403)",
        "(-0.207929, 1.451369, 0.071072)",
        "(-0.207566, 1.464084, 0.068624)",
        "(-0.207091, 1.477030, 0.066714)",
        "(-0.206386, 1.490113, 0.065291)",
        "(-0.205976, 1.496698, 0.064792)",
        "(-0.205328, 1.509773, 0.064221)",
        "(-0.205057, 1.522631, 0.064398)",
        "(-0.204714, 1.535145, 0.064965)",
        "(-0.204501, 1.547315, 0.066077)",
        "(-0.204345, 1.553312, 0.066809)",
        "(-0.203921, 1.565116, 0.068678)",
        "(-0.203833, 1.576536, 0.071192)",
        "(-0.203987, 1.587568, 0.074078)",
        "(-0.204316, 1.597970, 0.077105)",
        "(-0.204577, 1.602821, 0.078630)",
        "(-0.205079, 1.611912, 0.081636)",
        "(-0.205612, 1.619820, 0.084641)",
        "(-0.206023, 1.626885, 0.087838)",
        "(-0.206124, 1.632968, 0.091360)",
        "(-0.205921, 1.635632, 0.093301)",
        "(-0.205307, 1.640693, 0.097664)",
        "(-0.204378, 1.645329, 0.103109)",
        "(-0.203211, 1.649548, 0.109226)",
        "(-0.201806, 1.652997, 0.115783)",
        "(-0.201088, 1.654463, 0.119218)",
        "(-0.199563, 1.656834, 0.126516)",
        "(-0.198076, 1.658621, 0.134381)",
        "(-0.196835, 1.659867, 0.142714)",
        "(-0.195959, 1.660474, 0.151470)",
        "(-0.195611, 1.660569, 0.155946)",
        "(-0.195113, 1.660181, 0.165080)",
        "(-0.194689, 1.659082, 0.174410)",
        "(-0.194439, 1.657647, 0.183962)",
        "(-0.194650, 1.655933, 0.193856)",
        "(-0.194985, 1.654970, 0.198932)",
        "(-0.195777, 1.652769, 0.209154)",
        "(-0.196772, 1.649976, 0.219381)",
        "(-0.197826, 1.646379, 0.229482)",
        "(-0.199258, 1.641882, 0.239391)",
        "(-0.200061, 1.639284, 0.244278)",
        "(-0.201839, 1.633600, 0.253878)",
        "(-0.203439, 1.627102, 0.263232)",
        "(-0.205186, 1.619734, 0.272260)",
        "(-0.207228, 1.611533, 0.280962)",
        "(-0.208309, 1.607324, 0.285232)",
        "(-0.210614, 1.598071, 0.293312)",
        "(-0.212676, 1.588176, 0.300977)",
        "(-0.214838, 1.577679, 0.308128)",
        "(-0.217392, 1.566734, 0.314618)",
        "(-0.218792, 1.561022, 0.317363)",
        "(-0.221415, 1.549348, 0.322396)",
        "(-0.223805, 1.536990, 0.326504)",
        "(-0.225804, 1.524060, 0.329834)",
        "(-0.227326, 1.510430, 0.332158)",
        "(-0.227912, 1.503426, 0.333090)",
        "(-0.228619, 1.488997, 0.334368)",
        "(-0.228636, 1.474035, 0.334896)",
        "(-0.228384, 1.458921, 0.334559)",
        "(-0.228374, 1.444299, 0.333496)",
        "(-0.228223, 1.437261, 0.332643)",
        "(-0.227591, 1.423404, 0.330504)",
        "(-0.226549, 1.409721, 0.327274)",
        "(-0.225286, 1.396145, 0.323024)",
        "(-0.223967, 1.383523, 0.317449)",
        "(-0.223338, 1.377671, 0.314261)",
        "(-0.221906, 1.366543, 0.307323)",
        "(-0.220427, 1.356193, 0.299431)",
        "(-0.218830, 1.346773, 0.290729)",
        "(-0.217299, 1.338385, 0.281331)",
        "(-0.216520, 1.334509, 0.276316)",
        "(-0.214967, 1.327175, 0.265847)",
        "(-0.213519, 1.320274, 0.254287)",
        "(-0.212255, 1.313581, 0.241656)",
        "(-0.211183, 1.307241, 0.227742)",
        "(-0.210815, 1.304508, 0.220594)",
        "(-0.209944, 1.299761, 0.206918)",
        "(-0.208864, 1.296525, 0.193967)",
        "(-0.207614, 1.294213, 0.181215)",
        "(-0.206347, 1.293468, 0.168898)",
        "(-0.205731, 1.293702, 0.163043)",
        "(-0.204297, 1.295845, 0.152257)",
        "(-0.202791, 1.299433, 0.141914)",
        "(-0.201607, 1.304137, 0.131641)",
        "(-0.200766, 1.310074, 0.121833)",
        "(-0.200290, 1.313591, 0.117312)",
        "(-0.199206, 1.321721, 0.109174)",
        "(-0.197907, 1.331030, 0.102067)",
        "(-0.196460, 1.340723, 0.095369)",
        "(-0.194779, 1.351094, 0.089394)",
        "(-0.193942, 1.356562, 0.086732)",
        "(-0.192292, 1.367866, 0.081941)",
        "(-0.190895, 1.380088, 0.078301)",
        "(-0.189347, 1.392773, 0.075197)",
        "(-0.187892, 1.405981, 0.072678)",
        "(-0.187285, 1.412712, 0.071540)",
        "(-0.186341, 1.426609, 0.069581)",
        "(-0.185790, 1.441068, 0.068066)",
        "(-0.185646, 1.455786, 0.066982)",
        "(-0.185705, 1.470619, 0.066262)",
        "(-0.185747, 1.478000, 0.066010)",
        "(-0.185674, 1.492538, 0.065620)",
        "(-0.185475, 1.506834, 0.065552)",
        "(-0.185747, 1.520846, 0.066013)",
        "(-0.186230, 1.534382, 0.066803)",
        "(-0.186495, 1.540924, 0.067357)",
        "(-0.186930, 1.553563, 0.068666)",
        "(-0.187299, 1.565422, 0.070267)",
        "(-0.187706, 1.576530, 0.072357)",
        "(-0.187996, 1.587038, 0.075064)",
        "(-0.188156, 1.592035, 0.076707)",
        "(-0.188543, 1.601767, 0.080545)",
        "(-0.188613, 1.610840, 0.084994)",
        "(-0.188579, 1.619291, 0.089870)",
        "(-0.188623, 1.627035, 0.095444)",
        "(-0.188579, 1.630696, 0.098526)",
        "(-0.188324, 1.637849, 0.105162)",
        "(-0.188083, 1.644619, 0.112530)",
        "(-0.187823, 1.650886, 0.120561)",
        "(-0.187564, 1.656655, 0.129024)",
        "(-0.187466, 1.659186, 0.133497)",
        "(-0.187479, 1.663731, 0.142716)",
        "(-0.187773, 1.667473, 0.152406)",
        "(-0.188085, 1.670130, 0.162226)",
        "(-0.188304, 1.671485, 0.172149)",
        "(-0.188396, 1.671666, 0.177211)",
        "(-0.188527, 1.671552, 0.187572)",
        "(-0.188734, 1.670280, 0.198765)",
        "(-0.189081, 1.668239, 0.209427)",
        "(-0.189486, 1.665022, 0.220287)",
        "(-0.189685, 1.663082, 0.225828)",
        "(-0.190078, 1.658273, 0.237032)",
        "(-0.190766, 1.652226, 0.248159)",
        "(-0.191967, 1.644788, 0.258774)",
        "(-0.193174, 1.636004, 0.268638)",
        "(-0.193854, 1.631307, 0.273394)",
        "(-0.195608, 1.621101, 0.282518)",
        "(-0.197612, 1.609978, 0.290928)",
        "(-0.199404, 1.598095, 0.298410)",
        "(-0.201410, 1.585520, 0.304942)",
        "(-0.202597, 1.579020, 0.307867)",
        "(-0.205224, 1.565596, 0.312906)",
        "(-0.207891, 1.552020, 0.317174)",
        "(-0.210574, 1.538418, 0.321223)",
        "(-0.213440, 1.524581, 0.325032)",
        "(-0.214945, 1.517496, 0.326790)",
        "(-0.218016, 1.503003, 0.329997)",
        "(-0.220489, 1.487904, 0.332813)",
        "(-0.222677, 1.471933, 0.335359)",
        "(-0.224944, 1.455578, 0.337854)",
        "(-0.226100, 1.447415, 0.339097)",
        "(-0.228237, 1.431107, 0.341320)",
        "(-0.230277, 1.415045, 0.343152)",
        "(-0.232658, 1.399305, 0.344143)",
        "(-0.234988, 1.383837, 0.343946)",
        "(-0.235986, 1.376209, 0.343371)",
        "(-0.237467, 1.361361, 0.341082)",
        "(-0.238544, 1.347442, 0.337393)",
        "(-0.239529, 1.334950, 0.332787)",
        "(-0.240518, 1.324018, 0.326763)",
        "(-0.240886, 1.319171, 0.323152)",
        "(-0.241139, 1.310290, 0.314944)",
        "(-0.240888, 1.302737, 0.305303)",
        "(-0.240187, 1.296659, 0.294667)",
        "(-0.239086, 1.292005, 0.283440)",
        "(-0.238373, 1.290055, 0.277578)",
        "(-0.236792, 1.287189, 0.265192)",
        "(-0.235000, 1.285350, 0.251954)",
        "(-0.233297, 1.283980, 0.238238)",
        "(-0.231778, 1.283650, 0.224462)",
        "(-0.231018, 1.284011, 0.217928)",
        "(-0.229428, 1.285513, 0.205611)",
        "(-0.227768, 1.287840, 0.193889)",
        "(-0.226288, 1.290835, 0.182277)",
        "(-0.225102, 1.294857, 0.171236)",
        "(-0.224530, 1.297356, 0.166168)",
        "(-0.223051, 1.303013, 0.156797)",
        "(-0.221399, 1.309672, 0.148229)",
        "(-0.220107, 1.317488, 0.140231)",
        "(-0.218780, 1.326353, 0.132962)",
        "(-0.217955, 1.331206, 0.129581)",
        "(-0.216466, 1.341572, 0.123143)",
        "(-0.214802, 1.352772, 0.117011)",
        "(-0.213080, 1.364628, 0.111080)",
        "(-0.211399, 1.376853, 0.105378)",
        "(-0.210670, 1.383123, 0.102708)",
        "(-0.209335, 1.395878, 0.097583)",
        "(-0.208339, 1.408913, 0.092654)",
        "(-0.207427, 1.421871, 0.087688)",
        "(-0.206548, 1.434596, 0.082619)",
        "(-0.206109, 1.440853, 0.080083)",
        "(-0.205548, 1.453179, 0.075100)",
        "(-0.205252, 1.465287, 0.070314)",
        "(-0.205020, 1.477290, 0.065774)",
        "(-0.204726, 1.489225, 0.061590)",
        "(-0.204570, 1.495225, 0.059720)",
        "(-0.204215, 1.507219, 0.056376)",
        "(-0.203712, 1.519154, 0.053753)",
        "(-0.203092, 1.530988, 0.052053)",
        "(-0.202057, 1.542603, 0.051293)",
        "(-0.201403, 1.548257, 0.051300)",
        "(-0.200043, 1.559262, 0.052017)",
        "(-0.198808, 1.569773, 0.053504)",
        "(-0.197437, 1.579285, 0.055590)",
        "(-0.196128, 1.588018, 0.058295)",
        "(-0.195458, 1.592250, 0.060038)",
        "(-0.194205, 1.600486, 0.064004)",
        "(-0.193208, 1.608069, 0.068554)",
        "(-0.192373, 1.614809, 0.073566)",
        "(-0.191670, 1.620888, 0.079070)",
        "(-0.191313, 1.623743, 0.082073)",
        "(-0.190652, 1.629249, 0.088497)",
        "(-0.189965, 1.634009, 0.095646)",
        "(-0.189323, 1.638122, 0.103082)",
        "(-0.188820, 1.641438, 0.110910)",
        "(-0.188586, 1.642879, 0.114983)",
        "(-0.188188, 1.645376, 0.123630)",
        "(-0.187918, 1.647388, 0.132885)",
        "(-0.187598, 1.648911, 0.142531)",
        "(-0.187371, 1.649934, 0.152639)",
        "(-0.187458, 1.650259, 0.157902)",
        "(-0.187924, 1.650598, 0.168621)",
        "(-0.188768, 1.650265, 0.179627)",
        "(-0.189898, 1.649372, 0.190771)",
        "(-0.191454, 1.647560, 0.202054)",
        "(-0.192386, 1.646304, 0.207764)",
        "(-0.194656, 1.643164, 0.219218)",
        "(-0.197190, 1.638859, 0.230511)",
        "(-0.199759, 1.633324, 0.241540)",
        "(-0.201927, 1.626468, 0.252220)",
        "(-0.203046, 1.622579, 0.257454)",
        "(-0.205650, 1.614218, 0.267776)",
        "(-0.208380, 1.604916, 0.277690)",
        "(-0.210833, 1.594567, 0.287047)",
        "(-0.213036, 1.582873, 0.295584)",
        "(-0.214054, 1.576717, 0.299594)",
        "(-0.216261, 1.563785, 0.306809)",
        "(-0.218262, 1.550249, 0.313089)",
        "(-0.220014, 1.535944, 0.318391)",
        "(-0.221663, 1.520616, 0.322655)",
        "(-0.222340, 1.512638, 0.324314)",
        "(-0.223475, 1.496495, 0.326969)",
        "(-0.224390, 1.480203, 0.328848)",
        "(-0.225266, 1.463804, 0.329906)",
        "(-0.225882, 1.446867, 0.329757)",
        "(-0.225918, 1.438034, 0.329120)",
        "(-0.225814, 1.420181, 0.327118)",
        "(-0.225496, 1.402575, 0.324042)",
        "(-0.225227, 1.385797, 0.320558)",
        "(-0.224974, 1.369727, 0.315698)",
        "(-0.224788, 1.361645, 0.312677)",
        "(-0.224515, 1.345359, 0.304972)",
        "(-0.224547, 1.329853, 0.295512)",
        "(-0.224651, 1.316630, 0.286069)",
        "(-0.224676, 1.304928, 0.276696)",
        "(-0.224714, 1.299968, 0.271777)",
        "(-0.224863, 1.290385, 0.261636)",
        "(-0.225036, 1.282058, 0.251120)",
        "(-0.225007, 1.274993, 0.241056)",
        "(-0.224660, 1.269658, 0.231588)",
        "(-0.224551, 1.267353, 0.226771)",
        "(-0.224431, 1.263222, 0.216871)",
        "(-0.224415, 1.259892, 0.207018)",
        "(-0.224055, 1.257681, 0.197896)",
        "(-0.223354, 1.256486, 0.189448)",
        "(-0.222921, 1.256253, 0.185315)",
        "(-0.222240, 1.256376, 0.176856)",
        "(-0.221565, 1.257658, 0.168635)",
        "(-0.220432, 1.260643, 0.161396)",
        "(-0.218585, 1.265001, 0.154782)",
        "(-0.217522, 1.267644, 0.151496)",
        "(-0.215325, 1.273592, 0.144747)",
        "(-0.213145, 1.280835, 0.138124)",
        "(-0.210836, 1.289374, 0.131906)",
        "(-0.208696, 1.298687, 0.125848)",
        "(-0.207684, 1.303755, 0.122947)",
        "(-0.205843, 1.314303, 0.117399)",
        "(-0.204209, 1.325336, 0.112304)",
        "(-0.202719, 1.336603, 0.107744)",
        "(-0.201189, 1.348129, 0.103878)",
        "(-0.200415, 1.353964, 0.102154)",
        "(-0.199130, 1.365789, 0.099177)"
    ],
    "rightHandRotations": [
        "(316.037900, 79.993670, 327.307500)",
        "(316.119300, 79.982280, 327.304500)",
        "(316.220900, 79.957700, 327.314100)",
        "(316.358500, 79.955270, 327.292800)",
        "(316.367000, 79.947140, 327.286800)",
        "(316.350700, 79.932860, 327.290300)",
        "(316.351300, 79.917480, 327.285500)",
        "(316.340000, 79.892760, 327.291800)",
        "(316.333000, 79.887900, 327.292800)",
        "(316.331400, 79.888610, 327.285100)",
        "(316.325100, 79.879810, 327.279500)",
        "(316.296400, 79.844900, 327.301100)",
        "(316.221300, 79.817120, 327.302300)",
        "(316.193100, 79.807140, 327.274500)",
        "(316.204700, 79.807500, 327.241100)",
        "(316.270200, 79.805140, 327.184300)",
        "(316.394300, 79.808230, 327.106000)",
        "(316.545800, 79.816280, 327.051700)",
        "(316.721300, 79.852260, 326.978000)",
        "(316.807500, 79.874860, 326.938300)",
        "(317.032500, 79.907700, 326.850700)",
        "(317.275100, 79.830550, 326.865300)",
        "(317.464900, 79.651630, 327.033500)",
        "(317.623800, 79.542300, 327.128800)",
        "(317.748200, 79.551220, 327.096800)",
        "(318.032400, 79.648110, 326.918900)",
        "(318.252500, 79.517650, 326.919100)",
        "(318.317200, 79.162860, 327.166300)",
        "(318.316500, 78.948360, 327.302700)",
        "(318.381000, 78.675020, 327.293700)",
        "(318.584700, 78.645500, 326.886500)",
        "(319.009800, 79.003300, 325.998700)",
        "(320.045400, 79.989520, 324.316800)",
        "(321.417800, 81.286390, 322.314700)",
        "(322.218900, 82.018940, 321.115600)",
        "(323.927000, 83.605210, 318.526900)",
        "(326.107400, 85.312770, 315.816000)",
        "(329.598600, 86.752510, 314.862100)",
        "(332.620800, 87.171670, 315.151600)",
        "(333.576500, 86.976260, 315.139300)",
        "(334.933700, 86.641690, 314.968600)",
        "(336.400500, 86.441190, 314.770700)",
        "(338.652100, 86.608630, 314.393700)",
        "(340.435200, 86.621920, 313.869400)",
        "(340.968600, 86.491870, 313.629500)",
        "(341.845100, 86.203260, 313.507500)",
        "(342.737700, 85.958350, 313.715600)",
        "(343.979300, 85.859380, 314.030300)",
        "(345.171000, 85.819020, 314.126600)",
        "(345.597500, 85.840850, 314.164900)",
        "(345.951900, 85.904370, 314.285000)",
        "(346.129700, 85.983060, 314.366600)",
        "(346.468400, 86.110340, 314.256600)",
        "(346.913400, 86.303140, 314.012600)",
        "(347.147300, 86.417530, 313.899100)",
        "(347.641300, 86.600800, 313.959200)",
        "(348.185600, 86.675460, 314.530000)",
        "(348.429900, 86.676770, 315.123500)",
        "(348.755600, 86.713440, 315.389500)",
        "(349.040600, 86.753290, 315.426000)",
        "(349.742900, 86.888850, 315.529400)",
        "(350.747100, 87.033580, 316.003400)",
        "(351.608800, 87.116890, 316.385900)",
        "(351.934000, 87.060250, 316.796200)",
        "(351.899000, 86.952480, 317.003600)",
        "(352.003400, 86.638600, 317.344500)",
        "(352.342800, 86.322970, 317.569600)",
        "(352.800300, 86.137000, 317.664100)",
        "(353.131800, 86.081760, 317.756200)",
        "(353.168800, 86.055900, 317.735700)",
        "(353.244000, 86.008540, 317.588800)",
        "(353.333600, 85.935040, 317.346700)",
        "(353.630200, 86.086400, 317.050900)",
        "(354.292000, 86.372130, 316.503200)",
        "(354.722600, 86.510480, 316.086300)",
        "(355.845300, 86.917200, 315.082000)",
        "(357.390900, 87.456340, 313.978500)",
        "(359.425900, 87.975740, 313.055000)",
        "(2.081536, 88.570420, 312.435200)",
        "(3.664179, 88.995050, 312.232000)",
        "(7.056333, 90.080730, 311.776400)",
        "(10.684040, 91.362070, 311.093300)",
        "(14.775190, 93.295010, 311.498100)",
        "(18.060630, 94.894350, 313.094000)",
        "(19.262600, 95.058740, 313.652500)",
        "(21.861900, 95.312650, 314.376000)",
        "(24.764770, 95.876530, 314.750700)",
        "(28.025460, 96.977780, 314.550000)",
        "(31.608420, 98.647140, 313.831400)",
        "(33.529720, 99.607360, 313.331400)",
        "(37.336680, 101.874700, 312.300000)",
        "(40.157870, 104.431100, 313.537000)",
        "(41.466530, 106.135700, 316.100600)",
        "(42.481480, 107.049000, 318.163700)",
        "(43.087480, 107.407800, 318.849000)",
        "(44.544450, 108.042100, 319.533600)",
        "(46.203250, 108.341000, 319.609500)",
        "(47.746030, 108.322300, 319.422100)",
        "(48.785060, 107.700200, 318.506300)",
        "(48.861940, 107.436700, 318.136500)",
        "(49.158260, 107.501500, 317.834900)",
        "(49.455780, 108.054000, 317.877400)",
        "(49.759000, 108.788000, 317.873100)",
        "(50.149890, 109.614900, 317.282100)",
        "(50.344420, 110.001200, 316.806300)",
        "(50.706360, 110.804600, 315.581100)",
        "(51.061800, 111.789900, 314.540600)",
        "(51.171090, 112.636500, 314.008700)",
        "(50.903210, 113.020200, 314.437600)",
        "(50.732240, 113.011300, 315.078700)",
        "(50.378600, 112.701600, 316.293200)",
        "(49.827800, 111.663100, 316.680800)",
        "(49.153690, 110.369800, 316.343700)",
        "(48.473250, 109.327000, 315.744600)",
        "(48.064500, 108.912100, 315.389600)",
        "(46.933990, 108.139900, 314.990400)",
        "(45.132690, 107.240600, 315.074200)",
        "(42.873190, 106.321900, 315.271200)",
        "(40.920550, 105.391500, 315.008600)",
        "(39.816410, 104.888200, 314.843000)",
        "(36.940140, 103.527700, 314.856100)",
        "(32.375400, 101.438300, 315.859900)",
        "(27.554570, 99.320820, 317.324100)",
        "(22.885760, 97.315320, 317.976200)",
        "(20.438190, 96.347100, 318.036700)",
        "(15.199160, 94.605940, 318.251300)",
        "(9.807783, 93.061940, 318.962700)",
        "(4.446556, 91.404610, 319.562700)",
        "(359.040100, 90.237530, 319.917600)",
        "(356.256100, 89.926720, 319.866300)",
        "(350.962700, 89.122830, 319.825700)",
        "(346.138600, 88.378500, 319.977700)",
        "(341.483600, 87.638420, 320.252500)",
        "(337.157100, 86.854910, 320.422400)",
        "(334.994600, 86.582600, 320.520600)",
        "(330.828300, 86.373220, 320.716400)",
        "(327.130200, 86.155880, 320.677600)",
        "(323.663800, 85.724210, 321.126400)",
        "(320.160900, 84.844070, 322.379500)",
        "(318.546600, 84.473040, 322.941300)",
        "(315.545700, 83.889220, 323.548400)",
        "(312.366200, 83.362500, 324.333100)",
        "(309.450600, 82.325180, 325.736200)",
        "(307.016200, 80.914250, 327.660500)",
        "(305.842200, 80.280270, 328.518300)",
        "(303.635700, 79.124220, 329.884100)",
        "(301.600000, 77.837360, 331.356000)",
        "(299.881000, 76.651940, 332.994300)",
        "(298.889600, 75.704480, 334.499400)",
        "(298.764500, 75.424880, 335.073600)",
        "(298.428800, 74.753100, 336.139600)",
        "(298.234200, 74.353690, 336.629500)",
        "(298.401000, 75.094310, 335.966400)",
        "(298.823000, 75.860120, 335.260800)",
        "(298.972600, 76.253750, 334.976200)",
        "(299.003600, 76.571400, 334.811900)",
        "(298.678500, 76.449280, 335.120100)",
        "(298.294700, 76.244900, 335.449600)",
        "(298.079900, 75.767120, 335.955100)",
        "(297.951800, 75.325910, 336.409200)",
        "(297.519300, 74.182040, 337.627400)",
        "(296.771900, 73.059800, 338.867500)",
        "(295.840200, 71.890440, 340.195800)",
        "(294.988600, 70.587420, 341.597600)",
        "(294.571800, 69.869870, 342.384200)",
        "(293.710500, 68.562360, 343.930300)",
        "(292.853300, 67.562110, 345.082000)",
        "(292.051400, 66.385470, 346.485100)",
        "(291.449000, 65.392460, 347.760300)",
        "(291.148200, 64.988870, 348.292300)",
        "(290.521800, 64.414790, 349.197400)",
        "(289.840700, 63.357960, 350.525300)",
        "(289.026200, 61.623530, 352.641800)",
        "(288.317800, 60.175850, 354.436200)",
        "(287.997300, 59.712310, 355.019500)",
        "(287.404700, 58.636170, 356.459200)",
        "(286.787500, 57.360150, 358.068800)",
        "(286.231800, 56.345570, 359.273300)",
        "(285.722300, 54.878670, 0.920117)",
        "(285.480600, 54.061340, 1.893698)",
        "(285.002200, 53.160800, 3.047620)",
        "(284.352600, 52.873120, 3.352925)",
        "(283.506700, 52.385770, 3.749403)",
        "(282.762700, 51.691120, 4.483881)",
        "(282.498500, 51.458550, 4.779900)",
        "(282.079400, 50.970400, 5.355064)",
        "(281.741700, 50.289300, 6.026396)",
        "(281.530100, 49.779900, 6.556922)",
        "(281.547800, 49.625060, 6.753183)",
        "(281.602300, 49.677190, 6.699061)",
        "(281.852300, 49.564590, 6.814266)",
        "(282.202000, 49.341690, 7.208114)",
        "(282.468800, 49.318170, 7.257493)",
        "(282.666100, 49.875320, 6.684247)",
        "(282.793100, 50.390220, 6.136899)",
        "(283.120300, 51.299840, 5.159514)",
        "(283.538300, 51.667650, 4.720565)",
        "(283.787700, 51.589830, 4.659101)",
        "(283.835400, 51.118920, 4.878317)",
        "(283.880000, 50.769910, 5.141211)",
        "(284.043500, 50.082020, 5.720968)",
        "(284.202100, 49.403450, 6.337062)",
        "(284.322300, 49.080880, 6.570168)",
        "(284.462400, 49.037800, 6.528487)",
        "(284.528500, 49.266560, 6.270431)",
        "(284.699200, 49.676770, 5.807009)",
        "(284.865500, 50.076930, 5.412590)",
        "(284.939200, 50.056630, 5.476953)",
        "(284.983200, 50.287520, 5.267972)",
        "(285.043500, 50.673520, 4.883321)",
        "(285.165700, 51.378080, 4.169882)",
        "(285.133100, 51.197200, 4.391977)",
        "(285.054600, 50.990360, 4.607714)",
        "(284.907200, 50.491880, 5.085612)",
        "(284.828400, 50.258540, 5.342229)",
        "(284.699900, 50.046210, 5.496225)",
        "(284.631500, 50.123100, 5.385771)",
        "(284.637700, 49.979470, 5.508715)",
        "(284.667000, 49.647090, 5.763519)",
        "(284.662700, 49.356370, 6.038269)",
        "(284.698900, 49.065890, 6.347103)",
        "(284.974500, 48.922780, 6.594572)",
        "(285.340100, 49.297410, 6.297762)",
        "(285.651200, 49.633660, 6.102146)",
        "(285.826000, 49.779900, 6.060750)",
        "(286.405200, 50.987060, 5.166656)",
        "(287.222400, 52.937360, 3.598634)",
        "(287.720700, 54.335580, 2.409841)",
        "(287.997300, 55.280300, 1.711677)",
        "(288.215600, 55.687990, 1.485045)",
        "(288.795200, 56.891330, 0.712776)",
        "(289.170900, 57.967880, 359.931100)",
        "(289.286900, 58.641970, 359.416400)",
        "(289.380500, 59.161990, 359.086500)",
        "(289.420300, 59.437930, 358.879500)",
        "(289.491800, 60.251160, 358.172200)",
        "(289.601300, 60.735540, 357.728100)",
        "(289.740300, 60.738970, 357.815400)",
        "(289.971400, 60.715310, 357.960400)",
        "(290.012300, 60.615980, 358.125700)",
        "(290.033300, 60.004650, 358.813000)",
        "(290.154700, 58.952270, 0.003811)",
        "(290.365200, 57.701340, 1.524225)",
        "(290.653800, 56.490370, 2.980397)",
        "(290.767700, 55.838810, 3.748720)",
        "(291.033900, 54.547970, 5.270153)",
        "(291.315500, 53.117070, 6.950358)",
        "(291.688200, 51.886170, 8.378693)",
        "(292.132700, 51.166980, 9.446788)",
        "(292.516800, 50.998310, 9.799766)",
        "(293.113800, 51.290010, 9.972113)",
        "(293.534700, 52.092090, 9.480579)",
        "(293.987500, 53.018640, 9.003071)",
        "(294.314300, 53.707890, 8.631614)",
        "(294.414100, 54.107180, 8.387920)",
        "(294.648300, 54.912960, 7.801336)",
        "(294.905800, 55.551940, 7.418323)",
        "(295.035000, 55.709920, 7.387062)",
        "(295.041000, 55.979450, 7.151562)",
        "(294.995400, 56.152720, 6.955925)",
        "(294.974500, 56.472530, 6.618635)",
        "(295.080600, 56.406550, 6.776290)",
        "(295.051900, 56.142930, 6.989976)",
        "(294.890100, 55.431210, 7.568609)",
        "(294.837200, 54.956780, 8.039495)",
        "(294.767700, 54.079940, 8.868945)",
        "(294.741300, 53.417090, 9.507357)",
        "(294.771000, 52.792840, 10.125850)",
        "(294.729900, 52.218690, 10.737190)",
        "(294.742100, 52.031300, 10.968090)",
        "(294.672400, 51.605090, 11.442740)",
        "(294.562400, 51.058900, 12.068860)",
        "(294.502200, 50.637500, 12.579200)",
        "(294.421000, 50.145120, 13.211810)",
        "(294.397800, 49.765560, 13.649450)",
        "(294.280600, 48.822230, 14.720600)",
        "(293.994000, 47.939520, 15.735780)",
        "(293.698200, 47.558030, 16.228060)",
        "(293.450500, 47.209000, 16.729310)",
        "(293.339100, 46.882570, 17.122230)",
        "(293.080500, 46.214550, 17.979870)",
        "(292.944500, 45.838700, 18.506260)",
        "(292.773200, 45.601660, 19.001460)",
        "(292.621800, 45.213380, 19.641580)",
        "(292.550900, 44.948620, 20.043970)",
        "(292.385300, 44.589050, 20.673660)",
        "(292.215100, 44.289750, 21.205190)",
        "(292.065600, 43.780910, 22.087220)",
        "(291.885700, 43.052600, 23.194150)",
        "(291.764400, 42.637110, 23.755260)",
        "(291.480000, 41.778260, 24.866900)",
        "(291.351400, 40.945010, 26.121800)",
        "(291.004900, 40.550340, 26.866340)",
        "(290.519800, 40.459930, 27.153480)",
        "(290.331000, 40.430930, 27.377180)",
        "(290.081600, 40.265070, 28.012660)",
        "(289.812100, 39.825240, 28.786470)",
        "(289.437700, 38.928620, 30.035290)",
        "(289.125700, 38.230110, 31.178700)",
        "(288.984600, 38.196040, 31.368010)",
        "(288.688900, 38.598640, 31.183010)",
        "(288.406400, 39.066650, 31.019740)",
        "(288.084400, 39.224470, 31.273240)",
        "(287.628100, 39.475960, 31.316040)",
        "(287.411700, 39.893480, 31.003970)",
        "(287.012300, 41.313760, 29.830650)",
        "(286.750300, 42.491330, 28.913010)",
        "(286.563900, 42.963710, 28.857710)",
        "(286.440800, 43.079710, 29.238120)",
        "(286.359300, 42.992730, 29.582200)",
        "(286.238500, 43.018290, 30.061010)",
        "(286.111500, 43.672410, 29.874920)",
        "(285.879400, 44.280750, 29.748400)",
        "(285.661700, 45.078860, 29.410570)",
        "(285.561400, 45.620730, 29.075260)",
        "(285.276600, 46.811280, 28.297430)",
        "(285.117000, 47.831620, 27.655400)",
        "(285.083500, 48.256480, 27.713730)",
        "(284.952800, 47.898960, 28.578150)",
        "(284.846000, 47.870110, 28.889340)",
        "(284.683000, 50.099130, 27.140760)",
        "(284.566800, 52.746930, 24.798440)",
        "(284.381800, 54.593190, 23.334330)",
        "(284.173800, 55.660390, 22.608330)",
        "(284.038000, 55.876450, 22.596140)",
        "(283.954300, 57.541000, 21.351910)",
        "(284.139600, 60.263210, 19.038640)",
        "(284.246600, 61.757220, 17.926100)",
        "(284.307800, 62.601500, 17.322210)",
        "(284.334300, 62.728120, 17.374540)",
        "(284.342800, 62.984520, 17.483450)",
        "(284.381300, 64.997430, 15.754610)",
        "(284.619000, 68.232400, 12.591690)",
        "(284.880100, 68.680660, 12.306690)",
        "(284.991800, 67.705990, 13.366990)",
        "(285.174700, 64.880490, 16.254660)",
        "(285.097400, 61.858730, 19.285860)",
        "(284.909800, 60.016110, 20.903300)",
        "(284.695600, 59.834610, 20.949130)",
        "(284.596700, 60.129720, 20.593980)",
        "(284.403600, 60.878430, 19.809120)",
        "(284.275500, 61.903460, 18.944120)",
        "(284.187300, 63.789240, 17.236160)",
        "(284.046000, 66.177200, 15.073970)",
        "(284.013500, 67.356250, 14.024490)",
        "(283.978000, 70.142740, 11.511910)",
        "(283.946100, 73.121540, 8.725381)",
        "(284.028400, 75.920300, 6.190862)",
        "(284.286100, 78.222650, 4.228586)",
        "(284.418300, 79.079780, 3.571415)",
        "(284.691000, 80.830570, 2.190242)",
        "(285.069500, 82.991460, 0.370829)",
        "(285.463900, 84.757070, 358.912000)",
        "(285.848300, 86.325200, 357.630700)",
        "(286.048800, 87.018070, 357.032000)",
        "(286.534600, 87.876300, 356.454000)",
        "(287.151100, 88.402070, 356.242300)",
        "(287.721700, 89.266730, 355.620800)",
        "(288.231500, 90.583440, 354.424200)",
        "(288.538700, 91.363750, 353.709100)",
        "(289.210300, 92.928750, 352.363600)",
        "(289.912800, 94.574040, 350.814000)",
        "(290.784500, 96.469000, 349.062500)",
        "(291.832000, 98.315670, 347.367200)",
        "(292.251600, 99.009320, 346.722000)",
        "(293.058600, 100.074100, 345.659800)",
        "(293.968600, 100.513800, 345.216600)",
        "(294.982600, 100.558300, 345.284500)",
        "(295.748500, 100.521500, 345.303000)",
        "(296.149700, 100.595500, 345.211900)",
        "(297.221200, 100.967600, 344.838400)",
        "(298.187700, 101.395200, 344.206700)",
        "(298.942400, 101.758900, 343.488100)",
        "(299.538800, 101.695400, 343.263400)",
        "(299.874800, 101.550400, 343.238800)",
        "(300.747900, 101.447800, 343.082600)",
        "(301.887300, 101.279400, 342.775100)",
        "(302.900700, 101.207100, 342.225500)",
        "(303.658600, 101.629400, 341.005600)",
        "(304.033100, 101.882100, 340.331500)",
        "(304.947500, 102.306800, 339.004100)",
        "(306.101700, 102.037200, 338.192300)",
        "(307.141200, 101.226400, 337.931600)",
        "(307.936500, 100.530900, 337.356700)",
        "(308.249200, 100.333100, 336.833800)",
        "(308.943400, 99.660260, 336.044800)",
        "(309.446300, 98.569790, 335.649700)",
        "(309.557700, 97.273460, 335.400100)",
        "(309.624200, 95.910600, 335.161300)",
        "(309.609400, 95.086240, 335.182500)",
        "(309.401200, 93.284660, 335.464100)",
        "(309.102500, 91.773000, 335.368700)",
        "(308.535300, 89.928930, 335.504600)",
        "(307.635700, 87.681420, 336.208000)",
        "(306.988700, 86.572940, 336.690400)",
        "(305.811600, 84.877640, 337.130200)",
        "(304.735600, 83.460460, 337.380200)",
        "(303.553000, 81.892780, 337.911600)",
        "(302.332700, 80.712660, 338.118200)",
        "(301.716900, 80.127060, 338.270700)",
        "(300.618900, 79.175590, 338.486300)",
        "(299.581900, 78.454130, 338.560500)",
        "(298.114600, 77.266110, 339.074800)",
        "(296.611400, 75.920080, 339.865200)",
        "(296.011100, 75.164260, 340.433300)",
        "(294.910900, 73.675130, 341.591400)",
        "(293.779100, 72.112520, 342.854100)",
        "(292.627400, 70.483710, 344.469100)",
        "(292.079900, 69.700680, 345.184000)",
        "(291.114100, 68.145810, 346.598800)",
        "(290.125700, 65.949010, 348.918300)",
        "(289.281600, 63.467970, 351.633900)",
        "(288.641100, 61.352020, 353.957300)",
        "(287.999800, 59.441430, 356.111900)",
        "(287.685800, 58.435860, 357.217800)",
        "(287.066300, 56.544430, 359.361600)",
        "(286.566700, 54.513290, 1.787286)",
        "(286.069100, 52.661370, 4.114091)",
        "(285.647000, 50.843060, 6.377929)",
        "(285.414600, 50.044810, 7.450915)",
        "(284.935600, 49.121530, 8.835946)",
        "(284.581600, 48.156010, 10.362620)",
        "(284.304100, 47.671840, 11.552180)",
        "(283.928800, 47.443740, 12.487570)",
        "(283.709200, 47.250910, 13.031870)",
        "(283.370100, 46.951310, 14.132490)",
        "(283.004200, 46.824530, 15.053850)",
        "(282.579800, 47.336860, 15.209830)",
        "(282.368700, 49.206470, 14.157070)",
        "(282.338700, 50.344760, 13.456710)",
        "(282.115700, 52.347430, 12.198020)",
        "(281.847000, 53.360640, 12.088290)",
        "(281.635800, 53.314540, 13.224520)",
        "(281.507000, 54.084930, 13.501630)",
        "(281.444900, 54.931860, 13.177530)",
        "(281.355200, 57.053990, 12.090830)",
        "(281.311200, 60.107280, 10.083570)",
        "(281.210600, 63.056400, 8.057911)",
        "(280.995200, 64.854510, 7.153591)",
        "(280.852800, 65.404540, 7.054822)",
        "(280.683500, 66.351560, 6.968540)",
        "(280.645300, 67.682540, 6.548686)",
        "(280.651200, 69.338610, 5.725543)",
        "(280.638100, 71.543460, 4.233430)",
        "(280.682200, 72.629540, 3.523922)",
        "(280.788500, 74.930870, 2.008157)",
        "(280.987400, 77.237760, 0.364315)",
        "(281.168100, 78.728550, 359.561900)",
        "(281.362900, 79.103680, 359.935700)",
        "(281.522300, 79.704280, 359.670700)",
        "(281.892500, 81.603420, 358.334500)",
        "(282.386800, 83.203540, 357.284900)",
        "(283.014600, 84.594740, 356.497900)",
        "(283.560200, 85.259990, 356.318300)",
        "(283.709100, 85.438580, 356.403400)",
        "(283.931900, 86.085390, 356.113000)",
        "(284.454400, 87.297500, 355.321100)",
        "(285.468500, 89.104000, 354.045500)",
        "(286.336600, 91.053550, 352.403400)",
        "(286.658600, 91.799220, 351.733400)",
        "(287.186400, 92.956510, 350.754200)",
        "(287.811200, 93.537500, 350.437300)",
        "(288.693400, 94.209920, 350.157200)",
        "(289.532100, 95.003250, 349.543500)",
        "(289.830000, 95.527040, 349.026200)",
        "(290.213100, 96.804010, 347.596500)",
        "(290.635500, 98.205670, 346.134600)",
        "(291.476800, 99.938160, 344.390900)",
        "(292.609800, 102.129700, 341.976400)",
        "(293.212000, 102.971900, 340.988900)",
        "(294.130400, 103.734100, 339.944600)",
        "(294.876500, 103.964700, 339.279500)",
        "(296.089100, 105.001300, 337.719600)",
        "(297.883100, 106.586100, 335.281300)",
        "(298.863100, 106.953400, 334.453500)",
        "(300.528400, 106.680200, 334.112700)",
        "(301.733300, 105.753800, 334.345000)",
        "(302.818800, 106.018900, 333.203900)",
        "(304.231400, 106.705900, 331.561100)",
        "(305.061200, 106.982900, 330.726200)",
        "(306.598500, 106.789500, 329.630900)",
        "(307.647200, 106.124900, 329.006000)",
        "(308.601700, 106.046900, 327.715100)",
        "(309.874200, 105.566600, 326.533400)",
        "(310.488600, 104.840700, 326.378000)",
        "(311.411700, 102.936400, 326.653300)",
        "(312.162000, 100.909100, 326.966500)",
        "(312.660000, 99.216510, 326.896500)",
        "(312.893000, 97.406270, 326.881100)",
        "(312.837900, 96.408630, 326.972000)",
        "(312.538100, 94.735390, 326.952800)",
        "(312.022000, 93.160270, 326.854900)",
        "(311.492300, 91.607310, 326.890100)",
        "(310.659900, 89.824100, 327.376400)",
        "(310.118700, 88.990290, 327.642800)",
        "(308.921300, 87.415890, 328.127600)",
        "(307.739000, 86.165720, 328.493800)",
        "(306.535600, 84.786080, 329.043900)",
        "(305.612400, 84.081570, 329.193200)",
        "(305.044400, 83.798260, 329.178500)",
        "(303.992900, 83.320560, 329.158800)",
        "(302.902000, 82.859250, 329.304800)",
        "(301.849400, 82.424150, 329.498300)",
        "(300.650000, 81.820240, 329.864200)",
        "(300.129800, 81.521820, 330.054700)",
        "(299.135400, 80.752390, 330.750300)",
        "(298.047100, 80.011230, 331.424000)",
        "(296.948900, 79.463120, 331.909800)",
        "(296.115100, 78.811450, 332.570400)",
        "(295.832100, 78.426450, 333.012800)",
        "(295.163300, 77.558450, 333.917400)",
        "(294.298900, 76.073240, 335.588700)",
        "(293.451800, 74.499210, 337.320000)",
        "(292.592400, 72.974690, 339.033200)",
        "(292.235200, 72.253110, 339.865700)",
        "(291.658300, 70.945930, 341.439400)",
        "(291.151900, 69.728380, 342.946300)",
        "(290.655900, 68.848850, 344.217700)",
        "(290.209100, 68.269790, 345.160600)",
        "(289.949000, 67.920340, 345.656800)",
        "(289.403800, 67.103610, 346.948500)",
        "(288.866800, 66.485330, 348.115500)",
        "(288.464400, 66.012410, 349.162000)",
        "(288.102100, 65.630300, 350.174200)",
        "(287.902100, 65.509460, 350.591700)",
        "(287.588800, 65.601270, 351.166000)",
        "(287.372700, 65.359860, 352.285700)",
        "(287.101600, 65.177710, 353.373700)",
        "(286.749100, 65.524940, 353.760200)",
        "(286.593400, 65.582230, 354.089400)",
        "(286.391100, 65.504940, 355.201200)",
        "(286.273900, 66.106460, 355.601600)",
        "(286.127000, 67.226880, 355.425400)",
        "(285.991300, 68.243030, 355.409200)",
        "(286.005300, 68.952770, 355.259300)",
        "(285.993400, 70.572710, 354.605000)",
        "(286.047100, 72.574480, 353.406100)",
        "(286.355800, 73.814630, 352.968700)",
        "(286.290600, 74.812550, 352.635600)",
        "(286.385200, 75.672100, 351.878800)",
        "(286.466300, 77.459340, 350.631700)",
        "(286.799000, 78.995680, 349.504200)",
        "(286.798600, 81.684380, 347.607200)",
        "(286.790800, 83.206350, 346.763300)",
        "(286.745600, 83.579330, 346.722200)",
        "(286.593300, 84.821770, 345.960700)",
        "(286.444600, 85.892590, 345.477900)",
        "(286.453200, 87.076590, 344.901900)",
        "(286.582500, 87.624150, 344.620700)",
        "(286.541100, 88.841280, 343.916800)",
        "(286.500300, 89.982730, 343.331300)",
        "(286.759900, 91.239510, 342.624400)",
        "(287.041700, 92.205150, 342.216800)",
        "(287.343400, 92.708610, 342.294000)",
        "(287.461600, 92.931790, 342.318700)",
        "(287.741000, 93.685110, 341.949600)",
        "(287.993700, 94.689250, 341.251700)",
        "(288.335800, 95.633040, 340.627100)",
        "(288.675800, 96.053310, 340.448400)",
        "(288.720300, 96.099080, 340.544200)",
        "(288.887500, 96.196110, 340.750200)",
        "(289.576800, 97.346690, 339.828200)",
        "(290.326700, 98.616930, 338.974900)",
        "(290.837500, 98.881890, 338.720400)",
        "(291.107900, 98.964390, 338.681500)",
        "(291.935300, 98.882000, 338.932900)",
        "(292.854600, 98.917400, 338.945000)",
        "(293.629200, 99.174120, 338.719900)",
        "(294.326300, 99.121750, 338.789800)",
        "(294.617600, 98.759060, 339.150400)",
        "(295.098200, 98.110470, 339.749500)",
        "(295.712800, 98.289510, 339.482800)",
        "(296.424300, 99.285260, 338.406100)",
        "(297.437300, 100.643300, 336.759300)",
        "(297.966100, 101.071000, 336.065800)",
        "(298.841000, 100.955600, 335.810800)",
        "(299.900700, 100.316200, 336.099400)",
        "(301.076200, 100.450400, 335.611400)",
        "(302.448200, 101.262700, 334.255000)",
        "(303.156600, 101.568600, 333.725900)",
        "(304.646100, 101.388700, 332.681200)",
        "(305.467200, 101.791100, 332.081400)",
        "(306.248300, 101.595600, 331.438600)",
        "(307.145600, 101.561000, 330.608600)",
        "(307.620000, 101.467900, 330.219400)",
        "(308.497200, 100.819600, 329.889000)",
        "(309.054000, 99.715880, 330.004400)",
        "(309.529500, 99.234880, 329.509400)",
        "(310.189900, 99.610810, 328.055800)",
        "(310.579600, 99.709550, 327.374800)",
        "(311.298200, 99.346780, 326.376300)",
        "(311.349600, 98.088550, 326.532200)",
        "(311.419600, 98.031120, 325.657900)",
        "(311.900600, 99.097950, 323.530400)",
        "(312.098600, 99.411210, 322.573600)",
        "(312.144700, 98.605950, 322.134300)",
        "(311.710500, 96.608730, 323.086400)",
        "(311.187100, 94.843370, 323.700500)",
        "(310.555800, 93.189730, 324.181700)",
        "(310.143200, 92.278760, 324.500400)",
        "(309.235400, 90.342670, 325.352800)",
        "(308.270100, 88.831830, 325.891800)",
        "(307.316800, 87.637880, 326.122200)",
        "(306.273800, 86.145160, 326.733600)",
        "(305.756000, 85.402440, 327.079200)",
        "(304.729600, 84.128190, 327.602600)",
        "(303.560300, 83.191500, 327.765600)",
        "(302.389700, 82.238940, 328.111200)",
        "(301.334000, 81.433560, 328.419400)",
        "(300.828800, 81.098340, 328.550000)",
        "(299.837800, 80.289550, 328.957700)",
        "(298.979300, 79.185510, 329.834400)",
        "(297.943000, 78.163830, 330.710100)",
        "(296.751300, 77.348650, 331.448700)",
        "(296.259400, 77.094280, 331.665400)",
        "(295.279900, 76.609930, 332.163500)",
        "(294.291900, 75.779020, 333.052900)",
        "(293.287200, 74.601220, 334.419400)",
        "(292.330300, 73.129750, 336.125000)",
        "(291.874100, 72.439660, 337.013600)",
        "(291.089500, 71.385000, 338.399800)",
        "(290.469800, 70.203000, 340.035800)",
        "(289.851500, 68.692250, 342.002700)",
        "(288.982500, 66.505180, 344.563300)",
        "(288.665100, 65.091880, 346.246400)",
        "(288.295300, 62.959580, 348.997900)",
        "(288.164400, 61.589510, 351.042800)",
        "(287.947100, 60.403450, 352.980500)",
        "(287.564800, 58.987010, 355.130400)",
        "(287.383600, 58.345890, 356.165600)",
        "(287.119900, 57.270690, 357.991100)",
        "(286.962300, 55.586570, 0.640792)",
        "(286.656000, 54.120300, 3.047195)",
        "(286.400600, 53.169720, 4.902781)",
        "(286.319100, 52.690660, 5.843114)",
        "(286.189200, 51.592170, 7.902247)",
        "(286.018000, 50.709210, 9.848382)",
        "(285.773200, 51.077930, 10.453660)",
        "(285.570200, 51.779970, 10.746100)",
        "(285.470800, 51.836990, 11.213860)",
        "(285.187000, 51.431200, 12.610310)",
        "(284.810900, 50.855740, 14.171490)",
        "(284.492600, 50.896070, 15.117750)",
        "(284.296700, 52.263890, 14.801700)",
        "(284.131000, 52.953270, 14.606060)",
        "(283.764500, 54.269220, 14.273440)",
        "(283.308800, 55.400160, 14.224950)",
        "(282.860000, 57.284270, 13.362710)",
        "(282.477200, 59.736150, 11.869330)",
        "(282.319900, 61.244130, 10.862980)",
        "(282.032000, 65.068950, 7.934705)",
        "(281.874500, 70.247800, 3.692132)",
        "(281.739900, 75.389910, 359.395800)",
        "(281.701900, 79.975810, 355.743300)",
        "(281.671200, 82.065360, 354.066800)",
        "(281.698100, 86.135970, 350.715100)",
        "(282.130800, 89.563600, 348.213300)",
        "(282.651600, 92.187030, 346.451900)",
        "(282.985600, 94.399000, 344.931600)",
        "(283.203700, 95.372290, 344.312500)",
        "(283.829500, 97.645940, 342.758400)",
        "(284.550700, 100.169500, 340.706900)",
        "(285.258000, 102.462900, 338.817400)",
        "(285.936200, 104.307400, 337.250100)",
        "(286.275900, 104.806600, 336.844600)",
        "(287.168700, 105.126300, 336.798700)",
        "(288.201500, 104.647100, 337.458100)",
        "(289.351600, 103.976100, 338.307600)",
        "(290.446500, 103.990100, 338.256400)",
        "(290.890000, 104.170600, 337.975200)",
        "(291.905400, 104.392600, 337.600600)",
        "(292.948200, 104.435400, 337.321600)",
        "(294.023700, 104.556600, 336.971400)",
        "(295.031100, 105.197400, 335.976300)",
        "(295.537400, 105.798400, 335.123500)",
        "(296.771900, 107.312600, 333.131800)",
        "(298.051600, 108.299800, 331.543300)",
        "(299.340700, 108.405000, 330.939500)",
        "(299.930300, 108.321800, 330.788700)",
        "(301.103200, 108.282400, 330.128500)",
        "(302.485500, 108.571900, 329.130400)",
        "(303.991300, 109.011800, 327.693200)",
        "(305.578400, 109.446900, 326.077300)",
        "(306.759600, 110.791500, 323.591700)",
        "(307.424700, 111.794900, 321.911100)",
        "(308.693100, 113.478800, 318.729000)",
        "(309.494000, 113.761500, 316.946900)",
        "(309.800300, 113.009500, 316.299300)",
        "(310.175800, 112.561000, 315.024500)",
        "(310.317600, 112.135400, 314.545700)",
        "(310.338800, 110.516500, 314.411800)",
        "(309.937100, 108.273600, 315.057700)",
        "(309.545600, 106.015800, 315.569500)",
        "(309.026600, 103.462100, 316.425800)",
        "(308.584100, 101.949100, 317.195600)",
        "(307.631200, 99.086460, 318.767300)",
        "(306.911700, 97.070300, 319.426800)",
        "(306.114600, 95.518230, 319.833900)",
        "(305.191700, 93.957740, 320.313300)",
        "(304.680000, 93.177740, 320.659100)",
        "(303.719200, 91.725240, 321.278700)",
        "(302.762900, 90.372050, 321.786900)",
        "(301.871100, 88.895740, 322.525800)",
        "(300.843300, 87.435390, 323.394400)",
        "(300.362500, 86.745090, 323.770000)",
        "(299.439400, 85.460750, 324.494400)",
        "(298.353600, 84.397930, 325.084000)",
        "(297.134100, 83.513180, 325.509000)",
        "(295.964800, 82.308850, 326.388000)",
        "(295.400600, 81.808400, 326.757500)",
        "(294.312500, 80.770030, 327.564000)",
        "(293.210500, 79.581730, 328.714900)",
        "(292.089000, 78.287320, 329.903900)",
        "(291.008800, 76.597290, 331.668600)",
        "(290.473300, 75.769830, 332.553500)",
        "(289.507400, 74.090260, 334.383900)",
        "(288.753900, 72.493840, 336.317900)",
        "(288.139800, 71.172970, 337.952200)",
        "(287.298600, 69.070200, 340.342300)",
        "(286.865100, 67.594510, 342.086800)",
        "(286.183500, 64.768710, 345.482300)",
        "(285.674500, 62.710690, 348.059400)",
        "(285.329000, 60.975300, 350.446000)",
        "(285.176300, 58.736490, 353.662300)",
        "(285.081700, 57.763070, 355.073000)",
        "(284.729600, 55.612450, 357.966000)",
        "(284.559100, 53.829690, 0.694259)",
        "(284.534800, 52.688920, 2.908612)",
        "(284.477300, 51.326290, 5.374748)",
        "(284.376700, 50.603720, 6.646065)",
        "(284.169000, 50.127830, 8.145386)",
        "(283.948100, 50.522360, 8.721869)",
        "(283.774100, 51.015960, 9.266180)",
        "(283.721300, 51.189820, 10.260770)",
        "(283.683300, 51.271990, 10.758210)",
        "(283.599700, 51.470410, 11.637980)",
        "(283.566800, 51.950370, 12.340680)",
        "(283.436600, 52.826640, 12.538210)",
        "(283.249600, 53.946530, 12.492720)",
        "(283.198800, 54.643940, 12.329900)",
        "(283.060800, 56.120510, 11.880810)",
        "(282.869400, 57.568150, 11.398940)",
        "(282.726000, 58.844380, 11.188390)",
        "(282.738100, 60.254060, 10.905510)",
        "(282.815300, 60.885860, 10.847880)",
        "(282.883800, 62.635730, 10.152210)",
        "(282.804800, 64.162800, 9.526795)",
        "(282.805200, 65.459010, 9.153540)",
        "(282.789300, 67.261330, 8.138479)",
        "(282.773100, 68.467190, 7.289180)",
        "(282.871600, 70.695660, 5.737854)",
        "(283.079200, 72.071100, 5.059530)",
        "(283.306500, 72.747730, 5.105524)",
        "(283.543300, 73.949620, 4.452116)",
        "(283.686400, 74.780430, 3.855789)",
        "(284.190400, 76.043310, 3.136968)",
        "(285.170600, 77.432800, 2.375845)",
        "(286.463100, 79.341070, 1.211654)",
        "(287.243400, 80.906770, 0.203536)",
        "(287.557100, 81.502590, 359.843600)",
        "(288.075500, 82.564100, 359.208100)",
        "(288.724800, 83.879890, 358.220100)",
        "(289.450100, 85.575800, 356.711800)",
        "(289.716100, 86.649700, 355.682800)",
        "(289.690000, 86.844960, 355.416200)",
        "(289.859900, 87.115180, 355.124700)",
        "(290.136700, 87.746950, 354.321000)",
        "(290.539900, 88.436940, 353.283100)",
        "(291.288900, 89.002140, 352.551700)",
        "(291.651500, 89.247700, 352.171900)",
        "(292.365500, 89.416470, 351.609300)",
        "(293.223600, 89.455090, 351.122700)",
        "(294.224400, 89.033580, 350.664200)",
        "(295.042700, 88.754880, 350.671100)",
        "(295.322200, 89.255120, 350.293700)",
        "(296.178900, 91.032740, 347.873300)",
        "(296.853200, 93.215020, 345.067700)",
        "(297.693600, 95.475170, 341.969400)",
        "(298.526700, 96.368930, 340.258200)",
        "(298.743800, 96.042190, 340.140400)",
        "(299.110300, 95.666560, 339.752500)",
        "(299.684700, 96.894680, 337.482800)",
        "(300.402700, 98.813310, 334.235300)",
        "(301.208600, 99.292140, 332.321100)",
        "(301.567900, 99.041180, 331.918100)",
        "(302.292700, 98.541520, 330.962700)",
        "(303.335600, 98.729220, 328.920200)",
        "(304.402600, 98.014460, 327.548500)",
        "(305.275100, 95.773300, 327.525500)",
        "(305.313800, 94.793070, 328.012200)",
        "(305.523400, 92.754880, 328.139600)",
        "(305.581600, 90.972180, 328.241100)",
        "(305.244900, 88.433560, 329.150200)",
        "(304.525300, 85.602800, 330.491300)",
        "(304.058400, 84.381140, 331.073700)",
        "(303.185100, 82.464160, 331.797100)",
        "(302.377000, 80.970430, 332.286900)",
        "(301.520200, 79.631080, 332.831400)",
        "(300.292600, 78.216990, 333.538800)",
        "(299.486400, 77.658970, 333.781400)",
        "(297.999300, 76.908790, 333.954300)",
        "(296.606400, 76.215680, 334.268600)",
        "(295.244900, 75.239300, 335.001100)",
        "(293.898200, 74.028680, 335.980600)",
        "(293.169000, 73.335150, 336.592100)",
        "(291.847400, 71.893840, 337.892900)",
        "(290.624800, 70.463940, 339.172800)",
        "(289.554700, 68.487980, 341.164400)",
        "(288.642000, 66.264650, 343.513900)",
        "(288.259300, 65.155880, 344.740400)",
        "(287.537000, 62.847570, 347.324300)",
        "(286.862400, 60.218970, 350.242100)",
        "(286.331100, 58.009680, 352.791600)",
        "(286.024800, 56.268380, 354.968800)",
        "(285.927700, 55.612500, 355.861700)",
        "(285.718600, 54.128910, 357.852800)",
        "(285.348300, 52.151250, 0.295100)",
        "(285.037900, 49.611260, 3.444371)",
        "(284.911600, 47.494440, 6.246949)",
        "(284.869000, 46.706170, 7.388011)",
        "(284.870700, 44.982940, 9.931115)",
        "(284.960400, 43.117820, 12.720540)",
        "(284.888000, 41.334350, 15.374080)",
        "(284.883400, 40.386600, 17.225080)",
        "(284.914100, 40.179830, 17.909950)",
        "(284.904500, 39.768300, 19.302840)",
        "(284.893600, 39.028940, 21.267230)",
        "(284.879800, 38.293380, 23.261280)",
        "(284.774400, 37.943180, 24.815270)",
        "(284.685600, 37.944760, 25.405670)",
        "(284.420800, 38.313430, 26.239200)",
        "(284.114100, 39.349610, 26.314820)",
        "(283.894000, 40.551330, 26.128420)",
        "(283.651900, 41.445950, 26.328210)",
        "(283.488900, 41.607770, 26.729710)",
        "(283.144900, 42.268420, 27.130700)",
        "(282.807900, 42.626440, 27.949610)",
        "(282.634300, 42.772760, 28.940040)",
        "(282.571800, 43.173470, 29.670700)",
        "(282.471800, 43.666310, 29.738460)",
        "(282.121600, 44.475380, 29.733480)",
        "(281.969100, 45.770760, 29.393700)",
        "(282.111800, 47.329520, 28.921520)",
        "(282.296700, 48.958900, 28.250390)",
        "(282.385300, 49.710250, 27.930210)",
        "(282.662100, 51.441190, 27.048650)",
        "(282.934600, 53.659780, 25.643980)",
        "(283.220300, 56.382440, 23.682090)",
        "(283.482400, 58.523370, 21.961690)",
        "(283.511700, 61.409230, 19.480380)",
        "(283.590200, 63.254330, 18.043170)",
        "(283.990100, 65.853580, 16.094450)",
        "(284.217600, 69.396730, 12.807860)",
        "(284.306200, 72.712870, 9.663095)",
        "(284.459800, 74.144770, 8.276277)",
        "(284.923000, 76.819830, 5.774163)",
        "(285.442100, 79.395760, 3.332623)",
        "(285.765400, 81.760080, 0.856488)",
        "(286.205400, 83.971690, 358.507300)",
        "(286.524500, 84.722760, 357.681400)",
        "(287.105100, 85.641980, 356.709300)",
        "(287.637000, 87.108630, 355.073800)",
        "(288.125100, 89.439060, 352.430000)",
        "(288.896600, 91.685350, 349.915200)",
        "(289.322100, 92.694700, 348.770200)",
        "(290.119700, 94.791120, 346.378700)",
        "(290.545000, 97.267630, 343.516200)",
        "(291.217600, 100.366900, 339.908600)",
        "(292.394000, 103.004300, 336.899400)",
        "(293.025100, 103.692300, 336.139000)",
        "(294.184200, 104.120500, 335.603600)",
        "(294.952800, 104.594100, 335.090100)",
        "(295.685900, 107.336400, 331.883100)",
        "(296.817700, 110.578400, 328.223000)",
        "(297.409500, 111.830100, 326.671000)",
        "(298.489800, 113.439700, 324.332600)",
        "(299.553800, 114.476800, 322.624400)",
        "(300.771000, 116.368200, 319.493900)",
        "(302.185600, 117.288800, 317.104700)",
        "(302.714200, 116.775200, 316.871400)",
        "(303.500100, 115.312900, 316.833000)",
        "(304.382000, 113.893700, 316.448100)",
        "(305.265300, 112.368400, 315.885200)",
        "(305.792400, 109.192400, 316.837300)",
        "(305.803700, 107.088200, 317.894200)",
        "(305.759100, 103.158500, 319.707600)",
        "(305.691100, 100.015500, 320.690600)",
        "(305.259200, 97.022630, 321.732700)",
        "(304.472200, 94.501850, 322.576000)",
        "(304.112800, 93.803150, 322.382900)",
        "(303.372600, 91.939120, 322.666300)",
        "(302.030900, 88.949710, 324.690300)",
        "(300.768800, 86.902230, 325.768900)",
        "(299.610400, 85.716680, 325.970900)",
        "(298.973600, 84.870520, 326.465300)",
        "(297.548700, 82.941640, 327.932600)",
        "(296.098100, 81.411290, 329.058800)",
        "(294.761000, 79.929500, 330.215100)",
        "(293.447200, 78.192870, 331.764500)",
        "(292.799000, 77.017520, 332.845600)",
        "(291.476300, 74.472730, 335.498000)",
        "(290.167400, 72.239810, 337.801100)",
        "(288.978400, 70.485290, 339.614300)",
        "(288.008900, 68.834590, 341.473300)",
        "(287.626700, 67.803920, 342.669300)",
        "(286.825200, 65.020260, 345.935100)",
        "(285.776900, 60.583500, 350.970900)",
        "(285.776900, 60.583500, 350.970900)",
        "(285.177900, 57.566320, 354.418100)",
        "(284.704700, 54.350390, 358.140400)",
        "(284.449100, 50.757200, 2.482149)",
        "(284.302900, 47.888440, 6.113085)",
        "(284.114800, 45.700150, 8.934002)",
        "(284.080900, 43.672100, 11.744610)",
        "(284.134600, 42.372010, 13.544850)",
        "(284.391000, 39.441550, 17.754280)",
        "(284.457900, 37.032470, 21.304500)",
        "(284.595700, 35.945780, 23.503800)",
        "(284.835000, 36.080240, 24.558100)",
        "(284.900100, 36.305720, 24.907890)",
        "(284.949000, 36.980150, 25.453130)",
        "(285.013300, 37.740850, 26.089900)",
        "(284.957800, 37.850280, 27.346670)",
        "(284.954400, 37.766850, 28.809990)",
        "(284.976400, 37.835440, 29.450060)",
        "(284.980800, 37.951550, 30.718840)",
        "(285.036300, 38.032320, 32.026260)",
        "(284.980700, 38.284930, 33.142250)",
        "(284.784800, 39.355190, 33.293740)",
        "(284.648300, 40.147450, 33.082750)",
        "(284.256200, 41.946940, 32.381690)",
        "(283.790200, 43.543910, 31.897260)",
        "(283.375900, 44.654460, 31.831220)",
        "(282.987900, 45.595170, 31.827520)",
        "(282.802100, 46.113000, 31.720590)",
        "(282.364100, 46.976510, 31.621080)",
        "(281.865800, 48.192590, 30.983100)",
        "(281.506100, 49.417830, 30.509430)",
        "(281.245900, 51.303340, 29.303860)",
        "(281.149400, 53.086240, 27.809190)",
        "(281.235000, 57.474680, 24.044380)",
        "(281.563200, 61.738030, 20.298420)",
        "(281.942500, 64.480080, 18.081370)",
        "(282.375000, 66.446390, 16.649870)",
        "(282.733500, 67.936730, 15.392960)",
        "(283.614800, 71.546820, 12.405890)",
        "(284.545700, 74.928060, 9.500575)",
        "(285.091400, 77.104940, 7.527840)",
        "(285.355900, 77.658900, 6.960045)",
        "(285.663400, 78.122370, 6.549268)",
        "(286.657200, 80.409060, 4.398234)",
        "(287.548600, 83.408490, 1.315728)",
        "(288.373800, 86.799860, 357.645000)",
        "(289.146800, 90.373210, 353.723600)",
        "(289.487200, 91.800410, 352.083200)",
        "(290.337000, 94.238300, 349.346100)",
        "(291.271700, 96.292290, 346.971800)",
        "(291.997800, 97.564220, 345.362700)",
        "(292.573100, 99.190830, 343.347800)",
        "(292.918800, 100.284100, 341.997200)",
        "(293.622600, 102.991000, 338.705000)",
        "(294.330200, 105.706600, 335.373800)",
        "(295.105100, 107.542800, 333.072500)",
        "(295.899700, 108.847800, 331.100400)",
        "(296.394000, 109.507900, 330.139800)",
        "(297.506500, 110.984800, 328.041700)",
        "(298.694400, 112.671700, 325.698200)",
        "(299.782400, 114.168900, 323.358200)",
        "(300.718000, 114.855900, 321.736900)",
        "(301.211900, 114.890800, 321.251700)",
        "(302.145400, 114.441100, 320.737400)",
        "(302.949200, 113.566400, 320.538200)",
        "(303.626800, 113.082300, 319.904400)",
        "(303.869300, 112.776400, 319.529100)",
        "(304.322200, 112.582000, 318.470100)",
        "(304.558900, 112.103300, 317.425100)",
        "(304.738600, 110.929900, 317.039400)",
        "(304.828900, 109.111600, 317.148400)",
        "(304.831200, 106.507300, 318.032900)",
        "(304.810300, 105.240200, 318.425800)",
        "(304.604900, 102.830900, 319.000500)",
        "(304.170600, 100.469300, 319.677200)",
        "(303.657000, 98.130890, 320.297900)",
        "(303.022300, 95.579260, 321.088900)",
        "(302.668700, 94.194080, 321.651600)",
        "(302.045000, 91.509440, 322.683900)",
        "(301.398200, 88.702880, 323.962800)",
        "(300.554400, 85.128590, 326.287000)",
        "(299.563000, 81.301130, 329.054400)",
        "(299.061100, 79.762660, 330.069600)",
        "(297.991700, 76.971490, 331.903900)",
        "(296.985400, 74.286210, 333.798500)",
        "(295.905500, 71.327700, 336.257000)",
        "(294.696600, 68.206350, 338.903800)",
        "(294.069200, 66.703450, 340.287200)",
        "(292.945500, 64.226040, 342.552500)",
        "(291.817900, 62.512300, 344.092900)",
        "(290.744500, 60.600590, 345.919100)",
        "(289.749900, 57.370160, 349.280000)",
        "(289.224600, 55.439510, 351.333000)",
        "(288.326400, 52.223660, 354.744600)",
        "(287.421100, 49.802920, 357.252800)",
        "(286.740500, 46.891420, 0.476356)",
        "(286.266400, 42.485970, 5.476918)",
        "(286.115700, 40.392930, 7.889434)",
        "(285.793800, 36.887950, 11.983390)",
        "(285.514000, 34.157540, 15.286270)",
        "(285.444400, 32.074060, 18.094990)",
        "(285.453300, 29.697020, 21.315130)",
        "(285.481200, 28.404290, 23.096780)",
        "(285.472100, 26.196960, 26.289490)",
        "(285.434100, 24.834220, 28.702820)",
        "(285.468000, 23.099060, 31.501460)",
        "(285.509600, 22.279980, 32.886810)",
        "(285.511900, 21.045710, 35.183990)",
        "(285.434300, 20.212030, 37.033590)",
        "(285.335900, 20.163860, 38.157680)",
        "(285.105400, 20.548250, 38.693790)",
        "(285.034200, 20.305470, 40.131180)",
        "(285.062100, 19.913170, 41.138840)",
        "(285.062800, 19.673040, 42.641530)",
        "(284.969900, 20.270240, 43.156990)",
        "(284.746200, 20.795390, 43.709920)",
        "(284.529000, 21.213360, 44.339700)",
        "(284.482100, 21.238070, 44.899050)",
        "(284.407200, 20.972200, 46.435590)",
        "(284.082300, 21.180290, 47.274060)",
        "(283.647800, 22.299740, 47.116120)",
        "(283.447400, 22.878560, 47.065470)",
        "(283.258500, 23.774440, 47.445210)",
        "(283.079400, 24.422290, 48.012860)",
        "(282.707400, 26.004110, 47.391170)",
        "(282.149500, 28.519260, 45.516700)",
        "(281.865500, 31.101060, 43.763340)",
        "(281.881600, 31.978680, 43.327140)",
        "(282.056400, 32.692630, 43.551770)",
        "(282.049500, 33.513300, 43.413010)",
        "(281.976300, 35.320340, 42.141440)",
        "(282.054600, 38.150860, 39.909810)",
        "(282.120000, 39.618290, 38.794030)",
        "(282.142500, 42.618370, 36.272190)",
        "(281.960100, 45.089830, 33.962270)",
        "(281.886600, 47.263840, 32.013600)",
        "(281.998800, 49.258670, 30.394900)",
        "(282.102900, 50.407620, 29.423660)",
        "(282.220600, 53.144500, 26.947550)",
        "(282.333900, 56.663250, 23.640770)",
        "(282.498300, 59.814170, 20.681360)",
        "(282.811200, 62.966410, 17.702440)",
        "(282.925100, 64.534060, 16.166320)",
        "(283.187500, 68.394330, 12.282290)",
        "(283.650300, 73.064450, 7.573852)",
        "(284.273800, 76.798840, 3.772444)",
        "(284.929000, 77.728450, 2.866495)",
        "(285.294800, 77.797470, 2.833510)",
        "(286.016200, 78.778840, 1.775573)",
        "(286.656700, 80.604300, 359.649200)",
        "(287.438500, 82.538980, 357.441000)",
        "(288.178800, 84.310060, 355.285400)",
        "(288.508400, 85.203980, 354.104500)",
        "(289.120800, 86.882140, 351.716800)",
        "(289.974400, 88.198360, 349.727500)",
        "(291.103600, 89.888550, 347.393100)",
        "(292.071900, 92.692460, 343.592500)",
        "(292.456700, 94.281260, 341.441400)",
        "(293.293200, 97.142230, 337.388200)",
        "(294.303300, 98.661900, 334.659300)",
        "(295.362500, 99.210560, 332.959700)",
        "(296.501500, 100.454700, 330.226500)",
        "(297.153400, 101.179600, 328.656700)",
        "(298.434900, 102.096900, 325.948200)",
        "(299.491700, 102.141900, 323.908600)",
        "(300.285100, 101.949800, 322.089000)",
        "(300.992400, 101.903400, 320.013400)",
        "(301.289300, 101.697800, 319.119800)",
        "(301.596900, 100.233900, 318.382300)",
        "(301.245600, 97.450790, 319.354900)",
        "(300.933000, 95.384110, 319.628200)",
        "(300.820500, 93.769270, 319.422200)",
        "(300.546400, 92.715840, 319.833000)",
        "(299.813300, 90.716000, 320.597700)",
        "(299.124100, 89.408360, 320.817900)",
        "(298.311900, 88.127670, 321.132200)",
        "(297.110500, 86.827640, 321.671500)",
        "(296.498900, 86.216870, 322.001500)",
        "(295.263400, 85.068930, 322.705800)",
        "(294.042300, 84.016130, 323.539900)",
        "(292.953200, 82.937810, 324.593300)",
        "(291.999500, 81.913260, 325.696000)",
        "(291.544400, 81.355610, 326.314100)",
        "(290.305200, 79.650070, 328.200300)",
        "(288.882800, 77.127980, 331.070900)",
        "(287.878100, 74.724610, 333.932800)",
        "(287.182700, 73.380610, 335.759600)",
        "(286.837200, 72.756160, 336.610400)",
        "(286.237000, 71.165500, 338.917100)",
        "(285.634500, 68.484950, 342.631000)",
        "(284.948700, 65.011810, 347.304200)",
        "(284.575600, 62.443010, 351.029100)",
        "(284.555000, 62.124340, 351.844600)",
        "(284.446400, 61.357980, 353.634600)",
        "(284.261000, 58.938050, 357.378800)",
        "(284.083000, 54.727930, 3.354832)",
        "(283.990100, 52.728650, 6.767248)",
        "(283.933200, 52.496940, 7.625538)",
        "(283.870300, 52.614380, 8.674553)",
        "(283.771600, 52.315250, 10.181850)",
        "(283.545400, 51.250170, 12.598450)",
        "(283.134300, 51.911540, 12.932490)",
        "(282.936000, 53.057740, 12.264440)",
        "(282.666100, 55.410470, 10.911320)",
        "(282.483200, 56.669760, 10.833420)",
        "(282.188700, 56.556000, 12.087210)",
        "(281.868300, 56.724330, 13.002530)",
        "(281.730700, 57.019290, 13.221060)",
        "(281.577100, 57.800130, 13.564210)",
        "(281.387100, 58.421940, 14.013980)",
        "(281.206700, 59.281320, 14.182700)",
        "(280.937000, 60.291450, 14.089000)",
        "(280.737700, 60.913220, 13.831190)",
        "(280.338800, 63.060790, 12.351250)",
        "(280.318000, 66.835100, 9.261488)",
        "(280.522100, 70.189190, 6.726381)",
        "(280.579000, 72.119670, 5.745232)",
        "(280.608400, 73.139790, 5.190484)",
        "(280.786300, 75.971840, 3.368307)",
        "(281.141300, 80.301030, 359.706100)",
        "(281.505600, 84.577140, 355.874300)",
        "(281.721400, 86.284970, 354.414600)",
        "(282.053900, 88.263020, 353.003000)",
        "(282.247600, 88.091650, 353.931100)",
        "(282.524800, 89.023640, 353.686200)",
        "(282.833700, 93.349780, 349.584900)",
        "(282.981600, 99.172330, 343.320200)",
        "(283.046600, 101.469400, 340.854400)",
        "(283.129900, 103.994300, 338.178300)",
        "(283.081300, 104.649200, 337.521200)",
        "(283.222300, 106.342100, 335.742900)",
        "(283.800800, 109.864100, 331.631100)",
        "(284.255300, 111.316600, 329.855900)",
        "(285.244000, 112.316200, 328.536600)",
        "(285.857400, 111.118600, 329.654100)",
        "(286.412700, 109.791400, 330.793600)",
        "(287.342700, 109.731600, 330.559100)",
        "(287.882900, 110.091100, 329.976400)",
        "(289.086700, 111.357900, 328.028500)",
        "(290.287300, 111.475100, 327.308900)",
        "(291.433800, 110.152000, 328.300500)",
        "(291.899500, 109.317800, 328.919600)",
        "(292.689700, 108.241100, 329.364900)",
        "(293.776800, 108.214700, 328.661900)",
        "(294.879200, 108.090700, 328.146000)",
        "(295.900100, 107.591100, 327.920200)",
        "(296.992900, 107.167500, 327.780000)",
        "(297.544800, 107.257000, 327.313800)",
        "(298.685000, 108.153700, 325.429900)",
        "(299.885800, 109.534000, 322.839100)",
        "(300.368100, 110.143400, 321.285500)",
        "(300.397800, 110.452900, 320.654300)",
        "(300.728700, 112.093900, 318.207500)",
        "(301.426200, 114.416300, 314.916000)",
        "(302.013200, 115.421600, 312.927300)",
        "(302.566300, 115.180300, 312.178600)",
        "(302.957900, 114.466400, 311.747100)",
        "(303.149900, 113.977100, 311.628700)",
        "(303.607100, 112.676200, 311.561900)",
        "(304.307800, 111.094100, 311.544500)",
        "(305.103300, 109.410400, 311.407900)",
        "(305.465200, 108.426000, 311.543200)",
        "(305.991600, 106.399600, 311.900000)",
        "(306.120700, 104.019300, 312.813600)",
        "(306.190300, 101.822700, 313.663800)",
        "(306.283500, 99.708110, 314.297900)",
        "(305.809700, 96.589130, 316.132400)",
        "(305.348400, 94.970250, 317.267500)",
        "(304.525900, 92.507960, 318.655200)",
        "(303.923900, 90.801010, 319.410500)",
        "(303.160500, 89.124240, 320.261000)",
        "(302.111200, 87.596420, 321.086100)",
        "(301.586200, 86.875950, 321.456100)",
        "(300.572300, 85.564290, 322.129000)",
        "(299.315200, 84.026790, 323.096200)",
        "(297.993700, 82.294030, 324.364900)",
        "(296.726200, 80.828650, 325.496600)",
        "(296.230000, 80.179820, 325.959600)",
        "(295.332400, 78.983120, 326.817400)",
        "(294.432200, 77.796300, 327.849500)",
        "(293.525100, 76.465960, 329.197400)",
        "(292.342800, 75.393260, 330.184400)",
        "(291.635500, 74.808010, 330.755400)",
        "(290.394600, 73.310780, 332.345300)",
        "(289.325300, 71.854490, 333.964000)",
        "(288.243600, 70.064050, 335.950900)",
        "(287.052400, 68.034050, 338.175200)",
        "(286.540700, 66.845650, 339.508600)",
        "(285.722700, 64.182080, 342.651900)",
        "(285.069800, 61.391090, 346.079900)",
        "(284.504600, 59.254080, 348.931000)",
        "(284.251900, 58.474640, 350.036700)",
        "(283.713900, 56.735770, 352.489200)",
        "(283.279500, 54.318600, 355.739800)",
        "(282.897600, 51.768000, 359.328600)",
        "(282.566600, 50.540860, 1.475512)",
        "(282.299800, 50.644500, 2.153141)",
        "(282.128100, 50.781140, 2.401316)",
        "(281.727700, 48.847040, 5.377606)",
        "(281.324400, 45.310860, 10.036480)",
        "(280.960800, 42.773310, 13.488840)",
        "(280.614700, 40.793400, 16.359100)",
        "(280.459600, 40.084600, 17.502350)",
        "(280.155800, 38.571650, 19.974340)",
        "(279.733600, 37.547790, 21.893350)",
        "(279.337600, 37.874660, 22.377960)",
        "(279.133800, 38.031610, 23.249220)",
        "(279.138600, 37.143680, 24.830770)",
        "(279.415600, 33.555720, 30.070100)",
        "(279.793700, 30.368360, 34.939140)",
        "(279.974900, 29.246000, 37.433960)",
        "(280.062700, 29.839210, 38.088040)",
        "(280.142400, 30.624210, 37.980950)",
        "(280.247500, 32.891450, 37.072510)",
        "(280.285100, 34.987240, 36.252950)",
        "(280.329100, 37.278610, 35.157250)",
        "(280.304000, 38.951870, 34.017420)",
        "(280.184000, 44.215250, 29.555770)",
        "(280.190100, 50.831730, 23.841820)",
        "(280.461000, 56.946700, 18.781100)",
        "(280.880200, 61.814750, 14.909950)",
        "(281.195400, 66.887450, 10.672190)",
        "(281.429600, 69.768620, 8.152364)",
        "(282.109800, 75.486230, 3.172153)",
        "(283.045100, 79.682790, 359.792400)",
        "(284.016600, 82.408290, 357.931700)",
        "(284.508800, 83.830010, 356.873200)",
        "(285.394100, 87.379710, 353.712800)",
        "(286.271200, 90.325460, 351.059000)",
        "(287.204800, 92.164250, 349.627900)",
        "(288.008300, 93.906160, 348.089700)",
        "(288.940900, 96.182980, 345.931500)",
        "(289.409900, 97.505000, 344.643500)",
        "(290.284700, 100.122000, 341.905100)",
        "(291.122300, 102.210900, 339.623600)",
        "(291.966800, 104.279400, 337.373600)",
        "(292.399900, 105.327200, 336.161800)",
        "(293.379300, 107.495800, 333.659600)",
        "(294.410300, 109.681900, 331.026400)",
        "(295.238900, 111.449200, 328.719000)",
        "(295.838800, 112.699300, 326.977900)",
        "(296.557100, 113.755500, 325.359900)",
        "(296.933700, 114.216000, 324.629000)",
        "(297.729300, 114.887400, 323.346200)",
        "(298.695800, 115.602200, 321.772600)",
        "(299.688900, 116.215000, 320.155900)",
        "(300.313700, 117.002100, 318.361300)",
        "(300.639300, 117.215400, 317.573600)",
        "(301.288600, 117.234500, 316.610900)",
        "(302.055100, 116.979000, 315.731300)",
        "(303.028000, 116.418600, 315.012600)",
        "(303.748100, 116.243300, 313.769400)",
        "(304.088400, 116.340600, 312.991600)",
        "(304.570500, 116.280700, 311.495000)",
        "(305.100100, 115.764500, 310.053400)",
        "(305.758900, 114.720500, 309.042800)",
        "(306.136800, 112.921100, 308.805600)",
        "(306.211300, 112.222200, 308.516400)",
        "(306.736700, 111.715400, 306.666700)",
        "(307.707500, 111.136600, 304.524900)",
        "(308.309800, 108.890100, 304.126100)",
        "(308.510700, 106.085700, 304.476600)",
        "(308.721600, 104.894900, 304.348800)",
        "(309.309700, 102.309600, 304.081600)",
        "(309.417100, 99.110120, 304.866000)",
        "(308.807200, 95.476170, 306.521800)",
        "(308.277200, 92.358510, 307.653900)",
        "(308.074700, 90.955210, 308.041600)",
        "(307.347100, 88.311520, 309.241800)",
[truncated: 263,814 more chars]
