# Supplementary material for: Playing the mirror game in virtual reality with an autonomous character
Source: Sci Rep. 2022 Dec 9;12:21329. doi: 10.1038/s41598-022-25197-z (PMC9734752; doi:10.1038/s41598-022-25197-z)
Supplement: Supplementary file 2 — Supplementary Information 1. [file 41598_2022_25197_MOESM2_ESM.zip › Data/Couple15/baseline_player2.json]

{
    "isFemale": false,
    "eyesLevel": 1.684508204460144,
    "timestamps": [
        0.0,
        0.02001953125,
        0.040008544921875,
        0.060028076171875,
        0.08001708984375,
        0.100006103515625,
        0.120025634765625,
        0.1400146484375,
        0.160003662109375,
        0.180023193359375,
        0.20001220703125,
        0.220001220703125,
        0.240020751953125,
        0.260009765625,
        0.280029296875,
        0.300018310546875,
        0.32000732421875,
        0.34002685546875,
        0.360015869140625,
        0.3800048828125,
        0.4000244140625,
        0.420013427734375,
        0.44000244140625,
        0.46002197265625,
        0.480010986328125,
        0.5,
        0.52001953125,
        0.540008544921875,
        0.560028076171875,
        0.58001708984375,
        0.600006103515625,
        0.620025634765625,
        0.6400146484375,
        0.660003662109375,
        0.680023193359375,
        0.70001220703125,
        0.720001220703125,
        0.740020751953125,
        0.760009765625,
        0.780029296875,
        0.800018310546875,
        0.82000732421875,
        0.84002685546875,
        0.860015869140625,
        0.8800048828125,
        0.9000244140625,
        0.920013427734375,
        0.94000244140625,
        0.96002197265625,
        0.980010986328125,
        1.0,
        1.02001953125,
        1.040008544921875,
        1.060028076171875,
        1.08001708984375,
        1.100006103515625,
        1.120025634765625,
        1.1400146484375,
        1.160003662109375,
        1.180023193359375,
        1.20001220703125,
        1.220001220703125,
        1.240020751953125,
        1.260009765625,
        1.280029296875,
        1.300018310546875,
        1.32000732421875,
        1.34002685546875,
        1.360015869140625,
        1.3800048828125,
        1.4000244140625,
        1.420013427734375,
        1.44000244140625,
        1.46002197265625,
        1.480010986328125,
        1.5,
        1.52001953125,
        1.540008544921875,
        1.560028076171875,
        1.58001708984375,
        1.600006103515625,
        1.620025634765625,
        1.6400146484375,
        1.660003662109375,
        1.680023193359375,
        1.70001220703125,
        1.720001220703125,
        1.740020751953125,
        1.760009765625,
        1.780029296875,
        1.800018310546875,
        1.82000732421875,
        1.84002685546875,
        1.860015869140625,
        1.8800048828125,
        1.9000244140625,
        1.920013427734375,
        1.94000244140625,
        1.96002197265625,
        1.980010986328125,
        2.0,
        2.02001953125,
        2.040008544921875,
        2.060028076171875,
        2.08001708984375,
        2.100006103515625,
        2.120025634765625,
        2.1400146484375,
        2.160003662109375,
        2.180023193359375,
        2.20001220703125,
        2.220001220703125,
        2.240020751953125,
        2.260009765625,
        2.280029296875,
        2.300018310546875,
        2.32000732421875,
        2.34002685546875,
        2.360015869140625,
        2.3800048828125,
        2.4000244140625,
        2.420013427734375,
        2.44000244140625,
        2.46002197265625,
        2.480010986328125,
        2.5,
        2.52001953125,
        2.540008544921875,
        2.560028076171875,
        2.58001708984375,
        2.600006103515625,
        2.620025634765625,
        2.6400146484375,
        2.660003662109375,
        2.680023193359375,
        2.70001220703125,
        2.720001220703125,
        2.740020751953125,
        2.760009765625,
        2.780029296875,
        2.800018310546875,
        2.82000732421875,
        2.84002685546875,
        2.860015869140625,
        2.8800048828125,
        2.9000244140625,
        2.920013427734375,
        2.94000244140625,
        2.96002197265625,
        2.980010986328125,
        3.0,
        3.02001953125,
        3.040008544921875,
        3.060028076171875,
        3.08001708984375,
        3.100006103515625,
        3.120025634765625,
        3.1400146484375,
        3.160003662109375,
        3.180023193359375,
        3.20001220703125,
        3.220001220703125,
        3.240020751953125,
        3.260009765625,
        3.280029296875,
        3.300018310546875,
        3.32000732421875,
        3.34002685546875,
        3.360015869140625,
        3.3800048828125,
        3.4000244140625,
        3.420013427734375,
        3.44000244140625,
        3.46002197265625,
        3.480010986328125,
        3.5,
        3.52001953125,
        3.540008544921875,
        3.560028076171875,
        3.58001708984375,
        3.600006103515625,
        3.620025634765625,
        3.6400146484375,
        3.660003662109375,
        3.680023193359375,
        3.70001220703125,
        3.720001220703125,
        3.740020751953125,
        3.760009765625,
        3.780029296875,
        3.800018310546875,
        3.82000732421875,
        3.84002685546875,
        3.860015869140625,
        3.8800048828125,
        3.9000244140625,
        3.920013427734375,
        3.94000244140625,
        3.96002197265625,
        3.980010986328125,
        4.0,
        4.02001953125,
        4.040008544921875,
        4.060028076171875,
        4.08001708984375,
        4.100006103515625,
        4.120025634765625,
        4.1400146484375,
        4.160003662109375,
        4.180023193359375,
        4.20001220703125,
        4.220001220703125,
        4.240020751953125,
        4.260009765625,
        4.280029296875,
        4.300018310546875,
        4.32000732421875,
        4.34002685546875,
        4.360015869140625,
        4.3800048828125,
        4.4000244140625,
        4.420013427734375,
        4.44000244140625,
        4.46002197265625,
        4.480010986328125,
        4.5,
        4.52001953125,
        4.540008544921875,
        4.560028076171875,
        4.58001708984375,
        4.600006103515625,
        4.620025634765625,
        4.6400146484375,
        4.660003662109375,
        4.680023193359375,
        4.70001220703125,
        4.720001220703125,
        4.740020751953125,
        4.760009765625,
        4.780029296875,
        4.800018310546875,
        4.82000732421875,
        4.84002685546875,
        4.860015869140625,
        4.8800048828125,
        4.9000244140625,
        4.920013427734375,
        4.94000244140625,
        4.96002197265625,
        4.980010986328125,
        5.0,
        5.02001953125,
        5.040008544921875,
        5.060028076171875,
        5.08001708984375,
        5.100006103515625,
        5.120025634765625,
        5.1400146484375,
        5.160003662109375,
        5.180023193359375,
        5.20001220703125,
        5.220001220703125,
        5.240020751953125,
        5.260009765625,
        5.280029296875,
        5.300018310546875,
        5.32000732421875,
        5.34002685546875,
        5.360015869140625,
        5.3800048828125,
        5.4000244140625,
        5.420013427734375,
        5.44000244140625,
        5.46002197265625,
        5.480010986328125,
        5.5,
        5.52001953125,
        5.540008544921875,
        5.560028076171875,
        5.58001708984375,
        5.600006103515625,
        5.620025634765625,
        5.6400146484375,
        5.660003662109375,
        5.680023193359375,
        5.70001220703125,
        5.720001220703125,
        5.740020751953125,
        5.760009765625,
        5.780029296875,
        5.800018310546875,
        5.82000732421875,
        5.84002685546875,
        5.860015869140625,
        5.8800048828125,
        5.9000244140625,
        5.920013427734375,
        5.94000244140625,
        5.96002197265625,
        5.980010986328125,
        6.0,
        6.02001953125,
        6.040008544921875,
        6.060028076171875,
        6.08001708984375,
        6.100006103515625,
        6.120025634765625,
        6.1400146484375,
        6.160003662109375,
        6.180023193359375,
        6.20001220703125,
        6.220001220703125,
        6.240020751953125,
        6.260009765625,
        6.280029296875,
        6.300018310546875,
        6.32000732421875,
        6.34002685546875,
        6.360015869140625,
        6.3800048828125,
        6.4000244140625,
        6.420013427734375,
        6.44000244140625,
        6.46002197265625,
        6.480010986328125,
        6.5,
        6.52001953125,
        6.540008544921875,
        6.560028076171875,
        6.58001708984375,
        6.600006103515625,
        6.620025634765625,
        6.6400146484375,
        6.660003662109375,
        6.680023193359375,
        6.70001220703125,
        6.720001220703125,
        6.740020751953125,
        6.760009765625,
        6.780029296875,
        6.800018310546875,
        6.82000732421875,
        6.84002685546875,
        6.860015869140625,
        6.8800048828125,
        6.9000244140625,
        6.920013427734375,
        6.94000244140625,
        6.96002197265625,
        6.980010986328125,
        7.0,
        7.02001953125,
        7.040008544921875,
        7.060028076171875,
        7.08001708984375,
        7.100006103515625,
        7.120025634765625,
        7.1400146484375,
        7.160003662109375,
        7.180023193359375,
        7.20001220703125,
        7.220001220703125,
        7.240020751953125,
        7.260009765625,
        7.280029296875,
        7.300018310546875,
        7.32000732421875,
        7.34002685546875,
        7.360015869140625,
        7.3800048828125,
        7.4000244140625,
        7.420013427734375,
        7.44000244140625,
        7.46002197265625,
        7.480010986328125,
        7.5,
        7.52001953125,
        7.540008544921875,
        7.560028076171875,
        7.58001708984375,
        7.600006103515625,
        7.620025634765625,
        7.6400146484375,
        7.660003662109375,
        7.680023193359375,
        7.70001220703125,
        7.720001220703125,
        7.740020751953125,
        7.760009765625,
        7.780029296875,
        7.800018310546875,
        7.82000732421875,
        7.84002685546875,
        7.860015869140625,
        7.8800048828125,
        7.9000244140625,
        7.920013427734375,
        7.94000244140625,
        7.96002197265625,
        7.980010986328125,
        8.0,
        8.02001953125,
        8.040008544921875,
        8.060028076171875,
        8.08001708984375,
        8.100006103515625,
        8.120025634765625,
        8.1400146484375,
        8.160003662109375,
        8.180023193359375,
        8.20001220703125,
        8.220001220703125,
        8.240020751953125,
        8.260009765625,
        8.280029296875,
        8.300018310546875,
        8.32000732421875,
        8.34002685546875,
        8.360015869140625,
        8.3800048828125,
        8.4000244140625,
        8.420013427734375,
        8.44000244140625,
        8.46002197265625,
        8.480010986328125,
        8.5,
        8.52001953125,
        8.540008544921875,
        8.560028076171875,
        8.58001708984375,
        8.600006103515625,
        8.620025634765625,
        8.6400146484375,
        8.660003662109375,
        8.680023193359375,
        8.70001220703125,
        8.720001220703125,
        8.740020751953125,
        8.760009765625,
        8.780029296875,
        8.800018310546875,
        8.82000732421875,
        8.84002685546875,
        8.860015869140625,
        8.8800048828125,
        8.9000244140625,
        8.920013427734375,
        8.94000244140625,
        8.96002197265625,
        8.980010986328125,
        9.0,
        9.02001953125,
        9.040008544921875,
        9.060028076171875,
        9.08001708984375,
        9.100006103515625,
        9.120025634765625,
        9.1400146484375,
        9.160003662109375,
        9.180023193359375,
        9.20001220703125,
        9.220001220703125,
        9.240020751953125,
        9.260009765625,
        9.280029296875,
        9.300018310546875,
        9.32000732421875,
        9.34002685546875,
        9.360015869140625,
        9.3800048828125,
        9.4000244140625,
        9.420013427734375,
        9.44000244140625,
        9.46002197265625,
        9.480010986328125,
        9.5,
        9.52001953125,
        9.540008544921875,
        9.560028076171875,
        9.58001708984375,
        9.600006103515625,
        9.620025634765625,
        9.6400146484375,
        9.660003662109375,
        9.680023193359375,
        9.70001220703125,
        9.720001220703125,
        9.740020751953125,
        9.760009765625,
        9.780029296875,
        9.800018310546875,
        9.82000732421875,
        9.84002685546875,
        9.860015869140625,
        9.8800048828125,
        9.9000244140625,
        9.920013427734375,
        9.94000244140625,
        9.96002197265625,
        9.980010986328125,
        10.0,
        10.02001953125,
        10.040008544921875,
        10.060028076171875,
        10.08001708984375,
        10.100006103515625,
        10.120025634765625,
        10.1400146484375,
        10.160003662109375,
        10.180023193359375,
        10.20001220703125,
        10.220001220703125,
        10.240020751953125,
        10.260009765625,
        10.280029296875,
        10.300018310546875,
        10.32000732421875,
        10.34002685546875,
        10.360015869140625,
        10.3800048828125,
        10.4000244140625,
        10.420013427734375,
        10.44000244140625,
        10.46002197265625,
        10.480010986328125,
        10.5,
        10.52001953125,
        10.540008544921875,
        10.560028076171875,
        10.58001708984375,
        10.600006103515625,
        10.620025634765625,
        10.6400146484375,
        10.660003662109375,
        10.680023193359375,
        10.70001220703125,
        10.720001220703125,
        10.740020751953125,
        10.760009765625,
        10.780029296875,
        10.800018310546875,
        10.82000732421875,
        10.84002685546875,
        10.860015869140625,
        10.8800048828125,
        10.9000244140625,
        10.920013427734375,
        10.94000244140625,
        10.96002197265625,
        10.980010986328125,
        11.0,
        11.02001953125,
        11.040008544921875,
        11.060028076171875,
        11.08001708984375,
        11.100006103515625,
        11.120025634765625,
        11.1400146484375,
        11.160003662109375,
        11.180023193359375,
        11.20001220703125,
        11.220001220703125,
        11.240020751953125,
        11.260009765625,
        11.280029296875,
        11.300018310546875,
        11.32000732421875,
        11.34002685546875,
        11.360015869140625,
        11.3800048828125,
        11.4000244140625,
        11.420013427734375,
        11.44000244140625,
        11.46002197265625,
        11.480010986328125,
        11.5,
        11.52001953125,
        11.540008544921875,
        11.560028076171875,
        11.58001708984375,
        11.600006103515625,
        11.620025634765625,
        11.6400146484375,
        11.660003662109375,
        11.680023193359375,
        11.70001220703125,
        11.720001220703125,
        11.740020751953125,
        11.760009765625,
        11.780029296875,
        11.800018310546875,
        11.82000732421875,
        11.84002685546875,
        11.860015869140625,
        11.8800048828125,
        11.9000244140625,
        11.920013427734375,
        11.94000244140625,
        11.96002197265625,
        11.980010986328125,
        12.0,
        12.02001953125,
        12.040008544921875,
        12.060028076171875,
        12.08001708984375,
        12.100006103515625,
        12.120025634765625,
        12.1400146484375,
        12.160003662109375,
        12.180023193359375,
        12.20001220703125,
        12.220001220703125,
        12.240020751953125,
        12.260009765625,
        12.280029296875,
        12.300018310546875,
        12.32000732421875,
        12.34002685546875,
        12.360015869140625,
        12.3800048828125,
        12.4000244140625,
        12.420013427734375,
        12.44000244140625,
        12.46002197265625,
        12.480010986328125,
        12.5,
        12.52001953125,
        12.540008544921875,
        12.560028076171875,
        12.58001708984375,
        12.600006103515625,
        12.620025634765625,
        12.6400146484375,
        12.660003662109375,
        12.680023193359375,
        12.70001220703125,
        12.720001220703125,
        12.740020751953125,
        12.760009765625,
        12.780029296875,
        12.800018310546875,
        12.82000732421875,
        12.84002685546875,
        12.860015869140625,
        12.8800048828125,
        12.9000244140625,
        12.920013427734375,
        12.94000244140625,
        12.96002197265625,
        12.980010986328125,
        13.0,
        13.02001953125,
        13.040008544921875,
        13.060028076171875,
        13.08001708984375,
        13.100006103515625,
        13.120025634765625,
        13.1400146484375,
        13.160003662109375,
        13.180023193359375,
        13.20001220703125,
        13.220001220703125,
        13.240020751953125,
        13.260009765625,
        13.280029296875,
        13.300018310546875,
        13.32000732421875,
        13.34002685546875,
        13.360015869140625,
        13.3800048828125,
        13.4000244140625,
        13.420013427734375,
        13.44000244140625,
        13.46002197265625,
        13.480010986328125,
        13.5,
        13.52001953125,
        13.540008544921875,
        13.560028076171875,
        13.58001708984375,
        13.600006103515625,
        13.620025634765625,
        13.6400146484375,
        13.660003662109375,
        13.680023193359375,
        13.70001220703125,
        13.720001220703125,
        13.740020751953125,
        13.760009765625,
        13.780029296875,
        13.800018310546875,
        13.82000732421875,
        13.84002685546875,
        13.860015869140625,
        13.8800048828125,
        13.9000244140625,
        13.920013427734375,
        13.94000244140625,
        13.96002197265625,
        13.980010986328125,
        14.0,
        14.02001953125,
        14.040008544921875,
        14.060028076171875,
        14.08001708984375,
        14.100006103515625,
        14.120025634765625,
        14.1400146484375,
        14.160003662109375,
        14.180023193359375,
        14.20001220703125,
        14.220001220703125,
        14.240020751953125,
        14.260009765625,
        14.280029296875,
        14.300018310546875,
        14.32000732421875,
        14.34002685546875,
        14.360015869140625,
        14.3800048828125,
        14.4000244140625,
        14.420013427734375,
        14.44000244140625,
        14.46002197265625,
        14.480010986328125,
        14.5,
        14.52001953125,
        14.540008544921875,
        14.560028076171875,
        14.58001708984375,
        14.600006103515625,
        14.620025634765625,
        14.6400146484375,
        14.660003662109375,
        14.680023193359375,
        14.70001220703125,
        14.720001220703125,
        14.740020751953125,
        14.760009765625,
        14.780029296875,
        14.800018310546875,
        14.82000732421875,
        14.84002685546875,
        14.860015869140625,
        14.8800048828125,
        14.9000244140625,
        14.920013427734375,
        14.94000244140625,
        14.96002197265625,
        14.980010986328125,
        15.0,
        15.02001953125,
        15.040008544921875,
        15.060028076171875,
        15.08001708984375,
        15.100006103515625,
        15.120025634765625,
        15.1400146484375,
        15.160003662109375,
        15.180023193359375,
        15.20001220703125,
        15.220001220703125,
        15.240020751953125,
        15.260009765625,
        15.280029296875,
        15.300018310546875,
        15.32000732421875,
        15.34002685546875,
        15.360015869140625,
        15.3800048828125,
        15.4000244140625,
        15.420013427734375,
        15.44000244140625,
        15.46002197265625,
        15.480010986328125,
        15.5,
        15.52001953125,
        15.540008544921875,
        15.560028076171875,
        15.58001708984375,
        15.600006103515625,
        15.620025634765625,
        15.6400146484375,
        15.660003662109375,
        15.680023193359375,
        15.70001220703125,
        15.720001220703125,
        15.740020751953125,
        15.760009765625,
        15.780029296875,
        15.800018310546875,
        15.82000732421875,
        15.84002685546875,
        15.860015869140625,
        15.8800048828125,
        15.9000244140625,
        15.920013427734375,
        15.94000244140625,
        15.96002197265625,
        15.980010986328125,
        16.0,
        16.02001953125,
        16.040008544921876,
        16.060028076171876,
        16.08001708984375,
        16.100006103515626,
        16.120025634765626,
        16.1400146484375,
        16.160003662109376,
        16.180023193359376,
        16.20001220703125,
        16.220001220703126,
        16.240020751953126,
        16.260009765625,
        16.280029296875,
        16.300018310546876,
        16.32000732421875,
        16.34002685546875,
        16.360015869140626,
        16.3800048828125,
        16.4000244140625,
        16.420013427734376,
        16.44000244140625,
        16.46002197265625,
        16.480010986328126,
        16.5,
        16.52001953125,
        16.540008544921876,
        16.560028076171876,
        16.58001708984375,
        16.600006103515626,
        16.620025634765626,
        16.6400146484375,
        16.660003662109376,
        16.680023193359376,
        16.70001220703125,
        16.720001220703126,
        16.740020751953126,
        16.760009765625,
        16.780029296875,
        16.800018310546876,
        16.82000732421875,
        16.84002685546875,
        16.860015869140626,
        16.8800048828125,
        16.9000244140625,
        16.920013427734376,
        16.94000244140625,
        16.96002197265625,
        16.980010986328126,
        17.0,
        17.02001953125,
        17.040008544921876,
        17.060028076171876,
        17.08001708984375,
        17.100006103515626,
        17.120025634765626,
        17.1400146484375,
        17.160003662109376,
        17.180023193359376,
        17.20001220703125,
        17.220001220703126,
        17.240020751953126,
        17.260009765625,
        17.280029296875,
        17.300018310546876,
        17.32000732421875,
        17.34002685546875,
        17.360015869140626,
        17.3800048828125,
        17.4000244140625,
        17.420013427734376,
        17.44000244140625,
        17.46002197265625,
        17.480010986328126,
        17.5,
        17.52001953125,
        17.540008544921876,
        17.560028076171876,
        17.58001708984375,
        17.600006103515626,
        17.620025634765626,
        17.6400146484375,
        17.660003662109376,
        17.680023193359376,
        17.70001220703125,
        17.720001220703126,
        17.740020751953126,
        17.760009765625,
        17.780029296875,
        17.800018310546876,
        17.82000732421875,
        17.84002685546875,
        17.860015869140626,
        17.8800048828125,
        17.9000244140625,
        17.920013427734376,
        17.94000244140625,
        17.96002197265625,
        17.980010986328126,
        18.0,
        18.02001953125,
        18.040008544921876,
        18.060028076171876,
        18.08001708984375,
        18.100006103515626,
        18.120025634765626,
        18.1400146484375,
        18.160003662109376,
        18.180023193359376,
        18.20001220703125,
        18.220001220703126,
        18.240020751953126,
        18.260009765625,
        18.280029296875,
        18.300018310546876,
        18.32000732421875,
        18.34002685546875,
        18.360015869140626,
        18.3800048828125,
        18.4000244140625,
        18.420013427734376,
        18.44000244140625,
        18.46002197265625,
        18.480010986328126,
        18.5,
        18.52001953125,
        18.540008544921876,
        18.560028076171876,
        18.58001708984375,
        18.600006103515626,
        18.620025634765626,
        18.6400146484375,
        18.660003662109376,
        18.680023193359376,
        18.70001220703125,
        18.720001220703126,
        18.740020751953126,
        18.760009765625,
        18.780029296875,
        18.800018310546876,
        18.82000732421875,
        18.84002685546875,
        18.860015869140626,
        18.8800048828125,
        18.9000244140625,
        18.920013427734376,
        18.94000244140625,
        18.96002197265625,
        18.980010986328126,
        19.0,
        19.02001953125,
        19.040008544921876,
        19.060028076171876,
        19.08001708984375,
        19.100006103515626,
        19.120025634765626,
        19.1400146484375,
        19.160003662109376,
        19.180023193359376,
        19.20001220703125,
        19.220001220703126,
        19.240020751953126,
        19.260009765625,
        19.280029296875,
        19.300018310546876,
        19.32000732421875,
        19.34002685546875,
        19.360015869140626,
        19.3800048828125,
        19.4000244140625,
        19.420013427734376,
        19.44000244140625,
        19.46002197265625,
        19.480010986328126,
        19.5,
        19.52001953125,
        19.540008544921876,
        19.560028076171876,
        19.58001708984375,
        19.600006103515626,
        19.620025634765626,
        19.6400146484375,
        19.660003662109376,
        19.680023193359376,
        19.70001220703125,
        19.720001220703126,
        19.740020751953126,
        19.760009765625,
        19.780029296875,
        19.800018310546876,
        19.82000732421875,
        19.84002685546875,
        19.860015869140626,
        19.8800048828125,
        19.9000244140625,
        19.920013427734376,
        19.94000244140625,
        19.96002197265625,
        19.980010986328126,
        20.0,
        20.02001953125,
        20.040008544921876,
        20.060028076171876,
        20.08001708984375,
        20.100006103515626,
        20.120025634765626,
        20.1400146484375,
        20.160003662109376,
        20.180023193359376,
        20.20001220703125,
        20.220001220703126,
        20.240020751953126,
        20.260009765625,
        20.280029296875,
        20.300018310546876,
        20.32000732421875,
        20.34002685546875,
        20.360015869140626,
        20.3800048828125,
        20.4000244140625,
        20.420013427734376,
        20.44000244140625,
        20.46002197265625,
        20.480010986328126,
        20.5,
        20.52001953125,
        20.540008544921876,
        20.560028076171876,
        20.58001708984375,
        20.600006103515626,
        20.620025634765626,
        20.6400146484375,
        20.660003662109376,
        20.680023193359376,
        20.70001220703125,
        20.720001220703126,
        20.740020751953126,
        20.760009765625,
        20.780029296875,
        20.800018310546876,
        20.82000732421875,
        20.84002685546875,
        20.860015869140626,
        20.8800048828125,
        20.9000244140625,
        20.920013427734376,
        20.94000244140625,
        20.96002197265625,
        20.980010986328126,
        21.0,
        21.02001953125,
        21.040008544921876,
        21.060028076171876,
        21.08001708984375,
        21.100006103515626,
        21.120025634765626,
        21.1400146484375,
        21.160003662109376,
        21.180023193359376,
        21.20001220703125,
        21.220001220703126,
        21.240020751953126,
        21.260009765625,
        21.280029296875,
        21.300018310546876,
        21.32000732421875,
        21.34002685546875,
        21.360015869140626,
        21.3800048828125,
        21.4000244140625,
        21.420013427734376,
        21.44000244140625,
        21.46002197265625,
        21.480010986328126,
        21.5,
        21.52001953125,
        21.540008544921876,
        21.560028076171876,
        21.58001708984375,
        21.600006103515626,
        21.620025634765626,
        21.6400146484375,
        21.660003662109376,
        21.680023193359376,
        21.70001220703125,
        21.720001220703126,
        21.740020751953126,
        21.760009765625,
        21.780029296875,
        21.800018310546876,
        21.82000732421875,
        21.84002685546875,
        21.860015869140626,
        21.8800048828125,
        21.9000244140625,
        21.920013427734376,
        21.94000244140625,
        21.96002197265625,
        21.980010986328126,
        22.0,
        22.02001953125,
        22.040008544921876,
        22.060028076171876,
        22.08001708984375,
        22.100006103515626,
        22.120025634765626,
        22.1400146484375,
        22.160003662109376,
        22.180023193359376,
        22.20001220703125,
        22.220001220703126,
        22.240020751953126,
        22.260009765625,
        22.280029296875,
        22.300018310546876,
        22.32000732421875,
        22.34002685546875,
        22.360015869140626,
        22.3800048828125,
        22.4000244140625,
        22.420013427734376,
        22.44000244140625,
        22.46002197265625,
        22.480010986328126,
        22.5,
        22.52001953125,
        22.540008544921876,
        22.560028076171876,
        22.58001708984375,
        22.600006103515626,
        22.620025634765626,
        22.6400146484375,
        22.660003662109376,
        22.680023193359376,
        22.70001220703125,
        22.720001220703126,
        22.740020751953126,
        22.760009765625,
        22.780029296875,
        22.800018310546876,
        22.82000732421875,
        22.84002685546875,
        22.860015869140626,
        22.8800048828125,
        22.9000244140625,
        22.920013427734376,
        22.94000244140625,
        22.96002197265625,
        22.980010986328126,
        23.0,
        23.02001953125,
        23.040008544921876,
        23.060028076171876,
        23.08001708984375,
        23.100006103515626,
        23.120025634765626,
        23.1400146484375,
        23.160003662109376,
        23.180023193359376,
        23.20001220703125,
        23.220001220703126,
        23.240020751953126,
        23.260009765625,
        23.280029296875,
        23.300018310546876,
        23.32000732421875,
        23.34002685546875,
        23.360015869140626,
        23.3800048828125,
        23.4000244140625,
        23.420013427734376,
        23.44000244140625,
        23.46002197265625,
        23.480010986328126,
        23.5,
        23.52001953125,
        23.540008544921876,
        23.560028076171876,
        23.58001708984375,
        23.600006103515626,
        23.620025634765626,
        23.6400146484375,
        23.660003662109376,
        23.680023193359376,
        23.70001220703125,
        23.720001220703126,
        23.740020751953126,
        23.760009765625,
        23.780029296875,
        23.800018310546876,
        23.82000732421875,
        23.84002685546875,
        23.860015869140626,
        23.8800048828125,
        23.9000244140625,
        23.920013427734376,
        23.94000244140625,
        23.96002197265625,
        23.980010986328126,
        24.0,
        24.02001953125,
        24.040008544921876,
        24.060028076171876,
        24.08001708984375,
        24.100006103515626,
        24.120025634765626,
        24.1400146484375,
        24.160003662109376,
        24.180023193359376,
        24.20001220703125,
        24.220001220703126,
        24.240020751953126,
        24.260009765625,
        24.280029296875,
        24.300018310546876,
        24.32000732421875,
        24.34002685546875,
        24.360015869140626,
        24.3800048828125,
        24.4000244140625,
        24.420013427734376,
        24.44000244140625,
        24.46002197265625,
        24.480010986328126,
        24.5,
        24.52001953125,
        24.540008544921876,
        24.560028076171876,
        24.58001708984375,
        24.600006103515626,
        24.620025634765626,
        24.6400146484375,
        24.660003662109376,
        24.680023193359376,
        24.70001220703125,
        24.720001220703126,
        24.740020751953126,
        24.760009765625,
        24.780029296875,
        24.800018310546876,
        24.82000732421875,
        24.84002685546875,
        24.860015869140626,
        24.8800048828125,
        24.9000244140625,
        24.920013427734376,
        24.94000244140625,
        24.96002197265625,
        24.980010986328126,
        25.0,
        25.02001953125,
        25.040008544921876,
        25.060028076171876,
        25.08001708984375,
        25.100006103515626,
        25.120025634765626,
        25.1400146484375,
        25.160003662109376,
        25.180023193359376,
        25.20001220703125,
        25.220001220703126,
        25.240020751953126,
        25.260009765625,
        25.280029296875,
        25.300018310546876,
        25.32000732421875,
        25.34002685546875,
        25.360015869140626,
        25.3800048828125,
        25.4000244140625,
        25.420013427734376,
        25.44000244140625,
        25.46002197265625,
        25.480010986328126,
        25.5,
        25.52001953125,
        25.540008544921876,
        25.560028076171876,
        25.58001708984375,
        25.600006103515626,
        25.620025634765626,
        25.6400146484375,
        25.660003662109376,
        25.680023193359376,
        25.70001220703125,
        25.720001220703126,
        25.740020751953126,
        25.760009765625,
        25.780029296875,
        25.800018310546876,
        25.82000732421875,
        25.84002685546875,
        25.860015869140626,
        25.8800048828125,
        25.9000244140625,
        25.920013427734376,
        25.94000244140625,
        25.96002197265625,
        25.980010986328126,
        26.0,
        26.02001953125,
        26.040008544921876,
        26.060028076171876,
        26.08001708984375,
        26.100006103515626,
        26.120025634765626,
        26.1400146484375,
        26.160003662109376,
        26.180023193359376,
        26.20001220703125,
        26.220001220703126,
        26.240020751953126,
        26.260009765625,
        26.280029296875,
        26.300018310546876,
        26.32000732421875,
        26.34002685546875,
        26.360015869140626,
        26.3800048828125,
        26.4000244140625,
        26.420013427734376,
        26.44000244140625,
        26.46002197265625,
        26.480010986328126,
        26.5,
        26.52001953125,
        26.540008544921876,
        26.560028076171876,
        26.58001708984375,
        26.600006103515626,
        26.620025634765626,
        26.6400146484375,
        26.660003662109376,
        26.680023193359376,
        26.70001220703125,
        26.720001220703126,
        26.740020751953126,
        26.760009765625,
        26.780029296875,
        26.800018310546876,
        26.82000732421875,
        26.84002685546875,
        26.860015869140626,
        26.8800048828125,
        26.9000244140625,
        26.920013427734376,
        26.94000244140625,
        26.96002197265625,
        26.980010986328126,
        27.0,
        27.02001953125,
        27.040008544921876,
        27.060028076171876,
        27.08001708984375,
        27.100006103515626,
        27.120025634765626,
        27.1400146484375,
        27.160003662109376,
        27.180023193359376,
        27.20001220703125,
        27.220001220703126,
        27.240020751953126,
        27.260009765625,
        27.280029296875,
        27.300018310546876,
        27.32000732421875,
        27.34002685546875,
        27.360015869140626,
        27.3800048828125,
        27.4000244140625,
        27.420013427734376,
        27.44000244140625,
        27.46002197265625,
        27.480010986328126,
        27.5,
        27.52001953125,
        27.540008544921876,
        27.560028076171876,
        27.58001708984375,
        27.600006103515626,
        27.620025634765626,
        27.6400146484375,
        27.660003662109376,
        27.680023193359376,
        27.70001220703125,
        27.720001220703126,
        27.740020751953126,
        27.760009765625,
        27.780029296875,
        27.800018310546876,
        27.82000732421875,
        27.84002685546875,
        27.860015869140626,
        27.8800048828125,
        27.9000244140625,
        27.920013427734376,
        27.94000244140625,
        27.96002197265625,
        27.980010986328126,
        28.0,
        28.02001953125,
        28.040008544921876,
        28.060028076171876,
        28.08001708984375,
        28.100006103515626,
        28.120025634765626,
        28.1400146484375,
        28.160003662109376,
        28.180023193359376,
        28.20001220703125,
        28.220001220703126,
        28.240020751953126,
        28.260009765625,
        28.280029296875,
        28.300018310546876,
        28.32000732421875,
        28.34002685546875,
        28.360015869140626,
        28.3800048828125,
        28.4000244140625,
        28.420013427734376,
        28.44000244140625,
        28.46002197265625,
        28.480010986328126,
        28.5,
        28.52001953125,
        28.540008544921876,
        28.560028076171876,
        28.58001708984375,
        28.600006103515626,
        28.620025634765626,
        28.6400146484375,
        28.660003662109376,
        28.680023193359376,
        28.70001220703125,
        28.720001220703126,
        28.740020751953126,
        28.760009765625,
        28.780029296875,
        28.800018310546876,
        28.82000732421875,
        28.84002685546875,
        28.860015869140626,
        28.8800048828125,
        28.9000244140625,
        28.920013427734376,
        28.94000244140625,
        28.96002197265625,
        28.980010986328126,
        29.0,
        29.02001953125,
        29.040008544921876,
        29.060028076171876,
        29.08001708984375,
        29.100006103515626,
        29.120025634765626,
        29.1400146484375,
        29.160003662109376,
        29.180023193359376,
        29.20001220703125,
        29.220001220703126,
        29.240020751953126,
        29.260009765625,
        29.280029296875,
        29.300018310546876,
        29.32000732421875,
        29.34002685546875,
        29.360015869140626,
        29.3800048828125,
        29.4000244140625,
        29.420013427734376,
        29.44000244140625,
        29.46002197265625,
        29.480010986328126,
        29.5,
        29.52001953125,
        29.540008544921876,
        29.560028076171876,
        29.58001708984375,
        29.600006103515626,
        29.620025634765626,
        29.6400146484375,
        29.660003662109376,
        29.680023193359376,
        29.70001220703125,
        29.720001220703126,
        29.740020751953126,
        29.760009765625,
        29.780029296875,
        29.800018310546876,
        29.82000732421875,
        29.84002685546875,
        29.860015869140626,
        29.8800048828125,
        29.9000244140625,
        29.920013427734376,
        29.94000244140625,
        29.96002197265625,
        29.980010986328126,
        30.0,
        30.02001953125,
        30.040008544921876,
        30.060028076171876,
        30.08001708984375,
        30.100006103515626,
        30.120025634765626,
        30.1400146484375,
        30.160003662109376,
        30.180023193359376,
        30.20001220703125,
        30.220001220703126,
        30.240020751953126,
        30.260009765625,
        30.280029296875,
        30.300018310546876,
        30.32000732421875,
        30.34002685546875,
        30.360015869140626,
        30.3800048828125,
        30.4000244140625,
        30.420013427734376,
        30.44000244140625,
        30.46002197265625,
        30.480010986328126,
        30.5,
        30.52001953125,
        30.540008544921876,
        30.560028076171876,
        30.58001708984375,
        30.600006103515626,
        30.620025634765626,
        30.6400146484375,
        30.660003662109376,
        30.680023193359376,
        30.70001220703125,
        30.720001220703126,
        30.740020751953126,
        30.760009765625,
        30.780029296875,
        30.800018310546876,
        30.82000732421875,
        30.84002685546875,
        30.860015869140626,
        30.8800048828125,
        30.9000244140625,
        30.920013427734376,
        30.94000244140625,
        30.96002197265625,
        30.980010986328126,
        31.0,
        31.02001953125,
        31.040008544921876,
        31.060028076171876,
        31.08001708984375,
        31.100006103515626,
        31.120025634765626,
        31.1400146484375,
        31.160003662109376,
        31.180023193359376,
        31.20001220703125,
        31.220001220703126,
        31.240020751953126,
        31.260009765625,
        31.280029296875,
        31.300018310546876,
        31.32000732421875,
        31.34002685546875,
        31.360015869140626,
        31.3800048828125,
        31.4000244140625,
        31.420013427734376,
        31.44000244140625,
        31.46002197265625,
        31.480010986328126,
        31.5,
        31.52001953125,
        31.540008544921876,
        31.560028076171876,
        31.58001708984375,
        31.600006103515626,
        31.620025634765626,
        31.6400146484375,
        31.660003662109376,
        31.680023193359376,
        31.70001220703125,
        31.720001220703126,
        31.740020751953126,
        31.760009765625,
        31.780029296875,
        31.800018310546876,
        31.82000732421875,
        31.84002685546875,
        31.860015869140626,
        31.8800048828125,
        31.9000244140625,
        31.920013427734376,
        31.94000244140625,
        31.96002197265625,
        31.980010986328126,
        32.0,
        32.02001953125,
        32.040008544921878,
        32.060028076171878,
        32.08001708984375,
        32.100006103515628,
        32.120025634765628,
        32.1400146484375,
        32.160003662109378,
        32.180023193359378,
        32.20001220703125,
        32.220001220703128,
        32.240020751953128,
        32.260009765625,
        32.280029296875,
        32.300018310546878,
        32.32000732421875,
        32.34002685546875,
        32.360015869140628,
        32.3800048828125,
        32.4000244140625,
        32.420013427734378,
        32.44000244140625,
        32.46002197265625,
        32.480010986328128,
        32.5,
        32.52001953125,
        32.540008544921878,
        32.560028076171878,
        32.58001708984375,
        32.600006103515628,
        32.620025634765628,
        32.6400146484375,
        32.660003662109378,
        32.680023193359378,
        32.70001220703125,
        32.720001220703128,
        32.740020751953128,
        32.760009765625,
        32.780029296875,
        32.800018310546878,
        32.82000732421875,
        32.84002685546875,
        32.860015869140628,
        32.8800048828125,
        32.9000244140625,
        32.920013427734378,
        32.94000244140625,
        32.96002197265625,
        32.980010986328128,
        33.0,
        33.02001953125,
        33.040008544921878,
        33.060028076171878,
        33.08001708984375,
        33.100006103515628,
        33.120025634765628,
        33.1400146484375,
        33.160003662109378,
        33.180023193359378,
        33.20001220703125,
        33.220001220703128,
        33.240020751953128,
        33.260009765625,
        33.280029296875,
        33.300018310546878,
        33.32000732421875,
        33.34002685546875,
        33.360015869140628,
        33.3800048828125,
        33.4000244140625,
        33.420013427734378,
        33.44000244140625,
        33.46002197265625,
        33.480010986328128,
        33.5,
        33.52001953125,
        33.540008544921878,
        33.560028076171878,
        33.58001708984375,
        33.600006103515628,
        33.620025634765628,
        33.6400146484375,
        33.660003662109378,
        33.680023193359378,
        33.70001220703125,
        33.720001220703128,
        33.740020751953128,
        33.760009765625,
        33.780029296875,
        33.800018310546878,
        33.82000732421875,
        33.84002685546875,
        33.860015869140628,
        33.8800048828125,
        33.9000244140625,
        33.920013427734378,
        33.94000244140625,
        33.96002197265625,
        33.980010986328128,
        34.0,
        34.02001953125,
        34.040008544921878,
        34.060028076171878,
        34.08001708984375,
        34.100006103515628,
        34.120025634765628,
        34.1400146484375,
        34.160003662109378,
        34.180023193359378,
        34.20001220703125,
        34.220001220703128,
        34.240020751953128,
        34.260009765625,
        34.280029296875,
        34.300018310546878,
        34.32000732421875,
        34.34002685546875,
        34.360015869140628,
        34.3800048828125,
        34.4000244140625,
        34.420013427734378,
        34.44000244140625,
        34.46002197265625,
        34.480010986328128,
        34.5,
        34.52001953125,
        34.540008544921878,
        34.560028076171878,
        34.58001708984375,
        34.600006103515628,
        34.620025634765628,
        34.6400146484375,
        34.660003662109378,
        34.680023193359378,
        34.70001220703125,
        34.720001220703128,
        34.740020751953128,
        34.760009765625,
        34.780029296875,
        34.800018310546878,
        34.82000732421875,
        34.84002685546875,
        34.860015869140628,
        34.8800048828125,
        34.9000244140625,
        34.920013427734378,
        34.94000244140625,
        34.96002197265625,
        34.980010986328128,
        35.0,
        35.02001953125,
        35.040008544921878,
        35.060028076171878,
        35.08001708984375,
        35.100006103515628,
        35.120025634765628,
        35.1400146484375,
        35.160003662109378,
        35.180023193359378,
        35.20001220703125,
        35.220001220703128,
        35.240020751953128,
        35.260009765625,
        35.280029296875,
        35.300018310546878,
        35.32000732421875,
        35.34002685546875,
        35.360015869140628,
        35.3800048828125,
        35.4000244140625,
        35.420013427734378,
        35.44000244140625,
        35.46002197265625,
        35.480010986328128,
        35.5,
        35.52001953125,
        35.540008544921878,
        35.560028076171878,
        35.58001708984375,
        35.600006103515628,
        35.620025634765628,
        35.6400146484375,
        35.660003662109378,
        35.680023193359378,
        35.70001220703125,
        35.720001220703128,
        35.740020751953128,
        35.760009765625,
        35.780029296875,
        35.800018310546878,
        35.82000732421875,
        35.84002685546875,
        35.860015869140628,
        35.8800048828125,
        35.9000244140625,
        35.920013427734378,
        35.94000244140625,
        35.96002197265625,
        35.980010986328128,
        36.0,
        36.02001953125,
        36.040008544921878,
        36.060028076171878,
        36.08001708984375,
        36.100006103515628,
        36.120025634765628,
        36.1400146484375,
        36.160003662109378,
        36.180023193359378,
        36.20001220703125,
        36.220001220703128,
        36.240020751953128,
        36.260009765625,
        36.280029296875,
        36.300018310546878,
        36.32000732421875,
        36.34002685546875,
        36.360015869140628,
        36.3800048828125,
        36.4000244140625,
        36.420013427734378,
        36.44000244140625,
        36.46002197265625,
        36.480010986328128,
        36.5,
        36.52001953125,
        36.540008544921878,
        36.560028076171878,
        36.58001708984375,
        36.600006103515628,
        36.620025634765628,
        36.6400146484375,
        36.660003662109378,
        36.680023193359378,
        36.70001220703125,
        36.720001220703128,
        36.740020751953128,
        36.760009765625,
        36.780029296875,
        36.800018310546878,
        36.82000732421875,
        36.84002685546875,
        36.860015869140628,
        36.8800048828125,
        36.9000244140625,
        36.920013427734378,
        36.94000244140625,
        36.96002197265625,
        36.980010986328128,
        37.0,
        37.02001953125,
        37.040008544921878,
        37.060028076171878,
        37.08001708984375,
        37.100006103515628,
        37.120025634765628,
        37.1400146484375,
        37.160003662109378,
        37.180023193359378,
        37.20001220703125,
        37.220001220703128,
        37.240020751953128,
        37.260009765625,
        37.280029296875,
        37.300018310546878,
        37.32000732421875,
        37.34002685546875,
        37.360015869140628,
        37.3800048828125,
        37.4000244140625,
        37.420013427734378,
        37.44000244140625,
        37.46002197265625,
        37.480010986328128,
        37.5,
        37.52001953125,
        37.540008544921878,
        37.560028076171878,
        37.58001708984375,
        37.600006103515628,
        37.620025634765628,
        37.6400146484375,
        37.660003662109378,
        37.680023193359378,
        37.70001220703125,
        37.720001220703128,
        37.740020751953128,
        37.760009765625,
        37.780029296875,
        37.800018310546878,
        37.82000732421875,
        37.84002685546875,
        37.860015869140628,
        37.8800048828125,
        37.9000244140625,
        37.920013427734378,
        37.94000244140625,
        37.96002197265625,
        37.980010986328128,
        38.0,
        38.02001953125,
        38.040008544921878,
        38.060028076171878,
        38.08001708984375,
        38.100006103515628,
        38.120025634765628,
        38.1400146484375,
        38.160003662109378,
        38.180023193359378,
        38.20001220703125,
        38.220001220703128,
        38.240020751953128,
        38.260009765625,
        38.280029296875,
        38.300018310546878,
        38.32000732421875,
        38.34002685546875,
        38.360015869140628,
        38.3800048828125,
        38.4000244140625,
        38.420013427734378,
        38.44000244140625,
        38.46002197265625,
        38.480010986328128,
        38.5,
        38.52001953125,
        38.540008544921878,
        38.560028076171878,
        38.58001708984375,
        38.600006103515628,
        38.620025634765628,
        38.6400146484375,
        38.660003662109378,
        38.680023193359378,
        38.70001220703125,
        38.720001220703128,
        38.740020751953128,
        38.760009765625,
        38.780029296875,
        38.800018310546878,
        38.82000732421875,
        38.84002685546875,
        38.860015869140628,
        38.8800048828125,
        38.9000244140625,
        38.920013427734378,
        38.94000244140625,
        38.96002197265625,
        38.980010986328128,
        39.0,
        39.02001953125,
        39.040008544921878,
        39.060028076171878,
        39.08001708984375,
        39.100006103515628,
        39.120025634765628,
        39.1400146484375,
        39.160003662109378,
        39.180023193359378,
        39.20001220703125,
        39.220001220703128,
        39.240020751953128,
        39.260009765625,
        39.280029296875,
        39.300018310546878,
        39.32000732421875,
        39.34002685546875,
        39.360015869140628,
        39.3800048828125,
        39.4000244140625,
        39.420013427734378,
        39.44000244140625,
        39.46002197265625,
        39.480010986328128,
        39.5,
        39.52001953125,
        39.540008544921878,
        39.560028076171878,
        39.58001708984375,
        39.600006103515628,
        39.620025634765628,
        39.6400146484375,
        39.660003662109378,
        39.680023193359378,
        39.70001220703125,
        39.720001220703128,
        39.740020751953128,
        39.760009765625,
        39.780029296875,
        39.800018310546878,
        39.82000732421875,
        39.84002685546875,
        39.860015869140628,
        39.8800048828125,
        39.9000244140625,
        39.920013427734378,
        39.94000244140625,
        39.96002197265625,
        39.980010986328128,
        40.0,
        40.02001953125,
        40.040008544921878,
        40.060028076171878,
        40.08001708984375,
        40.100006103515628,
        40.120025634765628,
        40.1400146484375,
        40.160003662109378,
        40.180023193359378,
        40.20001220703125,
        40.220001220703128,
        40.240020751953128,
        40.260009765625,
        40.280029296875,
        40.300018310546878,
        40.32000732421875,
        40.34002685546875,
        40.360015869140628,
        40.3800048828125,
        40.4000244140625,
        40.420013427734378,
        40.44000244140625,
        40.46002197265625,
        40.480010986328128,
        40.5,
        40.52001953125,
        40.540008544921878,
        40.560028076171878,
        40.58001708984375,
        40.600006103515628,
        40.620025634765628,
        40.6400146484375,
        40.660003662109378,
        40.680023193359378,
        40.70001220703125,
        40.720001220703128,
        40.740020751953128,
        40.760009765625,
        40.780029296875,
        40.800018310546878,
        40.82000732421875,
        40.84002685546875,
        40.860015869140628,
        40.8800048828125,
        40.9000244140625,
        40.920013427734378,
        40.94000244140625,
        40.96002197265625,
        40.980010986328128,
        41.0,
        41.02001953125,
        41.040008544921878,
        41.060028076171878,
        41.08001708984375,
        41.100006103515628,
        41.120025634765628,
        41.1400146484375,
        41.160003662109378,
        41.180023193359378,
        41.20001220703125,
        41.220001220703128,
        41.240020751953128,
        41.260009765625,
        41.280029296875,
        41.300018310546878,
        41.32000732421875,
        41.34002685546875,
        41.360015869140628,
        41.3800048828125,
        41.4000244140625,
        41.420013427734378,
        41.44000244140625,
        41.46002197265625,
        41.480010986328128,
        41.5,
        41.52001953125,
        41.540008544921878,
        41.560028076171878,
        41.58001708984375,
        41.600006103515628,
        41.620025634765628,
        41.6400146484375,
        41.660003662109378,
        41.680023193359378,
        41.70001220703125,
        41.720001220703128,
        41.740020751953128,
        41.760009765625,
        41.780029296875,
        41.800018310546878,
        41.82000732421875,
        41.84002685546875,
        41.860015869140628,
        41.8800048828125,
        41.9000244140625,
        41.920013427734378,
        41.94000244140625,
        41.96002197265625,
        41.980010986328128,
        42.0,
        42.02001953125,
        42.040008544921878,
        42.060028076171878,
        42.08001708984375,
        42.100006103515628,
        42.120025634765628,
        42.1400146484375,
        42.160003662109378,
        42.180023193359378,
        42.20001220703125,
        42.220001220703128,
        42.240020751953128,
        42.260009765625,
        42.280029296875,
        42.300018310546878,
        42.32000732421875,
        42.34002685546875,
        42.360015869140628,
        42.3800048828125,
        42.4000244140625,
        42.420013427734378,
        42.44000244140625,
        42.46002197265625,
        42.480010986328128,
        42.5,
        42.52001953125,
        42.540008544921878,
        42.560028076171878,
        42.58001708984375,
        42.600006103515628,
        42.620025634765628,
        42.6400146484375,
        42.660003662109378,
        42.680023193359378,
        42.70001220703125,
        42.720001220703128,
        42.740020751953128,
        42.760009765625,
        42.780029296875,
        42.800018310546878,
        42.82000732421875,
        42.84002685546875,
        42.860015869140628,
        42.8800048828125,
        42.9000244140625,
        42.920013427734378,
        42.94000244140625,
        42.96002197265625,
        42.980010986328128,
        43.0,
        43.02001953125,
        43.040008544921878,
        43.060028076171878,
        43.08001708984375,
        43.100006103515628,
        43.120025634765628,
        43.1400146484375,
        43.160003662109378,
        43.180023193359378,
        43.20001220703125,
        43.220001220703128,
        43.240020751953128,
        43.260009765625,
        43.280029296875,
        43.300018310546878,
        43.32000732421875,
        43.34002685546875,
        43.360015869140628,
        43.3800048828125,
        43.4000244140625,
        43.420013427734378,
        43.44000244140625,
        43.46002197265625,
        43.480010986328128,
        43.5,
        43.52001953125,
        43.540008544921878,
        43.560028076171878,
        43.58001708984375,
        43.600006103515628,
        43.620025634765628,
        43.6400146484375,
        43.660003662109378,
        43.680023193359378,
        43.70001220703125,
        43.720001220703128,
        43.740020751953128,
        43.760009765625,
        43.779998779296878,
        43.800018310546878,
        43.82000732421875,
        43.84002685546875,
        43.860015869140628,
        43.8800048828125,
        43.9000244140625,
        43.920013427734378,
        43.94000244140625,
        43.96002197265625,
        43.980010986328128,
        44.0,
        44.02001953125,
        44.040008544921878,
        44.060028076171878,
        44.08001708984375,
        44.100006103515628,
        44.120025634765628,
        44.1400146484375,
        44.160003662109378,
        44.180023193359378,
        44.20001220703125,
        44.220001220703128,
        44.240020751953128,
        44.260009765625,
        44.279998779296878,
        44.300018310546878,
        44.32000732421875,
        44.34002685546875,
        44.360015869140628,
        44.3800048828125,
        44.4000244140625,
        44.420013427734378,
        44.44000244140625,
        44.46002197265625,
        44.480010986328128,
        44.5,
        44.52001953125,
        44.540008544921878,
        44.560028076171878,
        44.58001708984375,
        44.600006103515628,
        44.620025634765628,
        44.6400146484375,
        44.660003662109378,
        44.680023193359378,
        44.70001220703125,
        44.720001220703128,
        44.740020751953128,
        44.760009765625,
        44.779998779296878,
        44.800018310546878,
        44.82000732421875,
        44.84002685546875,
        44.860015869140628,
        44.8800048828125,
        44.9000244140625,
        44.920013427734378,
        44.94000244140625,
        44.96002197265625,
        44.980010986328128,
        45.0,
        45.02001953125,
        45.040008544921878,
        45.060028076171878,
        45.08001708984375,
        45.100006103515628,
        45.120025634765628,
        45.1400146484375,
        45.160003662109378,
        45.180023193359378,
        45.20001220703125,
        45.220001220703128,
        45.240020751953128,
        45.260009765625,
        45.279998779296878,
        45.300018310546878,
        45.32000732421875,
        45.34002685546875,
        45.360015869140628,
        45.3800048828125,
        45.4000244140625,
        45.420013427734378,
        45.44000244140625,
        45.46002197265625,
        45.480010986328128,
        45.5,
        45.52001953125,
        45.540008544921878,
        45.560028076171878,
        45.58001708984375,
        45.600006103515628,
        45.620025634765628,
        45.6400146484375,
        45.660003662109378,
        45.680023193359378,
        45.70001220703125,
        45.720001220703128,
        45.740020751953128,
        45.760009765625,
        45.779998779296878,
        45.800018310546878,
        45.82000732421875,
        45.84002685546875,
        45.860015869140628,
        45.8800048828125,
        45.9000244140625,
        45.920013427734378,
        45.94000244140625,
        45.96002197265625,
        45.980010986328128,
        46.0,
        46.02001953125,
        46.040008544921878,
        46.060028076171878,
        46.08001708984375,
        46.100006103515628,
        46.120025634765628,
        46.1400146484375,
        46.160003662109378,
        46.180023193359378,
        46.20001220703125,
        46.220001220703128,
        46.240020751953128,
        46.260009765625,
        46.279998779296878,
        46.300018310546878,
        46.32000732421875,
        46.34002685546875,
        46.360015869140628,
        46.3800048828125,
        46.4000244140625,
        46.420013427734378,
        46.44000244140625,
        46.46002197265625,
        46.480010986328128,
        46.5,
        46.52001953125,
        46.540008544921878,
        46.560028076171878,
        46.58001708984375,
        46.600006103515628,
        46.620025634765628,
        46.6400146484375,
        46.660003662109378,
        46.680023193359378,
        46.70001220703125,
        46.720001220703128,
        46.740020751953128,
        46.760009765625,
        46.779998779296878,
        46.800018310546878,
        46.82000732421875,
        46.84002685546875,
        46.860015869140628,
        46.8800048828125,
        46.9000244140625,
        46.920013427734378,
        46.94000244140625,
        46.96002197265625,
        46.980010986328128,
        47.0,
        47.02001953125,
        47.040008544921878,
        47.060028076171878,
        47.08001708984375,
        47.100006103515628,
        47.120025634765628,
        47.1400146484375,
        47.160003662109378,
        47.180023193359378,
        47.20001220703125,
        47.220001220703128,
        47.240020751953128,
        47.260009765625,
        47.279998779296878,
        47.300018310546878,
        47.32000732421875,
        47.34002685546875,
        47.360015869140628,
        47.3800048828125,
        47.4000244140625,
        47.420013427734378,
        47.44000244140625,
        47.46002197265625,
        47.480010986328128,
        47.5,
        47.52001953125,
        47.540008544921878,
        47.560028076171878,
        47.58001708984375,
        47.600006103515628,
        47.620025634765628,
        47.6400146484375,
        47.660003662109378,
        47.680023193359378,
        47.70001220703125,
        47.720001220703128,
        47.740020751953128,
        47.760009765625,
        47.779998779296878,
        47.800018310546878,
        47.82000732421875,
        47.84002685546875,
        47.860015869140628,
        47.8800048828125,
        47.9000244140625,
        47.920013427734378,
        47.94000244140625,
        47.96002197265625,
        47.980010986328128,
        48.0,
        48.02001953125,
        48.040008544921878,
        48.060028076171878,
        48.08001708984375,
        48.100006103515628,
        48.120025634765628,
        48.1400146484375,
        48.160003662109378,
        48.180023193359378,
        48.20001220703125,
        48.220001220703128,
        48.240020751953128,
        48.260009765625,
        48.279998779296878,
        48.300018310546878,
        48.32000732421875,
        48.34002685546875,
        48.360015869140628,
        48.3800048828125,
        48.4000244140625,
        48.420013427734378,
        48.44000244140625,
        48.46002197265625,
        48.480010986328128,
        48.5,
        48.52001953125,
        48.540008544921878,
        48.560028076171878,
        48.58001708984375,
        48.600006103515628,
        48.620025634765628,
        48.6400146484375,
        48.660003662109378,
        48.680023193359378,
        48.70001220703125,
        48.720001220703128,
        48.740020751953128,
        48.760009765625,
        48.779998779296878,
        48.800018310546878,
        48.82000732421875,
        48.84002685546875,
        48.860015869140628,
        48.8800048828125,
        48.9000244140625,
        48.920013427734378,
        48.94000244140625,
        48.96002197265625,
        48.980010986328128,
        49.0,
        49.02001953125,
        49.040008544921878,
        49.060028076171878,
        49.08001708984375,
        49.100006103515628,
        49.120025634765628,
        49.1400146484375,
        49.160003662109378,
        49.180023193359378,
        49.20001220703125,
        49.220001220703128,
        49.240020751953128,
        49.260009765625,
        49.279998779296878,
        49.300018310546878,
        49.32000732421875,
        49.34002685546875,
        49.360015869140628,
        49.3800048828125,
        49.4000244140625,
        49.420013427734378,
        49.44000244140625,
        49.46002197265625,
        49.480010986328128,
        49.5,
        49.52001953125,
        49.540008544921878,
        49.560028076171878,
        49.58001708984375,
        49.600006103515628,
        49.620025634765628,
        49.6400146484375,
        49.660003662109378,
        49.680023193359378,
        49.70001220703125,
        49.720001220703128,
        49.740020751953128,
        49.760009765625,
        49.779998779296878,
        49.800018310546878,
        49.82000732421875,
        49.84002685546875,
        49.860015869140628,
        49.8800048828125,
        49.9000244140625,
        49.920013427734378,
        49.94000244140625,
        49.96002197265625,
        49.980010986328128,
        50.0,
        50.02001953125,
        50.040008544921878,
        50.060028076171878,
        50.08001708984375,
        50.100006103515628,
        50.120025634765628,
        50.1400146484375,
        50.160003662109378,
        50.180023193359378,
        50.20001220703125,
        50.220001220703128,
        50.240020751953128,
        50.260009765625,
        50.279998779296878,
        50.300018310546878,
        50.32000732421875,
        50.34002685546875,
        50.360015869140628,
        50.3800048828125,
        50.4000244140625,
        50.420013427734378,
        50.44000244140625,
        50.46002197265625,
        50.480010986328128,
        50.5,
        50.52001953125,
        50.540008544921878,
        50.560028076171878,
        50.58001708984375,
        50.600006103515628,
        50.620025634765628,
        50.6400146484375,
        50.660003662109378,
        50.680023193359378,
        50.70001220703125,
        50.720001220703128,
        50.740020751953128,
        50.760009765625,
        50.779998779296878,
        50.800018310546878,
        50.82000732421875,
        50.84002685546875,
        50.860015869140628,
        50.8800048828125,
        50.9000244140625,
        50.920013427734378,
        50.94000244140625,
        50.96002197265625,
        50.980010986328128,
        51.0,
        51.02001953125,
        51.040008544921878,
        51.060028076171878,
        51.08001708984375,
        51.100006103515628,
        51.120025634765628,
        51.1400146484375,
        51.160003662109378,
        51.180023193359378,
        51.20001220703125,
        51.220001220703128,
        51.240020751953128,
        51.260009765625,
        51.279998779296878,
        51.300018310546878,
        51.32000732421875,
        51.34002685546875,
        51.360015869140628,
        51.3800048828125,
        51.4000244140625,
        51.420013427734378,
        51.44000244140625,
        51.46002197265625,
        51.480010986328128,
        51.5,
        51.52001953125,
        51.540008544921878,
        51.560028076171878,
        51.58001708984375,
        51.600006103515628,
        51.620025634765628,
        51.6400146484375,
        51.660003662109378,
        51.680023193359378,
        51.70001220703125,
        51.720001220703128,
        51.740020751953128,
        51.760009765625,
        51.779998779296878,
        51.800018310546878,
        51.82000732421875,
        51.84002685546875,
        51.860015869140628,
        51.8800048828125,
        51.9000244140625,
        51.920013427734378,
        51.94000244140625,
        51.96002197265625,
        51.980010986328128,
        52.0,
        52.02001953125,
        52.040008544921878,
        52.060028076171878,
        52.08001708984375,
        52.100006103515628,
        52.120025634765628,
        52.1400146484375,
        52.160003662109378,
        52.180023193359378,
        52.20001220703125,
        52.220001220703128,
        52.240020751953128,
        52.260009765625,
        52.279998779296878,
        52.300018310546878,
        52.32000732421875,
        52.34002685546875,
        52.360015869140628,
        52.3800048828125,
        52.4000244140625,
        52.420013427734378,
        52.44000244140625,
        52.46002197265625,
        52.480010986328128,
        52.5,
        52.52001953125,
        52.540008544921878,
        52.560028076171878,
        52.58001708984375,
        52.600006103515628,
        52.620025634765628,
        52.6400146484375,
        52.660003662109378,
        52.680023193359378,
        52.70001220703125,
        52.720001220703128,
        52.740020751953128,
        52.760009765625,
        52.779998779296878,
        52.800018310546878,
        52.82000732421875,
        52.84002685546875,
        52.860015869140628,
        52.8800048828125,
        52.9000244140625,
        52.920013427734378,
        52.94000244140625,
        52.96002197265625,
        52.980010986328128,
        53.0,
        53.02001953125,
        53.040008544921878,
        53.060028076171878,
        53.08001708984375,
        53.100006103515628,
        53.120025634765628,
        53.1400146484375,
        53.160003662109378,
        53.180023193359378,
        53.20001220703125,
        53.220001220703128,
        53.240020751953128,
        53.260009765625,
        53.279998779296878,
        53.300018310546878,
        53.32000732421875,
        53.34002685546875,
        53.360015869140628,
        53.3800048828125,
        53.4000244140625,
        53.420013427734378,
        53.44000244140625,
        53.46002197265625,
        53.480010986328128,
        53.5,
        53.52001953125,
        53.540008544921878,
        53.560028076171878,
        53.58001708984375,
        53.600006103515628,
        53.620025634765628,
        53.6400146484375,
        53.660003662109378,
        53.680023193359378,
        53.70001220703125,
        53.720001220703128,
        53.740020751953128,
        53.760009765625,
        53.779998779296878,
        53.800018310546878,
        53.82000732421875,
        53.84002685546875,
        53.860015869140628,
        53.8800048828125,
        53.9000244140625,
        53.920013427734378,
        53.94000244140625,
        53.96002197265625,
        53.980010986328128,
        54.0,
        54.02001953125,
        54.040008544921878,
        54.060028076171878,
        54.08001708984375,
        54.100006103515628,
        54.120025634765628,
        54.1400146484375,
        54.160003662109378,
        54.180023193359378,
        54.20001220703125,
        54.220001220703128,
        54.240020751953128,
        54.260009765625,
        54.279998779296878,
        54.300018310546878,
        54.32000732421875,
        54.34002685546875,
        54.360015869140628,
        54.3800048828125,
        54.4000244140625,
        54.420013427734378,
        54.44000244140625,
        54.46002197265625,
        54.480010986328128,
        54.5,
        54.52001953125,
        54.540008544921878,
        54.560028076171878,
        54.58001708984375,
        54.600006103515628,
        54.620025634765628,
        54.6400146484375,
        54.660003662109378,
        54.680023193359378,
        54.70001220703125,
        54.720001220703128,
        54.740020751953128,
        54.760009765625,
        54.779998779296878,
        54.800018310546878,
        54.82000732421875,
        54.84002685546875,
        54.860015869140628,
        54.8800048828125,
        54.9000244140625,
        54.920013427734378,
        54.94000244140625,
        54.96002197265625,
        54.980010986328128,
        55.0,
        55.02001953125,
        55.040008544921878,
        55.060028076171878,
        55.08001708984375,
        55.100006103515628,
        55.120025634765628,
        55.1400146484375,
        55.160003662109378,
        55.180023193359378,
        55.20001220703125,
        55.220001220703128,
        55.240020751953128,
        55.260009765625,
        55.279998779296878,
        55.300018310546878,
        55.32000732421875,
        55.34002685546875,
        55.360015869140628,
        55.3800048828125,
        55.4000244140625,
        55.420013427734378,
        55.44000244140625,
        55.46002197265625,
        55.480010986328128,
        55.5,
        55.52001953125,
        55.540008544921878,
        55.560028076171878,
        55.58001708984375,
        55.600006103515628,
        55.620025634765628,
        55.6400146484375,
        55.660003662109378,
        55.680023193359378,
        55.70001220703125,
        55.720001220703128,
        55.740020751953128,
        55.760009765625,
        55.779998779296878,
        55.800018310546878,
        55.82000732421875,
        55.84002685546875,
        55.860015869140628,
        55.8800048828125,
        55.9000244140625,
        55.920013427734378,
        55.94000244140625,
        55.96002197265625,
        55.980010986328128,
        56.0,
        56.02001953125,
        56.040008544921878,
        56.060028076171878,
        56.08001708984375,
        56.100006103515628,
        56.120025634765628,
        56.1400146484375,
        56.160003662109378,
        56.180023193359378,
        56.20001220703125,
        56.220001220703128,
        56.240020751953128,
        56.260009765625,
        56.279998779296878,
        56.300018310546878,
        56.32000732421875,
        56.34002685546875,
        56.360015869140628,
        56.3800048828125,
        56.4000244140625,
        56.420013427734378,
        56.44000244140625,
        56.46002197265625,
        56.480010986328128,
        56.5,
        56.52001953125,
        56.540008544921878,
        56.560028076171878,
        56.58001708984375,
        56.600006103515628,
        56.620025634765628,
        56.6400146484375,
        56.660003662109378,
        56.680023193359378,
        56.70001220703125,
        56.720001220703128,
        56.740020751953128,
        56.760009765625,
        56.779998779296878,
        56.800018310546878,
        56.82000732421875,
        56.84002685546875,
        56.860015869140628,
        56.8800048828125,
        56.9000244140625,
        56.920013427734378,
        56.94000244140625,
        56.96002197265625,
        56.980010986328128,
        57.0,
        57.02001953125,
        57.040008544921878,
        57.060028076171878,
        57.08001708984375,
        57.100006103515628,
        57.120025634765628,
        57.1400146484375,
        57.160003662109378,
        57.180023193359378,
        57.20001220703125,
        57.220001220703128,
        57.240020751953128,
        57.260009765625,
        57.279998779296878,
        57.300018310546878,
        57.32000732421875,
        57.34002685546875,
        57.360015869140628,
        57.3800048828125,
        57.4000244140625,
        57.420013427734378,
        57.44000244140625,
        57.46002197265625,
        57.480010986328128,
        57.5,
        57.52001953125,
        57.540008544921878,
        57.560028076171878,
        57.58001708984375,
        57.600006103515628,
        57.620025634765628,
        57.6400146484375,
        57.660003662109378,
        57.680023193359378,
        57.70001220703125,
        57.720001220703128,
        57.740020751953128,
        57.760009765625,
        57.779998779296878,
        57.800018310546878,
        57.82000732421875,
        57.84002685546875,
        57.860015869140628,
        57.8800048828125,
        57.9000244140625,
        57.920013427734378,
        57.94000244140625,
        57.96002197265625,
        57.980010986328128,
        58.0,
        58.02001953125,
        58.040008544921878,
        58.060028076171878,
        58.08001708984375,
        58.100006103515628,
        58.120025634765628,
        58.1400146484375,
        58.160003662109378,
        58.180023193359378,
        58.20001220703125,
        58.220001220703128,
        58.240020751953128,
        58.260009765625,
        58.279998779296878,
        58.300018310546878,
        58.32000732421875,
        58.34002685546875,
        58.360015869140628,
        58.3800048828125,
        58.4000244140625,
        58.420013427734378,
        58.44000244140625,
        58.46002197265625,
        58.480010986328128,
        58.5,
        58.52001953125,
        58.540008544921878,
        58.560028076171878,
        58.58001708984375,
        58.600006103515628,
        58.620025634765628,
        58.6400146484375,
        58.660003662109378,
        58.680023193359378,
        58.70001220703125,
        58.720001220703128,
        58.740020751953128,
        58.760009765625,
        58.779998779296878,
        58.800018310546878,
        58.82000732421875,
        58.84002685546875,
        58.860015869140628,
        58.8800048828125,
        58.9000244140625,
        58.920013427734378,
        58.94000244140625,
        58.96002197265625,
        58.980010986328128,
        59.0,
        59.02001953125,
        59.040008544921878,
        59.060028076171878,
        59.08001708984375,
        59.100006103515628,
        59.120025634765628,
        59.1400146484375,
        59.160003662109378,
        59.180023193359378,
        59.20001220703125,
        59.220001220703128,
        59.240020751953128,
        59.260009765625,
        59.279998779296878,
        59.300018310546878,
        59.32000732421875,
        59.34002685546875,
        59.360015869140628,
        59.3800048828125,
        59.4000244140625,
        59.420013427734378,
        59.44000244140625,
        59.46002197265625,
        59.480010986328128,
        59.5,
        59.52001953125,
        59.540008544921878,
        59.560028076171878,
        59.58001708984375,
        59.600006103515628,
        59.620025634765628,
        59.6400146484375,
        59.660003662109378,
        59.680023193359378,
        59.70001220703125,
        59.720001220703128,
        59.740020751953128,
        59.760009765625,
        59.779998779296878,
        59.800018310546878,
        59.82000732421875,
        59.84002685546875,
        59.860015869140628,
        59.8800048828125,
        59.9000244140625,
        59.920013427734378,
        59.94000244140625,
        59.96002197265625,
        59.980010986328128
    ],
    "rightHandPositions": [
        "(0.466605, 0.752611, 0.263322)",
        "(0.465732, 0.753104, 0.263620)",
        "(0.465394, 0.753341, 0.263699)",
        "(0.464907, 0.753706, 0.263768)",
        "(0.464777, 0.753873, 0.263737)",
        "(0.464783, 0.753964, 0.263719)",
        "(0.464870, 0.754020, 0.263736)",
        "(0.465014, 0.754028, 0.263763)",
        "(0.465639, 0.753912, 0.263866)",
        "(0.466833, 0.753603, 0.264086)",
        "(0.468171, 0.753221, 0.264384)",
        "(0.469435, 0.752810, 0.264720)",
        "(0.470095, 0.752577, 0.264910)",
        "(0.471422, 0.752145, 0.265372)",
        "(0.472710, 0.751822, 0.265914)",
        "(0.473934, 0.751569, 0.266489)",
        "(0.474962, 0.751342, 0.267087)",
        "(0.475426, 0.751218, 0.267398)",
        "(0.476246, 0.750937, 0.268004)",
        "(0.476903, 0.750669, 0.268401)",
        "(0.477720, 0.750278, 0.268659)",
        "(0.478272, 0.749866, 0.268651)",
        "(0.478470, 0.749645, 0.268590)",
        "(0.478653, 0.749242, 0.268297)",
        "(0.478500, 0.748933, 0.267864)",
        "(0.477963, 0.748677, 0.267287)",
        "(0.477083, 0.748408, 0.266439)",
        "(0.476581, 0.748284, 0.265943)",
        "(0.475296, 0.748108, 0.264782)",
        "(0.473675, 0.748086, 0.263485)",
        "(0.471713, 0.748227, 0.262095)",
        "(0.469385, 0.748560, 0.260627)",
        "(0.468187, 0.748752, 0.259899)",
        "(0.465662, 0.749202, 0.258432)",
        "(0.462894, 0.749723, 0.257074)",
        "(0.459903, 0.750353, 0.255845)",
        "(0.457120, 0.751048, 0.254630)",
        "(0.455662, 0.751467, 0.254056)",
        "(0.452896, 0.752299, 0.252977)",
        "(0.450392, 0.753086, 0.252019)",
        "(0.448259, 0.753767, 0.251137)",
        "(0.446544, 0.754314, 0.250416)",
        "(0.445779, 0.754550, 0.250105)",
        "(0.444498, 0.754879, 0.249617)",
        "(0.443510, 0.755069, 0.249246)",
        "(0.442852, 0.755134, 0.248917)",
        "(0.442581, 0.755091, 0.248604)",
        "(0.442542, 0.755070, 0.248433)",
        "(0.442753, 0.754983, 0.248072)",
        "(0.443266, 0.754857, 0.247721)",
        "(0.444047, 0.754658, 0.247382)",
        "(0.445057, 0.754343, 0.247076)",
        "(0.445583, 0.754161, 0.246938)",
        "(0.446797, 0.753706, 0.246738)",
        "(0.448236, 0.753170, 0.246572)",
        "(0.449745, 0.752606, 0.246490)",
        "(0.451231, 0.752108, 0.246487)",
        "(0.451949, 0.751890, 0.246505)",
        "(0.453276, 0.751549, 0.246608)",
        "(0.454420, 0.751284, 0.246788)",
        "(0.455308, 0.751081, 0.247105)",
        "(0.455704, 0.750995, 0.247487)",
        "(0.455827, 0.750978, 0.247665)",
        "(0.456125, 0.750918, 0.248214)",
        "(0.456288, 0.750872, 0.248910)",
        "(0.456205, 0.750918, 0.249642)",
        "(0.455899, 0.751086, 0.250274)",
        "(0.455700, 0.751188, 0.250581)",
        "(0.455124, 0.751432, 0.251155)",
        "(0.454417, 0.751609, 0.251699)",
        "(0.453571, 0.751667, 0.252251)",
        "(0.452765, 0.751647, 0.252776)",
        "(0.452406, 0.751644, 0.253036)",
        "(0.451862, 0.751641, 0.253450)",
        "(0.451417, 0.751583, 0.253724)",
        "(0.451126, 0.751436, 0.253836)",
        "(0.451091, 0.751253, 0.253876)",
        "(0.451144, 0.751176, 0.253873)",
        "(0.451350, 0.751025, 0.253877)",
        "(0.451943, 0.750868, 0.253813)",
        "(0.453196, 0.750582, 0.253586)",
        "(0.454273, 0.750164, 0.253424)",
        "(0.454841, 0.749869, 0.253374)",
        "(0.456148, 0.749070, 0.253363)",
        "(0.457631, 0.748141, 0.253332)",
        "(0.459197, 0.747143, 0.253192)",
        "(0.460732, 0.746165, 0.252985)",
        "(0.461457, 0.745712, 0.252883)",
        "(0.462679, 0.744933, 0.252704)",
        "(0.463509, 0.744399, 0.252609)",
        "(0.463857, 0.744089, 0.252620)",
        "(0.463809, 0.743923, 0.252675)",
        "(0.463681, 0.743914, 0.252694)",
        "(0.463459, 0.743785, 0.252710)",
        "(0.463047, 0.743733, 0.252731)",
        "(0.462164, 0.743804, 0.252800)",
        "(0.460300, 0.744174, 0.252992)",
        "(0.459571, 0.744351, 0.253079)",
        "(0.458066, 0.744755, 0.253263)",
        "(0.456526, 0.745256, 0.253408)",
        "(0.454964, 0.745831, 0.253456)",
        "(0.452766, 0.746923, 0.253005)",
        "(0.451047, 0.747887, 0.252524)",
        "(0.445611, 0.750866, 0.251017)",
        "(0.437063, 0.756540, 0.248988)",
        "(0.425735, 0.764756, 0.246797)",
        "(0.411627, 0.775898, 0.244432)",
        "(0.404533, 0.781804, 0.243199)",
        "(0.389321, 0.795365, 0.240322)",
        "(0.373221, 0.810312, 0.237196)",
        "(0.356259, 0.826750, 0.234098)",
        "(0.338509, 0.845513, 0.231355)",
        "(0.329597, 0.855383, 0.230042)",
        "(0.311761, 0.876725, 0.227472)",
        "(0.294243, 0.899741, 0.224740)",
        "(0.277958, 0.925535, 0.221649)",
        "(0.263075, 0.952472, 0.218280)",
        "(0.256276, 0.966346, 0.216482)",
        "(0.244479, 0.995103, 0.212746)",
        "(0.234757, 1.024237, 0.209164)",
        "(0.227699, 1.053743, 0.205864)",
        "(0.223182, 1.083061, 0.202449)",
        "(0.221815, 1.097384, 0.200702)",
        "(0.221204, 1.124645, 0.197048)",
        "(0.222459, 1.149487, 0.193232)",
        "(0.225849, 1.171903, 0.189685)",
        "(0.229771, 1.191298, 0.186953)",
        "(0.231575, 1.199822, 0.185808)",
        "(0.235414, 1.214030, 0.183796)",
        "(0.239168, 1.224468, 0.181650)",
        "(0.242784, 1.231490, 0.179609)",
        "(0.245995, 1.236587, 0.177825)",
        "(0.247399, 1.238428, 0.177019)",
        "(0.249629, 1.240289, 0.175539)",
        "(0.251215, 1.240548, 0.174169)",
        "(0.252656, 1.239181, 0.172827)",
        "(0.253775, 1.236775, 0.171606)",
        "(0.254122, 1.235161, 0.171117)",
        "(0.254151, 1.230683, 0.170385)",
        "(0.253406, 1.224612, 0.170079)",
        "(0.251391, 1.216211, 0.170377)",
        "(0.248181, 1.205206, 0.170781)",
        "(0.246378, 1.198696, 0.170880)",
        "(0.242955, 1.183268, 0.170827)",
        "(0.240447, 1.165211, 0.170871)",
        "(0.238908, 1.144662, 0.171268)",
        "(0.238404, 1.121215, 0.172234)",
        "(0.238658, 1.108835, 0.172724)",
        "(0.240679, 1.081757, 0.173933)",
        "(0.245134, 1.052674, 0.175340)",
        "(0.252551, 1.022223, 0.177077)",
        "(0.261763, 0.990916, 0.179037)",
        "(0.267377, 0.975181, 0.180151)",
        "(0.280463, 0.943564, 0.182733)",
        "(0.295742, 0.912991, 0.186044)",
        "(0.312546, 0.884109, 0.190286)",
        "(0.330230, 0.856556, 0.195267)",
        "(0.339307, 0.843280, 0.198055)",
        "(0.358358, 0.817739, 0.204662)",
        "(0.378622, 0.793532, 0.212859)",
        "(0.399929, 0.771729, 0.222796)",
        "(0.415355, 0.754631, 0.233621)",
        "(0.427052, 0.746908, 0.239409)",
        "(0.450634, 0.735410, 0.250610)",
        "(0.472332, 0.729597, 0.258809)",
        "(0.483720, 0.731402, 0.259996)",
        "(0.487435, 0.735688, 0.257503)",
        "(0.489468, 0.737786, 0.256676)",
        "(0.492533, 0.743461, 0.255503)",
        "(0.497616, 0.747246, 0.257382)",
        "(0.503394, 0.748560, 0.261178)",
        "(0.508804, 0.748055, 0.265265)",
        "(0.511378, 0.747629, 0.267233)",
        "(0.516257, 0.744343, 0.271447)",
        "(0.520481, 0.740878, 0.275080)",
        "(0.523400, 0.737580, 0.277498)",
        "(0.524473, 0.735489, 0.278410)",
        "(0.524256, 0.734985, 0.278333)",
        "(0.521858, 0.735289, 0.276853)",
        "(0.517229, 0.736830, 0.274079)",
        "(0.510816, 0.738959, 0.270606)",
        "(0.503091, 0.741166, 0.266871)",
        "(0.499096, 0.742201, 0.265064)",
        "(0.490641, 0.744208, 0.261425)",
        "(0.482030, 0.746116, 0.257710)",
        "(0.473299, 0.748138, 0.253827)",
        "(0.464865, 0.750291, 0.250032)",
        "(0.460723, 0.751358, 0.248159)",
        "(0.452801, 0.753657, 0.244361)",
        "(0.445375, 0.755956, 0.240408)",
        "(0.438682, 0.758356, 0.236151)",
        "(0.432719, 0.760726, 0.231908)",
        "(0.430079, 0.761822, 0.229826)",
        "(0.425692, 0.763791, 0.225809)",
        "(0.422336, 0.765414, 0.222160)",
        "(0.420162, 0.766419, 0.219083)",
        "(0.418872, 0.767005, 0.216491)",
        "(0.418531, 0.767166, 0.215379)",
        "(0.418702, 0.767082, 0.213755)",
        "(0.419805, 0.766521, 0.212913)",
        "(0.421755, 0.765337, 0.212985)",
        "(0.424659, 0.763593, 0.213594)",
        "(0.426215, 0.762681, 0.214143)",
        "(0.429333, 0.760840, 0.215530)",
        "(0.431689, 0.759946, 0.216819)",
        "(0.432131, 0.761341, 0.217887)",
        "(0.429965, 0.765308, 0.218567)",
        "(0.428130, 0.767973, 0.218796)",
        "(0.422934, 0.774727, 0.219016)",
        "(0.416499, 0.782934, 0.219111)",
        "(0.409310, 0.791556, 0.219221)",
        "(0.400961, 0.800354, 0.219342)",
        "(0.396449, 0.804891, 0.219373)",
        "(0.386235, 0.814853, 0.219376)",
        "(0.374252, 0.826284, 0.219636)",
        "(0.360400, 0.839601, 0.220518)",
        "(0.344500, 0.856413, 0.222263)",
        "(0.336039, 0.866196, 0.223386)",
        "(0.318160, 0.889221, 0.226157)",
        "(0.300201, 0.916263, 0.229065)",
        "(0.283014, 0.945904, 0.231797)",
        "(0.266991, 0.977637, 0.234314)",
        "(0.259544, 0.994115, 0.235388)",
        "(0.246418, 1.028259, 0.236970)",
        "(0.235653, 1.062999, 0.237866)",
        "(0.227509, 1.098419, 0.238325)",
        "(0.221774, 1.133667, 0.238203)",
        "(0.219782, 1.150905, 0.237942)",
        "(0.218294, 1.184251, 0.236788)",
        "(0.219562, 1.216023, 0.235290)",
        "(0.223477, 1.245658, 0.233819)",
        "(0.229158, 1.272979, 0.232259)",
        "(0.232378, 1.285606, 0.231507)",
        "(0.240036, 1.308483, 0.229991)",
        "(0.248353, 1.328279, 0.228610)",
        "(0.256905, 1.344721, 0.227249)",
        "(0.265177, 1.358721, 0.225810)",
        "(0.269199, 1.364947, 0.225059)",
        "(0.277219, 1.375571, 0.223546)",
        "(0.285225, 1.384349, 0.221813)",
        "(0.292932, 1.391374, 0.220027)",
        "(0.300111, 1.397153, 0.218057)",
        "(0.303436, 1.399523, 0.216941)",
        "(0.309331, 1.403138, 0.214407)",
        "(0.316029, 1.407056, 0.211852)",
        "(0.323066, 1.411026, 0.209198)",
        "(0.326404, 1.412271, 0.206103)",
        "(0.327890, 1.412761, 0.204636)",
        "(0.330376, 1.413524, 0.201862)",
        "(0.332137, 1.414039, 0.199399)",
        "(0.333500, 1.414559, 0.197296)",
        "(0.334824, 1.415296, 0.195564)",
        "(0.335382, 1.415673, 0.194726)",
        "(0.336352, 1.416409, 0.192946)",
        "(0.337039, 1.417093, 0.191099)",
        "(0.337593, 1.417912, 0.189306)",
        "(0.338059, 1.418745, 0.187602)",
        "(0.338241, 1.419151, 0.186805)",
        "(0.338555, 1.419901, 0.185183)",
        "(0.338674, 1.420695, 0.183693)",
        "(0.338419, 1.421580, 0.182089)",
        "(0.337849, 1.422492, 0.180184)",
        "(0.337356, 1.422992, 0.179047)",
        "(0.335760, 1.424257, 0.176121)",
        "(0.334027, 1.425763, 0.172640)",
        "(0.332474, 1.427509, 0.168926)",
        "(0.331263, 1.429362, 0.165365)",
        "(0.330932, 1.430346, 0.163762)",
        "(0.330841, 1.432372, 0.160943)",
        "(0.330861, 1.434201, 0.158635)",
        "(0.331019, 1.435798, 0.156975)",
        "(0.331428, 1.437284, 0.155841)",
        "(0.331679, 1.438018, 0.155282)",
        "(0.331892, 1.439470, 0.153997)",
        "(0.332054, 1.440885, 0.152492)",
        "(0.332075, 1.442236, 0.150841)",
        "(0.331510, 1.443532, 0.149036)",
        "(0.330939, 1.444112, 0.148083)",
        "(0.328897, 1.445086, 0.146028)",
        "(0.325315, 1.445874, 0.143800)",
        "(0.319808, 1.446572, 0.141288)",
        "(0.313098, 1.447408, 0.138445)",
        "(0.309521, 1.447861, 0.136898)",
        "(0.301916, 1.448911, 0.133531)",
        "(0.293796, 1.450163, 0.130045)",
        "(0.285198, 1.451571, 0.126566)",
        "(0.276802, 1.453140, 0.123151)",
        "(0.272717, 1.454008, 0.121534)",
        "(0.264985, 1.456085, 0.118456)",
        "(0.257592, 1.458477, 0.115605)",
        "(0.251312, 1.461246, 0.112933)",
        "(0.246486, 1.463774, 0.110434)",
        "(0.244211, 1.465001, 0.109249)",
        "(0.240078, 1.467323, 0.107006)",
        "(0.237332, 1.469097, 0.104933)",
        "(0.235692, 1.470333, 0.103088)",
        "(0.234498, 1.471161, 0.101441)",
        "(0.234102, 1.471411, 0.100683)",
        "(0.233846, 1.471512, 0.099330)",
        "(0.233936, 1.471098, 0.098171)",
        "(0.234133, 1.470200, 0.097426)",
        "(0.234381, 1.469185, 0.096874)",
        "(0.234366, 1.468669, 0.096626)",
        "(0.234153, 1.467740, 0.096120)",
        "(0.233898, 1.466991, 0.095719)",
        "(0.233361, 1.466563, 0.095368)",
        "(0.232595, 1.466421, 0.094948)",
        "(0.232112, 1.466400, 0.094741)",
        "(0.231179, 1.466483, 0.094257)",
        "(0.230046, 1.466576, 0.093773)",
        "(0.228822, 1.466736, 0.093230)",
        "(0.227612, 1.466886, 0.092768)",
        "(0.227029, 1.466978, 0.092565)",
        "(0.225934, 1.467113, 0.092181)",
        "(0.224901, 1.467429, 0.091869)",
        "(0.223874, 1.468019, 0.091535)",
        "(0.222907, 1.469034, 0.091149)",
        "(0.222468, 1.469707, 0.090910)",
        "(0.221622, 1.471490, 0.090338)",
        "(0.220916, 1.473752, 0.089738)",
        "(0.220567, 1.476734, 0.089180)",
        "(0.220460, 1.480365, 0.088741)",
        "(0.220500, 1.482366, 0.088571)",
        "(0.220774, 1.486822, 0.088410)",
        "(0.221267, 1.491766, 0.088531)",
        "(0.221901, 1.497269, 0.089163)",
        "(0.222724, 1.503215, 0.090397)",
        "(0.223117, 1.506218, 0.091238)",
        "(0.223865, 1.512328, 0.093420)",
        "(0.224636, 1.518344, 0.096276)",
        "(0.225717, 1.524241, 0.099847)",
        "(0.227081, 1.529833, 0.103911)",
        "(0.227753, 1.532417, 0.106122)",
        "(0.229188, 1.537054, 0.110920)",
        "(0.230417, 1.541057, 0.116122)",
        "(0.231439, 1.544341, 0.121571)",
        "(0.232319, 1.547120, 0.127051)",
        "(0.232708, 1.548340, 0.129831)",
        "(0.233277, 1.550368, 0.135444)",
        "(0.233751, 1.551948, 0.140966)",
        "(0.234124, 1.553263, 0.146372)",
        "(0.234440, 1.554273, 0.151622)",
        "(0.234606, 1.554673, 0.154167)",
        "(0.234704, 1.555246, 0.159041)",
        "(0.234547, 1.555532, 0.163454)",
        "(0.234205, 1.555585, 0.167521)",
        "(0.233722, 1.555472, 0.171262)",
        "(0.233361, 1.555353, 0.173090)",
        "(0.232504, 1.555062, 0.176368)",
        "(0.231654, 1.554700, 0.179214)",
        "(0.230834, 1.554395, 0.181644)",
        "(0.229985, 1.553951, 0.183952)",
        "(0.229571, 1.553658, 0.185093)",
        "(0.228706, 1.552979, 0.187297)",
        "(0.227664, 1.552036, 0.189533)",
        "(0.226622, 1.550626, 0.192027)",
        "(0.225772, 1.548627, 0.194917)",
        "(0.225375, 1.547401, 0.196557)",
        "(0.224591, 1.544400, 0.200381)",
        "(0.223517, 1.540822, 0.204942)",
        "(0.222191, 1.536604, 0.210220)",
        "(0.220754, 1.531632, 0.216129)",
        "(0.219963, 1.528817, 0.219332)",
        "(0.218481, 1.522312, 0.226291)",
        "(0.216978, 1.514382, 0.234024)",
        "(0.215393, 1.504540, 0.242311)",
        "(0.213620, 1.493059, 0.250784)",
        "(0.212593, 1.486690, 0.255071)",
        "(0.210172, 1.472326, 0.263590)",
        "(0.207405, 1.456049, 0.271759)",
        "(0.204288, 1.437589, 0.279300)",
        "(0.201012, 1.417844, 0.286092)",
        "(0.199393, 1.407522, 0.289210)",
        "(0.196391, 1.385820, 0.294678)",
        "(0.194065, 1.363642, 0.298937)",
        "(0.192658, 1.341430, 0.301726)",
        "(0.191815, 1.319751, 0.303469)",
        "(0.191697, 1.309173, 0.303926)",
        "(0.192140, 1.288853, 0.303832)",
        "(0.193385, 1.269601, 0.302507)",
        "(0.195333, 1.251462, 0.300005)",
        "(0.197437, 1.234245, 0.296711)",
        "(0.198558, 1.225978, 0.294808)",
        "(0.201311, 1.210587, 0.290260)",
        "(0.204293, 1.196678, 0.285147)",
        "(0.207305, 1.183859, 0.279751)",
        "(0.210089, 1.172239, 0.273819)",
        "(0.211415, 1.166748, 0.270636)",
        "(0.213829, 1.156490, 0.263662)",
        "(0.216199, 1.147418, 0.256304)",
        "(0.218293, 1.139353, 0.248743)",
        "(0.219990, 1.132123, 0.240404)",
        "(0.220718, 1.128692, 0.235899)",
        "(0.222133, 1.122533, 0.226129)",
        "(0.223454, 1.117306, 0.215653)",
        "(0.224564, 1.113035, 0.204663)",
        "(0.225504, 1.110138, 0.193344)",
        "(0.225823, 1.109159, 0.187722)",
        "(0.226223, 1.108715, 0.176506)",
        "(0.226245, 1.110260, 0.165313)",
        "(0.225625, 1.113403, 0.154195)",
        "(0.224483, 1.118626, 0.143323)",
        "(0.223672, 1.121835, 0.138022)",
        "(0.221704, 1.129915, 0.127844)",
        "(0.219295, 1.140072, 0.118620)",
        "(0.216276, 1.151671, 0.110422)",
        "(0.212634, 1.165095, 0.103541)",
        "(0.210593, 1.172347, 0.100493)",
        "(0.206515, 1.188107, 0.095380)",
        "(0.202700, 1.205252, 0.091453)",
        "(0.198825, 1.222842, 0.088210)",
        "(0.195335, 1.241187, 0.085720)",
        "(0.193788, 1.250542, 0.084745)",
        "(0.191012, 1.269559, 0.083368)",
        "(0.189139, 1.288575, 0.082592)",
        "(0.188031, 1.307363, 0.082248)",
        "(0.187673, 1.325825, 0.082288)",
        "(0.187751, 1.334940, 0.082497)",
        "(0.188597, 1.352819, 0.083236)",
        "(0.189889, 1.369776, 0.084156)",
        "(0.191451, 1.386049, 0.085246)",
        "(0.193464, 1.401693, 0.086675)",
        "(0.194546, 1.409275, 0.087451)",
        "(0.197083, 1.423923, 0.089120)",
        "(0.199941, 1.437830, 0.090780)",
        "(0.202756, 1.450828, 0.092420)",
        "(0.205560, 1.463260, 0.094262)",
        "(0.207012, 1.469282, 0.095362)",
        "(0.210160, 1.481020, 0.097917)",
        "(0.213128, 1.492045, 0.101000)",
        "(0.217388, 1.503686, 0.104553)",
        "(0.222429, 1.515355, 0.108475)",
        "(0.223970, 1.519956, 0.110617)",
        "(0.227027, 1.528564, 0.115238)",
        "(0.230130, 1.536531, 0.120420)",
        "(0.233299, 1.543816, 0.125915)",
        "(0.236333, 1.550243, 0.131771)",
        "(0.237828, 1.553171, 0.134834)",
        "(0.240717, 1.558369, 0.141356)",
        "(0.243247, 1.562732, 0.148303)",
        "(0.245371, 1.566460, 0.155557)",
        "(0.247297, 1.569447, 0.163091)",
        "(0.248188, 1.570654, 0.166943)",
        "(0.249722, 1.572337, 0.174881)",
        "(0.250828, 1.573009, 0.183015)",
        "(0.251420, 1.572892, 0.191302)",
        "(0.251709, 1.571958, 0.199835)",
        "(0.251682, 1.571242, 0.204209)",
        "(0.251170, 1.569085, 0.213131)",
        "(0.250203, 1.565927, 0.222225)",
        "(0.249113, 1.561781, 0.231456)",
        "(0.247816, 1.556786, 0.240951)",
        "(0.247062, 1.553971, 0.245758)",
        "(0.245449, 1.547564, 0.255419)",
        "(0.243594, 1.540037, 0.265091)",
        "(0.241563, 1.531596, 0.274760)",
        "(0.239504, 1.521947, 0.284145)",
        "(0.238480, 1.516757, 0.288719)",
        "(0.236307, 1.505416, 0.297507)",
        "(0.234051, 1.492703, 0.305465)",
        "(0.231740, 1.478759, 0.312567)",
        "(0.229291, 1.463697, 0.318812)",
        "(0.228121, 1.455785, 0.321637)",
        "(0.226091, 1.438892, 0.326699)",
        "(0.224390, 1.420996, 0.330905)",
        "(0.222744, 1.402454, 0.334472)",
        "(0.220972, 1.383173, 0.337300)",
        "(0.220214, 1.373307, 0.338398)",
        "(0.219121, 1.353167, 0.339643)",
        "(0.218412, 1.332373, 0.339455)",
        "(0.218162, 1.311190, 0.338066)",
        "(0.218112, 1.289678, 0.335796)",
        "(0.218223, 1.278894, 0.334410)",
        "(0.218982, 1.257560, 0.330797)",
        "(0.220256, 1.236571, 0.325865)",
        "(0.221852, 1.216039, 0.319934)",
        "(0.224013, 1.196494, 0.313083)",
        "(0.225221, 1.187139, 0.309324)",
        "(0.228060, 1.169858, 0.300990)",
        "(0.231093, 1.154194, 0.291514)",
        "(0.234268, 1.140267, 0.281721)",
        "(0.237750, 1.128589, 0.271825)",
        "(0.239288, 1.123258, 0.266741)",
        "(0.242204, 1.113944, 0.256191)",
        "(0.245070, 1.107221, 0.245165)",
        "(0.247806, 1.102988, 0.234274)",
        "(0.250024, 1.100549, 0.223482)",
        "(0.250958, 1.100170, 0.218076)",
        "(0.252633, 1.100390, 0.207271)",
        "(0.254006, 1.101718, 0.196723)",
        "(0.255052, 1.105146, 0.187087)",
        "(0.255830, 1.109040, 0.177636)",
        "(0.256153, 1.111126, 0.172879)",
        "(0.256940, 1.116068, 0.163487)",
        "(0.257519, 1.121658, 0.154553)",
        "(0.257604, 1.128017, 0.146328)",
        "(0.257446, 1.135274, 0.138886)",
        "(0.257156, 1.139172, 0.135500)",
        "(0.256310, 1.147566, 0.129202)",
        "(0.255199, 1.157194, 0.123974)",
        "(0.253826, 1.167382, 0.119477)",
        "(0.252542, 1.178237, 0.115632)",
        "(0.251815, 1.183964, 0.113954)",
        "(0.250198, 1.195740, 0.110906)",
        "(0.248384, 1.207855, 0.108032)",
        "(0.246583, 1.220410, 0.105224)",
        "(0.244998, 1.233510, 0.102420)",
        "(0.244301, 1.240280, 0.100984)",
        "(0.243088, 1.253867, 0.098092)",
        "(0.242109, 1.267851, 0.095297)",
        "(0.241159, 1.281959, 0.092753)",
        "(0.240069, 1.296449, 0.090531)",
        "(0.239507, 1.303782, 0.089538)",
        "(0.238542, 1.318753, 0.087894)",
        "(0.238013, 1.333906, 0.086505)",
        "(0.237825, 1.349032, 0.085229)",
        "(0.237528, 1.364205, 0.084046)",
        "(0.237279, 1.371661, 0.083478)",
        "(0.236905, 1.386494, 0.082620)",
        "(0.236596, 1.401150, 0.082158)",
        "(0.236514, 1.415272, 0.082105)",
        "(0.236960, 1.428826, 0.082648)",
        "(0.237201, 1.435527, 0.083118)",
        "(0.237754, 1.448315, 0.084471)",
        "(0.239300, 1.461415, 0.086086)",
        "(0.242002, 1.475111, 0.088270)",
        "(0.242747, 1.486434, 0.091368)",
        "(0.243047, 1.491836, 0.093098)",
        "(0.244359, 1.502880, 0.096788)",
        "(0.245692, 1.513224, 0.100997)",
        "(0.247158, 1.522862, 0.105659)",
        "(0.248572, 1.531884, 0.110670)",
        "(0.249269, 1.536162, 0.113344)",
        "(0.250574, 1.544050, 0.119090)",
        "(0.251671, 1.551002, 0.125185)",
        "(0.252581, 1.557295, 0.131570)",
        "(0.253328, 1.562860, 0.138269)",
        "(0.253687, 1.565366, 0.141703)",
        "(0.254222, 1.569646, 0.148774)",
        "(0.254582, 1.572996, 0.156124)",
        "(0.254785, 1.575503, 0.163695)",
        "(0.255066, 1.577062, 0.171457)",
        "(0.255176, 1.577519, 0.175421)",
        "(0.255397, 1.577539, 0.183477)",
        "(0.255511, 1.576623, 0.191683)",
        "(0.255282, 1.575044, 0.199974)",
        "(0.254966, 1.572649, 0.208414)",
        "(0.254813, 1.571082, 0.212679)",
        "(0.254671, 1.567403, 0.221241)",
        "(0.254713, 1.562513, 0.229977)",
        "(0.254496, 1.556888, 0.239020)",
        "(0.253903, 1.550493, 0.248385)",
        "(0.253525, 1.546965, 0.253157)",
        "(0.252759, 1.539106, 0.262653)",
        "(0.252036, 1.529988, 0.271809)",
        "(0.251172, 1.519841, 0.280655)",
        "(0.250214, 1.508565, 0.289081)",
        "(0.249673, 1.502483, 0.293121)",
        "(0.248547, 1.489493, 0.300783)",
        "(0.247487, 1.474907, 0.307512)",
        "(0.246289, 1.459433, 0.313551)",
        "(0.244973, 1.442946, 0.318899)",
        "(0.244394, 1.434473, 0.321372)",
        "(0.243352, 1.417015, 0.325807)",
        "(0.242609, 1.398834, 0.329400)",
        "(0.241966, 1.380073, 0.332247)",
        "(0.241469, 1.360990, 0.334118)",
        "(0.241297, 1.351359, 0.334767)",
        "(0.241182, 1.332206, 0.335119)",
        "(0.241368, 1.313130, 0.334590)",
        "(0.241908, 1.294278, 0.333160)",
        "(0.242837, 1.275846, 0.330909)",
        "(0.243310, 1.266740, 0.329536)",
        "(0.244411, 1.249053, 0.326139)",
        "(0.245780, 1.232190, 0.322488)",
        "(0.247664, 1.216583, 0.318375)",
        "(0.249744, 1.201829, 0.313468)",
        "(0.250956, 1.195042, 0.310546)",
        "(0.253054, 1.181646, 0.304646)",
        "(0.255011, 1.169776, 0.298306)",
        "(0.256703, 1.158848, 0.291450)",
        "(0.258174, 1.149442, 0.284047)",
        "(0.258897, 1.145385, 0.280046)",
        "(0.259993, 1.137945, 0.271448)",
        "(0.260890, 1.132105, 0.262111)",
        "(0.261422, 1.127379, 0.252391)",
        "(0.261730, 1.123769, 0.242306)",
        "(0.261806, 1.122583, 0.237089)",
        "(0.261625, 1.120739, 0.226604)",
        "(0.261284, 1.119964, 0.215991)",
        "(0.260871, 1.119899, 0.205559)",
        "(0.260224, 1.120688, 0.195465)",
        "(0.259762, 1.121355, 0.190537)",
        "(0.258712, 1.123096, 0.180979)",
        "(0.257531, 1.125628, 0.171996)",
        "(0.256267, 1.129079, 0.163713)",
        "(0.254654, 1.133277, 0.156011)",
        "(0.253732, 1.135659, 0.152343)",
        "(0.251814, 1.141372, 0.145477)",
        "(0.249856, 1.147941, 0.138998)",
        "(0.247977, 1.155554, 0.133039)",
        "(0.246038, 1.163928, 0.127538)",
        "(0.245043, 1.168380, 0.124945)",
        "(0.243127, 1.177738, 0.120038)",
        "(0.241494, 1.187547, 0.115579)",
        "(0.239830, 1.197507, 0.111433)",
        "(0.238192, 1.207577, 0.107533)",
        "(0.237406, 1.212732, 0.105733)",
        "(0.235879, 1.223117, 0.102321)",
        "(0.234684, 1.233672, 0.099224)",
        "(0.233604, 1.244326, 0.096598)",
        "(0.232467, 1.255307, 0.094513)",
        "(0.231831, 1.260945, 0.093650)",
        "(0.230463, 1.272431, 0.092123)",
        "(0.229183, 1.284427, 0.090906)",
        "(0.228044, 1.297077, 0.090049)",
        "(0.226893, 1.310114, 0.089401)",
        "(0.226329, 1.316777, 0.089117)",
        "(0.225351, 1.330442, 0.088608)",
        "(0.224742, 1.344484, 0.088060)",
        "(0.224181, 1.358701, 0.087470)",
        "(0.223245, 1.373019, 0.086871)",
        "(0.222580, 1.380267, 0.086602)",
        "(0.221049, 1.394782, 0.086353)",
        "(0.219668, 1.409540, 0.086755)",
        "(0.218357, 1.424350, 0.087859)",
        "(0.216976, 1.439039, 0.089697)",
        "(0.216456, 1.446388, 0.090918)",
        "(0.216188, 1.461158, 0.094398)",
        "(0.216236, 1.475598, 0.098808)",
        "(0.216695, 1.489501, 0.104009)",
        "(0.217521, 1.502784, 0.110003)",
        "(0.219055, 1.509978, 0.113158)",
        "(0.221242, 1.522967, 0.119911)",
        "(0.222564, 1.533942, 0.127252)",
        "(0.224537, 1.544505, 0.134828)",
        "(0.226755, 1.554321, 0.142906)",
        "(0.227833, 1.558574, 0.146768)",
        "(0.230123, 1.566775, 0.155037)",
        "(0.232401, 1.574029, 0.163418)",
        "(0.234682, 1.580225, 0.171984)",
        "(0.236920, 1.585551, 0.180637)",
        "(0.237939, 1.587861, 0.184958)",
        "(0.240084, 1.591453, 0.193741)",
        "(0.242500, 1.593640, 0.202716)",
        "(0.244646, 1.594551, 0.211754)",
        "(0.246444, 1.594210, 0.220963)",
        "(0.247196, 1.593629, 0.225623)",
        "(0.248476, 1.591382, 0.235046)",
        "(0.249398, 1.587696, 0.244657)",
        "(0.249950, 1.582737, 0.254333)",
        "(0.250017, 1.576475, 0.263975)",
        "(0.249874, 1.572864, 0.268818)",
        "(0.249134, 1.564512, 0.278388)",
        "(0.247846, 1.554713, 0.287664)",
        "(0.246305, 1.543928, 0.296627)",
        "(0.244695, 1.532081, 0.305279)",
        "(0.243763, 1.525828, 0.309551)",
        "(0.241495, 1.512518, 0.317858)",
        "(0.238820, 1.498070, 0.325557)",
        "(0.236013, 1.482880, 0.332613)",
        "(0.233358, 1.466988, 0.339023)",
        "(0.232082, 1.458877, 0.342063)",
        "(0.229634, 1.442364, 0.347541)",
        "(0.227286, 1.425591, 0.352254)",
        "(0.225064, 1.408561, 0.356262)",
        "(0.223120, 1.391411, 0.359532)",
        "(0.222192, 1.382923, 0.360825)",
        "(0.220319, 1.366006, 0.362702)",
        "(0.218497, 1.348972, 0.363562)",
        "(0.216911, 1.332093, 0.363503)",
        "(0.215462, 1.315610, 0.362474)",
        "(0.214737, 1.307522, 0.361486)",
        "(0.213502, 1.291718, 0.358810)",
        "(0.212910, 1.276713, 0.355050)",
        "(0.212856, 1.262428, 0.350247)",
        "(0.213123, 1.248883, 0.344424)",
        "(0.213430, 1.242415, 0.341060)",
        "(0.214138, 1.229810, 0.333745)",
        "(0.215069, 1.217967, 0.325742)",
        "(0.216264, 1.206943, 0.317184)",
        "(0.217610, 1.196676, 0.308190)",
        "(0.218352, 1.191918, 0.303667)",
        "(0.220004, 1.183153, 0.294268)",
        "(0.221712, 1.175299, 0.284385)",
        "(0.223419, 1.168133, 0.273991)",
        "(0.225233, 1.161783, 0.263325)",
        "(0.226071, 1.158891, 0.257955)",
        "(0.227833, 1.153951, 0.246935)",
        "(0.229365, 1.149557, 0.235624)",
        "(0.230825, 1.145862, 0.224164)",
        "(0.232209, 1.143303, 0.212720)",
        "(0.232827, 1.142315, 0.207021)",
        "(0.234094, 1.141265, 0.195779)",
        "(0.235277, 1.141578, 0.184939)",
        "(0.236114, 1.142887, 0.174542)",
        "(0.236578, 1.145199, 0.164445)",
        "(0.236653, 1.147094, 0.159531)",
        "(0.236449, 1.151294, 0.149878)",
        "(0.235795, 1.156717, 0.141091)",
        "(0.234507, 1.163141, 0.132215)",
        "(0.232438, 1.170923, 0.123714)",
        "(0.231238, 1.175236, 0.119693)",
        "(0.228913, 1.184416, 0.112098)",
        "(0.226454, 1.195027, 0.105522)",
        "(0.223849, 1.206549, 0.099767)",
        "(0.221301, 1.219348, 0.094995)",
        "(0.220043, 1.226202, 0.093028)",
        "(0.217684, 1.240621, 0.089709)",
        "(0.215373, 1.255854, 0.087267)",
        "(0.213121, 1.271731, 0.085534)",
        "(0.210892, 1.288215, 0.084383)",
        "(0.209781, 1.296655, 0.083977)",
        "(0.207715, 1.313707, 0.083316)",
        "(0.205847, 1.330900, 0.082950)",
        "(0.204165, 1.348249, 0.082837)",
        "(0.203104, 1.365788, 0.083011)",
        "(0.202852, 1.374565, 0.083166)",
        "(0.202879, 1.392030, 0.083604)",
        "(0.203219, 1.409187, 0.084166)",
        "(0.203603, 1.426017, 0.084815)",
        "(0.204175, 1.442508, 0.085670)",
        "(0.204657, 1.450668, 0.086195)",
        "(0.206170, 1.466616, 0.087618)",
        "(0.207799, 1.481874, 0.089386)",
        "(0.209721, 1.496514, 0.091747)",
        "(0.211709, 1.510449, 0.094943)",
        "(0.212772, 1.517149, 0.096878)",
        "(0.215098, 1.529855, 0.101552)",
        "(0.217660, 1.541484, 0.107299)",
        "(0.221312, 1.553502, 0.113611)",
        "(0.223910, 1.563246, 0.121005)",
        "(0.224865, 1.567584, 0.124881)",
        "(0.226438, 1.575425, 0.133240)",
        "(0.227679, 1.582299, 0.142182)",
        "(0.228548, 1.588388, 0.151483)",
        "(0.229307, 1.593454, 0.161118)",
        "(0.229680, 1.595628, 0.166017)",
        "(0.230358, 1.599067, 0.175985)",
        "(0.231117, 1.601344, 0.186239)",
        "(0.231856, 1.602691, 0.196603)",
        "(0.232424, 1.602923, 0.206967)",
        "(0.232695, 1.602711, 0.212162)",
        "(0.233075, 1.601503, 0.222596)",
        "(0.233121, 1.599363, 0.233168)",
        "(0.232893, 1.596430, 0.243805)",
        "(0.232423, 1.592561, 0.254344)",
        "(0.232111, 1.590303, 0.259610)",
        "(0.231414, 1.584920, 0.270115)",
        "(0.230574, 1.578507, 0.280645)",
        "(0.229763, 1.571137, 0.291053)",
        "(0.229019, 1.562606, 0.301373)",
        "(0.228602, 1.557823, 0.306439)",
        "(0.227703, 1.547511, 0.316451)",
        "(0.226605, 1.536037, 0.326202)",
        "(0.225185, 1.523438, 0.335574)",
        "(0.223542, 1.509815, 0.344267)",
        "(0.222739, 1.502670, 0.348331)",
        "(0.221124, 1.487525, 0.355725)",
        "(0.219575, 1.471883, 0.362421)",
        "(0.217987, 1.455389, 0.367870)",
        "(0.216651, 1.438325, 0.372316)",
        "(0.216121, 1.429570, 0.374031)",
        "(0.214988, 1.411906, 0.376821)",
        "(0.213938, 1.393935, 0.378730)",
        "(0.213221, 1.375943, 0.380015)",
        "(0.212864, 1.357923, 0.379980)",
        "(0.212671, 1.348805, 0.379392)",
        "(0.212177, 1.330600, 0.377410)",
        "(0.211940, 1.312455, 0.373715)",
        "(0.212142, 1.294645, 0.369021)",
        "(0.212781, 1.277379, 0.363492)",
        "(0.213163, 1.268894, 0.360427)",
        "(0.214401, 1.252503, 0.353248)",
        "(0.215842, 1.236633, 0.345253)",
        "(0.217404, 1.221455, 0.336491)",
        "(0.219076, 1.207015, 0.327116)",
        "(0.219977, 1.200283, 0.322114)",
        "(0.221797, 1.187551, 0.311530)",
        "(0.223692, 1.175813, 0.300302)",
        "(0.225337, 1.165217, 0.288397)",
        "(0.226936, 1.155777, 0.275786)",
        "(0.227665, 1.151412, 0.269282)",
        "(0.229083, 1.144060, 0.255932)",
        "(0.230555, 1.138216, 0.242615)",
        "(0.231770, 1.133717, 0.228923)",
        "(0.232985, 1.130652, 0.214872)",
        "(0.233537, 1.129537, 0.207837)",
        "(0.234700, 1.129026, 0.194524)",
        "(0.235360, 1.129735, 0.182168)",
        "(0.235678, 1.131674, 0.170502)",
        "(0.235623, 1.134761, 0.159615)",
        "(0.235485, 1.136742, 0.154461)",
        "(0.234762, 1.141695, 0.144775)",
        "(0.233436, 1.147603, 0.135627)",
        "(0.231671, 1.154884, 0.127188)",
        "(0.229478, 1.163341, 0.119253)",
        "(0.228212, 1.167913, 0.115422)",
        "(0.225458, 1.178340, 0.108338)",
        "(0.222685, 1.190032, 0.101982)",
        "(0.219970, 1.203480, 0.096651)",
        "(0.217127, 1.217891, 0.092130)",
        "(0.215717, 1.225649, 0.090333)",
        "(0.212863, 1.241721, 0.087294)",
        "(0.210022, 1.258560, 0.084903)",
        "(0.207243, 1.276167, 0.083206)",
        "(0.204719, 1.294467, 0.081937)",
        "(0.203491, 1.303800, 0.081506)",
        "(0.201116, 1.322692, 0.080955)",
        "(0.198695, 1.341730, 0.080663)",
        "(0.196695, 1.360918, 0.080697)",
        "(0.195241, 1.380291, 0.081150)",
        "(0.194644, 1.389918, 0.081497)",
        "(0.193919, 1.409097, 0.082432)",
        "(0.193676, 1.427956, 0.083564)",
        "(0.193620, 1.446150, 0.084714)",
        "(0.194274, 1.463925, 0.086246)",
        "(0.194733, 1.472660, 0.087131)",
        "(0.195681, 1.489424, 0.089077)",
        "(0.196829, 1.505483, 0.091703)",
        "(0.198234, 1.520874, 0.094901)",
        "(0.199834, 1.535182, 0.098597)",
        "(0.200719, 1.542102, 0.100592)",
        "(0.202967, 1.554699, 0.105601)",
        "(0.205173, 1.565864, 0.111289)",
        "(0.208083, 1.576591, 0.117691)",
        "(0.210294, 1.585358, 0.125079)",
        "(0.211246, 1.589092, 0.129067)",
        "(0.212961, 1.595848, 0.137422)",
        "(0.214531, 1.601352, 0.146690)",
        "(0.215863, 1.605932, 0.156569)",
        "(0.217274, 1.609500, 0.167158)",
        "(0.217950, 1.610964, 0.172653)",
        "(0.219139, 1.612957, 0.184034)",
        "(0.220309, 1.613970, 0.195743)",
        "(0.221386, 1.613921, 0.207675)",
        "(0.222342, 1.613029, 0.219640)",
        "(0.222766, 1.612306, 0.225631)",
        "(0.223404, 1.610047, 0.237541)",
        "(0.223726, 1.606850, 0.249379)",
        "(0.223872, 1.602889, 0.261161)",
        "(0.223893, 1.598029, 0.272920)",
        "(0.223808, 1.595260, 0.278768)",
        "(0.223607, 1.589157, 0.290398)",
        "(0.223581, 1.581946, 0.301737)",
        "(0.223573, 1.574062, 0.312799)",
        "(0.223407, 1.564865, 0.323207)",
        "(0.223332, 1.560002, 0.328219)",
        "(0.223172, 1.549256, 0.337545)",
        "(0.223000, 1.537751, 0.346149)",
        "(0.222896, 1.525553, 0.353987)",
        "(0.222418, 1.512329, 0.361442)",
        "(0.222313, 1.505565, 0.364865)",
        "(0.221872, 1.491571, 0.371335)",
        "(0.221169, 1.476543, 0.376432)",
        "(0.220243, 1.460788, 0.380447)",
        "(0.219269, 1.444375, 0.383480)",
        "(0.218788, 1.436027, 0.384544)",
        "(0.217695, 1.419095, 0.386108)",
        "(0.216532, 1.401609, 0.386224)",
        "(0.215475, 1.383857, 0.385393)",
        "(0.214400, 1.366004, 0.383543)",
        "(0.213803, 1.357043, 0.381774)",
        "(0.212563, 1.339046, 0.377942)",
        "(0.212170, 1.321732, 0.372849)",
        "(0.212438, 1.304892, 0.366684)",
        "(0.213064, 1.288487, 0.359673)",
        "(0.213510, 1.280540, 0.355956)",
        "(0.214259, 1.264968, 0.348546)",
        "(0.215035, 1.250227, 0.340606)",
        "(0.215976, 1.236005, 0.331948)",
        "(0.217196, 1.222470, 0.322727)",
        "(0.217953, 1.216082, 0.317967)",
        "(0.219494, 1.203788, 0.308255)",
        "(0.221149, 1.192418, 0.298244)",
        "(0.222931, 1.181986, 0.287638)",
        "(0.224780, 1.172556, 0.276361)",
        "(0.225614, 1.168292, 0.270485)",
        "(0.227383, 1.160753, 0.258640)",
        "(0.229048, 1.154507, 0.246484)",
        "(0.230500, 1.149887, 0.233629)",
        "(0.231871, 1.146518, 0.220539)",
        "(0.232560, 1.145550, 0.213954)",
        "(0.233902, 1.144649, 0.200868)",
        "(0.234996, 1.145074, 0.187984)",
        "(0.235785, 1.146853, 0.175699)",
        "(0.236330, 1.149933, 0.164110)",
        "(0.236413, 1.151955, 0.158630)",
        "(0.236328, 1.156650, 0.148273)",
        "(0.235849, 1.162554, 0.139041)",
        "(0.234558, 1.169565, 0.130816)",
        "(0.232599, 1.177861, 0.123396)",
        "(0.231410, 1.182566, 0.119992)",
        "(0.228959, 1.192914, 0.113564)",
        "(0.226392, 1.204604, 0.107869)",
        "(0.223898, 1.217554, 0.102898)",
        "(0.221396, 1.231427, 0.098462)",
        "(0.220120, 1.238874, 0.096559)",
        "(0.217787, 1.254605, 0.093424)",
        "(0.215729, 1.271221, 0.091058)",
        "(0.213847, 1.288581, 0.089418)",
        "(0.212052, 1.306785, 0.088548)",
        "(0.211161, 1.316229, 0.088434)",
        "(0.209431, 1.335154, 0.088206)",
        "(0.207906, 1.354476, 0.088269)",
        "(0.206646, 1.374093, 0.088700)",
        "(0.205587, 1.393973, 0.089349)",
        "(0.205154, 1.403847, 0.089675)",
        "(0.204281, 1.423389, 0.090277)",
        "(0.203429, 1.442758, 0.090884)",
        "(0.202911, 1.461914, 0.091406)",
        "(0.202648, 1.480677, 0.091817)",
        "(0.202683, 1.490004, 0.092082)",
        "(0.203367, 1.508724, 0.092795)",
        "(0.204495, 1.526929, 0.093552)",
        "(0.205951, 1.544574, 0.094362)",
        "(0.207898, 1.561437, 0.095504)",
        "(0.208892, 1.569628, 0.096257)",
        "(0.211614, 1.585778, 0.098276)",
        "(0.214498, 1.600897, 0.101089)",
        "(0.216753, 1.614215, 0.104901)",
        "(0.219331, 1.626932, 0.109662)",
        "(0.220445, 1.632820, 0.112542)",
        "(0.222262, 1.643577, 0.118921)",
        "(0.223791, 1.652603, 0.126559)",
        "(0.225060, 1.660272, 0.134947)",
        "(0.226157, 1.666544, 0.144218)",
        "(0.226551, 1.669240, 0.149105)",
        "(0.227023, 1.673402, 0.159496)",
        "(0.227278, 1.676420, 0.170408)",
        "(0.227298, 1.678183, 0.181911)",
        "(0.227404, 1.678774, 0.193918)",
        "(0.227456, 1.678658, 0.199620)",
        "(0.227604, 1.677374, 0.212313)",
        "(0.227715, 1.675117, 0.225121)",
        "(0.227672, 1.671964, 0.237988)",
        "(0.227520, 1.667660, 0.250895)",
        "(0.227393, 1.665031, 0.257338)",
        "(0.227163, 1.659017, 0.270014)",
        "(0.226842, 1.652174, 0.282532)",
        "(0.226499, 1.644305, 0.294955)",
        "(0.226184, 1.635607, 0.307051)",
        "(0.226127, 1.630831, 0.312950)",
        "(0.226251, 1.620603, 0.324564)",
        "(0.226417, 1.609398, 0.335711)",
        "(0.226475, 1.597238, 0.346276)",
        "(0.226428, 1.583972, 0.355992)",
        "(0.226318, 1.576937, 0.360465)",
        "(0.226021, 1.562282, 0.368789)",
        "(0.225564, 1.546720, 0.376039)",
        "(0.224782, 1.530471, 0.382288)",
        "(0.223873, 1.513473, 0.387606)",
        "(0.223516, 1.504699, 0.389908)",
        "(0.222784, 1.486946, 0.394105)",
        "(0.222186, 1.468632, 0.397322)",
        "(0.221671, 1.449776, 0.399522)",
        "(0.221168, 1.430488, 0.400559)",
        "(0.220926, 1.420670, 0.400410)",
        "(0.220188, 1.400808, 0.399396)",
        "(0.219178, 1.380973, 0.397196)",
        "(0.218113, 1.361557, 0.394083)",
        "(0.217313, 1.342781, 0.389987)",
        "(0.216992, 1.333694, 0.387532)",
        "(0.216316, 1.316076, 0.382104)",
        "(0.215937, 1.299678, 0.375630)",
        "(0.215832, 1.284328, 0.368237)",
        "(0.216107, 1.270181, 0.359588)",
        "(0.216363, 1.263839, 0.354213)",
        "(0.216728, 1.251139, 0.342970)",
        "(0.217181, 1.239400, 0.330596)",
        "(0.217540, 1.228609, 0.317529)",
        "(0.217783, 1.218773, 0.303725)",
        "(0.217938, 1.214252, 0.296584)",
        "(0.218208, 1.205775, 0.281954)",
        "(0.218516, 1.198232, 0.267104)",
        "(0.218943, 1.192009, 0.252198)",
        "(0.218949, 1.186621, 0.237067)",
        "(0.219033, 1.184550, 0.229566)",
        "(0.219291, 1.181366, 0.214842)",
        "(0.219699, 1.179666, 0.200459)",
        "(0.220345, 1.179777, 0.186794)",
        "(0.220895, 1.181621, 0.174005)",
        "(0.221258, 1.183433, 0.168089)",
        "(0.221631, 1.187903, 0.156788)",
        "(0.221782, 1.194418, 0.146749)",
        "(0.221514, 1.202299, 0.137914)",
        "(0.220845, 1.211690, 0.130381)",
        "(0.220339, 1.216758, 0.126932)",
        "(0.219148, 1.228212, 0.120971)",
        "(0.217867, 1.240486, 0.115646)",
        "(0.216462, 1.254003, 0.111298)",
        "(0.215246, 1.268241, 0.107427)",
        "(0.214620, 1.275664, 0.105665)",
        "(0.213337, 1.290796, 0.102261)",
        "(0.212199, 1.306440, 0.099148)",
        "(0.211037, 1.322540, 0.096579)",
        "(0.209421, 1.339070, 0.094526)",
        "(0.208704, 1.347542, 0.093779)",
        "(0.207689, 1.364867, 0.092849)",
        "(0.207060, 1.382559, 0.092491)",
        "(0.206408, 1.400531, 0.092499)",
        "(0.205400, 1.418486, 0.092537)",
        "(0.204818, 1.427508, 0.092681)",
        "(0.204106, 1.445657, 0.093150)",
        "(0.204204, 1.463666, 0.094028)",
        "(0.204689, 1.481319, 0.095358)",
        "(0.205254, 1.498612, 0.097302)",
        "(0.205622, 1.507019, 0.098708)",
        "(0.206474, 1.523332, 0.102061)",
        "(0.208247, 1.538838, 0.106434)",
        "(0.210542, 1.553287, 0.111779)",
        "(0.212913, 1.566558, 0.117989)",
        "(0.214166, 1.572431, 0.121698)",
        "(0.216667, 1.583629, 0.129237)",
        "(0.218774, 1.593369, 0.137486)",
        "(0.220578, 1.601716, 0.146481)",
        "(0.222209, 1.608839, 0.155951)",
        "(0.222898, 1.611719, 0.160962)",
        "(0.224183, 1.616600, 0.171306)",
        "(0.225398, 1.619951, 0.182147)",
        "(0.226649, 1.622095, 0.193342)",
        "(0.227864, 1.623234, 0.204914)",
        "(0.228380, 1.623238, 0.210863)",
        "(0.229280, 1.622568, 0.222989)",
        "(0.229946, 1.620956, 0.235472)",
        "(0.230481, 1.618407, 0.248338)",
        "(0.230936, 1.614996, 0.261372)",
        "(0.231000, 1.612875, 0.267920)",
        "(0.231126, 1.608052, 0.281005)",
        "(0.231050, 1.602386, 0.294110)",
        "(0.230866, 1.595826, 0.306969)",
        "(0.230688, 1.588352, 0.319471)",
        "(0.230698, 1.584268, 0.325521)",
        "(0.230660, 1.575780, 0.337386)",
        "(0.230350, 1.566323, 0.348780)",
        "(0.230000, 1.556214, 0.359640)",
        "(0.229827, 1.545452, 0.369651)",
        "(0.229753, 1.539801, 0.374264)",
        "(0.229381, 1.528242, 0.382892)",
        "(0.228799, 1.516400, 0.390531)",
        "(0.228046, 1.504106, 0.396770)",
        "(0.227412, 1.491660, 0.401398)",
        "(0.227047, 1.485453, 0.403328)",
        "(0.226293, 1.472888, 0.405801)",
        "(0.225474, 1.460394, 0.407220)",
        "(0.224529, 1.448079, 0.407523)",
        "(0.223628, 1.436051, 0.406746)",
        "(0.223241, 1.430144, 0.405945)",
        "(0.222567, 1.418468, 0.403808)",
        "(0.221860, 1.407077, 0.400999)",
        "(0.221156, 1.395997, 0.397721)",
        "(0.220559, 1.385185, 0.393711)",
        "(0.220238, 1.379820, 0.391428)",
        "(0.219835, 1.369283, 0.386479)",
        "(0.219631, 1.359165, 0.381155)",
        "(0.219446, 1.349129, 0.375158)",
        "(0.219250, 1.339094, 0.368418)",
        "(0.219243, 1.334144, 0.364866)",
        "(0.219375, 1.324390, 0.357286)",
        "(0.219649, 1.314934, 0.349042)",
        "(0.219664, 1.305450, 0.340144)",
        "(0.219798, 1.296196, 0.330654)",
        "(0.219943, 1.291706, 0.325730)",
        "(0.220152, 1.282863, 0.315613)",
        "(0.220680, 1.274612, 0.305102)",
        "(0.221140, 1.266636, 0.294015)",
        "(0.221752, 1.259041, 0.282597)",
        "(0.222003, 1.255332, 0.276765)",
        "(0.222433, 1.248297, 0.264815)",
        "(0.223120, 1.241928, 0.252541)",
        "(0.223827, 1.236282, 0.240243)",
        "(0.224480, 1.231503, 0.228219)",
        "(0.224837, 1.229605, 0.222351)",
        "(0.225379, 1.226350, 0.210575)",
        "(0.225897, 1.224247, 0.199046)",
        "(0.226561, 1.223980, 0.187935)",
        "(0.227077, 1.224941, 0.177239)",
        "(0.227273, 1.225938, 0.172145)",
        "(0.227390, 1.229596, 0.162858)",
        "(0.227123, 1.234665, 0.154277)",
        "(0.226785, 1.241272, 0.146364)",
        "(0.226364, 1.249297, 0.139133)",
        "(0.226032, 1.253799, 0.135827)",
        "(0.225233, 1.263450, 0.129633)",
        "(0.224211, 1.273932, 0.124074)",
        "(0.223143, 1.285170, 0.119033)",
        "(0.222093, 1.297162, 0.114499)",
        "(0.221666, 1.303376, 0.112381)",
        "(0.221021, 1.316160, 0.108426)",
        "(0.220495, 1.329255, 0.104936)",
        "(0.219940, 1.342707, 0.101842)",
        "(0.219306, 1.356445, 0.099231)",
        "(0.218961, 1.363476, 0.098136)",
        "(0.218393, 1.377571, 0.096281)",
        "(0.218057, 1.391616, 0.094820)",
        "(0.217877, 1.405721, 0.093714)",
        "(0.217575, 1.419742, 0.092910)",
        "(0.217507, 1.426802, 0.092667)",
        "(0.217662, 1.440923, 0.092426)",
        "(0.218001, 1.455074, 0.092436)",
        "(0.218282, 1.469178, 0.092708)",
        "(0.218601, 1.483325, 0.093371)",
        "(0.218815, 1.490552, 0.093873)",
        "(0.219115, 1.504769, 0.095095)",
        "(0.219462, 1.518899, 0.096566)",
        "(0.219819, 1.532827, 0.098557)",
        "(0.220182, 1.546492, 0.101026)",
        "(0.220428, 1.553129, 0.102578)",
        "(0.220761, 1.566041, 0.105899)",
        "(0.221156, 1.578009, 0.109985)",
        "(0.221842, 1.588924, 0.115090)",
        "(0.222676, 1.598739, 0.121023)",
        "(0.223120, 1.603132, 0.124328)",
        "(0.223965, 1.611133, 0.131482)",
        "(0.224903, 1.617885, 0.139443)",
        "(0.225821, 1.623315, 0.148174)",
        "(0.226700, 1.627486, 0.157601)",
        "(0.227082, 1.629029, 0.162595)",
        "(0.227812, 1.631346, 0.172979)",
        "(0.228385, 1.632606, 0.183800)",
        "(0.228892, 1.632567, 0.195110)",
        "(0.229377, 1.631436, 0.206732)",
        "(0.229589, 1.630313, 0.212647)",
        "(0.229850, 1.627654, 0.224451)",
        "(0.229818, 1.624289, 0.236284)",
        "(0.229306, 1.619998, 0.248050)",
        "(0.228530, 1.614741, 0.259539)",
        "(0.228163, 1.611649, 0.265122)",
        "(0.227601, 1.604917, 0.276072)",
        "(0.226983, 1.597654, 0.286557)",
        "(0.226141, 1.589777, 0.296618)",
        "(0.225143, 1.581226, 0.306151)",
        "(0.224642, 1.576660, 0.310646)",
        "(0.223753, 1.567190, 0.319267)",
        "(0.222735, 1.557108, 0.327267)",
        "(0.221515, 1.546440, 0.334687)",
        "(0.220189, 1.535292, 0.341488)",
        "(0.219550, 1.529464, 0.344439)",
        "(0.218120, 1.517393, 0.349722)",
        "(0.216681, 1.504742, 0.354012)",
        "(0.215021, 1.491612, 0.357288)",
        "(0.213292, 1.478161, 0.359772)",
        "(0.212546, 1.471305, 0.360777)",
        "(0.211334, 1.457269, 0.362135)",
        "(0.210215, 1.443104, 0.362953)",
        "(0.209220, 1.428818, 0.362754)",
        "(0.208324, 1.414423, 0.362011)",
        "(0.207996, 1.407159, 0.361190)",
        "(0.207292, 1.392415, 0.358787)",
        "(0.206644, 1.377482, 0.355414)",
        "(0.206305, 1.362576, 0.351173)",
        "(0.206320, 1.347647, 0.345944)",
        "(0.206564, 1.340274, 0.342921)",
        "(0.207151, 1.325547, 0.336153)",
        "(0.207755, 1.310868, 0.328596)",
        "(0.208715, 1.296783, 0.320197)",
        "(0.209520, 1.283244, 0.310878)",
        "(0.209885, 1.276762, 0.305818)",
        "(0.210610, 1.264453, 0.295330)",
        "(0.211367, 1.253266, 0.284748)",
        "(0.212289, 1.243536, 0.274092)",
        "(0.213126, 1.235367, 0.262856)",
        "(0.213551, 1.231918, 0.257026)",
        "(0.214585, 1.226289, 0.245345)",
        "(0.215509, 1.222098, 0.233750)",
        "(0.216353, 1.219426, 0.221861)",
        "(0.217172, 1.218119, 0.209571)",
        "(0.217582, 1.218117, 0.203371)",
        "(0.218373, 1.219033, 0.191056)",
        "(0.219082, 1.221327, 0.178970)",
        "(0.219691, 1.224861, 0.167200)",
        "(0.220320, 1.229665, 0.155956)",
        "(0.220610, 1.232781, 0.150768)",
        "(0.221076, 1.240181, 0.141283)",
        "(0.221227, 1.248614, 0.132613)",
        "(0.221024, 1.258669, 0.124969)",
        "(0.220451, 1.269676, 0.117887)",
        "(0.220112, 1.275791, 0.114713)",
        "(0.219361, 1.288588, 0.108899)",
        "(0.218536, 1.302384, 0.104012)",
        "(0.217739, 1.316831, 0.099902)",
        "(0.217176, 1.332035, 0.096652)",
        "(0.216901, 1.339811, 0.095289)",
        "(0.216418, 1.355407, 0.092941)",
        "(0.216143, 1.371225, 0.091216)",
        "(0.215849, 1.386923, 0.089951)",
        "(0.215485, 1.402497, 0.089155)",
        "(0.215369, 1.410194, 0.088976)",
        "(0.215192, 1.425402, 0.088918)",
        "(0.215209, 1.440380, 0.089210)",
        "(0.215266, 1.455108, 0.089774)",
        "(0.215125, 1.469432, 0.090413)",
        "(0.214965, 1.476410, 0.090827)",
        "(0.214752, 1.490207, 0.091935)",
        "(0.215181, 1.503877, 0.093257)",
        "(0.215051, 1.516529, 0.094928)",
        "(0.214699, 1.528677, 0.097066)",
        "(0.214395, 1.534596, 0.098379)",
        "(0.213551, 1.546121, 0.101371)",
        "(0.212297, 1.556994, 0.104862)",
        "(0.210820, 1.567085, 0.108841)",
        "(0.209488, 1.576553, 0.113285)",
        "(0.208841, 1.581079, 0.115628)",
        "(0.207558, 1.589568, 0.120723)",
        "(0.206733, 1.597580, 0.126154)",
        "(0.206132, 1.604989, 0.132017)",
        "(0.205670, 1.611839, 0.138401)",
        "(0.205484, 1.615029, 0.141874)",
        "(0.205079, 1.620995, 0.149075)",
        "(0.204643, 1.626495, 0.156540)",
        "(0.204260, 1.631540, 0.164229)",
        "(0.204118, 1.636133, 0.172190)",
        "(0.204153, 1.638144, 0.176302)",
        "(0.204390, 1.641746, 0.184723)",
        "(0.204886, 1.644560, 0.193562)",
        "(0.205522, 1.646838, 0.202731)",
        "(0.206223, 1.648303, 0.212167)",
        "(0.206699, 1.648677, 0.216924)",
        "(0.207919, 1.648882, 0.226448)",
        "(0.209242, 1.648256, 0.236015)",
        "(0.210366, 1.646917, 0.245655)",
        "(0.211354, 1.644930, 0.255382)",
        "(0.211884, 1.643743, 0.260158)",
        "(0.212802, 1.640666, 0.269490)",
        "(0.213741, 1.636782, 0.278488)",
        "(0.214634, 1.632091, 0.287244)",
        "(0.215399, 1.626767, 0.295864)",
        "(0.215775, 1.623957, 0.300165)",
        "(0.216464, 1.617691, 0.308689)",
        "(0.217172, 1.610660, 0.317042)",
        "(0.217828, 1.602905, 0.325160)",
        "(0.218224, 1.594205, 0.333072)",
        "(0.218402, 1.589556, 0.336860)",
        "(0.218342, 1.579872, 0.344081)",
        "(0.217828, 1.569304, 0.350625)",
        "(0.217502, 1.557950, 0.356521)",
        "(0.216984, 1.545889, 0.361772)",
        "(0.216560, 1.539570, 0.364130)",
        "(0.215641, 1.526486, 0.368346)",
        "(0.214636, 1.512915, 0.371876)",
        "(0.213471, 1.498895, 0.374533)",
        "(0.212218, 1.484468, 0.376458)",
        "(0.211579, 1.477085, 0.377092)",
        "(0.210077, 1.462090, 0.377770)",
        "(0.208284, 1.447097, 0.377858)",
        "(0.206337, 1.432116, 0.377143)",
        "(0.204516, 1.417219, 0.375725)",
        "(0.203641, 1.409825, 0.374929)",
        "(0.202002, 1.395316, 0.372814)",
        "(0.200482, 1.381031, 0.370264)",
        "(0.199137, 1.366911, 0.367216)",
        "(0.198168, 1.353012, 0.363553)",
        "(0.197814, 1.346128, 0.361440)",
        "(0.197344, 1.332483, 0.356648)",
        "(0.197178, 1.319033, 0.350934)",
        "(0.197352, 1.305882, 0.344347)",
        "(0.197997, 1.293159, 0.336990)",
        "(0.198440, 1.286967, 0.333019)",
        "(0.199231, 1.274659, 0.324591)",
        "(0.200189, 1.263017, 0.315222)",
        "(0.201225, 1.252094, 0.304850)",
        "(0.202414, 1.241917, 0.293539)",
        "(0.202998, 1.237072, 0.287561)",
        "(0.204393, 1.228200, 0.274863)",
        "(0.205869, 1.220388, 0.261818)",
        "(0.207340, 1.213968, 0.248721)",
        "(0.208612, 1.209296, 0.235534)",
        "(0.209065, 1.207526, 0.228835)",
        "(0.209809, 1.205063, 0.215505)",
        "(0.210017, 1.203695, 0.201052)",
        "(0.210207, 1.204071, 0.186486)",
        "(0.210278, 1.206168, 0.172111)",
        "(0.210341, 1.208012, 0.165158)",
        "(0.210315, 1.212810, 0.151779)",
        "(0.210199, 1.219170, 0.139262)",
        "(0.210128, 1.227530, 0.128112)",
        "(0.209969, 1.237730, 0.118557)",
        "(0.209823, 1.243754, 0.114625)",
        "(0.209407, 1.256297, 0.107433)",
        "(0.208854, 1.270125, 0.101872)",
        "(0.208126, 1.284739, 0.097482)",
        "(0.207140, 1.300279, 0.094459)",
        "(0.206768, 1.308411, 0.093402)",
        "(0.206233, 1.325011, 0.091921)",
        "(0.206105, 1.341873, 0.091144)",
        "(0.206214, 1.359010, 0.091022)",
        "(0.206519, 1.376239, 0.091313)",
        "(0.206689, 1.384788, 0.091554)",
        "(0.207206, 1.401816, 0.092175)",
        "(0.207994, 1.418661, 0.093118)",
        "(0.209153, 1.435231, 0.094328)",
        "(0.210322, 1.451429, 0.095795)",
        "(0.210861, 1.459275, 0.096613)",
        "(0.212374, 1.474579, 0.098497)",
        "(0.213826, 1.489252, 0.100772)",
        "(0.215151, 1.503279, 0.103382)",
        "(0.216630, 1.516708, 0.106361)",
        "(0.217705, 1.523226, 0.108068)",
        "(0.220158, 1.535886, 0.111816)",
        "(0.222146, 1.547137, 0.116091)",
        "(0.223958, 1.557544, 0.120982)",
        "(0.225794, 1.567077, 0.126523)",
        "(0.226750, 1.571483, 0.129557)",
        "(0.228733, 1.579873, 0.135911)",
        "(0.230558, 1.587529, 0.142811)",
        "(0.231845, 1.594099, 0.150204)",
        "(0.232951, 1.599866, 0.158069)",
        "(0.233500, 1.602464, 0.162152)",
        "(0.234554, 1.607278, 0.170443)",
        "(0.235509, 1.611513, 0.178787)",
        "(0.236384, 1.615104, 0.187297)",
        "(0.237251, 1.618104, 0.195907)",
        "(0.237626, 1.619401, 0.200213)",
        "(0.238306, 1.621680, 0.208774)",
        "(0.238897, 1.623285, 0.217289)",
        "(0.239502, 1.624306, 0.225829)",
        "(0.240077, 1.624716, 0.234316)",
        "(0.240343, 1.624598, 0.238549)",
        "(0.240823, 1.624233, 0.246931)",
        "(0.241008, 1.623352, 0.255310)",
        "(0.241096, 1.621919, 0.263634)",
        "(0.240996, 1.619981, 0.271907)",
        "(0.240843, 1.618758, 0.276016)",
        "(0.240511, 1.615931, 0.284117)",
        "(0.240102, 1.612582, 0.292115)",
        "(0.239637, 1.608755, 0.299990)",
        "(0.239026, 1.604367, 0.307760)",
        "(0.238680, 1.601927, 0.311593)",
        "(0.237884, 1.596785, 0.319174)",
        "(0.237137, 1.591115, 0.326497)",
        "(0.236368, 1.585054, 0.333437)",
        "(0.235495, 1.578408, 0.339871)",
        "(0.235095, 1.574837, 0.342851)",
        "(0.234166, 1.567374, 0.348399)",
        "(0.233168, 1.559467, 0.353457)",
        "(0.232270, 1.551061, 0.357934)",
        "(0.231282, 1.542134, 0.361920)",
        "(0.230749, 1.537432, 0.363644)",
        "(0.229666, 1.527743, 0.366713)",
        "(0.228550, 1.517545, 0.369263)",
        "(0.227526, 1.506875, 0.371317)",
        "(0.226523, 1.495599, 0.372870)",
        "(0.226152, 1.489747, 0.373359)",
        "(0.225386, 1.477876, 0.373958)",
        "(0.224626, 1.465695, 0.373572)",
        "(0.223762, 1.453264, 0.372379)",
        "(0.223054, 1.440756, 0.370362)",
        "(0.222788, 1.434521, 0.369046)",
        "(0.222399, 1.422143, 0.365998)",
        "(0.222324, 1.409992, 0.362144)",
        "(0.222427, 1.398008, 0.357585)",
        "(0.222578, 1.385985, 0.352116)",
        "(0.222652, 1.379998, 0.349205)",
        "(0.222753, 1.367921, 0.342635)",
        "(0.222989, 1.355893, 0.335585)",
        "(0.223146, 1.343839, 0.327974)",
        "(0.223095, 1.331808, 0.319770)",
        "(0.223080, 1.325794, 0.315342)",
        "(0.222978, 1.313749, 0.305924)",
        "(0.222741, 1.301700, 0.295783)",
        "(0.222735, 1.290082, 0.284924)",
        "(0.222849, 1.279001, 0.273477)",
        "(0.222887, 1.273575, 0.267599)",
        "(0.223059, 1.263446, 0.255559)",
        "(0.223546, 1.254693, 0.243307)",
        "(0.223706, 1.246743, 0.230820)",
        "(0.223992, 1.240566, 0.218118)",
        "(0.224046, 1.237842, 0.211711)",
        "(0.224330, 1.233799, 0.198905)",
        "(0.224959, 1.231559, 0.186305)",
        "(0.225823, 1.231166, 0.174206)",
        "(0.226740, 1.232037, 0.162593)",
        "(0.227203, 1.233074, 0.157144)",
        "(0.228076, 1.235950, 0.146826)",
        "(0.228807, 1.240037, 0.137433)",
        "(0.229325, 1.245440, 0.129117)",
        "(0.229581, 1.252063, 0.121754)",
        "(0.229607, 1.255886, 0.118478)",
        "(0.229419, 1.264025, 0.112456)",
        "(0.228935, 1.273248, 0.107353)",
        "(0.228231, 1.283295, 0.103042)",
        "(0.227533, 1.293999, 0.099322)",
        "(0.227162, 1.299641, 0.097723)",
        "(0.226606, 1.311189, 0.094837)",
        "(0.226223, 1.323315, 0.092628)",
        "(0.225832, 1.335854, 0.091135)",
        "(0.225328, 1.348722, 0.090304)",
        "(0.225016, 1.355216, 0.090086)",
        "(0.224446, 1.368340, 0.090005)",
        "(0.223947, 1.381535, 0.090378)",
        "(0.223474, 1.394796, 0.091093)",
        "(0.222973, 1.408158, 0.092178)",
        "(0.222664, 1.414845, 0.092817)",
        "(0.221924, 1.428177, 0.094287)",
        "(0.221317, 1.441610, 0.096240)",
        "(0.220975, 1.455074, 0.098548)",
        "(0.220892, 1.468510, 0.101364)",
        "(0.220932, 1.475285, 0.102984)",
        "(0.221242, 1.488812, 0.106539)",
        "(0.221276, 1.501792, 0.110475)",
        "(0.221246, 1.514256, 0.114964)",
        "(0.221442, 1.526132, 0.119756)",
        "(0.221594, 1.531750, 0.122299)",
        "(0.221908, 1.542451, 0.127764)",
        "(0.222283, 1.552448, 0.133674)",
        "(0.223131, 1.561667, 0.140170)",
        "(0.224339, 1.570117, 0.147184)",
        "(0.224977, 1.574027, 0.150890)",
        "(0.226094, 1.581289, 0.158383)",
        "(0.227051, 1.587810, 0.166187)",
        "(0.228024, 1.593724, 0.174354)",
        "(0.228989, 1.598746, 0.182890)",
        "(0.229408, 1.601040, 0.187213)",
        "(0.230274, 1.604990, 0.196045)",
        "(0.231218, 1.608269, 0.205063)",
        "(0.232331, 1.610740, 0.214333)",
        "(0.233570, 1.612493, 0.223701)",
        "(0.234191, 1.613101, 0.228367)",
        "(0.235429, 1.613653, 0.237690)",
        "(0.236522, 1.613447, 0.246934)",
        "(0.237389, 1.612409, 0.256142)",
        "(0.238118, 1.610878, 0.265399)",
        "(0.238351, 1.609833, 0.270020)",
        "(0.238598, 1.607322, 0.279267)",
        "(0.238743, 1.604162, 0.288407)",
        "(0.238709, 1.600312, 0.297422)",
        "(0.238712, 1.595721, 0.306319)",
        "(0.238649, 1.593124, 0.310665)",
        "(0.238448, 1.587637, 0.319193)",
        "(0.238303, 1.581408, 0.327510)",
        "(0.238226, 1.574501, 0.335643)",
        "(0.238219, 1.566900, 0.343485)",
        "(0.238213, 1.562937, 0.347354)",
        "(0.238307, 1.554736, 0.354915)",
        "(0.238434, 1.545983, 0.362033)",
        "(0.238513, 1.536794, 0.368536)",
        "(0.238480, 1.526903, 0.374344)",
        "(0.238423, 1.521858, 0.377095)",
        "(0.238252, 1.511475, 0.382021)",
        "(0.237975, 1.500809, 0.386571)",
        "(0.237625, 1.489795, 0.390409)",
        "(0.237149, 1.478478, 0.393444)",
        "(0.236886, 1.472694, 0.394594)",
        "(0.236485, 1.460988, 0.396358)",
        "(0.236118, 1.449057, 0.397353)",
        "(0.235710, 1.436931, 0.397679)",
        "(0.235255, 1.424775, 0.396851)",
        "(0.234945, 1.418680, 0.396193)",
        "(0.234362, 1.406533, 0.394281)",
        "(0.234076, 1.394625, 0.391988)",
        "(0.234007, 1.382818, 0.389289)",
        "(0.234053, 1.371103, 0.385874)",
        "(0.233949, 1.365175, 0.383997)",
        "(0.233895, 1.353526, 0.379828)",
        "(0.234042, 1.342170, 0.375189)",
        "(0.234084, 1.330876, 0.369858)",
        "(0.233912, 1.319441, 0.363885)",
        "(0.233896, 1.313807, 0.360617)",
        "(0.233919, 1.302763, 0.353639)",
        "(0.233893, 1.292154, 0.345849)",
        "(0.233296, 1.281929, 0.336934)",
        "(0.232286, 1.272366, 0.326835)",
        "(0.231819, 1.268015, 0.321308)",
        "(0.230719, 1.259763, 0.309650)",
        "(0.229484, 1.252516, 0.296798)",
        "(0.228158, 1.246302, 0.283065)",
        "(0.226979, 1.241351, 0.268662)",
        "(0.226521, 1.239294, 0.261281)",
        "(0.225756, 1.235664, 0.246371)",
        "(0.225293, 1.233155, 0.231342)",
        "(0.225228, 1.231669, 0.216250)",
        "(0.225527, 1.231177, 0.200985)",
        "(0.225725, 1.231228, 0.193425)",
        "(0.226362, 1.232447, 0.178558)",
        "(0.226957, 1.234810, 0.164338)",
        "(0.227638, 1.238925, 0.151333)",
        "(0.227989, 1.244902, 0.139853)",
        "(0.227985, 1.248732, 0.134833)",
        "(0.227686, 1.257771, 0.126083)",
        "(0.227075, 1.268507, 0.118811)",
        "(0.225888, 1.280781, 0.113141)",
        "(0.224527, 1.294325, 0.108993)",
        "(0.223794, 1.301203, 0.107119)",
        "(0.222228, 1.315366, 0.103962)",
        "(0.220745, 1.329667, 0.101257)",
        "(0.219370, 1.343858, 0.098905)",
        "(0.218249, 1.358075, 0.097200)",
        "(0.217774, 1.365142, 0.096490)",
        "(0.217051, 1.379188, 0.095518)",
        "(0.216314, 1.393082, 0.095051)",
        "(0.215540, 1.406867, 0.095231)",
        "(0.214903, 1.420772, 0.096071)",
        "(0.214692, 1.427791, 0.096849)",
        "(0.214386, 1.441926, 0.098748)",
        "(0.214222, 1.455955, 0.101011)",
        "(0.214264, 1.469887, 0.103663)",
        "(0.214616, 1.483597, 0.106597)",
        "(0.214758, 1.490234, 0.108010)",
        "(0.215237, 1.503110, 0.110942)",
        "(0.216225, 1.515974, 0.114091)",
        "(0.216850, 1.527863, 0.117503)",
        "(0.217542, 1.538894, 0.121312)",
        "(0.217984, 1.544066, 0.123388)",
        "(0.219006, 1.553996, 0.127695)",
        "(0.220638, 1.563261, 0.132566)",
        "(0.222764, 1.571734, 0.138183)",
        "(0.224842, 1.579225, 0.144443)",
        "(0.225816, 1.582641, 0.147831)",
        "(0.227736, 1.588972, 0.155021)",
        "(0.229637, 1.594667, 0.162914)",
        "(0.231531, 1.599676, 0.171398)",
        "(0.233352, 1.603997, 0.180470)",
        "(0.234322, 1.605797, 0.185225)",
        "(0.236261, 1.608920, 0.195045)",
        "(0.238269, 1.611028, 0.205296)",
        "(0.240082, 1.612332, 0.215848)",
        "(0.241453, 1.612789, 0.226667)",
        "(0.242082, 1.612855, 0.232119)",
        "(0.243183, 1.612317, 0.243200)",
        "(0.243964, 1.611109, 0.254283)",
        "(0.244589, 1.609320, 0.265403)",
        "(0.245040, 1.606844, 0.276686)",
        "(0.245239, 1.605302, 0.282371)",
        "(0.245822, 1.601733, 0.293761)",
        "(0.246560, 1.597556, 0.305189)",
        "(0.247683, 1.592568, 0.316416)",
        "(0.248886, 1.586724, 0.327217)",
        "(0.249451, 1.583437, 0.332381)",
        "(0.250428, 1.576348, 0.342292)",
        "(0.251070, 1.568408, 0.351758)",
        "(0.251361, 1.559713, 0.360774)",
        "(0.251269, 1.550270, 0.369318)",
        "(0.251156, 1.545328, 0.373437)",
        "(0.250808, 1.534898, 0.381200)",
        "(0.250117, 1.523897, 0.388224)",
        "(0.249245, 1.512385, 0.394290)",
        "(0.248179, 1.500477, 0.399362)",
        "(0.247576, 1.494365, 0.401404)",
        "(0.246411, 1.481852, 0.404887)",
        "(0.245495, 1.469144, 0.407501)",
        "(0.244721, 1.456408, 0.409099)",
        "(0.243875, 1.443474, 0.409702)",
        "(0.243459, 1.436917, 0.409641)",
        "(0.242591, 1.423663, 0.409022)",
        "(0.241724, 1.410285, 0.407600)",
        "(0.240848, 1.396857, 0.405375)",
        "(0.240151, 1.383522, 0.402265)",
        "(0.239827, 1.376845, 0.400311)",
        "(0.239234, 1.363547, 0.395949)",
        "(0.238715, 1.350594, 0.390596)",
        "(0.237972, 1.337823, 0.384288)",
        "(0.237198, 1.325546, 0.377006)",
        "(0.236802, 1.319557, 0.373158)",
        "(0.236034, 1.308192, 0.364713)",
        "(0.235283, 1.297383, 0.355636)",
        "(0.234374, 1.287291, 0.345662)",
        "(0.233433, 1.278001, 0.335122)",
        "(0.233043, 1.273778, 0.329516)",
        "(0.232260, 1.265966, 0.317752)",
        "(0.231531, 1.259171, 0.305095)",
        "(0.230938, 1.253352, 0.292157)",
        "(0.230334, 1.248673, 0.278878)",
        "(0.230035, 1.246793, 0.272083)",
        "(0.229652, 1.243804, 0.258455)",
        "(0.229472, 1.242046, 0.244775)",
        "(0.229529, 1.241364, 0.231086)",
        "(0.229893, 1.242083, 0.217559)",
        "(0.230124, 1.242728, 0.210920)",
        "(0.230793, 1.245052, 0.198172)",
        "(0.231625, 1.248530, 0.186033)",
        "(0.232381, 1.253215, 0.174692)",
        "(0.232959, 1.259075, 0.164168)",
        "(0.233196, 1.262383, 0.159094)",
        "(0.233515, 1.269941, 0.149455)",
        "(0.233630, 1.278514, 0.140486)",
        "(0.233366, 1.288158, 0.132210)",
        "(0.232954, 1.299011, 0.124747)",
        "(0.232712, 1.304778, 0.121293)",
        "(0.232224, 1.316792, 0.114738)",
        "(0.231650, 1.329302, 0.108774)",
        "(0.231082, 1.341849, 0.103609)",
        "(0.230378, 1.355047, 0.098702)",
        "(0.229910, 1.361750, 0.096451)",
        "(0.229337, 1.375224, 0.092555)",
        "(0.229060, 1.388983, 0.089749)",
        "(0.228943, 1.402899, 0.087712)",
        "(0.228815, 1.416798, 0.086393)",
        "(0.228682, 1.423736, 0.085926)",
        "(0.228346, 1.437558, 0.085752)",
        "(0.227926, 1.451277, 0.086130)",
        "(0.227595, 1.464898, 0.087338)",
        "(0.227414, 1.478413, 0.089169)",
        "(0.227381, 1.485038, 0.090286)",
        "(0.227490, 1.498110, 0.093061)",
        "(0.228079, 1.510877, 0.096760)",
        "(0.229494, 1.523720, 0.101034)",
        "(0.230307, 1.535625, 0.105892)",
        "(0.230617, 1.541226, 0.108578)",
        "(0.231310, 1.552210, 0.114350)",
        "(0.231991, 1.562770, 0.120709)",
        "(0.232494, 1.572678, 0.127574)",
        "(0.233072, 1.581758, 0.135135)",
        "(0.233325, 1.586094, 0.139098)",
        "(0.233855, 1.594259, 0.147500)",
        "(0.234162, 1.601792, 0.156338)",
        "(0.234260, 1.608567, 0.165581)",
        "(0.234402, 1.614672, 0.175191)",
        "(0.234517, 1.617488, 0.180149)",
        "(0.234847, 1.622397, 0.190360)",
        "(0.235377, 1.626454, 0.200937)",
        "(0.236261, 1.629551, 0.211903)",
        "(0.237377, 1.631873, 0.223084)",
        "(0.238001, 1.632665, 0.228764)",
        "(0.239236, 1.633749, 0.240258)",
        "(0.240647, 1.634048, 0.251860)",
        "(0.242185, 1.633552, 0.263489)",
        "(0.243743, 1.632215, 0.275049)",
        "(0.244501, 1.631279, 0.280852)",
        "(0.245992, 1.628684, 0.292348)",
        "(0.247311, 1.625236, 0.303617)",
        "(0.248548, 1.620969, 0.314645)",
        "(0.249712, 1.615809, 0.325406)",
        "(0.250199, 1.613003, 0.330703)",
        "(0.251085, 1.606725, 0.341092)",
        "(0.251802, 1.599633, 0.351273)",
        "(0.252210, 1.591841, 0.361217)",
        "(0.252375, 1.583248, 0.370841)",
        "(0.252367, 1.578710, 0.375533)",
        "(0.252227, 1.568865, 0.384456)",
        "(0.252079, 1.558588, 0.392997)",
        "(0.251955, 1.547859, 0.400924)",
        "(0.251736, 1.536713, 0.408276)",
        "(0.251742, 1.530950, 0.411710)",
        "(0.252056, 1.519361, 0.418288)",
        "(0.252732, 1.507564, 0.424477)",
        "(0.253707, 1.495577, 0.430091)",
        "(0.254739, 1.483439, 0.435058)",
        "(0.255247, 1.477309, 0.437301)",
        "(0.255936, 1.464785, 0.441174)",
        "(0.256324, 1.451980, 0.444031)",
        "(0.256608, 1.438991, 0.446109)",
        "(0.256899, 1.425759, 0.446983)",
        "(0.256983, 1.419164, 0.447235)",
        "(0.256800, 1.405890, 0.447051)",
        "(0.256033, 1.392435, 0.445944)",
        "(0.255076, 1.378872, 0.443951)",
        "(0.254167, 1.365520, 0.440746)",
        "(0.253725, 1.358963, 0.438716)",
        "(0.252927, 1.346046, 0.434004)",
        "(0.252217, 1.333327, 0.428086)",
        "(0.251409, 1.320873, 0.421183)",
        "(0.250896, 1.308914, 0.413427)",
        "(0.250659, 1.303002, 0.409232)",
        "(0.250218, 1.291299, 0.399988)",
        "(0.249756, 1.279858, 0.390054)",
        "(0.249352, 1.268843, 0.379430)",
        "(0.249096, 1.258438, 0.368155)",
        "(0.248949, 1.253316, 0.362433)",
        "(0.248730, 1.243572, 0.350879)",
        "(0.249062, 1.235010, 0.339460)",
        "(0.249410, 1.227447, 0.328026)",
        "(0.249349, 1.220908, 0.316292)",
        "(0.249130, 1.218027, 0.310273)",
        "(0.248023, 1.212783, 0.297859)",
        "(0.246411, 1.208648, 0.285041)",
        "(0.244512, 1.205828, 0.271978)",
        "(0.242593, 1.204599, 0.258881)",
        "(0.241583, 1.204624, 0.252325)",
        "(0.239574, 1.205661, 0.239325)",
        "(0.237628, 1.208108, 0.226571)",
        "(0.235679, 1.212389, 0.214280)",
        "(0.233947, 1.218644, 0.202563)",
        "(0.232975, 1.222122, 0.196859)",
        "(0.231036, 1.230437, 0.185986)",
        "(0.229072, 1.240419, 0.175898)",
        "(0.227113, 1.251452, 0.166399)",
        "(0.225088, 1.264056, 0.157787)",
        "(0.224017, 1.270606, 0.153606)",
        "(0.222195, 1.284588, 0.145658)",
        "(0.220872, 1.299331, 0.138017)",
        "(0.220057, 1.314599, 0.130878)",
        "(0.219409, 1.330029, 0.124214)",
        "(0.219233, 1.337932, 0.121255)",
        "(0.218963, 1.353718, 0.115678)",
        "(0.218804, 1.369539, 0.110812)",
        "(0.218978, 1.385504, 0.106922)",
        "(0.219385, 1.401504, 0.103974)",
        "(0.219568, 1.409467, 0.102784)",
        "(0.220084, 1.425272, 0.101083)",
        "(0.220935, 1.440946, 0.100270)",
        "(0.222021, 1.456248, 0.100116)",
        "(0.223372, 1.471250, 0.100540)",
        "(0.224141, 1.478597, 0.100871)",
        "(0.226879, 1.493768, 0.101985)",
        "(0.229305, 1.507750, 0.103760)",
        "(0.231643, 1.520792, 0.106100)",
        "(0.234284, 1.533320, 0.109069)",
        "(0.235438, 1.539259, 0.110817)",
        "(0.237476, 1.550492, 0.114758)",
        "(0.239401, 1.560912, 0.119308)",
        "(0.240987, 1.570583, 0.124448)",
        "(0.241842, 1.579234, 0.130204)",
        "(0.242132, 1.583239, 0.133324)",
        "(0.242521, 1.590725, 0.140008)",
        "(0.242473, 1.597574, 0.147106)",
        "(0.241725, 1.603591, 0.154555)",
        "(0.240786, 1.608990, 0.162450)",
        "(0.240333, 1.611629, 0.166543)",
        "(0.239376, 1.616574, 0.175172)",
        "(0.238473, 1.621271, 0.184127)",
        "(0.237685, 1.625397, 0.193357)",
        "(0.237246, 1.628814, 0.202858)",
        "(0.237117, 1.630317, 0.207658)",
        "(0.237107, 1.632729, 0.217464)",
        "(0.237299, 1.634214, 0.227410)",
        "(0.237638, 1.635026, 0.237528)",
        "(0.238234, 1.635215, 0.247896)",
        "(0.238672, 1.635005, 0.253155)",
        "(0.239573, 1.634084, 0.263683)",
        "(0.240550, 1.632478, 0.274116)",
        "(0.241605, 1.630060, 0.284285)",
        "(0.242394, 1.627047, 0.294297)",
        "(0.242729, 1.625347, 0.299214)",
        "(0.243316, 1.621355, 0.308704)",
        "(0.243684, 1.616653, 0.317834)",
        "(0.244037, 1.611220, 0.326631)",
        "(0.244344, 1.605289, 0.335219)",
        "(0.244436, 1.602170, 0.339443)",
        "(0.244559, 1.595403, 0.347685)",
        "(0.244668, 1.587886, 0.355783)",
        "(0.244922, 1.579871, 0.363693)",
        "(0.245137, 1.571492, 0.371304)",
        "(0.245158, 1.567091, 0.374940)",
        "(0.245197, 1.557993, 0.382000)",
        "(0.245252, 1.548331, 0.388739)",
        "(0.245310, 1.538099, 0.395043)",
        "(0.245312, 1.527094, 0.400912)",
        "(0.245314, 1.521322, 0.403686)",
        "(0.245102, 1.509223, 0.408785)",
        "(0.244612, 1.496460, 0.413211)",
        "(0.243694, 1.482805, 0.416985)",
        "(0.242682, 1.468522, 0.420220)",
        "(0.242152, 1.461135, 0.421544)",
        "(0.240953, 1.446113, 0.423636)",
        "(0.239711, 1.430683, 0.424845)",
        "(0.238387, 1.414786, 0.425138)",
        "(0.237315, 1.398777, 0.424894)",
        "(0.236870, 1.390787, 0.424535)",
        "(0.236226, 1.374788, 0.422980)",
        "(0.235673, 1.358811, 0.420593)",
        "(0.235434, 1.343096, 0.417371)",
        "(0.235305, 1.327720, 0.413256)",
        "(0.235171, 1.320163, 0.410794)",
        "(0.234701, 1.305261, 0.405264)",
        "(0.234022, 1.290754, 0.398792)",
        "(0.233442, 1.276736, 0.391415)",
        "(0.233210, 1.263480, 0.383283)",
        "(0.233249, 1.257095, 0.378998)",
        "(0.233382, 1.244861, 0.369643)",
        "(0.233732, 1.233511, 0.359400)",
        "(0.234394, 1.223218, 0.348264)",
        "(0.235247, 1.213960, 0.336458)",
        "(0.235752, 1.209767, 0.330342)",
        "(0.236811, 1.202516, 0.317506)",
        "(0.237676, 1.196547, 0.303963)",
        "(0.238460, 1.192252, 0.289740)",
        "(0.239020, 1.189402, 0.275246)",
        "(0.239132, 1.188704, 0.267899)",
        "(0.239218, 1.188340, 0.253148)",
        "(0.239215, 1.189623, 0.238398)",
        "(0.239101, 1.192397, 0.223780)",
        "(0.238930, 1.197354, 0.209611)",
        "(0.238803, 1.200462, 0.202705)",
        "(0.238558, 1.207572, 0.189318)",
        "(0.238341, 1.216464, 0.176660)",
        "(0.238123, 1.226913, 0.164976)",
        "(0.237765, 1.238370, 0.154170)",
        "(0.237525, 1.244591, 0.149252)",
        "(0.236892, 1.257555, 0.140100)",
        "(0.236036, 1.271640, 0.132254)",
        "(0.235102, 1.286605, 0.125547)",
        "(0.234312, 1.301879, 0.119548)",
        "(0.233956, 1.309626, 0.116757)",
        "(0.233389, 1.325235, 0.111807)",
        "(0.233135, 1.340786, 0.107358)",
        "(0.233407, 1.356354, 0.103594)",
        "(0.233849, 1.371785, 0.100495)",
        "(0.234180, 1.379385, 0.099245)",
        "(0.234888, 1.394399, 0.097196)",
        "(0.235649, 1.409188, 0.095771)",
        "(0.236345, 1.423562, 0.095012)",
        "(0.237013, 1.437383, 0.094737)",
        "(0.237401, 1.444129, 0.094720)",
        "(0.238514, 1.457170, 0.095062)",
        "(0.240429, 1.470254, 0.095677)",
        "(0.241367, 1.482136, 0.096991)",
        "(0.242251, 1.493523, 0.098905)",
        "(0.242777, 1.499118, 0.099959)",
        "(0.243884, 1.509865, 0.102692)",
        "(0.245115, 1.519867, 0.106279)",
        "(0.246268, 1.529034, 0.110437)",
        "(0.247202, 1.537358, 0.115248)",
        "(0.247564, 1.541282, 0.117910)",
        "(0.248151, 1.548648, 0.123545)",
        "(0.248533, 1.555241, 0.129731)",
        "(0.248987, 1.561152, 0.136459)",
        "(0.249475, 1.566363, 0.143563)",
        "(0.249723, 1.568751, 0.147218)",
        "(0.250250, 1.572992, 0.154710)",
        "(0.250784, 1.576541, 0.162285)",
        "(0.251318, 1.579382, 0.169912)",
        "(0.251975, 1.581451, 0.177708)",
        "(0.252321, 1.582222, 0.181642)",
        "(0.252883, 1.583370, 0.189505)",
        "(0.253408, 1.583728, 0.197456)",
        "(0.253773, 1.583310, 0.205349)",
        "(0.253951, 1.582281, 0.213130)",
        "(0.254038, 1.581564, 0.216982)",
        "(0.254082, 1.579623, 0.224613)",
        "(0.253818, 1.577393, 0.232118)",
        "(0.253104, 1.574748, 0.239382)",
        "(0.252420, 1.571696, 0.246478)",
        "(0.252116, 1.570023, 0.249963)",
        "(0.251631, 1.566256, 0.256685)",
        "(0.251313, 1.561986, 0.263202)",
        "(0.250995, 1.557313, 0.269450)",
        "(0.250456, 1.552175, 0.275306)",
        "(0.250185, 1.549502, 0.278179)",
        "(0.249668, 1.543818, 0.283644)",
        "(0.249121, 1.537747, 0.288761)",
        "(0.248533, 1.531249, 0.293561)",
        "(0.247825, 1.524350, 0.297992)",
        "(0.247456, 1.520800, 0.300109)",
        "(0.246779, 1.513541, 0.304097)",
        "(0.246177, 1.506081, 0.307625)",
        "(0.245619, 1.498338, 0.310406)",
        "(0.245061, 1.490429, 0.312665)",
        "(0.244794, 1.486406, 0.313639)",
        "(0.244425, 1.478308, 0.315406)",
        "(0.244128, 1.470039, 0.316838)",
        "(0.243894, 1.461614, 0.317889)",
        "(0.243514, 1.452992, 0.318287)",
        "(0.243216, 1.448567, 0.318317)",
        "(0.242638, 1.439590, 0.317940)",
        "(0.242129, 1.430627, 0.317170)",
        "(0.241653, 1.421671, 0.316033)",
        "(0.241291, 1.412789, 0.314613)",
        "(0.241085, 1.408382, 0.313819)",
        "(0.240734, 1.399668, 0.311882)",
        "(0.240516, 1.391148, 0.309613)",
        "(0.240295, 1.382841, 0.307026)",
        "(0.240161, 1.374882, 0.304034)",
        "(0.240153, 1.371047, 0.302410)",
        "(0.240255, 1.363646, 0.298934)",
        "(0.240375, 1.356557, 0.295048)",
        "(0.240541, 1.349794, 0.290708)",
        "(0.240638, 1.343356, 0.285850)",
        "(0.240654, 1.340229, 0.283222)",
        "(0.240661, 1.334253, 0.277369)",
        "(0.240428, 1.328542, 0.270937)",
        "(0.240167, 1.323340, 0.264037)",
        "(0.239872, 1.318682, 0.256635)",
        "(0.239664, 1.316465, 0.252867)",
        "(0.239329, 1.312639, 0.245145)",
        "(0.239019, 1.309570, 0.236975)",
        "(0.238603, 1.307484, 0.228066)",
        "(0.237978, 1.306471, 0.218551)",
        "(0.237638, 1.306416, 0.213630)",
        "(0.237132, 1.307822, 0.203468)",
        "(0.236809, 1.311379, 0.193018)",
        "(0.236498, 1.316883, 0.182417)",
        "(0.236355, 1.324672, 0.171598)",
        "(0.236580, 1.329493, 0.166064)",
        "(0.237508, 1.339925, 0.154970)",
        "(0.238946, 1.351360, 0.144316)",
        "(0.240932, 1.364013, 0.134668)",
        "(0.243487, 1.377493, 0.126474)",
        "(0.244885, 1.384210, 0.122749)",
        "(0.248041, 1.397746, 0.116382)",
        "(0.251349, 1.411232, 0.111348)",
        "(0.255055, 1.424773, 0.107575)",
        "(0.258422, 1.437267, 0.105115)",
        "(0.260201, 1.443227, 0.104119)",
        "(0.263769, 1.454438, 0.102957)",
        "(0.267201, 1.464719, 0.102399)",
        "(0.269993, 1.474095, 0.102291)",
        "(0.272208, 1.482507, 0.102479)",
        "(0.273084, 1.486354, 0.102662)",
        "(0.274374, 1.493620, 0.103276)",
        "(0.275255, 1.500220, 0.104215)",
        "(0.275964, 1.506316, 0.105407)",
        "(0.276593, 1.512000, 0.106841)",
        "(0.276873, 1.514715, 0.107672)",
        "(0.277321, 1.519914, 0.109524)",
        "(0.277642, 1.524888, 0.111822)",
        "(0.277876, 1.529669, 0.114701)",
        "(0.278190, 1.534607, 0.118312)",
        "(0.278391, 1.536987, 0.120262)",
        "(0.278701, 1.541282, 0.124619)",
        "(0.279097, 1.545165, 0.129207)",
        "(0.279577, 1.548610, 0.133877)",
        "(0.280123, 1.551458, 0.138719)",
        "(0.280413, 1.552783, 0.141121)",
        "(0.281094, 1.554945, 0.146064)",
        "(0.281897, 1.556625, 0.151256)",
        "(0.282971, 1.557611, 0.156861)",
        "(0.284303, 1.557882, 0.162995)",
        "(0.285035, 1.557675, 0.166344)",
        "(0.286557, 1.556822, 0.173556)",
        "(0.287941, 1.555285, 0.181415)",
        "(0.289353, 1.552796, 0.190114)",
        "(0.290743, 1.549582, 0.199418)",
        "(0.291387, 1.547760, 0.204209)",
        "(0.292561, 1.543498, 0.214069)",
        "(0.293702, 1.538553, 0.224060)",
        "(0.294784, 1.532726, 0.233931)",
        "(0.295628, 1.526285, 0.243475)",
        "(0.295957, 1.522899, 0.248116)",
        "(0.296496, 1.515673, 0.257021)",
        "(0.296873, 1.507834, 0.265353)",
        "(0.297197, 1.499467, 0.273006)",
        "(0.297393, 1.490526, 0.279867)",
        "(0.297318, 1.485899, 0.282988)",
        "(0.297016, 1.476334, 0.288794)",
        "(0.296435, 1.466358, 0.293855)",
        "(0.295646, 1.455980, 0.297961)",
        "(0.294773, 1.445270, 0.301148)",
        "(0.294355, 1.439815, 0.302421)",
        "(0.293580, 1.428716, 0.304331)",
        "(0.292640, 1.417570, 0.305534)",
        "(0.291747, 1.406253, 0.305605)",
        "(0.290814, 1.394836, 0.304787)",
        "(0.290390, 1.389130, 0.304132)",
        "(0.289674, 1.377805, 0.302233)",
        "(0.288635, 1.366489, 0.299540)",
        "(0.287365, 1.355119, 0.295845)",
        "(0.285929, 1.343760, 0.291221)",
        "(0.285263, 1.338243, 0.288841)",
        "(0.284017, 1.327675, 0.283771)",
        "(0.282701, 1.317687, 0.278389)",
        "(0.281400, 1.308384, 0.272660)",
        "(0.280187, 1.299736, 0.266689)",
        "(0.279694, 1.295774, 0.263650)",
        "(0.278724, 1.288375, 0.257480)",
        "(0.277826, 1.281814, 0.250996)",
        "(0.276957, 1.276041, 0.244612)",
        "(0.276260, 1.271146, 0.238480)",
        "(0.275907, 1.268874, 0.235443)",
        "(0.275174, 1.264765, 0.229339)",
        "(0.274240, 1.261256, 0.223350)",
        "(0.273159, 1.258774, 0.217645)",
        "(0.272179, 1.256821, 0.211839)",
        "(0.271811, 1.256086, 0.208960)",
        "(0.271120, 1.255183, 0.203484)",
        "(0.270585, 1.254968, 0.198227)",
        "(0.270119, 1.255216, 0.193331)",
        "(0.269739, 1.255898, 0.189043)",
        "(0.269522, 1.256298, 0.187125)",
        "(0.269003, 1.257102, 0.183632)",
        "(0.268444, 1.257943, 0.180584)",
        "(0.267853, 1.258830, 0.177916)",
        "(0.267316, 1.259763, 0.175430)",
        "(0.267083, 1.260213, 0.174267)",
        "(0.266862, 1.261199, 0.172124)",
        "(0.266634, 1.262072, 0.170148)",
        "(0.266320, 1.262681, 0.168299)",
        "(0.266118, 1.263195, 0.166546)",
        "(0.266044, 1.263389, 0.165761)",
        "(0.265978, 1.263771, 0.164409)",
        "(0.266076, 1.264205, 0.163319)",
        "(0.266243, 1.264522, 0.162395)",
        "(0.266482, 1.264696, 0.161584)",
        "(0.266610, 1.264700, 0.161219)",
        "(0.266931, 1.264400, 0.160634)",
        "(0.267174, 1.263907, 0.160336)",
        "(0.267207, 1.262807, 0.159893)",
        "(0.267271, 1.261637, 0.159572)",
        "(0.267333, 1.261031, 0.159392)",
        "(0.267569, 1.259759, 0.158952)",
        "(0.267736, 1.258439, 0.158283)",
        "(0.267912, 1.257253, 0.157339)",
        "(0.268030, 1.256298, 0.156318)",
        "(0.268133, 1.255916, 0.155776)",
        "(0.268422, 1.255453, 0.154661)",
        "(0.268615, 1.255286, 0.153457)",
        "(0.268637, 1.255301, 0.151978)",
        "(0.268550, 1.255364, 0.150347)",
        "(0.268525, 1.255440, 0.149528)",
        "(0.268482, 1.255713, 0.148001)",
        "(0.268385, 1.256032, 0.146597)",
        "(0.268129, 1.256166, 0.145123)",
        "(0.267821, 1.256163, 0.143844)",
        "(0.267647, 1.256106, 0.143312)",
        "(0.267301, 1.255881, 0.142436)",
        "(0.266990, 1.255427, 0.141814)",
        "(0.266580, 1.254700, 0.141631)",
        "(0.266221, 1.253876, 0.142257)",
        "(0.266119, 1.253462, 0.142845)",
        "(0.266052, 1.252556, 0.144638)",
        "(0.266088, 1.251569, 0.146995)",
        "(0.266044, 1.250344, 0.149561)",
        "(0.265930, 1.248998, 0.152347)",
        "(0.265841, 1.248312, 0.153729)",
        "(0.265566, 1.246874, 0.156336)",
        "(0.265482, 1.245515, 0.158613)",
        "(0.265571, 1.244227, 0.160277)",
        "(0.265685, 1.242921, 0.161487)",
        "(0.265752, 1.242240, 0.161908)",
        "(0.265718, 1.240899, 0.162490)",
        "(0.265703, 1.239594, 0.162573)",
        "(0.265692, 1.238436, 0.162406)",
        "(0.265774, 1.237474, 0.162033)",
        "(0.265793, 1.237037, 0.161832)",
        "(0.265854, 1.236320, 0.161275)",
        "(0.265796, 1.235695, 0.160630)",
        "(0.265873, 1.235358, 0.160093)",
        "(0.266072, 1.235347, 0.159817)",
        "(0.266154, 1.235319, 0.159690)",
        "(0.266310, 1.235273, 0.159447)",
        "(0.266387, 1.235191, 0.159226)",
        "(0.266373, 1.235101, 0.159073)",
        "(0.266402, 1.235113, 0.159051)",
        "(0.266374, 1.235130, 0.159109)",
        "(0.266439, 1.235234, 0.159232)",
        "(0.266513, 1.235352, 0.159394)",
        "(0.266594, 1.235456, 0.159551)",
        "(0.266658, 1.235513, 0.159769)",
        "(0.266724, 1.235551, 0.159865)",
        "(0.266778, 1.235598, 0.160131)",
        "(0.266857, 1.235646, 0.160414)",
        "(0.266946, 1.235704, 0.160639)",
        "(0.267045, 1.235784, 0.160880)",
        "(0.267103, 1.235831, 0.160969)",
        "(0.267234, 1.235919, 0.161186)",
        "(0.267340, 1.235961, 0.161347)",
        "(0.267317, 1.235828, 0.161491)",
        "(0.267301, 1.235569, 0.161499)",
        "(0.267300, 1.235374, 0.161472)",
        "(0.267313, 1.234746, 0.161340)",
        "(0.267218, 1.233877, 0.161133)",
        "(0.267294, 1.233224, 0.160856)",
        "(0.267472, 1.232829, 0.160500)",
        "(0.267567, 1.232578, 0.160248)",
        "(0.267827, 1.232221, 0.159722)",
        "(0.268080, 1.231878, 0.159075)",
        "(0.268343, 1.231761, 0.158464)",
        "(0.268632, 1.231766, 0.157672)",
        "(0.268800, 1.231811, 0.157186)",
        "(0.268977, 1.231966, 0.156181)",
        "(0.268934, 1.232204, 0.154865)",
        "(0.268865, 1.232798, 0.153075)",
        "(0.268709, 1.233735, 0.150431)",
        "(0.268660, 1.234298, 0.148846)",
        "(0.268580, 1.235782, 0.144914)",
        "(0.268283, 1.237659, 0.140038)",
        "(0.267647, 1.240292, 0.134107)",
        "(0.266749, 1.243807, 0.127592)",
        "(0.266267, 1.245934, 0.124168)",
        "(0.265070, 1.251316, 0.116827)",
        "(0.263673, 1.257870, 0.109396)",
        "(0.261929, 1.265731, 0.102083)",
        "(0.259928, 1.275125, 0.095283)",
        "(0.258916, 1.280474, 0.092213)",
        "(0.256650, 1.291858, 0.086543)",
        "(0.254291, 1.303913, 0.081538)",
        "(0.252038, 1.316950, 0.077728)",
        "(0.249935, 1.330609, 0.075010)",
        "(0.248867, 1.337477, 0.073821)",
        "(0.246660, 1.351368, 0.072067)",
        "(0.244796, 1.365442, 0.071025)",
        "(0.243689, 1.380067, 0.071377)",
        "(0.242286, 1.394502, 0.071748)",
        "(0.241630, 1.401667, 0.071924)",
        "(0.240382, 1.415987, 0.072573)",
        "(0.239494, 1.430269, 0.073704)",
        "(0.238950, 1.444707, 0.075260)",
        "(0.238378, 1.459133, 0.077149)",
        "(0.238172, 1.466354, 0.078342)",
        "(0.237775, 1.480815, 0.081069)",
        "(0.238500, 1.495780, 0.084469)",
        "(0.239139, 1.510074, 0.088870)",
        "(0.239682, 1.523870, 0.093879)",
        "(0.240016, 1.530538, 0.096691)",
        "(0.241280, 1.543484, 0.103101)",
        "(0.242716, 1.555671, 0.110282)",
        "(0.244142, 1.566677, 0.118019)",
        "(0.245818, 1.576248, 0.126843)",
        "(0.246741, 1.580761, 0.131535)",
        "(0.248635, 1.588698, 0.141514)",
        "(0.250261, 1.595345, 0.152035)",
        "(0.251802, 1.600617, 0.163187)",
        "(0.253275, 1.604624, 0.174764)",
        "(0.254024, 1.606202, 0.180711)",
        "(0.255478, 1.608058, 0.193025)",
        "(0.256760, 1.608636, 0.205663)",
        "(0.257946, 1.607751, 0.218434)",
        "(0.259006, 1.605572, 0.231262)",
        "(0.259520, 1.603982, 0.237723)",
        "(0.260535, 1.600151, 0.250639)",
        "(0.261180, 1.595088, 0.263616)",
        "(0.261640, 1.588825, 0.276572)",
        "(0.262204, 1.581840, 0.289476)",
        "(0.262492, 1.578075, 0.295860)",
        "(0.263209, 1.569768, 0.308559)",
        "(0.264188, 1.560694, 0.320899)",
        "(0.265477, 1.550696, 0.332647)",
        "(0.266645, 1.539978, 0.343940)",
        "(0.267177, 1.534359, 0.349398)",
        "(0.268146, 1.522331, 0.359648)",
        "(0.268938, 1.509465, 0.368711)",
        "(0.269415, 1.495476, 0.376093)",
        "(0.269321, 1.480912, 0.382281)",
        "(0.269130, 1.473436, 0.384895)",
        "(0.268707, 1.458243, 0.389574)",
        "(0.268130, 1.442619, 0.393044)",
        "(0.267535, 1.426759, 0.395498)",
        "(0.267180, 1.410776, 0.397193)",
        "(0.267120, 1.402775, 0.397750)",
        "(0.266942, 1.386801, 0.398149)",
        "(0.266788, 1.370849, 0.397187)",
        "(0.266357, 1.354856, 0.394886)",
        "(0.266199, 1.339408, 0.392108)",
        "(0.266414, 1.331951, 0.390503)",
        "(0.267133, 1.317486, 0.386462)",
        "(0.267752, 1.303163, 0.380885)",
        "(0.268104, 1.289099, 0.373500)",
        "(0.268393, 1.275505, 0.365388)",
        "(0.268576, 1.268927, 0.361127)",
        "(0.269176, 1.256482, 0.351783)",
        "(0.270091, 1.244725, 0.341817)",
        "(0.271115, 1.233943, 0.331411)",
        "(0.272528, 1.224537, 0.320584)",
        "(0.273015, 1.220023, 0.314943)",
        "(0.273834, 1.211568, 0.302991)",
        "(0.274676, 1.204410, 0.290498)",
        "(0.275755, 1.198792, 0.277440)",
        "(0.276751, 1.194282, 0.263817)",
        "(0.277200, 1.192522, 0.256963)",
        "(0.277977, 1.190290, 0.243269)",
        "(0.278642, 1.189718, 0.229909)",
        "(0.279055, 1.190894, 0.216883)",
        "(0.279270, 1.193279, 0.203880)",
        "(0.279303, 1.194756, 0.197478)",
        "(0.279344, 1.199547, 0.185218)",
        "(0.279138, 1.205469, 0.173404)",
        "(0.278525, 1.212816, 0.162264)",
        "(0.277502, 1.221139, 0.151685)",
        "(0.276821, 1.225578, 0.146600)",
        "(0.275367, 1.235617, 0.137174)",
        "(0.273669, 1.246304, 0.128441)",
        "(0.271610, 1.257812, 0.120559)",
        "(0.269364, 1.269928, 0.113397)",
        "(0.268235, 1.276243, 0.110141)",
        "(0.266144, 1.289539, 0.104412)",
        "(0.264448, 1.303255, 0.099426)",
        "(0.263076, 1.317372, 0.095292)",
        "(0.261707, 1.331547, 0.091662)",
        "(0.261080, 1.338660, 0.090053)",
        "(0.260159, 1.353099, 0.087483)",
        "(0.259801, 1.368372, 0.087047)",
        "(0.259501, 1.384870, 0.089003)",
        "(0.258965, 1.400295, 0.090137)",
        "(0.258971, 1.408091, 0.090942)",
        "(0.259830, 1.423525, 0.093240)",
        "(0.260882, 1.438775, 0.095824)",
        "(0.261984, 1.453387, 0.098650)",
        "(0.263296, 1.467787, 0.102417)",
        "(0.263988, 1.474826, 0.104553)",
        "(0.265466, 1.488537, 0.109315)",
        "(0.267167, 1.501338, 0.114932)",
        "(0.269152, 1.513258, 0.121002)",
        "(0.271063, 1.524343, 0.127488)",
        "(0.272012, 1.529518, 0.130937)",
        "(0.274088, 1.539014, 0.138404)",
        "(0.276471, 1.547358, 0.146553)",
        "(0.278625, 1.554272, 0.155171)",
        "(0.280539, 1.560017, 0.164050)",
        "(0.281465, 1.562551, 0.168646)",
        "(0.283290, 1.566580, 0.178205)",
        "(0.284898, 1.569312, 0.188054)",
        "(0.286544, 1.570663, 0.198418)",
        "(0.288091, 1.570876, 0.209036)",
        "(0.288817, 1.570601, 0.214388)",
        "(0.290204, 1.569059, 0.225329)",
        "(0.291486, 1.566532, 0.236378)",
        "(0.292750, 1.562953, 0.247404)",
        "(0.293722, 1.558674, 0.258280)",
        "(0.294125, 1.556258, 0.263650)",
        "(0.294728, 1.550678, 0.274164)",
        "(0.295272, 1.544234, 0.284407)",
        "(0.295659, 1.536857, 0.294172)",
        "(0.295873, 1.528687, 0.303523)",
        "(0.295999, 1.524319, 0.308032)",
        "(0.296233, 1.514848, 0.316669)",
        "(0.296393, 1.504557, 0.324578)",
        "(0.296139, 1.493532, 0.331541)",
        "(0.295627, 1.481749, 0.337264)",
        "(0.295298, 1.475623, 0.339666)",
        "(0.294641, 1.462992, 0.343797)",
        "(0.293808, 1.449854, 0.347032)",
        "(0.292875, 1.436273, 0.349390)",
        "(0.291843, 1.422632, 0.351566)",
        "(0.291277, 1.415805, 0.352598)",
        "(0.290226, 1.402154, 0.354436)",
        "(0.289446, 1.388694, 0.356090)",
        "(0.288962, 1.375558, 0.357373)",
        "(0.288559, 1.362695, 0.358159)",
        "(0.288406, 1.356327, 0.358318)",
        "(0.288283, 1.343851, 0.358059)",
        "(0.288346, 1.331667, 0.356979)",
        "(0.288495, 1.320125, 0.355004)",
        "(0.288610, 1.308257, 0.352121)",
        "(0.288607, 1.302442, 0.350375)",
        "(0.288598, 1.291159, 0.346002)",
        "(0.288352, 1.280323, 0.340568)",
        "(0.287868, 1.270156, 0.333921)",
        "(0.287326, 1.260773, 0.326465)",
        "(0.287066, 1.256308, 0.322464)",
        "(0.286507, 1.248268, 0.313933)",
        "(0.286008, 1.241491, 0.305224)",
        "(0.285389, 1.236073, 0.296104)",
        "(0.284391, 1.231354, 0.286172)",
        "(0.283776, 1.229333, 0.280960)",
        "(0.282524, 1.226310, 0.269972)",
        "(0.281235, 1.224410, 0.258418)",
        "(0.279947, 1.223643, 0.246267)",
        "(0.278507, 1.223478, 0.233540)",
        "(0.277805, 1.223710, 0.227101)",
        "(0.276766, 1.225174, 0.214233)",
        "(0.275937, 1.227643, 0.201647)",
        "(0.275004, 1.231050, 0.189355)",
        "(0.273899, 1.235401, 0.177488)",
        "(0.273342, 1.238058, 0.171783)",
        "(0.272049, 1.243911, 0.160669)",
        "(0.270800, 1.251136, 0.150202)",
        "(0.269365, 1.259469, 0.140223)",
        "(0.267834, 1.268787, 0.130800)",
        "(0.267096, 1.273783, 0.126305)",
        "(0.265641, 1.284487, 0.117844)",
        "(0.264472, 1.295949, 0.110173)",
        "(0.263630, 1.308081, 0.103485)",
        "(0.262934, 1.320510, 0.097686)",
        "(0.262582, 1.326846, 0.095126)",
        "(0.262205, 1.339939, 0.090866)",
        "(0.262058, 1.353224, 0.087790)",
        "(0.261995, 1.366645, 0.086041)",
        "(0.261697, 1.380034, 0.085039)",
        "(0.261554, 1.386700, 0.084804)",
        "(0.261227, 1.400053, 0.085230)",
        "(0.260736, 1.413426, 0.086587)",
        "(0.260477, 1.427040, 0.088946)",
        "(0.261069, 1.440980, 0.091818)",
        "(0.261054, 1.447708, 0.093507)",
        "(0.261023, 1.461130, 0.097567)",
        "(0.261075, 1.474136, 0.102352)",
        "(0.261443, 1.486634, 0.108015)",
        "(0.261900, 1.498653, 0.114277)",
        "(0.262161, 1.504484, 0.117591)",
        "(0.263134, 1.515596, 0.124831)",
        "(0.264453, 1.525968, 0.132493)",
        "(0.265917, 1.535374, 0.140505)",
        "(0.267729, 1.543933, 0.148948)",
        "(0.268671, 1.547888, 0.153278)",
        "(0.270650, 1.554929, 0.162132)",
        "(0.272557, 1.561031, 0.171269)",
        "(0.274338, 1.566092, 0.180724)",
        "(0.276057, 1.570282, 0.190369)",
        "(0.276908, 1.572075, 0.195268)",
        "(0.278677, 1.574799, 0.205228)",
        "(0.280554, 1.576413, 0.215280)",
        "(0.282326, 1.576987, 0.225335)",
        "(0.284054, 1.576845, 0.235423)",
        "(0.284903, 1.576491, 0.240442)",
        "(0.286483, 1.575059, 0.250212)",
        "(0.287781, 1.572965, 0.259708)",
        "(0.288708, 1.570162, 0.269052)",
        "(0.289454, 1.566823, 0.278317)",
        "(0.289813, 1.564960, 0.282906)",
        "(0.290424, 1.560746, 0.291932)",
        "(0.290910, 1.556014, 0.300885)",
        "(0.291395, 1.550766, 0.309853)",
        "(0.291797, 1.544996, 0.318817)",
        "(0.292011, 1.541894, 0.323218)",
        "(0.292420, 1.535082, 0.331816)",
        "(0.292732, 1.527531, 0.340062)",
        "(0.292950, 1.519257, 0.347954)",
        "(0.293058, 1.510322, 0.355382)",
        "(0.293041, 1.505650, 0.358905)",
        "(0.292823, 1.495701, 0.365329)",
        "(0.292406, 1.484993, 0.371038)",
        "(0.291901, 1.473724, 0.376310)",
        "(0.291365, 1.461966, 0.381099)",
        "(0.291034, 1.455994, 0.383353)",
        "(0.290366, 1.443851, 0.387533)",
        "(0.289854, 1.431530, 0.391275)",
        "(0.289337, 1.419042, 0.394519)",
        "(0.288643, 1.406342, 0.397094)",
        "(0.288217, 1.399907, 0.398173)",
        "(0.287411, 1.386836, 0.399602)",
        "(0.286709, 1.373594, 0.399924)",
        "(0.285998, 1.360358, 0.399507)",
        "(0.285501, 1.347242, 0.398281)",
        "(0.285288, 1.340724, 0.397461)",
        "(0.284936, 1.327908, 0.395181)",
        "(0.284738, 1.315469, 0.392051)",
        "(0.284866, 1.303601, 0.387837)",
        "(0.285132, 1.292246, 0.382586)",
        "(0.285242, 1.286770, 0.379608)",
        "(0.285308, 1.276301, 0.372656)",
        "(0.285381, 1.266678, 0.364527)",
        "(0.285264, 1.257661, 0.355414)",
        "(0.285069, 1.249502, 0.345205)",
        "(0.284827, 1.245634, 0.339774)",
        "(0.284022, 1.238476, 0.327954)",
        "(0.282914, 1.232223, 0.315216)",
        "(0.281613, 1.227269, 0.301785)",
        "(0.280230, 1.223458, 0.288191)",
        "(0.279300, 1.221892, 0.281285)",
        "(0.277248, 1.219805, 0.267390)",
        "(0.275140, 1.219075, 0.253409)",
        "(0.273273, 1.219546, 0.239619)",
        "(0.271622, 1.221308, 0.226085)",
        "(0.270788, 1.222471, 0.219381)",
        "(0.269412, 1.225722, 0.206060)",
        "(0.268324, 1.230116, 0.193214)",
        "(0.267464, 1.235656, 0.181102)",
        "(0.266848, 1.242325, 0.169710)",
        "(0.266525, 1.245901, 0.164254)",
        "(0.265960, 1.253844, 0.153973)",
        "(0.265471, 1.262862, 0.144627)",
        "(0.264997, 1.272865, 0.136247)",
        "(0.264446, 1.283834, 0.128732)",
        "(0.264120, 1.289562, 0.125228)",
        "(0.263614, 1.301709, 0.118934)",
        "(0.263295, 1.314480, 0.113575)",
        "(0.263014, 1.327477, 0.108920)",
        "(0.262720, 1.340762, 0.105101)",
        "(0.262777, 1.347584, 0.103415)",
        "(0.262781, 1.361195, 0.100694)",
        "(0.262550, 1.374818, 0.098863)",
        "(0.262263, 1.388479, 0.097783)",
        "(0.261855, 1.402061, 0.097452)",
        "(0.261786, 1.408948, 0.097455)",
        "(0.261424, 1.422515, 0.098016)",
        "(0.260999, 1.435923, 0.099261)",
        "(0.260931, 1.449087, 0.101100)",
        "(0.261354, 1.461865, 0.103372)",
        "(0.261533, 1.467983, 0.104706)",
        "(0.262046, 1.479653, 0.107916)",
        "(0.262445, 1.490678, 0.111563)",
        "(0.262689, 1.501037, 0.115454)",
        "(0.262853, 1.510814, 0.119670)",
        "(0.262869, 1.515456, 0.121913)",
        "(0.263127, 1.524175, 0.126874)",
        "(0.263920, 1.532076, 0.132659)",
        "(0.264954, 1.539206, 0.138892)",
        "(0.265995, 1.545499, 0.145625)",
        "(0.266472, 1.548363, 0.149126)",
        "(0.267382, 1.553429, 0.156448)",
        "(0.268206, 1.557741, 0.164127)",
        "(0.268965, 1.561526, 0.172233)",
        "(0.269586, 1.564654, 0.180703)",
        "(0.269857, 1.565986, 0.185017)",
        "(0.270371, 1.568015, 0.193921)",
        "(0.270918, 1.569320, 0.203044)",
        "(0.271435, 1.569710, 0.212286)",
        "(0.271896, 1.569404, 0.221441)",
        "(0.271998, 1.569031, 0.225983)",
        "(0.272032, 1.567757, 0.234998)",
        "(0.272050, 1.565730, 0.243824)",
        "(0.272027, 1.563088, 0.252625)",
        "(0.271965, 1.559813, 0.261495)",
        "(0.271880, 1.557980, 0.265953)",
        "(0.271670, 1.553776, 0.274876)",
        "(0.271292, 1.548794, 0.283809)",
        "(0.271174, 1.543197, 0.292839)",
        "(0.271244, 1.536850, 0.301888)",
        "(0.271304, 1.533408, 0.306350)",
        "(0.271446, 1.525774, 0.315033)",
        "(0.271450, 1.517272, 0.323408)",
        "(0.271292, 1.507991, 0.331386)",
        "(0.270914, 1.497780, 0.338667)",
        "(0.270681, 1.492448, 0.342042)",
        "(0.270172, 1.481210, 0.348049)",
        "(0.269825, 1.469314, 0.353167)",
        "(0.269622, 1.457195, 0.357654)",
        "(0.269327, 1.444832, 0.361491)",
        "(0.269206, 1.438589, 0.363275)",
        "(0.269225, 1.426118, 0.366505)",
        "(0.269482, 1.413845, 0.369295)",
        "(0.269876, 1.401597, 0.371600)",
        "(0.270303, 1.389407, 0.373421)",
        "(0.270526, 1.383361, 0.374190)",
        "(0.271030, 1.371364, 0.375144)",
        "(0.271510, 1.359491, 0.375414)",
        "(0.272049, 1.347845, 0.374936)",
        "(0.272588, 1.336411, 0.373681)",
        "(0.272872, 1.330787, 0.372739)",
        "(0.273480, 1.319808, 0.370163)",
        "(0.273886, 1.309031, 0.366770)",
        "(0.274183, 1.298682, 0.362829)",
        "(0.274320, 1.288669, 0.358039)",
        "(0.274317, 1.283776, 0.355317)",
        "(0.274009, 1.274353, 0.348923)",
        "(0.273282, 1.265468, 0.341442)",
        "(0.272588, 1.257325, 0.333114)",
        "(0.271502, 1.249850, 0.324084)",
        "(0.270916, 1.246374, 0.319339)",
        "(0.269514, 1.240045, 0.309155)",
        "(0.267869, 1.234480, 0.298258)",
        "(0.266212, 1.229754, 0.287081)",
        "(0.264366, 1.225712, 0.275357)",
        "(0.263405, 1.224021, 0.269326)",
        "(0.261722, 1.221235, 0.257187)",
        "(0.260490, 1.219722, 0.244889)",
        "(0.259568, 1.219240, 0.232659)",
        "(0.258815, 1.219895, 0.220466)",
        "(0.258422, 1.220576, 0.214411)",
        "(0.258010, 1.223014, 0.202535)",
        "(0.257771, 1.226713, 0.191219)",
        "(0.257376, 1.231311, 0.180486)",
        "(0.256764, 1.236978, 0.170483)",
        "(0.256301, 1.240155, 0.165741)",
        "(0.255202, 1.247446, 0.156782)",
        "(0.253816, 1.255840, 0.148352)",
        "(0.252257, 1.265102, 0.140417)",
        "(0.250612, 1.275189, 0.133021)",
        "(0.249709, 1.280420, 0.129469)",
        "(0.247854, 1.291530, 0.122929)",
        "(0.246204, 1.303270, 0.117024)",
        "(0.244991, 1.315470, 0.111517)",
        "(0.244065, 1.328044, 0.106386)",
        "(0.243703, 1.334479, 0.104024)",
        "(0.243086, 1.347699, 0.099970)",
        "(0.242479, 1.361169, 0.096794)",
        "(0.242030, 1.374829, 0.094429)",
        "(0.241639, 1.388583, 0.092940)",
        "(0.241477, 1.395492, 0.092511)",
        "(0.241252, 1.409308, 0.092351)",
        "(0.241242, 1.423110, 0.093034)",
        "(0.241210, 1.436809, 0.094206)",
        "(0.241023, 1.450268, 0.095890)",
        "(0.240844, 1.456876, 0.096876)",
        "(0.240543, 1.469909, 0.099275)",
        "(0.240575, 1.482720, 0.102253)",
        "(0.240908, 1.495277, 0.105727)",
        "(0.241383, 1.507432, 0.109846)",
        "(0.241638, 1.513400, 0.112127)",
        "(0.242296, 1.525223, 0.117267)",
        "(0.243173, 1.536567, 0.123062)",
        "(0.244527, 1.547460, 0.129461)",
        "(0.246219, 1.557510, 0.136606)",
        "(0.247111, 1.562239, 0.140340)",
        "(0.249120, 1.570999, 0.148323)",
        "(0.251222, 1.578871, 0.156826)",
        "(0.253340, 1.585849, 0.165894)",
        "(0.255374, 1.592045, 0.175235)",
        "(0.256345, 1.594868, 0.180005)",
        "(0.258220, 1.599728, 0.189845)",
        "(0.260240, 1.603472, 0.200059)",
        "(0.262267, 1.606280, 0.210526)",
        "(0.264134, 1.608096, 0.221326)",
        "(0.265060, 1.608705, 0.226839)",
        "(0.266903, 1.609116, 0.238013)",
        "(0.268688, 1.608464, 0.249426)",
        "(0.270442, 1.606875, 0.260999)",
        "(0.271867, 1.604157, 0.272498)",
        "(0.272519, 1.602454, 0.278245)",
        "(0.273691, 1.598088, 0.289640)",
        "(0.274591, 1.592466, 0.300866)",
        "(0.275346, 1.585872, 0.311969)",
        "(0.275864, 1.578233, 0.322840)",
        "(0.276102, 1.574086, 0.328130)",
        "(0.276442, 1.564977, 0.338384)",
        "(0.276628, 1.554816, 0.348165)",
        "(0.276954, 1.543943, 0.357467)",
        "(0.277158, 1.532230, 0.366115)",
        "(0.277200, 1.526099, 0.370155)",
        "(0.277158, 1.513121, 0.377377)",
        "(0.276956, 1.499549, 0.383727)",
        "(0.276665, 1.485290, 0.389185)",
        "(0.276322, 1.470509, 0.393939)",
        "(0.276193, 1.462979, 0.396074)",
        "(0.276055, 1.447601, 0.399719)",
        "(0.275942, 1.431911, 0.402519)",
        "(0.275977, 1.416150, 0.404493)",
        "(0.276278, 1.400318, 0.405338)",
        "(0.276521, 1.392393, 0.405361)",
        "(0.277386, 1.376669, 0.404386)",
        "(0.278705, 1.361135, 0.401989)",
        "(0.280017, 1.345711, 0.398450)",
        "(0.281512, 1.330631, 0.393889)",
        "(0.282396, 1.323283, 0.391304)",
        "(0.284114, 1.309000, 0.385089)",
        "(0.285439, 1.294838, 0.377825)",
        "(0.286621, 1.280999, 0.369320)",
        "(0.287377, 1.267602, 0.359694)",
        "(0.287724, 1.261167, 0.354468)",
        "(0.288579, 1.249443, 0.343176)",
        "(0.289033, 1.238779, 0.331290)",
        "(0.289192, 1.229299, 0.318794)",
        "(0.289130, 1.221173, 0.305760)",
        "(0.289117, 1.217556, 0.299057)",
        "(0.288959, 1.211905, 0.285632)",
        "(0.288567, 1.207826, 0.271462)",
        "(0.288082, 1.205412, 0.257388)",
        "(0.287257, 1.204451, 0.243296)",
        "(0.286766, 1.204436, 0.236358)",
        "(0.285398, 1.205653, 0.222861)",
        "(0.283943, 1.208174, 0.209550)",
        "(0.282577, 1.212080, 0.196475)",
        "(0.281217, 1.217518, 0.183759)",
        "(0.280554, 1.220738, 0.177578)",
        "(0.279298, 1.228478, 0.165811)",
        "(0.278306, 1.237964, 0.155065)",
        "(0.277107, 1.248487, 0.145197)",
        "(0.275828, 1.260235, 0.136600)",
        "(0.275117, 1.266397, 0.132649)",
        "(0.273711, 1.279493, 0.125696)",
        "(0.272394, 1.293394, 0.120219)",
        "(0.270877, 1.307456, 0.115613)",
        "(0.269235, 1.321643, 0.111892)",
        "(0.268426, 1.328813, 0.110305)",
        "(0.266825, 1.343066, 0.107603)",
        "(0.265564, 1.357221, 0.105534)",
        "(0.264810, 1.371257, 0.103876)",
        "(0.263746, 1.384856, 0.102191)",
        "(0.263187, 1.391510, 0.101421)",
        "(0.262717, 1.405375, 0.101604)",
        "(0.262151, 1.419857, 0.102971)",
        "(0.261380, 1.433692, 0.103461)",
        "(0.261383, 1.447193, 0.104098)",
        "(0.261556, 1.453760, 0.104554)",
        "(0.262208, 1.466991, 0.105744)",
        "(0.262133, 1.478958, 0.107126)",
        "(0.263004, 1.491248, 0.108881)",
        "(0.264312, 1.503222, 0.110916)",
        "(0.265103, 1.509043, 0.112102)",
        "(0.266981, 1.520121, 0.114901)",
        "(0.268680, 1.530638, 0.118129)",
        "(0.270669, 1.540786, 0.121960)",
        "(0.272757, 1.550260, 0.126206)",
        "(0.273805, 1.554742, 0.128507)",
        "(0.275774, 1.563327, 0.133645)",
        "(0.277548, 1.571507, 0.139518)",
        "(0.279430, 1.579349, 0.146193)",
        "(0.281255, 1.586826, 0.153664)",
        "(0.282187, 1.590429, 0.157677)",
        "(0.284034, 1.597341, 0.166317)",
        "(0.285794, 1.603724, 0.175517)",
        "(0.287610, 1.609500, 0.185068)",
        "(0.289023, 1.614448, 0.194670)",
        "(0.289647, 1.616571, 0.199441)",
        "(0.290985, 1.619799, 0.209199)",
        "(0.292304, 1.621774, 0.219265)",
        "(0.293239, 1.622747, 0.229640)",
        "(0.293818, 1.622546, 0.240178)",
        "(0.294027, 1.622067, 0.245462)",
        "(0.294294, 1.620054, 0.256081)",
        "(0.294108, 1.616992, 0.266759)",
        "(0.293395, 1.613097, 0.277394)",
        "(0.292451, 1.608292, 0.287823)",
        "(0.291967, 1.605592, 0.292913)",
        "(0.290778, 1.599366, 0.302715)",
        "(0.289580, 1.592039, 0.311977)",
        "(0.288281, 1.584047, 0.320922)",
        "(0.287043, 1.575374, 0.329379)",
        "(0.286453, 1.570828, 0.333485)",
        "(0.285453, 1.561150, 0.341306)",
        "(0.284655, 1.550848, 0.348567)",
        "(0.283745, 1.540052, 0.355267)",
        "(0.282711, 1.528673, 0.361371)",
        "(0.282251, 1.522836, 0.364216)",
        "(0.281454, 1.510791, 0.369436)",
        "(0.280841, 1.498344, 0.374152)",
        "(0.280387, 1.485604, 0.378561)",
        "(0.280196, 1.472476, 0.382574)",
        "(0.280202, 1.465824, 0.384425)",
        "(0.280228, 1.452297, 0.387683)",
        "(0.280030, 1.438587, 0.390209)",
        "(0.279710, 1.424577, 0.392050)",
        "(0.279356, 1.410217, 0.393100)",
        "(0.279115, 1.402912, 0.393361)",
        "(0.278323, 1.388085, 0.393151)",
        "(0.277185, 1.373110, 0.391663)",
        "(0.276110, 1.358110, 0.388716)",
        "(0.275075, 1.343149, 0.384681)",
        "(0.274655, 1.335850, 0.382342)",
        "(0.273963, 1.321771, 0.376900)",
        "(0.273365, 1.308540, 0.370466)",
        "(0.272828, 1.296160, 0.363189)",
        "(0.272364, 1.284952, 0.355048)",
        "(0.272112, 1.279693, 0.350711)",
        "(0.271453, 1.270098, 0.341430)",
        "(0.270545, 1.261566, 0.331377)",
        "(0.269254, 1.253781, 0.320631)",
        "(0.267598, 1.246820, 0.308989)",
        "(0.266708, 1.243635, 0.302964)",
        "(0.264872, 1.238216, 0.290454)",
        "(0.262865, 1.233946, 0.277568)",
        "(0.260731, 1.230779, 0.264648)",
        "(0.258655, 1.228904, 0.251770)",
        "(0.257691, 1.228416, 0.245339)",
        "(0.255906, 1.228546, 0.232537)",
        "(0.254219, 1.229969, 0.219806)",
        "(0.252648, 1.232271, 0.207080)",
        "(0.251262, 1.235568, 0.194396)",
        "(0.250630, 1.237553, 0.188172)",
        "(0.249635, 1.242445, 0.176070)",
        "(0.248715, 1.248380, 0.164524)",
        "(0.247604, 1.255088, 0.153554)",
        "(0.246238, 1.262778, 0.143430)",
        "(0.245548, 1.266979, 0.138705)",
        "(0.244306, 1.276404, 0.130158)",
        "(0.243114, 1.286842, 0.122717)",
        "(0.241897, 1.298088, 0.116304)",
        "(0.240614, 1.310116, 0.110905)",
        "(0.240049, 1.316382, 0.108545)",
        "(0.239104, 1.329574, 0.104765)",
        "(0.238274, 1.343453, 0.102033)",
        "(0.237642, 1.357742, 0.100080)",
        "(0.236850, 1.372414, 0.098613)",
        "(0.236414, 1.379824, 0.097959)",
        "(0.235657, 1.394695, 0.097025)",
        "(0.235117, 1.409718, 0.096551)",
        "(0.234638, 1.424502, 0.096072)",
        "(0.234423, 1.439180, 0.095881)",
        "(0.234358, 1.446478, 0.095837)",
        "(0.234241, 1.460849, 0.095780)",
        "(0.234246, 1.474909, 0.095909)",
        "(0.234669, 1.488774, 0.096528)",
        "(0.235134, 1.502192, 0.097396)",
        "(0.235369, 1.508680, 0.097860)",
        "(0.235828, 1.521414, 0.099207)",
        "(0.236047, 1.533146, 0.101614)",
        "(0.237386, 1.545176, 0.104883)",
        "(0.239459, 1.556787, 0.109208)",
        "(0.240642, 1.562408, 0.111660)",
        "(0.243207, 1.573247, 0.117126)",
        "(0.245497, 1.582980, 0.123607)",
        "(0.247914, 1.591962, 0.130743)",
        "(0.250529, 1.599977, 0.138514)",
        "(0.251876, 1.603632, 0.142499)",
        "(0.254508, 1.610007, 0.150704)",
        "(0.257143, 1.615230, 0.159194)",
        "(0.259727, 1.619577, 0.168047)",
        "(0.262274, 1.622845, 0.177314)",
        "(0.263510, 1.624131, 0.182070)",
        "(0.265933, 1.625779, 0.192023)",
        "(0.268235, 1.626188, 0.202456)",
        "(0.270162, 1.625542, 0.213067)",
        "(0.271641, 1.623854, 0.223838)",
        "(0.272225, 1.622725, 0.229333)",
        "(0.273049, 1.619767, 0.240645)",
        "(0.273398, 1.615965, 0.252096)",
        "(0.273215, 1.611610, 0.263517)",
        "(0.272743, 1.606522, 0.274853)",
        "(0.272435, 1.603767, 0.280496)",
        "(0.271944, 1.597626, 0.291539)",
        "(0.271748, 1.590757, 0.302055)",
        "(0.271602, 1.583434, 0.312294)",
        "(0.271535, 1.575525, 0.322064)",
        "(0.271468, 1.571368, 0.326775)",
        "(0.271209, 1.562390, 0.335633)",
        "(0.271062, 1.552446, 0.343774)",
        "(0.271105, 1.541759, 0.351543)",
        "(0.270937, 1.530548, 0.359008)",
        "(0.270818, 1.524786, 0.362594)",
        "(0.270387, 1.513114, 0.369481)",
        "(0.270021, 1.500898, 0.375695)",
        "(0.269661, 1.488013, 0.381327)",
        "(0.269444, 1.474706, 0.386397)",
        "(0.269481, 1.467936, 0.388712)",
        "(0.269854, 1.453990, 0.392661)",
        "(0.270592, 1.439385, 0.395362)",
        "(0.271226, 1.424433, 0.397052)",
        "(0.271659, 1.409427, 0.397462)",
        "(0.271932, 1.401985, 0.397125)",
        "(0.272585, 1.387184, 0.395834)",
        "(0.273224, 1.372488, 0.393517)",
        "(0.273601, 1.357943, 0.390112)",
        "(0.273622, 1.343450, 0.385547)",
        "(0.273500, 1.336260, 0.382727)",
        "(0.273130, 1.322043, 0.376374)",
        "(0.272690, 1.308412, 0.369158)",
        "(0.272080, 1.295394, 0.361161)",
        "(0.271024, 1.282835, 0.352165)",
        "(0.270376, 1.276701, 0.347249)",
        "(0.268876, 1.265131, 0.336396)",
        "(0.267426, 1.254926, 0.324594)",
        "(0.266223, 1.246342, 0.312392)",
        "(0.265032, 1.239281, 0.299407)",
        "(0.264332, 1.236165, 0.292635)",
        "(0.262959, 1.231323, 0.278290)",
        "(0.261805, 1.228283, 0.263092)",
        "(0.260689, 1.226379, 0.247387)",
        "(0.259604, 1.225710, 0.231502)",
        "(0.258997, 1.225729, 0.223691)",
        "(0.257683, 1.227198, 0.208523)",
        "(0.256370, 1.230356, 0.193979)",
        "(0.255021, 1.234604, 0.179796)",
        "(0.253549, 1.240114, 0.166215)",
        "(0.252918, 1.243380, 0.159825)",
        "(0.251745, 1.251384, 0.148312)",
        "(0.250441, 1.260408, 0.137898)",
        "(0.248817, 1.270294, 0.128714)",
        "(0.247078, 1.281241, 0.120897)",
        "(0.246229, 1.287133, 0.117555)",
        "(0.244758, 1.299341, 0.111765)",
        "(0.243272, 1.312086, 0.107084)",
        "(0.241794, 1.324925, 0.103119)",
        "(0.240445, 1.337570, 0.099805)",
        "(0.239895, 1.343812, 0.098403)",
        "(0.238820, 1.356053, 0.095770)",
        "(0.237634, 1.367801, 0.093536)",
        "(0.236405, 1.379148, 0.091398)",
        "(0.235162, 1.389963, 0.089514)",
        "(0.234787, 1.395298, 0.088792)",
        "(0.234323, 1.405819, 0.087691)",
        "(0.233996, 1.416079, 0.086845)",
        "(0.233653, 1.426216, 0.086310)",
        "(0.233354, 1.436290, 0.086112)",
        "(0.233133, 1.441191, 0.086231)",
        "(0.232743, 1.451063, 0.086763)",
        "(0.232665, 1.460951, 0.087799)",
        "(0.232648, 1.470851, 0.089304)",
        "(0.232719, 1.480639, 0.091151)",
        "(0.232749, 1.485534, 0.092217)",
        "(0.233123, 1.495379, 0.094769)",
        "(0.233515, 1.505085, 0.097928)",
        "(0.233873, 1.514617, 0.101638)",
        "(0.234292, 1.523951, 0.105909)",
        "(0.234478, 1.528500, 0.108230)",
        "(0.234733, 1.537399, 0.113320)",
        "(0.235239, 1.546154, 0.119107)",
        "(0.235904, 1.554685, 0.125304)",
        "(0.236631, 1.562916, 0.131819)",
        "(0.237082, 1.566960, 0.135156)",
        "(0.238108, 1.574768, 0.142140)",
        "(0.239319, 1.582280, 0.149451)",
        "(0.240567, 1.589327, 0.156883)",
        "(0.241992, 1.595878, 0.164658)",
        "(0.242789, 1.598869, 0.168686)",
        "(0.244475, 1.604383, 0.176901)",
        "(0.246420, 1.608784, 0.185586)",
        "(0.248470, 1.612360, 0.194836)",
        "(0.250451, 1.615017, 0.204722)",
        "(0.251497, 1.615999, 0.209937)",
        "(0.253594, 1.617396, 0.220641)",
        "(0.255590, 1.617822, 0.231607)",
        "(0.257344, 1.617404, 0.242806)",
        "(0.258847, 1.616195, 0.254268)",
        "(0.259498, 1.615352, 0.260079)",
        "(0.260610, 1.612950, 0.271736)",
        "(0.261280, 1.609683, 0.283364)",
        "(0.261831, 1.605640, 0.295025)",
        "(0.262291, 1.600714, 0.306716)",
        "(0.262494, 1.597933, 0.312560)",
        "(0.263037, 1.591494, 0.324133)",
        "(0.263526, 1.584294, 0.335572)",
        "(0.263889, 1.576066, 0.346675)",
        "(0.264083, 1.566978, 0.357446)",
        "(0.264151, 1.562065, 0.362610)",
        "(0.264151, 1.551780, 0.372436)",
        "(0.264044, 1.540472, 0.381409)",
        "(0.263945, 1.528407, 0.389569)",
        "(0.263698, 1.515893, 0.396762)",
        "(0.263544, 1.509451, 0.400055)",
        "(0.263153, 1.496034, 0.405942)",
        "(0.262984, 1.482251, 0.410771)",
        "(0.262862, 1.468379, 0.414761)",
        "(0.262589, 1.454401, 0.417942)",
        "(0.262449, 1.447331, 0.419178)",
        "(0.262285, 1.433160, 0.421109)",
        "(0.262213, 1.419014, 0.422138)",
        "(0.262173, 1.404868, 0.422378)",
        "(0.262189, 1.390660, 0.421991)",
        "(0.262175, 1.383523, 0.421483)",
        "(0.262051, 1.369184, 0.419920)",
        "(0.261846, 1.354868, 0.417575)",
        "(0.261699, 1.340683, 0.414229)",
        "(0.261458, 1.326720, 0.409951)",
        "(0.261377, 1.319900, 0.407383)",
        "(0.261051, 1.306434, 0.401672)",
        "(0.260746, 1.293444, 0.395112)",
        "(0.260121, 1.280779, 0.387712)",
        "(0.259356, 1.268625, 0.379516)",
        "(0.259024, 1.262897, 0.375145)",
        "(0.258393, 1.251733, 0.365891)",
        "(0.257875, 1.241521, 0.356103)",
        "(0.257408, 1.232302, 0.345599)",
        "(0.257000, 1.224082, 0.334289)",
        "(0.257024, 1.220488, 0.328329)",
        "(0.256670, 1.213816, 0.316047)",
        "(0.256297, 1.208097, 0.303115)",
        "(0.255631, 1.202999, 0.289313)",
        "(0.255071, 1.198650, 0.274680)",
        "(0.254802, 1.196788, 0.267052)",
        "(0.254095, 1.193432, 0.251338)",
        "(0.253376, 1.190935, 0.235351)",
        "(0.252507, 1.189548, 0.219701)",
        "(0.251387, 1.189445, 0.204521)",
        "(0.250813, 1.190039, 0.197099)",
        "(0.249532, 1.192073, 0.182305)",
        "(0.248033, 1.195480, 0.167906)",
        "(0.246440, 1.201165, 0.154575)",
        "(0.244613, 1.208673, 0.142064)",
        "(0.243582, 1.212986, 0.136047)",
        "(0.241508, 1.223373, 0.124975)",
        "(0.239299, 1.235058, 0.115000)",
        "(0.236810, 1.248091, 0.106418)",
        "(0.234188, 1.262473, 0.099359)",
        "(0.232792, 1.270076, 0.096324)",
        "(0.229964, 1.285615, 0.090846)",
        "(0.227499, 1.301986, 0.086558)",
        "(0.225555, 1.318935, 0.083471)",
        "(0.223876, 1.336073, 0.081262)",
        "(0.223140, 1.344785, 0.080554)",
        "(0.221948, 1.362212, 0.079722)",
        "(0.220723, 1.379538, 0.079531)",
        "(0.219775, 1.396707, 0.080067)",
        "(0.219254, 1.413535, 0.081332)",
        "(0.219149, 1.421826, 0.082164)",
        "(0.219090, 1.438041, 0.083994)",
        "(0.219270, 1.453726, 0.086038)",
        "(0.219671, 1.468813, 0.088282)",
        "(0.220862, 1.483378, 0.090972)",
        "(0.221775, 1.490407, 0.092404)",
        "(0.223589, 1.503726, 0.095011)",
        "(0.225330, 1.516110, 0.097800)",
        "(0.227256, 1.527512, 0.101167)",
        "(0.229704, 1.538412, 0.105085)",
        "(0.231000, 1.543520, 0.107310)",
        "(0.233392, 1.553312, 0.112279)",
        "(0.235765, 1.562212, 0.118012)",
        "(0.238172, 1.570291, 0.124680)",
        "(0.240547, 1.577481, 0.132276)",
        "(0.241608, 1.580594, 0.136103)",
        "(0.243737, 1.586608, 0.145051)",
        "(0.245843, 1.591758, 0.154587)",
        "(0.247756, 1.595791, 0.164545)",
        "(0.249468, 1.598826, 0.175034)",
        "(0.250282, 1.599927, 0.180486)",
        "(0.251778, 1.601632, 0.191767)",
        "(0.252972, 1.602557, 0.203547)",
        "(0.253903, 1.602811, 0.215789)",
        "(0.254735, 1.602450, 0.228390)",
        "(0.254999, 1.601988, 0.234767)",
        "(0.255371, 1.600574, 0.247487)",
        "(0.255622, 1.598470, 0.260340)",
        "(0.255827, 1.595622, 0.273087)",
        "(0.255907, 1.592094, 0.285725)",
        "(0.256034, 1.590023, 0.291958)",
        "(0.256353, 1.585471, 0.304219)",
        "(0.256761, 1.580011, 0.316018)",
        "(0.257161, 1.573836, 0.327429)",
        "(0.257514, 1.566823, 0.338397)",
        "(0.257692, 1.562994, 0.343645)",
        "(0.258124, 1.554844, 0.353712)",
        "(0.258398, 1.545956, 0.363175)",
        "(0.258623, 1.536453, 0.372057)",
        "(0.258819, 1.526327, 0.380427)",
        "(0.258863, 1.520941, 0.384301)",
        "(0.258923, 1.509795, 0.391602)",
        "(0.258950, 1.498103, 0.398127)",
        "(0.258868, 1.485723, 0.403632)",
        "(0.258800, 1.472843, 0.408286)",
        "(0.258715, 1.466237, 0.410334)",
        "(0.258255, 1.452944, 0.413827)",
        "(0.257591, 1.439403, 0.416352)",
        "(0.256749, 1.425561, 0.418015)",
        "(0.255996, 1.411531, 0.418852)",
        "(0.255715, 1.404575, 0.419056)",
        "(0.255434, 1.390783, 0.418594)",
        "(0.255308, 1.377071, 0.417298)",
        "(0.255402, 1.363546, 0.415270)",
        "(0.255820, 1.350264, 0.412602)",
        "(0.256116, 1.343727, 0.410978)",
        "(0.256760, 1.330806, 0.407206)",
        "(0.257417, 1.318142, 0.402694)",
        "(0.257804, 1.305517, 0.397459)",
        "(0.258252, 1.293197, 0.391530)",
        "(0.258478, 1.287237, 0.388248)",
        "(0.258748, 1.275414, 0.381097)",
        "(0.259011, 1.264160, 0.373193)",
        "(0.259183, 1.253454, 0.364403)",
        "(0.259329, 1.243364, 0.354627)",
        "(0.259453, 1.238657, 0.349311)",
        "(0.259530, 1.229764, 0.338019)",
        "(0.259716, 1.221996, 0.325859)",
        "(0.259712, 1.215337, 0.312877)",
        "(0.259544, 1.209782, 0.298849)",
        "(0.259313, 1.207471, 0.291418)",
        "(0.258718, 1.203592, 0.276037)",
        "(0.257809, 1.200776, 0.260186)",
        "(0.256830, 1.199157, 0.244235)",
        "(0.255897, 1.198740, 0.228234)",
        "(0.255441, 1.199034, 0.220258)",
        "(0.254593, 1.200606, 0.204775)",
        "(0.253832, 1.203738, 0.190009)",
        "(0.252850, 1.208245, 0.175873)",
        "(0.251751, 1.214498, 0.162673)",
        "(0.251215, 1.218431, 0.156567)",
        "(0.249823, 1.227302, 0.144906)",
        "(0.248139, 1.237775, 0.134223)",
        "(0.246278, 1.249802, 0.124580)",
        "(0.244425, 1.263202, 0.115940)",
        "(0.243580, 1.270394, 0.112076)",
        "(0.241857, 1.285266, 0.104983)",
        "(0.240472, 1.300863, 0.099067)",
        "(0.239153, 1.317029, 0.094312)",
        "(0.237959, 1.333662, 0.090598)",
        "(0.237309, 1.342079, 0.089133)",
        "(0.235915, 1.358957, 0.086822)",
        "(0.234422, 1.376014, 0.085395)",
        "(0.233034, 1.392949, 0.084613)",
        "(0.231920, 1.409656, 0.084316)",
        "(0.231411, 1.417897, 0.084395)",
        "(0.230481, 1.434149, 0.084793)",
        "(0.229908, 1.449842, 0.085507)",
        "(0.230000, 1.465140, 0.086841)",
        "(0.230748, 1.480105, 0.088851)",
        "(0.231337, 1.487269, 0.090044)",
        "(0.232349, 1.501210, 0.092814)",
        "(0.233742, 1.514661, 0.096482)",
        "(0.235844, 1.527645, 0.101209)",
        "(0.238496, 1.540093, 0.106977)",
        "(0.239789, 1.546065, 0.110180)",
        "(0.242414, 1.557379, 0.117306)",
        "(0.244958, 1.567930, 0.125352)",
        "(0.247521, 1.577754, 0.134088)",
        "(0.249780, 1.586779, 0.143370)",
        "(0.250794, 1.591054, 0.148102)",
        "(0.252560, 1.598944, 0.157793)",
        "(0.253898, 1.606075, 0.167626)",
        "(0.254986, 1.612391, 0.177451)",
        "(0.255933, 1.617780, 0.187344)",
        "(0.256428, 1.620118, 0.192349)",
        "(0.257446, 1.623764, 0.202499)",
        "(0.258615, 1.626269, 0.212781)",
        "(0.260042, 1.627470, 0.223211)",
        "(0.261568, 1.627288, 0.233817)",
        "(0.262342, 1.626642, 0.239176)",
        "(0.263774, 1.624761, 0.250030)",
        "(0.265132, 1.621585, 0.261054)",
        "(0.266399, 1.617655, 0.272207)",
        "(0.267475, 1.612867, 0.283337)",
        "(0.267894, 1.610104, 0.288912)",
        "(0.268450, 1.604015, 0.300174)",
        "(0.268615, 1.597235, 0.311674)",
        "(0.268643, 1.589725, 0.323532)",
        "(0.268516, 1.581485, 0.335681)",
        "(0.268416, 1.577055, 0.341828)",
        "(0.268166, 1.567730, 0.354213)",
        "(0.267717, 1.557664, 0.366612)",
        "(0.267379, 1.546859, 0.378626)",
        "(0.267214, 1.535074, 0.390205)",
        "(0.267127, 1.528823, 0.395790)",
        "(0.267190, 1.515969, 0.406336)",
        "(0.267307, 1.502593, 0.416018)",
        "(0.267527, 1.488816, 0.424574)",
        "(0.267716, 1.474630, 0.432015)",
        "(0.267807, 1.467445, 0.435245)",
        "(0.268241, 1.452933, 0.440730)",
        "(0.268935, 1.438353, 0.445033)",
        "(0.269666, 1.423809, 0.448152)",
        "(0.270304, 1.409127, 0.450076)",
        "(0.270705, 1.401814, 0.450561)",
        "(0.271790, 1.387416, 0.450875)",
        "(0.273048, 1.373317, 0.450340)",
        "(0.274570, 1.359572, 0.448940)",
        "(0.275945, 1.345919, 0.446621)",
        "(0.276437, 1.339075, 0.445039)",
        "(0.277292, 1.325606, 0.441256)",
        "(0.278111, 1.312320, 0.436245)",
        "(0.278695, 1.299501, 0.430315)",
        "(0.279458, 1.287421, 0.423500)",
        "(0.279803, 1.281653, 0.419746)",
        "(0.280333, 1.270448, 0.411790)",
        "(0.280593, 1.259863, 0.403037)",
        "(0.280509, 1.249806, 0.393599)",
        "(0.280066, 1.240376, 0.383511)",
        "(0.279788, 1.236004, 0.378298)",
        "(0.279135, 1.227888, 0.367859)",
        "(0.278228, 1.220627, 0.357179)",
        "(0.276882, 1.214038, 0.345980)",
        "(0.275049, 1.208006, 0.334204)",
        "(0.274058, 1.205286, 0.328078)",
        "(0.272116, 1.200480, 0.315560)",
        "(0.270284, 1.196819, 0.302853)",
        "(0.268719, 1.194236, 0.289962)",
        "(0.267269, 1.192760, 0.277010)",
        "(0.266534, 1.192448, 0.270423)",
        "(0.264924, 1.192307, 0.257040)",
        "(0.263200, 1.193146, 0.243785)",
        "(0.261713, 1.195211, 0.231057)",
        "(0.259958, 1.198392, 0.218767)",
        "(0.259098, 1.200503, 0.212791)",
        "(0.257068, 1.205450, 0.200995)",
        "(0.254756, 1.211629, 0.189503)"
    ],
    "leftHandPositions": [
        "(0.427424, 0.748947, -0.171526)",
        "(0.426357, 0.749045, -0.170242)",
        "(0.425899, 0.749082, -0.169614)",
        "(0.425024, 0.749157, -0.168385)",
        "(0.424246, 0.749236, -0.167206)",
        "(0.423659, 0.749306, -0.166069)",
        "(0.423276, 0.749353, -0.164957)",
        "(0.423165, 0.749380, -0.164433)",
        "(0.423028, 0.749403, -0.163445)",
        "(0.423131, 0.749374, -0.162828)",
        "(0.423387, 0.749282, -0.162359)",
        "(0.423887, 0.749082, -0.161915)",
        "(0.424148, 0.748973, -0.161808)",
        "(0.424826, 0.748681, -0.161698)",
        "(0.425587, 0.748349, -0.161771)",
        "(0.426643, 0.747935, -0.162030)",
        "(0.427608, 0.747646, -0.162364)",
        "(0.428072, 0.747514, -0.162569)",
        "(0.428871, 0.747339, -0.163136)",
        "(0.429421, 0.747294, -0.163829)",
        "(0.429549, 0.747527, -0.164752)",
        "(0.429341, 0.747936, -0.165757)",
        "(0.429120, 0.748222, -0.166286)",
        "(0.428441, 0.749096, -0.167396)",
        "(0.427524, 0.750256, -0.168481)",
        "(0.426432, 0.751592, -0.169633)",
        "(0.425337, 0.752928, -0.170871)",
        "(0.424824, 0.753590, -0.171513)",
        "(0.423937, 0.754898, -0.172807)",
        "(0.423377, 0.756108, -0.174121)",
        "(0.423254, 0.757132, -0.175465)",
        "(0.423601, 0.757906, -0.176832)",
        "(0.424002, 0.758195, -0.177521)",
        "(0.425101, 0.758638, -0.178871)",
        "(0.426875, 0.758743, -0.180175)",
        "(0.429024, 0.758619, -0.181427)",
        "(0.431696, 0.758200, -0.182569)",
        "(0.433126, 0.757938, -0.183116)",
        "(0.436305, 0.757216, -0.184155)",
        "(0.439651, 0.756399, -0.185222)",
        "(0.443187, 0.755457, -0.186377)",
        "(0.446703, 0.754535, -0.187593)",
        "(0.448423, 0.754101, -0.188201)",
        "(0.451710, 0.753304, -0.189398)",
        "(0.454698, 0.752653, -0.190538)",
        "(0.457433, 0.752139, -0.191579)",
        "(0.459722, 0.751867, -0.192527)",
        "(0.460767, 0.751783, -0.192997)",
        "(0.462533, 0.751748, -0.193985)",
        "(0.463858, 0.751876, -0.194960)",
        "(0.464915, 0.752098, -0.195864)",
        "(0.465767, 0.752336, -0.196666)",
        "(0.466148, 0.752435, -0.197035)",
        "(0.466793, 0.752616, -0.197677)",
        "(0.467397, 0.752771, -0.198165)",
        "(0.468009, 0.752891, -0.198443)",
        "(0.468651, 0.753004, -0.198457)",
        "(0.468977, 0.753067, -0.198416)",
        "(0.469588, 0.753159, -0.198200)",
        "(0.470165, 0.753218, -0.197897)",
        "(0.470695, 0.753222, -0.197528)",
        "(0.471368, 0.753205, -0.196926)",
        "(0.471681, 0.753180, -0.196585)",
        "(0.472285, 0.753059, -0.195797)",
        "(0.472791, 0.752857, -0.194991)",
        "(0.473143, 0.752634, -0.194180)",
        "(0.473187, 0.752506, -0.193448)",
        "(0.473109, 0.752476, -0.193104)",
        "(0.472661, 0.752467, -0.192464)",
        "(0.471821, 0.752477, -0.191868)",
        "(0.470575, 0.752530, -0.191327)",
        "(0.468881, 0.752672, -0.190848)",
        "(0.467926, 0.752775, -0.190617)",
        "(0.465645, 0.753113, -0.190221)",
        "(0.462878, 0.753618, -0.189886)",
        "(0.459783, 0.754207, -0.189599)",
        "(0.456778, 0.754823, -0.189253)",
        "(0.455358, 0.755146, -0.189031)",
        "(0.452768, 0.755880, -0.188456)",
        "(0.450544, 0.756696, -0.187634)",
        "(0.448683, 0.757505, -0.186536)",
        "(0.447042, 0.758157, -0.185318)",
        "(0.446299, 0.758424, -0.184717)",
        "(0.445075, 0.758809, -0.183539)",
        "(0.444138, 0.759026, -0.182501)",
        "(0.443478, 0.759080, -0.181656)",
        "(0.443138, 0.759020, -0.180981)",
        "(0.443066, 0.758963, -0.180577)",
        "(0.443311, 0.758811, -0.179966)",
        "(0.443973, 0.758606, -0.179433)",
        "(0.445055, 0.758274, -0.179002)",
        "(0.446481, 0.757780, -0.178835)",
        "(0.447266, 0.757480, -0.178821)",
        "(0.449045, 0.756739, -0.179026)",
        "(0.450936, 0.755936, -0.179446)",
        "(0.452846, 0.755073, -0.180042)",
        "(0.454709, 0.754166, -0.180818)",
        "(0.455588, 0.753718, -0.181233)",
        "(0.457184, 0.752881, -0.182152)",
        "(0.458462, 0.752192, -0.183140)",
        "(0.459240, 0.751788, -0.184120)",
        "(0.459135, 0.751944, -0.184562)",
        "(0.458520, 0.752338, -0.184603)",
        "(0.455016, 0.754194, -0.184228)",
        "(0.448454, 0.757607, -0.183571)",
        "(0.437726, 0.763276, -0.182157)",
        "(0.425753, 0.770395, -0.179722)",
        "(0.419410, 0.774558, -0.178067)",
        "(0.405464, 0.784517, -0.174004)",
        "(0.389704, 0.796364, -0.169553)",
        "(0.372069, 0.810476, -0.164831)",
        "(0.353388, 0.826837, -0.159919)",
        "(0.343828, 0.835809, -0.157376)",
        "(0.324500, 0.855793, -0.152060)",
        "(0.305556, 0.878130, -0.146387)",
        "(0.287220, 0.903455, -0.140584)",
        "(0.270076, 0.930893, -0.134810)",
        "(0.262111, 0.945268, -0.131906)",
        "(0.248077, 0.975499, -0.126120)",
        "(0.236865, 1.006305, -0.120101)",
        "(0.228531, 1.037592, -0.114313)",
        "(0.222168, 1.069141, -0.109398)",
        "(0.219865, 1.084579, -0.107192)",
        "(0.217754, 1.114054, -0.102864)",
        "(0.217837, 1.141071, -0.098675)",
        "(0.219650, 1.164583, -0.095105)",
        "(0.221658, 1.184258, -0.092362)",
        "(0.222654, 1.192800, -0.091204)",
        "(0.224933, 1.207078, -0.089270)",
        "(0.227303, 1.218225, -0.087793)",
        "(0.229448, 1.225693, -0.086576)",
        "(0.231229, 1.230610, -0.085236)",
        "(0.231972, 1.232260, -0.084507)",
        "(0.233267, 1.233692, -0.082991)",
        "(0.234352, 1.233556, -0.081619)",
        "(0.235464, 1.232171, -0.080548)",
        "(0.236343, 1.229715, -0.079674)",
        "(0.236633, 1.228062, -0.079298)",
        "(0.236922, 1.223648, -0.078688)",
        "(0.236780, 1.217775, -0.078250)",
        "(0.235987, 1.210107, -0.078098)",
        "(0.234738, 1.200583, -0.078022)",
        "(0.234042, 1.195154, -0.077981)",
        "(0.232724, 1.182278, -0.077758)",
        "(0.231643, 1.166576, -0.077298)",
        "(0.231186, 1.147731, -0.076499)",
        "(0.232162, 1.125513, -0.075290)",
        "(0.233333, 1.113720, -0.074617)",
        "(0.237735, 1.088629, -0.072995)",
        "(0.244480, 1.063969, -0.071706)",
        "(0.252606, 1.039184, -0.071088)",
        "(0.261866, 1.013710, -0.070885)",
        "(0.267246, 1.000864, -0.070907)",
        "(0.279739, 0.974539, -0.071114)",
        "(0.294179, 0.947077, -0.072032)",
        "(0.310757, 0.918171, -0.074570)",
        "(0.328557, 0.888024, -0.079492)",
        "(0.337848, 0.872622, -0.082960)",
        "(0.357589, 0.841297, -0.092709)",
        "(0.378432, 0.810697, -0.106041)",
        "(0.399700, 0.783056, -0.123320)",
        "(0.420706, 0.759815, -0.143010)",
        "(0.431151, 0.750238, -0.153384)",
        "(0.452285, 0.736480, -0.174574)",
        "(0.474666, 0.729527, -0.193454)",
        "(0.491870, 0.729562, -0.203513)",
        "(0.500197, 0.732396, -0.204006)",
        "(0.503012, 0.733776, -0.202423)",
        "(0.506959, 0.738080, -0.198385)",
        "(0.511595, 0.743541, -0.198038)",
        "(0.516639, 0.746994, -0.202102)",
        "(0.521951, 0.748357, -0.207277)",
        "(0.524658, 0.748726, -0.209632)",
        "(0.530159, 0.746691, -0.215066)",
        "(0.535494, 0.743522, -0.219464)",
        "(0.540635, 0.739217, -0.223447)",
        "(0.545275, 0.735124, -0.227036)",
        "(0.547111, 0.733377, -0.228328)",
        "(0.549446, 0.731109, -0.229749)",
        "(0.548958, 0.730439, -0.229589)",
        "(0.544819, 0.731258, -0.227460)",
        "(0.538026, 0.732532, -0.223906)",
        "(0.533914, 0.733283, -0.221819)",
        "(0.524683, 0.735064, -0.217078)",
        "(0.514695, 0.737233, -0.211815)",
        "(0.504820, 0.739555, -0.206591)",
        "(0.495500, 0.741647, -0.201550)",
        "(0.491013, 0.742607, -0.199004)",
        "(0.482516, 0.744344, -0.193731)",
        "(0.474555, 0.745853, -0.188204)",
        "(0.466975, 0.747328, -0.182443)",
        "(0.459753, 0.748850, -0.176624)",
        "(0.456267, 0.749641, -0.173698)",
        "(0.449576, 0.751304, -0.167907)",
        "(0.443265, 0.753098, -0.162442)",
        "(0.437394, 0.754918, -0.157463)",
        "(0.432135, 0.756705, -0.153034)",
        "(0.429656, 0.757594, -0.150901)",
        "(0.425551, 0.759289, -0.147262)",
        "(0.422021, 0.760763, -0.144044)",
        "(0.419608, 0.761627, -0.141631)",
        "(0.417927, 0.761985, -0.139593)",
        "(0.417369, 0.762004, -0.138769)",
        "(0.416781, 0.761594, -0.137799)",
        "(0.416658, 0.760753, -0.137735)",
        "(0.416375, 0.760301, -0.138296)",
        "(0.414889, 0.761122, -0.138641)",
        "(0.413514, 0.762172, -0.138614)",
        "(0.408927, 0.765910, -0.138040)",
        "(0.402372, 0.771455, -0.136744)",
        "(0.394541, 0.778384, -0.134852)",
        "(0.386279, 0.785977, -0.132695)",
        "(0.381800, 0.790160, -0.131542)",
        "(0.372088, 0.799108, -0.129196)",
        "(0.360540, 0.809741, -0.126985)",
        "(0.346548, 0.822838, -0.125108)",
        "(0.329689, 0.839559, -0.123709)",
        "(0.320476, 0.849298, -0.123144)",
        "(0.300937, 0.872065, -0.122212)",
        "(0.281002, 0.900553, -0.121178)",
        "(0.262130, 0.931979, -0.119833)",
        "(0.244752, 0.965862, -0.118474)",
        "(0.236874, 0.983645, -0.117772)",
        "(0.223117, 1.021345, -0.116570)",
        "(0.211606, 1.060156, -0.115926)",
        "(0.203178, 1.099791, -0.115839)",
        "(0.197418, 1.139267, -0.115936)",
        "(0.195694, 1.158757, -0.116115)",
        "(0.195030, 1.196700, -0.116663)",
        "(0.197358, 1.232508, -0.117218)",
        "(0.202683, 1.265081, -0.117580)",
        "(0.209638, 1.294521, -0.117960)",
        "(0.213509, 1.308024, -0.118245)",
        "(0.222019, 1.331788, -0.118865)",
        "(0.230525, 1.351498, -0.119310)",
        "(0.239062, 1.367470, -0.119590)",
        "(0.247465, 1.380967, -0.119759)",
        "(0.251482, 1.386837, -0.119836)",
        "(0.259118, 1.396530, -0.119913)",
        "(0.266237, 1.404440, -0.119941)",
        "(0.272767, 1.410492, -0.119846)",
        "(0.278810, 1.415394, -0.119734)",
        "(0.281736, 1.417674, -0.119669)",
        "(0.287088, 1.420839, -0.119413)",
        "(0.291826, 1.423237, -0.118898)",
        "(0.296059, 1.424894, -0.118205)",
        "(0.299913, 1.426063, -0.117395)",
        "(0.301661, 1.426464, -0.116943)",
        "(0.304835, 1.426826, -0.115865)",
        "(0.307583, 1.426741, -0.114660)",
        "(0.310060, 1.426365, -0.113404)",
        "(0.312228, 1.425929, -0.112135)",
        "(0.313240, 1.425725, -0.111574)",
        "(0.315156, 1.425353, -0.110583)",
        "(0.317021, 1.425173, -0.109928)",
        "(0.318626, 1.425194, -0.109769)",
        "(0.319866, 1.425321, -0.109875)",
        "(0.320350, 1.425448, -0.110011)",
        "(0.321176, 1.425821, -0.110362)",
        "(0.321764, 1.426564, -0.110864)",
        "(0.321978, 1.427571, -0.111368)",
        "(0.321439, 1.428783, -0.111722)",
        "(0.320808, 1.429473, -0.111731)",
        "(0.319004, 1.431151, -0.111173)",
        "(0.317030, 1.432984, -0.109841)",
        "(0.315170, 1.434938, -0.107420)",
        "(0.313755, 1.436697, -0.104645)",
        "(0.313175, 1.437546, -0.103203)",
        "(0.312175, 1.439180, -0.100174)",
        "(0.311267, 1.440605, -0.097081)",
        "(0.310937, 1.441865, -0.094031)",
        "(0.311071, 1.443155, -0.091300)",
        "(0.311178, 1.443882, -0.090013)",
        "(0.311304, 1.445359, -0.087470)",
        "(0.310923, 1.446631, -0.084940)",
        "(0.309714, 1.447864, -0.082412)",
        "(0.307410, 1.449214, -0.079664)",
        "(0.305902, 1.449846, -0.078167)",
        "(0.302242, 1.451132, -0.075055)",
        "(0.297791, 1.452904, -0.071951)",
        "(0.292180, 1.455010, -0.068823)",
        "(0.285389, 1.457224, -0.065740)",
        "(0.281739, 1.458343, -0.064221)",
        "(0.274081, 1.460598, -0.061297)",
        "(0.266313, 1.462824, -0.058652)",
        "(0.258577, 1.464951, -0.056328)",
        "(0.250829, 1.466820, -0.054243)",
        "(0.246939, 1.467668, -0.053342)",
        "(0.239368, 1.469225, -0.051833)",
        "(0.232300, 1.470714, -0.050752)",
        "(0.225880, 1.471998, -0.050062)",
        "(0.220363, 1.473161, -0.049839)",
        "(0.217923, 1.473719, -0.049839)",
        "(0.214049, 1.474769, -0.049960)",
        "(0.211560, 1.475784, -0.050234)",
        "(0.210425, 1.476751, -0.050504)",
        "(0.210147, 1.477557, -0.050648)",
        "(0.210465, 1.477710, -0.050645)",
        "(0.211395, 1.478388, -0.050714)",
        "(0.212722, 1.478627, -0.050719)",
        "(0.213875, 1.478541, -0.050619)",
        "(0.214562, 1.478225, -0.050398)",
        "(0.214687, 1.478069, -0.050260)",
        "(0.214870, 1.477677, -0.049932)",
        "(0.214741, 1.477492, -0.049687)",
        "(0.214462, 1.477506, -0.049530)",
        "(0.213786, 1.477669, -0.049253)",
        "(0.213419, 1.477802, -0.049142)",
        "(0.212487, 1.478174, -0.048970)",
        "(0.211436, 1.478627, -0.048880)",
        "(0.210151, 1.479076, -0.048713)",
        "(0.209100, 1.479539, -0.048668)",
        "(0.208672, 1.479804, -0.048682)",
        "(0.208090, 1.480323, -0.048763)",
        "(0.207283, 1.480828, -0.048870)",
        "(0.205985, 1.481569, -0.049092)",
        "(0.205268, 1.482317, -0.049137)",
        "(0.204984, 1.482718, -0.049074)",
        "(0.203601, 1.484575, -0.048663)",
        "(0.202554, 1.486402, -0.048047)",
        "(0.201388, 1.488891, -0.047430)",
        "(0.200342, 1.492043, -0.046985)",
        "(0.199889, 1.493801, -0.046847)",
        "(0.199061, 1.497729, -0.046858)",
        "(0.198414, 1.502198, -0.047215)",
        "(0.197975, 1.507108, -0.047945)",
        "(0.197542, 1.512087, -0.049017)",
        "(0.197371, 1.514574, -0.049681)",
        "(0.197295, 1.519501, -0.051412)",
        "(0.197652, 1.524308, -0.053708)",
        "(0.198620, 1.528953, -0.056560)",
        "(0.199940, 1.533336, -0.059851)",
        "(0.200614, 1.535362, -0.061621)",
        "(0.201947, 1.538971, -0.065490)",
        "(0.203168, 1.542040, -0.069723)",
        "(0.204402, 1.544631, -0.074281)",
        "(0.205606, 1.546812, -0.079044)",
        "(0.206096, 1.547769, -0.081491)",
        "(0.206798, 1.549363, -0.086481)",
        "(0.207240, 1.550648, -0.091508)",
        "(0.207553, 1.551820, -0.096496)",
        "(0.207771, 1.552944, -0.101446)",
        "(0.207856, 1.553486, -0.103913)",
        "(0.207974, 1.554439, -0.108813)",
        "(0.207986, 1.555231, -0.113526)",
        "(0.207946, 1.555878, -0.118099)",
        "(0.207876, 1.556401, -0.122518)",
        "(0.207815, 1.556612, -0.124653)",
        "(0.207659, 1.556983, -0.128630)",
        "(0.207541, 1.557277, -0.132104)",
        "(0.207393, 1.557536, -0.135223)",
        "(0.207210, 1.557642, -0.138096)",
        "(0.207147, 1.557685, -0.139491)",
        "(0.207221, 1.557668, -0.142219)",
        "(0.207365, 1.557484, -0.144998)",
        "(0.207495, 1.556914, -0.148060)",
        "(0.207613, 1.555996, -0.151690)",
        "(0.207677, 1.555388, -0.153726)",
        "(0.207726, 1.553679, -0.158396)",
        "(0.207447, 1.551279, -0.163860)",
        "(0.206766, 1.547993, -0.170174)",
        "(0.205868, 1.543826, -0.177060)",
        "(0.205286, 1.541150, -0.180898)",
        "(0.203843, 1.534844, -0.189066)",
        "(0.202086, 1.526941, -0.197878)",
        "(0.199826, 1.516960, -0.207435)",
        "(0.197244, 1.504795, -0.217366)",
        "(0.195921, 1.497984, -0.222389)",
        "(0.193130, 1.482698, -0.232591)",
        "(0.190254, 1.465719, -0.242762)",
        "(0.187522, 1.447170, -0.252527)",
        "(0.185196, 1.427375, -0.261287)",
        "(0.184223, 1.417126, -0.265197)",
        "(0.182837, 1.396016, -0.271788)",
        "(0.181884, 1.374457, -0.276670)",
        "(0.181112, 1.352680, -0.279687)",
        "(0.180988, 1.331089, -0.280879)",
        "(0.181184, 1.320461, -0.280835)",
        "(0.181932, 1.299716, -0.279377)",
        "(0.182833, 1.279406, -0.276921)",
        "(0.183878, 1.260008, -0.273179)",
        "(0.185040, 1.241467, -0.268249)",
        "(0.185648, 1.232330, -0.265560)",
        "(0.187123, 1.215083, -0.258955)",
        "(0.188826, 1.199108, -0.251940)",
        "(0.190615, 1.184417, -0.244718)",
        "(0.192122, 1.170886, -0.236789)",
        "(0.192855, 1.164399, -0.232500)",
        "(0.194343, 1.152505, -0.223122)",
        "(0.195851, 1.142029, -0.213091)",
        "(0.197280, 1.132580, -0.203087)",
        "(0.198723, 1.124492, -0.192887)",
        "(0.199407, 1.120712, -0.187690)",
        "(0.200585, 1.114359, -0.176642)",
        "(0.201562, 1.109277, -0.165188)",
        "(0.202255, 1.105572, -0.153844)",
        "(0.202783, 1.103081, -0.142336)",
        "(0.202953, 1.102586, -0.136520)",
        "(0.203106, 1.102480, -0.124825)",
        "(0.202816, 1.104649, -0.113232)",
        "(0.202164, 1.107931, -0.101750)",
        "(0.200855, 1.113229, -0.090574)",
        "(0.200122, 1.116179, -0.085076)",
        "(0.198300, 1.124082, -0.074423)",
        "(0.196294, 1.134171, -0.064361)",
        "(0.193884, 1.145642, -0.054826)",
        "(0.191331, 1.158804, -0.045888)",
        "(0.190053, 1.166001, -0.041687)",
        "(0.187444, 1.181854, -0.034130)",
        "(0.184650, 1.199038, -0.027573)",
        "(0.182078, 1.217229, -0.021820)",
        "(0.179733, 1.236481, -0.016996)",
        "(0.178607, 1.246356, -0.014901)",
        "(0.176746, 1.266635, -0.011318)",
        "(0.175466, 1.287213, -0.008555)",
        "(0.174534, 1.307767, -0.006379)",
        "(0.174216, 1.328055, -0.004615)",
        "(0.174373, 1.338191, -0.003872)",
        "(0.175473, 1.358287, -0.002807)",
        "(0.177158, 1.377638, -0.001934)",
        "(0.179131, 1.396198, -0.001090)",
        "(0.181525, 1.414046, -0.000584)",
        "(0.182757, 1.422679, -0.000407)",
        "(0.185424, 1.439244, -0.000280)",
        "(0.188691, 1.455010, -0.000549)",
        "(0.192324, 1.469995, -0.001095)",
        "(0.196200, 1.484084, -0.002054)",
        "(0.198114, 1.490819, -0.002680)",
        "(0.201920, 1.503532, -0.004454)",
        "(0.205636, 1.515294, -0.006936)",
        "(0.209345, 1.526290, -0.010080)",
        "(0.213012, 1.536353, -0.013810)",
        "(0.214796, 1.541057, -0.015819)",
        "(0.218301, 1.549540, -0.020237)",
        "(0.221556, 1.556783, -0.025054)",
        "(0.224316, 1.563037, -0.030355)",
        "(0.226726, 1.568487, -0.036285)",
        "(0.227873, 1.570958, -0.039423)",
        "(0.229835, 1.575076, -0.046301)",
        "(0.231059, 1.578411, -0.053932)",
        "(0.232165, 1.581283, -0.062227)",
        "(0.232768, 1.583547, -0.071207)",
        "(0.232878, 1.584496, -0.075842)",
        "(0.232963, 1.585869, -0.085645)",
        "(0.233032, 1.586731, -0.096155)",
        "(0.232798, 1.586779, -0.106276)",
        "(0.232244, 1.586233, -0.116742)",
        "(0.231930, 1.585714, -0.122087)",
        "(0.231345, 1.584083, -0.132919)",
        "(0.230609, 1.581685, -0.143836)",
        "(0.229396, 1.578611, -0.154825)",
        "(0.228146, 1.574642, -0.165848)",
        "(0.227562, 1.572374, -0.171341)",
        "(0.226510, 1.567166, -0.182262)",
        "(0.225484, 1.561146, -0.193007)",
        "(0.224498, 1.554327, -0.203505)",
        "(0.223360, 1.546513, -0.213796)",
        "(0.222715, 1.542284, -0.218855)",
        "(0.221217, 1.532868, -0.228645)",
        "(0.219548, 1.522064, -0.237800)",
        "(0.217852, 1.509997, -0.246191)",
        "(0.216016, 1.496474, -0.253874)",
        "(0.215051, 1.489323, -0.257484)",
        "(0.213117, 1.474015, -0.263780)",
        "(0.211047, 1.457287, -0.268718)",
        "(0.208924, 1.439510, -0.272680)",
        "(0.206884, 1.420928, -0.275573)",
        "(0.205819, 1.411422, -0.276657)",
        "(0.203711, 1.391878, -0.277767)",
        "(0.201803, 1.371987, -0.277932)",
        "(0.200182, 1.352093, -0.277336)",
        "(0.198805, 1.331765, -0.275571)",
        "(0.198331, 1.321602, -0.274304)",
        "(0.197915, 1.301546, -0.271035)",
        "(0.197669, 1.281990, -0.266722)",
        "(0.197453, 1.262693, -0.261438)",
        "(0.197866, 1.244007, -0.255297)",
        "(0.198346, 1.234949, -0.251926)",
        "(0.199639, 1.217577, -0.244402)",
        "(0.200943, 1.200797, -0.235562)",
        "(0.202319, 1.184733, -0.225757)",
        "(0.204173, 1.169804, -0.214727)",
        "(0.205256, 1.162722, -0.208958)",
        "(0.207631, 1.149891, -0.197045)",
        "(0.210235, 1.139028, -0.184743)",
        "(0.212912, 1.129861, -0.172071)",
        "(0.215706, 1.122622, -0.158768)",
        "(0.217194, 1.119979, -0.151992)",
        "(0.220145, 1.116208, -0.138537)",
        "(0.223027, 1.114251, -0.125214)",
        "(0.225638, 1.114225, -0.111874)",
        "(0.228098, 1.115106, -0.098317)",
        "(0.229234, 1.115913, -0.091650)",
        "(0.231259, 1.118667, -0.079057)",
        "(0.232786, 1.122687, -0.067493)",
        "(0.233907, 1.127609, -0.056814)",
        "(0.234543, 1.133656, -0.047236)",
        "(0.234691, 1.137221, -0.042934)",
        "(0.234672, 1.145049, -0.035013)",
        "(0.234218, 1.154161, -0.028176)",
        "(0.233370, 1.164412, -0.022246)",
        "(0.232078, 1.175802, -0.017135)",
        "(0.231473, 1.181969, -0.014929)",
        "(0.229970, 1.194851, -0.010874)",
        "(0.228411, 1.208540, -0.007419)",
        "(0.226616, 1.222960, -0.004502)",
        "(0.224878, 1.237985, -0.001887)",
        "(0.224132, 1.245778, -0.000724)",
        "(0.222957, 1.261507, 0.001458)",
        "(0.222057, 1.277320, 0.003498)",
        "(0.221084, 1.293167, 0.005365)",
        "(0.220419, 1.309289, 0.006874)",
        "(0.220176, 1.317403, 0.007468)",
        "(0.219723, 1.333593, 0.008411)",
        "(0.219638, 1.349910, 0.008949)",
        "(0.220010, 1.366226, 0.009131)",
        "(0.220467, 1.382401, 0.009031)",
        "(0.220685, 1.390343, 0.008944)",
        "(0.221512, 1.406028, 0.008322)",
        "(0.222778, 1.421347, 0.007103)",
        "(0.223915, 1.436152, 0.005550)",
        "(0.225016, 1.450297, 0.003496)",
        "(0.225643, 1.457180, 0.002242)",
        "(0.226954, 1.470108, -0.000600)",
        "(0.228049, 1.482160, -0.003680)",
        "(0.228884, 1.493540, -0.007322)",
        "(0.229613, 1.503969, -0.011616)",
        "(0.230054, 1.508985, -0.013906)",
        "(0.231244, 1.518341, -0.018854)",
        "(0.232259, 1.526756, -0.024007)",
        "(0.233202, 1.534520, -0.029312)",
        "(0.234263, 1.541613, -0.034860)",
        "(0.234754, 1.545026, -0.037667)",
        "(0.235810, 1.551050, -0.043414)",
        "(0.236681, 1.556411, -0.049248)",
        "(0.237336, 1.561198, -0.055173)",
        "(0.237873, 1.565355, -0.061370)",
        "(0.238090, 1.567234, -0.064564)",
        "(0.238589, 1.570447, -0.071164)",
        "(0.238826, 1.572834, -0.077916)",
        "(0.238933, 1.574433, -0.084944)",
        "(0.238849, 1.575251, -0.092136)",
        "(0.238756, 1.575444, -0.095831)",
        "(0.238394, 1.575198, -0.103391)",
        "(0.237830, 1.574189, -0.111171)",
        "(0.237263, 1.572285, -0.119217)",
        "(0.236519, 1.569603, -0.127329)",
        "(0.236046, 1.567930, -0.131468)",
        "(0.235008, 1.564304, -0.139890)",
        "(0.233682, 1.559735, -0.148629)",
        "(0.232298, 1.554579, -0.157585)",
        "(0.230812, 1.548622, -0.166681)",
        "(0.230033, 1.545501, -0.171294)",
        "(0.228280, 1.538308, -0.180768)",
        "(0.226476, 1.530310, -0.190507)",
        "(0.224710, 1.521635, -0.200437)",
        "(0.222882, 1.512078, -0.210243)",
        "(0.221986, 1.506876, -0.215035)",
        "(0.220370, 1.495892, -0.224262)",
        "(0.218780, 1.483605, -0.232743)",
        "(0.217131, 1.470594, -0.240406)",
        "(0.215360, 1.456492, -0.246865)",
        "(0.214502, 1.449250, -0.249812)",
        "(0.212932, 1.434249, -0.254910)",
        "(0.211683, 1.418779, -0.259071)",
        "(0.210834, 1.402951, -0.262407)",
        "(0.210318, 1.386901, -0.264741)",
        "(0.210145, 1.378772, -0.265675)",
        "(0.210064, 1.362059, -0.266076)",
        "(0.210339, 1.345229, -0.265808)",
        "(0.210826, 1.328579, -0.264999)",
        "(0.211478, 1.312292, -0.263453)",
        "(0.211786, 1.304241, -0.262418)",
        "(0.212485, 1.288465, -0.259390)",
        "(0.213733, 1.273450, -0.255711)",
        "(0.215450, 1.259428, -0.251555)",
        "(0.217138, 1.246076, -0.246761)",
        "(0.217842, 1.239477, -0.244076)",
        "(0.219051, 1.226677, -0.237986)",
        "(0.220503, 1.214964, -0.231256)",
        "(0.222042, 1.204269, -0.224131)",
        "(0.223497, 1.194472, -0.216721)",
        "(0.224090, 1.190014, -0.212744)",
        "(0.225114, 1.181656, -0.204138)",
        "(0.225930, 1.174331, -0.194574)",
        "(0.226579, 1.167934, -0.184691)",
        "(0.227096, 1.162539, -0.174653)",
        "(0.227264, 1.160306, -0.169504)",
        "(0.227395, 1.156380, -0.159084)",
        "(0.227363, 1.153043, -0.148491)",
        "(0.227216, 1.150294, -0.137722)",
        "(0.227182, 1.148365, -0.126846)",
        "(0.227224, 1.147848, -0.121477)",
        "(0.227386, 1.147499, -0.110946)",
        "(0.227550, 1.148088, -0.100808)",
        "(0.227452, 1.149549, -0.091202)",
        "(0.227210, 1.151957, -0.082013)",
        "(0.227060, 1.153465, -0.077521)",
        "(0.226911, 1.157563, -0.068857)",
        "(0.226749, 1.162356, -0.060498)",
        "(0.226516, 1.167918, -0.052639)",
        "(0.225998, 1.174231, -0.045469)",
        "(0.225663, 1.177720, -0.042151)",
        "(0.224872, 1.185032, -0.035948)",
        "(0.223950, 1.192968, -0.030363)",
        "(0.222922, 1.201520, -0.025478)",
        "(0.221863, 1.210671, -0.021241)",
        "(0.221366, 1.215481, -0.019361)",
        "(0.220505, 1.225435, -0.015930)",
        "(0.219814, 1.235827, -0.012952)",
        "(0.219174, 1.246521, -0.010377)",
        "(0.218702, 1.257607, -0.008193)",
        "(0.218536, 1.263323, -0.007298)",
        "(0.218189, 1.274819, -0.005717)",
        "(0.217733, 1.286488, -0.004397)",
        "(0.216919, 1.298362, -0.003228)",
        "(0.215926, 1.310718, -0.002244)",
        "(0.215393, 1.317044, -0.001792)",
        "(0.214239, 1.330294, -0.000974)",
        "(0.212721, 1.343943, -0.000164)",
        "(0.210917, 1.358039, 0.000716)",
        "(0.208887, 1.372995, 0.001704)",
        "(0.208107, 1.380439, 0.002035)",
        "(0.206729, 1.395114, 0.002369)",
        "(0.205323, 1.410139, 0.002224)",
        "(0.203879, 1.425229, 0.001557)",
        "(0.202904, 1.440259, 0.000333)",
        "(0.202664, 1.447770, -0.000539)",
        "(0.202335, 1.462395, -0.002830)",
        "(0.202125, 1.476569, -0.005703)",
        "(0.202161, 1.490277, -0.009304)",
        "(0.202753, 1.503562, -0.013763)",
        "(0.203134, 1.509902, -0.016312)",
        "(0.203950, 1.522121, -0.021721)",
        "(0.204928, 1.533618, -0.027715)",
        "(0.205962, 1.544339, -0.034029)",
        "(0.207373, 1.554541, -0.040843)",
        "(0.208025, 1.559013, -0.044182)",
        "(0.209395, 1.567577, -0.051377)",
        "(0.210585, 1.575111, -0.058907)",
        "(0.211651, 1.581363, -0.066691)",
        "(0.212670, 1.586583, -0.074646)",
        "(0.213126, 1.588784, -0.078649)",
        "(0.213954, 1.592103, -0.086867)",
        "(0.214576, 1.593879, -0.095325)",
        "(0.214914, 1.594448, -0.104065)",
        "(0.214979, 1.593825, -0.113159)",
        "(0.214870, 1.593135, -0.117822)",
        "(0.214393, 1.590731, -0.127399)",
        "(0.213728, 1.586942, -0.137173)",
        "(0.212711, 1.581798, -0.146928)",
        "(0.211403, 1.575386, -0.156679)",
        "(0.210689, 1.571749, -0.161610)",
        "(0.208843, 1.563378, -0.171301)",
        "(0.206759, 1.554045, -0.180661)",
        "(0.204677, 1.543563, -0.189805)",
        "(0.202628, 1.532214, -0.198757)",
        "(0.201489, 1.526221, -0.203111)",
        "(0.199152, 1.513824, -0.211473)",
        "(0.196846, 1.500314, -0.219140)",
        "(0.194875, 1.486149, -0.225956)",
        "(0.192940, 1.471524, -0.232089)",
        "(0.192061, 1.464063, -0.234974)",
        "(0.190672, 1.448848, -0.240401)",
        "(0.189518, 1.433378, -0.245275)",
        "(0.188616, 1.417829, -0.249426)",
        "(0.187887, 1.402235, -0.252694)",
        "(0.187651, 1.394421, -0.253960)",
        "(0.187365, 1.378820, -0.255930)",
        "(0.187048, 1.363366, -0.257060)",
        "(0.186490, 1.348036, -0.257159)",
        "(0.186084, 1.333000, -0.256360)",
        "(0.186021, 1.325643, -0.255610)",
        "(0.186160, 1.311159, -0.253576)",
        "(0.186595, 1.296968, -0.250749)",
        "(0.187162, 1.283166, -0.247107)",
        "(0.187687, 1.269951, -0.242871)",
        "(0.188062, 1.263631, -0.240523)",
        "(0.188926, 1.251320, -0.235622)",
        "(0.190019, 1.239716, -0.229967)",
        "(0.191157, 1.228562, -0.223749)",
        "(0.192492, 1.217953, -0.216884)",
        "(0.193257, 1.212905, -0.213292)",
        "(0.194995, 1.203416, -0.205742)",
        "(0.196816, 1.194368, -0.197913)",
        "(0.198635, 1.185703, -0.189507)",
        "(0.200325, 1.177410, -0.180496)",
        "(0.201145, 1.173466, -0.175753)",
        "(0.202756, 1.165958, -0.165966)",
        "(0.204305, 1.159163, -0.155870)",
        "(0.205756, 1.153242, -0.145586)",
        "(0.207092, 1.148364, -0.135170)",
        "(0.207727, 1.146312, -0.129904)",
        "(0.208870, 1.143237, -0.119161)",
        "(0.209964, 1.141664, -0.108185)",
        "(0.211016, 1.141409, -0.097196)",
        "(0.211839, 1.142465, -0.086366)",
        "(0.212130, 1.143887, -0.081081)",
        "(0.212514, 1.147216, -0.070628)",
        "(0.212474, 1.151811, -0.060524)",
        "(0.211958, 1.157722, -0.051027)",
        "(0.211107, 1.164983, -0.042101)",
        "(0.210536, 1.169116, -0.037863)",
        "(0.209249, 1.178247, -0.029941)",
        "(0.207638, 1.188481, -0.022816)",
        "(0.205769, 1.199801, -0.016406)",
        "(0.203770, 1.212439, -0.010836)",
        "(0.202733, 1.219229, -0.008394)",
        "(0.200731, 1.233480, -0.004040)",
        "(0.198619, 1.248879, -0.000691)",
        "(0.196366, 1.265022, 0.002108)",
        "(0.194132, 1.282255, 0.004309)",
        "(0.193035, 1.291043, 0.005264)",
        "(0.191123, 1.308954, 0.006909)",
        "(0.189535, 1.327233, 0.007966)",
        "(0.188375, 1.345670, 0.008546)",
        "(0.187618, 1.364023, 0.008756)",
        "(0.187379, 1.373116, 0.008791)",
        "(0.187393, 1.391020, 0.008714)",
        "(0.187759, 1.408427, 0.008270)",
        "(0.188298, 1.425386, 0.007396)",
        "(0.188942, 1.441786, 0.006129)",
        "(0.189335, 1.449698, 0.005280)",
        "(0.190098, 1.465033, 0.003255)",
        "(0.190914, 1.479739, 0.000608)",
        "(0.191762, 1.493754, -0.002742)",
        "(0.192582, 1.507058, -0.006679)",
        "(0.193098, 1.513350, -0.009021)",
        "(0.194287, 1.525341, -0.014219)",
        "(0.195647, 1.536291, -0.020262)",
        "(0.197509, 1.546635, -0.026948)",
        "(0.199474, 1.555743, -0.034384)",
        "(0.200388, 1.560029, -0.038288)",
        "(0.202157, 1.567937, -0.046599)",
        "(0.203882, 1.574754, -0.055594)",
        "(0.205479, 1.580950, -0.064824)",
        "(0.206992, 1.586298, -0.074365)",
        "(0.207707, 1.588668, -0.079163)",
        "(0.209119, 1.592644, -0.088851)",
        "(0.210405, 1.595692, -0.098695)",
        "(0.211449, 1.597964, -0.108576)",
        "(0.212270, 1.599357, -0.118499)",
        "(0.212671, 1.599753, -0.123471)",
        "(0.213488, 1.599734, -0.133489)",
        "(0.214103, 1.598616, -0.143498)",
        "(0.214496, 1.596730, -0.153478)",
        "(0.214487, 1.593701, -0.163438)",
        "(0.214438, 1.592062, -0.168401)",
        "(0.214153, 1.587592, -0.178244)",
        "(0.213634, 1.582125, -0.188061)",
        "(0.212988, 1.575395, -0.197753)",
        "(0.212092, 1.568003, -0.207448)",
        "(0.211629, 1.563808, -0.212285)",
        "(0.210761, 1.555114, -0.221923)",
        "(0.209625, 1.545218, -0.231153)",
        "(0.208428, 1.534484, -0.239995)",
        "(0.207230, 1.522381, -0.248172)",
        "(0.206656, 1.515910, -0.251947)",
        "(0.205405, 1.502358, -0.258888)",
        "(0.203916, 1.487998, -0.265038)",
        "(0.202276, 1.472289, -0.269996)",
        "(0.201105, 1.456300, -0.274424)",
        "(0.200592, 1.448196, -0.276404)",
        "(0.199682, 1.431858, -0.279762)",
        "(0.198958, 1.415239, -0.282169)",
        "(0.198596, 1.398511, -0.283716)",
        "(0.198173, 1.381695, -0.284090)",
        "(0.197842, 1.373260, -0.283918)",
        "(0.197262, 1.356323, -0.282956)",
        "(0.196847, 1.339193, -0.281034)",
        "(0.196663, 1.321964, -0.278081)",
        "(0.196523, 1.304894, -0.274270)",
        "(0.196444, 1.296415, -0.272029)",
        "(0.196256, 1.279574, -0.266569)",
        "(0.196323, 1.263074, -0.260275)",
        "(0.196900, 1.247146, -0.253169)",
        "(0.197831, 1.231796, -0.245218)",
        "(0.198334, 1.224357, -0.240672)",
        "(0.199410, 1.210046, -0.230668)",
        "(0.200464, 1.196466, -0.220015)",
        "(0.201618, 1.183951, -0.208725)",
        "(0.203020, 1.172754, -0.196998)",
        "(0.203696, 1.167534, -0.191030)",
        "(0.205017, 1.158254, -0.178751)",
        "(0.206144, 1.150007, -0.166198)",
        "(0.207182, 1.143201, -0.153454)",
        "(0.208279, 1.138137, -0.140775)",
        "(0.208836, 1.136093, -0.134441)",
        "(0.209875, 1.133500, -0.121980)",
        "(0.210814, 1.132246, -0.109895)",
        "(0.211704, 1.132508, -0.097994)",
        "(0.212481, 1.134108, -0.086185)",
        "(0.212771, 1.135393, -0.080476)",
        "(0.213183, 1.139344, -0.069540)",
        "(0.213347, 1.144601, -0.059058)",
        "(0.212938, 1.151149, -0.049093)",
        "(0.211926, 1.158665, -0.039850)",
        "(0.211291, 1.162827, -0.035450)",
        "(0.209545, 1.172386, -0.027378)",
        "(0.207382, 1.183305, -0.019975)",
        "(0.204724, 1.195190, -0.013955)",
        "(0.201718, 1.208420, -0.008675)",
        "(0.200073, 1.215645, -0.006402)",
        "(0.196602, 1.230998, -0.002307)",
        "(0.193134, 1.247831, 0.001047)",
        "(0.189730, 1.265830, 0.003909)",
        "(0.186394, 1.284981, 0.006173)",
        "(0.184984, 1.295070, 0.007064)",
        "(0.182371, 1.315450, 0.008638)",
        "(0.180104, 1.336082, 0.009924)",
        "(0.178054, 1.356765, 0.010902)",
        "(0.176581, 1.377373, 0.011570)",
        "(0.176104, 1.387484, 0.011736)",
        "(0.175379, 1.407438, 0.011825)",
        "(0.175366, 1.426915, 0.011190)",
        "(0.175538, 1.445826, 0.010119)",
        "(0.175940, 1.464025, 0.008644)",
        "(0.176308, 1.472867, 0.007746)",
        "(0.177161, 1.489721, 0.005648)",
        "(0.177928, 1.505394, 0.003280)",
        "(0.178776, 1.520138, 0.000465)",
        "(0.179703, 1.533781, -0.002841)",
        "(0.180181, 1.540192, -0.004661)",
        "(0.181357, 1.552009, -0.008777)",
        "(0.182692, 1.562548, -0.013507)",
        "(0.184290, 1.572101, -0.018885)",
        "(0.185829, 1.580488, -0.025085)",
        "(0.186668, 1.584236, -0.028518)",
        "(0.188319, 1.591109, -0.035861)",
        "(0.189838, 1.596954, -0.043804)",
        "(0.191234, 1.601844, -0.052349)",
        "(0.192413, 1.605751, -0.061422)",
        "(0.192917, 1.607409, -0.066101)",
        "(0.193862, 1.610080, -0.075890)",
        "(0.194705, 1.612081, -0.086097)",
        "(0.195396, 1.613309, -0.096534)",
        "(0.196076, 1.613954, -0.107072)",
        "(0.196432, 1.613989, -0.112356)",
        "(0.196949, 1.613680, -0.122901)",
        "(0.197487, 1.612590, -0.133261)",
        "(0.198023, 1.610842, -0.143448)",
        "(0.198599, 1.608161, -0.153421)",
        "(0.198925, 1.606417, -0.158304)",
        "(0.199392, 1.602439, -0.168034)",
        "(0.199669, 1.597235, -0.177577)",
        "(0.200084, 1.591148, -0.186949)",
        "(0.200379, 1.583679, -0.196010)",
        "(0.200435, 1.579672, -0.200466)",
        "(0.200274, 1.570589, -0.209107)",
        "(0.199898, 1.560431, -0.217415)",
        "(0.199413, 1.549246, -0.225310)",
        "(0.198916, 1.536796, -0.232558)",
        "(0.198516, 1.530251, -0.236084)",
        "(0.197475, 1.516576, -0.242860)",
        "(0.196488, 1.501843, -0.248855)",
        "(0.195823, 1.486543, -0.254181)",
        "(0.195242, 1.470628, -0.258799)",
        "(0.194820, 1.462453, -0.260816)",
        "(0.194027, 1.445860, -0.264462)",
        "(0.193342, 1.429127, -0.267605)",
        "(0.192608, 1.412273, -0.270117)",
        "(0.191652, 1.395134, -0.271734)",
        "(0.191090, 1.386401, -0.272051)",
        "(0.190151, 1.368830, -0.272291)",
        "(0.189577, 1.351248, -0.271173)",
        "(0.189233, 1.333890, -0.268856)",
        "(0.188797, 1.316769, -0.265350)",
        "(0.188660, 1.308390, -0.262812)",
        "(0.188703, 1.292010, -0.257609)",
        "(0.189237, 1.276448, -0.251548)",
        "(0.189952, 1.261447, -0.244883)",
        "(0.190744, 1.246862, -0.237479)",
        "(0.191342, 1.239875, -0.233461)",
        "(0.192843, 1.226500, -0.225318)",
        "(0.194512, 1.214010, -0.217139)",
        "(0.196283, 1.202419, -0.208805)",
        "(0.198093, 1.191649, -0.199957)",
        "(0.199023, 1.186698, -0.195268)",
        "(0.201164, 1.177709, -0.185225)",
        "(0.203377, 1.169759, -0.174667)",
        "(0.205646, 1.163503, -0.163669)",
        "(0.207663, 1.158276, -0.152289)",
        "(0.208603, 1.156203, -0.146296)",
        "(0.210578, 1.153151, -0.133929)",
        "(0.212477, 1.151437, -0.121166)",
        "(0.214229, 1.151029, -0.108329)",
        "(0.215587, 1.151751, -0.095649)",
        "(0.216076, 1.152527, -0.089332)",
        "(0.216919, 1.154871, -0.076824)",
        "(0.217520, 1.158498, -0.064652)",
        "(0.217633, 1.163460, -0.053258)",
        "(0.217232, 1.169972, -0.042805)",
        "(0.216756, 1.173872, -0.037996)",
        "(0.215405, 1.182618, -0.028989)",
        "(0.213733, 1.193100, -0.020978)",
        "(0.211791, 1.205191, -0.013871)",
        "(0.209596, 1.218696, -0.007530)",
        "(0.208412, 1.226071, -0.004749)",
        "(0.205920, 1.242369, -0.000334)",
        "(0.203495, 1.259587, 0.003296)",
        "(0.201028, 1.277691, 0.006048)",
        "(0.198479, 1.296549, 0.008146)",
        "(0.197363, 1.306544, 0.008747)",
        "(0.195166, 1.326302, 0.009992)",
        "(0.193368, 1.346461, 0.010810)",
        "(0.192071, 1.366863, 0.011114)",
        "(0.191151, 1.387234, 0.011220)",
        "(0.190768, 1.397334, 0.011266)",
        "(0.190471, 1.417325, 0.011228)",
        "(0.190280, 1.436989, 0.010919)",
        "(0.190410, 1.456438, 0.010195)",
        "(0.190413, 1.475402, 0.009364)",
        "(0.190345, 1.484645, 0.008897)",
        "(0.190013, 1.502516, 0.007889)",
        "(0.189883, 1.519955, 0.006632)",
        "(0.189833, 1.536776, 0.005029)",
        "(0.189549, 1.552383, 0.003311)",
        "(0.189605, 1.560084, 0.002332)",
        "(0.189956, 1.574866, -0.000106)",
        "(0.190075, 1.588269, -0.003210)",
        "(0.190524, 1.600791, -0.007210)",
        "(0.190962, 1.612243, -0.011974)",
        "(0.191223, 1.617499, -0.014715)",
        "(0.191740, 1.627330, -0.020729)",
        "(0.192432, 1.635648, -0.027724)",
        "(0.193258, 1.642859, -0.035404)",
        "(0.194073, 1.649054, -0.043635)",
        "(0.194492, 1.651628, -0.048077)",
        "(0.195323, 1.656010, -0.057417)",
        "(0.196016, 1.659156, -0.067353)",
        "(0.196979, 1.661616, -0.077701)",
        "(0.198031, 1.662983, -0.088617)",
        "(0.198562, 1.663558, -0.094100)",
        "(0.199563, 1.663667, -0.105537)",
        "(0.200459, 1.663249, -0.117017)",
        "(0.201446, 1.662030, -0.128552)",
        "(0.202556, 1.659752, -0.140063)",
        "(0.203022, 1.658132, -0.145701)",
        "(0.203925, 1.654160, -0.156787)",
        "(0.204799, 1.649587, -0.167637)",
        "(0.205572, 1.644059, -0.178465)",
        "(0.206148, 1.637438, -0.189271)",
        "(0.206411, 1.633632, -0.194571)",
        "(0.206903, 1.625374, -0.205014)",
        "(0.207170, 1.616210, -0.215272)",
        "(0.207015, 1.605912, -0.225211)",
        "(0.206595, 1.594400, -0.234768)",
        "(0.206363, 1.588259, -0.239286)",
        "(0.205832, 1.575378, -0.247996)",
        "(0.205054, 1.561594, -0.256323)",
        "(0.204109, 1.547063, -0.264002)",
        "(0.203083, 1.531565, -0.270929)",
        "(0.202612, 1.523422, -0.273984)",
        "(0.201596, 1.506627, -0.279476)",
        "(0.200448, 1.489261, -0.284233)",
        "(0.199318, 1.471145, -0.288137)",
        "(0.198056, 1.452593, -0.291325)",
        "(0.197410, 1.443176, -0.292498)",
        "(0.196179, 1.424296, -0.294337)",
        "(0.195375, 1.405500, -0.295107)",
        "(0.194859, 1.386776, -0.294925)",
        "(0.194421, 1.368288, -0.293729)",
        "(0.194265, 1.359272, -0.292680)",
        "(0.194021, 1.341354, -0.289893)",
        "(0.193773, 1.323811, -0.285928)",
        "(0.193531, 1.306722, -0.281167)",
        "(0.193222, 1.290521, -0.274860)",
        "(0.193000, 1.282957, -0.270611)",
        "(0.192554, 1.267933, -0.261727)",
        "(0.192335, 1.253951, -0.251556)",
        "(0.192442, 1.241192, -0.240568)",
        "(0.192748, 1.229801, -0.228814)",
        "(0.192987, 1.224750, -0.222617)",
        "(0.193519, 1.215757, -0.209702)",
        "(0.194219, 1.208096, -0.195982)",
        "(0.195124, 1.201901, -0.181286)",
        "(0.196190, 1.197651, -0.167002)",
        "(0.196725, 1.196059, -0.159720)",
        "(0.197729, 1.193467, -0.144987)",
        "(0.198784, 1.192226, -0.130511)",
        "(0.199871, 1.192380, -0.116584)",
        "(0.200909, 1.193692, -0.102891)",
        "(0.201464, 1.194856, -0.096161)",
        "(0.202570, 1.198225, -0.083237)",
        "(0.203635, 1.203074, -0.071302)",
        "(0.204442, 1.209146, -0.060334)",
        "(0.204944, 1.216531, -0.050522)",
        "(0.205084, 1.220541, -0.045954)",
        "(0.205198, 1.229818, -0.037798)",
        "(0.205316, 1.240060, -0.030395)",
        "(0.204878, 1.251452, -0.024004)",
        "(0.204148, 1.263755, -0.018269)",
        "(0.203756, 1.270377, -0.015735)",
        "(0.202953, 1.284323, -0.011232)",
        "(0.201968, 1.299129, -0.007416)",
        "(0.200709, 1.314495, -0.004201)",
        "(0.199301, 1.330487, -0.001620)",
        "(0.198644, 1.338763, -0.000612)",
        "(0.197226, 1.355454, 0.001149)",
        "(0.195995, 1.372471, 0.002401)",
        "(0.194957, 1.389893, 0.002816)",
        "(0.194072, 1.407506, 0.002780)",
        "(0.193696, 1.416473, 0.002470)",
        "(0.192822, 1.434301, 0.001773)",
        "(0.192082, 1.452131, 0.000604)",
        "(0.191786, 1.469915, -0.001369)",
        "(0.192119, 1.487524, -0.004097)",
        "(0.192591, 1.496164, -0.005904)",
        "(0.193456, 1.512969, -0.009882)",
        "(0.194545, 1.528820, -0.014605)",
        "(0.195983, 1.543754, -0.020193)",
        "(0.197701, 1.557553, -0.026639)",
        "(0.198631, 1.563949, -0.030186)",
        "(0.200768, 1.575991, -0.037730)",
        "(0.203049, 1.586660, -0.045896)",
        "(0.205200, 1.595895, -0.054603)",
        "(0.207285, 1.603974, -0.063795)",
        "(0.208356, 1.607358, -0.068620)",
        "(0.210350, 1.613331, -0.078411)",
        "(0.212220, 1.617825, -0.088529)",
        "(0.213866, 1.621188, -0.098920)",
        "(0.215215, 1.623560, -0.109707)",
        "(0.215722, 1.624241, -0.115263)",
        "(0.216630, 1.625033, -0.126554)",
        "(0.217117, 1.624837, -0.138029)",
        "(0.217228, 1.623665, -0.149588)",
        "(0.217147, 1.621759, -0.161048)",
        "(0.217002, 1.620452, -0.166737)",
        "(0.216622, 1.617289, -0.178027)",
        "(0.216023, 1.613261, -0.189125)",
        "(0.215288, 1.608341, -0.199864)",
        "(0.214599, 1.602735, -0.210229)",
        "(0.214174, 1.599682, -0.215263)",
        "(0.213292, 1.593287, -0.225189)",
        "(0.212405, 1.586324, -0.234820)",
        "(0.211583, 1.578940, -0.244088)",
        "(0.210906, 1.570917, -0.252543)",
        "(0.210582, 1.566717, -0.256446)",
        "(0.209975, 1.558002, -0.263670)",
        "(0.209336, 1.548840, -0.270074)",
        "(0.208561, 1.539186, -0.275476)",
        "(0.207751, 1.529139, -0.279549)",
        "(0.207281, 1.524017, -0.281284)",
        "(0.206464, 1.513496, -0.283770)",
        "(0.206134, 1.502926, -0.285439)",
        "(0.205945, 1.492236, -0.286081)",
        "(0.205850, 1.481533, -0.285959)",
        "(0.205773, 1.476150, -0.285613)",
        "(0.205654, 1.465384, -0.284577)",
        "(0.205491, 1.454413, -0.283076)",
        "(0.205388, 1.443372, -0.281127)",
        "(0.205233, 1.432258, -0.278714)",
        "(0.205162, 1.426663, -0.277308)",
        "(0.204964, 1.415412, -0.273984)",
        "(0.204840, 1.404212, -0.270141)",
        "(0.204720, 1.393057, -0.265727)",
        "(0.204693, 1.381944, -0.260593)",
        "(0.204729, 1.376472, -0.257895)",
        "(0.205002, 1.365745, -0.252222)",
        "(0.205449, 1.355242, -0.246012)",
        "(0.205775, 1.344728, -0.239115)",
        "(0.206088, 1.334248, -0.231711)",
        "(0.206273, 1.329153, -0.227691)",
        "(0.206896, 1.319122, -0.219374)",
        "(0.207537, 1.309295, -0.210711)",
        "(0.208197, 1.299937, -0.201744)",
        "(0.208725, 1.290924, -0.192249)",
        "(0.208956, 1.286490, -0.187259)",
        "(0.209609, 1.278125, -0.176813)",
        "(0.210521, 1.270607, -0.166110)",
        "(0.211568, 1.264045, -0.155220)",
        "(0.212491, 1.258232, -0.144159)",
        "(0.212971, 1.255795, -0.138610)",
        "(0.214053, 1.251883, -0.127731)",
        "(0.215192, 1.249171, -0.117147)",
        "(0.216211, 1.247843, -0.106822)",
        "(0.217048, 1.247889, -0.096702)",
        "(0.217440, 1.248234, -0.091689)",
        "(0.218184, 1.250274, -0.082072)",
        "(0.218821, 1.253530, -0.073074)",
        "(0.219232, 1.257979, -0.064589)",
        "(0.219614, 1.263709, -0.056583)",
        "(0.219833, 1.267194, -0.052869)",
        "(0.220240, 1.274810, -0.045761)",
        "(0.220530, 1.283338, -0.039185)",
        "(0.220597, 1.292620, -0.033092)",
        "(0.220275, 1.302575, -0.027323)",
        "(0.219931, 1.307958, -0.024619)",
        "(0.219378, 1.319050, -0.019485)",
        "(0.218942, 1.330659, -0.014810)",
        "(0.218466, 1.342707, -0.010572)",
        "(0.217838, 1.355180, -0.006832)",
        "(0.217592, 1.361637, -0.005268)",
        "(0.217228, 1.374717, -0.002530)",
        "(0.216962, 1.387985, -0.000117)",
        "(0.216859, 1.401379, 0.001852)",
        "(0.216705, 1.414820, 0.003486)",
        "(0.216619, 1.421655, 0.004042)",
        "(0.216366, 1.435281, 0.005013)",
        "(0.216284, 1.448923, 0.005417)",
        "(0.216090, 1.462467, 0.005415)",
        "(0.215573, 1.475911, 0.005137)",
        "(0.215265, 1.482648, 0.004772)",
        "(0.214541, 1.496065, 0.003554)",
        "(0.213759, 1.509352, 0.001740)",
        "(0.213064, 1.522444, -0.000716)",
        "(0.212404, 1.535303, -0.003386)",
        "(0.212191, 1.541414, -0.005055)",
        "(0.211665, 1.553450, -0.008388)",
        "(0.211236, 1.564726, -0.012367)",
        "(0.211260, 1.575161, -0.017099)",
        "(0.211534, 1.584693, -0.022581)",
        "(0.211698, 1.589062, -0.025632)",
        "(0.211898, 1.597146, -0.032070)",
        "(0.212134, 1.603981, -0.039193)",
        "(0.212454, 1.609693, -0.047092)",
        "(0.212845, 1.614120, -0.055613)",
        "(0.212989, 1.615766, -0.060140)",
        "(0.213267, 1.618293, -0.069666)",
        "(0.213390, 1.619882, -0.079640)",
        "(0.213063, 1.620342, -0.090143)",
        "(0.212662, 1.619947, -0.101075)",
        "(0.212314, 1.619385, -0.106722)",
        "(0.211392, 1.618031, -0.118026)",
        "(0.210274, 1.616123, -0.129500)",
        "(0.209142, 1.613467, -0.141021)",
        "(0.208115, 1.610126, -0.152290)",
        "(0.207688, 1.608186, -0.157787)",
        "(0.206779, 1.603837, -0.168526)",
        "(0.205627, 1.598967, -0.178947)",
        "(0.204406, 1.593465, -0.188998)",
        "(0.203309, 1.587227, -0.198823)",
        "(0.202818, 1.583815, -0.203557)",
        "(0.201724, 1.576680, -0.212707)",
        "(0.200662, 1.569069, -0.221542)",
        "(0.199747, 1.560779, -0.229871)",
        "(0.198983, 1.551697, -0.237537)",
        "(0.198588, 1.546745, -0.241002)",
        "(0.197688, 1.536371, -0.247275)",
        "(0.196544, 1.525077, -0.252555)",
        "(0.195493, 1.512717, -0.256945)",
        "(0.194769, 1.499760, -0.260797)",
        "(0.194422, 1.493136, -0.262515)",
        "(0.193600, 1.479418, -0.265585)",
        "(0.192827, 1.465026, -0.268138)",
        "(0.192247, 1.449994, -0.269948)",
        "(0.191875, 1.434766, -0.270664)",
        "(0.191676, 1.426975, -0.270475)",
        "(0.191418, 1.411220, -0.269477)",
        "(0.191452, 1.395451, -0.267625)",
        "(0.191868, 1.379757, -0.264435)",
        "(0.192265, 1.363919, -0.260017)",
        "(0.192526, 1.356021, -0.257251)",
        "(0.193390, 1.339971, -0.250839)",
        "(0.194500, 1.325022, -0.243768)",
        "(0.195840, 1.310784, -0.235805)",
        "(0.197310, 1.297025, -0.227128)",
        "(0.197966, 1.290426, -0.222518)",
        "(0.199232, 1.277876, -0.212885)",
        "(0.200734, 1.266557, -0.202943)",
        "(0.202260, 1.256382, -0.192606)",
        "(0.203760, 1.247690, -0.181636)",
        "(0.204445, 1.243911, -0.175797)",
        "(0.205738, 1.237497, -0.163709)",
        "(0.207162, 1.232565, -0.151218)",
        "(0.208693, 1.229048, -0.138080)",
        "(0.210161, 1.227068, -0.124834)",
        "(0.210877, 1.226706, -0.118179)",
        "(0.212319, 1.226884, -0.104936)",
        "(0.213664, 1.228257, -0.091755)",
        "(0.214874, 1.230763, -0.078963)",
        "(0.215998, 1.234483, -0.066860)",
        "(0.216486, 1.236964, -0.061268)",
        "(0.217287, 1.242974, -0.050984)",
        "(0.217789, 1.249896, -0.041581)",
        "(0.217853, 1.258302, -0.033333)",
        "(0.217487, 1.267678, -0.025653)",
        "(0.217205, 1.273020, -0.022194)",
        "(0.216683, 1.284576, -0.015835)",
        "(0.216148, 1.297495, -0.010595)",
        "(0.215271, 1.311156, -0.006121)",
        "(0.214356, 1.325745, -0.002450)",
        "(0.213994, 1.333432, -0.000977)",
        "(0.213579, 1.349235, 0.001435)",
        "(0.213264, 1.365312, 0.003320)",
        "(0.213004, 1.381557, 0.004566)",
        "(0.212709, 1.397776, 0.005264)",
        "(0.212500, 1.405794, 0.005391)",
        "(0.211996, 1.421647, 0.005361)",
        "(0.211332, 1.437085, 0.005049)",
        "(0.210809, 1.452094, 0.004288)",
        "(0.210478, 1.466652, 0.003159)",
        "(0.210183, 1.473638, 0.002553)",
        "(0.209491, 1.487243, 0.001228)",
        "(0.208778, 1.500318, -0.000362)",
        "(0.207998, 1.512784, -0.002245)",
        "(0.207294, 1.524742, -0.004563)",
        "(0.206905, 1.530474, -0.005858)",
        "(0.205970, 1.541479, -0.008645)",
        "(0.204821, 1.551798, -0.011765)",
        "(0.203814, 1.561495, -0.015154)",
        "(0.202918, 1.570589, -0.018932)",
        "(0.202373, 1.574836, -0.020889)",
        "(0.201349, 1.582978, -0.025061)",
        "(0.200493, 1.590638, -0.029770)",
        "(0.199808, 1.597675, -0.034900)",
        "(0.199480, 1.604204, -0.040408)",
        "(0.199405, 1.607236, -0.043396)",
        "(0.199276, 1.612937, -0.049647)",
        "(0.199170, 1.618193, -0.056075)",
        "(0.199008, 1.622895, -0.062724)",
        "(0.198907, 1.627083, -0.069608)",
        "(0.198894, 1.628890, -0.073155)",
        "(0.198819, 1.632156, -0.080519)",
        "(0.198823, 1.634816, -0.088401)",
        "(0.199129, 1.636922, -0.096568)",
        "(0.199517, 1.638475, -0.105103)",
        "(0.199744, 1.639020, -0.109479)",
        "(0.200138, 1.639707, -0.118301)",
        "(0.200551, 1.639776, -0.127210)",
        "(0.201001, 1.639145, -0.136035)",
        "(0.201529, 1.637852, -0.144787)",
        "(0.201807, 1.637016, -0.149105)",
        "(0.202151, 1.634732, -0.157617)",
        "(0.202448, 1.631772, -0.165975)",
        "(0.202718, 1.628044, -0.174224)",
        "(0.202916, 1.623470, -0.182249)",
        "(0.203013, 1.620980, -0.186267)",
        "(0.203113, 1.615662, -0.194333)",
        "(0.203210, 1.609623, -0.202297)",
        "(0.203248, 1.602902, -0.210124)",
        "(0.203202, 1.595380, -0.217625)",
        "(0.203145, 1.591344, -0.221250)",
        "(0.203174, 1.582919, -0.228170)",
        "(0.203091, 1.573868, -0.234856)",
        "(0.203007, 1.564056, -0.241116)",
        "(0.202717, 1.553402, -0.247026)",
        "(0.202536, 1.547750, -0.249759)",
        "(0.202113, 1.535922, -0.254902)",
        "(0.201492, 1.523581, -0.259707)",
        "(0.200775, 1.510692, -0.263896)",
        "(0.199931, 1.497249, -0.267473)",
        "(0.199407, 1.490324, -0.268987)",
        "(0.198316, 1.476268, -0.271537)",
        "(0.197233, 1.462071, -0.273705)",
        "(0.195903, 1.447547, -0.275145)",
        "(0.194413, 1.432858, -0.275806)",
        "(0.193694, 1.425462, -0.275926)",
        "(0.192253, 1.410552, -0.275227)",
        "(0.190896, 1.395606, -0.273803)",
        "(0.189947, 1.380700, -0.271870)",
        "(0.189496, 1.366031, -0.269368)",
        "(0.189377, 1.358867, -0.267748)",
        "(0.188975, 1.344626, -0.263944)",
        "(0.188598, 1.330646, -0.259338)",
        "(0.188707, 1.317178, -0.254028)",
        "(0.189162, 1.304240, -0.248151)",
        "(0.189435, 1.297977, -0.244939)",
        "(0.190044, 1.285711, -0.238126)",
        "(0.190714, 1.274088, -0.230628)",
        "(0.191573, 1.263247, -0.222511)",
        "(0.192614, 1.253220, -0.213564)",
        "(0.193119, 1.248421, -0.208891)",
        "(0.194023, 1.239371, -0.199054)",
        "(0.195058, 1.231603, -0.188525)",
        "(0.196038, 1.225092, -0.177144)",
        "(0.196970, 1.219535, -0.165072)",
        "(0.197393, 1.217600, -0.158644)",
        "(0.198198, 1.214520, -0.145399)",
        "(0.199022, 1.212805, -0.131675)",
        "(0.199796, 1.212572, -0.117480)",
        "(0.200525, 1.213813, -0.103010)",
        "(0.200871, 1.215137, -0.095937)",
        "(0.201518, 1.218804, -0.082118)",
        "(0.202075, 1.223825, -0.068864)",
        "(0.202545, 1.230636, -0.056683)",
        "(0.202866, 1.239052, -0.045682)",
        "(0.202930, 1.243885, -0.040711)",
        "(0.202947, 1.254728, -0.031733)",
        "(0.202810, 1.266708, -0.024050)",
        "(0.202539, 1.280129, -0.017892)",
        "(0.202224, 1.294697, -0.013092)",
        "(0.202072, 1.302430, -0.011266)",
        "(0.201734, 1.318342, -0.008208)",
        "(0.201461, 1.334665, -0.005700)",
        "(0.201217, 1.351392, -0.003744)",
        "(0.201203, 1.368342, -0.002250)",
        "(0.201199, 1.376825, -0.001649)",
        "(0.201476, 1.393920, -0.000753)",
        "(0.201770, 1.410772, 0.000035)",
        "(0.202130, 1.427447, 0.000580)",
        "(0.202750, 1.443903, 0.000825)",
        "(0.203130, 1.451956, 0.000863)",
        "(0.204196, 1.467758, 0.000832)",
        "(0.205688, 1.482865, 0.000604)",
        "(0.207204, 1.497301, 0.000085)",
        "(0.208935, 1.511158, -0.000837)",
        "(0.209844, 1.517682, -0.001514)",
        "(0.211421, 1.530191, -0.003251)",
        "(0.212896, 1.541805, -0.005809)",
        "(0.214197, 1.552686, -0.009063)",
        "(0.215188, 1.562732, -0.013051)",
        "(0.215627, 1.567400, -0.015390)",
        "(0.216343, 1.576155, -0.020484)",
        "(0.217105, 1.584076, -0.026224)",
        "(0.217834, 1.591174, -0.032511)",
        "(0.218518, 1.597547, -0.039177)",
        "(0.218784, 1.600404, -0.042582)",
        "(0.219188, 1.605684, -0.049437)",
        "(0.219443, 1.610373, -0.056322)",
        "(0.219600, 1.614346, -0.063309)",
        "(0.219812, 1.617727, -0.070482)",
        "(0.219739, 1.619169, -0.074106)",
        "(0.219602, 1.621748, -0.081484)",
        "(0.219318, 1.623678, -0.089053)",
        "(0.218874, 1.625023, -0.096694)",
        "(0.218449, 1.625911, -0.104485)",
        "(0.218167, 1.626111, -0.108509)",
        "(0.217497, 1.626311, -0.116462)",
        "(0.216821, 1.626040, -0.124562)",
        "(0.216183, 1.625194, -0.132647)",
        "(0.215652, 1.623812, -0.140793)",
        "(0.215360, 1.622909, -0.144931)",
        "(0.214606, 1.620824, -0.153216)",
        "(0.213672, 1.618267, -0.161511)",
        "(0.212543, 1.615275, -0.169913)",
        "(0.211473, 1.611681, -0.178321)",
        "(0.211042, 1.609679, -0.182505)",
        "(0.210313, 1.605288, -0.190802)",
        "(0.209708, 1.600326, -0.198979)",
        "(0.209266, 1.594749, -0.207215)",
        "(0.208621, 1.588773, -0.214846)",
        "(0.208321, 1.585516, -0.218564)",
        "(0.207960, 1.578683, -0.225834)",
        "(0.207877, 1.571185, -0.232939)",
        "(0.208150, 1.562999, -0.239609)",
        "(0.208299, 1.554192, -0.245942)",
        "(0.208374, 1.549490, -0.248910)",
        "(0.208456, 1.539611, -0.254653)",
        "(0.208594, 1.529072, -0.259904)",
        "(0.208974, 1.518044, -0.264597)",
        "(0.209168, 1.506384, -0.269024)",
        "(0.209229, 1.500317, -0.271074)",
        "(0.209403, 1.488038, -0.274943)",
        "(0.209649, 1.475385, -0.278357)",
        "(0.210093, 1.462398, -0.281182)",
        "(0.210419, 1.449013, -0.283164)",
        "(0.210528, 1.442243, -0.283671)",
        "(0.210571, 1.428629, -0.284017)",
        "(0.210495, 1.414941, -0.283216)",
        "(0.210629, 1.401271, -0.281587)",
        "(0.210809, 1.387510, -0.279088)",
        "(0.210872, 1.380658, -0.277611)",
        "(0.210787, 1.367034, -0.273782)",
        "(0.210590, 1.353558, -0.269134)",
        "(0.210530, 1.340295, -0.263716)",
        "(0.210608, 1.327385, -0.257560)",
        "(0.210704, 1.321148, -0.254119)",
        "(0.210845, 1.308943, -0.246673)",
        "(0.210891, 1.297073, -0.238483)",
        "(0.210911, 1.285762, -0.229339)",
        "(0.211153, 1.275351, -0.219233)",
        "(0.211260, 1.270371, -0.213983)",
        "(0.211350, 1.261207, -0.202806)",
        "(0.211496, 1.253360, -0.190859)",
        "(0.211747, 1.246482, -0.178358)",
        "(0.212143, 1.241235, -0.165284)",
        "(0.212442, 1.239026, -0.158700)",
        "(0.213181, 1.235889, -0.145592)",
        "(0.214021, 1.234164, -0.132675)",
        "(0.214737, 1.233800, -0.120016)",
        "(0.215453, 1.234550, -0.107405)",
        "(0.215789, 1.235454, -0.101241)",
        "(0.216565, 1.238164, -0.089316)",
        "(0.217211, 1.242050, -0.078161)",
        "(0.217760, 1.247205, -0.067884)",
        "(0.218147, 1.253513, -0.058477)",
        "(0.218309, 1.257205, -0.054176)",
        "(0.218422, 1.265038, -0.045990)",
        "(0.218291, 1.273896, -0.038616)",
        "(0.218193, 1.283999, -0.032270)",
        "(0.217992, 1.294668, -0.026488)",
        "(0.217851, 1.300296, -0.023903)",
        "(0.217644, 1.311865, -0.019206)",
        "(0.217377, 1.323896, -0.015175)",
        "(0.217017, 1.336108, -0.011648)",
        "(0.216625, 1.348439, -0.008769)",
        "(0.216465, 1.354641, -0.007515)",
        "(0.216238, 1.367173, -0.005375)",
        "(0.215752, 1.379775, -0.003865)",
        "(0.215119, 1.392588, -0.002778)",
        "(0.214372, 1.405502, -0.002133)",
        "(0.214034, 1.411980, -0.002005)",
        "(0.213534, 1.425019, -0.002155)",
        "(0.212965, 1.438092, -0.002785)",
        "(0.212423, 1.451204, -0.003759)",
        "(0.212124, 1.464304, -0.005302)",
        "(0.212058, 1.470775, -0.006164)",
        "(0.212021, 1.483483, -0.008148)",
        "(0.212213, 1.495998, -0.010697)",
        "(0.212517, 1.508150, -0.013902)",
        "(0.212724, 1.519738, -0.017618)",
        "(0.212767, 1.525290, -0.019734)",
        "(0.212665, 1.535896, -0.024404)",
        "(0.212328, 1.545822, -0.029510)",
        "(0.212010, 1.555190, -0.035268)",
        "(0.211978, 1.563934, -0.041592)",
        "(0.212031, 1.567995, -0.044888)",
        "(0.212359, 1.575678, -0.051680)",
        "(0.212740, 1.582640, -0.058718)",
        "(0.213199, 1.588914, -0.065898)",
        "(0.213818, 1.594319, -0.073385)",
        "(0.214142, 1.596847, -0.077193)",
        "(0.214835, 1.601365, -0.085083)",
        "(0.215334, 1.605171, -0.093096)",
        "(0.215947, 1.608060, -0.101493)",
        "(0.216743, 1.610518, -0.110118)",
        "(0.217111, 1.611567, -0.114513)",
        "(0.217696, 1.613138, -0.123403)",
        "(0.218251, 1.614072, -0.132516)",
        "(0.218622, 1.614252, -0.141743)",
        "(0.218915, 1.613806, -0.151080)",
        "(0.219073, 1.613335, -0.155762)",
        "(0.219358, 1.612062, -0.165163)",
        "(0.219419, 1.610335, -0.174573)",
        "(0.219501, 1.607914, -0.183944)",
        "(0.219709, 1.604990, -0.193215)",
        "(0.219786, 1.603162, -0.197767)",
        "(0.219927, 1.599198, -0.206861)",
        "(0.220188, 1.594474, -0.215692)",
        "(0.220451, 1.589095, -0.224355)",
        "(0.220730, 1.582874, -0.232963)",
        "(0.220825, 1.579424, -0.237222)",
        "(0.221003, 1.572244, -0.245603)",
        "(0.221103, 1.564486, -0.253848)",
        "(0.221012, 1.555977, -0.261954)",
        "(0.221076, 1.546795, -0.269764)",
        "(0.221154, 1.542069, -0.273575)",
        "(0.221237, 1.532052, -0.280847)",
        "(0.221306, 1.521590, -0.287625)",
        "(0.221330, 1.510597, -0.293698)",
        "(0.221427, 1.499181, -0.298945)",
        "(0.221492, 1.493282, -0.301161)",
        "(0.221479, 1.481233, -0.305190)",
        "(0.221657, 1.468763, -0.308346)",
        "(0.222021, 1.456114, -0.311002)",
        "(0.222249, 1.443115, -0.312568)",
        "(0.222289, 1.436552, -0.313212)",
        "(0.222329, 1.423115, -0.313725)",
        "(0.222487, 1.409649, -0.313923)",
        "(0.222503, 1.396230, -0.313384)",
        "(0.222162, 1.382720, -0.311867)",
        "(0.221976, 1.375957, -0.310811)",
        "(0.221753, 1.362567, -0.308072)",
        "(0.221914, 1.349543, -0.304295)",
        "(0.222210, 1.336878, -0.299666)",
        "(0.222326, 1.324339, -0.294194)",
        "(0.222302, 1.318153, -0.291087)",
        "(0.222086, 1.306109, -0.283850)",
        "(0.221878, 1.294735, -0.275478)",
        "(0.221793, 1.284263, -0.265993)",
        "(0.221591, 1.274722, -0.255325)",
        "(0.221481, 1.270421, -0.249456)",
        "(0.221224, 1.262413, -0.236939)",
        "(0.220804, 1.255713, -0.222862)",
        "(0.220423, 1.250057, -0.208303)",
        "(0.220186, 1.246034, -0.193040)",
        "(0.220114, 1.244535, -0.185010)",
        "(0.220039, 1.241583, -0.168686)",
        "(0.220147, 1.239910, -0.151630)",
        "(0.220436, 1.239391, -0.134511)",
        "(0.220797, 1.240075, -0.117620)",
        "(0.221016, 1.240750, -0.109259)",
        "(0.221392, 1.243241, -0.093303)",
        "(0.221790, 1.247321, -0.078420)",
        "(0.222004, 1.252932, -0.064606)",
        "(0.222059, 1.260043, -0.052092)",
        "(0.221923, 1.264277, -0.046447)",
        "(0.221334, 1.273692, -0.036108)",
        "(0.220512, 1.284377, -0.027390)",
        "(0.219634, 1.296626, -0.020570)",
        "(0.218580, 1.309696, -0.015202)",
        "(0.218027, 1.316315, -0.012791)",
        "(0.217329, 1.329973, -0.008968)",
        "(0.216926, 1.343901, -0.006093)",
        "(0.216364, 1.357502, -0.003780)",
        "(0.215847, 1.370913, -0.002139)",
        "(0.215571, 1.377558, -0.001432)",
        "(0.214915, 1.390583, -0.000172)",
        "(0.214314, 1.403424, 0.000778)",
        "(0.213578, 1.416193, 0.001120)",
        "(0.212763, 1.428828, 0.001129)",
        "(0.212349, 1.435107, 0.000971)",
        "(0.211704, 1.447704, 0.000307)",
        "(0.211101, 1.460346, -0.000860)",
        "(0.210770, 1.473096, -0.002421)",
        "(0.210646, 1.485900, -0.004488)",
        "(0.210625, 1.492309, -0.005686)",
        "(0.210638, 1.504998, -0.008497)",
        "(0.210728, 1.517373, -0.011610)",
        "(0.211017, 1.529331, -0.015201)",
        "(0.211490, 1.540785, -0.019204)",
        "(0.211784, 1.546111, -0.021401)",
        "(0.212292, 1.556378, -0.025954)",
        "(0.213005, 1.565974, -0.030949)",
        "(0.213847, 1.574684, -0.036625)",
        "(0.214764, 1.582539, -0.043157)",
        "(0.215247, 1.586052, -0.046568)",
        "(0.216163, 1.592209, -0.053473)",
        "(0.217178, 1.597556, -0.061112)",
        "(0.218429, 1.602147, -0.069458)",
        "(0.219641, 1.605971, -0.078330)",
        "(0.220144, 1.607525, -0.082933)",
        "(0.220928, 1.610206, -0.092278)",
        "(0.221569, 1.612291, -0.102072)",
        "(0.221996, 1.613925, -0.112185)",
        "(0.222251, 1.615031, -0.122500)",
        "(0.222363, 1.615481, -0.127684)",
        "(0.222493, 1.615883, -0.137981)",
        "(0.222848, 1.615882, -0.148147)",
        "(0.223509, 1.615492, -0.158328)",
        "(0.224474, 1.614522, -0.168570)",
        "(0.225051, 1.613728, -0.173679)",
        "(0.226428, 1.611412, -0.183939)",
        "(0.228270, 1.608342, -0.194025)",
        "(0.230288, 1.604618, -0.203909)",
        "(0.232101, 1.600222, -0.213740)",
        "(0.233075, 1.597764, -0.218578)",
        "(0.235018, 1.592457, -0.228130)",
        "(0.236914, 1.586510, -0.237419)",
        "(0.238337, 1.579797, -0.246334)",
        "(0.239406, 1.572384, -0.254834)",
        "(0.239852, 1.568444, -0.258981)",
        "(0.240468, 1.560036, -0.266897)",
        "(0.240788, 1.550892, -0.274346)",
        "(0.240603, 1.540956, -0.281247)",
        "(0.240031, 1.530292, -0.287485)",
        "(0.239578, 1.524674, -0.290321)",
        "(0.238319, 1.512906, -0.295670)",
        "(0.236876, 1.500622, -0.300459)",
        "(0.235208, 1.487879, -0.304637)",
        "(0.233448, 1.474656, -0.308036)",
        "(0.232650, 1.467877, -0.309403)",
        "(0.231135, 1.454035, -0.311490)",
        "(0.229682, 1.439929, -0.312661)",
        "(0.228535, 1.425625, -0.312698)",
        "(0.227924, 1.411245, -0.311762)",
        "(0.227752, 1.404030, -0.311052)",
        "(0.227418, 1.389731, -0.309317)",
        "(0.226739, 1.375654, -0.306561)",
        "(0.225764, 1.361699, -0.302424)",
        "(0.224699, 1.347980, -0.296866)",
        "(0.224287, 1.341251, -0.293726)",
        "(0.223673, 1.328295, -0.286489)",
        "(0.223154, 1.315859, -0.278685)",
        "(0.222672, 1.303805, -0.269619)",
        "(0.222160, 1.292402, -0.259500)",
        "(0.222039, 1.287103, -0.254010)",
        "(0.221795, 1.276951, -0.242342)",
        "(0.221530, 1.267475, -0.229378)",
        "(0.221336, 1.258828, -0.215644)",
        "(0.221468, 1.251460, -0.201470)",
        "(0.221637, 1.248364, -0.194322)",
        "(0.222035, 1.243036, -0.180032)",
        "(0.222591, 1.239010, -0.165619)",
        "(0.223198, 1.236152, -0.151142)",
        "(0.224025, 1.235069, -0.136821)",
        "(0.224476, 1.234920, -0.129818)",
        "(0.225216, 1.235760, -0.116363)",
        "(0.225736, 1.237966, -0.103586)",
        "(0.226082, 1.241644, -0.091381)",
        "(0.226420, 1.246430, -0.079586)",
        "(0.226631, 1.249212, -0.073826)",
        "(0.226931, 1.255800, -0.062923)",
        "(0.226880, 1.263528, -0.052859)",
        "(0.226341, 1.272402, -0.043630)",
        "(0.225227, 1.282637, -0.035268)",
        "(0.224564, 1.288186, -0.031345)",
        "(0.223287, 1.300073, -0.024051)",
        "(0.221968, 1.313025, -0.017759)",
        "(0.220669, 1.326777, -0.012157)",
        "(0.219328, 1.341009, -0.007256)",
        "(0.218772, 1.348318, -0.005129)",
        "(0.217820, 1.363091, -0.001400)",
        "(0.216861, 1.378124, 0.001462)",
        "(0.215915, 1.393053, 0.003779)",
        "(0.215017, 1.407817, 0.005397)",
        "(0.214593, 1.415145, 0.006033)",
        "(0.214014, 1.429555, 0.006595)",
        "(0.213470, 1.443640, 0.006596)",
        "(0.212891, 1.457291, 0.005897)",
        "(0.212187, 1.470413, 0.004505)",
        "(0.211857, 1.476774, 0.003518)",
        "(0.211346, 1.489247, 0.001041)",
        "(0.211333, 1.501339, -0.002384)",
        "(0.211310, 1.512932, -0.006294)",
        "(0.211345, 1.524101, -0.010969)",
        "(0.211436, 1.529530, -0.013638)",
        "(0.211617, 1.539987, -0.019319)",
        "(0.212173, 1.550054, -0.025612)",
        "(0.212792, 1.559733, -0.032347)",
        "(0.213351, 1.568822, -0.039666)",
        "(0.213555, 1.573222, -0.043441)",
        "(0.213978, 1.581521, -0.051195)",
        "(0.214502, 1.589318, -0.059424)",
        "(0.215215, 1.596463, -0.068147)",
        "(0.215922, 1.602915, -0.077053)",
        "(0.216227, 1.605881, -0.081583)",
        "(0.216951, 1.611152, -0.090922)",
        "(0.217755, 1.615655, -0.100543)",
        "(0.218463, 1.619346, -0.110598)",
        "(0.219166, 1.622551, -0.121004)",
        "(0.219474, 1.623738, -0.126396)",
        "(0.220070, 1.625778, -0.137210)",
        "(0.220672, 1.627083, -0.148172)",
        "(0.221230, 1.627652, -0.159287)",
        "(0.221624, 1.627405, -0.170409)",
        "(0.221763, 1.627008, -0.175980)",
        "(0.221973, 1.625571, -0.187086)",
        "(0.222160, 1.623037, -0.198123)",
        "(0.222359, 1.619691, -0.209042)",
        "(0.222526, 1.615510, -0.219934)",
        "(0.222576, 1.613197, -0.225394)",
        "(0.222750, 1.607917, -0.236309)",
        "(0.223009, 1.601799, -0.247139)",
        "(0.223336, 1.594968, -0.257753)",
        "(0.223774, 1.587499, -0.268231)",
        "(0.224038, 1.583631, -0.273429)",
        "(0.224447, 1.575319, -0.283671)",
        "(0.224840, 1.566521, -0.293463)",
        "(0.225109, 1.557039, -0.302562)",
        "(0.225201, 1.546927, -0.310865)",
        "(0.225257, 1.541468, -0.314415)",
        "(0.225319, 1.530285, -0.321108)",
        "(0.225376, 1.518560, -0.327209)",
        "(0.225439, 1.506057, -0.332515)",
        "(0.225645, 1.493201, -0.337332)",
        "(0.225774, 1.486723, -0.339663)",
        "(0.226064, 1.473660, -0.343931)",
        "(0.226055, 1.460203, -0.347269)",
        "(0.225716, 1.446640, -0.349838)",
        "(0.225058, 1.432996, -0.351168)",
        "(0.224740, 1.426176, -0.351660)",
        "(0.224042, 1.412723, -0.351395)",
        "(0.223239, 1.399491, -0.350038)",
        "(0.222210, 1.386318, -0.347557)",
        "(0.221050, 1.373145, -0.344007)",
        "(0.220566, 1.366621, -0.341852)",
        "(0.219793, 1.353799, -0.337176)",
        "(0.219039, 1.341038, -0.331674)",
        "(0.218029, 1.328116, -0.325332)",
        "(0.216810, 1.315140, -0.318011)",
        "(0.216233, 1.308741, -0.314143)",
        "(0.215087, 1.296133, -0.305849)",
        "(0.214006, 1.283444, -0.296958)",
        "(0.213136, 1.271183, -0.287480)",
        "(0.212466, 1.259663, -0.277537)",
        "(0.212211, 1.254154, -0.272457)",
        "(0.211868, 1.243965, -0.261983)",
        "(0.211825, 1.235017, -0.250979)",
        "(0.212023, 1.227299, -0.239515)",
        "(0.212291, 1.220990, -0.227681)",
        "(0.212451, 1.218363, -0.221677)",
        "(0.212768, 1.213851, -0.209467)",
        "(0.213058, 1.210508, -0.196916)",
        "(0.213212, 1.208286, -0.184175)",
        "(0.212989, 1.207157, -0.171240)",
        "(0.212664, 1.207083, -0.164677)",
        "(0.211904, 1.207957, -0.151537)",
        "(0.211126, 1.210173, -0.138318)",
        "(0.210236, 1.213834, -0.124873)",
        "(0.209461, 1.219172, -0.111600)",
        "(0.209144, 1.222297, -0.105163)",
        "(0.208455, 1.229726, -0.092793)",
        "(0.207661, 1.238665, -0.081083)",
        "(0.206837, 1.248812, -0.069901)",
        "(0.206194, 1.260721, -0.059408)",
        "(0.205928, 1.267032, -0.054321)",
        "(0.205525, 1.280591, -0.044613)",
        "(0.205107, 1.294891, -0.035512)",
        "(0.204892, 1.309943, -0.027011)",
        "(0.205191, 1.325634, -0.019080)",
        "(0.205569, 1.333805, -0.015460)",
        "(0.206576, 1.351036, -0.008718)",
        "(0.207768, 1.367692, -0.003037)",
        "(0.208949, 1.384163, 0.001723)",
        "(0.210134, 1.400933, 0.005422)",
        "(0.210794, 1.409315, 0.006973)",
        "(0.212120, 1.425861, 0.009427)",
        "(0.213411, 1.442005, 0.011329)",
        "(0.214511, 1.457658, 0.012541)",
        "(0.215324, 1.472897, 0.012831)",
        "(0.215769, 1.480338, 0.012750)",
        "(0.216507, 1.494576, 0.012088)",
        "(0.217037, 1.507864, 0.010895)",
        "(0.217499, 1.520303, 0.009153)",
        "(0.217784, 1.531885, 0.006708)",
        "(0.217966, 1.537412, 0.005245)",
        "(0.218331, 1.547946, 0.001911)",
        "(0.218436, 1.557721, -0.002022)",
        "(0.218402, 1.566920, -0.006608)",
        "(0.218195, 1.575461, -0.011864)",
        "(0.218113, 1.579451, -0.014728)",
        "(0.218051, 1.587180, -0.020802)",
        "(0.218119, 1.594527, -0.027265)",
        "(0.218324, 1.601419, -0.034160)",
        "(0.218593, 1.607869, -0.041473)",
        "(0.218798, 1.610983, -0.045177)",
        "(0.219210, 1.616675, -0.052827)",
        "(0.219693, 1.621851, -0.060665)",
        "(0.220436, 1.626453, -0.068943)",
        "(0.221174, 1.630481, -0.077665)",
        "(0.221568, 1.632376, -0.082136)",
        "(0.222289, 1.635654, -0.091340)",
        "(0.223012, 1.638270, -0.100914)",
        "(0.223853, 1.640320, -0.110866)",
        "(0.224677, 1.641688, -0.121322)",
        "(0.225049, 1.642023, -0.126615)",
        "(0.225655, 1.642128, -0.137178)",
        "(0.226147, 1.641511, -0.147796)",
        "(0.226419, 1.639920, -0.158461)",
        "(0.226392, 1.637610, -0.169228)",
        "(0.226304, 1.636193, -0.174649)",
        "(0.225869, 1.632840, -0.185532)",
        "(0.225175, 1.628869, -0.196507)",
        "(0.224548, 1.624254, -0.207608)",
        "(0.223894, 1.619150, -0.218548)",
        "(0.223529, 1.616407, -0.223961)",
        "(0.222986, 1.610361, -0.234699)",
        "(0.222484, 1.603646, -0.245263)",
        "(0.222024, 1.596240, -0.255396)",
        "(0.221690, 1.588261, -0.265281)",
        "(0.221565, 1.583948, -0.270109)",
        "(0.221392, 1.574872, -0.279474)",
        "(0.221448, 1.565150, -0.288380)",
        "(0.221548, 1.554740, -0.296809)",
        "(0.221659, 1.543852, -0.304820)",
        "(0.221663, 1.538238, -0.308723)",
        "(0.221751, 1.526600, -0.316074)",
        "(0.222152, 1.514508, -0.322994)",
        "(0.222841, 1.502090, -0.329380)",
        "(0.223684, 1.489457, -0.335255)",
        "(0.224180, 1.483034, -0.337837)",
        "(0.225084, 1.469781, -0.342342)",
        "(0.225780, 1.455907, -0.346075)",
        "(0.226177, 1.441322, -0.348547)",
        "(0.226297, 1.426369, -0.349966)",
        "(0.226263, 1.418774, -0.350334)",
        "(0.226083, 1.403205, -0.350142)",
        "(0.225981, 1.387456, -0.349157)",
        "(0.225827, 1.371794, -0.347326)",
        "(0.225361, 1.356243, -0.344263)",
        "(0.225081, 1.348578, -0.342145)",
        "(0.224601, 1.333558, -0.337150)",
        "(0.224573, 1.319343, -0.331322)",
        "(0.224810, 1.305940, -0.324736)",
        "(0.224779, 1.293158, -0.317093)",
        "(0.224657, 1.287013, -0.312871)",
        "(0.224398, 1.275332, -0.303055)",
        "(0.224146, 1.264348, -0.291492)",
        "(0.223693, 1.253966, -0.279019)",
        "(0.223397, 1.244709, -0.265637)",
        "(0.223251, 1.240471, -0.258706)",
        "(0.222962, 1.232760, -0.244149)",
        "(0.222555, 1.226289, -0.228531)",
        "(0.222324, 1.221231, -0.212386)",
        "(0.222004, 1.217351, -0.196061)",
        "(0.221792, 1.216035, -0.187871)",
        "(0.221257, 1.214475, -0.171677)",
        "(0.220576, 1.214483, -0.155625)",
        "(0.219851, 1.216140, -0.139761)",
        "(0.219119, 1.219680, -0.124566)",
        "(0.218820, 1.222258, -0.117226)",
        "(0.218326, 1.228193, -0.102859)",
        "(0.218087, 1.235883, -0.089193)",
        "(0.218001, 1.245013, -0.076614)",
        "(0.217909, 1.255544, -0.065249)",
        "(0.217879, 1.261246, -0.059999)",
        "(0.217857, 1.273147, -0.050105)",
        "(0.217960, 1.286154, -0.041431)",
        "(0.217978, 1.299752, -0.033585)",
        "(0.218142, 1.313662, -0.026396)",
        "(0.218276, 1.320727, -0.023030)",
        "(0.218508, 1.335002, -0.016838)",
        "(0.218780, 1.349169, -0.010867)",
        "(0.219507, 1.363523, -0.005601)",
        "(0.220471, 1.378047, -0.001189)",
        "(0.221131, 1.385362, 0.000668)",
        "(0.222381, 1.399741, 0.003908)",
        "(0.223365, 1.413779, 0.006629)",
        "(0.223793, 1.427246, 0.008888)",
        "(0.224539, 1.440474, 0.010288)",
        "(0.224909, 1.446961, 0.010746)",
        "(0.225458, 1.459347, 0.011246)",
        "(0.225900, 1.471213, 0.011076)",
        "(0.226308, 1.482790, 0.010013)",
        "(0.226678, 1.493779, 0.008194)",
        "(0.226786, 1.499108, 0.007171)",
        "(0.226975, 1.509316, 0.004663)",
        "(0.227181, 1.518823, 0.001254)",
        "(0.227287, 1.527847, -0.002707)",
        "(0.227180, 1.535875, -0.007448)",
        "(0.227040, 1.539620, -0.009967)",
        "(0.226669, 1.546571, -0.015322)",
        "(0.226349, 1.552796, -0.021260)",
        "(0.226091, 1.558236, -0.027602)",
        "(0.225714, 1.562945, -0.034347)",
        "(0.225461, 1.565081, -0.037812)",
        "(0.224854, 1.568845, -0.044970)",
        "(0.224279, 1.571751, -0.052479)",
        "(0.223617, 1.574052, -0.060228)",
        "(0.222988, 1.575648, -0.068245)",
        "(0.222698, 1.576290, -0.072318)",
        "(0.222169, 1.577074, -0.080600)",
        "(0.221626, 1.577417, -0.088975)",
        "(0.221077, 1.577164, -0.097362)",
        "(0.220461, 1.576660, -0.105680)",
        "(0.220175, 1.576292, -0.109778)",
        "(0.219712, 1.575205, -0.117782)",
        "(0.219449, 1.573790, -0.125514)",
        "(0.219153, 1.571973, -0.132937)",
        "(0.218925, 1.569774, -0.140021)",
        "(0.218798, 1.568540, -0.143516)",
        "(0.218508, 1.565834, -0.150396)",
        "(0.218221, 1.562744, -0.157184)",
        "(0.218025, 1.559201, -0.163925)",
        "(0.217912, 1.555270, -0.170546)",
        "(0.217913, 1.553244, -0.173796)",
        "(0.217946, 1.548756, -0.180030)",
        "(0.217877, 1.543712, -0.185967)",
        "(0.217842, 1.538120, -0.191699)",
        "(0.217873, 1.532129, -0.197286)",
        "(0.217867, 1.528971, -0.199963)",
        "(0.217819, 1.522113, -0.204884)",
        "(0.217674, 1.514623, -0.209150)",
        "(0.217417, 1.506434, -0.212531)",
        "(0.217184, 1.497835, -0.215409)",
        "(0.217124, 1.493401, -0.216649)",
        "(0.217005, 1.484465, -0.219060)",
        "(0.217022, 1.475425, -0.221193)",
        "(0.217056, 1.466326, -0.222981)",
        "(0.217001, 1.457087, -0.224237)",
        "(0.217047, 1.452435, -0.224643)",
        "(0.217279, 1.443111, -0.224908)",
        "(0.217586, 1.433856, -0.224572)",
        "(0.218028, 1.424946, -0.223785)",
        "(0.218517, 1.416365, -0.222708)",
        "(0.218818, 1.412174, -0.222064)",
        "(0.219553, 1.404028, -0.220406)",
        "(0.220397, 1.396165, -0.218222)",
        "(0.221167, 1.388614, -0.215587)",
        "(0.221842, 1.381328, -0.212592)",
        "(0.222148, 1.377791, -0.210857)",
        "(0.222865, 1.370962, -0.207033)",
        "(0.223591, 1.364492, -0.202703)",
        "(0.223967, 1.358264, -0.197915)",
        "(0.224147, 1.352333, -0.192600)",
        "(0.224256, 1.349484, -0.189803)",
        "(0.224400, 1.344102, -0.183970)",
        "(0.224404, 1.339006, -0.177698)",
        "(0.224305, 1.334666, -0.171364)",
        "(0.224189, 1.330584, -0.164579)",
        "(0.224178, 1.328696, -0.161096)",
        "(0.224280, 1.325473, -0.154030)",
        "(0.224215, 1.322913, -0.146665)",
        "(0.224008, 1.321171, -0.138616)",
        "(0.223616, 1.320296, -0.129998)",
        "(0.223360, 1.320240, -0.125431)",
        "(0.222823, 1.321267, -0.115717)",
        "(0.222202, 1.324137, -0.105573)",
        "(0.221461, 1.328852, -0.095114)",
        "(0.220881, 1.335883, -0.083977)",
        "(0.220932, 1.340305, -0.078133)",
        "(0.221577, 1.350155, -0.066488)",
        "(0.222823, 1.361177, -0.054803)",
        "(0.225258, 1.373671, -0.043559)",
        "(0.228487, 1.386774, -0.033316)",
        "(0.230136, 1.393199, -0.028439)",
        "(0.233633, 1.406272, -0.020021)",
        "(0.236913, 1.419155, -0.012762)",
        "(0.240183, 1.431679, -0.007045)",
        "(0.243010, 1.443388, -0.002552)",
        "(0.244406, 1.448996, -0.000479)",
        "(0.246914, 1.459474, 0.002750)",
        "(0.248802, 1.469095, 0.005176)",
        "(0.250293, 1.477993, 0.006852)",
        "(0.251362, 1.486117, 0.007627)",
        "(0.251609, 1.489872, 0.007863)",
        "(0.251773, 1.497042, 0.008190)",
        "(0.251990, 1.503811, 0.008105)",
        "(0.252195, 1.510194, 0.007613)",
        "(0.252345, 1.516215, 0.006853)",
        "(0.252348, 1.519136, 0.006369)",
        "(0.252327, 1.524739, 0.005126)",
        "(0.252325, 1.530243, 0.003386)",
        "(0.252639, 1.535726, 0.000906)",
        "(0.253217, 1.540649, -0.001914)",
        "(0.253503, 1.543032, -0.003378)",
        "(0.254005, 1.547687, -0.006610)",
        "(0.254879, 1.551609, -0.010248)",
        "(0.255777, 1.555010, -0.014283)",
        "(0.257143, 1.558061, -0.018476)",
        "(0.257714, 1.559393, -0.020749)",
        "(0.258716, 1.561396, -0.025345)",
        "(0.259714, 1.562835, -0.030485)",
        "(0.260630, 1.563661, -0.036302)",
        "(0.261420, 1.563925, -0.042856)",
        "(0.261897, 1.563867, -0.046521)",
        "(0.262858, 1.563378, -0.054422)",
        "(0.263593, 1.562301, -0.063052)",
        "(0.264336, 1.560459, -0.072703)",
        "(0.264957, 1.557896, -0.082994)",
        "(0.265188, 1.556305, -0.088296)",
        "(0.265620, 1.552265, -0.099181)",
        "(0.265916, 1.547268, -0.110051)",
        "(0.265994, 1.541166, -0.120973)",
        "(0.265872, 1.534124, -0.131829)",
        "(0.265730, 1.530268, -0.137174)",
        "(0.265361, 1.521836, -0.147583)",
        "(0.264937, 1.512779, -0.157647)",
        "(0.264492, 1.503139, -0.167348)",
        "(0.263953, 1.492770, -0.176358)",
        "(0.263713, 1.487414, -0.180542)",
        "(0.263264, 1.476506, -0.188238)",
        "(0.262888, 1.465369, -0.194989)",
        "(0.262527, 1.454036, -0.200653)",
        "(0.262172, 1.442576, -0.205210)",
        "(0.261992, 1.436846, -0.207179)",
        "(0.261565, 1.425417, -0.210135)",
        "(0.261226, 1.414286, -0.211933)",
        "(0.261003, 1.403436, -0.212537)",
        "(0.260670, 1.392798, -0.212013)",
        "(0.260493, 1.387537, -0.211531)",
        "(0.260053, 1.377320, -0.209896)",
        "(0.259356, 1.367408, -0.207413)",
        "(0.258677, 1.357919, -0.204075)",
        "(0.257908, 1.348811, -0.199853)",
        "(0.257532, 1.344392, -0.197567)",
        "(0.256702, 1.335902, -0.192535)",
        "(0.255949, 1.328056, -0.187260)",
        "(0.255231, 1.320987, -0.181727)",
        "(0.254523, 1.314561, -0.175997)",
        "(0.254160, 1.311602, -0.173048)",
        "(0.253440, 1.306040, -0.167217)",
        "(0.252937, 1.301255, -0.161527)",
        "(0.252221, 1.297006, -0.155956)",
        "(0.251451, 1.293321, -0.150517)",
        "(0.251253, 1.291766, -0.147881)",
        "(0.250678, 1.288735, -0.142472)",
        "(0.250213, 1.286201, -0.137304)",
        "(0.249568, 1.284323, -0.132232)",
        "(0.248912, 1.282743, -0.127315)",
        "(0.248502, 1.282011, -0.124876)",
        "(0.247741, 1.280812, -0.120085)",
        "(0.247174, 1.279950, -0.115508)",
        "(0.246613, 1.279242, -0.111162)",
        "(0.246182, 1.278761, -0.107102)",
        "(0.246028, 1.278612, -0.105276)",
        "(0.245752, 1.278359, -0.101907)",
        "(0.245417, 1.278179, -0.098871)",
        "(0.245274, 1.278069, -0.095700)",
        "(0.245475, 1.278176, -0.092799)",
        "(0.245594, 1.278274, -0.091448)",
        "(0.245901, 1.278624, -0.089299)",
        "(0.245926, 1.278734, -0.087398)",
        "(0.245733, 1.278650, -0.085752)",
        "(0.245749, 1.278686, -0.084314)",
        "(0.245833, 1.278749, -0.083695)",
        "(0.246036, 1.278907, -0.082624)",
        "(0.246284, 1.279135, -0.081890)",
        "(0.246463, 1.279182, -0.081258)",
        "(0.246628, 1.279111, -0.080842)",
        "(0.246733, 1.279038, -0.080693)",
        "(0.246969, 1.278806, -0.080460)",
        "(0.247170, 1.278511, -0.080269)",
        "(0.247518, 1.277663, -0.079933)",
        "(0.247820, 1.276550, -0.079553)",
        "(0.248001, 1.275794, -0.079318)",
        "(0.248316, 1.274832, -0.079030)",
        "(0.248629, 1.273830, -0.078634)",
        "(0.248951, 1.272858, -0.078052)",
        "(0.249108, 1.272111, -0.077589)",
        "(0.249209, 1.271587, -0.077288)",
        "(0.249246, 1.270860, -0.076771)",
        "(0.249181, 1.270249, -0.076137)",
        "(0.249126, 1.269701, -0.075231)",
        "(0.249016, 1.269166, -0.074170)",
        "(0.249009, 1.269006, -0.073667)",
        "(0.249001, 1.268806, -0.072768)",
        "(0.248980, 1.268707, -0.071823)",
        "(0.249018, 1.268637, -0.070750)",
        "(0.249182, 1.268704, -0.069747)",
        "(0.249322, 1.268809, -0.069350)",
        "(0.249638, 1.268996, -0.068721)",
        "(0.249956, 1.269018, -0.068258)",
        "(0.250142, 1.268965, -0.068286)",
        "(0.250499, 1.268937, -0.069109)",
        "(0.250754, 1.268971, -0.069872)",
        "(0.251442, 1.268991, -0.072238)",
        "(0.252279, 1.268746, -0.075193)",
        "(0.253007, 1.268001, -0.078375)",
        "(0.253358, 1.266649, -0.081743)",
        "(0.253376, 1.265787, -0.083362)",
        "(0.253210, 1.263722, -0.086430)",
        "(0.252998, 1.261439, -0.089134)",
        "(0.252813, 1.258981, -0.091187)",
        "(0.252681, 1.256584, -0.092891)",
        "(0.252625, 1.255437, -0.093575)",
        "(0.252556, 1.253310, -0.094665)",
        "(0.252631, 1.251473, -0.095185)",
        "(0.252762, 1.249932, -0.095431)",
        "(0.252927, 1.248715, -0.095367)",
        "(0.253007, 1.248201, -0.095243)",
        "(0.253204, 1.247433, -0.094775)",
        "(0.253394, 1.246966, -0.094130)",
        "(0.253597, 1.246716, -0.093440)",
        "(0.253801, 1.246444, -0.092672)",
        "(0.253812, 1.246415, -0.092511)",
        "(0.253820, 1.246279, -0.092001)",
        "(0.253757, 1.246129, -0.091435)",
        "(0.253809, 1.246185, -0.091191)",
        "(0.253864, 1.246251, -0.090931)",
        "(0.253888, 1.246298, -0.090853)",
        "(0.253912, 1.246417, -0.090738)",
        "(0.253906, 1.246550, -0.090675)",
        "(0.253912, 1.246685, -0.090657)",
        "(0.253981, 1.246923, -0.090778)",
        "(0.254017, 1.247008, -0.090856)",
        "(0.254045, 1.247071, -0.090953)",
        "(0.254038, 1.247102, -0.091078)",
        "(0.254063, 1.247111, -0.091203)",
        "(0.254085, 1.247070, -0.091309)",
        "(0.254110, 1.247060, -0.091354)",
        "(0.254160, 1.247036, -0.091437)",
        "(0.254202, 1.246938, -0.091536)",
        "(0.254267, 1.246730, -0.091560)",
        "(0.254342, 1.246412, -0.091496)",
        "(0.254367, 1.246159, -0.091437)",
        "(0.254408, 1.245542, -0.091276)",
        "(0.254422, 1.244846, -0.091107)",
        "(0.254494, 1.244164, -0.090896)",
        "(0.254621, 1.243687, -0.090671)",
        "(0.254709, 1.243436, -0.090509)",
        "(0.254920, 1.242965, -0.090115)",
        "(0.255084, 1.242692, -0.089794)",
        "(0.255242, 1.242395, -0.089360)",
        "(0.255382, 1.242160, -0.088846)",
        "(0.255441, 1.242065, -0.088531)",
        "(0.255540, 1.241908, -0.087734)",
        "(0.255579, 1.241838, -0.086799)",
        "(0.255608, 1.241890, -0.085295)",
        "(0.255497, 1.242024, -0.082990)",
        "(0.255383, 1.242135, -0.081578)",
        "(0.254999, 1.242549, -0.077936)",
        "(0.254490, 1.243424, -0.073077)",
        "(0.253724, 1.245074, -0.066627)",
        "(0.252833, 1.247749, -0.059316)",
        "(0.252386, 1.249537, -0.055487)",
        "(0.251231, 1.254300, -0.047401)",
        "(0.249731, 1.260061, -0.039011)",
        "(0.247821, 1.267119, -0.030819)",
        "(0.245593, 1.275617, -0.023235)",
        "(0.244390, 1.280470, -0.019791)",
        "(0.241816, 1.291005, -0.013461)",
        "(0.239054, 1.302551, -0.007947)",
        "(0.236179, 1.315491, -0.003615)",
        "(0.233331, 1.329088, -0.000084)",
        "(0.232002, 1.336103, 0.001392)",
        "(0.229594, 1.350543, 0.003595)",
        "(0.227585, 1.365417, 0.005174)",
        "(0.225130, 1.380446, 0.005761)",
        "(0.223034, 1.395418, 0.006223)",
        "(0.222061, 1.402871, 0.006426)",
        "(0.220219, 1.417588, 0.006761)",
        "(0.218786, 1.432027, 0.007078)",
        "(0.218056, 1.446530, 0.007135)",
        "(0.217535, 1.460894, 0.007116)",
        "(0.217356, 1.467958, 0.007035)",
        "(0.217051, 1.481865, 0.006602)",
        "(0.217149, 1.495578, 0.005481)",
        "(0.217629, 1.509063, 0.003273)",
        "(0.218141, 1.521970, 0.000447)",
        "(0.218314, 1.528227, -0.001229)",
        "(0.218793, 1.540297, -0.005445)",
        "(0.219736, 1.551778, -0.010710)",
        "(0.220993, 1.562475, -0.017023)",
        "(0.222561, 1.572444, -0.024247)",
        "(0.223400, 1.577117, -0.028142)",
        "(0.225116, 1.585611, -0.036611)",
        "(0.226837, 1.593004, -0.045882)",
        "(0.228599, 1.599076, -0.055852)",
        "(0.230268, 1.604105, -0.066443)",
        "(0.231024, 1.606247, -0.071923)",
        "(0.232398, 1.609425, -0.083450)",
        "(0.233365, 1.611537, -0.095346)",
        "(0.234165, 1.612549, -0.107559)",
        "(0.234778, 1.612486, -0.120130)",
        "(0.235078, 1.611946, -0.126456)",
        "(0.235595, 1.610204, -0.139016)",
        "(0.235897, 1.607194, -0.151434)",
        "(0.236086, 1.602950, -0.163677)",
        "(0.236105, 1.597639, -0.175742)",
        "(0.235990, 1.594609, -0.181736)",
        "(0.235607, 1.587618, -0.193663)",
        "(0.235062, 1.579806, -0.205381)",
        "(0.234546, 1.570920, -0.216777)",
        "(0.234142, 1.560948, -0.227798)",
        "(0.233905, 1.555653, -0.233185)",
        "(0.233407, 1.544389, -0.243500)",
        "(0.232691, 1.532368, -0.253219)",
        "(0.232156, 1.519374, -0.261958)",
        "(0.231907, 1.505702, -0.269877)",
        "(0.231812, 1.498675, -0.273388)",
        "(0.231646, 1.484416, -0.279807)",
        "(0.232078, 1.469901, -0.285150)",
        "(0.233179, 1.455263, -0.289765)",
        "(0.234350, 1.440623, -0.293635)",
        "(0.234975, 1.433351, -0.295261)",
        "(0.236324, 1.418855, -0.297748)",
        "(0.238030, 1.404233, -0.298997)",
        "(0.239734, 1.389507, -0.299079)",
        "(0.241329, 1.374928, -0.298232)",
        "(0.242129, 1.367673, -0.297467)",
        "(0.243944, 1.353320, -0.295012)",
        "(0.245995, 1.339260, -0.291342)",
        "(0.247671, 1.325383, -0.286443)",
        "(0.248993, 1.311692, -0.280677)",
        "(0.249664, 1.305019, -0.277227)",
        "(0.250918, 1.291867, -0.269468)",
        "(0.252193, 1.279225, -0.260759)",
        "(0.253514, 1.267330, -0.250881)",
        "(0.254792, 1.256156, -0.239718)",
        "(0.255368, 1.250547, -0.233637)",
        "(0.256387, 1.240568, -0.221019)",
        "(0.257398, 1.231974, -0.208113)",
        "(0.258188, 1.224797, -0.194791)",
        "(0.258593, 1.218526, -0.180750)",
        "(0.258719, 1.215827, -0.173577)",
        "(0.258882, 1.211696, -0.159035)",
        "(0.258966, 1.209133, -0.144596)",
        "(0.258969, 1.208103, -0.130191)",
        "(0.258825, 1.208635, -0.115835)",
        "(0.258690, 1.209084, -0.108744)",
        "(0.258333, 1.211877, -0.094984)",
        "(0.257926, 1.216010, -0.081727)",
        "(0.257481, 1.221757, -0.069413)",
        "(0.256730, 1.228498, -0.057906)",
        "(0.256299, 1.232080, -0.052279)",
        "(0.255322, 1.240888, -0.041838)",
        "(0.254232, 1.250413, -0.031924)",
        "(0.253289, 1.260879, -0.022677)",
        "(0.252365, 1.272359, -0.014335)",
        "(0.251872, 1.278258, -0.010344)",
        "(0.250796, 1.290660, -0.002973)",
        "(0.249749, 1.303811, 0.003617)",
        "(0.248776, 1.317522, 0.009567)",
        "(0.247869, 1.331874, 0.014585)",
        "(0.247465, 1.339210, 0.016781)",
        "(0.246894, 1.354352, 0.020340)",
        "(0.245895, 1.369983, 0.021696)",
        "(0.243991, 1.385661, 0.021410)",
        "(0.242364, 1.401158, 0.020880)",
        "(0.241653, 1.408892, 0.020432)",
        "(0.241144, 1.423992, 0.019360)",
        "(0.240791, 1.439007, 0.017895)",
        "(0.240888, 1.453711, 0.015852)",
        "(0.241074, 1.468112, 0.013094)",
        "(0.241362, 1.475205, 0.011415)",
        "(0.242154, 1.488943, 0.007394)",
        "(0.243006, 1.501965, 0.002810)",
        "(0.244269, 1.514160, -0.002720)",
        "(0.245693, 1.525695, -0.008613)",
        "(0.246346, 1.531054, -0.011745)",
        "(0.247592, 1.540814, -0.018540)",
        "(0.248933, 1.549387, -0.026021)",
        "(0.250141, 1.556636, -0.034126)",
        "(0.251056, 1.562685, -0.042694)",
        "(0.251469, 1.565300, -0.047138)",
        "(0.252165, 1.569446, -0.056460)",
        "(0.252691, 1.572428, -0.066294)",
        "(0.253081, 1.574261, -0.076739)",
        "(0.253088, 1.575140, -0.087316)",
        "(0.253060, 1.575258, -0.092612)",
        "(0.252958, 1.574688, -0.103407)",
        "(0.252812, 1.573194, -0.114407)",
        "(0.252512, 1.570822, -0.125459)",
        "(0.252123, 1.567788, -0.136516)",
        "(0.251903, 1.566005, -0.141999)",
        "(0.251222, 1.561757, -0.152826)",
        "(0.250578, 1.556748, -0.163568)",
        "(0.249966, 1.550896, -0.174216)",
        "(0.249546, 1.544329, -0.184787)",
        "(0.249393, 1.540842, -0.190071)",
        "(0.249024, 1.533152, -0.200437)",
        "(0.248568, 1.524622, -0.210218)",
        "(0.248301, 1.515510, -0.219431)",
        "(0.248351, 1.505616, -0.227815)",
        "(0.248404, 1.500305, -0.231563)",
        "(0.248430, 1.489219, -0.238344)",
        "(0.248249, 1.477400, -0.243897)",
        "(0.248259, 1.465013, -0.248581)",
        "(0.248373, 1.452291, -0.252525)",
        "(0.248520, 1.445901, -0.254337)",
        "(0.248931, 1.433250, -0.257811)",
        "(0.249782, 1.420694, -0.260895)",
        "(0.250862, 1.408127, -0.263255)",
        "(0.251990, 1.395711, -0.264812)",
        "(0.252524, 1.389548, -0.265283)",
        "(0.253535, 1.377310, -0.265215)",
        "(0.254481, 1.365178, -0.264087)",
        "(0.255389, 1.353332, -0.261860)",
        "(0.255938, 1.341145, -0.258473)",
        "(0.256122, 1.335420, -0.256534)",
        "(0.256391, 1.324304, -0.251965)",
        "(0.256632, 1.313364, -0.246863)",
        "(0.257119, 1.302966, -0.241202)",
        "(0.257416, 1.292844, -0.235014)",
        "(0.257429, 1.287874, -0.231614)",
        "(0.257322, 1.278416, -0.224216)",
        "(0.257034, 1.269696, -0.216138)",
        "(0.256647, 1.262026, -0.207527)",
        "(0.256070, 1.255264, -0.198593)",
        "(0.255682, 1.252209, -0.194007)",
        "(0.254770, 1.247070, -0.184341)",
        "(0.253760, 1.243145, -0.174043)",
        "(0.252683, 1.240544, -0.163065)",
        "(0.251460, 1.238855, -0.151585)",
        "(0.250842, 1.238365, -0.145734)",
        "(0.249649, 1.238338, -0.133663)",
        "(0.248569, 1.239487, -0.121358)",
        "(0.247797, 1.241958, -0.108937)",
        "(0.247152, 1.245368, -0.096632)",
        "(0.246884, 1.247541, -0.090635)",
        "(0.246265, 1.252399, -0.079065)",
        "(0.245519, 1.258417, -0.068205)",
        "(0.244502, 1.265685, -0.057957)",
        "(0.243483, 1.273925, -0.048216)",
        "(0.243010, 1.278376, -0.043544)",
        "(0.242232, 1.288348, -0.034824)",
        "(0.241552, 1.299265, -0.026812)",
        "(0.240884, 1.311044, -0.019681)",
        "(0.240163, 1.323472, -0.013374)",
        "(0.239829, 1.329905, -0.010482)",
        "(0.239143, 1.343103, -0.005338)",
        "(0.238703, 1.356750, -0.001119)",
        "(0.238648, 1.370803, 0.002201)",
        "(0.238978, 1.385041, 0.004860)",
        "(0.239242, 1.392214, 0.005956)",
        "(0.240135, 1.406694, 0.007485)",
        "(0.241123, 1.421011, 0.008390)",
        "(0.242098, 1.435135, 0.008451)",
        "(0.243011, 1.449009, 0.007914)",
        "(0.243438, 1.455790, 0.007426)",
        "(0.244484, 1.469155, 0.005784)",
        "(0.245783, 1.482187, 0.003268)",
        "(0.246977, 1.494515, 0.000055)",
        "(0.248168, 1.506379, -0.003862)",
        "(0.248806, 1.512125, -0.006094)",
        "(0.250069, 1.522940, -0.011081)",
        "(0.251446, 1.532924, -0.016632)",
        "(0.253128, 1.541941, -0.022762)",
        "(0.254838, 1.550083, -0.029283)",
        "(0.255616, 1.553852, -0.032674)",
        "(0.257053, 1.560600, -0.039842)",
        "(0.258252, 1.566421, -0.047359)",
        "(0.259390, 1.571109, -0.055234)",
        "(0.260421, 1.574926, -0.063459)",
        "(0.260806, 1.576532, -0.067708)",
        "(0.261289, 1.578953, -0.076456)",
        "(0.261466, 1.580527, -0.085521)",
        "(0.261369, 1.581216, -0.094871)",
        "(0.261210, 1.581330, -0.104437)",
        "(0.261067, 1.581142, -0.109243)",
        "(0.260647, 1.580064, -0.118863)",
        "(0.260021, 1.578291, -0.128561)",
        "(0.259413, 1.575715, -0.138253)",
        "(0.258642, 1.572510, -0.147918)",
        "(0.258200, 1.570707, -0.152747)",
        "(0.257359, 1.566543, -0.162370)",
        "(0.256399, 1.561708, -0.171953)",
        "(0.255526, 1.556127, -0.181522)",
        "(0.254799, 1.550007, -0.191076)",
        "(0.254370, 1.546741, -0.195851)",
        "(0.253559, 1.539668, -0.205440)",
        "(0.252841, 1.531965, -0.215002)",
        "(0.252312, 1.523651, -0.224111)",
        "(0.252145, 1.514853, -0.232859)",
        "(0.252181, 1.510286, -0.237077)",
        "(0.252411, 1.500821, -0.245082)",
        "(0.252650, 1.491086, -0.252525)",
        "(0.252926, 1.481115, -0.259423)",
        "(0.253485, 1.470741, -0.265383)",
        "(0.253823, 1.465458, -0.268162)",
        "(0.254493, 1.454670, -0.273173)",
        "(0.255192, 1.443812, -0.277415)",
        "(0.255923, 1.432859, -0.280991)",
        "(0.256724, 1.421712, -0.283821)",
        "(0.257168, 1.416090, -0.284993)",
        "(0.258118, 1.404761, -0.286597)",
        "(0.258773, 1.393276, -0.287436)",
        "(0.259435, 1.381751, -0.287576)",
        "(0.260248, 1.370245, -0.287069)",
        "(0.260686, 1.364491, -0.286600)",
        "(0.261578, 1.352925, -0.284992)",
        "(0.262388, 1.341389, -0.282564)",
        "(0.263084, 1.329928, -0.279510)",
        "(0.263719, 1.318595, -0.275652)",
        "(0.263992, 1.312960, -0.273431)",
        "(0.264393, 1.301742, -0.268125)",
        "(0.264542, 1.290693, -0.261739)",
        "(0.264674, 1.280030, -0.254394)",
        "(0.264400, 1.269643, -0.246095)",
        "(0.264199, 1.264660, -0.241622)",
        "(0.263574, 1.255135, -0.231928)",
        "(0.262564, 1.246566, -0.221079)",
        "(0.261732, 1.239419, -0.209363)",
        "(0.260895, 1.233499, -0.196911)",
        "(0.260432, 1.230952, -0.190395)",
        "(0.259428, 1.227066, -0.176708)",
        "(0.258383, 1.224886, -0.162487)",
        "(0.257344, 1.224117, -0.148266)",
        "(0.256364, 1.224895, -0.134138)",
        "(0.255904, 1.225752, -0.127183)",
        "(0.254964, 1.228672, -0.113563)",
        "(0.253993, 1.232924, -0.100531)",
        "(0.253024, 1.238050, -0.087993)",
        "(0.251954, 1.244590, -0.076297)",
        "(0.251402, 1.248129, -0.070623)",
        "(0.250337, 1.256228, -0.059835)",
        "(0.249531, 1.265590, -0.049812)",
        "(0.248914, 1.275817, -0.040524)",
        "(0.248282, 1.286749, -0.031974)",
        "(0.248049, 1.292590, -0.028070)",
        "(0.247758, 1.304755, -0.020988)",
        "(0.247685, 1.317440, -0.014997)",
        "(0.247643, 1.330334, -0.009745)",
        "(0.247361, 1.343440, -0.005430)",
        "(0.247186, 1.350040, -0.003444)",
        "(0.246842, 1.363516, -0.000169)",
        "(0.246538, 1.377268, 0.002190)",
        "(0.246090, 1.391034, 0.004101)",
        "(0.245586, 1.404773, 0.005489)",
        "(0.245412, 1.411757, 0.005863)",
        "(0.245326, 1.425711, 0.006127)",
        "(0.245526, 1.439685, 0.005672)",
        "(0.245878, 1.453386, 0.004680)",
        "(0.246073, 1.466634, 0.003181)",
        "(0.246064, 1.473016, 0.002195)",
        "(0.245999, 1.485424, -0.000153)",
        "(0.246423, 1.497243, -0.003496)",
        "(0.246955, 1.508073, -0.007491)",
        "(0.247304, 1.518109, -0.011878)",
        "(0.247481, 1.522851, -0.014260)",
        "(0.247849, 1.531686, -0.019547)",
        "(0.248357, 1.539576, -0.025358)",
        "(0.248868, 1.546720, -0.031595)",
        "(0.249283, 1.553065, -0.038250)",
        "(0.249484, 1.555978, -0.041704)",
        "(0.249870, 1.561154, -0.049079)",
        "(0.250189, 1.565399, -0.056901)",
        "(0.250308, 1.568924, -0.065051)",
        "(0.250413, 1.571706, -0.073573)",
        "(0.250457, 1.572869, -0.077955)",
        "(0.250476, 1.574524, -0.086970)",
        "(0.250235, 1.575488, -0.096398)",
        "(0.249804, 1.575970, -0.106034)",
        "(0.249296, 1.575934, -0.115933)",
        "(0.249115, 1.575724, -0.120951)",
        "(0.248697, 1.574782, -0.131142)",
        "(0.248178, 1.573164, -0.141266)",
        "(0.247658, 1.570967, -0.151354)",
        "(0.247135, 1.568166, -0.161434)",
        "(0.246880, 1.566580, -0.166449)",
        "(0.246384, 1.562809, -0.176353)",
        "(0.246043, 1.558360, -0.186119)",
        "(0.245729, 1.553338, -0.195758)",
        "(0.245519, 1.547754, -0.205297)",
        "(0.245497, 1.544791, -0.209991)",
        "(0.245701, 1.538291, -0.219122)",
        "(0.245965, 1.530991, -0.227737)",
        "(0.246432, 1.523164, -0.235744)",
        "(0.246970, 1.514558, -0.243047)",
        "(0.247135, 1.509961, -0.246474)",
        "(0.247372, 1.500142, -0.252795)",
        "(0.247677, 1.489744, -0.258407)",
        "(0.247811, 1.478935, -0.263656)",
        "(0.248045, 1.467644, -0.268506)",
        "(0.248265, 1.461405, -0.270945)",
        "(0.248732, 1.449507, -0.275076)",
        "(0.249111, 1.437257, -0.278471)",
        "(0.249529, 1.424681, -0.281455)",
        "(0.250101, 1.411919, -0.284146)",
        "(0.250450, 1.405506, -0.285379)",
        "(0.251191, 1.392550, -0.287444)",
        "(0.251827, 1.379652, -0.288774)",
        "(0.252273, 1.366792, -0.289320)",
        "(0.252610, 1.353921, -0.289091)",
        "(0.252775, 1.347591, -0.288718)",
        "(0.253178, 1.335268, -0.287403)",
        "(0.253637, 1.323485, -0.285230)",
        "(0.253921, 1.312070, -0.282135)",
        "(0.254034, 1.301165, -0.277965)",
        "(0.254081, 1.295899, -0.275553)",
        "(0.254025, 1.285862, -0.269690)",
        "(0.253619, 1.276426, -0.262509)",
        "(0.253048, 1.267610, -0.254482)",
        "(0.252281, 1.259616, -0.245811)",
        "(0.251840, 1.255928, -0.241302)",
        "(0.250794, 1.249355, -0.231758)",
        "(0.249347, 1.243684, -0.221452)",
        "(0.247790, 1.238878, -0.210575)",
        "(0.246183, 1.235076, -0.199192)",
        "(0.245340, 1.233562, -0.193297)",
        "(0.243732, 1.231212, -0.181408)",
        "(0.242245, 1.229822, -0.169292)",
        "(0.240851, 1.229294, -0.156870)",
        "(0.239763, 1.229760, -0.144345)",
        "(0.239265, 1.230281, -0.138146)",
        "(0.238477, 1.232121, -0.125909)",
        "(0.237805, 1.234899, -0.114045)",
        "(0.237104, 1.238253, -0.102452)",
        "(0.236452, 1.242492, -0.091355)",
        "(0.236152, 1.244903, -0.086015)",
        "(0.235417, 1.250419, -0.075683)",
        "(0.234474, 1.256601, -0.065713)",
        "(0.233396, 1.263785, -0.056358)",
        "(0.232235, 1.271895, -0.047512)",
        "(0.231692, 1.276256, -0.043285)",
        "(0.230568, 1.285919, -0.035374)",
        "(0.229502, 1.296667, -0.028079)",
        "(0.228541, 1.308174, -0.021307)",
        "(0.227695, 1.320428, -0.015068)",
        "(0.227300, 1.326733, -0.012112)",
        "(0.226509, 1.339738, -0.006800)",
        "(0.225786, 1.353165, -0.002351)",
        "(0.225107, 1.366878, 0.001428)",
        "(0.224496, 1.380804, 0.004433)",
        "(0.224134, 1.387755, 0.005663)",
        "(0.223667, 1.401823, 0.007429)",
        "(0.223308, 1.415900, 0.008331)",
        "(0.223022, 1.429932, 0.008541)",
        "(0.222639, 1.443770, 0.008137)",
        "(0.222363, 1.450608, 0.007790)",
        "(0.222015, 1.464180, 0.006535)",
        "(0.221952, 1.477612, 0.004468)",
        "(0.221951, 1.490786, 0.001894)",
        "(0.222225, 1.503706, -0.001209)",
        "(0.222463, 1.510067, -0.002962)",
        "(0.223271, 1.522434, -0.007005)",
        "(0.224447, 1.534175, -0.011720)",
        "(0.225935, 1.545313, -0.016968)",
        "(0.227523, 1.555742, -0.022718)",
        "(0.228328, 1.560696, -0.025753)",
        "(0.230127, 1.569935, -0.032377)",
        "(0.231701, 1.578263, -0.039482)",
        "(0.232969, 1.585526, -0.046947)",
        "(0.234067, 1.591963, -0.054904)",
        "(0.234668, 1.594906, -0.059088)",
        "(0.235623, 1.599968, -0.067816)",
        "(0.236045, 1.603913, -0.076948)",
        "(0.236331, 1.607044, -0.086585)",
        "(0.236378, 1.609264, -0.096674)",
        "(0.236421, 1.610110, -0.101866)",
        "(0.236559, 1.611048, -0.112579)",
        "(0.236766, 1.611016, -0.123553)",
        "(0.236905, 1.610123, -0.134576)",
        "(0.237096, 1.608261, -0.145527)",
        "(0.237219, 1.606913, -0.151023)",
        "(0.237354, 1.603691, -0.161975)",
        "(0.237376, 1.599287, -0.172855)",
        "(0.237332, 1.594035, -0.183736)",
        "(0.237098, 1.587823, -0.194510)",
        "(0.236954, 1.584426, -0.199848)",
        "(0.236622, 1.576962, -0.210451)",
        "(0.236339, 1.568650, -0.220937)",
        "(0.236125, 1.559694, -0.231270)",
        "(0.235982, 1.550070, -0.241181)",
        "(0.235982, 1.545123, -0.246003)",
        "(0.236244, 1.534360, -0.254896)",
        "(0.236660, 1.523029, -0.263257)",
        "(0.236903, 1.510758, -0.270766)",
        "(0.237149, 1.497828, -0.277113)",
        "(0.237228, 1.491171, -0.279850)",
        "(0.237513, 1.477354, -0.284341)",
        "(0.238269, 1.463026, -0.287706)",
        "(0.239020, 1.448360, -0.290373)",
        "(0.239803, 1.433485, -0.292302)",
        "(0.240198, 1.425984, -0.293020)",
        "(0.241200, 1.410872, -0.293755)",
        "(0.242533, 1.395674, -0.293530)",
        "(0.243803, 1.380356, -0.292188)",
        "(0.244981, 1.365051, -0.290103)",
        "(0.245564, 1.357431, -0.288623)",
        "(0.246739, 1.342353, -0.284849)",
        "(0.247686, 1.327410, -0.279994)",
        "(0.248382, 1.312870, -0.273767)",
        "(0.248822, 1.298793, -0.265961)",
        "(0.249018, 1.291950, -0.261457)",
        "(0.249562, 1.279182, -0.250850)",
        "(0.250220, 1.267357, -0.239018)",
        "(0.250878, 1.256572, -0.225747)",
        "(0.251407, 1.246865, -0.211177)",
        "(0.251669, 1.242380, -0.203536)",
        "(0.252117, 1.234359, -0.187590)",
        "(0.252536, 1.227840, -0.171451)",
        "(0.252867, 1.222761, -0.155642)",
        "(0.252836, 1.218979, -0.139703)",
        "(0.252751, 1.217550, -0.131786)",
        "(0.252609, 1.216151, -0.116038)",
        "(0.252612, 1.216763, -0.100672)",
        "(0.252656, 1.218653, -0.085628)",
        "(0.252740, 1.222518, -0.071011)",
        "(0.252753, 1.224685, -0.063846)",
        "(0.252645, 1.230950, -0.050526)",
        "(0.252485, 1.238675, -0.038300)",
        "(0.252108, 1.247968, -0.027190)",
        "(0.251788, 1.258488, -0.016903)",
        "(0.251651, 1.264156, -0.012033)",
        "(0.251467, 1.276498, -0.003091)",
        "(0.251295, 1.290164, 0.004507)",
        "(0.251129, 1.304440, 0.011039)",
        "(0.250880, 1.319238, 0.016414)",
        "(0.250818, 1.326699, 0.018979)",
        "(0.250780, 1.342034, 0.023067)",
        "(0.250684, 1.357156, 0.026860)",
        "(0.250492, 1.372349, 0.029757)",
        "(0.250191, 1.387350, 0.032154)",
        "(0.250077, 1.394731, 0.033156)",
        "(0.249601, 1.409237, 0.033886)",
        "(0.248809, 1.423464, 0.033286)",
        "(0.247728, 1.436872, 0.032828)",
        "(0.247171, 1.449930, 0.032212)",
        "(0.247207, 1.456349, 0.031892)",
        "(0.247552, 1.468819, 0.031159)",
        "(0.247912, 1.480955, 0.030179)",
        "(0.248135, 1.493033, 0.028703)",
        "(0.248355, 1.504976, 0.026694)",
        "(0.248435, 1.510889, 0.025536)",
        "(0.248936, 1.522596, 0.022780)",
        "(0.249765, 1.534032, 0.019517)",
        "(0.250337, 1.545064, 0.016002)",
        "(0.251063, 1.555685, 0.011826)",
        "(0.251495, 1.560777, 0.009489)",
        "(0.252375, 1.570689, 0.004489)",
        "(0.253481, 1.580178, -0.001419)",
        "(0.254507, 1.589251, -0.007881)",
        "(0.255381, 1.597693, -0.014808)",
        "(0.255843, 1.601729, -0.018372)",
        "(0.256693, 1.609242, -0.025918)",
        "(0.257650, 1.615917, -0.033867)",
        "(0.258496, 1.621834, -0.042101)",
        "(0.259310, 1.626869, -0.050611)",
        "(0.259638, 1.629039, -0.055086)",
        "(0.260191, 1.632953, -0.064373)",
        "(0.260780, 1.635870, -0.074309)",
        "(0.261347, 1.638003, -0.084609)",
        "(0.261820, 1.639175, -0.095216)",
        "(0.262079, 1.639425, -0.100577)",
        "(0.262455, 1.639055, -0.111501)",
        "(0.262772, 1.637491, -0.122512)",
        "(0.262930, 1.635112, -0.133620)",
        "(0.262800, 1.631790, -0.144658)",
        "(0.262629, 1.629832, -0.150133)",
        "(0.262130, 1.624890, -0.161323)",
        "(0.261318, 1.619134, -0.171705)",
        "(0.260377, 1.612482, -0.182092)",
        "(0.259245, 1.604954, -0.192468)",
        "(0.258568, 1.600889, -0.197620)",
        "(0.257220, 1.591887, -0.207753)",
        "(0.255536, 1.581987, -0.217741)",
        "(0.253986, 1.571468, -0.227329)",
        "(0.252524, 1.560354, -0.236568)",
        "(0.251724, 1.554550, -0.241016)",
        "(0.250262, 1.542259, -0.249475)",
        "(0.249213, 1.529220, -0.257320)",
        "(0.248229, 1.515802, -0.264438)",
        "(0.247060, 1.501840, -0.270587)",
        "(0.246491, 1.494705, -0.273350)",
        "(0.245436, 1.480047, -0.278169)",
        "(0.244672, 1.465084, -0.282266)",
        "(0.243923, 1.449953, -0.285567)",
        "(0.243240, 1.434713, -0.287892)",
        "(0.242962, 1.427095, -0.288772)",
        "(0.242501, 1.411841, -0.289748)",
        "(0.242291, 1.396805, -0.289510)",
        "(0.241882, 1.381899, -0.288113)",
        "(0.241355, 1.367186, -0.285408)",
        "(0.241151, 1.359970, -0.283710)",
        "(0.240884, 1.345962, -0.279393)",
        "(0.240561, 1.332449, -0.273907)",
        "(0.240089, 1.319279, -0.267198)",
        "(0.239652, 1.306666, -0.259290)",
        "(0.239401, 1.300586, -0.255076)",
        "(0.239016, 1.289243, -0.246011)",
        "(0.238595, 1.278903, -0.236000)",
        "(0.238058, 1.269308, -0.225068)",
        "(0.237487, 1.260791, -0.213300)",
        "(0.237168, 1.256941, -0.207250)",
        "(0.236450, 1.250364, -0.194764)",
        "(0.235507, 1.245138, -0.181777)",
        "(0.234372, 1.240837, -0.168172)",
        "(0.233243, 1.237883, -0.154234)",
        "(0.232693, 1.236850, -0.147188)",
        "(0.231476, 1.235822, -0.133006)",
        "(0.230282, 1.236141, -0.118739)",
        "(0.229173, 1.237514, -0.104599)",
        "(0.228232, 1.240101, -0.090854)",
        "(0.227754, 1.241798, -0.084206)",
        "(0.226853, 1.246335, -0.071605)",
        "(0.225965, 1.252289, -0.060031)",
        "(0.225176, 1.259387, -0.049345)",
        "(0.224458, 1.267675, -0.039641)",
        "(0.224139, 1.272182, -0.035125)",
        "(0.223576, 1.282115, -0.026971)",
        "(0.223097, 1.292993, -0.019842)",
        "(0.222702, 1.304466, -0.013491)",
        "(0.222382, 1.316604, -0.008044)",
        "(0.222212, 1.322856, -0.005591)",
        "(0.221737, 1.335758, -0.001220)",
        "(0.221079, 1.349082, 0.002639)",
        "(0.220526, 1.362719, 0.006271)",
        "(0.220068, 1.376577, 0.009860)",
        "(0.219967, 1.383645, 0.011540)",
        "(0.220210, 1.398011, 0.014349)",
        "(0.220792, 1.412565, 0.016624)",
        "(0.221396, 1.427031, 0.018685)",
        "(0.222043, 1.441418, 0.020290)",
        "(0.222380, 1.448588, 0.020881)",
        "(0.223069, 1.462869, 0.021570)",
        "(0.223524, 1.477033, 0.021854)",
        "(0.223849, 1.491257, 0.021940)",
        "(0.224067, 1.505347, 0.022068)",
        "(0.224158, 1.512308, 0.022056)",
        "(0.224472, 1.525955, 0.021622)",
        "(0.225081, 1.539179, 0.020198)",
        "(0.225936, 1.551977, 0.017813)",
        "(0.226979, 1.564073, 0.014669)",
        "(0.227495, 1.569852, 0.012832)",
        "(0.228709, 1.580673, 0.008433)",
        "(0.230334, 1.590400, 0.002992)",
        "(0.232049, 1.599135, -0.003205)",
        "(0.234006, 1.606856, -0.010132)",
        "(0.234975, 1.610371, -0.013782)",
        "(0.236811, 1.616457, -0.021583)",
        "(0.238636, 1.621341, -0.029969)",
        "(0.240589, 1.625336, -0.038945)",
        "(0.242424, 1.628404, -0.048573)",
        "(0.243260, 1.629672, -0.053585)",
        "(0.244751, 1.631564, -0.064142)",
        "(0.246046, 1.632735, -0.075411)",
        "(0.247180, 1.633410, -0.087126)",
        "(0.248054, 1.633564, -0.099260)",
        "(0.248403, 1.633394, -0.105428)",
        "(0.249030, 1.632673, -0.117815)",
        "(0.249612, 1.630991, -0.130362)",
        "(0.250000, 1.628541, -0.142753)",
        "(0.250162, 1.625250, -0.154864)",
        "(0.250185, 1.623334, -0.160855)",
        "(0.250193, 1.618825, -0.172717)",
        "(0.249884, 1.613413, -0.184212)",
        "(0.249433, 1.607139, -0.195377)",
        "(0.248819, 1.599974, -0.206248)",
        "(0.248369, 1.596186, -0.211639)",
        "(0.247277, 1.587614, -0.222102)",
        "(0.246156, 1.578402, -0.232460)",
        "(0.244895, 1.568467, -0.242502)",
        "(0.243484, 1.557672, -0.252081)",
        "(0.242745, 1.551941, -0.256564)",
        "(0.241324, 1.540125, -0.265018)",
        "(0.239972, 1.527769, -0.272654)",
        "(0.238826, 1.514959, -0.279417)",
        "(0.237967, 1.501834, -0.285287)",
        "(0.237571, 1.495200, -0.287958)",
        "(0.237037, 1.481823, -0.292690)",
        "(0.236978, 1.468561, -0.296370)",
        "(0.237141, 1.455165, -0.298602)",
        "(0.237393, 1.441653, -0.299669)",
        "(0.237588, 1.434852, -0.299325)",
        "(0.237743, 1.421151, -0.298220)",
        "(0.237594, 1.407319, -0.296032)",
        "(0.237201, 1.393370, -0.292806)",
        "(0.236537, 1.379301, -0.288280)",
        "(0.236263, 1.372325, -0.285637)",
        "(0.235849, 1.358539, -0.280004)",
        "(0.235437, 1.345153, -0.273429)",
        "(0.234976, 1.332282, -0.265973)",
        "(0.234913, 1.320325, -0.257600)",
        "(0.235018, 1.314808, -0.253058)",
        "(0.235214, 1.304324, -0.243051)",
        "(0.235028, 1.294487, -0.231773)",
        "(0.234701, 1.285557, -0.219409)",
        "(0.234391, 1.277777, -0.206321)",
        "(0.234379, 1.274481, -0.199488)",
        "(0.234343, 1.268684, -0.185593)",
        "(0.234215, 1.264201, -0.171478)",
        "(0.234039, 1.261341, -0.157274)",
        "(0.233663, 1.259852, -0.142985)",
        "(0.233476, 1.259562, -0.135861)",
        "(0.233240, 1.260258, -0.121814)",
        "(0.232941, 1.262450, -0.108358)",
        "(0.233053, 1.266041, -0.095607)",
        "(0.233129, 1.270798, -0.083572)",
        "(0.233106, 1.273456, -0.077745)",
        "(0.233157, 1.279938, -0.067042)",
        "(0.233245, 1.287284, -0.057234)",
        "(0.233247, 1.295346, -0.048344)",
        "(0.233127, 1.304335, -0.040678)",
        "(0.233041, 1.309050, -0.037220)",
        "(0.232924, 1.318974, -0.030956)",
        "(0.232653, 1.329388, -0.025521)",
        "(0.232071, 1.339902, -0.020603)",
        "(0.231396, 1.350647, -0.016312)",
        "(0.231093, 1.356129, -0.014404)",
        "(0.230467, 1.367023, -0.010634)",
        "(0.229833, 1.377860, -0.006986)",
        "(0.229401, 1.388736, -0.003720)",
        "(0.229113, 1.399475, -0.000805)",
        "(0.229010, 1.404772, 0.000523)",
        "(0.228840, 1.415344, 0.002796)",
        "(0.228559, 1.425832, 0.004583)",
        "(0.228111, 1.436066, 0.006093)",
        "(0.227504, 1.446115, 0.007270)",
        "(0.227228, 1.451031, 0.007677)",
        "(0.226468, 1.460668, 0.008220)",
        "(0.225596, 1.470172, 0.008190)",
        "(0.224689, 1.479522, 0.007715)",
        "(0.223649, 1.488685, 0.006878)",
        "(0.223162, 1.493240, 0.006263)",
        "(0.222157, 1.502243, 0.004625)",
        "(0.221267, 1.511199, 0.002410)",
        "(0.220438, 1.520186, -0.000450)",
        "(0.219590, 1.528979, -0.003911)",
        "(0.219154, 1.533320, -0.005811)",
        "(0.218675, 1.541944, -0.010248)",
        "(0.217993, 1.550260, -0.015235)",
        "(0.217431, 1.558428, -0.020736)",
        "(0.217066, 1.566412, -0.026727)",
        "(0.216974, 1.570311, -0.029806)",
        "(0.216769, 1.577883, -0.036313)",
        "(0.216640, 1.584729, -0.042649)",
        "(0.216702, 1.591221, -0.049377)",
        "(0.216796, 1.597188, -0.056355)",
        "(0.217013, 1.599940, -0.060007)",
        "(0.217529, 1.604966, -0.067558)",
        "(0.218184, 1.609151, -0.075440)",
        "(0.219197, 1.612563, -0.083863)",
        "(0.220440, 1.615233, -0.092830)",
        "(0.221079, 1.616253, -0.097465)",
        "(0.222318, 1.617835, -0.106940)",
        "(0.223599, 1.618713, -0.116616)",
        "(0.224570, 1.618927, -0.126520)",
        "(0.225463, 1.618528, -0.136584)",
        "(0.225915, 1.618158, -0.141697)",
        "(0.226453, 1.616765, -0.152011)",
        "(0.226905, 1.614746, -0.162375)",
        "(0.227268, 1.611886, -0.172805)",
        "(0.227438, 1.608183, -0.183275)",
        "(0.227509, 1.606088, -0.188536)",
        "(0.227642, 1.601122, -0.199272)",
        "(0.227777, 1.595310, -0.210105)",
        "(0.227881, 1.588513, -0.220908)",
        "(0.227800, 1.580864, -0.231413)",
        "(0.227645, 1.576647, -0.236547)",
        "(0.227134, 1.567555, -0.246491)",
        "(0.226600, 1.557514, -0.255781)",
        "(0.226135, 1.546659, -0.264386)",
        "(0.225555, 1.535068, -0.272119)",
        "(0.225192, 1.528903, -0.275592)",
        "(0.224454, 1.516185, -0.281895)",
        "(0.223766, 1.502998, -0.287321)",
        "(0.223329, 1.489589, -0.292199)",
        "(0.223062, 1.476048, -0.296586)",
        "(0.222994, 1.469254, -0.298506)",
        "(0.222965, 1.455544, -0.301939)",
        "(0.223063, 1.441652, -0.304845)",
        "(0.223243, 1.427667, -0.307297)",
        "(0.223393, 1.413668, -0.309298)",
        "(0.223429, 1.406716, -0.310076)",
        "(0.223543, 1.392905, -0.311287)",
        "(0.223661, 1.379151, -0.311892)",
        "(0.223910, 1.365508, -0.311756)",
        "(0.224204, 1.352050, -0.310916)",
        "(0.224305, 1.345422, -0.310193)",
        "(0.224578, 1.332339, -0.308165)",
        "(0.224942, 1.319560, -0.305231)",
        "(0.225446, 1.307224, -0.301277)",
        "(0.226043, 1.295376, -0.296358)",
        "(0.226328, 1.289650, -0.293471)",
        "(0.226864, 1.278430, -0.286815)",
        "(0.227451, 1.267673, -0.278830)",
        "(0.228128, 1.257545, -0.269616)",
        "(0.228869, 1.248044, -0.259092)",
        "(0.229260, 1.243599, -0.253292)",
        "(0.230075, 1.235087, -0.240966)",
        "(0.230752, 1.227150, -0.227560)",
        "(0.231489, 1.220117, -0.213464)",
        "(0.232262, 1.214242, -0.199182)",
        "(0.232624, 1.211811, -0.192055)",
        "(0.233308, 1.207750, -0.177922)",
        "(0.233612, 1.204710, -0.163644)",
        "(0.233407, 1.202713, -0.149258)",
        "(0.233142, 1.202284, -0.134991)",
        "(0.232898, 1.202632, -0.127885)",
        "(0.232221, 1.203974, -0.113638)",
        "(0.231265, 1.207208, -0.099788)",
        "(0.230178, 1.211933, -0.086414)",
        "(0.228938, 1.218457, -0.073765)",
        "(0.228283, 1.222466, -0.067800)",
        "(0.226788, 1.231369, -0.056463)",
        "(0.225017, 1.241854, -0.046243)",
        "(0.223133, 1.254065, -0.037201)",
        "(0.221058, 1.267543, -0.029225)",
        "(0.220061, 1.274813, -0.025696)",
        "(0.218053, 1.289917, -0.019322)",
        "(0.216023, 1.305787, -0.013784)",
        "(0.214229, 1.322327, -0.009168)",
        "(0.212790, 1.339364, -0.005443)",
        "(0.212237, 1.348134, -0.004053)",
        "(0.211519, 1.365632, -0.001863)",
        "(0.210949, 1.383025, -0.000363)",
        "(0.210360, 1.400238, 0.000484)",
        "(0.209703, 1.416972, 0.000795)",
        "(0.209438, 1.425228, 0.000781)",
        "(0.209255, 1.441262, 0.000239)",
        "(0.209077, 1.456855, -0.000772)",
        "(0.208957, 1.471994, -0.002311)",
        "(0.208537, 1.486415, -0.004145)",
        "(0.208304, 1.493310, -0.005134)",
        "(0.207895, 1.506571, -0.007154)",
        "(0.208109, 1.519148, -0.009442)",
        "(0.208682, 1.530966, -0.012123)",
        "(0.209308, 1.541993, -0.015299)",
        "(0.209647, 1.547163, -0.017187)",
        "(0.210268, 1.557072, -0.021586)",
        "(0.211059, 1.566197, -0.026795)",
        "(0.212070, 1.574566, -0.032922)",
        "(0.213387, 1.582143, -0.039897)",
        "(0.214124, 1.585664, -0.043617)",
        "(0.215642, 1.592011, -0.051642)",
        "(0.217224, 1.597500, -0.060384)",
        "(0.218745, 1.602450, -0.069544)",
        "(0.220110, 1.606485, -0.079238)",
        "(0.220815, 1.608206, -0.084259)",
        "(0.222363, 1.611157, -0.094610)",
        "(0.223895, 1.613364, -0.105306)",
        "(0.225504, 1.614856, -0.116295)",
        "(0.226973, 1.615649, -0.127490)",
        "(0.227571, 1.615746, -0.133175)",
        "(0.228634, 1.615464, -0.144584)",
        "(0.229608, 1.614379, -0.156040)",
        "(0.230420, 1.612315, -0.167368)",
        "(0.231128, 1.609354, -0.178572)",
        "(0.231356, 1.607497, -0.184138)",
        "(0.231535, 1.603212, -0.195226)",
        "(0.231300, 1.598017, -0.206189)",
        "(0.230992, 1.591992, -0.217177)",
        "(0.230488, 1.585286, -0.228188)",
        "(0.230115, 1.581573, -0.233652)",
        "(0.229349, 1.573660, -0.244430)",
        "(0.228608, 1.565192, -0.255128)",
        "(0.228168, 1.556004, -0.265480)",
        "(0.227794, 1.546446, -0.275482)",
        "(0.227556, 1.541340, -0.280241)",
        "(0.227274, 1.530777, -0.289436)",
        "(0.227363, 1.519606, -0.297897)",
        "(0.227519, 1.507928, -0.305522)",
        "(0.227685, 1.495876, -0.312271)",
        "(0.227797, 1.489725, -0.315362)",
        "(0.228170, 1.477119, -0.320925)",
        "(0.228798, 1.464207, -0.325741)",
        "(0.229566, 1.450934, -0.329649)",
        "(0.230075, 1.437155, -0.332551)",
        "(0.230245, 1.430186, -0.333817)",
        "(0.230442, 1.415992, -0.335843)",
        "(0.230769, 1.401815, -0.337192)",
        "(0.231282, 1.387716, -0.337751)",
        "(0.231702, 1.373657, -0.337490)",
        "(0.231829, 1.366706, -0.336951)",
        "(0.232113, 1.352946, -0.335193)",
        "(0.232404, 1.339445, -0.332339)",
        "(0.232802, 1.326208, -0.328211)",
        "(0.233365, 1.313228, -0.322757)",
        "(0.233617, 1.306806, -0.319427)",
        "(0.234023, 1.293924, -0.311845)",
        "(0.234302, 1.281360, -0.303173)",
        "(0.234457, 1.269503, -0.293623)",
        "(0.234552, 1.258561, -0.283214)",
        "(0.234503, 1.253446, -0.277554)",
        "(0.234183, 1.243641, -0.265495)",
        "(0.233915, 1.234979, -0.252675)",
        "(0.233529, 1.227409, -0.239275)",
        "(0.233051, 1.220896, -0.225139)",
        "(0.232743, 1.218046, -0.217747)",
        "(0.232222, 1.213118, -0.202530)",
        "(0.231948, 1.209615, -0.186951)",
        "(0.231624, 1.207437, -0.171540)",
        "(0.231006, 1.206640, -0.156374)",
        "(0.230605, 1.206914, -0.148862)",
        "(0.229725, 1.208450, -0.133796)",
        "(0.228940, 1.211741, -0.118855)",
        "(0.228194, 1.216847, -0.104601)",
        "(0.227367, 1.223794, -0.091090)",
        "(0.226890, 1.227999, -0.084610)",
        "(0.225877, 1.237393, -0.072143)",
        "(0.224851, 1.248366, -0.060641)",
        "(0.223892, 1.260671, -0.050108)",
        "(0.222796, 1.274109, -0.040575)",
        "(0.222214, 1.281309, -0.036322)",
        "(0.220989, 1.296322, -0.028550)",
        "(0.219863, 1.312169, -0.021756)",
        "(0.218900, 1.328707, -0.015910)",
        "(0.218177, 1.345751, -0.010770)",
        "(0.218040, 1.354439, -0.008494)",
        "(0.217893, 1.372328, -0.004487)",
        "(0.217670, 1.389071, -0.001356)",
        "(0.217125, 1.405492, 0.001206)",
        "(0.216280, 1.421710, 0.003234)",
        "(0.215860, 1.429735, 0.003925)",
        "(0.215277, 1.445596, 0.004779)",
        "(0.214822, 1.461108, 0.004848)",
        "(0.214309, 1.476030, 0.004141)",
        "(0.213832, 1.490345, 0.002686)",
        "(0.213556, 1.497221, 0.001708)",
        "(0.213240, 1.510477, -0.000594)",
        "(0.213224, 1.522922, -0.003569)",
        "(0.213632, 1.534609, -0.007410)",
        "(0.214161, 1.545415, -0.012025)",
        "(0.214391, 1.550545, -0.014582)",
        "(0.215163, 1.560175, -0.020325)",
        "(0.216401, 1.569038, -0.026896)",
        "(0.217856, 1.577314, -0.033989)",
        "(0.219169, 1.584994, -0.041587)",
        "(0.219757, 1.588636, -0.045480)",
        "(0.220958, 1.595500, -0.053592)",
        "(0.222078, 1.601776, -0.062108)",
        "(0.223207, 1.607438, -0.070817)",
        "(0.224390, 1.612356, -0.079779)",
        "(0.225013, 1.614562, -0.084352)",
        "(0.226393, 1.618186, -0.093799)",
        "(0.227904, 1.621042, -0.103562)",
        "(0.229412, 1.623000, -0.113673)",
        "(0.230848, 1.623958, -0.124102)",
        "(0.231608, 1.624010, -0.129423)",
        "(0.232988, 1.623588, -0.140284)",
        "(0.234074, 1.622375, -0.151426)",
        "(0.234703, 1.620389, -0.162659)",
        "(0.234859, 1.617748, -0.173981)",
        "(0.234813, 1.616109, -0.179721)",
        "(0.234562, 1.612268, -0.191171)",
        "(0.234091, 1.607438, -0.202552)",
        "(0.233536, 1.601907, -0.213838)",
        "(0.232668, 1.595778, -0.225218)",
        "(0.232185, 1.592377, -0.230954)",
        "(0.231370, 1.585017, -0.242538)",
        "(0.230974, 1.576921, -0.253999)",
        "(0.230888, 1.568099, -0.265288)",
        "(0.231105, 1.558663, -0.276392)",
        "(0.231283, 1.553676, -0.281792)",
        "(0.231663, 1.543245, -0.292234)",
        "(0.232406, 1.532246, -0.302016)",
        "(0.233488, 1.520738, -0.311049)",
        "(0.234551, 1.508747, -0.319043)",
        "(0.235106, 1.502556, -0.322532)",
        "(0.236248, 1.489877, -0.328966)",
        "(0.237626, 1.476834, -0.334665)",
        "(0.239160, 1.463432, -0.339645)",
        "(0.240639, 1.449654, -0.343895)",
        "(0.241290, 1.442595, -0.345745)",
        "(0.242663, 1.428322, -0.348750)",
        "(0.244209, 1.413817, -0.350883)",
        "(0.246117, 1.399232, -0.351650)",
        "(0.248143, 1.384771, -0.351445)",
        "(0.248969, 1.377469, -0.350911)",
        "(0.250350, 1.362844, -0.349403)",
        "(0.251913, 1.348697, -0.347003)",
        "(0.253546, 1.335058, -0.343765)",
        "(0.254961, 1.321863, -0.339450)",
        "(0.255469, 1.315434, -0.336833)",
        "(0.256216, 1.302786, -0.331007)",
        "(0.256761, 1.290725, -0.324388)",
        "(0.257031, 1.279197, -0.317073)",
        "(0.256730, 1.268010, -0.309001)",
        "(0.256363, 1.262574, -0.304572)",
        "(0.255354, 1.252041, -0.295127)",
        "(0.254122, 1.242232, -0.285016)",
        "(0.253039, 1.233477, -0.274210)",
        "(0.251769, 1.225554, -0.262411)",
        "(0.250968, 1.221865, -0.256093)",
        "(0.249390, 1.215140, -0.242934)",
        "(0.247877, 1.209465, -0.229152)",
        "(0.246383, 1.204778, -0.214907)",
        "(0.245036, 1.201602, -0.200144)",
        "(0.244365, 1.200419, -0.192647)",
        "(0.242971, 1.198744, -0.177536)",
        "(0.241587, 1.198161, -0.162123)",
        "(0.240151, 1.198757, -0.146647)",
        "(0.238631, 1.200610, -0.131535)",
        "(0.237865, 1.202212, -0.124271)",
        "(0.236267, 1.206365, -0.110249)",
        "(0.234494, 1.211864, -0.096793)"
    ],
    "rightHandRotations": [
        "(62.139320, 288.601400, 292.989800)",
        "(62.036090, 288.490900, 292.849000)",
        "(61.990200, 288.417700, 292.741000)",
        "(61.921630, 288.345000, 292.618400)",
        "(61.880610, 288.269800, 292.550400)",
        "(61.863170, 288.223000, 292.508000)",
        "(61.860280, 288.194900, 292.480900)",
        "(61.868610, 288.177300, 292.464600)",
        "(61.938140, 288.191300, 292.481200)",
        "(62.099610, 288.251300, 292.549100)",
        "(62.274270, 288.345700, 292.665300)",
        "(62.417350, 288.457700, 292.766900)",
        "(62.489360, 288.513500, 292.802400)",
        "(62.630340, 288.709100, 292.927900)",
        "(62.764040, 288.925000, 293.054700)",
        "(62.875030, 289.146700, 293.224100)",
        "(62.949400, 289.312100, 293.334700)",
        "(62.981520, 289.397100, 293.367200)",
        "(63.025650, 289.581200, 293.465900)",
        "(63.081950, 289.738700, 293.641100)",
        "(63.184110, 289.831200, 293.868900)",
        "(63.318110, 289.764800, 293.924600)",
        "(63.381050, 289.707300, 293.935000)",
        "(63.469950, 289.560400, 293.996900)",
        "(63.514300, 289.349500, 294.059900)",
        "(63.504410, 289.112300, 294.065200)",
        "(63.492340, 288.740000, 293.990800)",
        "(63.486370, 288.500200, 293.922500)",
        "(63.474830, 287.862800, 293.668400)",
        "(63.407100, 287.212200, 293.401500)",
        "(63.262870, 286.590500, 293.124400)",
        "(63.088860, 285.921500, 292.789000)",
        "(63.007260, 285.570400, 292.603900)",
        "(62.830920, 284.841400, 292.231600)",
        "(62.611010, 284.196400, 291.914800)",
        "(62.321620, 283.682000, 291.657600)",
        "(62.019990, 283.135000, 291.377800)",
        "(61.875950, 282.848400, 291.219500)",
        "(61.597860, 282.301800, 290.900500)",
        "(61.343750, 281.838700, 290.659000)",
        "(61.146770, 281.458600, 290.522000)",
        "(61.017890, 281.144900, 290.455700)",
        "(60.968020, 281.011000, 290.433200)",
        "(60.899510, 280.836500, 290.443200)",
        "(60.847750, 280.713600, 290.527100)",
        "(60.818070, 280.604000, 290.628900)",
        "(60.813760, 280.480500, 290.712600)",
        "(60.830180, 280.392100, 290.726300)",
        "(60.881870, 280.220600, 290.742800)",
        "(60.954420, 280.093200, 290.806100)",
        "(61.048160, 279.975600, 290.876900)",
        "(61.180580, 279.831000, 290.881100)",
        "(61.249470, 279.768700, 290.896500)",
        "(61.421090, 279.676800, 290.971500)",
        "(61.623250, 279.607300, 291.081800)",
        "(61.844370, 279.568400, 291.207700)",
        "(62.056260, 279.522300, 291.299900)",
        "(62.158420, 279.510300, 291.341500)",
        "(62.334120, 279.473000, 291.377900)",
        "(62.461110, 279.447000, 291.420300)",
        "(62.540560, 279.481300, 291.478000)",
        "(62.583280, 279.542900, 291.474500)",
        "(62.584860, 279.574200, 291.472300)",
        "(62.584610, 279.676100, 291.478100)",
        "(62.558800, 279.806900, 291.460800)",
        "(62.505900, 279.977500, 291.441200)",
        "(62.437340, 280.145500, 291.426300)",
        "(62.389260, 280.236000, 291.407400)",
        "(62.291170, 280.394600, 291.292200)",
        "(62.155050, 280.443500, 291.027200)",
        "(61.960090, 280.588400, 290.840300)",
        "(61.742100, 280.802300, 290.766400)",
        "(61.655830, 280.899000, 290.734300)",
        "(61.523780, 281.029300, 290.661600)",
        "(61.451170, 281.045300, 290.528300)",
        "(61.403260, 280.966700, 290.357200)",
        "(61.379970, 280.980500, 290.324800)",
        "(61.377380, 281.016400, 290.353700)",
        "(61.382100, 281.085500, 290.388500)",
        "(61.458900, 281.078700, 290.332500)",
        "(61.669250, 280.937500, 290.145000)",
        "(61.839130, 280.817800, 290.025600)",
        "(61.907850, 280.836100, 290.056000)",
        "(62.094060, 280.968700, 290.207200)",
        "(62.326080, 281.116100, 290.404100)",
        "(62.605500, 281.172500, 290.543200)",
        "(62.892750, 281.171700, 290.614900)",
        "(63.036830, 281.143200, 290.633000)",
        "(63.302370, 281.089500, 290.685900)",
        "(63.498990, 281.058500, 290.753300)",
        "(63.624470, 281.030900, 290.749700)",
        "(63.695390, 281.078900, 290.798100)",
        "(63.689180, 281.067100, 290.798900)",
        "(63.722090, 281.067800, 290.841000)",
        "(63.733230, 281.058000, 290.849300)",
        "(63.695530, 281.058200, 290.847100)",
        "(63.528790, 281.080500, 290.824600)",
        "(63.452760, 281.100600, 290.831200)",
        "(63.319210, 281.103200, 290.825500)",
        "(63.203330, 281.047500, 290.831300)",
        "(63.135920, 281.015100, 290.883500)",
        "(62.971480, 280.786600, 291.015300)",
        "(62.615460, 280.467000, 290.908500)",
        "(61.591850, 280.242400, 290.643700)",
        "(59.805030, 279.261900, 288.709900)",
        "(57.202570, 277.788400, 285.509000)",
        "(53.829310, 277.101400, 283.121200)",
        "(52.188640, 276.881300, 282.377700)",
        "(48.312710, 275.987100, 281.468900)",
        "(44.165660, 275.584200, 282.006700)",
        "(39.880160, 275.458000, 283.168300)",
        "(35.300400, 275.489000, 284.043300)",
        "(32.967690, 275.574900, 284.434300)",
        "(28.385560, 275.954000, 285.151100)",
        "(23.783260, 276.246400, 285.695400)",
        "(18.647780, 276.383000, 286.392700)",
        "(13.320030, 276.580000, 287.311400)",
        "(10.707650, 276.534500, 287.650400)",
        "(5.414164, 276.158100, 288.098100)",
        "(0.294285, 276.140400, 288.820000)",
        "(354.890400, 276.470300, 289.883900)",
        "(348.814900, 276.701000, 291.909300)",
        "(345.553100, 276.697900, 293.232100)",
        "(338.979000, 276.161600, 296.747400)",
        "(333.107200, 275.043400, 300.808400)",
        "(327.464100, 273.675900, 304.025800)",
        "(322.798400, 273.134200, 305.498400)",
        "(320.942100, 273.180100, 306.039600)",
        "(317.613300, 273.587900, 306.510600)",
        "(315.129000, 273.100100, 307.809800)",
        "(313.159500, 272.325300, 308.982700)",
        "(311.728700, 271.832600, 309.655500)",
        "(311.124400, 271.691300, 309.824400)",
        "(310.518500, 271.538200, 309.979700)",
        "(310.602800, 271.613500, 309.768700)",
        "(311.215800, 271.199600, 309.756000)",
        "(312.057200, 270.663000, 309.786300)",
        "(312.515000, 270.472600, 309.644300)",
        "(313.659700, 270.204300, 309.174100)",
        "(315.189800, 269.997600, 308.650000)",
        "(317.539500, 270.006300, 308.086500)",
        "(321.076900, 269.882100, 307.878700)",
        "(323.285700, 269.588300, 307.986300)",
        "(328.404800, 268.598800, 308.428700)",
        "(333.884900, 267.530300, 308.322600)",
        "(339.849600, 266.530900, 307.121200)",
        "(346.672900, 265.873700, 304.548800)",
        "(350.241000, 265.485100, 303.257400)",
        "(357.940700, 264.533500, 300.692700)",
        "(5.831139, 263.540400, 298.139900)",
        "(13.893150, 262.346000, 294.863600)",
        "(21.794230, 260.823100, 291.548200)",
        "(25.522500, 260.116500, 290.139700)",
        "(32.526180, 258.823400, 288.017900)",
        "(38.603370, 257.346700, 285.700000)",
        "(44.157160, 256.327500, 282.944600)",
        "(49.201810, 255.329800, 279.630800)",
        "(51.520930, 254.884600, 277.792100)",
        "(55.895020, 254.529100, 274.033700)",
        "(60.243900, 255.318500, 270.698200)",
        "(65.048780, 257.406400, 268.255100)",
        "(70.406740, 262.073700, 268.497700)",
        "(72.962040, 266.150300, 270.525500)",
        "(77.577100, 281.365400, 282.887000)",
        "(80.114520, 311.119900, 314.216500)",
        "(77.575680, 318.016300, 327.522100)",
        "(74.547490, 300.142900, 311.314800)",
        "(73.559610, 293.711800, 304.424500)",
        "(72.484040, 281.131600, 287.644000)",
        "(72.763860, 276.524700, 278.827400)",
        "(73.415310, 277.687700, 277.272000)",
        "(73.316800, 280.806600, 279.316100)",
        "(73.226440, 282.308700, 280.375800)",
        "(73.010670, 288.067900, 286.506500)",
        "(73.291460, 293.180300, 292.262700)",
        "(73.676220, 298.231200, 298.805400)",
        "(73.541820, 301.500700, 304.369700)",
        "(73.386810, 302.144800, 306.288100)",
        "(73.009200, 300.785000, 307.583200)",
        "(72.589000, 296.407900, 305.476300)",
        "(71.937190, 290.926700, 301.555600)",
        "(71.003900, 285.971200, 297.537600)",
        "(70.492750, 284.014500, 295.968000)",
        "(69.405090, 280.980500, 293.543600)",
        "(68.248420, 278.687700, 291.926800)",
        "(66.931660, 276.777000, 290.909200)",
        "(65.541280, 275.332600, 290.333900)",
        "(64.876730, 274.831300, 290.221400)",
        "(63.658840, 274.166100, 290.200200)",
        "(62.495810, 273.271700, 289.854500)",
        "(61.363570, 272.129700, 289.097500)",
        "(60.331080, 271.044400, 288.191800)",
        "(59.867620, 270.554000, 287.752600)",
        "(59.103180, 269.593300, 286.847100)",
        "(58.478360, 268.649300, 286.045700)",
        "(58.030510, 268.078600, 285.672400)",
        "(57.723340, 267.628400, 285.502500)",
        "(57.570600, 267.417900, 285.449400)",
        "(57.349720, 267.177700, 285.429200)",
        "(57.289130, 267.062900, 285.391000)",
        "(57.516990, 267.217200, 285.403600)",
        "(57.891100, 267.383400, 285.314100)",
        "(58.128760, 267.515200, 285.307400)",
        "(58.599680, 268.512500, 286.357200)",
        "(58.608350, 269.611000, 287.858900)",
        "(57.991950, 270.432400, 288.960800)",
        "(56.567430, 270.602900, 289.089000)",
        "(55.620900, 270.780500, 289.040900)",
        "(53.648530, 271.177500, 288.545800)",
        "(51.807090, 270.955900, 287.166800)",
        "(49.739520, 270.831900, 286.228900)",
        "(47.551350, 271.320000, 286.536500)",
        "(46.352450, 271.597100, 286.891700)",
        "(43.459760, 272.115400, 287.999400)",
        "(40.009950, 272.962500, 289.736400)",
        "(36.139130, 274.773500, 292.050300)",
        "(31.495530, 277.022200, 294.043700)",
        "(28.810680, 278.073400, 294.716900)",
        "(22.860050, 280.387900, 295.858200)",
        "(16.541850, 282.320200, 296.598100)",
        "(10.122070, 283.797700, 297.090200)",
        "(3.413032, 285.490800, 298.285300)",
        "(359.903900, 286.205700, 299.005700)",
        "(352.730600, 287.072200, 300.430700)",
        "(345.646800, 287.174800, 302.078400)",
        "(338.472100, 287.375400, 303.919100)",
        "(331.521500, 287.782400, 305.485200)",
        "(328.094500, 287.915600, 306.281200)",
        "(321.656400, 287.953400, 307.812400)",
        "(315.540100, 288.069000, 308.909200)",
        "(309.916500, 289.539800, 308.400400)",
        "(304.927700, 290.851000, 307.436700)",
        "(302.623000, 291.531100, 306.937200)",
        "(298.390000, 293.037900, 305.773000)",
        "(294.615800, 295.192100, 303.893600)",
        "(291.652000, 297.617800, 301.804900)",
        "(289.257300, 300.103100, 299.578600)",
        "(288.156200, 301.446800, 298.276800)",
        "(286.433300, 304.553600, 295.157000)",
        "(285.144200, 307.356800, 292.115700)",
        "(283.908800, 311.450900, 287.986300)",
        "(282.986500, 316.482900, 282.803800)",
        "(282.550300, 318.793900, 280.336300)",
        "(281.900300, 322.047200, 276.831000)",
        "(281.486300, 324.385100, 274.229500)",
        "(281.294800, 325.712400, 272.206600)",
        "(280.975700, 326.411600, 271.056000)",
        "(280.845900, 326.442300, 270.868000)",
        "(280.673500, 326.400800, 270.541000)",
        "(280.571800, 325.324300, 271.348000)",
        "(280.531500, 323.628900, 272.800700)",
        "(280.347800, 324.274800, 271.905300)",
        "(280.233900, 324.826200, 271.286800)",
        "(279.860800, 324.876200, 271.067100)",
        "(279.425700, 323.467100, 272.284100)",
        "(279.046800, 322.791900, 272.799900)",
        "(278.543500, 323.410700, 272.101100)",
        "(278.339000, 323.556800, 271.892200)",
        "(277.931100, 322.848000, 272.336700)",
        "(277.528600, 321.954200, 273.094800)",
        "(277.101100, 322.623000, 272.225600)",
        "(276.615600, 322.171800, 272.414600)",
        "(276.356900, 321.590000, 272.842800)",
        "(275.873800, 318.596200, 275.445100)",
        "(275.370600, 313.558700, 280.068700)",
        "(274.809900, 309.602400, 283.555700)",
        "(274.413200, 303.947500, 288.747300)",
        "(274.230400, 302.045200, 290.424300)",
        "(273.782700, 302.691500, 289.269900)",
        "(273.296100, 305.796100, 285.841600)",
        "(273.204100, 306.109600, 285.209700)",
        "(273.199900, 310.486600, 280.527600)",
        "(273.168300, 313.230300, 277.614000)",
        "(273.003800, 319.515900, 271.155400)",
        "(272.870500, 322.758400, 267.561600)",
        "(272.605300, 326.875200, 263.163100)",
        "(272.278600, 332.523400, 257.269900)",
        "(272.105400, 335.186500, 254.483300)",
        "(271.722500, 338.066300, 251.308000)",
        "(271.326200, 340.637300, 248.493500)",
        "(271.275600, 314.306400, 274.550400)",
        "(271.796900, 285.247500, 303.383600)",
        "(272.128400, 275.562100, 312.956100)",
        "(272.643700, 262.183500, 326.086600)",
        "(272.915200, 254.836200, 333.349700)",
        "(273.763800, 251.096300, 336.977900)",
        "(274.779800, 248.920300, 339.050800)",
        "(275.088600, 247.488000, 340.499900)",
        "(275.361200, 246.657800, 341.351000)",
        "(275.991100, 247.404300, 340.591300)",
        "(276.479300, 248.400400, 339.854200)",
        "(276.598600, 246.217500, 341.912700)",
        "(276.631700, 245.367400, 342.724000)",
        "(276.822600, 246.041200, 342.234800)",
        "(277.095500, 244.624900, 343.623000)",
        "(277.127600, 242.509600, 345.691200)",
        "(277.202800, 241.357300, 346.807900)",
        "(277.331200, 241.077800, 347.017300)",
        "(277.444100, 239.759400, 348.281400)",
        "(277.577800, 237.632200, 350.430500)",
        "(277.733100, 236.506800, 351.605500)",
        "(277.891400, 235.922600, 352.108500)",
        "(277.999800, 235.677100, 352.342300)",
        "(278.221000, 235.323600, 352.754400)",
        "(278.345900, 235.027300, 353.114000)",
        "(278.460100, 234.791400, 353.446800)",
        "(278.649500, 235.025300, 353.292600)",
        "(278.724100, 235.097400, 353.267800)",
        "(278.887600, 235.009400, 353.415100)",
        "(279.047500, 234.695600, 353.815600)",
        "(279.287400, 234.342300, 354.272700)",
        "(279.471800, 234.106400, 354.552700)",
        "(279.532400, 234.042700, 354.665700)",
        "(279.667300, 233.641000, 355.128000)",
        "(279.848500, 233.201200, 355.591500)",
        "(280.002400, 232.775400, 356.047400)",
        "(280.136800, 232.227600, 356.706900)",
        "(280.180200, 231.898700, 357.036200)",
        "(280.316000, 231.227500, 357.675000)",
        "(280.422200, 230.147100, 358.785100)",
        "(280.491400, 228.837800, 0.070210)",
        "(280.428000, 227.278000, 1.571203)",
        "(280.407600, 226.537900, 2.320623)",
        "(280.269200, 224.555000, 4.310068)",
        "(279.995600, 222.156700, 6.813202)",
        "(279.726300, 218.933000, 10.301540)",
        "(279.258700, 215.902300, 13.514650)",
        "(279.007000, 214.330200, 15.175390)",
        "(278.482500, 211.085400, 18.840340)",
        "(278.030900, 207.771500, 22.592090)",
        "(277.531400, 205.166200, 25.589700)",
        "(276.974900, 200.876100, 30.378070)",
        "(276.736300, 198.551000, 32.971120)",
        "(276.338800, 193.750500, 38.280820)",
        "(275.983200, 189.309800, 43.374680)",
        "(275.680000, 185.960300, 47.279010)",
        "(275.457900, 182.768500, 51.047290)",
        "(275.349400, 181.649600, 52.463370)",
        "(275.123400, 179.455400, 55.249710)",
        "(274.892600, 177.174800, 58.102520)",
        "(274.608300, 175.371500, 60.430160)",
        "(274.310900, 174.265300, 62.036510)",
        "(274.153900, 173.786200, 62.719520)",
        "(273.838300, 173.323200, 63.642810)",
        "(273.645100, 173.901900, 63.573590)",
        "(273.388100, 176.810400, 60.984360)",
        "(273.172900, 180.344000, 57.738450)",
        "(273.085400, 182.516400, 55.718290)",
        "(272.905300, 187.465000, 51.084750)",
        "(272.795300, 191.927900, 46.910890)",
        "(272.683300, 195.691500, 43.422260)",
        "(272.620200, 199.171600, 40.216350)",
        "(272.595400, 200.903600, 38.586220)",
        "(272.551400, 204.872800, 34.753350)",
        "(272.649000, 210.163600, 29.706320)",
        "(272.838700, 214.030100, 26.188620)",
        "(273.043100, 216.913900, 23.684270)",
        "(273.128800, 218.234600, 22.515780)",
        "(273.317500, 221.932100, 19.232470)",
        "(273.521500, 227.883600, 13.766240)",
        "(273.791900, 236.666400, 5.421737)",
        "(274.200600, 245.153900, 357.481300)",
        "(274.424700, 248.471900, 354.558300)",
        "(274.887600, 255.447200, 348.350800)",
        "(275.441100, 263.322400, 341.215600)",
        "(276.090000, 270.160300, 335.066700)",
        "(276.792200, 276.019300, 329.966400)",
        "(277.315600, 278.478100, 327.904100)",
        "(278.564500, 282.281200, 324.884300)",
        "(279.946900, 285.151600, 322.780300)",
        "(281.547400, 286.575200, 322.098100)",
        "(283.266000, 287.601300, 321.716300)",
        "(284.093600, 287.964000, 321.676200)",
        "(286.038500, 288.430200, 321.759000)",
        "(288.109000, 288.864700, 321.591700)",
        "(289.925600, 288.920500, 321.935100)",
        "(291.791000, 289.273100, 321.989300)",
        "(292.722300, 289.332400, 321.981600)",
        "(294.396000, 289.321400, 322.083000)",
        "(296.002600, 289.484400, 321.893900)",
        "(297.531200, 289.251900, 322.031500)",
        "(299.128700, 288.867900, 322.208800)",
        "(299.977400, 288.671800, 322.297200)",
        "(301.385500, 288.233300, 322.335500)",
        "(302.624300, 287.612500, 322.522300)",
        "(303.791000, 286.970200, 322.781000)",
        "(304.979500, 286.496300, 322.672400)",
        "(305.510700, 286.215800, 322.581900)",
        "(306.579000, 285.129200, 322.913400)",
        "(307.527500, 283.701100, 323.489500)",
        "(308.412800, 282.785000, 323.508800)",
        "(309.235200, 281.768600, 323.486200)",
        "(309.629600, 281.046600, 323.628200)",
        "(310.404800, 279.131600, 324.161100)",
        "(311.195600, 277.060900, 324.814300)",
        "(311.874700, 274.959600, 325.335400)",
        "(312.379200, 272.687500, 325.915500)",
        "(312.490600, 271.617200, 326.215700)",
        "(312.511300, 269.934300, 326.314100)",
        "(312.529600, 268.494900, 326.042400)",
        "(312.346400, 267.018400, 325.839400)",
        "(311.796100, 265.692500, 325.573100)",
        "(311.338700, 265.125200, 325.470700)",
        "(310.185400, 263.864300, 325.436000)",
        "(309.032700, 262.598300, 325.331100)",
        "(307.878700, 261.547700, 325.198300)",
        "(306.373500, 260.980500, 324.910200)",
        "(305.525300, 261.047400, 324.570300)",
        "(303.825400, 261.198900, 323.894700)",
        "(301.833100, 261.513000, 323.139800)",
        "(299.956500, 261.942100, 322.609500)",
        "(298.054000, 262.432800, 321.849000)",
        "(297.032700, 262.829200, 321.323700)",
        "(295.061800, 263.867200, 320.113100)",
        "(293.087700, 264.647100, 319.210600)",
        "(290.929700, 265.233600, 318.677900)",
        "(288.668300, 265.639100, 318.465600)",
        "(287.575900, 265.906400, 318.247500)",
        "(285.407500, 266.857900, 317.302900)",
        "(283.460200, 267.079600, 317.397500)",
        "(281.566200, 267.282300, 317.635600)",
        "(279.924300, 268.380400, 316.808800)",
        "(279.086500, 269.331600, 316.004500)",
        "(277.415300, 272.837100, 312.899000)",
        "(276.090800, 275.203900, 310.687500)",
        "(274.841500, 275.540500, 310.640700)",
        "(273.722200, 276.888800, 309.712000)",
        "(273.201200, 278.521000, 308.196000)",
        "(272.268400, 283.768400, 303.217600)",
        "(271.423300, 293.064500, 294.316100)",
        "(270.737000, 338.834800, 248.924600)",
        "(271.127100, 43.130180, 184.988700)",
        "(271.459200, 57.539640, 170.787200)",
        "(272.176700, 72.874080, 155.901700)",
        "(272.860600, 77.144970, 152.185000)",
        "(273.582700, 80.571980, 149.435200)",
        "(274.344500, 84.142480, 146.683500)",
        "(274.724400, 86.061120, 145.123200)",
        "(275.531100, 88.149310, 143.794200)",
        "(276.294700, 89.770810, 143.124700)",
        "(276.829700, 90.839420, 143.031600)",
        "(277.262200, 91.009650, 143.749900)",
        "(277.434800, 91.286140, 143.923300)",
        "(277.824300, 91.733870, 144.439700)",
        "(277.993300, 91.959660, 145.187800)",
        "(277.911500, 92.204580, 145.959500)",
        "(277.699500, 91.623210, 147.572000)",
        "(277.603100, 90.835820, 148.842900)",
        "(277.179600, 88.797540, 151.830300)",
        "(276.717000, 86.252510, 155.436200)",
        "(276.092300, 83.664210, 159.090300)",
        "(275.491100, 77.990870, 165.767800)",
        "(275.159000, 74.424810, 169.810200)",
        "(274.536700, 65.527440, 179.685700)",
        "(274.026600, 52.005110, 194.107200)",
        "(273.853000, 32.824670, 214.234300)",
        "(274.000900, 13.056130, 234.912200)",
        "(274.243700, 4.158462, 244.228500)",
        "(275.109100, 349.563900, 259.581000)",
        "(276.207200, 338.514300, 271.259900)",
        "(277.352200, 329.586800, 280.847200)",
        "(278.873600, 322.294700, 288.852100)",
        "(279.676000, 319.161500, 292.312000)",
        "(281.358800, 314.225500, 297.803600)",
        "(283.058800, 311.107800, 301.389600)",
        "(284.863400, 309.096100, 303.720800)",
        "(287.003500, 307.502700, 305.860000)",
        "(288.183800, 306.766600, 306.685700)",
        "(290.538600, 305.918300, 307.501100)",
        "(292.616300, 304.929000, 308.601900)",
        "(294.642900, 303.380200, 310.097300)",
        "(296.799700, 302.061000, 311.548400)",
        "(297.894600, 301.528400, 312.038300)",
        "(300.211300, 301.010800, 312.136400)",
        "(302.455900, 300.257500, 312.444800)",
        "(304.686100, 299.156700, 312.989800)",
        "(306.914700, 298.080000, 313.491500)",
        "(307.990800, 297.597700, 313.568100)",
        "(310.080400, 296.920500, 313.373600)",
        "(312.033300, 295.370400, 313.972400)",
        "(313.829700, 293.771200, 314.564500)",
        "(315.312600, 292.826200, 314.405200)",
        "(316.001600, 292.345200, 314.323200)",
        "(317.387300, 291.083600, 314.299600)",
        "(318.426800, 289.169100, 314.651500)",
        "(318.833000, 287.622800, 314.691800)",
        "(319.032200, 286.004500, 314.656100)",
        "(319.034300, 285.116500, 314.687100)",
        "(318.857200, 283.076300, 314.988400)",
        "(318.436400, 280.951900, 315.448400)",
        "(317.631400, 279.392700, 315.596700)",
        "(317.008600, 278.240500, 315.149600)",
        "(316.713800, 277.516200, 315.085400)",
        "(315.889600, 275.892000, 315.079700)",
        "(314.941800, 274.101600, 315.279700)",
        "(313.802900, 272.785600, 315.382900)",
        "(312.727000, 271.583600, 315.084400)",
        "(312.119000, 271.014200, 315.087200)",
        "(310.806300, 270.164800, 314.991500)",
        "(309.194200, 269.696100, 314.635900)",
        "(307.732300, 269.398900, 314.273100)",
        "(306.265400, 268.878000, 313.919000)",
        "(305.465000, 268.756500, 313.751700)",
        "(303.852200, 268.815700, 313.228000)",
        "(302.308100, 268.661100, 313.049100)",
        "(300.628400, 268.255600, 313.103200)",
        "(298.816800, 267.964600, 313.156100)",
        "(297.884400, 267.754100, 313.259200)",
        "(295.910900, 267.088000, 313.773200)",
        "(293.809700, 266.449700, 314.378400)",
        "(291.966500, 265.799500, 314.927400)",
        "(290.184100, 265.687800, 315.148300)",
        "(289.289300, 265.669900, 315.304300)",
        "(287.496300, 266.383200, 314.847100)",
        "(285.641700, 267.066400, 314.314400)",
        "(283.678500, 266.928600, 314.676100)",
        "(281.775700, 267.170700, 314.801500)",
        "(280.946400, 267.190400, 314.952300)",
        "(279.373200, 267.447100, 315.091800)",
        "(278.006500, 268.671600, 314.318500)",
        "(276.683600, 269.361700, 313.896300)",
        "(275.134900, 269.077500, 314.335600)",
        "(274.369500, 269.961700, 313.604800)",
        "(273.042000, 271.375500, 312.590300)",
        "(271.957600, 269.609600, 314.780900)",
        "(271.050500, 271.085100, 313.728300)",
        "(270.149400, 334.051500, 251.199400)",
        "(270.442400, 71.115330, 154.320800)",
        "(271.251300, 80.854040, 145.062900)",
        "(272.041300, 83.028950, 143.364800)",
        "(272.921200, 85.343110, 141.543700)",
        "(273.838700, 87.057480, 140.476100)",
        "(274.285200, 87.883110, 139.983000)",
        "(275.101400, 88.670750, 139.952700)",
        "(275.622700, 89.923210, 139.486500)",
        "(275.986900, 90.606830, 139.593900)",
        "(276.361800, 90.280720, 140.697400)",
        "(276.609700, 90.382700, 141.020400)",
        "(277.043800, 91.232380, 141.220800)",
        "(277.253200, 91.235760, 142.061100)",
        "(277.432800, 91.191230, 143.087800)",
        "(277.505600, 91.156320, 144.130000)",
        "(277.478000, 91.162060, 144.589600)",
        "(277.448700, 91.338730, 145.456200)",
        "(277.385100, 90.591740, 147.161700)",
        "(277.136800, 89.647280, 149.105100)",
        "(276.757000, 87.784330, 151.951600)",
        "(276.564300, 86.895620, 153.318600)",
        "(276.288400, 85.955570, 155.230000)",
        "(276.064800, 85.478640, 156.669400)",
        "(275.724800, 83.710690, 159.472000)",
        "(275.152400, 78.201770, 165.950100)",
        "(274.807900, 74.075910, 170.527000)",
        "(274.195300, 62.188630, 183.357400)",
        "(273.751800, 49.087570, 197.358100)",
        "(273.561500, 32.841450, 214.598500)",
        "(273.703300, 10.149670, 238.038600)",
        "(274.082900, 359.078600, 249.515300)",
        "(275.081800, 342.172700, 267.215200)",
        "(276.304100, 330.693700, 279.330200)",
        "(277.668000, 323.168000, 287.552400)",
        "(279.339100, 316.418900, 294.938000)",
        "(280.275100, 314.207500, 297.384300)",
        "(282.252700, 311.303500, 300.750900)",
        "(284.106000, 309.194900, 303.256200)",
        "(286.136500, 307.595900, 305.145300)",
        "(288.277000, 306.271000, 306.787400)",
        "(289.329700, 305.580600, 307.584200)",
        "(291.407500, 304.764100, 308.584600)",
        "(293.437700, 303.908300, 309.507400)",
        "(295.334800, 303.036800, 310.456500)",
        "(297.088700, 302.493500, 310.956500)",
        "(297.953400, 302.206100, 311.222900)",
        "(299.820800, 301.351100, 312.002800)",
        "(301.659900, 300.828100, 312.388500)",
        "(303.293900, 300.940300, 311.982800)",
        "(304.735800, 300.661700, 312.024600)",
        "(305.387600, 300.192200, 312.314900)",
        "(306.678300, 299.359000, 312.819600)",
        "(307.969100, 298.782500, 313.000700)",
        "(309.164600, 298.000500, 313.272500)",
        "(310.137100, 297.211900, 313.529200)",
        "(310.620200, 296.796000, 313.498000)",
        "(311.482900, 295.392700, 313.907500)",
        "(312.016600, 293.743700, 314.434600)",
        "(312.441800, 292.113200, 314.870000)",
        "(312.681600, 290.372500, 315.257500)",
        "(312.731200, 289.408200, 315.519600)",
        "(312.725900, 287.598200, 315.934800)",
        "(312.566900, 285.716600, 316.339100)",
        "(312.333100, 283.607600, 317.022200)",
        "(312.119800, 281.930100, 317.232000)",
        "(312.056500, 281.142400, 317.266900)",
        "(311.718700, 279.459900, 317.662200)",
        "(311.415800, 277.938900, 317.853400)",
        "(310.839100, 276.785000, 317.872400)",
        "(310.280200, 275.785500, 317.833200)",
        "(309.986900, 275.362600, 317.747000)",
        "(309.305400, 274.643500, 317.522800)",
        "(308.467800, 273.788500, 317.583900)",
        "(307.445500, 273.054000, 317.500200)",
        "(306.224300, 272.457600, 317.434400)",
        "(305.662500, 272.156300, 317.364400)",
        "(304.475700, 271.689000, 317.184500)",
        "(303.123500, 271.318600, 316.979100)",
        "(301.827200, 270.984800, 316.870300)",
        "(300.596400, 270.584400, 316.839900)",
        "(299.995000, 270.480000, 316.713000)",
        "(298.853600, 270.369800, 316.441400)",
        "(297.708200, 269.958600, 316.461600)",
        "(296.390400, 269.571600, 316.590600)",
        "(295.203800, 269.584300, 316.305600)",
        "(294.639500, 269.690900, 316.086700)",
        "(293.567000, 269.842100, 315.739500)",
        "(292.433200, 269.911900, 315.480700)",
        "(291.173200, 270.261400, 315.040100)",
        "(289.891700, 270.527400, 314.715100)",
        "(289.246900, 270.705400, 314.530500)",
        "(287.946700, 271.085200, 314.139900)",
        "(286.477400, 271.189000, 314.043300)",
        "(284.997800, 271.060800, 314.149800)",
        "(283.656700, 270.498000, 314.833200)",
        "(283.113100, 269.913100, 315.450700)",
        "(282.042800, 268.974000, 316.546500)",
        "(280.771900, 268.223700, 317.413800)",
        "(279.495200, 268.075800, 317.766100)",
        "(278.399000, 267.959100, 318.187300)",
        "(277.812900, 267.838000, 318.502900)",
        "(276.461300, 268.703200, 318.111300)",
        "(275.105100, 272.888700, 314.337200)",
        "(273.905300, 278.887400, 308.919200)",
        "(272.855400, 289.613600, 298.826400)",
        "(272.435100, 296.790600, 291.972000)",
        "(271.770100, 319.321100, 270.168000)",
        "(271.558000, 359.122500, 231.233400)",
        "(272.056000, 30.962340, 200.317600)",
        "(272.874100, 48.438760, 183.839200)",
        "(273.305200, 53.858460, 178.910200)",
        "(274.152000, 60.987890, 172.827500)",
        "(274.926600, 65.706500, 169.208200)",
        "(275.629500, 68.161330, 167.886500)",
        "(276.270800, 70.777850, 166.321600)",
        "(276.552300, 71.618590, 166.069000)",
        "(277.033800, 73.026560, 165.705800)",
        "(277.608800, 73.791850, 165.979800)",
        "(278.027500, 74.768000, 166.103500)",
        "(278.283800, 74.866190, 167.142000)",
        "(278.358200, 74.632770, 167.900000)",
        "(278.425800, 73.576260, 170.031400)",
        "(278.458100, 71.808510, 172.811600)",
        "(278.394300, 70.346760, 175.401500)",
        "(278.212200, 67.982820, 178.914700)",
        "(278.060200, 66.246070, 181.142200)",
        "(277.713800, 61.285740, 187.058800)",
        "(277.240000, 55.438410, 193.861800)",
        "(276.786700, 49.238700, 201.030300)",
        "(276.440600, 41.992740, 209.221700)",
        "(276.322200, 37.429400, 214.265800)",
        "(276.239100, 25.438560, 227.119400)",
        "(276.389000, 10.437500, 242.841700)",
        "(276.866900, 356.684800, 257.370100)",
        "(277.728800, 345.453400, 269.343000)",
        "(278.284300, 341.000000, 274.166000)",
        "(279.604600, 333.332400, 282.423600)",
        "(281.168800, 327.518300, 288.688300)",
        "(282.787400, 323.050500, 293.676700)",
        "(284.507300, 319.567100, 297.494000)",
        "(285.422100, 318.548500, 298.611200)",
        "(287.171900, 316.534700, 300.798900)",
        "(288.840600, 314.245600, 303.342800)",
        "(290.677200, 312.510600, 305.152500)",
        "(292.611000, 311.214600, 306.304100)",
        "(293.559600, 310.451000, 307.037200)",
        "(295.382400, 308.935900, 308.421500)",
        "(297.042900, 307.787900, 309.254900)",
        "(298.452900, 306.766100, 309.872700)",
        "(299.786200, 305.700600, 310.466100)",
        "(300.461900, 305.021000, 310.825100)",
        "(301.772100, 303.388700, 311.786700)",
        "(302.960100, 302.053300, 312.310900)",
        "(304.140600, 300.784800, 312.752100)",
        "(305.251900, 299.283500, 313.291400)",
        "(305.784900, 298.732100, 313.373100)",
        "(306.796800, 297.678100, 313.353200)",
        "(307.639600, 296.499800, 313.480200)",
        "(308.370200, 295.222000, 313.627900)",
        "(309.031400, 293.394300, 314.209000)",
        "(309.313000, 292.688600, 314.295000)",
        "(309.835500, 291.012900, 314.559800)",
        "(310.253800, 288.957000, 315.177500)",
        "(310.630300, 286.751200, 315.825700)",
        "(310.836600, 284.345900, 316.722400)",
        "(310.920300, 283.257700, 316.983400)",
        "(310.999100, 280.910300, 317.763200)",
        "(310.821200, 278.707600, 318.417000)",
        "(310.546500, 276.858000, 318.811200)",
        "(310.254100, 275.238400, 318.983300)",
        "(310.033700, 274.510800, 318.998200)",
        "(309.359800, 272.758400, 319.508300)",
        "(308.554600, 271.491500, 319.599000)",
        "(307.712800, 270.328400, 319.580800)",
        "(306.780500, 269.035600, 319.841900)",
        "(306.261800, 268.434500, 320.021800)",
        "(305.149900, 267.212800, 320.315200)",
        "(303.814000, 266.268800, 320.562100)",
        "(302.512000, 265.343400, 320.886500)",
        "(301.116800, 264.624800, 321.002800)",
        "(300.340500, 264.379200, 321.003200)",
        "(298.587900, 264.094200, 320.778500)",
        "(296.763000, 263.810500, 320.820900)",
        "(295.013700, 263.575900, 320.892600)",
        "(293.249900, 263.497700, 320.824300)",
        "(292.381500, 263.468200, 320.859400)",
        "(290.621200, 263.149300, 321.141700)",
        "(288.916600, 262.438800, 321.974100)",
        "(287.453200, 261.869500, 322.591400)",
        "(285.881200, 261.516400, 322.942200)",
        "(284.937500, 261.271400, 323.179900)",
        "(282.956100, 260.007800, 324.602600)",
        "(281.184500, 258.279600, 326.523400)",
        "(279.646900, 256.525100, 328.513100)",
        "(278.450200, 254.295400, 330.985300)",
        "(277.806000, 253.053700, 332.326400)",
        "(276.440200, 249.700200, 335.990700)",
        "(275.329200, 244.139400, 341.897700)",
        "(274.436200, 235.699800, 350.813100)",
        "(273.738100, 226.034000, 0.994967)",
        "(273.444600, 220.211000, 7.011549)",
        "(272.891500, 203.600900, 24.242370)",
        "(272.705200, 182.031300, 46.481470)",
        "(272.814500, 161.888300, 67.359700)",
        "(273.264900, 145.382200, 84.765090)",
        "(273.553500, 140.420900, 90.209670)",
        "(274.078000, 133.764800, 98.065550)",
        "(274.533400, 129.177000, 103.775200)",
        "(274.867700, 125.227300, 108.892400)",
        "(275.148600, 122.225400, 113.101100)",
        "(275.287100, 121.193500, 114.709800)",
        "(275.560500, 119.005400, 118.259700)",
        "(275.732100, 116.508400, 122.068200)",
        "(275.766200, 113.305500, 126.485800)",
        "(275.716100, 110.949100, 130.124600)",
        "(275.688200, 109.848500, 131.828400)",
        "(275.637600, 107.284200, 135.672000)",
        "(275.440700, 103.664200, 140.588000)",
        "(275.115900, 98.489340, 146.912400)",
        "(274.818200, 93.696730, 152.910900)",
        "(274.645500, 91.459720, 155.797600)",
        "(274.305800, 85.848630, 162.564800)",
        "(274.086700, 77.998850, 171.633500)",
        "(273.839700, 69.570870, 181.192200)",
        "(273.666500, 59.539310, 192.347900)",
        "(273.595400, 53.938210, 198.527900)",
        "(273.547500, 43.423190, 210.181600)",
        "(273.662600, 30.728940, 224.022900)",
        "(273.933900, 15.758080, 240.048900)",
        "(274.439100, 2.089433, 254.726000)",
        "(274.678000, 356.469100, 260.813000)",
        "(275.190100, 346.898400, 271.458200)",
        "(276.011900, 338.980700, 280.235900)",
        "(277.039600, 331.753900, 288.234100)",
        "(278.090500, 326.064700, 294.640200)",
        "(278.652100, 323.771900, 297.181800)",
        "(279.786300, 319.671900, 301.854600)",
        "(281.054400, 315.486200, 306.500700)",
        "(282.485100, 313.639200, 308.662300)",
        "(284.059400, 313.214000, 309.181200)",
        "(284.827400, 312.448300, 309.953200)",
        "(286.480200, 310.841400, 311.449400)",
        "(288.069800, 308.781600, 313.287000)",
        "(289.547600, 306.648200, 315.119400)",
        "(291.091500, 305.523300, 315.760700)",
        "(291.891600, 305.061600, 315.984000)",
        "(293.408900, 304.008500, 316.351000)",
        "(294.886500, 302.877500, 316.811700)",
        "(296.342000, 301.914200, 317.051300)",
        "(297.847200, 300.781200, 317.310500)",
        "(298.586600, 300.323400, 317.317800)",
        "(300.023200, 299.392600, 317.238200)",
        "(301.410800, 297.976900, 317.409800)",
        "(302.777000, 296.594500, 317.421800)",
        "(304.073100, 294.793200, 317.670300)",
        "(304.638300, 293.741100, 317.911400)",
        "(305.513000, 291.312200, 318.726800)",
        "(306.115700, 289.133600, 319.220500)",
        "(306.658300, 286.760500, 319.729100)",
        "(307.092600, 283.874800, 320.571300)",
        "(307.176400, 282.161400, 321.298100)",
        "(306.919600, 278.964400, 322.734400)",
        "(306.706700, 276.582900, 323.345900)",
        "(306.400900, 274.590400, 323.695400)",
        "(305.985700, 272.383400, 324.465800)",
        "(305.702700, 271.488700, 324.632500)",
        "(305.016000, 270.078700, 324.777500)",
        "(304.232800, 268.591800, 325.156600)",
        "(303.263600, 267.045600, 325.667500)",
        "(302.111100, 265.726700, 325.998600)",
        "(301.538700, 264.939600, 326.370000)",
        "(300.206500, 263.269900, 327.269500)",
        "(298.779400, 261.971700, 327.840300)",
        "(296.938900, 260.704500, 328.453400)",
        "(295.151600, 259.209500, 329.495200)",
        "(294.240500, 258.643200, 329.884900)",
        "(292.336900, 257.745100, 330.475300)",
        "(290.473100, 256.549800, 331.378000)",
        "(288.547900, 255.251300, 332.606400)",
        "(286.775200, 253.390800, 334.456000)",
        "(285.947000, 252.326800, 335.531600)",
        "(284.248800, 250.190700, 337.750400)",
        "(282.735000, 247.541200, 340.623300)",
        "(281.308300, 244.534900, 343.653100)",
        "(279.684300, 240.916600, 347.513100)",
        "(278.980200, 238.773600, 349.820500)",
        "(277.737600, 234.340600, 354.485100)",
        "(276.522900, 229.015900, 0.114764)",
        "(275.759700, 220.985900, 8.533460)",
        "(275.066300, 210.362900, 19.424660)",
        "(274.712100, 203.883300, 26.087850)",
        "(274.482200, 189.292100, 41.230990)",
        "(274.352300, 179.231900, 51.791050)",
        "(274.151000, 170.809100, 60.647870)",
        "(274.245700, 164.742300, 67.328640)",
        "(274.297800, 161.778800, 70.559070)",
        "(274.310300, 152.528400, 80.411560)",
        "(274.652900, 145.543900, 88.240840)",
        "(275.086400, 141.380100, 93.422340)",
        "(275.335400, 135.683600, 99.865820)",
        "(275.529500, 133.621000, 102.378500)",
        "(275.990600, 131.102500, 105.918100)",
        "(276.320500, 128.243200, 109.927500)",
        "(276.532400, 125.792300, 113.487700)",
        "(276.662700, 122.753000, 117.618700)",
        "(276.699100, 120.986300, 119.965600)",
        "(276.648300, 118.256100, 123.955500)",
        "(276.533000, 115.152300, 128.351800)",
        "(276.327100, 111.029500, 133.570500)",
        "(276.171900, 107.286100, 138.459600)",
        "(276.088000, 104.976100, 141.325100)",
        "(275.886600, 101.746200, 145.792100)",
        "(275.672000, 99.590710, 149.281700)",
        "(275.375700, 96.405670, 153.656000)",
        "(275.040000, 92.271030, 158.908400)",
        "(274.856600, 89.169850, 162.623200)",
        "(274.393100, 82.659140, 170.310200)",
        "(274.060300, 74.291750, 179.760500)",
        "(273.903000, 63.491690, 191.526100)",
        "(273.625600, 50.537150, 205.431600)",
        "(273.566900, 43.199920, 213.226500)",
        "(273.508300, 29.086530, 228.185100)",
        "(273.537700, 16.270010, 241.754800)",
        "(273.572400, 4.951773, 253.510000)",
        "(273.966200, 349.722800, 269.856900)",
        "(274.362500, 344.573500, 275.233000)",
        "(275.354900, 335.355500, 285.040500)",
        "(276.367900, 327.695100, 293.192600)",
        "(277.599400, 320.233700, 301.036300)",
        "(278.995800, 314.593700, 307.066200)",
        "(279.685400, 312.510400, 309.289200)",
        "(281.191900, 309.085800, 312.888500)",
        "(282.915700, 305.496500, 316.444800)",
        "(284.678300, 302.968500, 318.917800)",
        "(286.542800, 301.416700, 320.239900)",
        "(287.525000, 300.400800, 321.052400)",
        "(289.530700, 297.823200, 323.225400)",
        "(291.270400, 296.631500, 323.868400)",
        "(292.657800, 295.671100, 324.189000)",
        "(293.882400, 294.442300, 324.832800)",
        "(294.551800, 294.137500, 324.754600)",
        "(295.974800, 293.881200, 324.243000)",
        "(297.513200, 294.198100, 323.038000)",
        "(298.926500, 294.073800, 322.261800)",
        "(300.195400, 293.720400, 321.737100)",
        "(300.781300, 293.609400, 321.443500)",
        "(301.951800, 293.437100, 320.625500)",
        "(303.161100, 293.462800, 319.604300)",
        "(304.259400, 293.223900, 318.780200)",
        "(305.309000, 292.320800, 318.410400)",
        "(305.746500, 291.702100, 318.419300)",
        "(306.460700, 290.431200, 318.443000)",
        "(307.163100, 289.269300, 318.134400)",
        "(307.750600, 287.261300, 318.549100)",
        "(308.094100, 284.909800, 319.297100)",
        "(308.174300, 283.675300, 319.670400)",
        "(308.068000, 281.173600, 320.472900)",
        "(307.772800, 278.536500, 321.455500)",
        "(307.395900, 276.117900, 322.233800)",
        "(306.918700, 273.828200, 322.904100)",
        "(306.621000, 272.749100, 323.293100)",
        "(305.923400, 270.638200, 324.005000)",
        "(305.045300, 268.844500, 324.588100)",
        "(304.131300, 267.528800, 324.955300)",
        "(303.152300, 266.384300, 325.192400)",
        "(302.570900, 265.799200, 325.404700)",
        "(301.279000, 264.600400, 325.943300)",
        "(299.741600, 263.518500, 326.508800)",
        "(298.019100, 262.627300, 326.895200)",
        "(296.330000, 261.603800, 327.553100)",
        "(295.542500, 261.154400, 327.811300)",
        "(293.793600, 260.398000, 328.204700)",
        "(291.899700, 259.585700, 328.738600)",
        "(289.886800, 258.919600, 329.245900)",
        "(287.962400, 258.388100, 329.708400)",
        "(286.979900, 258.264800, 329.888900)",
        "(285.142800, 257.659200, 330.541900)",
        "(283.398000, 256.418100, 331.923600)",
        "(281.646000, 255.112900, 333.399200)",
        "(279.929400, 253.894900, 334.826300)",
        "(279.100100, 252.744000, 336.120700)",
        "(277.684100, 248.968400, 340.298500)",
        "(276.614100, 245.330800, 344.252900)",
        "(275.681200, 239.877000, 349.954600)",
        "(275.018300, 229.628500, 0.647286)",
        "(274.736600, 223.521500, 6.903818)",
        "(274.059600, 210.039200, 20.771770)",
        "(273.912600, 192.538900, 38.748020)",
        "(274.245400, 179.686400, 52.195270)",
        "(274.688000, 171.137600, 61.224520)",
        "(274.933500, 168.592300, 64.031850)",
        "(275.370600, 162.934100, 70.250970)",
        "(275.922100, 153.960400, 79.934010)",
        "(276.744400, 147.492500, 87.266060)",
        "(277.420600, 144.111700, 91.414230)",
        "(277.651100, 142.195100, 93.800160)",
        "(278.186600, 139.470600, 97.580860)",
        "(278.655300, 137.391000, 100.749800)",
        "(279.136000, 135.877800, 103.385800)",
        "(279.574900, 134.368100, 106.104800)",
        "(279.716700, 133.949800, 107.117500)",
        "(279.874500, 133.646500, 108.628800)",
        "(279.950800, 133.396000, 110.205100)",
        "(279.840800, 133.622600, 111.295900)",
        "(279.592700, 133.371900, 112.822700)",
        "(279.472000, 133.210100, 113.594600)",
        "(279.103300, 133.108500, 114.891900)",
        "(278.766500, 132.934600, 116.322300)",
        "(278.392700, 132.470900, 118.024800)",
        "(277.834600, 131.755000, 119.851200)",
        "(277.494900, 131.454800, 120.747100)",
        "(276.987600, 130.646500, 122.657800)",
        "(276.465800, 129.351300, 125.127400)",
        "(275.710500, 128.105500, 127.514800)",
        "(274.784100, 125.446600, 131.137400)",
        "(274.328900, 123.833000, 133.234800)",
        "(273.571700, 118.343500, 139.662400)",
        "(272.879000, 110.412600, 148.459000)",
        "(272.228100, 96.725330, 163.010600)",
        "(271.624800, 74.228840, 186.225300)",
        "(271.428200, 59.002900, 201.820000)",
        "(271.434500, 19.511330, 242.045100)",
        "(271.990400, 346.709700, 275.456300)",
        "(272.902900, 328.424500, 294.257600)",
        "(274.041500, 316.994700, 306.159200)",
        "(274.635300, 313.849300, 309.446600)",
        "(275.968500, 309.767800, 313.750700)",
        "(277.497800, 306.900300, 316.649800)",
        "(279.096900, 305.773700, 317.707700)",
        "(280.681200, 304.270800, 318.955100)",
        "(281.432200, 303.148200, 319.824200)",
        "(283.072200, 300.609700, 322.255800)",
        "(284.798200, 298.183800, 324.514300)",
        "(286.725900, 296.591500, 325.708700)",
        "(288.554500, 295.631200, 326.064500)",
        "(289.411300, 295.229500, 326.141500)",
        "(291.221200, 294.925800, 325.964400)",
        "(292.934500, 294.914600, 325.175900)",
        "(294.508200, 295.082300, 324.151400)",
        "(295.859200, 295.400200, 322.807600)",
        "(296.285600, 295.515600, 322.165800)",
        "(297.231100, 294.757500, 321.703400)",
        "(298.014100, 293.641000, 321.578700)",
        "(298.769900, 292.572400, 321.225300)",
        "(299.591900, 291.201800, 321.066300)",
        "(299.997500, 290.610400, 320.801000)",
        "(300.758500, 289.109900, 320.710300)",
        "(301.437200, 287.412000, 320.684800)",
        "(302.143200, 285.854300, 320.355200)",
        "(302.731300, 283.818000, 320.617200)",
        "(302.896000, 282.759000, 320.801000)",
        "(303.292300, 280.798300, 320.918900)",
        "(303.622400, 278.594400, 321.193300)",
        "(303.537400, 276.390300, 321.648300)",
        "(303.237200, 274.226100, 322.221700)",
        "(303.030900, 273.300800, 322.312600)",
        "(302.485300, 271.711900, 322.359600)",
        "(301.627100, 270.060800, 322.677200)",
        "(300.680000, 268.571400, 323.142300)",
        "(299.554200, 267.834500, 322.926500)",
        "(299.035700, 267.519000, 322.770200)",
        "(297.798100, 266.989700, 322.455400)",
        "(296.366100, 266.522200, 322.290600)",
        "(294.822100, 266.032000, 322.263300)",
        "(293.193700, 265.615700, 322.162700)",
        "(292.366500, 265.355200, 322.207800)",
        "(290.796100, 264.679600, 322.465500)",
        "(289.207300, 263.310500, 323.569700)",
        "(287.615100, 261.706200, 325.029500)",
        "(286.217700, 260.324800, 326.537200)",
        "(285.552300, 259.792500, 327.012900)",
        "(283.924100, 258.941500, 327.758800)",
        "(282.036300, 258.097400, 328.535300)",
        "(280.130400, 256.882700, 329.917900)",
        "(278.729700, 254.308200, 332.775500)",
        "(278.282000, 253.209900, 334.006200)",
        "(277.112700, 251.072800, 336.323700)",
        "(275.527300, 244.671200, 342.925500)",
        "(274.091000, 229.509200, 358.581500)",
        "(273.421400, 208.423500, 20.108750)",
        "(273.289800, 198.114600, 30.724510)",
        "(273.285900, 178.153800, 51.348640)",
        "(273.613000, 156.832000, 73.149370)",
        "(274.613000, 140.048500, 90.764320)",
        "(275.739300, 131.523400, 100.166700)",
        "(276.227200, 127.964700, 104.194600)",
        "(277.204900, 123.549400, 109.618300)",
        "(277.975700, 121.842800, 112.432000)",
        "(278.563100, 120.720800, 114.762800)",
        "(278.984300, 119.930100, 116.629000)",
        "(279.095100, 119.885300, 117.253100)",
        "(279.245800, 119.675400, 118.623400)",
        "(279.349500, 120.063600, 119.575300)",
        "(279.561400, 120.356000, 120.678800)",
        "(279.560700, 120.113500, 122.234000)",
        "(279.430900, 119.919200, 123.050800)",
        "(279.242200, 119.823500, 124.467900)",
        "(278.908300, 119.333300, 126.328100)",
        "(278.374100, 117.792600, 129.107300)",
        "(277.839300, 115.275400, 132.799500)",
        "(277.528200, 114.488700, 134.265000)",
        "(276.902200, 112.330800, 137.755400)",
        "(276.163500, 107.974400, 143.324100)",
        "(275.324600, 102.244600, 150.226800)",
        "(274.587400, 95.641460, 158.011600)",
        "(274.314300, 91.375670, 162.852300)",
        "(273.864900, 80.761540, 174.583100)",
        "(273.369100, 66.213690, 190.301600)",
        "(273.199400, 45.509610, 212.010700)",
        "(273.573600, 28.140960, 230.325600)",
        "(273.759200, 21.565720, 237.373100)",
        "(274.270300, 8.325661, 251.559800)",
        "(275.059700, 357.324500, 263.251600)",
        "(275.944200, 348.210600, 273.056600)",
        "(276.809400, 342.065100, 279.672700)",
        "(277.226200, 339.445200, 282.495100)",
        "(278.001900, 334.071400, 288.226500)",
        "(278.840500, 329.745800, 292.737900)",
        "(279.701000, 326.055300, 296.511700)",
        "(280.618700, 322.693700, 299.753400)",
        "(281.030800, 321.420600, 300.925300)",
        "(281.780700, 319.091700, 303.082000)",
        "(282.444200, 316.928400, 305.057500)",
        "(283.167100, 315.264700, 306.391200)",
        "(284.064600, 314.006700, 307.098600)",
        "(284.462300, 313.068100, 307.839700)",
        "(285.087800, 311.088300, 309.412400)",
        "(285.754900, 310.326800, 309.561700)",
        "(286.576300, 309.658300, 309.422600)",
        "(287.383900, 308.021200, 310.327500)",
        "(287.713100, 307.129900, 310.843700)",
        "(288.326100, 306.034100, 311.172700)",
        "(289.015100, 304.992800, 311.225200)",
        "(289.784300, 303.464800, 311.741800)",
        "(290.552200, 301.932200, 312.188900)",
        "(290.963100, 301.229700, 312.313000)",
        "(291.772000, 299.840300, 312.527700)",
        "(292.564600, 298.780000, 312.383900)",
        "(293.307100, 297.289400, 312.517200)",
        "(294.019800, 295.513200, 313.027700)",
        "(294.386500, 294.775300, 313.032800)",
        "(295.195400, 293.224900, 313.152400)",
        "(295.943700, 291.174200, 313.674900)",
        "(296.579600, 288.798600, 314.623800)",
        "(297.142400, 286.865200, 315.098500)",
        "(297.372500, 286.165000, 315.030800)",
        "(297.879700, 284.067700, 315.589600)",
        "(298.216100, 282.018600, 316.156300)",
        "(298.284500, 280.128400, 316.533000)",
        "(298.086900, 277.660900, 317.692400)",
        "(297.886700, 276.550900, 318.190300)",
        "(297.451200, 274.733200, 318.823200)",
        "(296.937600, 273.401900, 318.986800)",
        "(296.193300, 272.080100, 319.244000)",
        "(295.150000, 270.754400, 319.621400)",
        "(294.570800, 270.109700, 319.880500)",
        "(293.396500, 268.946000, 320.314500)",
        "(292.285700, 267.961400, 320.649300)",
        "(291.126700, 267.355500, 320.665000)",
        "(289.911200, 266.860000, 320.603100)",
        "(289.216100, 266.513700, 320.671400)",
        "(287.649100, 265.392600, 321.322100)",
        "(286.063100, 264.449100, 321.935900)",
        "(284.615600, 263.683300, 322.303600)",
        "(283.227500, 262.319200, 323.552900)",
        "(282.575600, 261.901000, 323.899200)",
        "(281.319300, 260.940400, 324.711300)",
        "(279.857100, 259.249600, 326.380800)",
        "(278.439900, 257.027200, 328.600900)",
        "(277.208300, 253.735900, 331.993700)",
        "(276.612000, 252.181500, 333.581100)",
        "(275.340500, 247.666200, 338.126300)",
        "(274.063100, 238.881000, 347.061600)",
        "(273.215500, 223.743400, 2.487777)",
        "(272.752500, 202.532900, 23.982350)",
        "(272.608600, 191.325000, 35.347480)",
        "(272.751600, 167.682700, 59.403900)",
        "(273.380000, 151.181300, 76.371670)",
        "(274.074400, 142.692800, 85.350160)",
        "(274.715500, 136.067500, 92.379460)",
        "(275.026100, 133.176400, 95.528640)",
        "(275.672100, 129.166900, 100.141500)",
        "(276.296000, 127.142700, 102.719000)",
        "(277.010100, 123.858400, 106.672400)",
        "(277.880200, 120.988400, 110.432000)",
        "(278.290000, 119.929200, 111.982700)",
        "(278.869200, 118.884100, 114.045800)",
        "(279.268400, 117.504600, 116.329800)",
        "(279.585700, 116.284600, 118.537100)",
        "(279.931000, 115.070200, 120.843800)",
        "(280.090300, 114.397600, 122.137100)",
        "(280.243100, 113.106600, 124.641000)",
        "(280.156800, 111.562000, 127.343200)",
        "(279.873500, 109.225400, 130.711300)",
        "(279.595200, 106.024900, 134.878000)",
        "(279.461000, 104.340800, 137.098500)",
        "(279.282900, 101.441700, 141.170900)",
        "(279.085300, 97.695490, 146.055500)",
        "(278.623400, 92.280260, 152.386200)",
        "(278.096600, 86.136710, 159.372000)",
        "(277.897100, 83.445530, 162.594100)",
        "(277.692900, 77.536420, 169.432700)",
        "(277.542500, 70.830470, 177.000800)",
        "(277.442500, 64.005880, 184.759200)",
        "(277.269700, 56.191700, 193.396900)",
        "(277.179100, 52.539650, 197.456500)",
        "(277.184000, 45.959790, 204.875000)",
        "(277.165400, 39.194540, 212.474200)",
        "(277.224500, 31.209530, 221.204500)",
        "(277.513700, 22.456990, 230.671900)",
        "(277.707400, 17.996060, 235.359100)",
        "(278.009400, 9.555323, 244.396600)",
        "(278.362000, 1.842373, 252.657100)",
        "(278.805800, 354.438200, 260.516500)",
        "(279.408200, 346.944500, 268.360800)",
        "(279.788800, 343.612400, 271.797600)",
        "(280.580100, 337.932500, 277.673100)",
        "(281.490100, 333.567700, 282.225100)",
        "(282.507800, 329.778100, 286.012800)",
        "(283.669800, 326.632800, 289.198400)",
        "(284.245600, 325.443700, 290.269700)",
        "(285.301100, 322.675300, 292.872300)",
        "(286.356000, 319.882900, 295.418400)",
        "(287.509100, 317.873600, 297.054400)",
        "(288.645100, 315.685200, 298.878700)",
        "(289.239700, 314.897100, 299.449600)",
        "(290.437900, 313.287500, 300.410900)",
        "(291.615500, 311.335000, 301.772200)",
        "(292.879100, 310.139200, 302.193400)",
        "(294.142800, 308.753400, 302.726300)",
        "(294.741100, 307.782200, 303.199600)",
        "(295.918400, 305.545900, 304.481800)",
        "(297.099700, 303.761800, 305.184400)",
        "(298.196600, 302.751100, 305.072700)",
        "(299.212300, 301.391100, 305.194300)",
        "(299.619800, 300.301000, 305.614500)",
        "(300.115400, 298.130700, 306.534400)",
        "(300.507400, 296.387500, 306.893900)",
        "(300.760000, 294.465000, 307.309400)",
        "(300.736300, 291.696200, 308.525600)",
        "(300.605300, 290.318100, 309.129300)",
        "(300.273800, 287.403100, 310.383700)",
        "(299.782300, 284.597700, 311.619400)",
        "(299.171100, 281.716600, 312.929200)",
        "(298.388100, 278.847200, 314.313500)",
        "(297.882500, 277.645200, 314.841500)",
        "(296.834400, 275.676500, 315.539500)",
        "(295.700400, 274.219700, 315.804000)",
        "(294.413900, 272.870900, 316.235100)",
        "(293.146400, 271.666700, 316.568500)",
        "(292.475000, 271.093500, 316.713800)",
        "(290.992800, 269.753000, 317.301000)",
        "(289.438100, 268.574400, 317.908700)",
        "(287.925500, 267.362500, 318.603400)",
        "(286.271800, 266.763500, 318.823700)",
        "(285.420000, 266.491800, 318.959200)",
        "(283.797900, 265.378900, 319.797800)",
        "(282.122400, 264.692700, 320.300900)",
        "(280.511600, 263.696900, 321.290400)",
        "(279.071400, 262.479300, 322.509000)",
        "(278.371700, 261.826300, 323.153700)",
        "(276.812100, 260.126100, 324.950700)",
        "(275.203500, 257.307300, 327.884600)",
        "(273.768400, 252.891100, 332.560400)",
        "(272.840700, 243.547800, 342.180900)",
        "(272.512600, 236.391600, 349.517000)",
        "(271.848500, 219.961100, 6.188163)",
        "(271.488100, 190.935000, 35.529130)",
        "(271.735000, 157.535200, 69.329480)",
        "(272.214600, 142.152100, 85.138870)",
        "(272.357200, 136.172900, 91.325310)",
        "(272.632000, 126.050000, 101.766300)",
        "(272.902600, 118.249200, 109.858300)",
        "(273.190600, 115.222900, 113.343400)",
        "(273.715800, 111.811400, 117.427800)",
        "(273.998300, 111.367400, 118.257600)",
        "(274.504200, 111.168200, 119.325200)",
        "(274.993200, 110.820800, 120.391400)",
        "(275.459800, 110.943200, 121.094000)",
        "(275.846100, 111.264000, 121.596200)",
        "(275.996800, 110.860500, 122.422700)",
        "(276.263200, 110.575600, 123.588200)",
        "(276.483600, 110.478900, 124.647100)",
        "(276.599500, 110.144200, 125.937200)",
        "(276.703000, 109.819400, 127.162200)",
        "(276.804400, 109.713400, 127.771600)",
        "(277.030500, 109.524300, 128.989600)",
        "(277.242300, 109.397000, 130.236300)",
        "(277.290400, 107.541100, 133.080000)",
        "(277.207200, 105.855400, 135.743900)",
        "(277.200500, 104.737300, 137.326700)",
        "(277.255800, 102.669400, 140.247800)",
        "(277.361600, 100.695500, 143.245100)",
        "(277.371500, 98.340730, 146.644900)",
        "(277.175700, 94.240330, 151.580200)",
        "(277.089200, 91.774060, 154.373200)",
        "(276.939800, 88.075130, 158.893700)",
        "(276.899000, 85.538590, 162.364100)",
        "(276.773100, 83.842790, 165.013100)",
        "(276.595000, 81.009550, 168.717100)",
        "(276.463500, 78.774790, 171.356400)",
        "(276.223400, 74.384190, 176.547800)",
        "(276.051800, 69.983820, 181.727700)",
        "(275.936200, 65.610420, 186.806000)",
        "(275.769700, 59.936110, 193.328800)",
        "(275.723300, 55.970380, 197.572800)",
        "(275.686900, 47.120420, 206.966200)",
        "(275.439800, 38.126650, 216.621900)",
        "(275.484000, 29.569410, 225.636200)",
        "(275.640000, 21.314880, 234.408100)",
        "(275.725300, 16.620790, 239.378900)",
        "(276.103300, 6.424186, 249.941400)",
        "(276.687800, 357.279800, 259.286400)",
        "(277.348400, 350.018100, 266.818600)",
        "(278.049300, 344.033500, 272.991300)",
        "(278.483200, 341.630300, 275.398300)",
        "(279.536700, 336.197500, 280.843800)",
        "(280.642100, 331.414200, 285.636900)",
        "(281.792800, 327.328500, 289.633800)",
        "(283.054600, 323.689100, 293.117400)",
        "(283.705700, 322.431700, 294.324200)",
        "(285.084500, 320.602600, 296.049500)",
        "(286.625900, 318.891400, 297.577100)",
        "(288.318700, 317.110200, 299.021700)",
        "(289.903500, 315.931800, 299.824400)",
        "(290.673900, 315.436200, 300.120000)",
        "(292.185600, 314.596100, 300.448300)",
        "(293.654000, 313.403300, 301.105000)",
        "(294.978900, 311.975200, 301.954700)",
        "(296.217300, 310.863500, 302.326000)",
        "(296.816700, 310.281100, 302.529000)",
        "(298.066100, 308.936000, 303.137500)",
        "(299.323300, 307.581400, 303.543100)",
        "(300.594900, 305.941600, 304.139600)",
        "(301.637900, 304.121200, 304.851500)",
        "(302.088700, 303.026600, 305.425800)",
        "(302.743100, 300.424600, 307.024800)",
        "(303.335000, 297.601400, 308.752000)",
        "(303.674300, 295.147800, 310.165900)",
        "(303.931700, 293.242200, 310.852400)",
        "(304.006600, 292.194700, 311.219100)",
        "(304.093600, 290.050700, 311.974200)",
        "(304.038900, 287.530300, 312.850700)",
        "(303.591900, 284.701400, 314.034900)",
        "(303.007200, 281.670900, 315.359600)",
        "(302.639000, 280.147000, 316.009400)",
        "(301.819800, 277.158200, 317.255500)",
        "(300.756300, 274.421900, 318.411500)",
        "(299.505000, 271.820800, 319.550100)",
        "(298.048600, 269.924500, 320.184900)",
        "(297.229400, 269.300700, 320.279400)",
        "(295.626300, 268.076700, 320.426900)",
        "(293.888200, 267.496100, 320.112100)",
        "(292.086600, 267.009000, 319.882400)",
        "(290.283600, 266.722900, 319.696800)",
        "(289.400500, 266.733600, 319.436900)",
        "(287.558200, 266.427300, 319.457300)",
        "(285.493000, 265.976800, 319.749700)",
        "(283.498900, 265.748700, 319.839400)",
        "(281.605200, 265.441900, 320.079400)",
        "(280.692200, 264.828400, 320.740000)",
        "(278.942100, 262.951900, 322.749400)",
        "(277.187300, 260.730400, 325.061100)",
        "(275.444500, 256.279900, 329.730400)",
        "(273.828300, 248.950700, 337.254700)",
        "(273.061000, 243.447300, 342.882700)",
        "(271.775200, 212.602200, 14.151400)",
        "(271.689900, 159.364300, 67.832060)",
        "(272.445100, 130.607100, 96.983220)",
        "(273.445400, 117.370800, 110.669800)",
        "(274.011400, 113.184400, 115.081000)",
        "(275.264800, 107.095300, 121.660200)",
        "(276.463200, 104.570400, 124.825800)",
        "(277.494300, 103.118800, 126.970300)",
        "(278.447400, 102.161600, 128.629400)",
        "(278.905100, 101.499800, 129.623300)",
        "(279.796600, 101.266700, 130.706300)",
        "(280.495800, 101.630300, 131.247200)",
        "(281.034300, 102.427000, 131.519100)",
        "(281.497400, 102.960100, 132.101500)",
        "(281.665500, 102.958900, 132.580300)",
        "(281.965500, 102.829700, 133.708300)",
        "(282.271400, 103.189400, 134.468600)",
        "(282.440200, 103.198100, 135.509600)",
        "(282.498100, 102.507900, 137.090900)",
        "(282.538500, 102.335200, 137.726900)",
        "(282.589200, 101.946400, 139.051000)",
        "(282.500400, 101.540700, 140.355500)",
        "(282.449600, 100.885000, 141.918600)",
        "(282.382300, 100.500900, 143.285500)",
        "(282.314800, 100.432900, 143.835300)",
        "(282.148200, 99.606070, 145.508600)",
        "(281.901000, 99.069980, 146.962900)",
        "(281.681200, 98.336750, 148.567900)",
        "(281.346700, 97.202840, 150.457600)",
        "(281.146900, 96.785810, 151.333300)",
        "(280.752300, 95.974400, 152.994900)",
        "(280.323800, 94.654140, 155.140800)",
        "(279.941400, 93.502750, 157.155300)",
        "(279.547400, 91.823840, 159.678700)",
        "(279.315600, 90.780740, 161.104700)",
        "(278.776200, 87.807430, 164.857700)",
        "(278.325000, 84.064060, 169.204600)",
        "(277.926600, 80.424200, 173.456100)",
        "(277.476600, 76.449250, 178.051500)",
        "(277.280300, 74.034200, 180.675300)",
        "(276.854900, 69.387750, 185.855900)",
        "(276.443800, 64.631980, 191.137800)",
        "(276.166600, 58.273940, 197.836300)",
        "(275.879600, 50.671150, 205.750500)",
        "(275.742200, 47.039470, 209.585900)",
        "(275.537100, 38.417060, 218.548400)",
        "(275.414400, 28.594070, 228.637300)",
        "(275.577900, 17.924290, 239.514600)",
        "(275.927500, 6.464550, 251.156400)",
        "(276.221400, 1.147943, 256.539700)",
        "(276.896400, 352.773900, 264.908500)",
        "(277.558700, 346.322800, 271.279900)",
        "(278.259100, 339.760400, 277.734900)",
        "(279.208300, 334.352800, 282.940600)",
        "(279.716900, 331.952500, 285.203800)",
        "(280.695800, 328.336600, 288.511200)",
        "(281.649300, 325.640400, 290.798800)",
        "(282.678600, 323.610500, 292.270000)",
        "(283.701700, 321.710100, 293.583500)",
        "(284.235200, 320.610800, 294.420100)",
        "(285.227500, 318.158500, 296.182400)",
        "(286.231600, 316.222500, 297.466500)",
        "(287.338000, 314.501200, 298.318500)",
        "(288.580400, 312.404900, 299.582700)",
        "(289.176300, 311.415600, 300.087100)",
        "(290.464600, 309.294100, 301.102600)",
        "(291.743200, 306.671800, 302.622200)",
        "(292.936200, 304.228000, 303.810300)",
        "(293.984900, 301.829100, 304.864400)",
        "(294.445200, 300.453600, 305.566800)",
        "(295.258000, 297.533300, 307.259200)",
        "(295.986600, 295.270200, 308.144400)",
        "(296.761900, 292.702500, 309.240700)",
        "(297.418900, 289.904600, 310.531200)",
        "(297.743100, 288.529700, 311.083600)",
        "(298.247300, 285.588900, 312.418600)",
        "(298.347000, 282.858500, 313.484600)",
        "(298.134400, 280.278000, 314.522000)",
        "(297.772100, 277.319300, 315.967600)",
        "(297.549800, 275.995500, 316.559900)",
        "(297.022800, 273.642600, 317.450400)",
        "(296.338700, 271.316900, 318.496900)",
        "(295.522000, 269.418800, 319.193300)",
        "(294.597900, 267.963400, 319.483000)",
        "(294.090100, 267.294500, 319.669100)",
        "(293.029100, 266.193900, 319.794700)",
        "(291.779400, 265.221700, 319.998000)",
        "(290.373900, 264.009200, 320.597900)",
[truncated: 520,286 more chars]
