# Supplementary material for: Playing the mirror game in virtual reality with an autonomous character
Source: Sci Rep. 2022 Dec 9;12:21329. doi: 10.1038/s41598-022-25197-z (PMC9734752; doi:10.1038/s41598-022-25197-z)
Supplement: Supplementary file 2 — Supplementary Information 1. [file 41598_2022_25197_MOESM2_ESM.zip › Data/Couple15/condition1_trial1_player1.json]

{
    "isFemale": false,
    "eyesLevel": 1.6707042455673218,
    "timestamps": [
        0.0,
        0.02001953125,
        0.040008544921875,
        0.05999755859375,
        0.08001708984375,
        0.100006103515625,
        0.1199951171875,
        0.1400146484375,
        0.160003662109375,
        0.180023193359375,
        0.20001220703125,
        0.220001220703125,
        0.240020751953125,
        0.260009765625,
        0.279998779296875,
        0.300018310546875,
        0.32000732421875,
        0.339996337890625,
        0.360015869140625,
        0.3800048828125,
        0.399993896484375,
        0.420013427734375,
        0.44000244140625,
        0.46002197265625,
        0.480010986328125,
        0.5,
        0.52001953125,
        0.540008544921875,
        0.55999755859375,
        0.58001708984375,
        0.600006103515625,
        0.6199951171875,
        0.6400146484375,
        0.660003662109375,
        0.680023193359375,
        0.70001220703125,
        0.720001220703125,
        0.740020751953125,
        0.760009765625,
        0.779998779296875,
        0.800018310546875,
        0.82000732421875,
        0.839996337890625,
        0.860015869140625,
        0.8800048828125,
        0.899993896484375,
        0.920013427734375,
        0.94000244140625,
        0.96002197265625,
        0.980010986328125,
        1.0,
        1.02001953125,
        1.040008544921875,
        1.05999755859375,
        1.08001708984375,
        1.100006103515625,
        1.1199951171875,
        1.1400146484375,
        1.160003662109375,
        1.180023193359375,
        1.20001220703125,
        1.220001220703125,
        1.240020751953125,
        1.260009765625,
        1.279998779296875,
        1.300018310546875,
        1.32000732421875,
        1.339996337890625,
        1.360015869140625,
        1.3800048828125,
        1.399993896484375,
        1.420013427734375,
        1.44000244140625,
        1.46002197265625,
        1.480010986328125,
        1.5,
        1.52001953125,
        1.540008544921875,
        1.55999755859375,
        1.58001708984375,
        1.600006103515625,
        1.6199951171875,
        1.6400146484375,
        1.660003662109375,
        1.680023193359375,
        1.70001220703125,
        1.720001220703125,
        1.740020751953125,
        1.760009765625,
        1.779998779296875,
        1.800018310546875,
        1.82000732421875,
        1.839996337890625,
        1.860015869140625,
        1.8800048828125,
        1.899993896484375,
        1.920013427734375,
        1.94000244140625,
        1.96002197265625,
        1.980010986328125,
        2.0,
        2.02001953125,
        2.040008544921875,
        2.05999755859375,
        2.08001708984375,
        2.100006103515625,
        2.1199951171875,
        2.1400146484375,
        2.160003662109375,
        2.180023193359375,
        2.20001220703125,
        2.220001220703125,
        2.240020751953125,
        2.260009765625,
        2.279998779296875,
        2.300018310546875,
        2.32000732421875,
        2.339996337890625,
        2.360015869140625,
        2.3800048828125,
        2.399993896484375,
        2.420013427734375,
        2.44000244140625,
        2.46002197265625,
        2.480010986328125,
        2.5,
        2.52001953125,
        2.540008544921875,
        2.55999755859375,
        2.58001708984375,
        2.600006103515625,
        2.6199951171875,
        2.6400146484375,
        2.660003662109375,
        2.680023193359375,
        2.70001220703125,
        2.720001220703125,
        2.740020751953125,
        2.760009765625,
        2.779998779296875,
        2.800018310546875,
        2.82000732421875,
        2.839996337890625,
        2.860015869140625,
        2.8800048828125,
        2.899993896484375,
        2.920013427734375,
        2.94000244140625,
        2.96002197265625,
        2.980010986328125,
        3.0,
        3.02001953125,
        3.040008544921875,
        3.05999755859375,
        3.08001708984375,
        3.100006103515625,
        3.1199951171875,
        3.1400146484375,
        3.160003662109375,
        3.180023193359375,
        3.20001220703125,
        3.220001220703125,
        3.240020751953125,
        3.260009765625,
        3.279998779296875,
        3.300018310546875,
        3.32000732421875,
        3.339996337890625,
        3.360015869140625,
        3.3800048828125,
        3.399993896484375,
        3.420013427734375,
        3.44000244140625,
        3.46002197265625,
        3.480010986328125,
        3.5,
        3.52001953125,
        3.540008544921875,
        3.55999755859375,
        3.58001708984375,
        3.600006103515625,
        3.6199951171875,
        3.6400146484375,
        3.660003662109375,
        3.680023193359375,
        3.70001220703125,
        3.720001220703125,
        3.740020751953125,
        3.760009765625,
        3.779998779296875,
        3.800018310546875,
        3.82000732421875,
        3.839996337890625,
        3.860015869140625,
        3.8800048828125,
        3.899993896484375,
        3.920013427734375,
        3.94000244140625,
        3.96002197265625,
        3.980010986328125,
        4.0,
        4.02001953125,
        4.040008544921875,
        4.05999755859375,
        4.08001708984375,
        4.100006103515625,
        4.1199951171875,
        4.1400146484375,
        4.160003662109375,
        4.180023193359375,
        4.20001220703125,
        4.220001220703125,
        4.240020751953125,
        4.260009765625,
        4.279998779296875,
        4.300018310546875,
        4.32000732421875,
        4.339996337890625,
        4.360015869140625,
        4.3800048828125,
        4.399993896484375,
        4.420013427734375,
        4.44000244140625,
        4.46002197265625,
        4.480010986328125,
        4.5,
        4.52001953125,
        4.540008544921875,
        4.55999755859375,
        4.58001708984375,
        4.600006103515625,
        4.6199951171875,
        4.6400146484375,
        4.660003662109375,
        4.680023193359375,
        4.70001220703125,
        4.720001220703125,
        4.740020751953125,
        4.760009765625,
        4.779998779296875,
        4.800018310546875,
        4.82000732421875,
        4.839996337890625,
        4.860015869140625,
        4.8800048828125,
        4.899993896484375,
        4.920013427734375,
        4.94000244140625,
        4.96002197265625,
        4.980010986328125,
        5.0,
        5.02001953125,
        5.040008544921875,
        5.05999755859375,
        5.08001708984375,
        5.100006103515625,
        5.1199951171875,
        5.1400146484375,
        5.160003662109375,
        5.180023193359375,
        5.20001220703125,
        5.220001220703125,
        5.240020751953125,
        5.260009765625,
        5.279998779296875,
        5.300018310546875,
        5.32000732421875,
        5.339996337890625,
        5.360015869140625,
        5.3800048828125,
        5.399993896484375,
        5.420013427734375,
        5.44000244140625,
        5.46002197265625,
        5.480010986328125,
        5.5,
        5.52001953125,
        5.540008544921875,
        5.55999755859375,
        5.58001708984375,
        5.600006103515625,
        5.6199951171875,
        5.6400146484375,
        5.660003662109375,
        5.680023193359375,
        5.70001220703125,
        5.720001220703125,
        5.740020751953125,
        5.760009765625,
        5.779998779296875,
        5.800018310546875,
        5.82000732421875,
        5.839996337890625,
        5.860015869140625,
        5.8800048828125,
        5.899993896484375,
        5.920013427734375,
        5.94000244140625,
        5.96002197265625,
        5.980010986328125,
        6.0,
        6.02001953125,
        6.040008544921875,
        6.05999755859375,
        6.08001708984375,
        6.100006103515625,
        6.1199951171875,
        6.1400146484375,
        6.160003662109375,
        6.180023193359375,
        6.20001220703125,
        6.220001220703125,
        6.240020751953125,
        6.260009765625,
        6.279998779296875,
        6.300018310546875,
        6.32000732421875,
        6.339996337890625,
        6.360015869140625,
        6.3800048828125,
        6.399993896484375,
        6.420013427734375,
        6.44000244140625,
        6.46002197265625,
        6.480010986328125,
        6.5,
        6.52001953125,
        6.540008544921875,
        6.55999755859375,
        6.58001708984375,
        6.600006103515625,
        6.6199951171875,
        6.6400146484375,
        6.660003662109375,
        6.680023193359375,
        6.70001220703125,
        6.720001220703125,
        6.740020751953125,
        6.760009765625,
        6.779998779296875,
        6.800018310546875,
        6.82000732421875,
        6.839996337890625,
        6.860015869140625,
        6.8800048828125,
        6.899993896484375,
        6.920013427734375,
        6.94000244140625,
        6.96002197265625,
        6.980010986328125,
        7.0,
        7.02001953125,
        7.040008544921875,
        7.05999755859375,
        7.08001708984375,
        7.100006103515625,
        7.1199951171875,
        7.1400146484375,
        7.160003662109375,
        7.180023193359375,
        7.20001220703125,
        7.220001220703125,
        7.240020751953125,
        7.260009765625,
        7.279998779296875,
        7.300018310546875,
        7.32000732421875,
        7.339996337890625,
        7.360015869140625,
        7.3800048828125,
        7.399993896484375,
        7.420013427734375,
        7.44000244140625,
        7.46002197265625,
        7.480010986328125,
        7.5,
        7.52001953125,
        7.540008544921875,
        7.55999755859375,
        7.58001708984375,
        7.600006103515625,
        7.6199951171875,
        7.6400146484375,
        7.660003662109375,
        7.680023193359375,
        7.70001220703125,
        7.720001220703125,
        7.740020751953125,
        7.760009765625,
        7.779998779296875,
        7.800018310546875,
        7.82000732421875,
        7.839996337890625,
        7.860015869140625,
        7.8800048828125,
        7.899993896484375,
        7.920013427734375,
        7.94000244140625,
        7.96002197265625,
        7.980010986328125,
        8.0,
        8.02001953125,
        8.040008544921875,
        8.05999755859375,
        8.08001708984375,
        8.100006103515625,
        8.1199951171875,
        8.1400146484375,
        8.160003662109375,
        8.180023193359375,
        8.20001220703125,
        8.220001220703125,
        8.240020751953125,
        8.260009765625,
        8.279998779296875,
        8.300018310546875,
        8.32000732421875,
        8.339996337890625,
        8.360015869140625,
        8.3800048828125,
        8.399993896484375,
        8.420013427734375,
        8.44000244140625,
        8.46002197265625,
        8.480010986328125,
        8.5,
        8.52001953125,
        8.540008544921875,
        8.55999755859375,
        8.58001708984375,
        8.600006103515625,
        8.6199951171875,
        8.6400146484375,
        8.660003662109375,
        8.680023193359375,
        8.70001220703125,
        8.720001220703125,
        8.740020751953125,
        8.760009765625,
        8.779998779296875,
        8.800018310546875,
        8.82000732421875,
        8.839996337890625,
        8.860015869140625,
        8.8800048828125,
        8.899993896484375,
        8.920013427734375,
        8.94000244140625,
        8.96002197265625,
        8.980010986328125,
        9.0,
        9.02001953125,
        9.040008544921875,
        9.05999755859375,
        9.08001708984375,
        9.100006103515625,
        9.1199951171875,
        9.1400146484375,
        9.160003662109375,
        9.180023193359375,
        9.20001220703125,
        9.220001220703125,
        9.240020751953125,
        9.260009765625,
        9.279998779296875,
        9.300018310546875,
        9.32000732421875,
        9.339996337890625,
        9.360015869140625,
        9.3800048828125,
        9.399993896484375,
        9.420013427734375,
        9.44000244140625,
        9.46002197265625,
        9.480010986328125,
        9.5,
        9.52001953125,
        9.540008544921875,
        9.55999755859375,
        9.58001708984375,
        9.600006103515625,
        9.6199951171875,
        9.6400146484375,
        9.660003662109375,
        9.680023193359375,
        9.70001220703125,
        9.720001220703125,
        9.740020751953125,
        9.760009765625,
        9.779998779296875,
        9.800018310546875,
        9.82000732421875,
        9.839996337890625,
        9.860015869140625,
        9.8800048828125,
        9.899993896484375,
        9.920013427734375,
        9.94000244140625,
        9.96002197265625,
        9.980010986328125,
        10.0,
        10.02001953125,
        10.040008544921875,
        10.05999755859375,
        10.08001708984375,
        10.100006103515625,
        10.1199951171875,
        10.1400146484375,
        10.160003662109375,
        10.180023193359375,
        10.20001220703125,
        10.220001220703125,
        10.240020751953125,
        10.260009765625,
        10.279998779296875,
        10.300018310546875,
        10.32000732421875,
        10.339996337890625,
        10.360015869140625,
        10.3800048828125,
        10.399993896484375,
        10.420013427734375,
        10.44000244140625,
        10.46002197265625,
        10.480010986328125,
        10.5,
        10.52001953125,
        10.540008544921875,
        10.55999755859375,
        10.58001708984375,
        10.600006103515625,
        10.6199951171875,
        10.6400146484375,
        10.660003662109375,
        10.680023193359375,
        10.70001220703125,
        10.720001220703125,
        10.740020751953125,
        10.760009765625,
        10.779998779296875,
        10.800018310546875,
        10.82000732421875,
        10.839996337890625,
        10.860015869140625,
        10.8800048828125,
        10.899993896484375,
        10.920013427734375,
        10.94000244140625,
        10.96002197265625,
        10.980010986328125,
        11.0,
        11.02001953125,
        11.040008544921875,
        11.05999755859375,
        11.08001708984375,
        11.100006103515625,
        11.1199951171875,
        11.1400146484375,
        11.160003662109375,
        11.180023193359375,
        11.20001220703125,
        11.220001220703125,
        11.240020751953125,
        11.260009765625,
        11.279998779296875,
        11.300018310546875,
        11.32000732421875,
        11.339996337890625,
        11.360015869140625,
        11.3800048828125,
        11.399993896484375,
        11.420013427734375,
        11.44000244140625,
        11.46002197265625,
        11.480010986328125,
        11.5,
        11.52001953125,
        11.540008544921875,
        11.55999755859375,
        11.58001708984375,
        11.600006103515625,
        11.6199951171875,
        11.6400146484375,
        11.660003662109375,
        11.680023193359375,
        11.70001220703125,
        11.720001220703125,
        11.740020751953125,
        11.760009765625,
        11.779998779296875,
        11.800018310546875,
        11.82000732421875,
        11.839996337890625,
        11.860015869140625,
        11.8800048828125,
        11.899993896484375,
        11.920013427734375,
        11.94000244140625,
        11.96002197265625,
        11.980010986328125,
        12.0,
        12.02001953125,
        12.040008544921875,
        12.05999755859375,
        12.08001708984375,
        12.100006103515625,
        12.1199951171875,
        12.1400146484375,
        12.160003662109375,
        12.180023193359375,
        12.20001220703125,
        12.220001220703125,
        12.240020751953125,
        12.260009765625,
        12.279998779296875,
        12.300018310546875,
        12.32000732421875,
        12.339996337890625,
        12.360015869140625,
        12.3800048828125,
        12.399993896484375,
        12.420013427734375,
        12.44000244140625,
        12.46002197265625,
        12.480010986328125,
        12.5,
        12.52001953125,
        12.540008544921875,
        12.55999755859375,
        12.58001708984375,
        12.600006103515625,
        12.6199951171875,
        12.6400146484375,
        12.660003662109375,
        12.680023193359375,
        12.70001220703125,
        12.720001220703125,
        12.740020751953125,
        12.760009765625,
        12.779998779296875,
        12.800018310546875,
        12.82000732421875,
        12.839996337890625,
        12.860015869140625,
        12.8800048828125,
        12.899993896484375,
        12.920013427734375,
        12.94000244140625,
        12.96002197265625,
        12.980010986328125,
        13.0,
        13.02001953125,
        13.040008544921875,
        13.05999755859375,
        13.08001708984375,
        13.100006103515625,
        13.1199951171875,
        13.1400146484375,
        13.160003662109375,
        13.180023193359375,
        13.20001220703125,
        13.220001220703125,
        13.240020751953125,
        13.260009765625,
        13.279998779296875,
        13.300018310546875,
        13.32000732421875,
        13.339996337890625,
        13.360015869140625,
        13.3800048828125,
        13.399993896484375,
        13.420013427734375,
        13.44000244140625,
        13.46002197265625,
        13.480010986328125,
        13.5,
        13.52001953125,
        13.540008544921875,
        13.55999755859375,
        13.58001708984375,
        13.600006103515625,
        13.6199951171875,
        13.6400146484375,
        13.660003662109375,
        13.680023193359375,
        13.70001220703125,
        13.720001220703125,
        13.740020751953125,
        13.760009765625,
        13.779998779296875,
        13.800018310546875,
        13.82000732421875,
        13.839996337890625,
        13.860015869140625,
        13.8800048828125,
        13.899993896484375,
        13.920013427734375,
        13.94000244140625,
        13.96002197265625,
        13.980010986328125,
        14.0,
        14.02001953125,
        14.040008544921875,
        14.05999755859375,
        14.08001708984375,
        14.100006103515625,
        14.1199951171875,
        14.1400146484375,
        14.160003662109375,
        14.180023193359375,
        14.20001220703125,
        14.220001220703125,
        14.240020751953125,
        14.260009765625,
        14.279998779296875,
        14.300018310546875,
        14.32000732421875,
        14.339996337890625,
        14.360015869140625,
        14.3800048828125,
        14.399993896484375,
        14.420013427734375,
        14.44000244140625,
        14.46002197265625,
        14.480010986328125,
        14.5,
        14.52001953125,
        14.540008544921875,
        14.55999755859375,
        14.58001708984375,
        14.600006103515625,
        14.6199951171875,
        14.6400146484375,
        14.660003662109375,
        14.680023193359375,
        14.70001220703125,
        14.720001220703125,
        14.740020751953125,
        14.760009765625,
        14.779998779296875,
        14.800018310546875,
        14.82000732421875,
        14.839996337890625,
        14.860015869140625,
        14.8800048828125,
        14.899993896484375,
        14.920013427734375,
        14.94000244140625,
        14.96002197265625,
        14.980010986328125,
        15.0,
        15.02001953125,
        15.040008544921875,
        15.05999755859375,
        15.08001708984375,
        15.100006103515625,
        15.1199951171875,
        15.1400146484375,
        15.160003662109375,
        15.180023193359375,
        15.20001220703125,
        15.220001220703125,
        15.240020751953125,
        15.260009765625,
        15.279998779296875,
        15.300018310546875,
        15.32000732421875,
        15.339996337890625,
        15.360015869140625,
        15.3800048828125,
        15.399993896484375,
        15.420013427734375,
        15.44000244140625,
        15.46002197265625,
        15.480010986328125,
        15.5,
        15.52001953125,
        15.540008544921875,
        15.55999755859375,
        15.58001708984375,
        15.600006103515625,
        15.6199951171875,
        15.6400146484375,
        15.660003662109375,
        15.680023193359375,
        15.70001220703125,
        15.720001220703125,
        15.740020751953125,
        15.760009765625,
        15.779998779296875,
        15.800018310546875,
        15.82000732421875,
        15.839996337890625,
        15.860015869140625,
        15.8800048828125,
        15.899993896484375,
        15.920013427734375,
        15.94000244140625,
        15.96002197265625,
        15.980010986328125,
        16.0,
        16.02001953125,
        16.040008544921876,
        16.05999755859375,
        16.08001708984375,
        16.100006103515626,
        16.1199951171875,
        16.1400146484375,
        16.160003662109376,
        16.180023193359376,
        16.20001220703125,
        16.220001220703126,
        16.240020751953126,
        16.260009765625,
        16.279998779296876,
        16.300018310546876,
        16.32000732421875,
        16.339996337890626,
        16.360015869140626,
        16.3800048828125,
        16.399993896484376,
        16.420013427734376,
        16.44000244140625,
        16.46002197265625,
        16.480010986328126,
        16.5,
        16.52001953125,
        16.540008544921876,
        16.55999755859375,
        16.58001708984375,
        16.600006103515626,
        16.6199951171875,
        16.6400146484375,
        16.660003662109376,
        16.680023193359376,
        16.70001220703125,
        16.720001220703126,
        16.740020751953126,
        16.760009765625,
        16.779998779296876,
        16.800018310546876,
        16.82000732421875,
        16.839996337890626,
        16.860015869140626,
        16.8800048828125,
        16.899993896484376,
        16.920013427734376,
        16.94000244140625,
        16.96002197265625,
        16.980010986328126,
        17.0,
        17.02001953125,
        17.040008544921876,
        17.05999755859375,
        17.08001708984375,
        17.100006103515626,
        17.1199951171875,
        17.1400146484375,
        17.160003662109376,
        17.180023193359376,
        17.20001220703125,
        17.220001220703126,
        17.240020751953126,
        17.260009765625,
        17.279998779296876,
        17.300018310546876,
        17.32000732421875,
        17.339996337890626,
        17.360015869140626,
        17.3800048828125,
        17.399993896484376,
        17.420013427734376,
        17.44000244140625,
        17.46002197265625,
        17.480010986328126,
        17.5,
        17.52001953125,
        17.540008544921876,
        17.55999755859375,
        17.58001708984375,
        17.600006103515626,
        17.6199951171875,
        17.6400146484375,
        17.660003662109376,
        17.680023193359376,
        17.70001220703125,
        17.720001220703126,
        17.740020751953126,
        17.760009765625,
        17.779998779296876,
        17.800018310546876,
        17.82000732421875,
        17.839996337890626,
        17.860015869140626,
        17.8800048828125,
        17.899993896484376,
        17.920013427734376,
        17.94000244140625,
        17.96002197265625,
        17.980010986328126,
        18.0,
        18.02001953125,
        18.040008544921876,
        18.05999755859375,
        18.08001708984375,
        18.100006103515626,
        18.1199951171875,
        18.1400146484375,
        18.160003662109376,
        18.180023193359376,
        18.20001220703125,
        18.220001220703126,
        18.240020751953126,
        18.260009765625,
        18.279998779296876,
        18.300018310546876,
        18.32000732421875,
        18.339996337890626,
        18.360015869140626,
        18.3800048828125,
        18.399993896484376,
        18.420013427734376,
        18.44000244140625,
        18.46002197265625,
        18.480010986328126,
        18.5,
        18.52001953125,
        18.540008544921876,
        18.55999755859375,
        18.58001708984375,
        18.600006103515626,
        18.6199951171875,
        18.6400146484375,
        18.660003662109376,
        18.680023193359376,
        18.70001220703125,
        18.720001220703126,
        18.740020751953126,
        18.760009765625,
        18.779998779296876,
        18.800018310546876,
        18.82000732421875,
        18.839996337890626,
        18.860015869140626,
        18.8800048828125,
        18.899993896484376,
        18.920013427734376,
        18.94000244140625,
        18.96002197265625,
        18.980010986328126,
        19.0,
        19.02001953125,
        19.040008544921876,
        19.05999755859375,
        19.08001708984375,
        19.100006103515626,
        19.1199951171875,
        19.1400146484375,
        19.160003662109376,
        19.180023193359376,
        19.20001220703125,
        19.220001220703126,
        19.240020751953126,
        19.260009765625,
        19.279998779296876,
        19.300018310546876,
        19.32000732421875,
        19.339996337890626,
        19.360015869140626,
        19.3800048828125,
        19.399993896484376,
        19.420013427734376,
        19.44000244140625,
        19.46002197265625,
        19.480010986328126,
        19.5,
        19.52001953125,
        19.540008544921876,
        19.55999755859375,
        19.58001708984375,
        19.600006103515626,
        19.6199951171875,
        19.6400146484375,
        19.660003662109376,
        19.680023193359376,
        19.70001220703125,
        19.720001220703126,
        19.740020751953126,
        19.760009765625,
        19.779998779296876,
        19.800018310546876,
        19.82000732421875,
        19.839996337890626,
        19.860015869140626,
        19.8800048828125,
        19.899993896484376,
        19.920013427734376,
        19.94000244140625,
        19.96002197265625,
        19.980010986328126,
        20.0,
        20.02001953125,
        20.040008544921876,
        20.05999755859375,
        20.08001708984375,
        20.100006103515626,
        20.1199951171875,
        20.1400146484375,
        20.160003662109376,
        20.180023193359376,
        20.20001220703125,
        20.220001220703126,
        20.240020751953126,
        20.260009765625,
        20.279998779296876,
        20.300018310546876,
        20.32000732421875,
        20.339996337890626,
        20.360015869140626,
        20.3800048828125,
        20.399993896484376,
        20.420013427734376,
        20.44000244140625,
        20.46002197265625,
        20.480010986328126,
        20.5,
        20.52001953125,
        20.540008544921876,
        20.55999755859375,
        20.58001708984375,
        20.600006103515626,
        20.6199951171875,
        20.6400146484375,
        20.660003662109376,
        20.680023193359376,
        20.70001220703125,
        20.720001220703126,
        20.740020751953126,
        20.760009765625,
        20.779998779296876,
        20.800018310546876,
        20.82000732421875,
        20.839996337890626,
        20.860015869140626,
        20.8800048828125,
        20.899993896484376,
        20.920013427734376,
        20.94000244140625,
        20.96002197265625,
        20.980010986328126,
        21.0,
        21.02001953125,
        21.040008544921876,
        21.05999755859375,
        21.08001708984375,
        21.100006103515626,
        21.1199951171875,
        21.1400146484375,
        21.160003662109376,
        21.180023193359376,
        21.20001220703125,
        21.220001220703126,
        21.240020751953126,
        21.260009765625,
        21.279998779296876,
        21.300018310546876,
        21.32000732421875,
        21.339996337890626,
        21.360015869140626,
        21.3800048828125,
        21.399993896484376,
        21.420013427734376,
        21.44000244140625,
        21.46002197265625,
        21.480010986328126,
        21.5,
        21.52001953125,
        21.540008544921876,
        21.55999755859375,
        21.58001708984375,
        21.600006103515626,
        21.6199951171875,
        21.6400146484375,
        21.660003662109376,
        21.680023193359376,
        21.70001220703125,
        21.720001220703126,
        21.740020751953126,
        21.760009765625,
        21.779998779296876,
        21.800018310546876,
        21.82000732421875,
        21.839996337890626,
        21.860015869140626,
        21.8800048828125,
        21.899993896484376,
        21.920013427734376,
        21.94000244140625,
        21.96002197265625,
        21.980010986328126,
        22.0,
        22.02001953125,
        22.040008544921876,
        22.05999755859375,
        22.08001708984375,
        22.100006103515626,
        22.1199951171875,
        22.1400146484375,
        22.160003662109376,
        22.180023193359376,
        22.20001220703125,
        22.220001220703126,
        22.240020751953126,
        22.260009765625,
        22.279998779296876,
        22.300018310546876,
        22.32000732421875,
        22.339996337890626,
        22.360015869140626,
        22.3800048828125,
        22.399993896484376,
        22.420013427734376,
        22.44000244140625,
        22.46002197265625,
        22.480010986328126,
        22.5,
        22.52001953125,
        22.540008544921876,
        22.55999755859375,
        22.58001708984375,
        22.600006103515626,
        22.6199951171875,
        22.6400146484375,
        22.660003662109376,
        22.680023193359376,
        22.70001220703125,
        22.720001220703126,
        22.740020751953126,
        22.760009765625,
        22.779998779296876,
        22.800018310546876,
        22.82000732421875,
        22.839996337890626,
        22.860015869140626,
        22.8800048828125,
        22.899993896484376,
        22.920013427734376,
        22.94000244140625,
        22.96002197265625,
        22.980010986328126,
        23.0,
        23.02001953125,
        23.040008544921876,
        23.05999755859375,
        23.08001708984375,
        23.100006103515626,
        23.1199951171875,
        23.1400146484375,
        23.160003662109376,
        23.180023193359376,
        23.20001220703125,
        23.220001220703126,
        23.240020751953126,
        23.260009765625,
        23.279998779296876,
        23.300018310546876,
        23.32000732421875,
        23.339996337890626,
        23.360015869140626,
        23.3800048828125,
        23.399993896484376,
        23.420013427734376,
        23.44000244140625,
        23.46002197265625,
        23.480010986328126,
        23.5,
        23.52001953125,
        23.540008544921876,
        23.55999755859375,
        23.58001708984375,
        23.600006103515626,
        23.6199951171875,
        23.6400146484375,
        23.660003662109376,
        23.680023193359376,
        23.70001220703125,
        23.720001220703126,
        23.740020751953126,
        23.760009765625,
        23.779998779296876,
        23.800018310546876,
        23.82000732421875,
        23.839996337890626,
        23.860015869140626,
        23.8800048828125,
        23.899993896484376,
        23.920013427734376,
        23.94000244140625,
        23.96002197265625,
        23.980010986328126,
        24.0,
        24.02001953125,
        24.040008544921876,
        24.05999755859375,
        24.08001708984375,
        24.100006103515626,
        24.1199951171875,
        24.1400146484375,
        24.160003662109376,
        24.180023193359376,
        24.20001220703125,
        24.220001220703126,
        24.240020751953126,
        24.260009765625,
        24.279998779296876,
        24.300018310546876,
        24.32000732421875,
        24.339996337890626,
        24.360015869140626,
        24.3800048828125,
        24.399993896484376,
        24.420013427734376,
        24.44000244140625,
        24.46002197265625,
        24.480010986328126,
        24.5,
        24.52001953125,
        24.540008544921876,
        24.55999755859375,
        24.58001708984375,
        24.600006103515626,
        24.6199951171875,
        24.6400146484375,
        24.660003662109376,
        24.680023193359376,
        24.70001220703125,
        24.720001220703126,
        24.740020751953126,
        24.760009765625,
        24.779998779296876,
        24.800018310546876,
        24.82000732421875,
        24.839996337890626,
        24.860015869140626,
        24.8800048828125,
        24.899993896484376,
        24.920013427734376,
        24.94000244140625,
        24.96002197265625,
        24.980010986328126,
        25.0,
        25.02001953125,
        25.040008544921876,
        25.05999755859375,
        25.08001708984375,
        25.100006103515626,
        25.1199951171875,
        25.1400146484375,
        25.160003662109376,
        25.180023193359376,
        25.20001220703125,
        25.220001220703126,
        25.240020751953126,
        25.260009765625,
        25.279998779296876,
        25.300018310546876,
        25.32000732421875,
        25.339996337890626,
        25.360015869140626,
        25.3800048828125,
        25.399993896484376,
        25.420013427734376,
        25.44000244140625,
        25.46002197265625,
        25.480010986328126,
        25.5,
        25.52001953125,
        25.540008544921876,
        25.55999755859375,
        25.58001708984375,
        25.600006103515626,
        25.6199951171875,
        25.6400146484375,
        25.660003662109376,
        25.680023193359376,
        25.70001220703125,
        25.720001220703126,
        25.740020751953126,
        25.760009765625,
        25.779998779296876,
        25.800018310546876,
        25.82000732421875,
        25.839996337890626,
        25.860015869140626,
        25.8800048828125,
        25.899993896484376,
        25.920013427734376,
        25.94000244140625,
        25.96002197265625,
        25.980010986328126,
        26.0,
        26.02001953125,
        26.040008544921876,
        26.05999755859375,
        26.08001708984375,
        26.100006103515626,
        26.1199951171875,
        26.1400146484375,
        26.160003662109376,
        26.180023193359376,
        26.20001220703125,
        26.220001220703126,
        26.240020751953126,
        26.260009765625,
        26.279998779296876,
        26.300018310546876,
        26.32000732421875,
        26.339996337890626,
        26.360015869140626,
        26.3800048828125,
        26.399993896484376,
        26.420013427734376,
        26.44000244140625,
        26.46002197265625,
        26.480010986328126,
        26.5,
        26.52001953125,
        26.540008544921876,
        26.55999755859375,
        26.58001708984375,
        26.600006103515626,
        26.6199951171875,
        26.6400146484375,
        26.660003662109376,
        26.67999267578125,
        26.70001220703125,
        26.720001220703126,
        26.740020751953126,
        26.760009765625,
        26.779998779296876,
        26.800018310546876,
        26.82000732421875,
        26.839996337890626,
        26.860015869140626,
        26.8800048828125,
        26.899993896484376,
        26.920013427734376,
        26.94000244140625,
        26.96002197265625,
        26.980010986328126,
        27.0,
        27.02001953125,
        27.040008544921876,
        27.05999755859375,
        27.08001708984375,
        27.100006103515626,
        27.1199951171875,
        27.1400146484375,
        27.160003662109376,
        27.17999267578125,
        27.20001220703125,
        27.220001220703126,
        27.240020751953126,
        27.260009765625,
        27.279998779296876,
        27.300018310546876,
        27.32000732421875,
        27.339996337890626,
        27.360015869140626,
        27.3800048828125,
        27.399993896484376,
        27.420013427734376,
        27.44000244140625,
        27.46002197265625,
        27.480010986328126,
        27.5,
        27.52001953125,
        27.540008544921876,
        27.55999755859375,
        27.58001708984375,
        27.600006103515626,
        27.6199951171875,
        27.6400146484375,
        27.660003662109376,
        27.67999267578125,
        27.70001220703125,
        27.720001220703126,
        27.740020751953126,
        27.760009765625,
        27.779998779296876,
        27.800018310546876,
        27.82000732421875,
        27.839996337890626,
        27.860015869140626,
        27.8800048828125,
        27.899993896484376,
        27.920013427734376,
        27.94000244140625,
        27.96002197265625,
        27.980010986328126,
        28.0,
        28.02001953125,
        28.040008544921876,
        28.05999755859375,
        28.08001708984375,
        28.100006103515626,
        28.1199951171875,
        28.1400146484375,
        28.160003662109376,
        28.17999267578125,
        28.20001220703125,
        28.220001220703126,
        28.240020751953126,
        28.260009765625,
        28.279998779296876,
        28.300018310546876,
        28.32000732421875,
        28.339996337890626,
        28.360015869140626,
        28.3800048828125,
        28.399993896484376,
        28.420013427734376,
        28.44000244140625,
        28.46002197265625,
        28.480010986328126,
        28.5,
        28.52001953125,
        28.540008544921876,
        28.55999755859375,
        28.58001708984375,
        28.600006103515626,
        28.6199951171875,
        28.6400146484375,
        28.660003662109376,
        28.67999267578125,
        28.70001220703125,
        28.720001220703126,
        28.740020751953126,
        28.760009765625,
        28.779998779296876,
        28.800018310546876,
        28.82000732421875,
        28.839996337890626,
        28.860015869140626,
        28.8800048828125,
        28.899993896484376,
        28.920013427734376,
        28.94000244140625,
        28.96002197265625,
        28.980010986328126,
        29.0,
        29.02001953125,
        29.040008544921876,
        29.05999755859375,
        29.08001708984375,
        29.100006103515626,
        29.1199951171875,
        29.1400146484375,
        29.160003662109376,
        29.17999267578125,
        29.20001220703125,
        29.220001220703126,
        29.240020751953126,
        29.260009765625,
        29.279998779296876,
        29.300018310546876,
        29.32000732421875,
        29.339996337890626,
        29.360015869140626,
        29.3800048828125,
        29.399993896484376,
        29.420013427734376,
        29.44000244140625,
        29.46002197265625,
        29.480010986328126,
        29.5,
        29.52001953125,
        29.540008544921876,
        29.55999755859375,
        29.58001708984375,
        29.600006103515626,
        29.6199951171875,
        29.6400146484375,
        29.660003662109376,
        29.67999267578125,
        29.70001220703125,
        29.720001220703126,
        29.740020751953126,
        29.760009765625,
        29.779998779296876,
        29.800018310546876,
        29.82000732421875,
        29.839996337890626,
        29.860015869140626,
        29.8800048828125,
        29.899993896484376,
        29.920013427734376,
        29.94000244140625,
        29.96002197265625,
        29.980010986328126,
        30.0,
        30.02001953125,
        30.040008544921876,
        30.05999755859375,
        30.08001708984375,
        30.100006103515626,
        30.1199951171875,
        30.1400146484375,
        30.160003662109376,
        30.17999267578125,
        30.20001220703125,
        30.220001220703126,
        30.240020751953126,
        30.260009765625,
        30.279998779296876,
        30.300018310546876,
        30.32000732421875,
        30.339996337890626,
        30.360015869140626,
        30.3800048828125,
        30.399993896484376,
        30.420013427734376,
        30.44000244140625,
        30.46002197265625,
        30.480010986328126,
        30.5,
        30.52001953125,
        30.540008544921876,
        30.55999755859375,
        30.58001708984375,
        30.600006103515626,
        30.6199951171875,
        30.6400146484375,
        30.660003662109376,
        30.67999267578125,
        30.70001220703125,
        30.720001220703126,
        30.740020751953126,
        30.760009765625,
        30.779998779296876,
        30.800018310546876,
        30.82000732421875,
        30.839996337890626,
        30.860015869140626,
        30.8800048828125,
        30.899993896484376,
        30.920013427734376,
        30.94000244140625,
        30.96002197265625,
        30.980010986328126,
        31.0,
        31.02001953125,
        31.040008544921876,
        31.05999755859375,
        31.08001708984375,
        31.100006103515626,
        31.1199951171875,
        31.1400146484375,
        31.160003662109376,
        31.17999267578125,
        31.20001220703125,
        31.220001220703126,
        31.240020751953126,
        31.260009765625,
        31.279998779296876,
        31.300018310546876,
        31.32000732421875,
        31.339996337890626,
        31.360015869140626,
        31.3800048828125,
        31.399993896484376,
        31.420013427734376,
        31.44000244140625,
        31.46002197265625,
        31.480010986328126,
        31.5,
        31.52001953125,
        31.540008544921876,
        31.55999755859375,
        31.58001708984375,
        31.600006103515626,
        31.6199951171875,
        31.6400146484375,
        31.660003662109376,
        31.67999267578125,
        31.70001220703125,
        31.720001220703126,
        31.740020751953126,
        31.760009765625,
        31.779998779296876,
        31.800018310546876,
        31.82000732421875,
        31.839996337890626,
        31.860015869140626,
        31.8800048828125,
        31.899993896484376,
        31.920013427734376,
        31.94000244140625,
        31.96002197265625,
        31.980010986328126,
        32.0,
        32.02001953125,
        32.040008544921878,
        32.05999755859375,
        32.08001708984375,
        32.100006103515628,
        32.1199951171875,
        32.1400146484375,
        32.160003662109378,
        32.17999267578125,
        32.20001220703125,
        32.220001220703128,
        32.240020751953128,
        32.260009765625,
        32.279998779296878,
        32.300018310546878,
        32.32000732421875,
        32.339996337890628,
        32.360015869140628,
        32.3800048828125,
        32.399993896484378,
        32.420013427734378,
        32.44000244140625,
        32.46002197265625,
        32.480010986328128,
        32.5,
        32.52001953125,
        32.540008544921878,
        32.55999755859375,
        32.58001708984375,
        32.600006103515628,
        32.6199951171875,
        32.6400146484375,
        32.660003662109378,
        32.67999267578125,
        32.70001220703125,
        32.720001220703128,
        32.740020751953128,
        32.760009765625,
        32.779998779296878,
        32.800018310546878,
        32.82000732421875,
        32.839996337890628,
        32.860015869140628,
        32.8800048828125,
        32.899993896484378,
        32.920013427734378,
        32.94000244140625,
        32.96002197265625,
        32.980010986328128,
        33.0,
        33.02001953125,
        33.040008544921878,
        33.05999755859375,
        33.08001708984375,
        33.100006103515628,
        33.1199951171875,
        33.1400146484375,
        33.160003662109378,
        33.17999267578125,
        33.20001220703125,
        33.220001220703128,
        33.240020751953128,
        33.260009765625,
        33.279998779296878,
        33.300018310546878,
        33.32000732421875,
        33.339996337890628,
        33.360015869140628,
        33.3800048828125,
        33.399993896484378,
        33.420013427734378,
        33.44000244140625,
        33.46002197265625,
        33.480010986328128,
        33.5,
        33.52001953125,
        33.540008544921878,
        33.55999755859375,
        33.58001708984375,
        33.600006103515628,
        33.6199951171875,
        33.6400146484375,
        33.660003662109378,
        33.67999267578125,
        33.70001220703125,
        33.720001220703128,
        33.740020751953128,
        33.760009765625,
        33.779998779296878,
        33.800018310546878,
        33.82000732421875,
        33.839996337890628,
        33.860015869140628,
        33.8800048828125,
        33.899993896484378,
        33.920013427734378,
        33.94000244140625,
        33.96002197265625,
        33.980010986328128,
        34.0,
        34.02001953125,
        34.040008544921878,
        34.05999755859375,
        34.08001708984375,
        34.100006103515628,
        34.1199951171875,
        34.1400146484375,
        34.160003662109378,
        34.17999267578125,
        34.20001220703125,
        34.220001220703128,
        34.240020751953128,
        34.260009765625,
        34.279998779296878,
        34.300018310546878,
        34.32000732421875,
        34.339996337890628,
        34.360015869140628,
        34.3800048828125,
        34.399993896484378,
        34.420013427734378,
        34.44000244140625,
        34.46002197265625,
        34.480010986328128,
        34.5,
        34.52001953125,
        34.540008544921878,
        34.55999755859375,
        34.58001708984375,
        34.600006103515628,
        34.6199951171875,
        34.6400146484375,
        34.660003662109378,
        34.67999267578125,
        34.70001220703125,
        34.720001220703128,
        34.740020751953128,
        34.760009765625,
        34.779998779296878,
        34.800018310546878,
        34.82000732421875,
        34.839996337890628,
        34.860015869140628,
        34.8800048828125,
        34.899993896484378,
        34.920013427734378,
        34.94000244140625,
        34.96002197265625,
        34.980010986328128,
        35.0,
        35.02001953125,
        35.040008544921878,
        35.05999755859375,
        35.08001708984375,
        35.100006103515628,
        35.1199951171875,
        35.1400146484375,
        35.160003662109378,
        35.17999267578125,
        35.20001220703125,
        35.220001220703128,
        35.240020751953128,
        35.260009765625,
        35.279998779296878,
        35.300018310546878,
        35.32000732421875,
        35.339996337890628,
        35.360015869140628,
        35.3800048828125,
        35.399993896484378,
        35.420013427734378,
        35.44000244140625,
        35.46002197265625,
        35.480010986328128,
        35.5,
        35.52001953125,
        35.540008544921878,
        35.55999755859375,
        35.58001708984375,
        35.600006103515628,
        35.6199951171875,
        35.6400146484375,
        35.660003662109378,
        35.67999267578125,
        35.70001220703125,
        35.720001220703128,
        35.740020751953128,
        35.760009765625,
        35.779998779296878,
        35.800018310546878,
        35.82000732421875,
        35.839996337890628,
        35.860015869140628,
        35.8800048828125,
        35.899993896484378,
        35.920013427734378,
        35.94000244140625,
        35.96002197265625,
        35.980010986328128,
        36.0,
        36.02001953125,
        36.040008544921878,
        36.05999755859375,
        36.08001708984375,
        36.100006103515628,
        36.1199951171875,
        36.1400146484375,
        36.160003662109378,
        36.17999267578125,
        36.20001220703125,
        36.220001220703128,
        36.240020751953128,
        36.260009765625,
        36.279998779296878,
        36.300018310546878,
        36.32000732421875,
        36.339996337890628,
        36.360015869140628,
        36.3800048828125,
        36.399993896484378,
        36.420013427734378,
        36.44000244140625,
        36.46002197265625,
        36.480010986328128,
        36.5,
        36.52001953125,
        36.540008544921878,
        36.55999755859375,
        36.58001708984375,
        36.600006103515628,
        36.6199951171875,
        36.6400146484375,
        36.660003662109378,
        36.67999267578125,
        36.70001220703125,
        36.720001220703128,
        36.740020751953128,
        36.760009765625,
        36.779998779296878,
        36.800018310546878,
        36.82000732421875,
        36.839996337890628,
        36.860015869140628,
        36.8800048828125,
        36.899993896484378,
        36.920013427734378,
        36.94000244140625,
        36.96002197265625,
        36.980010986328128,
        37.0,
        37.02001953125,
        37.040008544921878,
        37.05999755859375,
        37.08001708984375,
        37.100006103515628,
        37.1199951171875,
        37.1400146484375,
        37.160003662109378,
        37.17999267578125,
        37.20001220703125,
        37.220001220703128,
        37.240020751953128,
        37.260009765625,
        37.279998779296878,
        37.300018310546878,
        37.32000732421875,
        37.339996337890628,
        37.360015869140628,
        37.3800048828125,
        37.399993896484378,
        37.420013427734378,
        37.44000244140625,
        37.46002197265625,
        37.480010986328128,
        37.5,
        37.52001953125,
        37.540008544921878,
        37.55999755859375,
        37.58001708984375,
        37.600006103515628,
        37.6199951171875,
        37.6400146484375,
        37.660003662109378,
        37.67999267578125,
        37.70001220703125,
        37.720001220703128,
        37.740020751953128,
        37.760009765625,
        37.779998779296878,
        37.800018310546878,
        37.82000732421875,
        37.839996337890628,
        37.860015869140628,
        37.8800048828125,
        37.899993896484378,
        37.920013427734378,
        37.94000244140625,
        37.96002197265625,
        37.980010986328128,
        38.0,
        38.02001953125,
        38.040008544921878,
        38.05999755859375,
        38.08001708984375,
        38.100006103515628,
        38.1199951171875,
        38.1400146484375,
        38.160003662109378,
        38.17999267578125,
        38.20001220703125,
        38.220001220703128,
        38.240020751953128,
        38.260009765625,
        38.279998779296878,
        38.300018310546878,
        38.32000732421875,
        38.339996337890628,
        38.360015869140628,
        38.3800048828125,
        38.399993896484378,
        38.420013427734378,
        38.44000244140625,
        38.46002197265625,
        38.480010986328128,
        38.5,
        38.52001953125,
        38.540008544921878,
        38.55999755859375,
        38.58001708984375,
        38.600006103515628,
        38.6199951171875,
        38.6400146484375,
        38.660003662109378,
        38.67999267578125,
        38.70001220703125,
        38.720001220703128,
        38.740020751953128,
        38.760009765625,
        38.779998779296878,
        38.800018310546878,
        38.82000732421875,
        38.839996337890628,
        38.860015869140628,
        38.8800048828125,
        38.899993896484378,
        38.920013427734378,
        38.94000244140625,
        38.96002197265625,
        38.980010986328128,
        39.0,
        39.02001953125,
        39.040008544921878,
        39.05999755859375,
        39.08001708984375,
        39.100006103515628,
        39.1199951171875,
        39.1400146484375,
        39.160003662109378,
        39.17999267578125,
        39.20001220703125,
        39.220001220703128,
        39.240020751953128,
        39.260009765625,
        39.279998779296878,
        39.300018310546878,
        39.32000732421875,
        39.339996337890628,
        39.360015869140628,
        39.3800048828125,
        39.399993896484378,
        39.420013427734378,
        39.44000244140625,
        39.46002197265625,
        39.480010986328128,
        39.5,
        39.52001953125,
        39.540008544921878,
        39.55999755859375,
        39.58001708984375,
        39.600006103515628,
        39.6199951171875,
        39.6400146484375,
        39.660003662109378,
        39.67999267578125,
        39.70001220703125,
        39.720001220703128,
        39.740020751953128,
        39.760009765625,
        39.779998779296878,
        39.800018310546878,
        39.82000732421875,
        39.839996337890628,
        39.860015869140628,
        39.8800048828125,
        39.899993896484378,
        39.920013427734378,
        39.94000244140625,
        39.96002197265625,
        39.980010986328128,
        40.0,
        40.02001953125,
        40.040008544921878,
        40.05999755859375,
        40.08001708984375,
        40.100006103515628,
        40.1199951171875,
        40.1400146484375,
        40.160003662109378,
        40.17999267578125,
        40.20001220703125,
        40.220001220703128,
        40.240020751953128,
        40.260009765625,
        40.279998779296878,
        40.300018310546878,
        40.32000732421875,
        40.339996337890628,
        40.360015869140628,
        40.3800048828125,
        40.399993896484378,
        40.420013427734378,
        40.44000244140625,
        40.46002197265625,
        40.480010986328128,
        40.5,
        40.52001953125,
        40.540008544921878,
        40.55999755859375,
        40.58001708984375,
        40.600006103515628,
        40.6199951171875,
        40.6400146484375,
        40.660003662109378,
        40.67999267578125,
        40.70001220703125,
        40.720001220703128,
        40.740020751953128,
        40.760009765625,
        40.779998779296878,
        40.800018310546878,
        40.82000732421875,
        40.839996337890628,
        40.860015869140628,
        40.8800048828125,
        40.899993896484378,
        40.920013427734378,
        40.94000244140625,
        40.96002197265625,
        40.980010986328128,
        41.0,
        41.02001953125,
        41.040008544921878,
        41.05999755859375,
        41.08001708984375,
        41.100006103515628,
        41.1199951171875,
        41.1400146484375,
        41.160003662109378,
        41.17999267578125,
        41.20001220703125,
        41.220001220703128,
        41.240020751953128,
        41.260009765625,
        41.279998779296878,
        41.300018310546878,
        41.32000732421875,
        41.339996337890628,
        41.360015869140628,
        41.3800048828125,
        41.399993896484378,
        41.420013427734378,
        41.44000244140625,
        41.46002197265625,
        41.480010986328128,
        41.5,
        41.52001953125,
        41.540008544921878,
        41.55999755859375,
        41.58001708984375,
        41.600006103515628,
        41.6199951171875,
        41.6400146484375,
        41.660003662109378,
        41.67999267578125,
        41.70001220703125,
        41.720001220703128,
        41.740020751953128,
        41.760009765625,
        41.779998779296878,
        41.800018310546878,
        41.82000732421875,
        41.839996337890628,
        41.860015869140628,
        41.8800048828125,
        41.899993896484378,
        41.920013427734378,
        41.94000244140625,
        41.96002197265625,
        41.980010986328128,
        42.0,
        42.02001953125,
        42.040008544921878,
        42.05999755859375,
        42.08001708984375,
        42.100006103515628,
        42.1199951171875,
        42.1400146484375,
        42.160003662109378,
        42.17999267578125,
        42.20001220703125,
        42.220001220703128,
        42.240020751953128,
        42.260009765625,
        42.279998779296878,
        42.300018310546878,
        42.32000732421875,
        42.339996337890628,
        42.360015869140628,
        42.3800048828125,
        42.399993896484378,
        42.420013427734378,
        42.44000244140625,
        42.46002197265625,
        42.480010986328128,
        42.5,
        42.52001953125,
        42.540008544921878,
        42.55999755859375,
        42.58001708984375,
        42.600006103515628,
        42.6199951171875,
        42.6400146484375,
        42.660003662109378,
        42.67999267578125,
        42.70001220703125,
        42.720001220703128,
        42.740020751953128,
        42.760009765625,
        42.779998779296878,
        42.800018310546878,
        42.82000732421875,
        42.839996337890628,
        42.860015869140628,
        42.8800048828125,
        42.899993896484378,
        42.920013427734378,
        42.94000244140625,
        42.96002197265625,
        42.980010986328128,
        43.0,
        43.02001953125,
        43.040008544921878,
        43.05999755859375,
        43.08001708984375,
        43.100006103515628,
        43.1199951171875,
        43.1400146484375,
        43.160003662109378,
        43.17999267578125,
        43.20001220703125,
        43.220001220703128,
        43.240020751953128,
        43.260009765625,
        43.279998779296878,
        43.300018310546878,
        43.32000732421875,
        43.339996337890628,
        43.360015869140628,
        43.3800048828125,
        43.399993896484378,
        43.420013427734378,
        43.44000244140625,
        43.46002197265625,
        43.480010986328128,
        43.5,
        43.52001953125,
        43.540008544921878,
        43.55999755859375,
        43.58001708984375,
        43.600006103515628,
        43.6199951171875,
        43.6400146484375,
        43.660003662109378,
        43.67999267578125,
        43.70001220703125,
        43.720001220703128,
        43.740020751953128,
        43.760009765625,
        43.779998779296878,
        43.800018310546878,
        43.82000732421875,
        43.839996337890628,
        43.860015869140628,
        43.8800048828125,
        43.899993896484378,
        43.920013427734378,
        43.94000244140625,
        43.96002197265625,
        43.980010986328128,
        44.0,
        44.02001953125,
        44.040008544921878,
        44.05999755859375,
        44.08001708984375,
        44.100006103515628,
        44.1199951171875,
        44.1400146484375,
        44.160003662109378,
        44.17999267578125,
        44.20001220703125,
        44.220001220703128,
        44.240020751953128,
        44.260009765625,
        44.279998779296878,
        44.300018310546878,
        44.32000732421875,
        44.339996337890628,
        44.360015869140628,
        44.3800048828125,
        44.399993896484378,
        44.420013427734378,
        44.44000244140625,
        44.46002197265625,
        44.480010986328128,
        44.5,
        44.52001953125,
        44.540008544921878,
        44.55999755859375,
        44.58001708984375,
        44.600006103515628,
        44.6199951171875,
        44.6400146484375,
        44.660003662109378,
        44.67999267578125,
        44.70001220703125,
        44.720001220703128,
        44.740020751953128,
        44.760009765625,
        44.779998779296878,
        44.800018310546878,
        44.82000732421875,
        44.839996337890628,
        44.860015869140628,
        44.8800048828125,
        44.899993896484378,
        44.920013427734378,
        44.94000244140625,
        44.96002197265625,
        44.980010986328128,
        45.0,
        45.02001953125,
        45.040008544921878,
        45.05999755859375,
        45.08001708984375,
        45.100006103515628,
        45.1199951171875,
        45.1400146484375,
        45.160003662109378,
        45.17999267578125,
        45.20001220703125,
        45.220001220703128,
        45.240020751953128,
        45.260009765625,
        45.279998779296878,
        45.300018310546878,
        45.32000732421875,
        45.339996337890628,
        45.360015869140628,
        45.3800048828125,
        45.399993896484378,
        45.420013427734378,
        45.44000244140625,
        45.46002197265625,
        45.480010986328128,
        45.5,
        45.52001953125,
        45.540008544921878,
        45.55999755859375,
        45.58001708984375,
        45.600006103515628,
        45.6199951171875,
        45.6400146484375,
        45.660003662109378,
        45.67999267578125,
        45.70001220703125,
        45.720001220703128,
        45.740020751953128,
        45.760009765625,
        45.779998779296878,
        45.800018310546878,
        45.82000732421875,
        45.839996337890628,
        45.860015869140628,
        45.8800048828125,
        45.899993896484378,
        45.920013427734378,
        45.94000244140625,
        45.96002197265625,
        45.980010986328128,
        46.0,
        46.02001953125,
        46.040008544921878,
        46.05999755859375,
        46.08001708984375,
        46.100006103515628,
        46.1199951171875,
        46.1400146484375,
        46.160003662109378,
        46.17999267578125,
        46.20001220703125,
        46.220001220703128,
        46.240020751953128,
        46.260009765625,
        46.279998779296878,
        46.300018310546878,
        46.32000732421875,
        46.339996337890628,
        46.360015869140628,
        46.3800048828125,
        46.399993896484378,
        46.420013427734378,
        46.44000244140625,
        46.46002197265625,
        46.480010986328128,
        46.5,
        46.52001953125,
        46.540008544921878,
        46.55999755859375,
        46.58001708984375,
        46.600006103515628,
        46.6199951171875,
        46.6400146484375,
        46.660003662109378,
        46.67999267578125,
        46.70001220703125,
        46.720001220703128,
        46.740020751953128,
        46.760009765625,
        46.779998779296878,
        46.800018310546878,
        46.82000732421875,
        46.839996337890628,
        46.860015869140628,
        46.8800048828125,
        46.899993896484378,
        46.920013427734378,
        46.94000244140625,
        46.96002197265625,
        46.980010986328128,
        47.0,
        47.02001953125,
        47.040008544921878,
        47.05999755859375,
        47.08001708984375,
        47.100006103515628,
        47.1199951171875,
        47.1400146484375,
        47.160003662109378,
        47.17999267578125,
        47.20001220703125,
        47.220001220703128,
        47.240020751953128,
        47.260009765625,
        47.279998779296878,
        47.300018310546878,
        47.32000732421875,
        47.339996337890628,
        47.360015869140628,
        47.3800048828125,
        47.399993896484378,
        47.420013427734378,
        47.44000244140625,
        47.46002197265625,
        47.480010986328128,
        47.5,
        47.52001953125,
        47.540008544921878,
        47.55999755859375,
        47.58001708984375,
        47.600006103515628,
        47.6199951171875,
        47.6400146484375,
        47.660003662109378,
        47.67999267578125,
        47.70001220703125,
        47.720001220703128,
        47.740020751953128,
        47.760009765625,
        47.779998779296878,
        47.800018310546878,
        47.82000732421875,
        47.839996337890628,
        47.860015869140628,
        47.8800048828125,
        47.899993896484378,
        47.920013427734378,
        47.94000244140625,
        47.96002197265625,
        47.980010986328128,
        48.0,
        48.02001953125,
        48.040008544921878,
        48.05999755859375,
        48.08001708984375,
        48.100006103515628,
        48.1199951171875,
        48.1400146484375,
        48.160003662109378,
        48.17999267578125,
        48.20001220703125,
        48.220001220703128,
        48.240020751953128,
        48.260009765625,
        48.279998779296878,
        48.300018310546878,
        48.32000732421875,
        48.339996337890628,
        48.360015869140628,
        48.3800048828125,
        48.399993896484378,
        48.420013427734378,
        48.44000244140625,
        48.46002197265625,
        48.480010986328128,
        48.5,
        48.52001953125,
        48.540008544921878,
        48.55999755859375,
        48.58001708984375,
        48.600006103515628,
        48.6199951171875,
        48.6400146484375,
        48.660003662109378,
        48.67999267578125,
        48.70001220703125,
        48.720001220703128,
        48.740020751953128,
        48.760009765625,
        48.779998779296878,
        48.800018310546878,
        48.82000732421875,
        48.839996337890628,
        48.860015869140628,
        48.8800048828125,
        48.899993896484378,
        48.920013427734378,
        48.94000244140625,
        48.96002197265625,
        48.980010986328128,
        49.0,
        49.02001953125,
        49.040008544921878,
        49.05999755859375,
        49.08001708984375,
        49.100006103515628,
        49.1199951171875,
        49.1400146484375,
        49.160003662109378,
        49.17999267578125,
        49.20001220703125,
        49.220001220703128,
        49.240020751953128,
        49.260009765625,
        49.279998779296878,
        49.300018310546878,
        49.32000732421875,
        49.339996337890628,
        49.360015869140628,
        49.3800048828125,
        49.399993896484378,
        49.420013427734378,
        49.44000244140625,
        49.46002197265625,
        49.480010986328128,
        49.5,
        49.52001953125,
        49.540008544921878,
        49.55999755859375,
        49.58001708984375,
        49.600006103515628,
        49.6199951171875,
        49.6400146484375,
        49.660003662109378,
        49.67999267578125,
        49.70001220703125,
        49.720001220703128,
        49.740020751953128,
        49.760009765625,
        49.779998779296878,
        49.800018310546878,
        49.82000732421875,
        49.839996337890628,
        49.860015869140628,
        49.8800048828125,
        49.899993896484378,
        49.920013427734378,
        49.94000244140625,
        49.96002197265625,
        49.980010986328128,
        50.0,
        50.02001953125,
        50.040008544921878,
        50.05999755859375,
        50.08001708984375,
        50.100006103515628,
        50.1199951171875,
        50.1400146484375,
        50.160003662109378,
        50.17999267578125,
        50.20001220703125,
        50.220001220703128,
        50.240020751953128,
        50.260009765625,
        50.279998779296878,
        50.300018310546878,
        50.32000732421875,
        50.339996337890628,
        50.360015869140628,
        50.3800048828125,
        50.399993896484378,
        50.420013427734378,
        50.44000244140625,
        50.46002197265625,
        50.480010986328128,
        50.5,
        50.52001953125,
        50.540008544921878,
        50.55999755859375,
        50.58001708984375,
        50.600006103515628,
        50.6199951171875,
        50.6400146484375,
        50.660003662109378,
        50.67999267578125,
        50.70001220703125,
        50.720001220703128,
        50.740020751953128,
        50.760009765625,
        50.779998779296878,
        50.800018310546878,
        50.82000732421875,
        50.839996337890628,
        50.860015869140628,
        50.8800048828125,
        50.899993896484378,
        50.920013427734378,
        50.94000244140625,
        50.96002197265625,
        50.980010986328128,
        51.0,
        51.02001953125,
        51.040008544921878,
        51.05999755859375,
        51.08001708984375,
        51.100006103515628,
        51.1199951171875,
        51.1400146484375,
        51.160003662109378,
        51.17999267578125,
        51.20001220703125,
        51.220001220703128,
        51.240020751953128,
        51.260009765625,
        51.279998779296878,
        51.300018310546878,
        51.32000732421875,
        51.339996337890628,
        51.360015869140628,
        51.3800048828125,
        51.399993896484378,
        51.420013427734378,
        51.44000244140625,
        51.46002197265625,
        51.480010986328128,
        51.5,
        51.52001953125,
        51.540008544921878,
        51.55999755859375,
        51.58001708984375,
        51.600006103515628,
        51.6199951171875,
        51.6400146484375,
        51.660003662109378,
        51.67999267578125,
        51.70001220703125,
        51.720001220703128,
        51.740020751953128,
        51.760009765625,
        51.779998779296878,
        51.800018310546878,
        51.82000732421875,
        51.839996337890628,
        51.860015869140628,
        51.8800048828125,
        51.899993896484378,
        51.920013427734378,
        51.94000244140625,
        51.96002197265625,
        51.980010986328128,
        52.0,
        52.02001953125,
        52.040008544921878,
        52.05999755859375,
        52.08001708984375,
        52.100006103515628,
        52.1199951171875,
        52.1400146484375,
        52.160003662109378,
        52.17999267578125,
        52.20001220703125,
        52.220001220703128,
        52.240020751953128,
        52.260009765625,
        52.279998779296878,
        52.300018310546878,
        52.32000732421875,
        52.339996337890628,
        52.360015869140628,
        52.3800048828125,
        52.399993896484378,
        52.420013427734378,
        52.44000244140625,
        52.46002197265625,
        52.480010986328128,
        52.5,
        52.52001953125,
        52.540008544921878,
        52.55999755859375,
        52.58001708984375,
        52.600006103515628,
        52.6199951171875,
        52.6400146484375,
        52.660003662109378,
        52.67999267578125,
        52.70001220703125,
        52.720001220703128,
        52.740020751953128,
        52.760009765625,
        52.779998779296878,
        52.800018310546878,
        52.82000732421875,
        52.839996337890628,
        52.860015869140628,
        52.8800048828125,
        52.899993896484378,
        52.920013427734378,
        52.94000244140625,
        52.96002197265625,
        52.980010986328128,
        53.0,
        53.02001953125,
        53.040008544921878,
        53.05999755859375,
        53.08001708984375,
        53.100006103515628,
        53.1199951171875,
        53.1400146484375,
        53.160003662109378,
        53.17999267578125,
        53.20001220703125,
        53.220001220703128,
        53.240020751953128,
        53.260009765625,
        53.279998779296878,
        53.300018310546878,
        53.32000732421875,
        53.339996337890628,
        53.360015869140628,
        53.3800048828125,
        53.399993896484378,
        53.420013427734378,
        53.44000244140625,
        53.46002197265625,
        53.480010986328128,
        53.5,
        53.52001953125,
        53.540008544921878,
        53.55999755859375,
        53.58001708984375,
        53.600006103515628,
        53.6199951171875,
        53.6400146484375,
        53.660003662109378,
        53.67999267578125,
        53.70001220703125,
        53.720001220703128,
        53.740020751953128,
        53.760009765625,
        53.779998779296878,
        53.800018310546878,
        53.82000732421875,
        53.839996337890628,
        53.860015869140628,
        53.8800048828125,
        53.899993896484378,
        53.920013427734378,
        53.94000244140625,
        53.96002197265625,
        53.980010986328128,
        54.0,
        54.02001953125,
        54.040008544921878,
        54.05999755859375,
        54.08001708984375,
        54.100006103515628,
        54.1199951171875,
        54.1400146484375,
        54.160003662109378,
        54.17999267578125,
        54.20001220703125,
        54.220001220703128,
        54.240020751953128,
        54.260009765625,
        54.279998779296878,
        54.300018310546878,
        54.32000732421875,
        54.339996337890628,
        54.360015869140628,
        54.3800048828125,
        54.399993896484378,
        54.420013427734378,
        54.44000244140625,
        54.46002197265625,
        54.480010986328128,
        54.5,
        54.52001953125,
        54.540008544921878,
        54.55999755859375,
        54.58001708984375,
        54.600006103515628,
        54.6199951171875,
        54.6400146484375,
        54.660003662109378,
        54.67999267578125,
        54.70001220703125,
        54.720001220703128,
        54.740020751953128,
        54.760009765625,
        54.779998779296878,
        54.800018310546878,
        54.82000732421875,
        54.839996337890628,
        54.860015869140628,
        54.8800048828125,
        54.899993896484378,
        54.920013427734378,
        54.94000244140625,
        54.96002197265625,
        54.980010986328128,
        55.0,
        55.02001953125,
        55.040008544921878,
        55.05999755859375,
        55.08001708984375,
        55.100006103515628,
        55.1199951171875,
        55.1400146484375,
        55.160003662109378,
        55.17999267578125,
        55.20001220703125,
        55.220001220703128,
        55.240020751953128,
        55.260009765625,
        55.279998779296878,
        55.300018310546878,
        55.32000732421875,
        55.339996337890628,
        55.360015869140628,
        55.3800048828125,
        55.399993896484378,
        55.420013427734378,
        55.44000244140625,
        55.46002197265625,
        55.480010986328128,
        55.5,
        55.52001953125,
        55.540008544921878,
        55.55999755859375,
        55.58001708984375,
        55.600006103515628,
        55.6199951171875,
        55.6400146484375,
        55.660003662109378,
        55.67999267578125,
        55.70001220703125,
        55.720001220703128,
        55.740020751953128,
        55.760009765625,
        55.779998779296878,
        55.800018310546878,
        55.82000732421875,
        55.839996337890628,
        55.860015869140628,
        55.8800048828125,
        55.899993896484378,
        55.920013427734378,
        55.94000244140625,
        55.96002197265625,
        55.980010986328128,
        56.0,
        56.02001953125,
        56.040008544921878,
        56.05999755859375,
        56.08001708984375,
        56.100006103515628,
        56.1199951171875,
        56.1400146484375,
        56.160003662109378,
        56.17999267578125,
        56.20001220703125,
        56.220001220703128,
        56.240020751953128,
        56.260009765625,
        56.279998779296878,
        56.300018310546878,
        56.32000732421875,
        56.339996337890628,
        56.360015869140628,
        56.3800048828125,
        56.399993896484378,
        56.420013427734378,
        56.44000244140625,
        56.46002197265625,
        56.480010986328128,
        56.5,
        56.52001953125,
        56.540008544921878,
        56.55999755859375,
        56.58001708984375,
        56.600006103515628,
        56.6199951171875,
        56.6400146484375,
        56.660003662109378,
        56.67999267578125,
        56.70001220703125,
        56.720001220703128,
        56.740020751953128,
        56.760009765625,
        56.779998779296878,
        56.800018310546878,
        56.82000732421875,
        56.839996337890628,
        56.860015869140628,
        56.8800048828125,
        56.899993896484378,
        56.920013427734378,
        56.94000244140625,
        56.96002197265625,
        56.980010986328128,
        57.0,
        57.02001953125,
        57.040008544921878,
        57.05999755859375,
        57.08001708984375,
        57.100006103515628,
        57.1199951171875,
        57.1400146484375,
        57.160003662109378,
        57.17999267578125,
        57.20001220703125,
        57.220001220703128,
        57.240020751953128,
        57.260009765625,
        57.279998779296878,
        57.300018310546878,
        57.32000732421875,
        57.339996337890628,
        57.360015869140628,
        57.3800048828125,
        57.399993896484378,
        57.420013427734378,
        57.44000244140625,
        57.46002197265625,
        57.480010986328128,
        57.5,
        57.52001953125,
        57.540008544921878,
        57.55999755859375,
        57.58001708984375,
        57.600006103515628,
        57.6199951171875,
        57.6400146484375,
        57.660003662109378,
        57.67999267578125,
        57.70001220703125,
        57.720001220703128,
        57.740020751953128,
        57.760009765625,
        57.779998779296878,
        57.800018310546878,
        57.82000732421875,
        57.839996337890628,
        57.860015869140628,
        57.8800048828125,
        57.899993896484378,
        57.920013427734378,
        57.94000244140625,
        57.96002197265625,
        57.980010986328128,
        58.0,
        58.02001953125,
        58.040008544921878,
        58.05999755859375,
        58.08001708984375,
        58.100006103515628,
        58.1199951171875,
        58.1400146484375,
        58.160003662109378,
        58.17999267578125,
        58.20001220703125,
        58.220001220703128,
        58.240020751953128,
        58.260009765625,
        58.279998779296878,
        58.300018310546878,
        58.32000732421875,
        58.339996337890628,
        58.360015869140628,
        58.3800048828125,
        58.399993896484378,
        58.420013427734378,
        58.44000244140625,
        58.46002197265625,
        58.480010986328128,
        58.5,
        58.52001953125,
        58.540008544921878,
        58.55999755859375,
        58.58001708984375,
        58.600006103515628,
        58.6199951171875,
        58.6400146484375,
        58.660003662109378,
        58.67999267578125,
        58.70001220703125,
        58.720001220703128,
        58.740020751953128,
        58.760009765625,
        58.779998779296878,
        58.800018310546878,
        58.82000732421875,
        58.839996337890628,
        58.860015869140628,
        58.8800048828125,
        58.899993896484378,
        58.920013427734378,
        58.94000244140625,
        58.96002197265625,
        58.980010986328128,
        59.0,
        59.02001953125,
        59.040008544921878,
        59.05999755859375,
        59.08001708984375,
        59.100006103515628,
        59.1199951171875,
        59.1400146484375,
        59.160003662109378,
        59.17999267578125,
        59.20001220703125,
        59.220001220703128,
        59.240020751953128,
        59.260009765625,
        59.279998779296878,
        59.300018310546878,
        59.32000732421875,
        59.339996337890628,
        59.360015869140628,
        59.3800048828125,
        59.399993896484378,
        59.420013427734378,
        59.44000244140625,
        59.46002197265625,
        59.480010986328128,
        59.5,
        59.52001953125,
        59.540008544921878,
        59.55999755859375,
        59.58001708984375,
        59.600006103515628,
        59.6199951171875,
        59.6400146484375,
        59.660003662109378,
        59.67999267578125,
        59.70001220703125,
        59.720001220703128,
        59.740020751953128,
        59.760009765625,
        59.779998779296878,
        59.800018310546878,
        59.82000732421875,
        59.839996337890628,
        59.860015869140628,
        59.8800048828125,
        59.899993896484378,
        59.920013427734378,
        59.94000244140625,
        59.96002197265625,
        59.980010986328128
    ],
    "rightHandPositions": [
        "(-0.245766, 1.313526, -0.077654)",
        "(-0.245699, 1.313190, -0.077738)",
        "(-0.245426, 1.312756, -0.077989)",
        "(-0.245137, 1.312481, -0.078290)",
        "(-0.245038, 1.312375, -0.078419)",
        "(-0.244940, 1.312219, -0.078575)",
        "(-0.244760, 1.311913, -0.078758)",
        "(-0.244499, 1.311482, -0.078998)",
        "(-0.244321, 1.311261, -0.079247)",
        "(-0.244297, 1.311197, -0.079344)",
        "(-0.244411, 1.311189, -0.079426)",
        "(-0.244595, 1.311162, -0.079515)",
        "(-0.244979, 1.311114, -0.079647)",
        "(-0.245535, 1.311040, -0.079715)",
        "(-0.245980, 1.310977, -0.079738)",
        "(-0.247159, 1.310812, -0.079735)",
        "(-0.248355, 1.310416, -0.079674)",
        "(-0.249644, 1.309548, -0.079516)",
        "(-0.251046, 1.308233, -0.079356)",
        "(-0.251754, 1.307475, -0.079309)",
        "(-0.253205, 1.305662, -0.079359)",
        "(-0.254631, 1.303518, -0.079544)",
        "(-0.256107, 1.301108, -0.079724)",
        "(-0.257568, 1.298538, -0.079881)",
        "(-0.258311, 1.297104, -0.079954)",
        "(-0.259618, 1.294353, -0.080083)",
        "(-0.260874, 1.291530, -0.080171)",
        "(-0.262177, 1.288779, -0.080259)",
        "(-0.263503, 1.286042, -0.080345)",
        "(-0.264140, 1.284628, -0.080361)",
        "(-0.265417, 1.281709, -0.080287)",
        "(-0.266705, 1.278854, -0.080053)",
        "(-0.268011, 1.276433, -0.079833)",
        "(-0.269214, 1.274338, -0.079695)",
        "(-0.269807, 1.273346, -0.079656)",
        "(-0.270985, 1.271519, -0.079634)",
        "(-0.272172, 1.269871, -0.079638)",
        "(-0.273526, 1.268573, -0.079527)",
        "(-0.275214, 1.267725, -0.079260)",
        "(-0.276210, 1.267508, -0.079096)",
        "(-0.278784, 1.267929, -0.078723)",
        "(-0.281758, 1.269202, -0.078287)",
        "(-0.284667, 1.270980, -0.077803)",
        "(-0.287318, 1.272981, -0.077321)",
        "(-0.288591, 1.274042, -0.077102)",
        "(-0.290978, 1.276458, -0.076821)",
        "(-0.292900, 1.279066, -0.076818)",
        "(-0.294476, 1.281524, -0.076758)",
        "(-0.295627, 1.283975, -0.076596)",
        "(-0.296017, 1.285225, -0.076560)",
        "(-0.296404, 1.287657, -0.076641)",
        "(-0.296199, 1.289939, -0.076948)",
        "(-0.295658, 1.291969, -0.077455)",
        "(-0.294815, 1.293765, -0.078050)",
        "(-0.294322, 1.294637, -0.078320)",
        "(-0.293292, 1.296352, -0.078720)",
        "(-0.292496, 1.298144, -0.078961)",
        "(-0.291580, 1.299909, -0.079089)",
        "(-0.290639, 1.301729, -0.079059)",
        "(-0.290021, 1.302706, -0.078998)",
        "(-0.288816, 1.305205, -0.078797)",
        "(-0.287625, 1.308265, -0.078682)",
        "(-0.286351, 1.312111, -0.078693)",
        "(-0.284881, 1.316463, -0.078842)",
        "(-0.284017, 1.318792, -0.078957)",
        "(-0.282089, 1.323497, -0.079254)",
        "(-0.279781, 1.328188, -0.079723)",
        "(-0.276976, 1.333031, -0.080409)",
        "(-0.273981, 1.338109, -0.081175)",
        "(-0.272449, 1.340737, -0.081605)",
        "(-0.269368, 1.345949, -0.082475)",
        "(-0.266023, 1.350991, -0.083360)",
        "(-0.262174, 1.355833, -0.084187)",
        "(-0.257986, 1.360516, -0.084861)",
        "(-0.255848, 1.362794, -0.085169)",
        "(-0.251454, 1.367321, -0.085802)",
        "(-0.246640, 1.371774, -0.086337)",
        "(-0.241296, 1.376019, -0.086797)",
        "(-0.235631, 1.380093, -0.087092)",
        "(-0.232907, 1.382151, -0.087274)",
        "(-0.227746, 1.386233, -0.087660)",
        "(-0.222627, 1.390170, -0.088089)",
        "(-0.217647, 1.394076, -0.088516)",
        "(-0.212655, 1.397900, -0.088972)",
        "(-0.210037, 1.399684, -0.089240)",
        "(-0.204824, 1.403098, -0.089694)",
        "(-0.200114, 1.406893, -0.090242)",
        "(-0.757000, 1.686000, 0.000000)",
        "(-0.757000, 1.686000, 0.000000)",
        "(-0.757000, 1.686000, 0.000000)",
        "(-0.757000, 1.686000, 0.000000)",
        "(-0.757000, 1.686000, 0.000000)",
        "(-0.757000, 1.686000, 0.000000)",
        "(-0.757000, 1.686000, 0.000000)",
        "(-0.757000, 1.686000, 0.000000)",
        "(-0.757000, 1.686000, 0.000000)",
        "(-0.757000, 1.686000, 0.000000)",
        "(-0.757000, 1.686000, 0.000000)",
        "(-0.757000, 1.686000, 0.000000)",
        "(-0.757000, 1.686000, 0.000000)",
        "(-0.757000, 1.686000, 0.000000)",
        "(-0.757000, 1.686000, 0.000000)",
        "(-0.757000, 1.686000, 0.000000)",
        "(-0.757000, 1.686000, 0.000000)",
        "(-0.757000, 1.686000, 0.000000)",
        "(-0.757000, 1.686000, 0.000000)",
        "(-0.757000, 1.686000, 0.000000)",
        "(-0.757000, 1.686000, 0.000000)",
        "(-0.757000, 1.686000, 0.000000)",
        "(-0.757000, 1.686000, 0.000000)",
        "(-0.757000, 1.686000, 0.000000)",
        "(-0.757000, 1.686000, 0.000000)",
        "(-0.757000, 1.686000, 0.000000)",
        "(-0.757000, 1.686000, 0.000000)",
        "(-0.757000, 1.686000, 0.000000)",
        "(-0.757000, 1.686000, 0.000000)",
        "(-0.757000, 1.686000, 0.000000)",
        "(-0.757000, 1.686000, 0.000000)",
        "(-0.757000, 1.686000, 0.000000)",
        "(-0.757000, 1.686000, 0.000000)",
        "(-0.757000, 1.686000, 0.000000)",
        "(-0.757000, 1.686000, 0.000000)",
        "(-0.757000, 1.686000, 0.000000)",
        "(-0.757000, 1.686000, 0.000000)",
        "(-0.757000, 1.686000, 0.000000)",
        "(-0.757000, 1.686000, 0.000000)",
        "(-0.757000, 1.686000, 0.000000)",
        "(-0.757000, 1.686000, 0.000000)",
        "(-0.757000, 1.686000, 0.000000)",
        "(-0.757000, 1.686000, 0.000000)",
        "(-0.757000, 1.686000, 0.000000)",
        "(-0.757000, 1.686000, 0.000000)",
        "(-0.757000, 1.686000, 0.000000)",
        "(-0.757000, 1.686000, 0.000000)",
        "(-0.757000, 1.686000, 0.000000)",
        "(-0.757000, 1.686000, 0.000000)",
        "(-0.757000, 1.686000, 0.000000)",
        "(-0.757000, 1.686000, 0.000000)",
        "(-0.757000, 1.686000, 0.000000)",
        "(-0.757000, 1.686000, 0.000000)",
        "(-0.757000, 1.686000, 0.000000)",
        "(-0.757000, 1.686000, 0.000000)",
        "(-0.757000, 1.686000, 0.000000)",
        "(-0.757000, 1.686000, 0.000000)",
        "(-0.757000, 1.686000, 0.000000)",
        "(-0.757000, 1.686000, 0.000000)",
        "(-0.757000, 1.686000, 0.000000)",
        "(-0.757000, 1.686000, 0.000000)",
        "(-0.757000, 1.686000, 0.000000)",
        "(-0.757000, 1.686000, 0.000000)",
        "(-0.757000, 1.686000, 0.000000)",
        "(-0.757000, 1.686000, 0.000000)",
        "(-0.757000, 1.686000, 0.000000)",
        "(-0.757000, 1.686000, 0.000000)",
        "(-0.757000, 1.686000, 0.000000)",
        "(-0.757000, 1.686000, 0.000000)",
        "(-0.757000, 1.686000, 0.000000)",
        "(-0.757000, 1.686000, 0.000000)",
        "(-0.757000, 1.686000, 0.000000)",
        "(-0.757000, 1.686000, 0.000000)",
        "(-0.757000, 1.686000, 0.000000)",
        "(-0.757000, 1.686000, 0.000000)",
        "(-0.757000, 1.686000, 0.000000)",
        "(-0.757000, 1.686000, 0.000000)",
        "(-0.757000, 1.686000, 0.000000)",
        "(-0.757000, 1.686000, 0.000000)",
        "(-0.757000, 1.686000, 0.000000)",
        "(-0.757000, 1.686000, 0.000000)",
        "(-0.757000, 1.686000, 0.000000)",
        "(-0.757000, 1.686000, 0.000000)",
        "(-0.757000, 1.686000, 0.000000)",
        "(-0.757000, 1.686000, 0.000000)",
        "(-0.757000, 1.686000, 0.000000)",
        "(-0.757000, 1.686000, 0.000000)",
        "(-0.757000, 1.686000, 0.000000)",
        "(-0.757000, 1.686000, 0.000000)",
        "(-0.757000, 1.686000, 0.000000)",
        "(-0.757000, 1.686000, 0.000000)",
        "(-0.757000, 1.686000, 0.000000)",
        "(-0.757000, 1.686000, 0.000000)",
        "(-0.757000, 1.686000, 0.000000)",
        "(-0.757000, 1.686000, 0.000000)",
        "(-0.757000, 1.686000, 0.000000)",
        "(-0.757000, 1.686000, 0.000000)",
        "(-0.757000, 1.686000, 0.000000)",
        "(-0.757000, 1.686000, 0.000000)",
        "(-0.757000, 1.686000, 0.000000)",
        "(-0.757000, 1.686000, 0.000000)",
        "(-0.757000, 1.686000, 0.000000)",
        "(-0.757000, 1.686000, 0.000000)",
        "(-0.757000, 1.686000, 0.000000)",
        "(-0.757000, 1.686000, 0.000000)",
        "(-0.757000, 1.686000, 0.000000)",
        "(-0.757000, 1.686000, 0.000000)",
        "(-0.757000, 1.686000, 0.000000)",
        "(-0.757000, 1.686000, 0.000000)",
        "(-0.757000, 1.686000, 0.000000)",
        "(-0.757000, 1.686000, 0.000000)",
        "(-0.757000, 1.686000, 0.000000)",
        "(-0.757000, 1.686000, 0.000000)",
        "(-0.757000, 1.686000, 0.000000)",
        "(-0.757000, 1.686000, 0.000000)",
        "(-0.757000, 1.686000, 0.000000)",
        "(-0.757000, 1.686000, 0.000000)",
        "(-0.757000, 1.686000, 0.000000)",
        "(-0.757000, 1.686000, 0.000000)",
        "(-0.757000, 1.686000, 0.000000)",
        "(-0.757000, 1.686000, 0.000000)",
        "(-0.757000, 1.686000, 0.000000)",
        "(-0.757000, 1.686000, 0.000000)",
        "(-0.757000, 1.686000, 0.000000)",
        "(-0.757000, 1.686000, 0.000000)",
        "(-0.757000, 1.686000, 0.000000)",
        "(-0.757000, 1.686000, 0.000000)",
        "(-0.757000, 1.686000, 0.000000)",
        "(-0.757000, 1.686000, 0.000000)",
        "(-0.757000, 1.686000, 0.000000)",
        "(-0.757000, 1.686000, 0.000000)",
        "(-0.757000, 1.686000, 0.000000)",
        "(-0.757000, 1.686000, 0.000000)",
        "(-0.757000, 1.686000, 0.000000)",
        "(-0.757000, 1.686000, 0.000000)",
        "(-0.757000, 1.686000, 0.000000)",
        "(-0.757000, 1.686000, 0.000000)",
        "(-0.757000, 1.686000, 0.000000)",
        "(-0.757000, 1.686000, 0.000000)",
        "(-0.757000, 1.686000, 0.000000)",
        "(-0.757000, 1.686000, 0.000000)",
        "(-0.757000, 1.686000, 0.000000)",
        "(-0.757000, 1.686000, 0.000000)",
        "(-0.757000, 1.686000, 0.000000)",
        "(-0.757000, 1.686000, 0.000000)",
        "(-0.757000, 1.686000, 0.000000)",
        "(-0.757000, 1.686000, 0.000000)",
        "(-0.757000, 1.686000, 0.000000)",
        "(-0.757000, 1.686000, 0.000000)",
        "(-0.757000, 1.686000, 0.000000)",
        "(-0.757000, 1.686000, 0.000000)",
        "(-0.757000, 1.686000, 0.000000)",
        "(-0.757000, 1.686000, 0.000000)",
        "(-0.757000, 1.686000, 0.000000)",
        "(-0.757000, 1.686000, 0.000000)",
        "(-0.757000, 1.686000, 0.000000)",
        "(-0.757000, 1.686000, 0.000000)",
        "(-0.757000, 1.686000, 0.000000)",
        "(-0.757000, 1.686000, 0.000000)",
        "(-0.757000, 1.686000, 0.000000)",
        "(-0.757000, 1.686000, 0.000000)",
        "(-0.757000, 1.686000, 0.000000)",
        "(-0.757000, 1.686000, 0.000000)",
        "(-0.757000, 1.686000, 0.000000)",
        "(-0.757000, 1.686000, 0.000000)",
        "(-0.757000, 1.686000, 0.000000)",
        "(-0.757000, 1.686000, 0.000000)",
        "(-0.757000, 1.686000, 0.000000)",
        "(-0.757000, 1.686000, 0.000000)",
        "(-0.757000, 1.686000, 0.000000)",
        "(-0.757000, 1.686000, 0.000000)",
        "(-0.757000, 1.686000, 0.000000)",
        "(-0.757000, 1.686000, 0.000000)",
        "(-0.757000, 1.686000, 0.000000)",
        "(-0.757000, 1.686000, 0.000000)",
        "(-0.757000, 1.686000, 0.000000)",
        "(-0.757000, 1.686000, 0.000000)",
        "(-0.757000, 1.686000, 0.000000)",
        "(-0.757000, 1.686000, 0.000000)",
        "(-0.757000, 1.686000, 0.000000)",
        "(-0.757000, 1.686000, 0.000000)",
        "(-0.757000, 1.686000, 0.000000)",
        "(-0.757000, 1.686000, 0.000000)",
        "(-0.757000, 1.686000, 0.000000)",
        "(-0.757000, 1.686000, 0.000000)",
        "(-0.757000, 1.686000, 0.000000)",
        "(-0.757000, 1.686000, 0.000000)",
        "(-0.757000, 1.686000, 0.000000)",
        "(-0.757000, 1.686000, 0.000000)",
        "(-0.757000, 1.686000, 0.000000)",
        "(-0.757000, 1.686000, 0.000000)",
        "(-0.757000, 1.686000, 0.000000)",
        "(-0.757000, 1.686000, 0.000000)",
        "(-0.757000, 1.686000, 0.000000)",
        "(-0.757000, 1.686000, 0.000000)",
        "(-0.757000, 1.686000, 0.000000)",
        "(-0.757000, 1.686000, 0.000000)",
        "(-0.757000, 1.686000, 0.000000)",
        "(-0.757000, 1.686000, 0.000000)",
        "(-0.757000, 1.686000, 0.000000)",
        "(-0.757000, 1.686000, 0.000000)",
        "(-0.757000, 1.686000, 0.000000)",
        "(-0.757000, 1.686000, 0.000000)",
        "(-0.757000, 1.686000, 0.000000)",
        "(-0.757000, 1.686000, 0.000000)",
        "(-0.757000, 1.686000, 0.000000)",
        "(-0.757000, 1.686000, 0.000000)",
        "(-0.757000, 1.686000, 0.000000)",
        "(-0.757000, 1.686000, 0.000000)",
        "(-0.757000, 1.686000, 0.000000)",
        "(-0.757000, 1.686000, 0.000000)",
        "(-0.757000, 1.686000, 0.000000)",
        "(-0.757000, 1.686000, 0.000000)",
        "(-0.757000, 1.686000, 0.000000)",
        "(-0.757000, 1.686000, 0.000000)",
        "(-0.757000, 1.686000, 0.000000)",
        "(-0.757000, 1.686000, 0.000000)",
        "(-0.757000, 1.686000, 0.000000)",
        "(-0.757000, 1.686000, 0.000000)",
        "(-0.757000, 1.686000, 0.000000)",
        "(-0.757000, 1.686000, 0.000000)",
        "(-0.757000, 1.686000, 0.000000)",
        "(-0.757000, 1.686000, 0.000000)",
        "(-0.757000, 1.686000, 0.000000)",
        "(-0.757000, 1.686000, 0.000000)",
        "(-0.757000, 1.686000, 0.000000)",
        "(-0.757000, 1.686000, 0.000000)",
        "(-0.757000, 1.686000, 0.000000)",
        "(-0.757000, 1.686000, 0.000000)",
        "(-0.757000, 1.686000, 0.000000)",
        "(-0.757000, 1.686000, 0.000000)",
        "(-0.757000, 1.686000, 0.000000)",
        "(-0.757000, 1.686000, 0.000000)",
        "(-0.757000, 1.686000, 0.000000)",
        "(-0.757000, 1.686000, 0.000000)",
        "(-0.757000, 1.686000, 0.000000)",
        "(-0.757000, 1.686000, 0.000000)",
        "(-0.757000, 1.686000, 0.000000)",
        "(-0.757000, 1.686000, 0.000000)",
        "(-0.757000, 1.686000, 0.000000)",
        "(-0.757000, 1.686000, 0.000000)",
        "(-0.757000, 1.686000, 0.000000)",
        "(-0.757000, 1.686000, 0.000000)",
        "(-0.757000, 1.686000, 0.000000)",
        "(-0.757000, 1.686000, 0.000000)",
        "(-0.757000, 1.686000, 0.000000)",
        "(-0.757000, 1.686000, 0.000000)",
        "(-0.757000, 1.686000, 0.000000)",
        "(-0.757000, 1.686000, 0.000000)",
        "(-0.757000, 1.686000, 0.000000)",
        "(-0.757000, 1.686000, 0.000000)",
        "(-0.757000, 1.686000, 0.000000)",
        "(-0.757000, 1.686000, 0.000000)",
        "(-0.757000, 1.686000, 0.000000)",
        "(-0.757000, 1.686000, 0.000000)",
        "(-0.757000, 1.686000, 0.000000)",
        "(-0.757000, 1.686000, 0.000000)",
        "(-0.757000, 1.686000, 0.000000)",
        "(-0.757000, 1.686000, 0.000000)",
        "(-0.757000, 1.686000, 0.000000)",
        "(-0.757000, 1.686000, 0.000000)",
        "(-0.757000, 1.686000, 0.000000)",
        "(-0.757000, 1.686000, 0.000000)",
        "(-0.757000, 1.686000, 0.000000)",
        "(-0.757000, 1.686000, 0.000000)",
        "(-0.757000, 1.686000, 0.000000)",
        "(-0.757000, 1.686000, 0.000000)",
        "(-0.757000, 1.686000, 0.000000)",
        "(-0.757000, 1.686000, 0.000000)",
        "(-0.757000, 1.686000, 0.000000)",
        "(-0.757000, 1.686000, 0.000000)",
        "(-0.757000, 1.686000, 0.000000)",
        "(-0.757000, 1.686000, 0.000000)",
        "(-0.757000, 1.686000, 0.000000)",
        "(-0.757000, 1.686000, 0.000000)",
        "(-0.757000, 1.686000, 0.000000)",
        "(-0.757000, 1.686000, 0.000000)",
        "(-0.757000, 1.686000, 0.000000)",
        "(-0.757000, 1.686000, 0.000000)",
        "(-0.757000, 1.686000, 0.000000)",
        "(-0.757000, 1.686000, 0.000000)",
        "(-0.757000, 1.686000, 0.000000)",
        "(-0.757000, 1.686000, 0.000000)",
        "(-0.757000, 1.686000, 0.000000)",
        "(-0.757000, 1.686000, 0.000000)",
        "(-0.757000, 1.686000, 0.000000)",
        "(-0.757000, 1.686000, 0.000000)",
        "(-0.757000, 1.686000, 0.000000)",
        "(-0.757000, 1.686000, 0.000000)",
        "(-0.757000, 1.686000, 0.000000)",
        "(-0.757000, 1.686000, 0.000000)",
        "(-0.757000, 1.686000, 0.000000)",
        "(-0.757000, 1.686000, 0.000000)",
        "(-0.757000, 1.686000, 0.000000)",
        "(-0.757000, 1.686000, 0.000000)",
        "(-0.757000, 1.686000, 0.000000)",
        "(-0.757000, 1.686000, 0.000000)",
        "(-0.757000, 1.686000, 0.000000)",
        "(-0.757000, 1.686000, 0.000000)",
        "(-0.757000, 1.686000, 0.000000)",
        "(-0.757000, 1.686000, 0.000000)",
        "(-0.757000, 1.686000, 0.000000)",
        "(-0.757000, 1.686000, 0.000000)",
        "(-0.757000, 1.686000, 0.000000)",
        "(-0.757000, 1.686000, 0.000000)",
        "(-0.757000, 1.686000, 0.000000)",
        "(-0.757000, 1.686000, 0.000000)",
        "(-0.757000, 1.686000, 0.000000)",
        "(-0.757000, 1.686000, 0.000000)",
        "(-0.757000, 1.686000, 0.000000)",
        "(-0.757000, 1.686000, 0.000000)",
        "(-0.757000, 1.686000, 0.000000)",
        "(-0.757000, 1.686000, 0.000000)",
        "(-0.757000, 1.686000, 0.000000)",
        "(-0.757000, 1.686000, 0.000000)",
        "(-0.757000, 1.686000, 0.000000)",
        "(-0.757000, 1.686000, 0.000000)",
        "(-0.757000, 1.686000, 0.000000)",
        "(-0.757000, 1.686000, 0.000000)",
        "(-0.757000, 1.686000, 0.000000)",
        "(-0.757000, 1.686000, 0.000000)",
        "(-0.757000, 1.686000, 0.000000)",
        "(-0.757000, 1.686000, 0.000000)",
        "(-0.757000, 1.686000, 0.000000)",
        "(-0.757000, 1.686000, 0.000000)",
        "(-0.757000, 1.686000, 0.000000)",
        "(-0.757000, 1.686000, 0.000000)",
        "(-0.757000, 1.686000, 0.000000)",
        "(-0.757000, 1.686000, 0.000000)",
        "(-0.757000, 1.686000, 0.000000)",
        "(-0.757000, 1.686000, 0.000000)",
        "(-0.757000, 1.686000, 0.000000)",
        "(-0.757000, 1.686000, 0.000000)",
        "(-0.757000, 1.686000, 0.000000)",
        "(-0.757000, 1.686000, 0.000000)",
        "(-0.757000, 1.686000, 0.000000)",
        "(-0.757000, 1.686000, 0.000000)",
        "(-0.757000, 1.686000, 0.000000)",
        "(-0.757000, 1.686000, 0.000000)",
        "(-0.757000, 1.686000, 0.000000)",
        "(-0.757000, 1.686000, 0.000000)",
        "(-0.757000, 1.686000, 0.000000)",
        "(-0.757000, 1.686000, 0.000000)",
        "(-0.757000, 1.686000, 0.000000)",
        "(-0.757000, 1.686000, 0.000000)",
        "(-0.757000, 1.686000, 0.000000)",
        "(-0.757000, 1.686000, 0.000000)",
        "(-0.757000, 1.686000, 0.000000)",
        "(-0.757000, 1.686000, 0.000000)",
        "(-0.757000, 1.686000, 0.000000)",
        "(-0.757000, 1.686000, 0.000000)",
        "(-0.757000, 1.686000, 0.000000)",
        "(-0.757000, 1.686000, 0.000000)",
        "(-0.757000, 1.686000, 0.000000)",
        "(-0.757000, 1.686000, 0.000000)",
        "(-0.757000, 1.686000, 0.000000)",
        "(-0.757000, 1.686000, 0.000000)",
        "(-0.757000, 1.686000, 0.000000)",
        "(-0.757000, 1.686000, 0.000000)",
        "(-0.757000, 1.686000, 0.000000)",
        "(-0.757000, 1.686000, 0.000000)",
        "(-0.757000, 1.686000, 0.000000)",
        "(-0.757000, 1.686000, 0.000000)",
        "(-0.757000, 1.686000, 0.000000)",
        "(-0.757000, 1.686000, 0.000000)",
        "(-0.757000, 1.686000, 0.000000)",
        "(-0.757000, 1.686000, 0.000000)",
        "(-0.757000, 1.686000, 0.000000)",
        "(-0.757000, 1.686000, 0.000000)",
        "(-0.757000, 1.686000, 0.000000)",
        "(-0.757000, 1.686000, 0.000000)",
        "(-0.757000, 1.686000, 0.000000)",
        "(-0.757000, 1.686000, 0.000000)",
        "(-0.757000, 1.686000, 0.000000)",
        "(-0.757000, 1.686000, 0.000000)",
        "(-0.757000, 1.686000, 0.000000)",
        "(-0.757000, 1.686000, 0.000000)",
        "(-0.757000, 1.686000, 0.000000)",
        "(-0.757000, 1.686000, 0.000000)",
        "(-0.757000, 1.686000, 0.000000)",
        "(-0.757000, 1.686000, 0.000000)",
        "(-0.757000, 1.686000, 0.000000)",
        "(-0.757000, 1.686000, 0.000000)",
        "(-0.757000, 1.686000, 0.000000)",
        "(-0.757000, 1.686000, 0.000000)",
        "(-0.757000, 1.686000, 0.000000)",
        "(-0.757000, 1.686000, 0.000000)",
        "(-0.757000, 1.686000, 0.000000)",
        "(-0.757000, 1.686000, 0.000000)",
        "(-0.757000, 1.686000, 0.000000)",
        "(-0.757000, 1.686000, 0.000000)",
        "(-0.757000, 1.686000, 0.000000)",
        "(-0.757000, 1.686000, 0.000000)",
        "(-0.757000, 1.686000, 0.000000)",
        "(-0.757000, 1.686000, 0.000000)",
        "(-0.757000, 1.686000, 0.000000)",
        "(-0.757000, 1.686000, 0.000000)",
        "(-0.757000, 1.686000, 0.000000)",
        "(-0.757000, 1.686000, 0.000000)",
        "(-0.757000, 1.686000, 0.000000)",
        "(-0.757000, 1.686000, 0.000000)",
        "(-0.757000, 1.686000, 0.000000)",
        "(-0.757000, 1.686000, 0.000000)",
        "(-0.757000, 1.686000, 0.000000)",
        "(-0.757000, 1.686000, 0.000000)",
        "(-0.757000, 1.686000, 0.000000)",
        "(-0.757000, 1.686000, 0.000000)",
        "(-0.757000, 1.686000, 0.000000)",
        "(-0.757000, 1.686000, 0.000000)",
        "(-0.757000, 1.686000, 0.000000)",
        "(-0.757000, 1.686000, 0.000000)",
        "(-0.757000, 1.686000, 0.000000)",
        "(-0.757000, 1.686000, 0.000000)",
        "(-0.757000, 1.686000, 0.000000)",
        "(-0.757000, 1.686000, 0.000000)",
        "(-0.757000, 1.686000, 0.000000)",
        "(-0.757000, 1.686000, 0.000000)",
        "(-0.757000, 1.686000, 0.000000)",
        "(-0.757000, 1.686000, 0.000000)",
        "(-0.757000, 1.686000, 0.000000)",
        "(-0.757000, 1.686000, 0.000000)",
        "(-0.757000, 1.686000, 0.000000)",
        "(-0.757000, 1.686000, 0.000000)",
        "(-0.757000, 1.686000, 0.000000)",
        "(-0.757000, 1.686000, 0.000000)",
        "(-0.757000, 1.686000, 0.000000)",
        "(-0.757000, 1.686000, 0.000000)",
        "(-0.757000, 1.686000, 0.000000)",
        "(-0.757000, 1.686000, 0.000000)",
        "(-0.757000, 1.686000, 0.000000)",
        "(-0.757000, 1.686000, 0.000000)",
        "(-0.757000, 1.686000, 0.000000)",
        "(-0.757000, 1.686000, 0.000000)",
        "(-0.757000, 1.686000, 0.000000)",
        "(-0.757000, 1.686000, 0.000000)",
        "(-0.757000, 1.686000, 0.000000)",
        "(-0.757000, 1.686000, 0.000000)",
        "(-0.757000, 1.686000, 0.000000)",
        "(-0.757000, 1.686000, 0.000000)",
        "(-0.757000, 1.686000, 0.000000)",
        "(-0.757000, 1.686000, 0.000000)",
        "(-0.757000, 1.686000, 0.000000)",
        "(-0.757000, 1.686000, 0.000000)",
        "(-0.757000, 1.686000, 0.000000)",
        "(-0.757000, 1.686000, 0.000000)",
        "(-0.757000, 1.686000, 0.000000)",
        "(-0.757000, 1.686000, 0.000000)",
        "(-0.757000, 1.686000, 0.000000)",
        "(-0.757000, 1.686000, 0.000000)",
        "(-0.757000, 1.686000, 0.000000)",
        "(-0.757000, 1.686000, 0.000000)",
        "(-0.757000, 1.686000, 0.000000)",
        "(-0.757000, 1.686000, 0.000000)",
        "(-0.757000, 1.686000, 0.000000)",
        "(-0.757000, 1.686000, 0.000000)",
        "(-0.757000, 1.686000, 0.000000)",
        "(-0.757000, 1.686000, 0.000000)",
        "(-0.757000, 1.686000, 0.000000)",
        "(-0.757000, 1.686000, 0.000000)",
        "(-0.757000, 1.686000, 0.000000)",
        "(-0.757000, 1.686000, 0.000000)",
        "(-0.757000, 1.686000, 0.000000)",
        "(-0.757000, 1.686000, 0.000000)",
        "(-0.757000, 1.686000, 0.000000)",
        "(-0.757000, 1.686000, 0.000000)",
        "(-0.757000, 1.686000, 0.000000)",
        "(-0.757000, 1.686000, 0.000000)",
        "(-0.757000, 1.686000, 0.000000)",
        "(-0.757000, 1.686000, 0.000000)",
        "(-0.757000, 1.686000, 0.000000)",
        "(-0.757000, 1.686000, 0.000000)",
        "(-0.757000, 1.686000, 0.000000)",
        "(-0.757000, 1.686000, 0.000000)",
        "(-0.757000, 1.686000, 0.000000)",
        "(-0.757000, 1.686000, 0.000000)",
        "(-0.757000, 1.686000, 0.000000)",
        "(-0.757000, 1.686000, 0.000000)",
        "(-0.757000, 1.686000, 0.000000)",
        "(-0.757000, 1.686000, 0.000000)",
        "(-0.757000, 1.686000, 0.000000)",
        "(-0.757000, 1.686000, 0.000000)",
        "(-0.757000, 1.686000, 0.000000)",
        "(-0.757000, 1.686000, 0.000000)",
        "(-0.757000, 1.686000, 0.000000)",
        "(-0.757000, 1.686000, 0.000000)",
        "(-0.757000, 1.686000, 0.000000)",
        "(-0.757000, 1.686000, 0.000000)",
        "(-0.757000, 1.686000, 0.000000)",
        "(-0.757000, 1.686000, 0.000000)",
        "(-0.757000, 1.686000, 0.000000)",
        "(-0.757000, 1.686000, 0.000000)",
        "(-0.757000, 1.686000, 0.000000)",
        "(-0.757000, 1.686000, 0.000000)",
        "(-0.757000, 1.686000, 0.000000)",
        "(-0.757000, 1.686000, 0.000000)",
        "(-0.757000, 1.686000, 0.000000)",
        "(-0.757000, 1.686000, 0.000000)",
        "(-0.757000, 1.686000, 0.000000)",
        "(-0.757000, 1.686000, 0.000000)",
        "(-0.757000, 1.686000, 0.000000)",
        "(-0.757000, 1.686000, 0.000000)",
        "(-0.757000, 1.686000, 0.000000)",
        "(-0.757000, 1.686000, 0.000000)",
        "(-0.757000, 1.686000, 0.000000)",
        "(-0.757000, 1.686000, 0.000000)",
        "(-0.757000, 1.686000, 0.000000)",
        "(-0.757000, 1.686000, 0.000000)",
        "(-0.757000, 1.686000, 0.000000)",
        "(-0.757000, 1.686000, 0.000000)",
        "(-0.757000, 1.686000, 0.000000)",
        "(-0.757000, 1.686000, 0.000000)",
        "(-0.757000, 1.686000, 0.000000)",
        "(-0.757000, 1.686000, 0.000000)",
        "(-0.757000, 1.686000, 0.000000)",
        "(-0.757000, 1.686000, 0.000000)",
        "(-0.757000, 1.686000, 0.000000)",
        "(-0.757000, 1.686000, 0.000000)",
        "(-0.757000, 1.686000, 0.000000)",
        "(-0.757000, 1.686000, 0.000000)",
        "(-0.757000, 1.686000, 0.000000)",
        "(-0.757000, 1.686000, 0.000000)",
        "(-0.757000, 1.686000, 0.000000)",
        "(-0.757000, 1.686000, 0.000000)",
        "(-0.757000, 1.686000, 0.000000)",
        "(-0.757000, 1.686000, 0.000000)",
        "(-0.757000, 1.686000, 0.000000)",
        "(-0.757000, 1.686000, 0.000000)",
        "(-0.757000, 1.686000, 0.000000)",
        "(-0.757000, 1.686000, 0.000000)",
        "(-0.757000, 1.686000, 0.000000)",
        "(-0.757000, 1.686000, 0.000000)",
        "(-0.757000, 1.686000, 0.000000)",
        "(-0.757000, 1.686000, 0.000000)",
        "(-0.757000, 1.686000, 0.000000)",
        "(-0.757000, 1.686000, 0.000000)",
        "(-0.757000, 1.686000, 0.000000)",
        "(-0.757000, 1.686000, 0.000000)",
        "(-0.757000, 1.686000, 0.000000)",
        "(-0.757000, 1.686000, 0.000000)",
        "(-0.757000, 1.686000, 0.000000)",
        "(-0.757000, 1.686000, 0.000000)",
        "(-0.757000, 1.686000, 0.000000)",
        "(-0.757000, 1.686000, 0.000000)",
        "(-0.757000, 1.686000, 0.000000)",
        "(-0.757000, 1.686000, 0.000000)",
        "(-0.757000, 1.686000, 0.000000)",
        "(-0.757000, 1.686000, 0.000000)",
        "(-0.757000, 1.686000, 0.000000)",
        "(-0.757000, 1.686000, 0.000000)",
        "(-0.757000, 1.686000, 0.000000)",
        "(-0.757000, 1.686000, 0.000000)",
        "(-0.757000, 1.686000, 0.000000)",
        "(-0.757000, 1.686000, 0.000000)",
        "(-0.757000, 1.686000, 0.000000)",
        "(-0.757000, 1.686000, 0.000000)",
        "(-0.757000, 1.686000, 0.000000)",
        "(-0.757000, 1.686000, 0.000000)",
        "(-0.757000, 1.686000, 0.000000)",
        "(-0.757000, 1.686000, 0.000000)",
        "(-0.757000, 1.686000, 0.000000)",
        "(-0.757000, 1.686000, 0.000000)",
        "(-0.757000, 1.686000, 0.000000)",
        "(-0.757000, 1.686000, 0.000000)",
        "(-0.757000, 1.686000, 0.000000)",
        "(-0.757000, 1.686000, 0.000000)",
        "(-0.757000, 1.686000, 0.000000)",
        "(-0.757000, 1.686000, 0.000000)",
        "(-0.757000, 1.686000, 0.000000)",
        "(-0.757000, 1.686000, 0.000000)",
        "(-0.757000, 1.686000, 0.000000)",
        "(-0.757000, 1.686000, 0.000000)",
        "(-0.757000, 1.686000, 0.000000)",
        "(-0.757000, 1.686000, 0.000000)",
        "(-0.757000, 1.686000, 0.000000)",
        "(-0.757000, 1.686000, 0.000000)",
        "(-0.757000, 1.686000, 0.000000)",
        "(-0.757000, 1.686000, 0.000000)",
        "(-0.757000, 1.686000, 0.000000)",
        "(-0.757000, 1.686000, 0.000000)",
        "(-0.757000, 1.686000, 0.000000)",
        "(-0.757000, 1.686000, 0.000000)",
        "(-0.757000, 1.686000, 0.000000)",
        "(-0.757000, 1.686000, 0.000000)",
        "(-0.757000, 1.686000, 0.000000)",
        "(-0.757000, 1.686000, 0.000000)",
        "(-0.757000, 1.686000, 0.000000)",
        "(-0.757000, 1.686000, 0.000000)",
        "(-0.757000, 1.686000, 0.000000)",
        "(-0.757000, 1.686000, 0.000000)",
        "(-0.757000, 1.686000, 0.000000)",
        "(-0.757000, 1.686000, 0.000000)",
        "(-0.757000, 1.686000, 0.000000)",
        "(-0.757000, 1.686000, 0.000000)",
        "(-0.757000, 1.686000, 0.000000)",
        "(-0.757000, 1.686000, 0.000000)",
        "(-0.757000, 1.686000, 0.000000)",
        "(-0.757000, 1.686000, 0.000000)",
        "(-0.757000, 1.686000, 0.000000)",
        "(-0.757000, 1.686000, 0.000000)",
        "(-0.757000, 1.686000, 0.000000)",
        "(-0.757000, 1.686000, 0.000000)",
        "(-0.757000, 1.686000, 0.000000)",
        "(-0.757000, 1.686000, 0.000000)",
        "(-0.757000, 1.686000, 0.000000)",
        "(-0.757000, 1.686000, 0.000000)",
        "(-0.757000, 1.686000, 0.000000)",
        "(-0.757000, 1.686000, 0.000000)",
        "(-0.757000, 1.686000, 0.000000)",
        "(-0.757000, 1.686000, 0.000000)",
        "(-0.757000, 1.686000, 0.000000)",
        "(-0.757000, 1.686000, 0.000000)",
        "(-0.757000, 1.686000, 0.000000)",
        "(-0.757000, 1.686000, 0.000000)",
        "(-0.757000, 1.686000, 0.000000)",
        "(-0.757000, 1.686000, 0.000000)",
        "(-0.757000, 1.686000, 0.000000)",
        "(-0.757000, 1.686000, 0.000000)",
        "(-0.757000, 1.686000, 0.000000)",
        "(-0.757000, 1.686000, 0.000000)",
        "(-0.757000, 1.686000, 0.000000)",
        "(-0.757000, 1.686000, 0.000000)",
        "(-0.757000, 1.686000, 0.000000)",
        "(-0.757000, 1.686000, 0.000000)",
        "(-0.757000, 1.686000, 0.000000)",
        "(-0.757000, 1.686000, 0.000000)",
        "(-0.757000, 1.686000, 0.000000)",
        "(-0.757000, 1.686000, 0.000000)",
        "(-0.757000, 1.686000, 0.000000)",
        "(-0.757000, 1.686000, 0.000000)",
        "(-0.757000, 1.686000, 0.000000)",
        "(-0.757000, 1.686000, 0.000000)",
        "(-0.757000, 1.686000, 0.000000)",
        "(-0.757000, 1.686000, 0.000000)",
        "(-0.757000, 1.686000, 0.000000)",
        "(-0.757000, 1.686000, 0.000000)",
        "(-0.757000, 1.686000, 0.000000)",
        "(-0.757000, 1.686000, 0.000000)",
        "(-0.757000, 1.686000, 0.000000)",
        "(-0.757000, 1.686000, 0.000000)",
        "(-0.757000, 1.686000, 0.000000)",
        "(-0.757000, 1.686000, 0.000000)",
        "(-0.757000, 1.686000, 0.000000)",
        "(-0.757000, 1.686000, 0.000000)",
        "(-0.757000, 1.686000, 0.000000)",
        "(-0.757000, 1.686000, 0.000000)",
        "(-0.757000, 1.686000, 0.000000)",
        "(-0.757000, 1.686000, 0.000000)",
        "(-0.757000, 1.686000, 0.000000)",
        "(-0.757000, 1.686000, 0.000000)",
        "(-0.757000, 1.686000, 0.000000)",
        "(-0.757000, 1.686000, 0.000000)",
        "(-0.757000, 1.686000, 0.000000)",
        "(-0.757000, 1.686000, 0.000000)",
        "(-0.757000, 1.686000, 0.000000)",
        "(-0.757000, 1.686000, 0.000000)",
        "(-0.757000, 1.686000, 0.000000)",
        "(-0.757000, 1.686000, 0.000000)",
        "(-0.757000, 1.686000, 0.000000)",
        "(-0.757000, 1.686000, 0.000000)",
        "(-0.757000, 1.686000, 0.000000)",
        "(-0.757000, 1.686000, 0.000000)",
        "(-0.757000, 1.686000, 0.000000)",
        "(-0.757000, 1.686000, 0.000000)",
        "(-0.757000, 1.686000, 0.000000)",
        "(-0.757000, 1.686000, 0.000000)",
        "(-0.757000, 1.686000, 0.000000)",
        "(-0.757000, 1.686000, 0.000000)",
        "(-0.757000, 1.686000, 0.000000)",
        "(-0.757000, 1.686000, 0.000000)",
        "(-0.757000, 1.686000, 0.000000)",
        "(-0.757000, 1.686000, 0.000000)",
        "(-0.757000, 1.686000, 0.000000)",
        "(-0.757000, 1.686000, 0.000000)",
        "(-0.757000, 1.686000, 0.000000)",
        "(-0.757000, 1.686000, 0.000000)",
        "(-0.757000, 1.686000, 0.000000)",
        "(-0.757000, 1.686000, 0.000000)",
        "(-0.757000, 1.686000, 0.000000)",
        "(-0.757000, 1.686000, 0.000000)",
        "(-0.757000, 1.686000, 0.000000)",
        "(-0.757000, 1.686000, 0.000000)",
        "(-0.757000, 1.686000, 0.000000)",
        "(-0.757000, 1.686000, 0.000000)",
        "(-0.757000, 1.686000, 0.000000)",
        "(-0.757000, 1.686000, 0.000000)",
        "(-0.757000, 1.686000, 0.000000)",
        "(-0.757000, 1.686000, 0.000000)",
        "(-0.757000, 1.686000, 0.000000)",
        "(-0.757000, 1.686000, 0.000000)",
        "(-0.757000, 1.686000, 0.000000)",
        "(-0.757000, 1.686000, 0.000000)",
        "(-0.757000, 1.686000, 0.000000)",
        "(-0.757000, 1.686000, 0.000000)",
        "(-0.757000, 1.686000, 0.000000)",
        "(-0.757000, 1.686000, 0.000000)",
        "(-0.757000, 1.686000, 0.000000)",
        "(-0.757000, 1.686000, 0.000000)",
        "(-0.757000, 1.686000, 0.000000)",
        "(-0.757000, 1.686000, 0.000000)",
        "(-0.757000, 1.686000, 0.000000)",
        "(-0.757000, 1.686000, 0.000000)",
        "(-0.757000, 1.686000, 0.000000)",
        "(-0.757000, 1.686000, 0.000000)",
        "(-0.757000, 1.686000, 0.000000)",
        "(-0.757000, 1.686000, 0.000000)",
        "(-0.757000, 1.686000, 0.000000)",
        "(-0.757000, 1.686000, 0.000000)",
        "(-0.757000, 1.686000, 0.000000)",
        "(-0.757000, 1.686000, 0.000000)",
        "(-0.757000, 1.686000, 0.000000)",
        "(-0.757000, 1.686000, 0.000000)",
        "(-0.757000, 1.686000, 0.000000)",
        "(-0.757000, 1.686000, 0.000000)",
        "(-0.757000, 1.686000, 0.000000)",
        "(-0.757000, 1.686000, 0.000000)",
        "(-0.757000, 1.686000, 0.000000)",
        "(-0.757000, 1.686000, 0.000000)",
        "(-0.757000, 1.686000, 0.000000)",
        "(-0.757000, 1.686000, 0.000000)",
        "(-0.757000, 1.686000, 0.000000)",
        "(-0.757000, 1.686000, 0.000000)",
        "(-0.757000, 1.686000, 0.000000)",
        "(-0.757000, 1.686000, 0.000000)",
        "(-0.757000, 1.686000, 0.000000)",
        "(-0.757000, 1.686000, 0.000000)",
        "(-0.757000, 1.686000, 0.000000)",
        "(-0.757000, 1.686000, 0.000000)",
        "(-0.757000, 1.686000, 0.000000)",
        "(-0.757000, 1.686000, 0.000000)",
        "(-0.757000, 1.686000, 0.000000)",
        "(-0.757000, 1.686000, 0.000000)",
        "(-0.757000, 1.686000, 0.000000)",
        "(-0.757000, 1.686000, 0.000000)",
        "(-0.757000, 1.686000, 0.000000)",
        "(-0.757000, 1.686000, 0.000000)",
        "(-0.757000, 1.686000, 0.000000)",
        "(-0.757000, 1.686000, 0.000000)",
        "(-0.757000, 1.686000, 0.000000)",
        "(-0.757000, 1.686000, 0.000000)",
        "(-0.757000, 1.686000, 0.000000)",
        "(-0.757000, 1.686000, 0.000000)",
        "(-0.757000, 1.686000, 0.000000)",
        "(-0.757000, 1.686000, 0.000000)",
        "(-0.757000, 1.686000, 0.000000)",
        "(-0.757000, 1.686000, 0.000000)",
        "(-0.757000, 1.686000, 0.000000)",
        "(-0.757000, 1.686000, 0.000000)",
        "(-0.757000, 1.686000, 0.000000)",
        "(-0.757000, 1.686000, 0.000000)",
        "(-0.757000, 1.686000, 0.000000)",
        "(-0.757000, 1.686000, 0.000000)",
        "(-0.757000, 1.686000, 0.000000)",
        "(-0.757000, 1.686000, 0.000000)",
        "(-0.757000, 1.686000, 0.000000)",
        "(-0.757000, 1.686000, 0.000000)",
        "(-0.757000, 1.686000, 0.000000)",
        "(-0.757000, 1.686000, 0.000000)",
        "(-0.757000, 1.686000, 0.000000)",
        "(-0.757000, 1.686000, 0.000000)",
        "(-0.757000, 1.686000, 0.000000)",
        "(-0.757000, 1.686000, 0.000000)",
        "(-0.757000, 1.686000, 0.000000)",
        "(-0.757000, 1.686000, 0.000000)",
        "(-0.757000, 1.686000, 0.000000)",
        "(-0.757000, 1.686000, 0.000000)",
        "(-0.757000, 1.686000, 0.000000)",
        "(-0.757000, 1.686000, 0.000000)",
        "(-0.757000, 1.686000, 0.000000)",
        "(-0.757000, 1.686000, 0.000000)",
        "(-0.757000, 1.686000, 0.000000)",
        "(-0.757000, 1.686000, 0.000000)",
        "(-0.757000, 1.686000, 0.000000)",
        "(-0.757000, 1.686000, 0.000000)",
        "(-0.757000, 1.686000, 0.000000)",
        "(-0.757000, 1.686000, 0.000000)",
        "(-0.757000, 1.686000, 0.000000)",
        "(-0.757000, 1.686000, 0.000000)",
        "(-0.757000, 1.686000, 0.000000)",
        "(-0.757000, 1.686000, 0.000000)",
        "(-0.757000, 1.686000, 0.000000)",
        "(-0.757000, 1.686000, 0.000000)",
        "(-0.757000, 1.686000, 0.000000)",
        "(-0.757000, 1.686000, 0.000000)",
        "(-0.757000, 1.686000, 0.000000)",
        "(-0.757000, 1.686000, 0.000000)",
        "(-0.757000, 1.686000, 0.000000)",
        "(-0.757000, 1.686000, 0.000000)",
        "(-0.757000, 1.686000, 0.000000)",
        "(-0.757000, 1.686000, 0.000000)",
        "(-0.757000, 1.686000, 0.000000)",
        "(-0.757000, 1.686000, 0.000000)",
        "(-0.757000, 1.686000, 0.000000)",
        "(-0.757000, 1.686000, 0.000000)",
        "(-0.757000, 1.686000, 0.000000)",
        "(-0.757000, 1.686000, 0.000000)",
        "(-0.757000, 1.686000, 0.000000)",
        "(-0.757000, 1.686000, 0.000000)",
        "(-0.757000, 1.686000, 0.000000)",
        "(-0.757000, 1.686000, 0.000000)",
        "(-0.757000, 1.686000, 0.000000)",
        "(-0.757000, 1.686000, 0.000000)",
        "(-0.757000, 1.686000, 0.000000)",
        "(-0.757000, 1.686000, 0.000000)",
        "(-0.757000, 1.686000, 0.000000)",
        "(-0.757000, 1.686000, 0.000000)",
        "(-0.757000, 1.686000, 0.000000)",
        "(-0.757000, 1.686000, 0.000000)",
        "(-0.757000, 1.686000, 0.000000)",
        "(-0.757000, 1.686000, 0.000000)",
        "(-0.757000, 1.686000, 0.000000)",
        "(-0.757000, 1.686000, 0.000000)",
        "(-0.757000, 1.686000, 0.000000)",
        "(-0.757000, 1.686000, 0.000000)",
        "(-0.757000, 1.686000, 0.000000)",
        "(-0.757000, 1.686000, 0.000000)",
        "(-0.757000, 1.686000, 0.000000)",
        "(-0.757000, 1.686000, 0.000000)",
        "(-0.757000, 1.686000, 0.000000)",
        "(-0.757000, 1.686000, 0.000000)",
        "(-0.757000, 1.686000, 0.000000)",
        "(-0.757000, 1.686000, 0.000000)",
        "(-0.757000, 1.686000, 0.000000)",
        "(-0.757000, 1.686000, 0.000000)",
        "(-0.757000, 1.686000, 0.000000)",
        "(-0.757000, 1.686000, 0.000000)",
        "(-0.757000, 1.686000, 0.000000)",
        "(-0.757000, 1.686000, 0.000000)",
        "(-0.757000, 1.686000, 0.000000)",
        "(-0.757000, 1.686000, 0.000000)",
        "(-0.757000, 1.686000, 0.000000)",
        "(-0.757000, 1.686000, 0.000000)",
        "(-0.757000, 1.686000, 0.000000)",
        "(-0.757000, 1.686000, 0.000000)",
        "(-0.757000, 1.686000, 0.000000)",
        "(-0.757000, 1.686000, 0.000000)",
        "(-0.757000, 1.686000, 0.000000)",
        "(-0.757000, 1.686000, 0.000000)",
        "(-0.757000, 1.686000, 0.000000)",
        "(-0.757000, 1.686000, 0.000000)",
        "(-0.757000, 1.686000, 0.000000)",
        "(-0.757000, 1.686000, 0.000000)",
        "(-0.757000, 1.686000, 0.000000)",
        "(-0.757000, 1.686000, 0.000000)",
        "(-0.757000, 1.686000, 0.000000)",
        "(-0.757000, 1.686000, 0.000000)",
        "(-0.757000, 1.686000, 0.000000)",
        "(-0.757000, 1.686000, 0.000000)",
        "(-0.757000, 1.686000, 0.000000)",
        "(-0.757000, 1.686000, 0.000000)",
        "(-0.757000, 1.686000, 0.000000)",
        "(-0.757000, 1.686000, 0.000000)",
        "(-0.757000, 1.686000, 0.000000)",
        "(-0.757000, 1.686000, 0.000000)",
        "(-0.757000, 1.686000, 0.000000)",
        "(-0.757000, 1.686000, 0.000000)",
        "(-0.757000, 1.686000, 0.000000)",
        "(-0.757000, 1.686000, 0.000000)",
        "(-0.757000, 1.686000, 0.000000)",
        "(-0.757000, 1.686000, 0.000000)",
        "(-0.757000, 1.686000, 0.000000)",
        "(-0.757000, 1.686000, 0.000000)",
        "(-0.757000, 1.686000, 0.000000)",
        "(-0.757000, 1.686000, 0.000000)",
        "(-0.757000, 1.686000, 0.000000)",
        "(-0.757000, 1.686000, 0.000000)",
        "(-0.757000, 1.686000, 0.000000)",
        "(-0.757000, 1.686000, 0.000000)",
        "(-0.757000, 1.686000, 0.000000)",
        "(-0.757000, 1.686000, 0.000000)",
        "(-0.757000, 1.686000, 0.000000)",
        "(-0.757000, 1.686000, 0.000000)",
        "(-0.757000, 1.686000, 0.000000)",
        "(-0.757000, 1.686000, 0.000000)",
        "(-0.757000, 1.686000, 0.000000)",
        "(-0.757000, 1.686000, 0.000000)",
        "(-0.757000, 1.686000, 0.000000)",
        "(-0.757000, 1.686000, 0.000000)",
        "(-0.757000, 1.686000, 0.000000)",
        "(-0.757000, 1.686000, 0.000000)",
        "(-0.757000, 1.686000, 0.000000)",
        "(-0.757000, 1.686000, 0.000000)",
        "(-0.757000, 1.686000, 0.000000)",
        "(-0.757000, 1.686000, 0.000000)",
        "(-0.757000, 1.686000, 0.000000)",
        "(-0.757000, 1.686000, 0.000000)",
        "(-0.757000, 1.686000, 0.000000)",
        "(-0.757000, 1.686000, 0.000000)",
        "(-0.757000, 1.686000, 0.000000)",
        "(-0.757000, 1.686000, 0.000000)",
        "(-0.757000, 1.686000, 0.000000)",
        "(-0.757000, 1.686000, 0.000000)",
        "(-0.757000, 1.686000, 0.000000)",
        "(-0.757000, 1.686000, 0.000000)",
        "(-0.757000, 1.686000, 0.000000)",
        "(-0.757000, 1.686000, 0.000000)",
        "(-0.757000, 1.686000, 0.000000)",
        "(-0.757000, 1.686000, 0.000000)",
        "(-0.757000, 1.686000, 0.000000)",
        "(-0.757000, 1.686000, 0.000000)",
        "(-0.757000, 1.686000, 0.000000)",
        "(-0.757000, 1.686000, 0.000000)",
        "(-0.757000, 1.686000, 0.000000)",
        "(-0.757000, 1.686000, 0.000000)",
        "(-0.757000, 1.686000, 0.000000)",
        "(-0.757000, 1.686000, 0.000000)",
        "(-0.757000, 1.686000, 0.000000)",
        "(-0.757000, 1.686000, 0.000000)",
        "(-0.757000, 1.686000, 0.000000)",
        "(-0.757000, 1.686000, 0.000000)",
        "(-0.757000, 1.686000, 0.000000)",
        "(-0.757000, 1.686000, 0.000000)",
        "(-0.757000, 1.686000, 0.000000)",
        "(-0.757000, 1.686000, 0.000000)",
        "(-0.757000, 1.686000, 0.000000)",
        "(-0.757000, 1.686000, 0.000000)",
        "(-0.757000, 1.686000, 0.000000)",
        "(-0.757000, 1.686000, 0.000000)",
        "(-0.757000, 1.686000, 0.000000)",
        "(-0.757000, 1.686000, 0.000000)",
        "(-0.757000, 1.686000, 0.000000)",
        "(-0.757000, 1.686000, 0.000000)",
        "(-0.757000, 1.686000, 0.000000)",
        "(-0.757000, 1.686000, 0.000000)",
        "(-0.757000, 1.686000, 0.000000)",
        "(-0.757000, 1.686000, 0.000000)",
        "(-0.757000, 1.686000, 0.000000)",
        "(-0.757000, 1.686000, 0.000000)",
        "(-0.757000, 1.686000, 0.000000)",
        "(-0.757000, 1.686000, 0.000000)",
        "(-0.757000, 1.686000, 0.000000)",
        "(-0.757000, 1.686000, 0.000000)",
        "(-0.757000, 1.686000, 0.000000)",
        "(-0.757000, 1.686000, 0.000000)",
        "(-0.757000, 1.686000, 0.000000)",
        "(-0.757000, 1.686000, 0.000000)",
        "(-0.757000, 1.686000, 0.000000)",
        "(-0.757000, 1.686000, 0.000000)",
        "(-0.757000, 1.686000, 0.000000)",
        "(-0.757000, 1.686000, 0.000000)",
        "(-0.757000, 1.686000, 0.000000)",
        "(-0.757000, 1.686000, 0.000000)",
        "(-0.757000, 1.686000, 0.000000)",
        "(-0.757000, 1.686000, 0.000000)",
        "(-0.757000, 1.686000, 0.000000)",
        "(-0.757000, 1.686000, 0.000000)",
        "(-0.757000, 1.686000, 0.000000)",
        "(-0.757000, 1.686000, 0.000000)",
        "(-0.757000, 1.686000, 0.000000)",
        "(-0.757000, 1.686000, 0.000000)",
        "(-0.757000, 1.686000, 0.000000)",
        "(-0.757000, 1.686000, 0.000000)",
        "(-0.757000, 1.686000, 0.000000)",
        "(-0.757000, 1.686000, 0.000000)",
        "(-0.757000, 1.686000, 0.000000)",
        "(-0.757000, 1.686000, 0.000000)",
        "(-0.757000, 1.686000, 0.000000)",
        "(-0.757000, 1.686000, 0.000000)",
        "(-0.757000, 1.686000, 0.000000)",
        "(-0.757000, 1.686000, 0.000000)",
        "(-0.757000, 1.686000, 0.000000)",
        "(-0.757000, 1.686000, 0.000000)",
        "(-0.757000, 1.686000, 0.000000)",
        "(-0.757000, 1.686000, 0.000000)",
        "(-0.757000, 1.686000, 0.000000)",
        "(-0.757000, 1.686000, 0.000000)",
        "(-0.757000, 1.686000, 0.000000)",
        "(-0.757000, 1.686000, 0.000000)",
        "(-0.757000, 1.686000, 0.000000)",
        "(-0.757000, 1.686000, 0.000000)",
        "(-0.757000, 1.686000, 0.000000)",
        "(-0.757000, 1.686000, 0.000000)",
        "(-0.757000, 1.686000, 0.000000)",
        "(-0.757000, 1.686000, 0.000000)",
        "(-0.757000, 1.686000, 0.000000)",
        "(-0.757000, 1.686000, 0.000000)",
        "(-0.757000, 1.686000, 0.000000)",
        "(-0.757000, 1.686000, 0.000000)",
        "(-0.757000, 1.686000, 0.000000)",
        "(-0.757000, 1.686000, 0.000000)",
        "(-0.757000, 1.686000, 0.000000)",
        "(-0.757000, 1.686000, 0.000000)",
        "(-0.757000, 1.686000, 0.000000)",
        "(-0.757000, 1.686000, 0.000000)",
        "(-0.757000, 1.686000, 0.000000)",
        "(-0.757000, 1.686000, 0.000000)",
        "(-0.757000, 1.686000, 0.000000)",
        "(-0.757000, 1.686000, 0.000000)",
        "(-0.757000, 1.686000, 0.000000)",
        "(-0.757000, 1.686000, 0.000000)",
        "(-0.757000, 1.686000, 0.000000)",
        "(-0.757000, 1.686000, 0.000000)",
        "(-0.757000, 1.686000, 0.000000)",
        "(-0.757000, 1.686000, 0.000000)",
        "(-0.757000, 1.686000, 0.000000)",
        "(-0.757000, 1.686000, 0.000000)",
        "(-0.757000, 1.686000, 0.000000)",
        "(-0.757000, 1.686000, 0.000000)",
        "(-0.757000, 1.686000, 0.000000)",
        "(-0.757000, 1.686000, 0.000000)",
        "(-0.757000, 1.686000, 0.000000)",
        "(-0.757000, 1.686000, 0.000000)",
        "(-0.757000, 1.686000, 0.000000)",
        "(-0.757000, 1.686000, 0.000000)",
        "(-0.757000, 1.686000, 0.000000)",
        "(-0.757000, 1.686000, 0.000000)",
        "(-0.757000, 1.686000, 0.000000)",
        "(-0.757000, 1.686000, 0.000000)",
        "(-0.757000, 1.686000, 0.000000)",
        "(-0.757000, 1.686000, 0.000000)",
        "(-0.757000, 1.686000, 0.000000)",
        "(-0.757000, 1.686000, 0.000000)",
        "(-0.757000, 1.686000, 0.000000)",
        "(-0.757000, 1.686000, 0.000000)",
        "(-0.757000, 1.686000, 0.000000)",
        "(-0.757000, 1.686000, 0.000000)",
        "(-0.757000, 1.686000, 0.000000)",
        "(-0.757000, 1.686000, 0.000000)",
        "(-0.757000, 1.686000, 0.000000)",
        "(-0.757000, 1.686000, 0.000000)",
        "(-0.757000, 1.686000, 0.000000)",
        "(-0.757000, 1.686000, 0.000000)",
        "(-0.757000, 1.686000, 0.000000)",
        "(-0.757000, 1.686000, 0.000000)",
        "(-0.757000, 1.686000, 0.000000)",
        "(-0.757000, 1.686000, 0.000000)",
        "(-0.757000, 1.686000, 0.000000)",
        "(-0.757000, 1.686000, 0.000000)",
        "(-0.757000, 1.686000, 0.000000)",
        "(-0.757000, 1.686000, 0.000000)",
        "(-0.757000, 1.686000, 0.000000)",
        "(-0.757000, 1.686000, 0.000000)",
        "(-0.757000, 1.686000, 0.000000)",
        "(-0.757000, 1.686000, 0.000000)",
        "(-0.757000, 1.686000, 0.000000)",
        "(-0.757000, 1.686000, 0.000000)",
        "(-0.757000, 1.686000, 0.000000)",
        "(-0.757000, 1.686000, 0.000000)",
        "(-0.757000, 1.686000, 0.000000)",
        "(-0.757000, 1.686000, 0.000000)",
        "(-0.757000, 1.686000, 0.000000)",
        "(-0.757000, 1.686000, 0.000000)",
        "(-0.757000, 1.686000, 0.000000)",
        "(-0.757000, 1.686000, 0.000000)",
        "(-0.757000, 1.686000, 0.000000)",
        "(-0.757000, 1.686000, 0.000000)",
        "(-0.757000, 1.686000, 0.000000)",
        "(-0.757000, 1.686000, 0.000000)",
        "(-0.757000, 1.686000, 0.000000)",
        "(-0.757000, 1.686000, 0.000000)",
        "(-0.757000, 1.686000, 0.000000)",
        "(-0.757000, 1.686000, 0.000000)",
        "(-0.757000, 1.686000, 0.000000)",
        "(-0.757000, 1.686000, 0.000000)",
        "(-0.757000, 1.686000, 0.000000)",
        "(-0.757000, 1.686000, 0.000000)",
        "(-0.757000, 1.686000, 0.000000)",
        "(-0.757000, 1.686000, 0.000000)",
        "(-0.757000, 1.686000, 0.000000)",
        "(-0.757000, 1.686000, 0.000000)",
        "(-0.757000, 1.686000, 0.000000)",
        "(-0.757000, 1.686000, 0.000000)",
        "(-0.757000, 1.686000, 0.000000)",
        "(-0.757000, 1.686000, 0.000000)",
        "(-0.757000, 1.686000, 0.000000)",
        "(-0.757000, 1.686000, 0.000000)",
        "(-0.757000, 1.686000, 0.000000)",
        "(-0.757000, 1.686000, 0.000000)",
        "(-0.757000, 1.686000, 0.000000)",
        "(-0.757000, 1.686000, 0.000000)",
        "(-0.757000, 1.686000, 0.000000)",
        "(-0.757000, 1.686000, 0.000000)",
        "(-0.757000, 1.686000, 0.000000)",
        "(-0.757000, 1.686000, 0.000000)",
        "(-0.757000, 1.686000, 0.000000)",
        "(-0.757000, 1.686000, 0.000000)",
        "(-0.757000, 1.686000, 0.000000)",
        "(-0.757000, 1.686000, 0.000000)",
        "(-0.757000, 1.686000, 0.000000)",
        "(-0.757000, 1.686000, 0.000000)",
        "(-0.757000, 1.686000, 0.000000)",
        "(-0.757000, 1.686000, 0.000000)",
        "(-0.757000, 1.686000, 0.000000)",
        "(-0.757000, 1.686000, 0.000000)",
        "(-0.757000, 1.686000, 0.000000)",
        "(-0.757000, 1.686000, 0.000000)",
        "(-0.757000, 1.686000, 0.000000)",
        "(-0.757000, 1.686000, 0.000000)",
        "(-0.757000, 1.686000, 0.000000)",
        "(-0.757000, 1.686000, 0.000000)",
        "(-0.757000, 1.686000, 0.000000)",
        "(-0.757000, 1.686000, 0.000000)",
        "(-0.757000, 1.686000, 0.000000)",
        "(-0.757000, 1.686000, 0.000000)",
        "(-0.757000, 1.686000, 0.000000)",
        "(-0.757000, 1.686000, 0.000000)",
        "(-0.757000, 1.686000, 0.000000)",
        "(-0.757000, 1.686000, 0.000000)",
        "(-0.757000, 1.686000, 0.000000)",
        "(-0.757000, 1.686000, 0.000000)",
        "(-0.757000, 1.686000, 0.000000)",
        "(-0.757000, 1.686000, 0.000000)",
        "(-0.757000, 1.686000, 0.000000)",
        "(-0.757000, 1.686000, 0.000000)",
        "(-0.757000, 1.686000, 0.000000)",
        "(-0.757000, 1.686000, 0.000000)",
        "(-0.757000, 1.686000, 0.000000)",
        "(-0.757000, 1.686000, 0.000000)",
        "(-0.757000, 1.686000, 0.000000)",
        "(-0.757000, 1.686000, 0.000000)",
        "(-0.757000, 1.686000, 0.000000)",
        "(-0.757000, 1.686000, 0.000000)",
        "(-0.757000, 1.686000, 0.000000)",
        "(-0.757000, 1.686000, 0.000000)",
        "(-0.757000, 1.686000, 0.000000)",
        "(-0.757000, 1.686000, 0.000000)",
        "(-0.757000, 1.686000, 0.000000)",
        "(-0.757000, 1.686000, 0.000000)",
        "(-0.757000, 1.686000, 0.000000)",
        "(-0.757000, 1.686000, 0.000000)",
        "(-0.757000, 1.686000, 0.000000)",
        "(-0.757000, 1.686000, 0.000000)",
        "(-0.757000, 1.686000, 0.000000)",
        "(-0.757000, 1.686000, 0.000000)",
        "(-0.757000, 1.686000, 0.000000)",
        "(-0.757000, 1.686000, 0.000000)",
        "(-0.757000, 1.686000, 0.000000)",
        "(-0.757000, 1.686000, 0.000000)",
        "(-0.757000, 1.686000, 0.000000)",
        "(-0.757000, 1.686000, 0.000000)",
        "(-0.757000, 1.686000, 0.000000)",
        "(-0.757000, 1.686000, 0.000000)",
        "(-0.757000, 1.686000, 0.000000)",
        "(-0.757000, 1.686000, 0.000000)",
        "(-0.757000, 1.686000, 0.000000)",
        "(-0.757000, 1.686000, 0.000000)",
        "(-0.757000, 1.686000, 0.000000)",
        "(-0.757000, 1.686000, 0.000000)",
        "(-0.757000, 1.686000, 0.000000)",
        "(-0.757000, 1.686000, 0.000000)",
        "(-0.757000, 1.686000, 0.000000)",
        "(-0.757000, 1.686000, 0.000000)",
        "(-0.757000, 1.686000, 0.000000)",
        "(-0.757000, 1.686000, 0.000000)",
        "(-0.757000, 1.686000, 0.000000)",
        "(-0.757000, 1.686000, 0.000000)",
        "(-0.757000, 1.686000, 0.000000)",
        "(-0.757000, 1.686000, 0.000000)",
        "(-0.757000, 1.686000, 0.000000)",
        "(-0.757000, 1.686000, 0.000000)",
        "(-0.757000, 1.686000, 0.000000)",
        "(-0.757000, 1.686000, 0.000000)",
        "(-0.757000, 1.686000, 0.000000)",
        "(-0.757000, 1.686000, 0.000000)",
        "(-0.757000, 1.686000, 0.000000)",
        "(-0.757000, 1.686000, 0.000000)",
        "(-0.757000, 1.686000, 0.000000)",
        "(-0.757000, 1.686000, 0.000000)",
        "(-0.757000, 1.686000, 0.000000)",
        "(-0.757000, 1.686000, 0.000000)",
        "(-0.757000, 1.686000, 0.000000)",
        "(-0.757000, 1.686000, 0.000000)",
        "(-0.757000, 1.686000, 0.000000)",
        "(-0.757000, 1.686000, 0.000000)",
        "(-0.757000, 1.686000, 0.000000)",
        "(-0.757000, 1.686000, 0.000000)",
        "(-0.757000, 1.686000, 0.000000)",
        "(-0.757000, 1.686000, 0.000000)",
        "(-0.757000, 1.686000, 0.000000)",
        "(-0.757000, 1.686000, 0.000000)",
        "(-0.757000, 1.686000, 0.000000)",
        "(-0.757000, 1.686000, 0.000000)",
        "(-0.757000, 1.686000, 0.000000)",
        "(-0.757000, 1.686000, 0.000000)",
        "(-0.757000, 1.686000, 0.000000)",
        "(-0.757000, 1.686000, 0.000000)",
        "(-0.757000, 1.686000, 0.000000)",
        "(-0.757000, 1.686000, 0.000000)",
        "(-0.757000, 1.686000, 0.000000)",
        "(-0.757000, 1.686000, 0.000000)",
        "(-0.757000, 1.686000, 0.000000)",
        "(-0.757000, 1.686000, 0.000000)",
        "(-0.757000, 1.686000, 0.000000)",
        "(-0.757000, 1.686000, 0.000000)",
        "(-0.757000, 1.686000, 0.000000)",
        "(-0.757000, 1.686000, 0.000000)",
        "(-0.757000, 1.686000, 0.000000)",
        "(-0.757000, 1.686000, 0.000000)",
        "(-0.757000, 1.686000, 0.000000)",
        "(-0.757000, 1.686000, 0.000000)",
        "(-0.757000, 1.686000, 0.000000)",
        "(-0.757000, 1.686000, 0.000000)",
        "(-0.757000, 1.686000, 0.000000)",
        "(-0.757000, 1.686000, 0.000000)",
        "(-0.757000, 1.686000, 0.000000)",
        "(-0.757000, 1.686000, 0.000000)",
        "(-0.757000, 1.686000, 0.000000)",
        "(-0.757000, 1.686000, 0.000000)",
        "(-0.757000, 1.686000, 0.000000)",
        "(-0.757000, 1.686000, 0.000000)",
        "(-0.757000, 1.686000, 0.000000)",
        "(-0.757000, 1.686000, 0.000000)",
        "(-0.757000, 1.686000, 0.000000)",
        "(-0.757000, 1.686000, 0.000000)",
        "(-0.757000, 1.686000, 0.000000)",
        "(-0.757000, 1.686000, 0.000000)",
        "(-0.757000, 1.686000, 0.000000)",
        "(-0.757000, 1.686000, 0.000000)",
        "(-0.757000, 1.686000, 0.000000)",
        "(-0.757000, 1.686000, 0.000000)",
        "(-0.757000, 1.686000, 0.000000)",
        "(-0.757000, 1.686000, 0.000000)",
        "(-0.757000, 1.686000, 0.000000)",
        "(-0.757000, 1.686000, 0.000000)",
        "(-0.757000, 1.686000, 0.000000)",
        "(-0.757000, 1.686000, 0.000000)",
        "(-0.757000, 1.686000, 0.000000)",
        "(-0.757000, 1.686000, 0.000000)",
        "(-0.757000, 1.686000, 0.000000)",
        "(-0.757000, 1.686000, 0.000000)",
        "(-0.757000, 1.686000, 0.000000)",
        "(-0.757000, 1.686000, 0.000000)",
        "(-0.757000, 1.686000, 0.000000)",
        "(-0.757000, 1.686000, 0.000000)",
        "(-0.757000, 1.686000, 0.000000)",
        "(-0.757000, 1.686000, 0.000000)",
        "(-0.757000, 1.686000, 0.000000)",
        "(-0.757000, 1.686000, 0.000000)",
        "(-0.757000, 1.686000, 0.000000)",
        "(-0.757000, 1.686000, 0.000000)",
        "(-0.757000, 1.686000, 0.000000)",
        "(-0.757000, 1.686000, 0.000000)",
        "(-0.757000, 1.686000, 0.000000)",
        "(-0.757000, 1.686000, 0.000000)",
        "(-0.757000, 1.686000, 0.000000)",
        "(-0.757000, 1.686000, 0.000000)",
        "(-0.757000, 1.686000, 0.000000)",
        "(-0.757000, 1.686000, 0.000000)",
        "(-0.757000, 1.686000, 0.000000)",
        "(-0.757000, 1.686000, 0.000000)",
        "(-0.757000, 1.686000, 0.000000)",
        "(-0.757000, 1.686000, 0.000000)",
        "(-0.757000, 1.686000, 0.000000)",
        "(-0.757000, 1.686000, 0.000000)",
        "(-0.757000, 1.686000, 0.000000)",
        "(-0.757000, 1.686000, 0.000000)",
        "(-0.757000, 1.686000, 0.000000)",
        "(-0.757000, 1.686000, 0.000000)",
        "(-0.757000, 1.686000, 0.000000)",
        "(-0.757000, 1.686000, 0.000000)",
        "(-0.757000, 1.686000, 0.000000)",
        "(-0.757000, 1.686000, 0.000000)",
        "(-0.757000, 1.686000, 0.000000)",
        "(-0.757000, 1.686000, 0.000000)",
        "(-0.757000, 1.686000, 0.000000)",
        "(-0.757000, 1.686000, 0.000000)",
        "(-0.757000, 1.686000, 0.000000)",
        "(-0.757000, 1.686000, 0.000000)",
        "(-0.757000, 1.686000, 0.000000)",
        "(-0.757000, 1.686000, 0.000000)",
        "(-0.757000, 1.686000, 0.000000)",
        "(-0.757000, 1.686000, 0.000000)",
        "(-0.757000, 1.686000, 0.000000)",
        "(-0.757000, 1.686000, 0.000000)",
        "(-0.757000, 1.686000, 0.000000)",
        "(-0.757000, 1.686000, 0.000000)",
        "(-0.757000, 1.686000, 0.000000)",
        "(-0.757000, 1.686000, 0.000000)",
        "(-0.757000, 1.686000, 0.000000)",
        "(-0.757000, 1.686000, 0.000000)",
        "(-0.757000, 1.686000, 0.000000)",
        "(-0.757000, 1.686000, 0.000000)",
        "(-0.757000, 1.686000, 0.000000)",
        "(-0.757000, 1.686000, 0.000000)",
        "(-0.757000, 1.686000, 0.000000)",
        "(-0.757000, 1.686000, 0.000000)",
        "(-0.757000, 1.686000, 0.000000)",
        "(-0.757000, 1.686000, 0.000000)",
        "(-0.757000, 1.686000, 0.000000)",
        "(-0.757000, 1.686000, 0.000000)",
        "(-0.757000, 1.686000, 0.000000)",
        "(-0.757000, 1.686000, 0.000000)",
        "(-0.757000, 1.686000, 0.000000)",
        "(-0.757000, 1.686000, 0.000000)",
        "(-0.757000, 1.686000, 0.000000)",
        "(-0.757000, 1.686000, 0.000000)",
        "(-0.757000, 1.686000, 0.000000)",
        "(-0.757000, 1.686000, 0.000000)",
        "(-0.757000, 1.686000, 0.000000)",
        "(-0.757000, 1.686000, 0.000000)",
        "(-0.757000, 1.686000, 0.000000)",
        "(-0.757000, 1.686000, 0.000000)",
        "(-0.757000, 1.686000, 0.000000)",
        "(-0.757000, 1.686000, 0.000000)",
        "(-0.757000, 1.686000, 0.000000)",
        "(-0.757000, 1.686000, 0.000000)",
        "(-0.757000, 1.686000, 0.000000)",
        "(-0.757000, 1.686000, 0.000000)",
        "(-0.757000, 1.686000, 0.000000)",
        "(-0.757000, 1.686000, 0.000000)",
        "(-0.757000, 1.686000, 0.000000)",
        "(-0.757000, 1.686000, 0.000000)",
        "(-0.757000, 1.686000, 0.000000)",
        "(-0.757000, 1.686000, 0.000000)",
        "(-0.757000, 1.686000, 0.000000)",
        "(-0.757000, 1.686000, 0.000000)",
        "(-0.757000, 1.686000, 0.000000)",
        "(-0.757000, 1.686000, 0.000000)",
        "(-0.757000, 1.686000, 0.000000)",
        "(-0.757000, 1.686000, 0.000000)",
        "(-0.757000, 1.686000, 0.000000)",
        "(-0.757000, 1.686000, 0.000000)",
        "(-0.757000, 1.686000, 0.000000)",
        "(-0.757000, 1.686000, 0.000000)",
        "(-0.757000, 1.686000, 0.000000)",
        "(-0.757000, 1.686000, 0.000000)",
        "(-0.757000, 1.686000, 0.000000)",
        "(-0.757000, 1.686000, 0.000000)",
        "(-0.757000, 1.686000, 0.000000)",
        "(-0.757000, 1.686000, 0.000000)",
        "(-0.757000, 1.686000, 0.000000)",
        "(-0.757000, 1.686000, 0.000000)",
        "(-0.757000, 1.686000, 0.000000)",
        "(-0.757000, 1.686000, 0.000000)",
        "(-0.757000, 1.686000, 0.000000)",
        "(-0.757000, 1.686000, 0.000000)",
        "(-0.757000, 1.686000, 0.000000)",
        "(-0.757000, 1.686000, 0.000000)",
        "(-0.757000, 1.686000, 0.000000)",
        "(-0.757000, 1.686000, 0.000000)",
        "(-0.757000, 1.686000, 0.000000)",
        "(-0.757000, 1.686000, 0.000000)",
        "(-0.757000, 1.686000, 0.000000)",
        "(-0.757000, 1.686000, 0.000000)",
        "(-0.757000, 1.686000, 0.000000)",
        "(-0.757000, 1.686000, 0.000000)",
        "(-0.757000, 1.686000, 0.000000)",
        "(-0.757000, 1.686000, 0.000000)",
        "(-0.757000, 1.686000, 0.000000)",
        "(-0.757000, 1.686000, 0.000000)",
        "(-0.757000, 1.686000, 0.000000)",
        "(-0.757000, 1.686000, 0.000000)",
        "(-0.757000, 1.686000, 0.000000)",
        "(-0.757000, 1.686000, 0.000000)",
        "(-0.757000, 1.686000, 0.000000)",
        "(-0.757000, 1.686000, 0.000000)",
        "(-0.757000, 1.686000, 0.000000)",
        "(-0.757000, 1.686000, 0.000000)",
        "(-0.757000, 1.686000, 0.000000)",
        "(-0.757000, 1.686000, 0.000000)",
        "(-0.757000, 1.686000, 0.000000)",
        "(-0.757000, 1.686000, 0.000000)",
        "(-0.757000, 1.686000, 0.000000)",
        "(-0.757000, 1.686000, 0.000000)",
        "(-0.757000, 1.686000, 0.000000)",
        "(-0.757000, 1.686000, 0.000000)",
        "(-0.757000, 1.686000, 0.000000)",
        "(-0.757000, 1.686000, 0.000000)",
        "(-0.757000, 1.686000, 0.000000)",
        "(-0.757000, 1.686000, 0.000000)",
        "(-0.757000, 1.686000, 0.000000)",
        "(-0.757000, 1.686000, 0.000000)",
        "(-0.757000, 1.686000, 0.000000)",
        "(-0.757000, 1.686000, 0.000000)",
        "(-0.757000, 1.686000, 0.000000)",
        "(-0.757000, 1.686000, 0.000000)",
        "(-0.757000, 1.686000, 0.000000)",
        "(-0.757000, 1.686000, 0.000000)",
        "(-0.757000, 1.686000, 0.000000)",
        "(-0.757000, 1.686000, 0.000000)",
        "(-0.757000, 1.686000, 0.000000)",
        "(-0.757000, 1.686000, 0.000000)",
        "(-0.757000, 1.686000, 0.000000)",
        "(-0.757000, 1.686000, 0.000000)",
        "(-0.757000, 1.686000, 0.000000)",
        "(-0.757000, 1.686000, 0.000000)",
        "(-0.757000, 1.686000, 0.000000)",
        "(-0.757000, 1.686000, 0.000000)",
        "(-0.757000, 1.686000, 0.000000)",
        "(-0.757000, 1.686000, 0.000000)",
        "(-0.757000, 1.686000, 0.000000)",
        "(-0.757000, 1.686000, 0.000000)",
        "(-0.757000, 1.686000, 0.000000)",
        "(-0.757000, 1.686000, 0.000000)",
        "(-0.757000, 1.686000, 0.000000)",
        "(-0.757000, 1.686000, 0.000000)",
        "(-0.757000, 1.686000, 0.000000)",
        "(-0.757000, 1.686000, 0.000000)",
        "(-0.757000, 1.686000, 0.000000)",
        "(-0.757000, 1.686000, 0.000000)",
        "(-0.757000, 1.686000, 0.000000)",
        "(-0.757000, 1.686000, 0.000000)",
        "(-0.757000, 1.686000, 0.000000)",
        "(-0.757000, 1.686000, 0.000000)",
        "(-0.757000, 1.686000, 0.000000)",
        "(-0.757000, 1.686000, 0.000000)",
        "(-0.757000, 1.686000, 0.000000)",
        "(-0.757000, 1.686000, 0.000000)",
        "(-0.757000, 1.686000, 0.000000)",
        "(-0.757000, 1.686000, 0.000000)",
        "(-0.757000, 1.686000, 0.000000)",
        "(-0.757000, 1.686000, 0.000000)",
        "(-0.757000, 1.686000, 0.000000)",
        "(-0.757000, 1.686000, 0.000000)",
        "(-0.757000, 1.686000, 0.000000)",
        "(-0.757000, 1.686000, 0.000000)",
        "(-0.757000, 1.686000, 0.000000)",
        "(-0.757000, 1.686000, 0.000000)",
        "(-0.757000, 1.686000, 0.000000)",
        "(-0.757000, 1.686000, 0.000000)",
        "(-0.757000, 1.686000, 0.000000)",
        "(-0.757000, 1.686000, 0.000000)",
        "(-0.757000, 1.686000, 0.000000)",
        "(-0.757000, 1.686000, 0.000000)",
        "(-0.757000, 1.686000, 0.000000)",
        "(-0.757000, 1.686000, 0.000000)",
        "(-0.757000, 1.686000, 0.000000)",
        "(-0.757000, 1.686000, 0.000000)",
        "(-0.757000, 1.686000, 0.000000)",
        "(-0.757000, 1.686000, 0.000000)",
        "(-0.757000, 1.686000, 0.000000)",
        "(-0.757000, 1.686000, 0.000000)",
        "(-0.757000, 1.686000, 0.000000)",
        "(-0.757000, 1.686000, 0.000000)",
        "(-0.757000, 1.686000, 0.000000)",
        "(-0.757000, 1.686000, 0.000000)",
        "(-0.757000, 1.686000, 0.000000)",
        "(-0.757000, 1.686000, 0.000000)",
        "(-0.757000, 1.686000, 0.000000)",
        "(-0.757000, 1.686000, 0.000000)",
        "(-0.757000, 1.686000, 0.000000)",
        "(-0.757000, 1.686000, 0.000000)",
        "(-0.757000, 1.686000, 0.000000)",
        "(-0.757000, 1.686000, 0.000000)",
        "(-0.757000, 1.686000, 0.000000)",
        "(-0.757000, 1.686000, 0.000000)",
        "(-0.757000, 1.686000, 0.000000)",
        "(-0.757000, 1.686000, 0.000000)",
        "(-0.757000, 1.686000, 0.000000)",
        "(-0.757000, 1.686000, 0.000000)",
        "(-0.757000, 1.686000, 0.000000)",
        "(-0.757000, 1.686000, 0.000000)",
        "(-0.757000, 1.686000, 0.000000)",
        "(-0.757000, 1.686000, 0.000000)",
        "(-0.757000, 1.686000, 0.000000)",
        "(-0.757000, 1.686000, 0.000000)",
        "(-0.757000, 1.686000, 0.000000)",
        "(-0.757000, 1.686000, 0.000000)",
        "(-0.757000, 1.686000, 0.000000)",
        "(-0.757000, 1.686000, 0.000000)",
        "(-0.757000, 1.686000, 0.000000)",
        "(-0.757000, 1.686000, 0.000000)",
        "(-0.757000, 1.686000, 0.000000)",
        "(-0.757000, 1.686000, 0.000000)",
        "(-0.757000, 1.686000, 0.000000)",
        "(-0.757000, 1.686000, 0.000000)",
        "(-0.757000, 1.686000, 0.000000)",
        "(-0.757000, 1.686000, 0.000000)",
        "(-0.757000, 1.686000, 0.000000)",
        "(-0.757000, 1.686000, 0.000000)",
        "(-0.757000, 1.686000, 0.000000)",
        "(-0.757000, 1.686000, 0.000000)",
        "(-0.757000, 1.686000, 0.000000)",
        "(-0.757000, 1.686000, 0.000000)",
        "(-0.757000, 1.686000, 0.000000)",
        "(-0.757000, 1.686000, 0.000000)",
        "(-0.757000, 1.686000, 0.000000)",
        "(-0.757000, 1.686000, 0.000000)",
        "(-0.757000, 1.686000, 0.000000)",
        "(-0.757000, 1.686000, 0.000000)",
        "(-0.757000, 1.686000, 0.000000)",
        "(-0.757000, 1.686000, 0.000000)",
        "(-0.757000, 1.686000, 0.000000)",
        "(-0.757000, 1.686000, 0.000000)",
        "(-0.757000, 1.686000, 0.000000)",
        "(-0.757000, 1.686000, 0.000000)",
        "(-0.757000, 1.686000, 0.000000)",
        "(-0.757000, 1.686000, 0.000000)",
        "(-0.757000, 1.686000, 0.000000)",
        "(-0.757000, 1.686000, 0.000000)",
        "(-0.757000, 1.686000, 0.000000)",
        "(-0.757000, 1.686000, 0.000000)",
        "(-0.757000, 1.686000, 0.000000)",
        "(-0.757000, 1.686000, 0.000000)",
        "(-0.757000, 1.686000, 0.000000)",
        "(-0.757000, 1.686000, 0.000000)",
        "(-0.757000, 1.686000, 0.000000)",
        "(-0.757000, 1.686000, 0.000000)",
        "(-0.757000, 1.686000, 0.000000)",
        "(-0.757000, 1.686000, 0.000000)",
        "(-0.757000, 1.686000, 0.000000)",
        "(-0.757000, 1.686000, 0.000000)",
        "(-0.757000, 1.686000, 0.000000)",
        "(-0.757000, 1.686000, 0.000000)",
        "(-0.757000, 1.686000, 0.000000)",
        "(-0.757000, 1.686000, 0.000000)",
        "(-0.757000, 1.686000, 0.000000)",
        "(-0.757000, 1.686000, 0.000000)",
        "(-0.757000, 1.686000, 0.000000)",
        "(-0.757000, 1.686000, 0.000000)",
        "(-0.757000, 1.686000, 0.000000)",
        "(-0.757000, 1.686000, 0.000000)",
        "(-0.757000, 1.686000, 0.000000)",
        "(-0.757000, 1.686000, 0.000000)",
        "(-0.757000, 1.686000, 0.000000)",
        "(-0.757000, 1.686000, 0.000000)",
        "(-0.757000, 1.686000, 0.000000)",
        "(-0.757000, 1.686000, 0.000000)",
        "(-0.757000, 1.686000, 0.000000)",
        "(-0.757000, 1.686000, 0.000000)",
        "(-0.757000, 1.686000, 0.000000)",
        "(-0.757000, 1.686000, 0.000000)",
        "(-0.757000, 1.686000, 0.000000)",
        "(-0.757000, 1.686000, 0.000000)",
        "(-0.757000, 1.686000, 0.000000)",
        "(-0.757000, 1.686000, 0.000000)",
        "(-0.757000, 1.686000, 0.000000)",
        "(-0.757000, 1.686000, 0.000000)",
        "(-0.757000, 1.686000, 0.000000)",
        "(-0.757000, 1.686000, 0.000000)",
        "(-0.757000, 1.686000, 0.000000)",
        "(-0.757000, 1.686000, 0.000000)",
        "(-0.757000, 1.686000, 0.000000)",
        "(-0.757000, 1.686000, 0.000000)",
        "(-0.757000, 1.686000, 0.000000)",
        "(-0.757000, 1.686000, 0.000000)",
        "(-0.757000, 1.686000, 0.000000)",
        "(-0.757000, 1.686000, 0.000000)",
        "(-0.757000, 1.686000, 0.000000)",
        "(-0.757000, 1.686000, 0.000000)",
        "(-0.757000, 1.686000, 0.000000)",
        "(-0.757000, 1.686000, 0.000000)",
        "(-0.757000, 1.686000, 0.000000)",
        "(-0.757000, 1.686000, 0.000000)",
        "(-0.757000, 1.686000, 0.000000)",
        "(-0.757000, 1.686000, 0.000000)",
        "(-0.757000, 1.686000, 0.000000)",
        "(-0.757000, 1.686000, 0.000000)",
        "(-0.757000, 1.686000, 0.000000)",
        "(-0.757000, 1.686000, 0.000000)",
        "(-0.757000, 1.686000, 0.000000)",
        "(-0.757000, 1.686000, 0.000000)",
        "(-0.757000, 1.686000, 0.000000)",
        "(-0.757000, 1.686000, 0.000000)",
        "(-0.757000, 1.686000, 0.000000)",
        "(-0.757000, 1.686000, 0.000000)",
        "(-0.757000, 1.686000, 0.000000)",
        "(-0.757000, 1.686000, 0.000000)",
        "(-0.757000, 1.686000, 0.000000)",
        "(-0.757000, 1.686000, 0.000000)",
        "(-0.757000, 1.686000, 0.000000)",
        "(-0.757000, 1.686000, 0.000000)",
        "(-0.757000, 1.686000, 0.000000)",
        "(-0.757000, 1.686000, 0.000000)",
        "(-0.757000, 1.686000, 0.000000)",
        "(-0.757000, 1.686000, 0.000000)",
        "(-0.757000, 1.686000, 0.000000)",
        "(-0.757000, 1.686000, 0.000000)",
        "(-0.757000, 1.686000, 0.000000)",
        "(-0.757000, 1.686000, 0.000000)",
        "(-0.757000, 1.686000, 0.000000)",
        "(-0.757000, 1.686000, 0.000000)",
        "(-0.757000, 1.686000, 0.000000)",
        "(-0.757000, 1.686000, 0.000000)",
        "(-0.757000, 1.686000, 0.000000)",
        "(-0.757000, 1.686000, 0.000000)",
        "(-0.757000, 1.686000, 0.000000)",
        "(-0.757000, 1.686000, 0.000000)",
        "(-0.757000, 1.686000, 0.000000)",
        "(-0.757000, 1.686000, 0.000000)",
        "(-0.757000, 1.686000, 0.000000)",
        "(-0.757000, 1.686000, 0.000000)",
        "(-0.757000, 1.686000, 0.000000)",
        "(-0.757000, 1.686000, 0.000000)",
        "(-0.757000, 1.686000, 0.000000)",
        "(-0.757000, 1.686000, 0.000000)",
        "(-0.757000, 1.686000, 0.000000)",
        "(-0.757000, 1.686000, 0.000000)",
        "(-0.757000, 1.686000, 0.000000)",
        "(-0.757000, 1.686000, 0.000000)",
        "(-0.757000, 1.686000, 0.000000)",
        "(-0.757000, 1.686000, 0.000000)",
        "(-0.757000, 1.686000, 0.000000)",
        "(-0.757000, 1.686000, 0.000000)",
        "(-0.757000, 1.686000, 0.000000)",
        "(-0.757000, 1.686000, 0.000000)",
        "(-0.757000, 1.686000, 0.000000)",
        "(-0.757000, 1.686000, 0.000000)",
        "(-0.757000, 1.686000, 0.000000)",
        "(-0.757000, 1.686000, 0.000000)",
        "(-0.757000, 1.686000, 0.000000)",
        "(-0.757000, 1.686000, 0.000000)",
        "(-0.757000, 1.686000, 0.000000)",
        "(-0.757000, 1.686000, 0.000000)",
        "(-0.757000, 1.686000, 0.000000)",
        "(-0.757000, 1.686000, 0.000000)",
        "(-0.757000, 1.686000, 0.000000)",
        "(-0.757000, 1.686000, 0.000000)",
        "(-0.757000, 1.686000, 0.000000)",
        "(-0.757000, 1.686000, 0.000000)",
        "(-0.757000, 1.686000, 0.000000)",
        "(-0.757000, 1.686000, 0.000000)",
        "(-0.757000, 1.686000, 0.000000)",
        "(-0.757000, 1.686000, 0.000000)",
        "(-0.757000, 1.686000, 0.000000)",
        "(-0.757000, 1.686000, 0.000000)",
        "(-0.757000, 1.686000, 0.000000)",
        "(-0.757000, 1.686000, 0.000000)",
        "(-0.757000, 1.686000, 0.000000)",
        "(-0.757000, 1.686000, 0.000000)",
        "(-0.757000, 1.686000, 0.000000)",
        "(-0.757000, 1.686000, 0.000000)",
        "(-0.757000, 1.686000, 0.000000)",
        "(-0.757000, 1.686000, 0.000000)",
        "(-0.757000, 1.686000, 0.000000)",
        "(-0.757000, 1.686000, 0.000000)",
        "(-0.757000, 1.686000, 0.000000)",
        "(-0.757000, 1.686000, 0.000000)",
        "(-0.757000, 1.686000, 0.000000)",
        "(-0.757000, 1.686000, 0.000000)",
        "(-0.757000, 1.686000, 0.000000)",
        "(-0.757000, 1.686000, 0.000000)",
        "(-0.757000, 1.686000, 0.000000)",
        "(-0.757000, 1.686000, 0.000000)",
        "(-0.757000, 1.686000, 0.000000)",
        "(-0.757000, 1.686000, 0.000000)",
        "(-0.757000, 1.686000, 0.000000)",
        "(-0.757000, 1.686000, 0.000000)",
        "(-0.757000, 1.686000, 0.000000)",
        "(-0.757000, 1.686000, 0.000000)",
        "(-0.757000, 1.686000, 0.000000)",
        "(-0.757000, 1.686000, 0.000000)",
        "(-0.757000, 1.686000, 0.000000)",
        "(-0.757000, 1.686000, 0.000000)",
        "(-0.757000, 1.686000, 0.000000)",
        "(-0.757000, 1.686000, 0.000000)",
        "(-0.757000, 1.686000, 0.000000)",
        "(-0.757000, 1.686000, 0.000000)",
        "(-0.757000, 1.686000, 0.000000)",
        "(-0.757000, 1.686000, 0.000000)",
        "(-0.757000, 1.686000, 0.000000)",
        "(-0.757000, 1.686000, 0.000000)",
        "(-0.757000, 1.686000, 0.000000)",
        "(-0.757000, 1.686000, 0.000000)",
        "(-0.757000, 1.686000, 0.000000)",
        "(-0.757000, 1.686000, 0.000000)",
        "(-0.757000, 1.686000, 0.000000)",
        "(-0.757000, 1.686000, 0.000000)",
        "(-0.757000, 1.686000, 0.000000)",
        "(-0.757000, 1.686000, 0.000000)",
        "(-0.757000, 1.686000, 0.000000)",
        "(-0.757000, 1.686000, 0.000000)",
        "(-0.757000, 1.686000, 0.000000)",
        "(-0.757000, 1.686000, 0.000000)",
        "(-0.757000, 1.686000, 0.000000)",
        "(-0.757000, 1.686000, 0.000000)",
        "(-0.757000, 1.686000, 0.000000)",
        "(-0.757000, 1.686000, 0.000000)",
        "(-0.757000, 1.686000, 0.000000)",
        "(-0.757000, 1.686000, 0.000000)",
        "(-0.757000, 1.686000, 0.000000)",
        "(-0.757000, 1.686000, 0.000000)",
        "(-0.757000, 1.686000, 0.000000)",
        "(-0.757000, 1.686000, 0.000000)",
        "(-0.757000, 1.686000, 0.000000)",
        "(-0.757000, 1.686000, 0.000000)",
        "(-0.757000, 1.686000, 0.000000)",
        "(-0.757000, 1.686000, 0.000000)",
        "(-0.757000, 1.686000, 0.000000)",
        "(-0.757000, 1.686000, 0.000000)",
        "(-0.757000, 1.686000, 0.000000)",
        "(-0.757000, 1.686000, 0.000000)",
        "(-0.757000, 1.686000, 0.000000)",
        "(-0.757000, 1.686000, 0.000000)",
        "(-0.757000, 1.686000, 0.000000)",
        "(-0.757000, 1.686000, 0.000000)",
        "(-0.757000, 1.686000, 0.000000)",
        "(-0.757000, 1.686000, 0.000000)",
        "(-0.757000, 1.686000, 0.000000)",
        "(-0.757000, 1.686000, 0.000000)",
        "(-0.757000, 1.686000, 0.000000)",
        "(-0.757000, 1.686000, 0.000000)",
        "(-0.757000, 1.686000, 0.000000)",
        "(-0.757000, 1.686000, 0.000000)",
        "(-0.757000, 1.686000, 0.000000)",
        "(-0.757000, 1.686000, 0.000000)",
        "(-0.757000, 1.686000, 0.000000)",
        "(-0.757000, 1.686000, 0.000000)",
        "(-0.757000, 1.686000, 0.000000)",
        "(-0.757000, 1.686000, 0.000000)",
        "(-0.757000, 1.686000, 0.000000)",
        "(-0.757000, 1.686000, 0.000000)",
        "(-0.757000, 1.686000, 0.000000)",
        "(-0.757000, 1.686000, 0.000000)",
        "(-0.757000, 1.686000, 0.000000)",
        "(-0.757000, 1.686000, 0.000000)",
        "(-0.757000, 1.686000, 0.000000)",
        "(-0.757000, 1.686000, 0.000000)",
        "(-0.757000, 1.686000, 0.000000)",
        "(-0.757000, 1.686000, 0.000000)",
        "(-0.757000, 1.686000, 0.000000)",
        "(-0.757000, 1.686000, 0.000000)",
        "(-0.757000, 1.686000, 0.000000)",
        "(-0.757000, 1.686000, 0.000000)",
        "(-0.757000, 1.686000, 0.000000)",
        "(-0.757000, 1.686000, 0.000000)",
        "(-0.757000, 1.686000, 0.000000)",
        "(-0.757000, 1.686000, 0.000000)",
        "(-0.757000, 1.686000, 0.000000)",
        "(-0.757000, 1.686000, 0.000000)",
        "(-0.757000, 1.686000, 0.000000)",
        "(-0.757000, 1.686000, 0.000000)",
        "(-0.757000, 1.686000, 0.000000)",
        "(-0.757000, 1.686000, 0.000000)",
        "(-0.757000, 1.686000, 0.000000)",
        "(-0.757000, 1.686000, 0.000000)",
        "(-0.757000, 1.686000, 0.000000)",
        "(-0.757000, 1.686000, 0.000000)",
        "(-0.757000, 1.686000, 0.000000)",
        "(-0.757000, 1.686000, 0.000000)",
        "(-0.757000, 1.686000, 0.000000)",
        "(-0.757000, 1.686000, 0.000000)",
        "(-0.757000, 1.686000, 0.000000)",
        "(-0.757000, 1.686000, 0.000000)",
        "(-0.757000, 1.686000, 0.000000)",
        "(-0.757000, 1.686000, 0.000000)",
        "(-0.757000, 1.686000, 0.000000)",
        "(-0.757000, 1.686000, 0.000000)",
        "(-0.757000, 1.686000, 0.000000)",
        "(-0.757000, 1.686000, 0.000000)",
        "(-0.757000, 1.686000, 0.000000)",
        "(-0.757000, 1.686000, 0.000000)",
        "(-0.757000, 1.686000, 0.000000)",
        "(-0.757000, 1.686000, 0.000000)",
        "(-0.757000, 1.686000, 0.000000)",
        "(-0.757000, 1.686000, 0.000000)",
        "(-0.757000, 1.686000, 0.000000)",
        "(-0.757000, 1.686000, 0.000000)",
        "(-0.757000, 1.686000, 0.000000)",
        "(-0.757000, 1.686000, 0.000000)",
        "(-0.757000, 1.686000, 0.000000)",
        "(-0.757000, 1.686000, 0.000000)",
        "(-0.757000, 1.686000, 0.000000)",
        "(-0.757000, 1.686000, 0.000000)",
        "(-0.757000, 1.686000, 0.000000)",
        "(-0.757000, 1.686000, 0.000000)",
        "(-0.757000, 1.686000, 0.000000)",
        "(-0.757000, 1.686000, 0.000000)",
        "(-0.757000, 1.686000, 0.000000)",
        "(-0.757000, 1.686000, 0.000000)",
        "(-0.757000, 1.686000, 0.000000)",
        "(-0.757000, 1.686000, 0.000000)",
        "(-0.757000, 1.686000, 0.000000)",
        "(-0.757000, 1.686000, 0.000000)",
        "(-0.757000, 1.686000, 0.000000)",
        "(-0.757000, 1.686000, 0.000000)",
        "(-0.757000, 1.686000, 0.000000)",
        "(-0.757000, 1.686000, 0.000000)",
        "(-0.757000, 1.686000, 0.000000)",
        "(-0.757000, 1.686000, 0.000000)",
        "(-0.757000, 1.686000, 0.000000)",
        "(-0.757000, 1.686000, 0.000000)",
        "(-0.757000, 1.686000, 0.000000)",
        "(-0.757000, 1.686000, 0.000000)",
        "(-0.757000, 1.686000, 0.000000)",
        "(-0.757000, 1.686000, 0.000000)",
        "(-0.757000, 1.686000, 0.000000)",
        "(-0.757000, 1.686000, 0.000000)",
        "(-0.757000, 1.686000, 0.000000)",
        "(-0.757000, 1.686000, 0.000000)",
        "(-0.757000, 1.686000, 0.000000)",
        "(-0.757000, 1.686000, 0.000000)",
        "(-0.757000, 1.686000, 0.000000)",
        "(-0.757000, 1.686000, 0.000000)",
        "(-0.757000, 1.686000, 0.000000)",
        "(-0.757000, 1.686000, 0.000000)",
        "(-0.757000, 1.686000, 0.000000)",
        "(-0.757000, 1.686000, 0.000000)",
        "(-0.757000, 1.686000, 0.000000)",
        "(-0.757000, 1.686000, 0.000000)",
        "(-0.757000, 1.686000, 0.000000)",
        "(-0.757000, 1.686000, 0.000000)",
        "(-0.757000, 1.686000, 0.000000)",
        "(-0.757000, 1.686000, 0.000000)",
        "(-0.757000, 1.686000, 0.000000)",
        "(-0.757000, 1.686000, 0.000000)",
        "(-0.757000, 1.686000, 0.000000)",
        "(-0.757000, 1.686000, 0.000000)",
        "(-0.757000, 1.686000, 0.000000)",
        "(-0.757000, 1.686000, 0.000000)",
        "(-0.757000, 1.686000, 0.000000)",
        "(-0.757000, 1.686000, 0.000000)",
        "(-0.757000, 1.686000, 0.000000)",
        "(-0.757000, 1.686000, 0.000000)",
        "(-0.757000, 1.686000, 0.000000)",
        "(-0.757000, 1.686000, 0.000000)",
        "(-0.757000, 1.686000, 0.000000)",
        "(-0.757000, 1.686000, 0.000000)",
        "(-0.757000, 1.686000, 0.000000)",
        "(-0.757000, 1.686000, 0.000000)",
        "(-0.757000, 1.686000, 0.000000)",
        "(-0.757000, 1.686000, 0.000000)",
        "(-0.757000, 1.686000, 0.000000)",
        "(-0.757000, 1.686000, 0.000000)",
        "(-0.757000, 1.686000, 0.000000)",
        "(-0.757000, 1.686000, 0.000000)",
        "(-0.757000, 1.686000, 0.000000)",
        "(-0.757000, 1.686000, 0.000000)",
        "(-0.757000, 1.686000, 0.000000)",
        "(-0.757000, 1.686000, 0.000000)",
        "(-0.757000, 1.686000, 0.000000)",
        "(-0.757000, 1.686000, 0.000000)",
        "(-0.757000, 1.686000, 0.000000)",
        "(-0.757000, 1.686000, 0.000000)",
        "(-0.757000, 1.686000, 0.000000)",
        "(-0.757000, 1.686000, 0.000000)",
        "(-0.757000, 1.686000, 0.000000)",
        "(-0.757000, 1.686000, 0.000000)",
        "(-0.757000, 1.686000, 0.000000)",
        "(-0.757000, 1.686000, 0.000000)",
        "(-0.757000, 1.686000, 0.000000)",
        "(-0.757000, 1.686000, 0.000000)",
        "(-0.757000, 1.686000, 0.000000)",
        "(-0.757000, 1.686000, 0.000000)",
        "(-0.757000, 1.686000, 0.000000)",
        "(-0.757000, 1.686000, 0.000000)",
        "(-0.757000, 1.686000, 0.000000)",
        "(-0.757000, 1.686000, 0.000000)",
        "(-0.757000, 1.686000, 0.000000)",
        "(-0.757000, 1.686000, 0.000000)",
        "(-0.757000, 1.686000, 0.000000)",
        "(-0.757000, 1.686000, 0.000000)",
        "(-0.757000, 1.686000, 0.000000)",
        "(-0.757000, 1.686000, 0.000000)",
        "(-0.757000, 1.686000, 0.000000)",
        "(-0.757000, 1.686000, 0.000000)",
        "(-0.757000, 1.686000, 0.000000)",
        "(-0.757000, 1.686000, 0.000000)",
        "(-0.757000, 1.686000, 0.000000)",
        "(-0.757000, 1.686000, 0.000000)",
        "(-0.757000, 1.686000, 0.000000)",
        "(-0.757000, 1.686000, 0.000000)",
        "(-0.757000, 1.686000, 0.000000)",
        "(-0.757000, 1.686000, 0.000000)",
        "(-0.757000, 1.686000, 0.000000)",
        "(-0.757000, 1.686000, 0.000000)",
        "(-0.757000, 1.686000, 0.000000)",
        "(-0.757000, 1.686000, 0.000000)",
        "(-0.757000, 1.686000, 0.000000)",
        "(-0.757000, 1.686000, 0.000000)",
        "(-0.757000, 1.686000, 0.000000)",
        "(-0.757000, 1.686000, 0.000000)",
        "(-0.757000, 1.686000, 0.000000)",
        "(-0.757000, 1.686000, 0.000000)",
        "(-0.757000, 1.686000, 0.000000)",
        "(-0.757000, 1.686000, 0.000000)",
        "(-0.757000, 1.686000, 0.000000)",
        "(-0.757000, 1.686000, 0.000000)",
        "(-0.757000, 1.686000, 0.000000)",
        "(-0.757000, 1.686000, 0.000000)",
        "(-0.757000, 1.686000, 0.000000)",
        "(-0.757000, 1.686000, 0.000000)",
        "(-0.757000, 1.686000, 0.000000)",
        "(-0.757000, 1.686000, 0.000000)",
        "(-0.757000, 1.686000, 0.000000)",
        "(-0.757000, 1.686000, 0.000000)",
        "(-0.757000, 1.686000, 0.000000)",
        "(-0.757000, 1.686000, 0.000000)",
        "(-0.757000, 1.686000, 0.000000)",
        "(-0.757000, 1.686000, 0.000000)",
        "(-0.757000, 1.686000, 0.000000)",
        "(-0.757000, 1.686000, 0.000000)",
        "(-0.757000, 1.686000, 0.000000)",
        "(-0.757000, 1.686000, 0.000000)",
        "(-0.757000, 1.686000, 0.000000)",
        "(-0.757000, 1.686000, 0.000000)",
        "(-0.757000, 1.686000, 0.000000)",
        "(-0.757000, 1.686000, 0.000000)",
        "(-0.757000, 1.686000, 0.000000)",
        "(-0.757000, 1.686000, 0.000000)",
        "(-0.757000, 1.686000, 0.000000)",
        "(-0.757000, 1.686000, 0.000000)",
        "(-0.757000, 1.686000, 0.000000)",
        "(-0.757000, 1.686000, 0.000000)",
        "(-0.757000, 1.686000, 0.000000)",
        "(-0.757000, 1.686000, 0.000000)",
        "(-0.757000, 1.686000, 0.000000)",
        "(-0.757000, 1.686000, 0.000000)",
        "(-0.757000, 1.686000, 0.000000)",
        "(-0.757000, 1.686000, 0.000000)",
        "(-0.757000, 1.686000, 0.000000)",
        "(-0.757000, 1.686000, 0.000000)",
        "(-0.757000, 1.686000, 0.000000)",
        "(-0.757000, 1.686000, 0.000000)",
        "(-0.757000, 1.686000, 0.000000)",
        "(-0.757000, 1.686000, 0.000000)",
        "(-0.757000, 1.686000, 0.000000)",
        "(-0.757000, 1.686000, 0.000000)",
        "(-0.757000, 1.686000, 0.000000)",
        "(-0.757000, 1.686000, 0.000000)",
        "(-0.757000, 1.686000, 0.000000)",
        "(-0.757000, 1.686000, 0.000000)",
        "(-0.757000, 1.686000, 0.000000)",
        "(-0.757000, 1.686000, 0.000000)",
        "(-0.757000, 1.686000, 0.000000)",
        "(-0.757000, 1.686000, 0.000000)",
        "(-0.757000, 1.686000, 0.000000)",
        "(-0.757000, 1.686000, 0.000000)",
        "(-0.757000, 1.686000, 0.000000)",
        "(-0.757000, 1.686000, 0.000000)",
        "(-0.757000, 1.686000, 0.000000)",
        "(-0.757000, 1.686000, 0.000000)",
        "(-0.757000, 1.686000, 0.000000)",
        "(-0.757000, 1.686000, 0.000000)",
        "(-0.757000, 1.686000, 0.000000)",
        "(-0.757000, 1.686000, 0.000000)",
        "(-0.757000, 1.686000, 0.000000)",
        "(-0.757000, 1.686000, 0.000000)",
        "(-0.757000, 1.686000, 0.000000)",
        "(-0.757000, 1.686000, 0.000000)",
        "(-0.757000, 1.686000, 0.000000)",
        "(-0.757000, 1.686000, 0.000000)",
        "(-0.757000, 1.686000, 0.000000)",
        "(-0.757000, 1.686000, 0.000000)",
        "(-0.757000, 1.686000, 0.000000)",
        "(-0.757000, 1.686000, 0.000000)",
        "(-0.757000, 1.686000, 0.000000)",
        "(-0.757000, 1.686000, 0.000000)",
        "(-0.757000, 1.686000, 0.000000)",
        "(-0.757000, 1.686000, 0.000000)",
        "(-0.757000, 1.686000, 0.000000)",
        "(-0.757000, 1.686000, 0.000000)",
        "(-0.757000, 1.686000, 0.000000)",
        "(-0.757000, 1.686000, 0.000000)",
        "(-0.757000, 1.686000, 0.000000)",
        "(-0.757000, 1.686000, 0.000000)",
        "(-0.757000, 1.686000, 0.000000)",
        "(-0.757000, 1.686000, 0.000000)",
        "(-0.757000, 1.686000, 0.000000)",
        "(-0.757000, 1.686000, 0.000000)",
        "(-0.757000, 1.686000, 0.000000)",
        "(-0.757000, 1.686000, 0.000000)",
        "(-0.757000, 1.686000, 0.000000)",
        "(-0.757000, 1.686000, 0.000000)",
        "(-0.757000, 1.686000, 0.000000)",
        "(-0.757000, 1.686000, 0.000000)",
        "(-0.757000, 1.686000, 0.000000)",
        "(-0.757000, 1.686000, 0.000000)",
        "(-0.757000, 1.686000, 0.000000)",
        "(-0.757000, 1.686000, 0.000000)",
        "(-0.757000, 1.686000, 0.000000)",
        "(-0.757000, 1.686000, 0.000000)",
        "(-0.757000, 1.686000, 0.000000)",
        "(-0.757000, 1.686000, 0.000000)",
        "(-0.757000, 1.686000, 0.000000)",
        "(-0.757000, 1.686000, 0.000000)",
        "(-0.757000, 1.686000, 0.000000)",
        "(-0.757000, 1.686000, 0.000000)",
        "(-0.757000, 1.686000, 0.000000)",
        "(-0.757000, 1.686000, 0.000000)",
        "(-0.757000, 1.686000, 0.000000)",
        "(-0.757000, 1.686000, 0.000000)",
        "(-0.757000, 1.686000, 0.000000)",
        "(-0.757000, 1.686000, 0.000000)",
        "(-0.757000, 1.686000, 0.000000)",
        "(-0.757000, 1.686000, 0.000000)",
        "(-0.757000, 1.686000, 0.000000)",
        "(-0.757000, 1.686000, 0.000000)",
        "(-0.757000, 1.686000, 0.000000)",
        "(-0.757000, 1.686000, 0.000000)",
        "(-0.757000, 1.686000, 0.000000)",
        "(-0.757000, 1.686000, 0.000000)",
        "(-0.757000, 1.686000, 0.000000)",
        "(-0.757000, 1.686000, 0.000000)",
        "(-0.757000, 1.686000, 0.000000)",
        "(-0.757000, 1.686000, 0.000000)",
        "(-0.757000, 1.686000, 0.000000)",
        "(-0.757000, 1.686000, 0.000000)",
        "(-0.757000, 1.686000, 0.000000)",
        "(-0.757000, 1.686000, 0.000000)",
        "(-0.757000, 1.686000, 0.000000)",
        "(-0.757000, 1.686000, 0.000000)",
        "(-0.757000, 1.686000, 0.000000)",
        "(-0.757000, 1.686000, 0.000000)",
        "(-0.757000, 1.686000, 0.000000)",
        "(-0.757000, 1.686000, 0.000000)",
        "(-0.757000, 1.686000, 0.000000)",
        "(-0.757000, 1.686000, 0.000000)",
        "(-0.757000, 1.686000, 0.000000)",
        "(-0.757000, 1.686000, 0.000000)",
        "(-0.757000, 1.686000, 0.000000)",
        "(-0.757000, 1.686000, 0.000000)",
        "(-0.757000, 1.686000, 0.000000)",
        "(-0.757000, 1.686000, 0.000000)",
        "(-0.757000, 1.686000, 0.000000)",
        "(-0.757000, 1.686000, 0.000000)",
        "(-0.757000, 1.686000, 0.000000)",
        "(-0.757000, 1.686000, 0.000000)",
        "(-0.757000, 1.686000, 0.000000)",
        "(-0.757000, 1.686000, 0.000000)",
        "(-0.757000, 1.686000, 0.000000)",
        "(-0.757000, 1.686000, 0.000000)",
        "(-0.757000, 1.686000, 0.000000)",
        "(-0.757000, 1.686000, 0.000000)",
        "(-0.757000, 1.686000, 0.000000)",
        "(-0.757000, 1.686000, 0.000000)",
        "(-0.757000, 1.686000, 0.000000)",
        "(-0.757000, 1.686000, 0.000000)",
        "(-0.757000, 1.686000, 0.000000)",
        "(-0.757000, 1.686000, 0.000000)",
        "(-0.757000, 1.686000, 0.000000)",
        "(-0.757000, 1.686000, 0.000000)",
        "(-0.757000, 1.686000, 0.000000)",
        "(-0.757000, 1.686000, 0.000000)",
        "(-0.757000, 1.686000, 0.000000)",
        "(-0.757000, 1.686000, 0.000000)",
        "(-0.757000, 1.686000, 0.000000)",
        "(-0.757000, 1.686000, 0.000000)",
        "(-0.757000, 1.686000, 0.000000)",
        "(-0.757000, 1.686000, 0.000000)",
        "(-0.757000, 1.686000, 0.000000)",
        "(-0.757000, 1.686000, 0.000000)",
        "(-0.757000, 1.686000, 0.000000)",
        "(-0.757000, 1.686000, 0.000000)",
        "(-0.757000, 1.686000, 0.000000)",
        "(-0.757000, 1.686000, 0.000000)",
        "(-0.757000, 1.686000, 0.000000)",
        "(-0.757000, 1.686000, 0.000000)",
        "(-0.757000, 1.686000, 0.000000)",
        "(-0.757000, 1.686000, 0.000000)",
        "(-0.757000, 1.686000, 0.000000)",
        "(-0.757000, 1.686000, 0.000000)",
        "(-0.757000, 1.686000, 0.000000)",
        "(-0.757000, 1.686000, 0.000000)",
        "(-0.757000, 1.686000, 0.000000)",
        "(-0.757000, 1.686000, 0.000000)",
        "(-0.757000, 1.686000, 0.000000)",
        "(-0.757000, 1.686000, 0.000000)",
        "(-0.757000, 1.686000, 0.000000)",
        "(-0.757000, 1.686000, 0.000000)",
        "(-0.757000, 1.686000, 0.000000)",
        "(-0.757000, 1.686000, 0.000000)",
        "(-0.757000, 1.686000, 0.000000)",
        "(-0.757000, 1.686000, 0.000000)",
        "(-0.757000, 1.686000, 0.000000)",
        "(-0.757000, 1.686000, 0.000000)",
        "(-0.757000, 1.686000, 0.000000)",
        "(-0.757000, 1.686000, 0.000000)",
        "(-0.757000, 1.686000, 0.000000)",
        "(-0.757000, 1.686000, 0.000000)",
        "(-0.757000, 1.686000, 0.000000)",
        "(-0.757000, 1.686000, 0.000000)",
        "(-0.757000, 1.686000, 0.000000)",
        "(-0.757000, 1.686000, 0.000000)",
        "(-0.757000, 1.686000, 0.000000)",
        "(-0.757000, 1.686000, 0.000000)",
        "(-0.757000, 1.686000, 0.000000)",
        "(-0.757000, 1.686000, 0.000000)",
        "(-0.757000, 1.686000, 0.000000)",
        "(-0.757000, 1.686000, 0.000000)",
        "(-0.757000, 1.686000, 0.000000)",
        "(-0.757000, 1.686000, 0.000000)",
        "(-0.757000, 1.686000, 0.000000)",
        "(-0.757000, 1.686000, 0.000000)",
        "(-0.757000, 1.686000, 0.000000)",
        "(-0.757000, 1.686000, 0.000000)",
        "(-0.757000, 1.686000, 0.000000)",
        "(-0.757000, 1.686000, 0.000000)",
        "(-0.757000, 1.686000, 0.000000)",
        "(-0.757000, 1.686000, 0.000000)",
        "(-0.757000, 1.686000, 0.000000)",
        "(-0.757000, 1.686000, 0.000000)",
        "(-0.757000, 1.686000, 0.000000)",
        "(-0.757000, 1.686000, 0.000000)",
        "(-0.757000, 1.686000, 0.000000)",
        "(-0.757000, 1.686000, 0.000000)",
        "(-0.757000, 1.686000, 0.000000)",
        "(-0.757000, 1.686000, 0.000000)",
        "(-0.757000, 1.686000, 0.000000)",
        "(-0.757000, 1.686000, 0.000000)",
        "(-0.757000, 1.686000, 0.000000)",
        "(-0.757000, 1.686000, 0.000000)",
        "(-0.757000, 1.686000, 0.000000)",
        "(-0.757000, 1.686000, 0.000000)",
        "(-0.757000, 1.686000, 0.000000)",
        "(-0.757000, 1.686000, 0.000000)",
        "(-0.757000, 1.686000, 0.000000)",
        "(-0.757000, 1.686000, 0.000000)",
        "(-0.757000, 1.686000, 0.000000)",
        "(-0.757000, 1.686000, 0.000000)",
        "(-0.757000, 1.686000, 0.000000)",
        "(-0.757000, 1.686000, 0.000000)",
        "(-0.757000, 1.686000, 0.000000)",
        "(-0.757000, 1.686000, 0.000000)",
        "(-0.757000, 1.686000, 0.000000)",
        "(-0.757000, 1.686000, 0.000000)",
        "(-0.757000, 1.686000, 0.000000)",
        "(-0.757000, 1.686000, 0.000000)",
        "(-0.757000, 1.686000, 0.000000)",
        "(-0.757000, 1.686000, 0.000000)",
        "(-0.757000, 1.686000, 0.000000)",
        "(-0.757000, 1.686000, 0.000000)",
        "(-0.757000, 1.686000, 0.000000)",
        "(-0.757000, 1.686000, 0.000000)",
        "(-0.757000, 1.686000, 0.000000)",
        "(-0.757000, 1.686000, 0.000000)",
        "(-0.757000, 1.686000, 0.000000)",
        "(-0.757000, 1.686000, 0.000000)",
        "(-0.757000, 1.686000, 0.000000)",
        "(-0.757000, 1.686000, 0.000000)",
        "(-0.757000, 1.686000, 0.000000)",
        "(-0.757000, 1.686000, 0.000000)",
        "(-0.757000, 1.686000, 0.000000)",
        "(-0.757000, 1.686000, 0.000000)",
        "(-0.757000, 1.686000, 0.000000)",
        "(-0.757000, 1.686000, 0.000000)",
        "(-0.757000, 1.686000, 0.000000)",
        "(-0.757000, 1.686000, 0.000000)",
        "(-0.757000, 1.686000, 0.000000)",
        "(-0.757000, 1.686000, 0.000000)",
        "(-0.757000, 1.686000, 0.000000)",
        "(-0.757000, 1.686000, 0.000000)",
        "(-0.757000, 1.686000, 0.000000)",
        "(-0.757000, 1.686000, 0.000000)",
        "(-0.757000, 1.686000, 0.000000)",
        "(-0.757000, 1.686000, 0.000000)",
        "(-0.757000, 1.686000, 0.000000)",
        "(-0.757000, 1.686000, 0.000000)",
        "(-0.757000, 1.686000, 0.000000)",
        "(-0.757000, 1.686000, 0.000000)",
        "(-0.757000, 1.686000, 0.000000)",
        "(-0.757000, 1.686000, 0.000000)",
        "(-0.757000, 1.686000, 0.000000)",
        "(-0.757000, 1.686000, 0.000000)",
        "(-0.757000, 1.686000, 0.000000)",
        "(-0.757000, 1.686000, 0.000000)",
        "(-0.757000, 1.686000, 0.000000)",
        "(-0.757000, 1.686000, 0.000000)",
        "(-0.757000, 1.686000, 0.000000)",
        "(-0.757000, 1.686000, 0.000000)",
        "(-0.757000, 1.686000, 0.000000)",
        "(-0.757000, 1.686000, 0.000000)",
        "(-0.757000, 1.686000, 0.000000)",
        "(-0.757000, 1.686000, 0.000000)",
        "(-0.757000, 1.686000, 0.000000)",
        "(-0.757000, 1.686000, 0.000000)",
        "(-0.757000, 1.686000, 0.000000)",
        "(-0.757000, 1.686000, 0.000000)",
        "(-0.757000, 1.686000, 0.000000)",
        "(-0.757000, 1.686000, 0.000000)",
        "(-0.757000, 1.686000, 0.000000)",
        "(-0.757000, 1.686000, 0.000000)",
        "(-0.757000, 1.686000, 0.000000)",
        "(-0.757000, 1.686000, 0.000000)",
        "(-0.757000, 1.686000, 0.000000)",
        "(-0.757000, 1.686000, 0.000000)",
        "(-0.757000, 1.686000, 0.000000)",
        "(-0.757000, 1.686000, 0.000000)",
        "(-0.757000, 1.686000, 0.000000)",
        "(-0.757000, 1.686000, 0.000000)",
        "(-0.757000, 1.686000, 0.000000)",
        "(-0.757000, 1.686000, 0.000000)",
        "(-0.757000, 1.686000, 0.000000)",
        "(-0.757000, 1.686000, 0.000000)",
        "(-0.757000, 1.686000, 0.000000)",
        "(-0.757000, 1.686000, 0.000000)",
        "(-0.757000, 1.686000, 0.000000)",
        "(-0.757000, 1.686000, 0.000000)",
        "(-0.757000, 1.686000, 0.000000)",
        "(-0.757000, 1.686000, 0.000000)",
        "(-0.757000, 1.686000, 0.000000)",
        "(-0.757000, 1.686000, 0.000000)",
        "(-0.757000, 1.686000, 0.000000)",
        "(-0.757000, 1.686000, 0.000000)",
        "(-0.757000, 1.686000, 0.000000)",
        "(-0.757000, 1.686000, 0.000000)",
        "(-0.757000, 1.686000, 0.000000)",
        "(-0.757000, 1.686000, 0.000000)",
        "(-0.757000, 1.686000, 0.000000)",
        "(-0.757000, 1.686000, 0.000000)",
        "(-0.757000, 1.686000, 0.000000)",
        "(-0.757000, 1.686000, 0.000000)",
        "(-0.757000, 1.686000, 0.000000)",
        "(-0.757000, 1.686000, 0.000000)",
        "(-0.757000, 1.686000, 0.000000)",
        "(-0.757000, 1.686000, 0.000000)",
        "(-0.757000, 1.686000, 0.000000)",
        "(-0.757000, 1.686000, 0.000000)",
        "(-0.757000, 1.686000, 0.000000)",
        "(-0.757000, 1.686000, 0.000000)",
        "(-0.757000, 1.686000, 0.000000)",
        "(-0.757000, 1.686000, 0.000000)",
        "(-0.757000, 1.686000, 0.000000)",
        "(-0.757000, 1.686000, 0.000000)",
        "(-0.757000, 1.686000, 0.000000)",
        "(-0.757000, 1.686000, 0.000000)",
        "(-0.757000, 1.686000, 0.000000)",
        "(-0.757000, 1.686000, 0.000000)",
        "(-0.757000, 1.686000, 0.000000)",
        "(-0.757000, 1.686000, 0.000000)",
        "(-0.757000, 1.686000, 0.000000)",
        "(-0.757000, 1.686000, 0.000000)",
        "(-0.757000, 1.686000, 0.000000)",
        "(-0.757000, 1.686000, 0.000000)",
        "(-0.757000, 1.686000, 0.000000)",
        "(-0.757000, 1.686000, 0.000000)",
        "(-0.757000, 1.686000, 0.000000)",
        "(-0.757000, 1.686000, 0.000000)",
        "(-0.757000, 1.686000, 0.000000)",
        "(-0.757000, 1.686000, 0.000000)",
        "(-0.757000, 1.686000, 0.000000)",
        "(-0.757000, 1.686000, 0.000000)",
        "(-0.757000, 1.686000, 0.000000)",
        "(-0.757000, 1.686000, 0.000000)",
        "(-0.757000, 1.686000, 0.000000)",
        "(-0.757000, 1.686000, 0.000000)",
        "(-0.757000, 1.686000, 0.000000)",
        "(-0.757000, 1.686000, 0.000000)",
        "(-0.757000, 1.686000, 0.000000)",
        "(-0.757000, 1.686000, 0.000000)",
        "(-0.757000, 1.686000, 0.000000)",
        "(-0.757000, 1.686000, 0.000000)",
        "(-0.757000, 1.686000, 0.000000)",
        "(-0.757000, 1.686000, 0.000000)",
        "(-0.757000, 1.686000, 0.000000)",
        "(-0.757000, 1.686000, 0.000000)",
        "(-0.757000, 1.686000, 0.000000)",
        "(-0.757000, 1.686000, 0.000000)",
        "(-0.757000, 1.686000, 0.000000)",
        "(-0.757000, 1.686000, 0.000000)",
        "(-0.757000, 1.686000, 0.000000)",
        "(-0.757000, 1.686000, 0.000000)",
        "(-0.757000, 1.686000, 0.000000)",
        "(-0.757000, 1.686000, 0.000000)",
        "(-0.757000, 1.686000, 0.000000)",
        "(-0.757000, 1.686000, 0.000000)",
        "(-0.757000, 1.686000, 0.000000)",
        "(-0.757000, 1.686000, 0.000000)",
        "(-0.757000, 1.686000, 0.000000)",
        "(-0.757000, 1.686000, 0.000000)",
        "(-0.757000, 1.686000, 0.000000)",
        "(-0.757000, 1.686000, 0.000000)",
        "(-0.757000, 1.686000, 0.000000)",
        "(-0.757000, 1.686000, 0.000000)",
        "(-0.757000, 1.686000, 0.000000)",
        "(-0.757000, 1.686000, 0.000000)",
        "(-0.757000, 1.686000, 0.000000)",
        "(-0.757000, 1.686000, 0.000000)",
        "(-0.757000, 1.686000, 0.000000)",
        "(-0.757000, 1.686000, 0.000000)",
        "(-0.757000, 1.686000, 0.000000)",
        "(-0.757000, 1.686000, 0.000000)",
        "(-0.757000, 1.686000, 0.000000)",
        "(-0.757000, 1.686000, 0.000000)",
        "(-0.757000, 1.686000, 0.000000)",
        "(-0.757000, 1.686000, 0.000000)",
        "(-0.757000, 1.686000, 0.000000)",
        "(-0.757000, 1.686000, 0.000000)",
        "(-0.757000, 1.686000, 0.000000)",
        "(-0.757000, 1.686000, 0.000000)",
        "(-0.757000, 1.686000, 0.000000)",
        "(-0.757000, 1.686000, 0.000000)",
        "(-0.757000, 1.686000, 0.000000)",
        "(-0.757000, 1.686000, 0.000000)",
        "(-0.757000, 1.686000, 0.000000)",
        "(-0.757000, 1.686000, 0.000000)",
        "(-0.757000, 1.686000, 0.000000)",
        "(-0.757000, 1.686000, 0.000000)",
        "(-0.757000, 1.686000, 0.000000)",
        "(-0.757000, 1.686000, 0.000000)",
        "(-0.757000, 1.686000, 0.000000)",
        "(-0.757000, 1.686000, 0.000000)",
        "(-0.757000, 1.686000, 0.000000)",
        "(-0.757000, 1.686000, 0.000000)",
        "(-0.757000, 1.686000, 0.000000)",
        "(-0.757000, 1.686000, 0.000000)",
        "(-0.757000, 1.686000, 0.000000)",
        "(-0.757000, 1.686000, 0.000000)",
        "(-0.757000, 1.686000, 0.000000)",
        "(-0.757000, 1.686000, 0.000000)",
        "(-0.757000, 1.686000, 0.000000)",
        "(-0.757000, 1.686000, 0.000000)",
        "(-0.757000, 1.686000, 0.000000)",
        "(-0.757000, 1.686000, 0.000000)",
        "(-0.757000, 1.686000, 0.000000)",
        "(-0.757000, 1.686000, 0.000000)",
        "(-0.757000, 1.686000, 0.000000)",
        "(-0.757000, 1.686000, 0.000000)",
        "(-0.757000, 1.686000, 0.000000)",
        "(-0.757000, 1.686000, 0.000000)",
        "(-0.757000, 1.686000, 0.000000)",
        "(-0.757000, 1.686000, 0.000000)",
        "(-0.757000, 1.686000, 0.000000)",
        "(-0.757000, 1.686000, 0.000000)",
        "(-0.757000, 1.686000, 0.000000)",
        "(-0.757000, 1.686000, 0.000000)",
        "(-0.757000, 1.686000, 0.000000)",
        "(-0.757000, 1.686000, 0.000000)",
        "(-0.757000, 1.686000, 0.000000)",
        "(-0.757000, 1.686000, 0.000000)",
        "(-0.757000, 1.686000, 0.000000)",
        "(-0.757000, 1.686000, 0.000000)",
        "(-0.757000, 1.686000, 0.000000)",
        "(-0.757000, 1.686000, 0.000000)",
        "(-0.757000, 1.686000, 0.000000)",
        "(-0.757000, 1.686000, 0.000000)",
        "(-0.757000, 1.686000, 0.000000)",
        "(-0.757000, 1.686000, 0.000000)",
        "(-0.757000, 1.686000, 0.000000)",
        "(-0.757000, 1.686000, 0.000000)",
        "(-0.757000, 1.686000, 0.000000)",
        "(-0.757000, 1.686000, 0.000000)",
        "(-0.757000, 1.686000, 0.000000)",
        "(-0.757000, 1.686000, 0.000000)",
        "(-0.757000, 1.686000, 0.000000)",
        "(-0.757000, 1.686000, 0.000000)",
        "(-0.757000, 1.686000, 0.000000)",
        "(-0.757000, 1.686000, 0.000000)",
        "(-0.757000, 1.686000, 0.000000)",
        "(-0.757000, 1.686000, 0.000000)",
        "(-0.757000, 1.686000, 0.000000)",
        "(-0.757000, 1.686000, 0.000000)",
        "(-0.757000, 1.686000, 0.000000)",
        "(-0.757000, 1.686000, 0.000000)",
        "(-0.757000, 1.686000, 0.000000)",
        "(-0.757000, 1.686000, 0.000000)",
        "(-0.757000, 1.686000, 0.000000)",
        "(-0.757000, 1.686000, 0.000000)",
        "(-0.757000, 1.686000, 0.000000)",
        "(-0.757000, 1.686000, 0.000000)",
        "(-0.757000, 1.686000, 0.000000)",
        "(-0.757000, 1.686000, 0.000000)",
        "(-0.757000, 1.686000, 0.000000)",
        "(-0.757000, 1.686000, 0.000000)",
        "(-0.757000, 1.686000, 0.000000)",
        "(-0.757000, 1.686000, 0.000000)",
        "(-0.757000, 1.686000, 0.000000)",
        "(-0.757000, 1.686000, 0.000000)",
        "(-0.757000, 1.686000, 0.000000)",
        "(-0.757000, 1.686000, 0.000000)",
        "(-0.757000, 1.686000, 0.000000)",
        "(-0.757000, 1.686000, 0.000000)",
        "(-0.757000, 1.686000, 0.000000)",
        "(-0.757000, 1.686000, 0.000000)",
        "(-0.757000, 1.686000, 0.000000)",
        "(-0.757000, 1.686000, 0.000000)",
        "(-0.757000, 1.686000, 0.000000)",
        "(-0.757000, 1.686000, 0.000000)",
        "(-0.757000, 1.686000, 0.000000)",
        "(-0.757000, 1.686000, 0.000000)",
        "(-0.757000, 1.686000, 0.000000)",
        "(-0.757000, 1.686000, 0.000000)",
        "(-0.757000, 1.686000, 0.000000)",
        "(-0.757000, 1.686000, 0.000000)",
        "(-0.757000, 1.686000, 0.000000)",
        "(-0.757000, 1.686000, 0.000000)",
        "(-0.757000, 1.686000, 0.000000)",
        "(-0.757000, 1.686000, 0.000000)",
        "(-0.757000, 1.686000, 0.000000)",
        "(-0.757000, 1.686000, 0.000000)",
        "(-0.757000, 1.686000, 0.000000)",
        "(-0.757000, 1.686000, 0.000000)",
        "(-0.757000, 1.686000, 0.000000)",
        "(-0.757000, 1.686000, 0.000000)",
        "(-0.757000, 1.686000, 0.000000)",
        "(-0.757000, 1.686000, 0.000000)",
        "(-0.757000, 1.686000, 0.000000)",
        "(-0.757000, 1.686000, 0.000000)",
        "(-0.757000, 1.686000, 0.000000)",
        "(-0.757000, 1.686000, 0.000000)",
        "(-0.757000, 1.686000, 0.000000)",
        "(-0.757000, 1.686000, 0.000000)",
        "(-0.757000, 1.686000, 0.000000)",
        "(-0.757000, 1.686000, 0.000000)",
        "(-0.757000, 1.686000, 0.000000)",
        "(-0.757000, 1.686000, 0.000000)",
        "(-0.757000, 1.686000, 0.000000)",
        "(-0.757000, 1.686000, 0.000000)",
        "(-0.757000, 1.686000, 0.000000)",
        "(-0.757000, 1.686000, 0.000000)",
        "(-0.757000, 1.686000, 0.000000)",
        "(-0.757000, 1.686000, 0.000000)",
        "(-0.757000, 1.686000, 0.000000)",
        "(-0.757000, 1.686000, 0.000000)",
        "(-0.757000, 1.686000, 0.000000)",
        "(-0.757000, 1.686000, 0.000000)",
        "(-0.757000, 1.686000, 0.000000)",
        "(-0.757000, 1.686000, 0.000000)",
        "(-0.757000, 1.686000, 0.000000)",
        "(-0.757000, 1.686000, 0.000000)",
        "(-0.757000, 1.686000, 0.000000)",
        "(-0.757000, 1.686000, 0.000000)",
        "(-0.757000, 1.686000, 0.000000)",
        "(-0.757000, 1.686000, 0.000000)",
        "(-0.757000, 1.686000, 0.000000)",
        "(-0.757000, 1.686000, 0.000000)",
        "(-0.757000, 1.686000, 0.000000)",
        "(-0.757000, 1.686000, 0.000000)",
        "(-0.757000, 1.686000, 0.000000)",
        "(-0.757000, 1.686000, 0.000000)",
        "(-0.757000, 1.686000, 0.000000)",
        "(-0.757000, 1.686000, 0.000000)",
        "(-0.757000, 1.686000, 0.000000)",
        "(-0.757000, 1.686000, 0.000000)",
        "(-0.757000, 1.686000, 0.000000)",
        "(-0.757000, 1.686000, 0.000000)",
        "(-0.757000, 1.686000, 0.000000)",
        "(-0.757000, 1.686000, 0.000000)",
        "(-0.757000, 1.686000, 0.000000)",
        "(-0.757000, 1.686000, 0.000000)",
        "(-0.757000, 1.686000, 0.000000)",
        "(-0.757000, 1.686000, 0.000000)",
        "(-0.757000, 1.686000, 0.000000)",
        "(-0.757000, 1.686000, 0.000000)",
        "(-0.757000, 1.686000, 0.000000)",
        "(-0.757000, 1.686000, 0.000000)",
        "(-0.757000, 1.686000, 0.000000)",
        "(-0.757000, 1.686000, 0.000000)",
        "(-0.757000, 1.686000, 0.000000)",
        "(-0.757000, 1.686000, 0.000000)",
        "(-0.757000, 1.686000, 0.000000)",
        "(-0.757000, 1.686000, 0.000000)",
        "(-0.757000, 1.686000, 0.000000)",
        "(-0.757000, 1.686000, 0.000000)",
        "(-0.757000, 1.686000, 0.000000)",
        "(-0.757000, 1.686000, 0.000000)",
        "(-0.757000, 1.686000, 0.000000)",
        "(-0.757000, 1.686000, 0.000000)",
        "(-0.757000, 1.686000, 0.000000)",
        "(-0.757000, 1.686000, 0.000000)",
        "(-0.757000, 1.686000, 0.000000)",
        "(-0.757000, 1.686000, 0.000000)",
        "(-0.757000, 1.686000, 0.000000)",
        "(-0.757000, 1.686000, 0.000000)",
        "(-0.757000, 1.686000, 0.000000)",
        "(-0.757000, 1.686000, 0.000000)",
        "(-0.757000, 1.686000, 0.000000)",
        "(-0.757000, 1.686000, 0.000000)",
        "(-0.757000, 1.686000, 0.000000)",
        "(-0.757000, 1.686000, 0.000000)",
        "(-0.757000, 1.686000, 0.000000)",
        "(-0.757000, 1.686000, 0.000000)",
        "(-0.757000, 1.686000, 0.000000)",
        "(-0.757000, 1.686000, 0.000000)",
        "(-0.757000, 1.686000, 0.000000)",
        "(-0.757000, 1.686000, 0.000000)",
        "(-0.757000, 1.686000, 0.000000)",
        "(-0.757000, 1.686000, 0.000000)",
        "(-0.757000, 1.686000, 0.000000)",
        "(-0.757000, 1.686000, 0.000000)",
        "(-0.757000, 1.686000, 0.000000)",
        "(-0.757000, 1.686000, 0.000000)",
        "(-0.757000, 1.686000, 0.000000)",
        "(-0.757000, 1.686000, 0.000000)",
        "(-0.757000, 1.686000, 0.000000)",
        "(-0.757000, 1.686000, 0.000000)",
        "(-0.757000, 1.686000, 0.000000)",
        "(-0.757000, 1.686000, 0.000000)",
        "(-0.757000, 1.686000, 0.000000)",
        "(-0.757000, 1.686000, 0.000000)",
        "(-0.757000, 1.686000, 0.000000)",
        "(-0.757000, 1.686000, 0.000000)",
        "(-0.757000, 1.686000, 0.000000)",
        "(-0.757000, 1.686000, 0.000000)",
        "(-0.757000, 1.686000, 0.000000)",
        "(-0.757000, 1.686000, 0.000000)",
        "(-0.757000, 1.686000, 0.000000)",
        "(-0.757000, 1.686000, 0.000000)",
        "(-0.757000, 1.686000, 0.000000)",
        "(-0.757000, 1.686000, 0.000000)",
        "(-0.757000, 1.686000, 0.000000)",
        "(-0.757000, 1.686000, 0.000000)",
        "(-0.757000, 1.686000, 0.000000)",
        "(-0.757000, 1.686000, 0.000000)",
        "(-0.757000, 1.686000, 0.000000)",
        "(-0.757000, 1.686000, 0.000000)",
        "(-0.757000, 1.686000, 0.000000)",
        "(-0.757000, 1.686000, 0.000000)",
        "(-0.757000, 1.686000, 0.000000)",
        "(-0.757000, 1.686000, 0.000000)",
        "(-0.757000, 1.686000, 0.000000)",
        "(-0.757000, 1.686000, 0.000000)",
        "(-0.757000, 1.686000, 0.000000)",
        "(-0.757000, 1.686000, 0.000000)",
        "(-0.757000, 1.686000, 0.000000)",
        "(-0.757000, 1.686000, 0.000000)",
        "(-0.757000, 1.686000, 0.000000)",
        "(-0.757000, 1.686000, 0.000000)",
        "(-0.757000, 1.686000, 0.000000)",
        "(-0.757000, 1.686000, 0.000000)",
        "(-0.757000, 1.686000, 0.000000)",
        "(-0.757000, 1.686000, 0.000000)",
        "(-0.757000, 1.686000, 0.000000)",
        "(-0.757000, 1.686000, 0.000000)",
        "(-0.757000, 1.686000, 0.000000)",
        "(-0.757000, 1.686000, 0.000000)",
        "(-0.757000, 1.686000, 0.000000)",
        "(-0.757000, 1.686000, 0.000000)",
        "(-0.757000, 1.686000, 0.000000)",
        "(-0.757000, 1.686000, 0.000000)",
        "(-0.757000, 1.686000, 0.000000)",
        "(-0.757000, 1.686000, 0.000000)",
        "(-0.757000, 1.686000, 0.000000)",
        "(-0.757000, 1.686000, 0.000000)",
        "(-0.757000, 1.686000, 0.000000)",
        "(-0.757000, 1.686000, 0.000000)",
        "(-0.757000, 1.686000, 0.000000)",
        "(-0.757000, 1.686000, 0.000000)",
        "(-0.757000, 1.686000, 0.000000)",
        "(-0.757000, 1.686000, 0.000000)",
        "(-0.757000, 1.686000, 0.000000)",
        "(-0.757000, 1.686000, 0.000000)",
        "(-0.757000, 1.686000, 0.000000)",
        "(-0.757000, 1.686000, 0.000000)",
        "(-0.757000, 1.686000, 0.000000)",
        "(-0.757000, 1.686000, 0.000000)",
        "(-0.757000, 1.686000, 0.000000)",
        "(-0.757000, 1.686000, 0.000000)",
        "(-0.757000, 1.686000, 0.000000)",
        "(-0.757000, 1.686000, 0.000000)",
        "(-0.757000, 1.686000, 0.000000)",
        "(-0.757000, 1.686000, 0.000000)",
        "(-0.757000, 1.686000, 0.000000)",
        "(-0.757000, 1.686000, 0.000000)",
        "(-0.757000, 1.686000, 0.000000)",
        "(-0.757000, 1.686000, 0.000000)",
        "(-0.757000, 1.686000, 0.000000)",
        "(-0.757000, 1.686000, 0.000000)",
        "(-0.757000, 1.686000, 0.000000)",
        "(-0.757000, 1.686000, 0.000000)",
        "(-0.757000, 1.686000, 0.000000)",
        "(-0.757000, 1.686000, 0.000000)",
        "(-0.757000, 1.686000, 0.000000)",
        "(-0.757000, 1.686000, 0.000000)",
        "(-0.757000, 1.686000, 0.000000)",
        "(-0.757000, 1.686000, 0.000000)",
        "(-0.757000, 1.686000, 0.000000)",
        "(-0.757000, 1.686000, 0.000000)",
        "(-0.757000, 1.686000, 0.000000)",
        "(-0.757000, 1.686000, 0.000000)",
        "(-0.757000, 1.686000, 0.000000)",
        "(-0.757000, 1.686000, 0.000000)",
        "(-0.757000, 1.686000, 0.000000)",
        "(-0.757000, 1.686000, 0.000000)",
        "(-0.757000, 1.686000, 0.000000)",
        "(-0.757000, 1.686000, 0.000000)",
        "(-0.757000, 1.686000, 0.000000)",
        "(-0.757000, 1.686000, 0.000000)",
        "(-0.757000, 1.686000, 0.000000)",
        "(-0.757000, 1.686000, 0.000000)",
        "(-0.757000, 1.686000, 0.000000)",
        "(-0.757000, 1.686000, 0.000000)",
        "(-0.757000, 1.686000, 0.000000)",
        "(-0.757000, 1.686000, 0.000000)",
        "(-0.757000, 1.686000, 0.000000)",
        "(-0.757000, 1.686000, 0.000000)",
        "(-0.757000, 1.686000, 0.000000)",
        "(-0.757000, 1.686000, 0.000000)",
        "(-0.757000, 1.686000, 0.000000)",
        "(-0.757000, 1.686000, 0.000000)",
        "(-0.757000, 1.686000, 0.000000)",
        "(-0.757000, 1.686000, 0.000000)",
        "(-0.757000, 1.686000, 0.000000)",
        "(-0.757000, 1.686000, 0.000000)",
        "(-0.757000, 1.686000, 0.000000)",
        "(-0.757000, 1.686000, 0.000000)",
        "(-0.757000, 1.686000, 0.000000)",
        "(-0.757000, 1.686000, 0.000000)",
        "(-0.757000, 1.686000, 0.000000)",
        "(-0.757000, 1.686000, 0.000000)",
        "(-0.757000, 1.686000, 0.000000)",
        "(-0.757000, 1.686000, 0.000000)",
        "(-0.757000, 1.686000, 0.000000)",
        "(-0.757000, 1.686000, 0.000000)",
        "(-0.757000, 1.686000, 0.000000)",
        "(-0.757000, 1.686000, 0.000000)",
        "(-0.757000, 1.686000, 0.000000)",
        "(-0.757000, 1.686000, 0.000000)",
        "(-0.757000, 1.686000, 0.000000)",
        "(-0.757000, 1.686000, 0.000000)",
        "(-0.757000, 1.686000, 0.000000)",
        "(-0.757000, 1.686000, 0.000000)",
        "(-0.757000, 1.686000, 0.000000)",
        "(-0.757000, 1.686000, 0.000000)",
        "(-0.757000, 1.686000, 0.000000)",
        "(-0.757000, 1.686000, 0.000000)",
        "(-0.757000, 1.686000, 0.000000)",
        "(-0.757000, 1.686000, 0.000000)",
        "(-0.757000, 1.686000, 0.000000)",
        "(-0.757000, 1.686000, 0.000000)",
        "(-0.757000, 1.686000, 0.000000)",
        "(-0.757000, 1.686000, 0.000000)",
        "(-0.757000, 1.686000, 0.000000)",
        "(-0.757000, 1.686000, 0.000000)",
        "(-0.757000, 1.686000, 0.000000)",
        "(-0.757000, 1.686000, 0.000000)",
        "(-0.757000, 1.686000, 0.000000)",
        "(-0.757000, 1.686000, 0.000000)",
        "(-0.757000, 1.686000, 0.000000)",
        "(-0.757000, 1.686000, 0.000000)",
        "(-0.757000, 1.686000, 0.000000)",
        "(-0.757000, 1.686000, 0.000000)",
        "(-0.757000, 1.686000, 0.000000)",
        "(-0.757000, 1.686000, 0.000000)",
        "(-0.757000, 1.686000, 0.000000)",
        "(-0.757000, 1.686000, 0.000000)",
        "(-0.757000, 1.686000, 0.000000)",
        "(-0.757000, 1.686000, 0.000000)",
        "(-0.757000, 1.686000, 0.000000)",
        "(-0.757000, 1.686000, 0.000000)",
        "(-0.757000, 1.686000, 0.000000)",
        "(-0.757000, 1.686000, 0.000000)",
        "(-0.757000, 1.686000, 0.000000)",
        "(-0.757000, 1.686000, 0.000000)",
        "(-0.757000, 1.686000, 0.000000)",
        "(-0.757000, 1.686000, 0.000000)",
        "(-0.757000, 1.686000, 0.000000)",
        "(-0.757000, 1.686000, 0.000000)",
        "(-0.757000, 1.686000, 0.000000)",
        "(-0.757000, 1.686000, 0.000000)",
        "(-0.757000, 1.686000, 0.000000)",
        "(-0.757000, 1.686000, 0.000000)",
        "(-0.757000, 1.686000, 0.000000)",
        "(-0.757000, 1.686000, 0.000000)",
        "(-0.757000, 1.686000, 0.000000)",
        "(-0.757000, 1.686000, 0.000000)",
        "(-0.757000, 1.686000, 0.000000)",
        "(-0.757000, 1.686000, 0.000000)",
        "(-0.757000, 1.686000, 0.000000)",
        "(-0.757000, 1.686000, 0.000000)",
        "(-0.757000, 1.686000, 0.000000)",
        "(-0.757000, 1.686000, 0.000000)",
        "(-0.757000, 1.686000, 0.000000)",
        "(-0.757000, 1.686000, 0.000000)",
        "(-0.757000, 1.686000, 0.000000)",
        "(-0.757000, 1.686000, 0.000000)",
        "(-0.757000, 1.686000, 0.000000)",
        "(-0.757000, 1.686000, 0.000000)",
        "(-0.757000, 1.686000, 0.000000)",
        "(-0.757000, 1.686000, 0.000000)",
        "(-0.757000, 1.686000, 0.000000)",
        "(-0.757000, 1.686000, 0.000000)",
        "(-0.757000, 1.686000, 0.000000)",
        "(-0.757000, 1.686000, 0.000000)",
        "(-0.757000, 1.686000, 0.000000)",
        "(-0.757000, 1.686000, 0.000000)",
        "(-0.757000, 1.686000, 0.000000)",
        "(-0.757000, 1.686000, 0.000000)",
        "(-0.757000, 1.686000, 0.000000)",
        "(-0.757000, 1.686000, 0.000000)",
        "(-0.757000, 1.686000, 0.000000)",
        "(-0.757000, 1.686000, 0.000000)",
        "(-0.757000, 1.686000, 0.000000)",
        "(-0.757000, 1.686000, 0.000000)",
        "(-0.757000, 1.686000, 0.000000)",
        "(-0.757000, 1.686000, 0.000000)",
        "(-0.757000, 1.686000, 0.000000)",
        "(-0.757000, 1.686000, 0.000000)",
        "(-0.757000, 1.686000, 0.000000)",
        "(-0.757000, 1.686000, 0.000000)",
        "(-0.757000, 1.686000, 0.000000)",
        "(-0.757000, 1.686000, 0.000000)",
        "(-0.757000, 1.686000, 0.000000)",
        "(-0.757000, 1.686000, 0.000000)",
        "(-0.757000, 1.686000, 0.000000)",
        "(-0.757000, 1.686000, 0.000000)",
        "(-0.757000, 1.686000, 0.000000)",
        "(-0.757000, 1.686000, 0.000000)",
        "(-0.757000, 1.686000, 0.000000)",
        "(-0.757000, 1.686000, 0.000000)",
        "(-0.757000, 1.686000, 0.000000)",
        "(-0.757000, 1.686000, 0.000000)",
        "(-0.757000, 1.686000, 0.000000)",
        "(-0.757000, 1.686000, 0.000000)",
        "(-0.757000, 1.686000, 0.000000)",
        "(-0.757000, 1.686000, 0.000000)",
        "(-0.757000, 1.686000, 0.000000)",
        "(-0.757000, 1.686000, 0.000000)",
        "(-0.757000, 1.686000, 0.000000)",
        "(-0.757000, 1.686000, 0.000000)",
        "(-0.757000, 1.686000, 0.000000)",
        "(-0.757000, 1.686000, 0.000000)",
        "(-0.757000, 1.686000, 0.000000)",
        "(-0.757000, 1.686000, 0.000000)",
        "(-0.757000, 1.686000, 0.000000)",
        "(-0.757000, 1.686000, 0.000000)",
        "(-0.757000, 1.686000, 0.000000)",
        "(-0.757000, 1.686000, 0.000000)",
        "(-0.757000, 1.686000, 0.000000)",
        "(-0.757000, 1.686000, 0.000000)",
        "(-0.757000, 1.686000, 0.000000)",
        "(-0.757000, 1.686000, 0.000000)",
        "(-0.757000, 1.686000, 0.000000)",
        "(-0.757000, 1.686000, 0.000000)",
        "(-0.757000, 1.686000, 0.000000)",
        "(-0.757000, 1.686000, 0.000000)",
        "(-0.757000, 1.686000, 0.000000)",
        "(-0.757000, 1.686000, 0.000000)",
        "(-0.757000, 1.686000, 0.000000)",
        "(-0.757000, 1.686000, 0.000000)",
        "(-0.757000, 1.686000, 0.000000)",
        "(-0.757000, 1.686000, 0.000000)",
        "(-0.757000, 1.686000, 0.000000)",
        "(-0.757000, 1.686000, 0.000000)",
        "(-0.757000, 1.686000, 0.000000)",
        "(-0.757000, 1.686000, 0.000000)",
        "(-0.757000, 1.686000, 0.000000)",
        "(-0.757000, 1.686000, 0.000000)",
        "(-0.757000, 1.686000, 0.000000)",
        "(-0.757000, 1.686000, 0.000000)",
        "(-0.757000, 1.686000, 0.000000)",
        "(-0.757000, 1.686000, 0.000000)",
        "(-0.757000, 1.686000, 0.000000)",
        "(-0.757000, 1.686000, 0.000000)",
        "(-0.757000, 1.686000, 0.000000)",
        "(-0.757000, 1.686000, 0.000000)",
        "(-0.757000, 1.686000, 0.000000)",
        "(-0.757000, 1.686000, 0.000000)",
        "(-0.757000, 1.686000, 0.000000)",
        "(-0.757000, 1.686000, 0.000000)",
        "(-0.757000, 1.686000, 0.000000)",
        "(-0.757000, 1.686000, 0.000000)",
        "(-0.757000, 1.686000, 0.000000)",
        "(-0.757000, 1.686000, 0.000000)",
        "(-0.757000, 1.686000, 0.000000)",
        "(-0.757000, 1.686000, 0.000000)",
        "(-0.757000, 1.686000, 0.000000)",
        "(-0.757000, 1.686000, 0.000000)",
        "(-0.757000, 1.686000, 0.000000)",
        "(-0.757000, 1.686000, 0.000000)",
        "(-0.757000, 1.686000, 0.000000)",
        "(-0.757000, 1.686000, 0.000000)",
        "(-0.757000, 1.686000, 0.000000)",
        "(-0.757000, 1.686000, 0.000000)",
        "(-0.757000, 1.686000, 0.000000)",
        "(-0.757000, 1.686000, 0.000000)",
        "(-0.757000, 1.686000, 0.000000)",
        "(-0.757000, 1.686000, 0.000000)",
        "(-0.757000, 1.686000, 0.000000)",
        "(-0.757000, 1.686000, 0.000000)",
        "(-0.757000, 1.686000, 0.000000)",
        "(-0.757000, 1.686000, 0.000000)",
        "(-0.757000, 1.686000, 0.000000)",
        "(-0.757000, 1.686000, 0.000000)",
        "(-0.757000, 1.686000, 0.000000)",
        "(-0.757000, 1.686000, 0.000000)",
        "(-0.757000, 1.686000, 0.000000)",
        "(-0.757000, 1.686000, 0.000000)",
        "(-0.757000, 1.686000, 0.000000)",
        "(-0.757000, 1.686000, 0.000000)",
        "(-0.757000, 1.686000, 0.000000)",
        "(-0.757000, 1.686000, 0.000000)",
        "(-0.757000, 1.686000, 0.000000)",
        "(-0.757000, 1.686000, 0.000000)",
        "(-0.757000, 1.686000, 0.000000)",
        "(-0.757000, 1.686000, 0.000000)",
        "(-0.757000, 1.686000, 0.000000)",
        "(-0.757000, 1.686000, 0.000000)",
        "(-0.757000, 1.686000, 0.000000)",
        "(-0.757000, 1.686000, 0.000000)",
        "(-0.757000, 1.686000, 0.000000)",
        "(-0.757000, 1.686000, 0.000000)",
        "(-0.757000, 1.686000, 0.000000)",
        "(-0.757000, 1.686000, 0.000000)",
        "(-0.757000, 1.686000, 0.000000)",
        "(-0.757000, 1.686000, 0.000000)",
        "(-0.757000, 1.686000, 0.000000)",
        "(-0.757000, 1.686000, 0.000000)",
        "(-0.757000, 1.686000, 0.000000)",
        "(-0.757000, 1.686000, 0.000000)",
        "(-0.757000, 1.686000, 0.000000)",
        "(-0.757000, 1.686000, 0.000000)",
        "(-0.757000, 1.686000, 0.000000)",
        "(-0.757000, 1.686000, 0.000000)",
        "(-0.757000, 1.686000, 0.000000)",
        "(-0.757000, 1.686000, 0.000000)",
        "(-0.757000, 1.686000, 0.000000)",
        "(-0.757000, 1.686000, 0.000000)",
        "(-0.757000, 1.686000, 0.000000)",
        "(-0.757000, 1.686000, 0.000000)",
        "(-0.757000, 1.686000, 0.000000)",
        "(-0.757000, 1.686000, 0.000000)",
        "(-0.757000, 1.686000, 0.000000)",
        "(-0.757000, 1.686000, 0.000000)",
        "(-0.757000, 1.686000, 0.000000)",
        "(-0.757000, 1.686000, 0.000000)",
        "(-0.757000, 1.686000, 0.000000)",
        "(-0.757000, 1.686000, 0.000000)",
        "(-0.757000, 1.686000, 0.000000)",
        "(-0.757000, 1.686000, 0.000000)",
        "(-0.757000, 1.686000, 0.000000)",
        "(-0.757000, 1.686000, 0.000000)",
        "(-0.757000, 1.686000, 0.000000)",
        "(-0.757000, 1.686000, 0.000000)",
        "(-0.757000, 1.686000, 0.000000)",
        "(-0.757000, 1.686000, 0.000000)",
        "(-0.757000, 1.686000, 0.000000)",
        "(-0.757000, 1.686000, 0.000000)",
        "(-0.757000, 1.686000, 0.000000)",
        "(-0.757000, 1.686000, 0.000000)",
        "(-0.757000, 1.686000, 0.000000)",
        "(-0.757000, 1.686000, 0.000000)",
        "(-0.757000, 1.686000, 0.000000)",
        "(-0.757000, 1.686000, 0.000000)",
        "(-0.757000, 1.686000, 0.000000)",
        "(-0.757000, 1.686000, 0.000000)",
        "(-0.757000, 1.686000, 0.000000)",
        "(-0.757000, 1.686000, 0.000000)",
        "(-0.757000, 1.686000, 0.000000)",
        "(-0.757000, 1.686000, 0.000000)",
        "(-0.757000, 1.686000, 0.000000)",
        "(-0.757000, 1.686000, 0.000000)",
        "(-0.757000, 1.686000, 0.000000)",
        "(-0.757000, 1.686000, 0.000000)",
        "(-0.757000, 1.686000, 0.000000)",
        "(-0.757000, 1.686000, 0.000000)",
        "(-0.757000, 1.686000, 0.000000)",
        "(-0.757000, 1.686000, 0.000000)",
        "(-0.757000, 1.686000, 0.000000)",
        "(-0.757000, 1.686000, 0.000000)",
        "(-0.757000, 1.686000, 0.000000)",
        "(-0.757000, 1.686000, 0.000000)",
        "(-0.757000, 1.686000, 0.000000)",
        "(-0.757000, 1.686000, 0.000000)",
        "(-0.757000, 1.686000, 0.000000)",
        "(-0.757000, 1.686000, 0.000000)",
        "(-0.757000, 1.686000, 0.000000)",
        "(-0.757000, 1.686000, 0.000000)",
        "(-0.757000, 1.686000, 0.000000)",
        "(-0.757000, 1.686000, 0.000000)",
        "(-0.757000, 1.686000, 0.000000)",
        "(-0.757000, 1.686000, 0.000000)",
        "(-0.757000, 1.686000, 0.000000)",
        "(-0.757000, 1.686000, 0.000000)",
        "(-0.757000, 1.686000, 0.000000)",
        "(-0.757000, 1.686000, 0.000000)",
        "(-0.757000, 1.686000, 0.000000)",
        "(-0.757000, 1.686000, 0.000000)",
        "(-0.757000, 1.686000, 0.000000)",
        "(-0.757000, 1.686000, 0.000000)",
        "(-0.757000, 1.686000, 0.000000)",
        "(-0.757000, 1.686000, 0.000000)",
        "(-0.757000, 1.686000, 0.000000)",
        "(-0.757000, 1.686000, 0.000000)",
        "(-0.757000, 1.686000, 0.000000)",
        "(-0.757000, 1.686000, 0.000000)",
        "(-0.757000, 1.686000, 0.000000)",
        "(-0.757000, 1.686000, 0.000000)",
        "(-0.757000, 1.686000, 0.000000)",
        "(-0.757000, 1.686000, 0.000000)",
        "(-0.757000, 1.686000, 0.000000)",
        "(-0.757000, 1.686000, 0.000000)",
        "(-0.757000, 1.686000, 0.000000)",
        "(-0.757000, 1.686000, 0.000000)",
        "(-0.757000, 1.686000, 0.000000)",
        "(-0.757000, 1.686000, 0.000000)",
        "(-0.757000, 1.686000, 0.000000)",
        "(-0.757000, 1.686000, 0.000000)",
        "(-0.757000, 1.686000, 0.000000)",
        "(-0.757000, 1.686000, 0.000000)",
        "(-0.757000, 1.686000, 0.000000)",
        "(-0.757000, 1.686000, 0.000000)",
        "(-0.757000, 1.686000, 0.000000)",
        "(-0.757000, 1.686000, 0.000000)",
        "(-0.757000, 1.686000, 0.000000)",
        "(-0.757000, 1.686000, 0.000000)",
        "(-0.757000, 1.686000, 0.000000)",
        "(-0.757000, 1.686000, 0.000000)",
        "(-0.757000, 1.686000, 0.000000)",
        "(-0.757000, 1.686000, 0.000000)",
        "(-0.757000, 1.686000, 0.000000)",
        "(-0.757000, 1.686000, 0.000000)",
        "(-0.757000, 1.686000, 0.000000)",
        "(-0.757000, 1.686000, 0.000000)",
        "(-0.757000, 1.686000, 0.000000)",
        "(-0.757000, 1.686000, 0.000000)",
        "(-0.757000, 1.686000, 0.000000)",
        "(-0.757000, 1.686000, 0.000000)",
        "(-0.757000, 1.686000, 0.000000)",
        "(-0.757000, 1.686000, 0.000000)",
        "(-0.757000, 1.686000, 0.000000)",
        "(-0.757000, 1.686000, 0.000000)",
        "(-0.757000, 1.686000, 0.000000)",
        "(-0.757000, 1.686000, 0.000000)",
        "(-0.757000, 1.686000, 0.000000)",
        "(-0.757000, 1.686000, 0.000000)",
        "(-0.757000, 1.686000, 0.000000)",
        "(-0.757000, 1.686000, 0.000000)",
        "(-0.757000, 1.686000, 0.000000)",
        "(-0.757000, 1.686000, 0.000000)",
        "(-0.757000, 1.686000, 0.000000)",
        "(-0.757000, 1.686000, 0.000000)",
        "(-0.757000, 1.686000, 0.000000)",
        "(-0.757000, 1.686000, 0.000000)",
        "(-0.757000, 1.686000, 0.000000)",
        "(-0.757000, 1.686000, 0.000000)",
        "(-0.757000, 1.686000, 0.000000)",
        "(-0.757000, 1.686000, 0.000000)",
        "(-0.757000, 1.686000, 0.000000)",
        "(-0.757000, 1.686000, 0.000000)",
        "(-0.757000, 1.686000, 0.000000)",
        "(-0.757000, 1.686000, 0.000000)",
        "(-0.757000, 1.686000, 0.000000)",
        "(-0.757000, 1.686000, 0.000000)",
        "(-0.757000, 1.686000, 0.000000)",
        "(-0.757000, 1.686000, 0.000000)",
        "(-0.757000, 1.686000, 0.000000)",
        "(-0.757000, 1.686000, 0.000000)",
        "(-0.757000, 1.686000, 0.000000)",
        "(-0.757000, 1.686000, 0.000000)",
        "(-0.757000, 1.686000, 0.000000)",
        "(-0.757000, 1.686000, 0.000000)",
        "(-0.757000, 1.686000, 0.000000)",
        "(-0.757000, 1.686000, 0.000000)"
    ],
    "leftHandPositions": [
        "(-0.247448, 1.311177, 0.117671)",
        "(-0.247455, 1.311135, 0.117922)",
        "(-0.247546, 1.311278, 0.118505)",
        "(-0.247567, 1.311429, 0.119079)",
        "(-0.247552, 1.311483, 0.119376)",
        "(-0.247468, 1.311528, 0.120039)",
        "(-0.247317, 1.311555, 0.120627)",
        "(-0.247106, 1.311466, 0.121165)",
        "(-0.246967, 1.311330, 0.121529)",
        "(-0.246936, 1.311269, 0.121642)",
        "(-0.246923, 1.311161, 0.121872)",
        "(-0.247062, 1.311044, 0.122027)",
        "(-0.247516, 1.310931, 0.121973)",
        "(-0.248054, 1.310633, 0.121834)",
        "(-0.248269, 1.310465, 0.121786)",
        "(-0.249003, 1.309950, 0.121581)",
        "(-0.249991, 1.309232, 0.121426)",
        "(-0.251001, 1.308435, 0.121442)",
        "(-0.251974, 1.307358, 0.121658)",
        "(-0.252441, 1.306722, 0.121817)",
        "(-0.253342, 1.305236, 0.122263)",
        "(-0.254236, 1.303489, 0.122815)",
        "(-0.255156, 1.301462, 0.123460)",
        "(-0.256160, 1.299249, 0.124217)",
        "(-0.256713, 1.298172, 0.124607)",
        "(-0.257861, 1.295942, 0.125351)",
        "(-0.259044, 1.293606, 0.126035)",
        "(-0.260369, 1.291283, 0.126671)",
        "(-0.261735, 1.288943, 0.127267)",
        "(-0.262390, 1.287796, 0.127559)",
        "(-0.263617, 1.285687, 0.128210)",
        "(-0.264877, 1.283964, 0.128870)",
        "(-0.266132, 1.282417, 0.129532)",
        "(-0.267389, 1.281052, 0.130184)",
        "(-0.268079, 1.280459, 0.130461)",
        "(-0.269466, 1.279437, 0.131014)",
        "(-0.270869, 1.278439, 0.131426)",
        "(-0.272314, 1.277452, 0.131686)",
        "(-0.273922, 1.276579, 0.131790)",
        "(-0.274825, 1.276174, 0.131800)",
        "(-0.276801, 1.275594, 0.131782)",
        "(-0.278804, 1.275426, 0.131667)",
        "(-0.280671, 1.275482, 0.131530)",
        "(-0.282382, 1.275575, 0.131379)",
        "(-0.283124, 1.275620, 0.131323)",
        "(-0.284198, 1.275743, 0.131384)",
        "(-0.284978, 1.275999, 0.131603)",
        "(-0.285284, 1.276163, 0.131762)",
        "(-0.285500, 1.276658, 0.132089)",
        "(-0.285348, 1.277007, 0.132238)",
        "(-0.285019, 1.277910, 0.132510)",
        "(-0.284472, 1.279231, 0.132833)",
        "(-0.283877, 1.280716, 0.133102)",
        "(-0.283233, 1.282289, 0.133238)",
        "(-0.282852, 1.283144, 0.133264)",
        "(-0.281913, 1.284947, 0.133254)",
        "(-0.280902, 1.286976, 0.133099)",
        "(-0.279810, 1.289030, 0.132853)",
        "(-0.278457, 1.291189, 0.132429)",
        "(-0.277743, 1.292354, 0.132107)",
        "(-0.276250, 1.294898, 0.131317)",
        "(-0.274635, 1.297771, 0.130428)",
        "(-0.272846, 1.301140, 0.129614)",
        "(-0.270780, 1.305100, 0.128905)",
        "(-0.269708, 1.307329, 0.128605)",
        "(-0.267528, 1.311964, 0.128043)",
        "(-0.265114, 1.316688, 0.127482)",
        "(-0.262169, 1.321375, 0.126928)",
        "(-0.258971, 1.326223, 0.126168)",
        "(-0.257467, 1.328796, 0.125681)",
        "(-0.254764, 1.334157, 0.124572)",
        "(-0.252149, 1.339646, 0.123306)",
        "(-0.249216, 1.344883, 0.121997)",
        "(-0.245765, 1.349407, 0.120658)",
        "(-0.243890, 1.351420, 0.119953)",
        "(-0.240042, 1.355136, 0.118252)",
        "(-0.236880, 1.359694, 0.116373)",
        "(-0.234139, 1.364953, 0.114809)",
        "(-0.230877, 1.369714, 0.113610)",
        "(-0.229085, 1.371904, 0.113053)",
        "(-0.225061, 1.375871, 0.112224)",
        "(-0.220865, 1.379772, 0.111708)",
        "(-0.216577, 1.383710, 0.111445)",
        "(-0.212310, 1.387686, 0.111214)",
        "(-0.210194, 1.389684, 0.111009)",
        "(-0.206244, 1.393783, 0.110402)",
        "(-0.202765, 1.398172, 0.109582)",
        "(-0.757000, 1.686000, 0.000000)",
        "(-0.757000, 1.686000, 0.000000)",
        "(-0.757000, 1.686000, 0.000000)",
        "(-0.757000, 1.686000, 0.000000)",
        "(-0.757000, 1.686000, 0.000000)",
        "(-0.757000, 1.686000, 0.000000)",
        "(-0.757000, 1.686000, 0.000000)",
        "(-0.757000, 1.686000, 0.000000)",
        "(-0.757000, 1.686000, 0.000000)",
        "(-0.757000, 1.686000, 0.000000)",
        "(-0.757000, 1.686000, 0.000000)",
        "(-0.757000, 1.686000, 0.000000)",
        "(-0.757000, 1.686000, 0.000000)",
        "(-0.757000, 1.686000, 0.000000)",
        "(-0.757000, 1.686000, 0.000000)",
        "(-0.757000, 1.686000, 0.000000)",
        "(-0.757000, 1.686000, 0.000000)",
        "(-0.757000, 1.686000, 0.000000)",
        "(-0.757000, 1.686000, 0.000000)",
        "(-0.757000, 1.686000, 0.000000)",
        "(-0.757000, 1.686000, 0.000000)",
        "(-0.757000, 1.686000, 0.000000)",
        "(-0.757000, 1.686000, 0.000000)",
        "(-0.757000, 1.686000, 0.000000)",
        "(-0.757000, 1.686000, 0.000000)",
        "(-0.757000, 1.686000, 0.000000)",
        "(-0.757000, 1.686000, 0.000000)",
        "(-0.757000, 1.686000, 0.000000)",
        "(-0.757000, 1.686000, 0.000000)",
        "(-0.757000, 1.686000, 0.000000)",
        "(-0.757000, 1.686000, 0.000000)",
        "(-0.757000, 1.686000, 0.000000)",
        "(-0.757000, 1.686000, 0.000000)",
        "(-0.757000, 1.686000, 0.000000)",
        "(-0.757000, 1.686000, 0.000000)",
        "(-0.757000, 1.686000, 0.000000)",
        "(-0.757000, 1.686000, 0.000000)",
        "(-0.757000, 1.686000, 0.000000)",
        "(-0.757000, 1.686000, 0.000000)",
        "(-0.757000, 1.686000, 0.000000)",
        "(-0.757000, 1.686000, 0.000000)",
        "(-0.757000, 1.686000, 0.000000)",
        "(-0.757000, 1.686000, 0.000000)",
        "(-0.757000, 1.686000, 0.000000)",
        "(-0.757000, 1.686000, 0.000000)",
        "(-0.757000, 1.686000, 0.000000)",
        "(-0.757000, 1.686000, 0.000000)",
        "(-0.757000, 1.686000, 0.000000)",
        "(-0.757000, 1.686000, 0.000000)",
        "(-0.757000, 1.686000, 0.000000)",
        "(-0.757000, 1.686000, 0.000000)",
        "(-0.757000, 1.686000, 0.000000)",
        "(-0.757000, 1.686000, 0.000000)",
        "(-0.757000, 1.686000, 0.000000)",
        "(-0.757000, 1.686000, 0.000000)",
        "(-0.757000, 1.686000, 0.000000)",
        "(-0.757000, 1.686000, 0.000000)",
        "(-0.757000, 1.686000, 0.000000)",
        "(-0.757000, 1.686000, 0.000000)",
        "(-0.757000, 1.686000, 0.000000)",
        "(-0.757000, 1.686000, 0.000000)",
        "(-0.757000, 1.686000, 0.000000)",
        "(-0.757000, 1.686000, 0.000000)",
        "(-0.757000, 1.686000, 0.000000)",
        "(-0.757000, 1.686000, 0.000000)",
        "(-0.757000, 1.686000, 0.000000)",
        "(-0.757000, 1.686000, 0.000000)",
        "(-0.757000, 1.686000, 0.000000)",
        "(-0.757000, 1.686000, 0.000000)",
        "(-0.757000, 1.686000, 0.000000)",
        "(-0.757000, 1.686000, 0.000000)",
        "(-0.757000, 1.686000, 0.000000)",
        "(-0.757000, 1.686000, 0.000000)",
        "(-0.757000, 1.686000, 0.000000)",
        "(-0.757000, 1.686000, 0.000000)",
        "(-0.757000, 1.686000, 0.000000)",
        "(-0.757000, 1.686000, 0.000000)",
        "(-0.757000, 1.686000, 0.000000)",
        "(-0.757000, 1.686000, 0.000000)",
        "(-0.757000, 1.686000, 0.000000)",
        "(-0.757000, 1.686000, 0.000000)",
        "(-0.757000, 1.686000, 0.000000)",
        "(-0.757000, 1.686000, 0.000000)",
        "(-0.757000, 1.686000, 0.000000)",
        "(-0.757000, 1.686000, 0.000000)",
        "(-0.757000, 1.686000, 0.000000)",
        "(-0.757000, 1.686000, 0.000000)",
        "(-0.757000, 1.686000, 0.000000)",
        "(-0.757000, 1.686000, 0.000000)",
        "(-0.757000, 1.686000, 0.000000)",
        "(-0.757000, 1.686000, 0.000000)",
        "(-0.757000, 1.686000, 0.000000)",
        "(-0.757000, 1.686000, 0.000000)",
        "(-0.757000, 1.686000, 0.000000)",
        "(-0.757000, 1.686000, 0.000000)",
        "(-0.757000, 1.686000, 0.000000)",
        "(-0.757000, 1.686000, 0.000000)",
        "(-0.757000, 1.686000, 0.000000)",
        "(-0.757000, 1.686000, 0.000000)",
        "(-0.757000, 1.686000, 0.000000)",
        "(-0.757000, 1.686000, 0.000000)",
        "(-0.757000, 1.686000, 0.000000)",
        "(-0.757000, 1.686000, 0.000000)",
        "(-0.757000, 1.686000, 0.000000)",
        "(-0.757000, 1.686000, 0.000000)",
        "(-0.757000, 1.686000, 0.000000)",
        "(-0.757000, 1.686000, 0.000000)",
        "(-0.757000, 1.686000, 0.000000)",
        "(-0.757000, 1.686000, 0.000000)",
        "(-0.757000, 1.686000, 0.000000)",
        "(-0.757000, 1.686000, 0.000000)",
        "(-0.757000, 1.686000, 0.000000)",
        "(-0.757000, 1.686000, 0.000000)",
        "(-0.757000, 1.686000, 0.000000)",
        "(-0.757000, 1.686000, 0.000000)",
        "(-0.757000, 1.686000, 0.000000)",
        "(-0.757000, 1.686000, 0.000000)",
        "(-0.757000, 1.686000, 0.000000)",
        "(-0.757000, 1.686000, 0.000000)",
        "(-0.757000, 1.686000, 0.000000)",
        "(-0.757000, 1.686000, 0.000000)",
        "(-0.757000, 1.686000, 0.000000)",
        "(-0.757000, 1.686000, 0.000000)",
        "(-0.757000, 1.686000, 0.000000)",
        "(-0.757000, 1.686000, 0.000000)",
        "(-0.757000, 1.686000, 0.000000)",
        "(-0.757000, 1.686000, 0.000000)",
        "(-0.757000, 1.686000, 0.000000)",
        "(-0.757000, 1.686000, 0.000000)",
        "(-0.757000, 1.686000, 0.000000)",
        "(-0.757000, 1.686000, 0.000000)",
        "(-0.757000, 1.686000, 0.000000)",
        "(-0.757000, 1.686000, 0.000000)",
        "(-0.757000, 1.686000, 0.000000)",
        "(-0.757000, 1.686000, 0.000000)",
        "(-0.757000, 1.686000, 0.000000)",
        "(-0.757000, 1.686000, 0.000000)",
        "(-0.757000, 1.686000, 0.000000)",
        "(-0.757000, 1.686000, 0.000000)",
        "(-0.757000, 1.686000, 0.000000)",
        "(-0.757000, 1.686000, 0.000000)",
        "(-0.757000, 1.686000, 0.000000)",
        "(-0.757000, 1.686000, 0.000000)",
        "(-0.757000, 1.686000, 0.000000)",
        "(-0.757000, 1.686000, 0.000000)",
        "(-0.757000, 1.686000, 0.000000)",
        "(-0.757000, 1.686000, 0.000000)",
        "(-0.757000, 1.686000, 0.000000)",
        "(-0.757000, 1.686000, 0.000000)",
        "(-0.757000, 1.686000, 0.000000)",
        "(-0.757000, 1.686000, 0.000000)",
        "(-0.757000, 1.686000, 0.000000)",
        "(-0.757000, 1.686000, 0.000000)",
        "(-0.757000, 1.686000, 0.000000)",
        "(-0.757000, 1.686000, 0.000000)",
        "(-0.757000, 1.686000, 0.000000)",
        "(-0.757000, 1.686000, 0.000000)",
        "(-0.757000, 1.686000, 0.000000)",
        "(-0.757000, 1.686000, 0.000000)",
        "(-0.757000, 1.686000, 0.000000)",
        "(-0.757000, 1.686000, 0.000000)",
        "(-0.757000, 1.686000, 0.000000)",
        "(-0.757000, 1.686000, 0.000000)",
        "(-0.757000, 1.686000, 0.000000)",
        "(-0.757000, 1.686000, 0.000000)",
        "(-0.757000, 1.686000, 0.000000)",
        "(-0.757000, 1.686000, 0.000000)",
        "(-0.757000, 1.686000, 0.000000)",
        "(-0.757000, 1.686000, 0.000000)",
        "(-0.757000, 1.686000, 0.000000)",
        "(-0.757000, 1.686000, 0.000000)",
        "(-0.757000, 1.686000, 0.000000)",
        "(-0.757000, 1.686000, 0.000000)",
        "(-0.757000, 1.686000, 0.000000)",
        "(-0.757000, 1.686000, 0.000000)",
        "(-0.757000, 1.686000, 0.000000)",
        "(-0.757000, 1.686000, 0.000000)",
        "(-0.757000, 1.686000, 0.000000)",
        "(-0.757000, 1.686000, 0.000000)",
        "(-0.757000, 1.686000, 0.000000)",
        "(-0.757000, 1.686000, 0.000000)",
        "(-0.757000, 1.686000, 0.000000)",
        "(-0.757000, 1.686000, 0.000000)",
        "(-0.757000, 1.686000, 0.000000)",
        "(-0.757000, 1.686000, 0.000000)",
        "(-0.757000, 1.686000, 0.000000)",
        "(-0.757000, 1.686000, 0.000000)",
        "(-0.757000, 1.686000, 0.000000)",
        "(-0.757000, 1.686000, 0.000000)",
        "(-0.757000, 1.686000, 0.000000)",
        "(-0.757000, 1.686000, 0.000000)",
        "(-0.757000, 1.686000, 0.000000)",
        "(-0.757000, 1.686000, 0.000000)",
        "(-0.757000, 1.686000, 0.000000)",
        "(-0.757000, 1.686000, 0.000000)",
        "(-0.757000, 1.686000, 0.000000)",
        "(-0.757000, 1.686000, 0.000000)",
        "(-0.757000, 1.686000, 0.000000)",
        "(-0.757000, 1.686000, 0.000000)",
        "(-0.757000, 1.686000, 0.000000)",
        "(-0.757000, 1.686000, 0.000000)",
        "(-0.757000, 1.686000, 0.000000)",
        "(-0.757000, 1.686000, 0.000000)",
        "(-0.757000, 1.686000, 0.000000)",
        "(-0.757000, 1.686000, 0.000000)",
        "(-0.757000, 1.686000, 0.000000)",
        "(-0.757000, 1.686000, 0.000000)",
        "(-0.757000, 1.686000, 0.000000)",
        "(-0.757000, 1.686000, 0.000000)",
        "(-0.757000, 1.686000, 0.000000)",
        "(-0.757000, 1.686000, 0.000000)",
        "(-0.757000, 1.686000, 0.000000)",
        "(-0.757000, 1.686000, 0.000000)",
        "(-0.757000, 1.686000, 0.000000)",
        "(-0.757000, 1.686000, 0.000000)",
        "(-0.757000, 1.686000, 0.000000)",
        "(-0.757000, 1.686000, 0.000000)",
        "(-0.757000, 1.686000, 0.000000)",
        "(-0.757000, 1.686000, 0.000000)",
        "(-0.757000, 1.686000, 0.000000)",
        "(-0.757000, 1.686000, 0.000000)",
        "(-0.757000, 1.686000, 0.000000)",
        "(-0.757000, 1.686000, 0.000000)",
        "(-0.757000, 1.686000, 0.000000)",
        "(-0.757000, 1.686000, 0.000000)",
        "(-0.757000, 1.686000, 0.000000)",
        "(-0.757000, 1.686000, 0.000000)",
        "(-0.757000, 1.686000, 0.000000)",
        "(-0.757000, 1.686000, 0.000000)",
        "(-0.757000, 1.686000, 0.000000)",
        "(-0.757000, 1.686000, 0.000000)",
        "(-0.757000, 1.686000, 0.000000)",
        "(-0.757000, 1.686000, 0.000000)",
        "(-0.757000, 1.686000, 0.000000)",
        "(-0.757000, 1.686000, 0.000000)",
        "(-0.757000, 1.686000, 0.000000)",
        "(-0.757000, 1.686000, 0.000000)",
        "(-0.757000, 1.686000, 0.000000)",
        "(-0.757000, 1.686000, 0.000000)",
        "(-0.757000, 1.686000, 0.000000)",
        "(-0.757000, 1.686000, 0.000000)",
        "(-0.757000, 1.686000, 0.000000)",
        "(-0.757000, 1.686000, 0.000000)",
        "(-0.757000, 1.686000, 0.000000)",
        "(-0.757000, 1.686000, 0.000000)",
        "(-0.757000, 1.686000, 0.000000)",
        "(-0.757000, 1.686000, 0.000000)",
        "(-0.757000, 1.686000, 0.000000)",
        "(-0.757000, 1.686000, 0.000000)",
        "(-0.757000, 1.686000, 0.000000)",
        "(-0.757000, 1.686000, 0.000000)",
        "(-0.757000, 1.686000, 0.000000)",
        "(-0.757000, 1.686000, 0.000000)",
        "(-0.757000, 1.686000, 0.000000)",
        "(-0.757000, 1.686000, 0.000000)",
        "(-0.757000, 1.686000, 0.000000)",
        "(-0.757000, 1.686000, 0.000000)",
        "(-0.757000, 1.686000, 0.000000)",
        "(-0.757000, 1.686000, 0.000000)",
        "(-0.757000, 1.686000, 0.000000)",
        "(-0.757000, 1.686000, 0.000000)",
        "(-0.757000, 1.686000, 0.000000)",
        "(-0.757000, 1.686000, 0.000000)",
        "(-0.757000, 1.686000, 0.000000)",
        "(-0.757000, 1.686000, 0.000000)",
        "(-0.757000, 1.686000, 0.000000)",
        "(-0.757000, 1.686000, 0.000000)",
        "(-0.757000, 1.686000, 0.000000)",
        "(-0.757000, 1.686000, 0.000000)",
        "(-0.757000, 1.686000, 0.000000)",
        "(-0.757000, 1.686000, 0.000000)",
        "(-0.757000, 1.686000, 0.000000)",
        "(-0.757000, 1.686000, 0.000000)",
        "(-0.757000, 1.686000, 0.000000)",
        "(-0.757000, 1.686000, 0.000000)",
        "(-0.757000, 1.686000, 0.000000)",
        "(-0.757000, 1.686000, 0.000000)",
        "(-0.757000, 1.686000, 0.000000)",
        "(-0.757000, 1.686000, 0.000000)",
        "(-0.757000, 1.686000, 0.000000)",
        "(-0.757000, 1.686000, 0.000000)",
        "(-0.757000, 1.686000, 0.000000)",
        "(-0.757000, 1.686000, 0.000000)",
        "(-0.757000, 1.686000, 0.000000)",
        "(-0.757000, 1.686000, 0.000000)",
        "(-0.757000, 1.686000, 0.000000)",
        "(-0.757000, 1.686000, 0.000000)",
        "(-0.757000, 1.686000, 0.000000)",
        "(-0.757000, 1.686000, 0.000000)",
        "(-0.757000, 1.686000, 0.000000)",
        "(-0.757000, 1.686000, 0.000000)",
        "(-0.757000, 1.686000, 0.000000)",
        "(-0.757000, 1.686000, 0.000000)",
        "(-0.757000, 1.686000, 0.000000)",
        "(-0.757000, 1.686000, 0.000000)",
        "(-0.757000, 1.686000, 0.000000)",
        "(-0.757000, 1.686000, 0.000000)",
        "(-0.757000, 1.686000, 0.000000)",
        "(-0.757000, 1.686000, 0.000000)",
        "(-0.757000, 1.686000, 0.000000)",
        "(-0.757000, 1.686000, 0.000000)",
        "(-0.757000, 1.686000, 0.000000)",
        "(-0.757000, 1.686000, 0.000000)",
        "(-0.757000, 1.686000, 0.000000)",
        "(-0.757000, 1.686000, 0.000000)",
        "(-0.757000, 1.686000, 0.000000)",
        "(-0.757000, 1.686000, 0.000000)",
        "(-0.757000, 1.686000, 0.000000)",
        "(-0.757000, 1.686000, 0.000000)",
        "(-0.757000, 1.686000, 0.000000)",
        "(-0.757000, 1.686000, 0.000000)",
        "(-0.757000, 1.686000, 0.000000)",
        "(-0.757000, 1.686000, 0.000000)",
        "(-0.757000, 1.686000, 0.000000)",
        "(-0.757000, 1.686000, 0.000000)",
        "(-0.757000, 1.686000, 0.000000)",
        "(-0.757000, 1.686000, 0.000000)",
        "(-0.757000, 1.686000, 0.000000)",
        "(-0.757000, 1.686000, 0.000000)",
        "(-0.757000, 1.686000, 0.000000)",
        "(-0.757000, 1.686000, 0.000000)",
        "(-0.757000, 1.686000, 0.000000)",
        "(-0.757000, 1.686000, 0.000000)",
        "(-0.757000, 1.686000, 0.000000)",
        "(-0.757000, 1.686000, 0.000000)",
        "(-0.757000, 1.686000, 0.000000)",
        "(-0.757000, 1.686000, 0.000000)",
        "(-0.757000, 1.686000, 0.000000)",
        "(-0.757000, 1.686000, 0.000000)",
        "(-0.757000, 1.686000, 0.000000)",
        "(-0.757000, 1.686000, 0.000000)",
        "(-0.757000, 1.686000, 0.000000)",
        "(-0.757000, 1.686000, 0.000000)",
        "(-0.757000, 1.686000, 0.000000)",
        "(-0.757000, 1.686000, 0.000000)",
        "(-0.757000, 1.686000, 0.000000)",
        "(-0.757000, 1.686000, 0.000000)",
        "(-0.757000, 1.686000, 0.000000)",
        "(-0.757000, 1.686000, 0.000000)",
        "(-0.757000, 1.686000, 0.000000)",
        "(-0.757000, 1.686000, 0.000000)",
        "(-0.757000, 1.686000, 0.000000)",
        "(-0.757000, 1.686000, 0.000000)",
        "(-0.757000, 1.686000, 0.000000)",
        "(-0.757000, 1.686000, 0.000000)",
        "(-0.757000, 1.686000, 0.000000)",
        "(-0.757000, 1.686000, 0.000000)",
        "(-0.757000, 1.686000, 0.000000)",
        "(-0.757000, 1.686000, 0.000000)",
        "(-0.757000, 1.686000, 0.000000)",
        "(-0.757000, 1.686000, 0.000000)",
        "(-0.757000, 1.686000, 0.000000)",
        "(-0.757000, 1.686000, 0.000000)",
        "(-0.757000, 1.686000, 0.000000)",
        "(-0.757000, 1.686000, 0.000000)",
        "(-0.757000, 1.686000, 0.000000)",
        "(-0.757000, 1.686000, 0.000000)",
        "(-0.757000, 1.686000, 0.000000)",
        "(-0.757000, 1.686000, 0.000000)",
        "(-0.757000, 1.686000, 0.000000)",
        "(-0.757000, 1.686000, 0.000000)",
        "(-0.757000, 1.686000, 0.000000)",
        "(-0.757000, 1.686000, 0.000000)",
        "(-0.757000, 1.686000, 0.000000)",
        "(-0.757000, 1.686000, 0.000000)",
        "(-0.757000, 1.686000, 0.000000)",
        "(-0.757000, 1.686000, 0.000000)",
        "(-0.757000, 1.686000, 0.000000)",
        "(-0.757000, 1.686000, 0.000000)",
        "(-0.757000, 1.686000, 0.000000)",
        "(-0.757000, 1.686000, 0.000000)",
        "(-0.757000, 1.686000, 0.000000)",
        "(-0.757000, 1.686000, 0.000000)",
        "(-0.757000, 1.686000, 0.000000)",
        "(-0.757000, 1.686000, 0.000000)",
        "(-0.757000, 1.686000, 0.000000)",
        "(-0.757000, 1.686000, 0.000000)",
        "(-0.757000, 1.686000, 0.000000)",
        "(-0.757000, 1.686000, 0.000000)",
        "(-0.757000, 1.686000, 0.000000)",
        "(-0.757000, 1.686000, 0.000000)",
        "(-0.757000, 1.686000, 0.000000)",
        "(-0.757000, 1.686000, 0.000000)",
        "(-0.757000, 1.686000, 0.000000)",
        "(-0.757000, 1.686000, 0.000000)",
        "(-0.757000, 1.686000, 0.000000)",
        "(-0.757000, 1.686000, 0.000000)",
        "(-0.757000, 1.686000, 0.000000)",
        "(-0.757000, 1.686000, 0.000000)",
        "(-0.757000, 1.686000, 0.000000)",
        "(-0.757000, 1.686000, 0.000000)",
        "(-0.757000, 1.686000, 0.000000)",
        "(-0.757000, 1.686000, 0.000000)",
        "(-0.757000, 1.686000, 0.000000)",
        "(-0.757000, 1.686000, 0.000000)",
        "(-0.757000, 1.686000, 0.000000)",
        "(-0.757000, 1.686000, 0.000000)",
        "(-0.757000, 1.686000, 0.000000)",
        "(-0.757000, 1.686000, 0.000000)",
        "(-0.757000, 1.686000, 0.000000)",
        "(-0.757000, 1.686000, 0.000000)",
        "(-0.757000, 1.686000, 0.000000)",
        "(-0.757000, 1.686000, 0.000000)",
        "(-0.757000, 1.686000, 0.000000)",
        "(-0.757000, 1.686000, 0.000000)",
        "(-0.757000, 1.686000, 0.000000)",
        "(-0.757000, 1.686000, 0.000000)",
        "(-0.757000, 1.686000, 0.000000)",
        "(-0.757000, 1.686000, 0.000000)",
        "(-0.757000, 1.686000, 0.000000)",
        "(-0.757000, 1.686000, 0.000000)",
        "(-0.757000, 1.686000, 0.000000)",
        "(-0.757000, 1.686000, 0.000000)",
        "(-0.757000, 1.686000, 0.000000)",
        "(-0.757000, 1.686000, 0.000000)",
        "(-0.757000, 1.686000, 0.000000)",
        "(-0.757000, 1.686000, 0.000000)",
        "(-0.757000, 1.686000, 0.000000)",
        "(-0.757000, 1.686000, 0.000000)",
        "(-0.757000, 1.686000, 0.000000)",
        "(-0.757000, 1.686000, 0.000000)",
        "(-0.757000, 1.686000, 0.000000)",
        "(-0.757000, 1.686000, 0.000000)",
        "(-0.757000, 1.686000, 0.000000)",
        "(-0.757000, 1.686000, 0.000000)",
        "(-0.757000, 1.686000, 0.000000)",
        "(-0.757000, 1.686000, 0.000000)",
        "(-0.757000, 1.686000, 0.000000)",
        "(-0.757000, 1.686000, 0.000000)",
        "(-0.757000, 1.686000, 0.000000)",
        "(-0.757000, 1.686000, 0.000000)",
        "(-0.757000, 1.686000, 0.000000)",
        "(-0.757000, 1.686000, 0.000000)",
        "(-0.757000, 1.686000, 0.000000)",
        "(-0.757000, 1.686000, 0.000000)",
        "(-0.757000, 1.686000, 0.000000)",
        "(-0.757000, 1.686000, 0.000000)",
        "(-0.757000, 1.686000, 0.000000)",
        "(-0.757000, 1.686000, 0.000000)",
        "(-0.757000, 1.686000, 0.000000)",
        "(-0.757000, 1.686000, 0.000000)",
        "(-0.757000, 1.686000, 0.000000)",
        "(-0.757000, 1.686000, 0.000000)",
        "(-0.757000, 1.686000, 0.000000)",
        "(-0.757000, 1.686000, 0.000000)",
        "(-0.757000, 1.686000, 0.000000)",
        "(-0.757000, 1.686000, 0.000000)",
        "(-0.757000, 1.686000, 0.000000)",
        "(-0.757000, 1.686000, 0.000000)",
        "(-0.757000, 1.686000, 0.000000)",
        "(-0.757000, 1.686000, 0.000000)",
        "(-0.757000, 1.686000, 0.000000)",
        "(-0.757000, 1.686000, 0.000000)",
        "(-0.757000, 1.686000, 0.000000)",
        "(-0.757000, 1.686000, 0.000000)",
        "(-0.757000, 1.686000, 0.000000)",
        "(-0.757000, 1.686000, 0.000000)",
        "(-0.757000, 1.686000, 0.000000)",
        "(-0.757000, 1.686000, 0.000000)",
        "(-0.757000, 1.686000, 0.000000)",
        "(-0.757000, 1.686000, 0.000000)",
        "(-0.757000, 1.686000, 0.000000)",
        "(-0.757000, 1.686000, 0.000000)",
        "(-0.757000, 1.686000, 0.000000)",
        "(-0.757000, 1.686000, 0.000000)",
        "(-0.757000, 1.686000, 0.000000)",
        "(-0.757000, 1.686000, 0.000000)",
        "(-0.757000, 1.686000, 0.000000)",
        "(-0.757000, 1.686000, 0.000000)",
        "(-0.757000, 1.686000, 0.000000)",
        "(-0.757000, 1.686000, 0.000000)",
        "(-0.757000, 1.686000, 0.000000)",
        "(-0.757000, 1.686000, 0.000000)",
        "(-0.757000, 1.686000, 0.000000)",
        "(-0.757000, 1.686000, 0.000000)",
        "(-0.757000, 1.686000, 0.000000)",
        "(-0.757000, 1.686000, 0.000000)",
        "(-0.757000, 1.686000, 0.000000)",
        "(-0.757000, 1.686000, 0.000000)",
        "(-0.757000, 1.686000, 0.000000)",
        "(-0.757000, 1.686000, 0.000000)",
        "(-0.697760, 1.276774, 0.214986)",
        "(-0.700703, 1.278578, 0.216009)",
        "(-0.708027, 1.283598, 0.218590)",
        "(-0.715995, 1.288986, 0.221493)",
        "(-0.723246, 1.295523, 0.224607)",
        "(-0.729758, 1.302148, 0.227549)",
        "(-0.732503, 1.305549, 0.228945)",
        "(-0.736998, 1.312450, 0.231651)",
        "(-0.739893, 1.319077, 0.234344)",
        "(-0.740726, 1.325463, 0.237207)",
        "(-0.739890, 1.330777, 0.240113)",
        "(-0.739272, 1.332880, 0.241564)",
        "(-0.738349, 1.335264, 0.244364)",
        "(-0.738736, 1.335683, 0.247451)",
        "(-0.741069, 1.334634, 0.250704)",
        "(-0.743085, 1.333328, 0.253604)",
        "(-0.744430, 1.332370, 0.254596)",
        "(-0.747455, 1.329910, 0.255793)",
        "(-0.750654, 1.326806, 0.255660)",
        "(-0.753871, 1.323457, 0.254485)",
        "(-0.756745, 1.319903, 0.252389)",
        "(-0.757965, 1.317988, 0.251125)",
        "(-0.759861, 1.313702, 0.248244)",
        "(-0.760971, 1.308524, 0.245120)",
        "(-0.761225, 1.302037, 0.242128)",
        "(-0.760988, 1.294394, 0.239155)",
        "(-0.760489, 1.290285, 0.237721)",
        "(-0.758773, 1.281987, 0.234693)",
        "(-0.754879, 1.273700, 0.231880)",
        "(-0.749217, 1.265670, 0.229119)",
        "(-0.741024, 1.257940, 0.226674)",
        "(-0.736195, 1.254251, 0.225394)",
        "(-0.725715, 1.246970, 0.222571)",
        "(-0.707645, 1.237147, 0.216932)",
        "(-0.707645, 1.237147, 0.216932)",
        "(-0.689085, 1.228959, 0.210502)",
        "(-0.683259, 1.226565, 0.208553)",
        "(-0.672151, 1.222570, 0.205360)",
        "(-0.661869, 1.220306, 0.202576)",
        "(-0.654642, 1.220770, 0.200073)",
        "(-0.650183, 1.222645, 0.198725)",
        "(-0.648584, 1.224067, 0.198493)",
        "(-0.646630, 1.227995, 0.198790)",
        "(-0.645610, 1.232595, 0.200062)",
        "(-0.645061, 1.237082, 0.201571)",
        "(-0.644878, 1.241263, 0.203170)",
        "(-0.644902, 1.243091, 0.204112)",
        "(-0.645215, 1.246182, 0.206097)",
        "(-0.645816, 1.248179, 0.208411)",
        "(-0.646080, 1.249263, 0.210755)",
        "(-0.645679, 1.249429, 0.213153)",
        "(-0.645220, 1.249257, 0.214337)",
        "(-0.643707, 1.248306, 0.216565)",
        "(-0.641360, 1.246968, 0.218545)",
        "(-0.638207, 1.245419, 0.220259)",
        "(-0.634221, 1.243648, 0.221760)",
        "(-0.631959, 1.242694, 0.222414)",
        "(-0.626837, 1.240803, 0.223448)",
        "(-0.621012, 1.239148, 0.224117)",
        "(-0.614529, 1.237819, 0.224377)",
        "(-0.607693, 1.236890, 0.224219)",
        "(-0.604175, 1.236657, 0.223947)",
        "(-0.597184, 1.236472, 0.223251)",
        "(-0.590251, 1.236712, 0.222230)",
        "(-0.583448, 1.237337, 0.221147)",
        "(-0.576912, 1.238183, 0.220014)",
        "(-0.573778, 1.238623, 0.219475)",
        "(-0.568051, 1.239670, 0.218592)",
        "(-0.563490, 1.240941, 0.218240)",
        "(-0.560910, 1.242276, 0.219097)",
        "(-0.558834, 1.243390, 0.220619)",
        "(-0.557932, 1.243827, 0.221453)",
        "(-0.556572, 1.244532, 0.223430)",
        "(-0.555750, 1.245051, 0.225638)",
        "(-0.555319, 1.245264, 0.228003)",
        "(-0.555002, 1.245147, 0.230308)",
        "(-0.554859, 1.244989, 0.231385)",
        "(-0.554567, 1.244585, 0.233346)",
        "(-0.554209, 1.243985, 0.234964)",
        "(-0.553799, 1.243252, 0.236227)",
        "(-0.553344, 1.242448, 0.237250)",
        "(-0.553085, 1.242041, 0.237707)",
        "(-0.552639, 1.241303, 0.238573)",
        "(-0.552298, 1.240759, 0.239458)",
        "(-0.552090, 1.240452, 0.240539)",
        "(-0.552039, 1.240104, 0.241803)",
        "(-0.552083, 1.239924, 0.242496)",
        "(-0.552373, 1.239640, 0.244140)",
        "(-0.552715, 1.239484, 0.245793)",
        "(-0.553167, 1.239484, 0.247709)",
        "(-0.553381, 1.238382, 0.250660)",
        "(-0.553411, 1.237402, 0.252568)",
        "(-0.553558, 1.236157, 0.255451)",
        "(-0.553896, 1.235669, 0.257181)",
        "(-0.554294, 1.235868, 0.257781)",
        "(-0.554814, 1.236096, 0.258240)",
        "(-0.555163, 1.236269, 0.258373)",
        "(-0.555942, 1.236384, 0.258765)",
        "(-0.556672, 1.236323, 0.259185)",
        "(-0.557404, 1.236037, 0.259847)",
        "(-0.558098, 1.235556, 0.260780)",
        "(-0.558423, 1.235271, 0.261264)",
        "(-0.559020, 1.234686, 0.262336)",
        "(-0.559840, 1.233924, 0.264138)",
        "(-0.559840, 1.233924, 0.264138)",
        "(-0.560480, 1.233440, 0.265671)",
        "(-0.560648, 1.233357, 0.266160)",
        "(-0.560932, 1.233242, 0.267057)",
        "(-0.561159, 1.233196, 0.267828)",
        "(-0.561259, 1.233070, 0.268455)",
        "(-0.561231, 1.232771, 0.269070)",
        "(-0.561138, 1.232569, 0.269319)",
        "(-0.560830, 1.232171, 0.269732)",
        "(-0.560331, 1.231777, 0.270038)",
        "(-0.559692, 1.231409, 0.270188)",
        "(-0.559007, 1.231114, 0.270212)",
        "(-0.558666, 1.231006, 0.270158)",
        "(-0.557959, 1.230936, 0.270110)",
        "(-0.557272, 1.230992, 0.270104)",
        "(-0.556716, 1.231189, 0.270156)",
        "(-0.556317, 1.231423, 0.270308)",
        "(-0.556198, 1.231537, 0.270430)",
        "(-0.556143, 1.231683, 0.270695)",
        "(-0.556177, 1.231808, 0.271005)",
        "(-0.556416, 1.231931, 0.271493)",
        "(-0.556974, 1.231935, 0.272128)",
        "(-0.557233, 1.231909, 0.272368)",
        "(-0.557829, 1.231801, 0.272872)",
        "(-0.558455, 1.231556, 0.273389)",
        "(-0.559245, 1.231325, 0.273825)",
        "(-0.559963, 1.231077, 0.274150)",
        "(-0.560266, 1.230935, 0.274232)",
        "(-0.560747, 1.230513, 0.274347)",
        "(-0.561108, 1.229833, 0.274473)",
        "(-0.561260, 1.228860, 0.274617)",
        "(-0.561113, 1.227692, 0.274705)",
        "(-0.560923, 1.227076, 0.274669)",
        "(-0.560280, 1.225994, 0.274596)",
        "(-0.559311, 1.225186, 0.274409)",
        "(-0.558230, 1.224777, 0.274221)",
        "(-0.557010, 1.224712, 0.274182)",
        "(-0.556409, 1.224777, 0.274222)",
        "(-0.555209, 1.225148, 0.274517)",
        "(-0.554152, 1.225747, 0.274987)",
        "(-0.553230, 1.226491, 0.275605)",
        "(-0.552358, 1.227181, 0.276281)",
        "(-0.551966, 1.227505, 0.276580)",
        "(-0.551262, 1.228070, 0.277146)",
        "(-0.550671, 1.228437, 0.277643)",
        "(-0.550282, 1.228553, 0.278067)",
        "(-0.549843, 1.228601, 0.278428)",
        "(-0.549646, 1.228549, 0.278536)",
        "(-0.549354, 1.228287, 0.278684)",
        "(-0.548908, 1.227660, 0.278788)",
        "(-0.548480, 1.226803, 0.278868)",
        "(-0.548043, 1.225978, 0.278907)",
        "(-0.547804, 1.225584, 0.278903)",
        "(-0.547336, 1.224942, 0.278984)",
        "(-0.546941, 1.224648, 0.279206)",
        "(-0.546573, 1.224610, 0.279495)",
        "(-0.546218, 1.224700, 0.279835)",
        "(-0.546094, 1.224841, 0.280078)",
        "(-0.545890, 1.225086, 0.280458)",
        "(-0.545912, 1.225374, 0.280955)",
        "(-0.546097, 1.225518, 0.281450)",
        "(-0.546415, 1.225542, 0.282002)",
        "(-0.546610, 1.225523, 0.282321)",
        "(-0.547040, 1.225458, 0.282882)",
        "(-0.547582, 1.225456, 0.283539)",
        "(-0.548224, 1.225513, 0.284244)",
        "(-0.548971, 1.225572, 0.285071)",
        "(-0.549435, 1.225660, 0.285586)",
        "(-0.550730, 1.226112, 0.286961)",
        "(-0.552654, 1.227517, 0.289112)",
        "(-0.554901, 1.229923, 0.291681)",
        "(-0.557523, 1.233582, 0.295389)",
        "(-0.558988, 1.236133, 0.297830)",
        "(-0.561972, 1.241544, 0.302787)",
        "(-0.564759, 1.248167, 0.308146)",
        "(-0.567018, 1.255385, 0.313264)",
        "(-0.568251, 1.262645, 0.318097)",
        "(-0.568414, 1.266060, 0.320330)",
        "(-0.568024, 1.272457, 0.324660)",
        "(-0.566596, 1.277923, 0.328703)",
        "(-0.563667, 1.281901, 0.332477)",
        "(-0.559643, 1.284862, 0.335945)",
        "(-0.557360, 1.286074, 0.337497)",
        "(-0.551607, 1.287405, 0.340000)",
        "(-0.544897, 1.287989, 0.341564)",
        "(-0.537478, 1.288161, 0.342030)",
        "(-0.529782, 1.288456, 0.341235)",
        "(-0.526104, 1.288818, 0.340545)",
        "(-0.519247, 1.290214, 0.339017)",
        "(-0.512956, 1.292577, 0.337408)",
        "(-0.506994, 1.296357, 0.336065)",
        "(-0.501610, 1.301804, 0.335657)",
        "(-0.498768, 1.304770, 0.335262)",
        "(-0.493197, 1.311977, 0.335058)",
        "(-0.487888, 1.321486, 0.335772)",
        "(-0.482909, 1.333529, 0.338103)",
        "(-0.478637, 1.348880, 0.342886)",
        "(-0.476670, 1.357551, 0.345428)",
        "(-0.473543, 1.377875, 0.350443)",
        "(-0.471646, 1.402100, 0.354800)",
        "(-0.471051, 1.429564, 0.357550)",
        "(-0.471800, 1.458662, 0.358658)",
        "(-0.472520, 1.473593, 0.358795)",
        "(-0.474928, 1.504115, 0.357542)",
        "(-0.478468, 1.534547, 0.354120)",
        "(-0.483454, 1.564014, 0.348593)",
        "(-0.489798, 1.591584, 0.341071)",
        "(-0.493189, 1.604629, 0.336973)",
        "(-0.500280, 1.628467, 0.328166)",
        "(-0.507391, 1.649360, 0.319653)",
        "(-0.513896, 1.667480, 0.312714)",
        "(-0.518936, 1.683669, 0.306786)",
        "(-0.520920, 1.691174, 0.304017)",
        "(-0.523314, 1.704863, 0.299054)",
        "(-0.524616, 1.717234, 0.294401)",
        "(-0.525842, 1.727739, 0.290007)",
        "(-0.527134, 1.736863, 0.285647)",
        "(-0.527867, 1.740704, 0.283334)",
        "(-0.529695, 1.747400, 0.278592)",
        "(-0.531848, 1.752029, 0.274273)",
        "(-0.533993, 1.755479, 0.270164)",
        "(-0.535500, 1.758224, 0.266446)",
        "(-0.535833, 1.759520, 0.264689)",
        "(-0.535760, 1.761878, 0.261211)",
        "(-0.535491, 1.763502, 0.257372)",
        "(-0.535662, 1.764101, 0.252924)",
        "(-0.536147, 1.763732, 0.249196)",
        "(-0.535858, 1.763644, 0.249675)",
        "(-0.533576, 1.764065, 0.250737)",
        "(-0.531425, 1.762721, 0.249476)",
        "(-0.530058, 1.759981, 0.251163)",
        "(-0.528620, 1.757891, 0.252746)",
        "(-0.529284, 1.756128, 0.253565)",
        "(-0.530512, 1.752459, 0.256205)",
        "(-0.531474, 1.748909, 0.256258)",
        "(-0.529930, 1.746142, 0.255866)",
        "(-0.526901, 1.743880, 0.255274)",
        "(-0.526195, 1.742236, 0.255127)",
        "(-0.526714, 1.737904, 0.255025)",
        "(-0.527978, 1.732510, 0.255355)",
        "(-0.528552, 1.727045, 0.255842)",
        "(-0.528202, 1.720724, 0.255634)",
        "(-0.527501, 1.717342, 0.255957)",
        "(-0.526683, 1.710953, 0.255627)",
        "(-0.526405, 1.705537, 0.254544)",
        "(-0.526126, 1.700565, 0.254309)",
        "(-0.526182, 1.696003, 0.254397)",
        "(-0.526254, 1.693857, 0.254413)",
        "(-0.526820, 1.690437, 0.254513)",
        "(-0.527985, 1.688010, 0.254447)",
        "(-0.529567, 1.686924, 0.254307)",
        "(-0.530429, 1.686663, 0.253816)",
        "(-0.530039, 1.687174, 0.253382)",
        "(-0.529072, 1.688719, 0.252285)",
        "(-0.528524, 1.690421, 0.251748)",
        "(-0.528746, 1.692249, 0.251373)",
        "(-0.529555, 1.693812, 0.251599)",
        "(-0.529856, 1.694382, 0.251870)",
        "(-0.529107, 1.695460, 0.252915)",
        "(-0.526012, 1.696172, 0.255937)",
        "(-0.521266, 1.696091, 0.261607)",
        "(-0.514800, 1.694936, 0.268435)",
        "(-0.511024, 1.693704, 0.271995)",
        "(-0.502279, 1.689625, 0.279297)",
        "(-0.491825, 1.682320, 0.285511)",
        "(-0.479776, 1.672477, 0.289802)",
        "(-0.466012, 1.659297, 0.292549)",
        "(-0.458467, 1.651390, 0.293272)",
        "(-0.441527, 1.632645, 0.293022)",
        "(-0.422487, 1.610234, 0.289881)",
        "(-0.402619, 1.584560, 0.283211)",
        "(-0.383260, 1.556356, 0.273505)",
        "(-0.374271, 1.541873, 0.268393)",
        "(-0.357636, 1.513440, 0.259957)",
        "(-0.342519, 1.487046, 0.253502)",
        "(-0.327465, 1.464172, 0.246318)",
        "(-0.314012, 1.445267, 0.239920)",
        "(-0.308111, 1.437670, 0.237307)",
        "(-0.297845, 1.425652, 0.233376)",
        "(-0.289967, 1.420001, 0.230767)",
        "(-0.283591, 1.418370, 0.227381)",
        "(-0.278622, 1.419963, 0.224180)",
        "(-0.276442, 1.421512, 0.222519)",
        "(-0.272069, 1.424579, 0.219083)",
        "(-0.267583, 1.427128, 0.215128)",
        "(-0.263285, 1.429057, 0.210721)",
        "(-0.259240, 1.430273, 0.205963)",
        "(-0.256920, 1.430227, 0.203602)",
        "(-0.252472, 1.428988, 0.198686)",
        "(-0.248666, 1.426263, 0.193568)",
        "(-0.245984, 1.423695, 0.189184)",
        "(-0.244338, 1.421906, 0.185905)",
        "(-0.243718, 1.421342, 0.184641)",
        "(-0.242531, 1.420361, 0.182618)",
        "(-0.241320, 1.419109, 0.181050)",
        "(-0.239711, 1.417292, 0.179678)",
        "(-0.238230, 1.415159, 0.178243)",
        "(-0.237555, 1.414431, 0.177729)",
        "(-0.236157, 1.413661, 0.177191)",
        "(-0.233814, 1.412772, 0.177297)",
        "(-0.230050, 1.410813, 0.177658)",
        "(-0.226213, 1.408423, 0.177884)",
        "(-0.224784, 1.407470, 0.177887)",
        "(-0.222365, 1.406051, 0.177942)",
        "(-0.220873, 1.405239, 0.177863)",
        "(-0.219869, 1.405014, 0.177775)",
        "(-0.219099, 1.405234, 0.177888)",
        "(-0.218843, 1.405571, 0.178018)",
        "(-0.218722, 1.406721, 0.178202)",
        "(-0.219545, 1.408852, 0.178198)",
        "(-0.221415, 1.411938, 0.177962)",
        "(-0.224125, 1.415785, 0.177831)",
        "(-0.225825, 1.417973, 0.177920)",
        "(-0.229968, 1.422645, 0.178485)",
        "(-0.235162, 1.427392, 0.179859)",
        "(-0.240989, 1.431481, 0.181988)",
        "(-0.247080, 1.434458, 0.184199)",
        "(-0.250208, 1.435423, 0.185198)",
        "(-0.256592, 1.436725, 0.187040)",
        "(-0.263106, 1.437030, 0.188963)",
        "(-0.269920, 1.436538, 0.191197)",
        "(-0.276744, 1.435317, 0.194090)",
        "(-0.280069, 1.434287, 0.195815)",
        "(-0.286823, 1.431459, 0.199621)",
        "(-0.293256, 1.427371, 0.203484)",
        "(-0.299434, 1.422347, 0.206860)",
        "(-0.302337, 1.419622, 0.208385)",
        "(-0.308071, 1.413874, 0.211164)",
        "(-0.313780, 1.408098, 0.213030)",
        "(-0.319364, 1.402994, 0.213659)",
        "(-0.324679, 1.398515, 0.213345)",
        "(-0.330268, 1.394909, 0.213019)",
        "(-0.333171, 1.393263, 0.212985)",
        "(-0.338930, 1.389784, 0.212858)",
        "(-0.344301, 1.386091, 0.212332)",
        "(-0.349535, 1.382349, 0.211664)",
        "(-0.355360, 1.378824, 0.211084)",
        "(-0.358469, 1.377121, 0.210670)",
        "(-0.364953, 1.373843, 0.209357)",
        "(-0.371705, 1.370454, 0.207616)",
        "(-0.379265, 1.367267, 0.205668)",
        "(-0.386559, 1.364098, 0.204061)",
        "(-0.391071, 1.362691, 0.203197)",
        "(-0.399201, 1.359334, 0.201400)",
        "(-0.406557, 1.356522, 0.198518)",
        "(-0.412943, 1.354039, 0.195496)",
        "(-0.418865, 1.351723, 0.193273)",
        "(-0.421685, 1.350548, 0.192325)",
        "(-0.426720, 1.348621, 0.190282)",
        "(-0.431576, 1.347476, 0.187917)",
        "(-0.436134, 1.346739, 0.185709)",
        "(-0.440352, 1.345913, 0.183847)",
        "(-0.442361, 1.345463, 0.183192)",
        "(-0.446227, 1.344685, 0.182967)",
        "(-0.449982, 1.344131, 0.183583)",
        "(-0.454035, 1.343737, 0.184392)",
        "(-0.458024, 1.343234, 0.184916)",
        "(-0.459956, 1.342977, 0.185217)",
        "(-0.464317, 1.342520, 0.185955)",
        "(-0.469145, 1.342210, 0.186736)",
        "(-0.474225, 1.341907, 0.187714)",
        "(-0.479543, 1.341499, 0.188636)",
        "(-0.482169, 1.341202, 0.189105)",
        "(-0.487228, 1.340399, 0.189869)",
        "(-0.492115, 1.339412, 0.190373)",
        "(-0.496694, 1.338310, 0.190548)",
        "(-0.500921, 1.337096, 0.190301)",
        "(-0.502840, 1.336447, 0.190001)",
        "(-0.506292, 1.335112, 0.189110)",
        "(-0.509112, 1.333854, 0.187847)",
        "(-0.511260, 1.332500, 0.186459)",
        "(-0.512769, 1.330934, 0.184998)",
        "(-0.513320, 1.330078, 0.184251)",
        "(-0.514061, 1.328581, 0.182653)",
        "(-0.514263, 1.327528, 0.180410)",
        "(-0.513665, 1.326866, 0.177861)",
        "(-0.513278, 1.327135, 0.175530)",
        "(-0.513463, 1.327858, 0.174835)",
        "(-0.514004, 1.329706, 0.173968)",
        "(-0.514150, 1.331716, 0.173411)",
        "(-0.514073, 1.333727, 0.173255)",
        "(-0.514058, 1.335798, 0.173526)",
        "(-0.514107, 1.336928, 0.173843)",
        "(-0.514614, 1.339591, 0.175019)",
        "(-0.515489, 1.342592, 0.176807)",
        "(-0.516363, 1.345926, 0.178895)",
        "(-0.517239, 1.349735, 0.181170)",
        "(-0.517669, 1.351774, 0.182379)",
        "(-0.518505, 1.356264, 0.185167)",
        "(-0.519557, 1.361618, 0.188323)",
        "(-0.520593, 1.367949, 0.191610)",
        "(-0.521598, 1.374918, 0.194971)",
        "(-0.522146, 1.378738, 0.196678)",
        "(-0.523278, 1.387549, 0.200251)",
        "(-0.524482, 1.397549, 0.203585)",
        "(-0.525414, 1.408789, 0.206481)",
        "(-0.526266, 1.421422, 0.209026)",
        "(-0.526772, 1.428245, 0.210036)",
        "(-0.527762, 1.442909, 0.211331)",
        "(-0.528843, 1.458530, 0.212048)",
        "(-0.530596, 1.475285, 0.212258)",
        "(-0.532752, 1.492670, 0.211610)",
        "(-0.533798, 1.501493, 0.210869)",
        "(-0.536152, 1.519291, 0.208435)",
        "(-0.539145, 1.536737, 0.205224)",
        "(-0.542255, 1.553355, 0.201550)",
        "(-0.544943, 1.569040, 0.197423)",
        "(-0.546090, 1.576530, 0.195102)",
        "(-0.547732, 1.590610, 0.189664)",
        "(-0.548885, 1.603351, 0.183748)",
        "(-0.550268, 1.614170, 0.178230)",
        "(-0.551173, 1.623217, 0.173221)",
        "(-0.551231, 1.627032, 0.171024)",
        "(-0.550319, 1.633744, 0.167054)",
        "(-0.547811, 1.639256, 0.163321)",
        "(-0.544233, 1.643715, 0.159589)",
        "(-0.540164, 1.647238, 0.156071)",
        "(-0.537984, 1.648673, 0.154515)",
        "(-0.532998, 1.651115, 0.151531)",
        "(-0.527951, 1.652888, 0.148290)",
        "(-0.524142, 1.654024, 0.147154)",
        "(-0.521049, 1.655694, 0.146583)",
        "(-0.519930, 1.655827, 0.145966)",
        "(-0.517254, 1.657168, 0.145435)",
        "(-0.514535, 1.658516, 0.145599)",
        "(-0.512077, 1.659899, 0.146597)",
        "(-0.509781, 1.661247, 0.147926)",
        "(-0.508756, 1.661913, 0.148448)",
        "(-0.507103, 1.663184, 0.148997)",
        "(-0.506133, 1.664486, 0.149452)",
        "(-0.505312, 1.665700, 0.150833)",
        "(-0.504379, 1.666851, 0.151864)",
        "(-0.503891, 1.667279, 0.152205)",
        "(-0.502618, 1.668226, 0.152744)",
        "(-0.501169, 1.669386, 0.153661)",
        "(-0.500063, 1.670404, 0.154515)",
        "(-0.499344, 1.670997, 0.154934)",
        "(-0.499178, 1.671283, 0.155006)",
        "(-0.499293, 1.672121, 0.155434)",
        "(-0.499594, 1.672741, 0.156697)",
        "(-0.499125, 1.673278, 0.158410)",
        "(-0.499505, 1.673671, 0.159853)",
        "(-0.499866, 1.673756, 0.160599)",
        "(-0.501001, 1.673604, 0.162083)",
        "(-0.502268, 1.673286, 0.163564)",
        "(-0.503288, 1.673064, 0.165219)",
        "(-0.504042, 1.672755, 0.167043)",
        "(-0.504424, 1.672546, 0.167897)",
        "(-0.505163, 1.672217, 0.169612)",
        "(-0.506205, 1.671959, 0.172066)",
        "(-0.507732, 1.671666, 0.174090)",
        "(-0.509746, 1.671680, 0.175211)",
        "(-0.510710, 1.671879, 0.175736)",
        "(-0.511894, 1.672549, 0.176791)",
        "(-0.511874, 1.673982, 0.177896)",
        "(-0.511882, 1.675412, 0.178677)",
        "(-0.511795, 1.677257, 0.179113)",
        "(-0.511623, 1.678583, 0.179764)",
        "(-0.511233, 1.681703, 0.181077)",
        "(-0.511772, 1.684943, 0.182280)",
        "(-0.513027, 1.687864, 0.183761)",
        "(-0.514685, 1.690661, 0.185241)",
        "(-0.515765, 1.692017, 0.185858)",
        "(-0.518114, 1.694471, 0.187114)",
        "(-0.520768, 1.696793, 0.188351)",
        "(-0.523544, 1.699008, 0.189770)",
        "(-0.526498, 1.701186, 0.190896)",
        "(-0.528009, 1.702264, 0.191275)",
        "(-0.531072, 1.704402, 0.191965)",
        "(-0.533960, 1.706901, 0.193096)",
        "(-0.536865, 1.709228, 0.194096)",
        "(-0.540437, 1.711175, 0.194274)",
        "(-0.542313, 1.712137, 0.194093)",
        "(-0.546113, 1.714093, 0.193258)",
        "(-0.549859, 1.716377, 0.192528)",
        "(-0.553201, 1.718926, 0.191848)",
        "(-0.556114, 1.721548, 0.191417)",
        "(-0.557374, 1.723035, 0.191225)",
        "(-0.559739, 1.726271, 0.190992)",
        "(-0.562421, 1.729661, 0.190208)",
        "(-0.566235, 1.732943, 0.189222)",
        "(-0.570944, 1.735929, 0.188727)",
        "(-0.573945, 1.735572, 0.188319)",
        "(-0.579699, 1.736910, 0.186959)",
        "(-0.585916, 1.739335, 0.186811)",
        "(-0.593893, 1.739547, 0.187062)",
        "(-0.602360, 1.739090, 0.186605)",
        "(-0.606772, 1.738508, 0.186240)",
        "(-0.615804, 1.736296, 0.185136)",
        "(-0.624620, 1.733450, 0.183837)",
        "(-0.633003, 1.729721, 0.182813)",
        "(-0.641128, 1.726041, 0.183664)",
        "(-0.645096, 1.724270, 0.184476)",
        "(-0.652938, 1.719874, 0.186984)",
        "(-0.660387, 1.713932, 0.190438)",
        "(-0.667088, 1.706434, 0.194456)",
        "(-0.672930, 1.697515, 0.198866)",
        "(-0.675484, 1.692651, 0.201190)",
        "(-0.679599, 1.682215, 0.206174)",
        "(-0.682501, 1.670746, 0.211564)",
        "(-0.683639, 1.657777, 0.217380)",
        "(-0.682749, 1.643753, 0.223672)",
        "(-0.681253, 1.636367, 0.227177)",
        "(-0.676147, 1.621021, 0.234357)",
        "(-0.666578, 1.604267, 0.241773)",
        "(-0.654183, 1.585789, 0.249109)",
        "(-0.638751, 1.564668, 0.256806)",
        "(-0.630772, 1.553589, 0.260841)",
        "(-0.614970, 1.529690, 0.269199)",
        "(-0.601371, 1.503617, 0.277224)",
        "(-0.590330, 1.476625, 0.284378)",
        "(-0.581132, 1.449509, 0.289672)",
        "(-0.576799, 1.436438, 0.290888)",
        "(-0.568342, 1.411623, 0.290826)",
        "(-0.560681, 1.389963, 0.287363)",
        "(-0.553805, 1.371234, 0.282277)",
        "(-0.547326, 1.355541, 0.276184)",
        "(-0.543918, 1.348753, 0.272899)",
        "(-0.537127, 1.336412, 0.265995)",
        "(-0.530594, 1.326635, 0.258690)",
        "(-0.524828, 1.318866, 0.251716)",
        "(-0.519318, 1.312947, 0.245027)",
        "(-0.516397, 1.310387, 0.241695)",
        "(-0.510148, 1.306136, 0.235012)",
        "(-0.503316, 1.302437, 0.228279)",
        "(-0.496500, 1.299254, 0.221434)",
        "(-0.490796, 1.297049, 0.215083)",
        "(-0.488810, 1.296584, 0.212633)",
        "(-0.484848, 1.295488, 0.207631)",
        "(-0.480747, 1.294501, 0.202785)",
        "(-0.476729, 1.293333, 0.197785)",
        "(-0.472682, 1.291604, 0.193268)",
        "(-0.470710, 1.290615, 0.191132)",
        "(-0.467295, 1.288577, 0.187747)",
        "(-0.464302, 1.286551, 0.185613)",
        "(-0.461086, 1.284475, 0.183850)",
        "(-0.457606, 1.282416, 0.181928)",
        "(-0.455750, 1.281498, 0.180841)",
        "(-0.451998, 1.279814, 0.178511)",
        "(-0.448110, 1.278756, 0.176044)",
        "(-0.444052, 1.278030, 0.173226)",
        "(-0.439929, 1.277748, 0.170003)",
        "(-0.437855, 1.277796, 0.168265)",
        "(-0.433640, 1.278109, 0.164728)",
        "(-0.429243, 1.278565, 0.161015)",
        "(-0.424716, 1.278992, 0.157142)",
        "(-0.420071, 1.279390, 0.153304)",
        "(-0.417705, 1.279555, 0.151362)",
        "(-0.412978, 1.279796, 0.147370)",
        "(-0.408266, 1.280009, 0.143202)",
        "(-0.403821, 1.280376, 0.139031)",
        "(-0.399536, 1.280843, 0.134945)",
        "(-0.397490, 1.281078, 0.132928)",
        "(-0.393649, 1.281594, 0.128855)",
        "(-0.390324, 1.282163, 0.124765)",
        "(-0.387362, 1.282647, 0.120678)",
        "(-0.384886, 1.283112, 0.116701)",
        "(-0.383811, 1.283281, 0.114814)",
        "(-0.381860, 1.283396, 0.111130)",
        "(-0.380267, 1.282980, 0.107650)",
        "(-0.378871, 1.282074, 0.104488)",
        "(-0.377647, 1.280779, 0.101600)",
        "(-0.377105, 1.279981, 0.100240)",
        "(-0.376028, 1.278225, 0.097534)",
        "(-0.374980, 1.276275, 0.094982)",
        "(-0.373514, 1.274340, 0.092859)",
        "(-0.371336, 1.272624, 0.091449)",
        "(-0.369940, 1.271780, 0.091122)",
        "(-0.366512, 1.269900, 0.090834)",
        "(-0.362217, 1.267693, 0.090845)",
        "(-0.357268, 1.264979, 0.091257)",
        "(-0.351951, 1.262211, 0.092097)",
        "(-0.349391, 1.261156, 0.092694)",
        "(-0.344791, 1.260321, 0.094494)",
        "(-0.340919, 1.260904, 0.096848)",
        "(-0.338147, 1.262419, 0.098907)",
        "(-0.336460, 1.264380, 0.100400)",
        "(-0.336035, 1.265431, 0.100895)",
        "(-0.335763, 1.267414, 0.101614)",
        "(-0.336810, 1.269051, 0.101955)",
        "(-0.338677, 1.269863, 0.102067)",
        "(-0.341125, 1.269495, 0.102047)",
        "(-0.342538, 1.268710, 0.102070)",
        "(-0.345833, 1.265961, 0.102004)",
        "(-0.349391, 1.262016, 0.101681)",
        "(-0.353540, 1.257132, 0.101104)",
        "(-0.358275, 1.251901, 0.100624)",
        "(-0.360827, 1.249590, 0.100677)",
        "(-0.365728, 1.246482, 0.101493)",
        "(-0.368820, 1.247317, 0.104378)",
        "(-0.369851, 1.251956, 0.110999)",
        "(-0.369291, 1.259694, 0.119512)",
        "(-0.368492, 1.264886, 0.123710)",
        "(-0.366540, 1.277707, 0.132043)",
        "(-0.363740, 1.294241, 0.140792)",
        "(-0.360446, 1.314489, 0.149631)",
        "(-0.357520, 1.338311, 0.157716)",
        "(-0.356472, 1.351648, 0.161404)",
        "(-0.355545, 1.380226, 0.168295)",
        "(-0.356652, 1.411235, 0.173991)",
        "(-0.360335, 1.443894, 0.178393)",
        "(-0.363669, 1.460662, 0.180045)",
        "(-0.371526, 1.493587, 0.182665)",
        "(-0.381964, 1.525460, 0.183891)",
        "(-0.394133, 1.555423, 0.183686)",
        "(-0.406925, 1.582931, 0.181935)",
        "(-0.418888, 1.608431, 0.179016)",
        "(-0.424451, 1.620399, 0.177351)",
        "(-0.434920, 1.642807, 0.173656)",
        "(-0.444052, 1.663038, 0.169336)",
        "(-0.451634, 1.681520, 0.164356)",
        "(-0.457974, 1.698490, 0.158888)",
        "(-0.460727, 1.706150, 0.156044)",
        "(-0.465460, 1.720413, 0.150361)",
        "(-0.468698, 1.732986, 0.145099)",
        "(-0.471084, 1.743797, 0.140050)",
        "(-0.472709, 1.752861, 0.134431)",
        "(-0.473311, 1.756675, 0.131255)",
        "(-0.474366, 1.763420, 0.124776)",
        "(-0.474883, 1.767997, 0.118798)",
        "(-0.475044, 1.771081, 0.113428)",
        "(-0.474577, 1.773047, 0.108454)",
        "(-0.474178, 1.773384, 0.106565)",
        "(-0.472348, 1.774007, 0.106286)",
        "(-0.469095, 1.775005, 0.109124)",
        "(-0.466354, 1.774463, 0.113648)",
        "(-0.463829, 1.773430, 0.116313)",
        "(-0.462654, 1.772910, 0.116551)",
        "(-0.461712, 1.771198, 0.114927)",
        "(-0.464229, 1.767709, 0.111808)",
        "(-0.465795, 1.764381, 0.114437)",
        "(-0.464714, 1.761072, 0.119304)",
        "(-0.464051, 1.759299, 0.119983)",
        "(-0.463363, 1.755295, 0.119997)",
        "(-0.462395, 1.751635, 0.120331)",
        "(-0.461700, 1.747431, 0.121321)",
        "(-0.462093, 1.742333, 0.122448)",
        "(-0.462766, 1.739618, 0.123351)",
        "(-0.463846, 1.733785, 0.123901)",
        "(-0.464152, 1.727985, 0.125181)",
        "(-0.463830, 1.722468, 0.126660)",
        "(-0.464017, 1.717891, 0.127868)",
        "(-0.464497, 1.715692, 0.128511)",
        "(-0.465915, 1.711457, 0.129705)",
        "(-0.467852, 1.707147, 0.131132)",
        "(-0.469445, 1.703770, 0.132346)",
        "(-0.470113, 1.701573, 0.133142)",
        "(-0.470207, 1.700771, 0.133513)",
        "(-0.470377, 1.699678, 0.134041)",
        "(-0.470513, 1.699464, 0.134403)",
        "(-0.470434, 1.699784, 0.134303)",
        "(-0.469986, 1.700577, 0.134231)",
        "(-0.469761, 1.701101, 0.134347)",
        "(-0.469818, 1.701747, 0.134999)",
        "(-0.470616, 1.701626, 0.136250)",
        "(-0.471849, 1.700064, 0.137631)",
        "(-0.471614, 1.697343, 0.140604)",
        "(-0.471003, 1.695730, 0.143055)",
        "(-0.468537, 1.691669, 0.149757)",
        "(-0.463580, 1.685263, 0.157773)",
        "(-0.456392, 1.676416, 0.165407)",
        "(-0.445819, 1.664796, 0.171475)",
        "(-0.439048, 1.657653, 0.173764)",
        "(-0.423236, 1.641329, 0.177361)",
        "(-0.405029, 1.621682, 0.179147)",
        "(-0.384759, 1.599893, 0.177537)",
        "(-0.362288, 1.577557, 0.171232)",
        "(-0.350833, 1.566705, 0.167160)",
        "(-0.329468, 1.547102, 0.159506)",
        "(-0.311047, 1.532547, 0.153018)",
        "(-0.292969, 1.521636, 0.146201)",
        "(-0.275055, 1.513634, 0.138686)",
        "(-0.266549, 1.510920, 0.135050)",
        "(-0.251190, 1.507695, 0.128950)",
        "(-0.238735, 1.508166, 0.123614)",
        "(-0.227717, 1.509979, 0.118114)",
        "(-0.217485, 1.512495, 0.112467)",
        "(-0.212431, 1.514166, 0.109966)",
        "(-0.202491, 1.518240, 0.106093)",
        "(-0.193916, 1.524575, 0.105154)",
        "(-0.186605, 1.532093, 0.105964)",
        "(-0.180089, 1.540213, 0.108334)",
        "(-0.177012, 1.544401, 0.110246)",
        "(-0.171015, 1.553337, 0.115310)",
        "(-0.166469, 1.563629, 0.123087)",
        "(-0.163551, 1.574176, 0.132681)",
        "(-0.161856, 1.583865, 0.143057)",
        "(-0.161347, 1.588166, 0.148514)",
        "(-0.160672, 1.596167, 0.159546)",
        "(-0.161165, 1.602588, 0.170922)",
        "(-0.162589, 1.607561, 0.182199)",
        "(-0.165023, 1.610458, 0.193241)",
        "(-0.166458, 1.611345, 0.198729)",
        "(-0.169427, 1.612230, 0.209541)",
        "(-0.172369, 1.611562, 0.220403)",
        "(-0.175339, 1.609575, 0.230984)",
        "(-0.178356, 1.605834, 0.240549)",
        "(-0.179915, 1.603274, 0.244785)",
        "(-0.183124, 1.597271, 0.252321)",
        "(-0.186279, 1.589567, 0.258099)",
        "(-0.189454, 1.581051, 0.262940)",
        "(-0.192873, 1.571874, 0.266948)",
        "(-0.194701, 1.567037, 0.268556)",
        "(-0.198450, 1.556933, 0.271253)",
        "(-0.202043, 1.546251, 0.273471)",
        "(-0.205836, 1.535363, 0.275268)",
        "(-0.209672, 1.524167, 0.276448)",
        "(-0.211522, 1.518320, 0.276652)",
        "(-0.215092, 1.506142, 0.276411)",
        "(-0.218483, 1.493516, 0.275296)",
        "(-0.221093, 1.480330, 0.272534)",
        "(-0.222977, 1.466759, 0.268639)",
        "(-0.223972, 1.459999, 0.266265)",
        "(-0.226465, 1.446856, 0.261048)",
        "(-0.228806, 1.433951, 0.254959)",
        "(-0.230187, 1.421034, 0.247495)",
        "(-0.231004, 1.407854, 0.238344)",
        "(-0.231493, 1.401293, 0.233172)",
        "(-0.232545, 1.388432, 0.222244)",
        "(-0.233212, 1.376058, 0.210898)",
        "(-0.233174, 1.363840, 0.199256)",
        "(-0.232512, 1.351872, 0.187177)",
        "(-0.231993, 1.346061, 0.180948)",
        "(-0.230587, 1.335126, 0.168499)",
        "(-0.229230, 1.325565, 0.156239)",
        "(-0.228256, 1.317365, 0.144021)",
        "(-0.227123, 1.310344, 0.131803)",
        "(-0.226323, 1.307325, 0.125741)",
        "(-0.224512, 1.302022, 0.113919)",
        "(-0.222540, 1.298090, 0.102803)",
        "(-0.220110, 1.295537, 0.092673)",
        "(-0.218736, 1.294862, 0.087996)",
        "(-0.215882, 1.294611, 0.079104)",
        "(-0.213335, 1.296009, 0.070963)",
        "(-0.210884, 1.298917, 0.063641)",
        "(-0.208200, 1.302960, 0.057151)",
        "(-0.205604, 1.308034, 0.051652)",
        "(-0.204372, 1.310989, 0.049358)",
        "(-0.202050, 1.317537, 0.045559)",
        "(-0.199763, 1.324935, 0.042715)",
        "(-0.197511, 1.333113, 0.040712)",
        "(-0.195485, 1.342077, 0.039465)",
        "(-0.194693, 1.346943, 0.039224)",
        "(-0.193384, 1.357034, 0.039166)",
        "(-0.192222, 1.367530, 0.039928)",
        "(-0.190916, 1.377936, 0.041154)",
        "(-0.189405, 1.388134, 0.042866)",
        "(-0.188775, 1.393158, 0.043886)",
        "(-0.187548, 1.403026, 0.045999)",
        "(-0.186255, 1.412826, 0.048404)",
        "(-0.185238, 1.422898, 0.051451)",
        "(-0.184312, 1.433090, 0.054986)",
        "(-0.183794, 1.438197, 0.056868)",
        "(-0.182935, 1.448429, 0.060889)",
        "(-0.182441, 1.458794, 0.065183)",
        "(-0.182128, 1.468304, 0.068812)",
        "(-0.181601, 1.478082, 0.072164)",
        "(-0.181270, 1.483156, 0.073854)",
        "(-0.180491, 1.493578, 0.077237)",
        "(-0.179785, 1.504307, 0.080566)",
        "(-0.179536, 1.515449, 0.083877)",
        "(-0.179463, 1.526905, 0.087187)",
        "(-0.179356, 1.532677, 0.088822)",
        "(-0.179280, 1.544209, 0.092068)",
        "(-0.179562, 1.555690, 0.095513)",
        "(-0.179765, 1.567150, 0.099231)",
        "(-0.179696, 1.578461, 0.103492)",
        "(-0.179580, 1.583981, 0.105931)",
        "(-0.179286, 1.594610, 0.111083)",
        "(-0.178986, 1.604501, 0.116801)",
        "(-0.179384, 1.613638, 0.123284)",
        "(-0.179833, 1.621780, 0.130478)",
        "(-0.179994, 1.625401, 0.134302)",
        "(-0.180482, 1.631725, 0.142249)",
        "(-0.181384, 1.636814, 0.150734)",
        "(-0.182845, 1.640601, 0.159613)",
        "(-0.184309, 1.643007, 0.168883)",
        "(-0.184925, 1.643615, 0.173672)",
        "(-0.185858, 1.643838, 0.183526)",
        "(-0.186775, 1.642675, 0.193736)",
        "(-0.188049, 1.640265, 0.204504)",
        "(-0.189650, 1.636716, 0.215755)",
        "(-0.190462, 1.634475, 0.221517)",
        "(-0.192055, 1.629001, 0.233005)",
        "(-0.193987, 1.621846, 0.244151)",
        "(-0.196737, 1.613048, 0.254814)",
        "(-0.199975, 1.602768, 0.264976)",
        "(-0.201508, 1.596847, 0.269551)",
        "(-0.204282, 1.583562, 0.277932)",
        "(-0.207812, 1.568568, 0.285365)",
        "(-0.211886, 1.552305, 0.292168)",
        "(-0.215122, 1.534688, 0.297850)",
        "(-0.216178, 1.525281, 0.300091)",
        "(-0.218756, 1.506023, 0.303338)",
        "(-0.222614, 1.486922, 0.305350)",
        "(-0.225978, 1.468079, 0.306655)",
        "(-0.228268, 1.448963, 0.306695)",
        "(-0.229509, 1.439418, 0.306356)",
        "(-0.231959, 1.420723, 0.304405)",
        "(-0.234420, 1.402869, 0.301483)",
        "(-0.236317, 1.385821, 0.298133)",
        "(-0.237826, 1.369556, 0.294419)",
        "(-0.238222, 1.361738, 0.292193)",
        "(-0.238532, 1.346306, 0.286487)",
        "(-0.238430, 1.331567, 0.279222)",
        "(-0.238282, 1.317758, 0.270735)",
        "(-0.237712, 1.304920, 0.260780)",
        "(-0.237243, 1.298989, 0.255126)",
        "(-0.236601, 1.288170, 0.242729)",
        "(-0.236139, 1.279024, 0.229429)",
        "(-0.235528, 1.271550, 0.215786)",
        "(-0.234104, 1.265288, 0.201719)",
        "(-0.233186, 1.262630, 0.194454)",
        "(-0.231487, 1.258127, 0.179663)",
        "(-0.229768, 1.255901, 0.165319)",
        "(-0.227763, 1.255997, 0.152361)",
        "(-0.225133, 1.258369, 0.140828)",
        "(-0.223563, 1.260382, 0.135439)",
        "(-0.220210, 1.265420, 0.124996)",
        "(-0.216363, 1.273445, 0.115833)",
        "(-0.212475, 1.282999, 0.107417)",
        "(-0.208542, 1.294165, 0.099962)",
        "(-0.206577, 1.300400, 0.096699)",
        "(-0.202572, 1.313530, 0.090705)",
        "(-0.198639, 1.327433, 0.085365)",
        "(-0.195224, 1.342072, 0.080689)",
        "(-0.192141, 1.357263, 0.076983)",
        "(-0.190674, 1.364967, 0.075503)",
        "(-0.187942, 1.380246, 0.072903)",
        "(-0.185611, 1.395122, 0.071054)",
        "(-0.183805, 1.409568, 0.069734)",
        "(-0.182579, 1.423497, 0.069093)",
        "(-0.182152, 1.430182, 0.068964)",
        "(-0.181565, 1.442926, 0.068849)",
        "(-0.181209, 1.454691, 0.068858)",
        "(-0.181047, 1.465602, 0.069209)",
        "(-0.181028, 1.475837, 0.070128)",
        "(-0.180985, 1.480641, 0.070764)",
        "(-0.180860, 1.489785, 0.072162)",
        "(-0.180927, 1.498094, 0.074037)",
        "(-0.181159, 1.505637, 0.075986)",
        "(-0.181441, 1.512286, 0.077950)",
        "(-0.181619, 1.515314, 0.079033)",
        "(-0.181972, 1.521050, 0.081442)",
        "(-0.182068, 1.526293, 0.084134)",
        "(-0.181875, 1.531061, 0.087007)",
        "(-0.181359, 1.535445, 0.089957)",
        "(-0.181023, 1.537572, 0.091487)",
        "(-0.180478, 1.541835, 0.094752)",
        "(-0.180052, 1.546075, 0.098238)",
        "(-0.179720, 1.550109, 0.101825)",
        "(-0.179437, 1.553996, 0.105597)",
        "(-0.179255, 1.555872, 0.107550)",
        "(-0.178720, 1.559408, 0.111401)",
        "(-0.178199, 1.562458, 0.115248)",
        "(-0.178146, 1.564931, 0.119425)",
        "(-0.178177, 1.566044, 0.121724)",
        "(-0.178072, 1.568089, 0.126740)",
        "(-0.177728, 1.569814, 0.132848)",
        "(-0.177306, 1.571424, 0.140013)",
        "(-0.176841, 1.572811, 0.148432)",
        "(-0.176540, 1.573862, 0.157991)",
        "(-0.176490, 1.574241, 0.163248)",
        "(-0.176577, 1.574752, 0.174197)",
        "(-0.176846, 1.574551, 0.185629)",
        "(-0.177553, 1.573546, 0.196827)",
        "(-0.178347, 1.572597, 0.202196)",
        "(-0.180351, 1.570238, 0.212418)",
        "(-0.182658, 1.566958, 0.221866)",
        "(-0.185074, 1.562792, 0.230505)",
        "(-0.187557, 1.557933, 0.238070)",
        "(-0.190135, 1.552431, 0.244486)",
        "(-0.191625, 1.549392, 0.247232)",
        "(-0.195137, 1.542810, 0.252225)",
        "(-0.199308, 1.535385, 0.256444)",
        "(-0.203283, 1.527531, 0.260453)",
        "(-0.206681, 1.518982, 0.264223)",
        "(-0.208262, 1.514447, 0.266050)",
        "(-0.211679, 1.504686, 0.269357)",
        "(-0.215481, 1.494074, 0.272184)",
        "(-0.218783, 1.482795, 0.274441)",
        "(-0.221759, 1.470937, 0.276192)",
        "(-0.223312, 1.464770, 0.276885)",
        "(-0.226592, 1.452298, 0.277847)",
        "(-0.229455, 1.439629, 0.278157)",
        "(-0.231730, 1.427281, 0.278281)",
        "(-0.233958, 1.415362, 0.278021)",
        "(-0.235202, 1.409637, 0.277465)",
        "(-0.237323, 1.398342, 0.275635)",
        "(-0.238860, 1.387717, 0.272807)",
        "(-0.240448, 1.377917, 0.269633)",
        "(-0.241823, 1.368864, 0.265883)",
        "(-0.242414, 1.364612, 0.263665)",
        "(-0.243395, 1.356422, 0.258553)",
        "(-0.244080, 1.348815, 0.252592)",
        "(-0.244634, 1.342028, 0.246011)",
        "(-0.244895, 1.335949, 0.238863)",
        "(-0.244974, 1.333165, 0.235006)",
        "(-0.244914, 1.327897, 0.226735)",
        "(-0.244595, 1.323176, 0.217653)",
        "(-0.244349, 1.319359, 0.208060)",
        "(-0.244332, 1.316655, 0.198417)",
        "(-0.244352, 1.315715, 0.193598)",
        "(-0.244152, 1.314314, 0.184003)",
        "(-0.243830, 1.313676, 0.174444)",
        "(-0.243290, 1.313864, 0.165121)",
        "(-0.242613, 1.314804, 0.156116)",
        "(-0.242277, 1.315566, 0.151782)",
        "(-0.241426, 1.317496, 0.143570)",
        "(-0.240392, 1.320227, 0.136066)",
        "(-0.239132, 1.323616, 0.129121)",
        "(-0.237663, 1.327477, 0.122402)",
        "(-0.236821, 1.329667, 0.119165)",
        "(-0.235072, 1.334453, 0.112884)",
        "(-0.233203, 1.340025, 0.106776)",
        "(-0.231403, 1.346177, 0.100719)",
        "(-0.229649, 1.352931, 0.094782)",
        "(-0.228833, 1.356562, 0.091926)",
        "(-0.227207, 1.364187, 0.086475)",
        "(-0.225598, 1.372462, 0.081466)",
        "(-0.223780, 1.381246, 0.076799)",
        "(-0.221924, 1.390463, 0.072387)",
        "(-0.220994, 1.395213, 0.070276)",
        "(-0.219014, 1.404903, 0.066087)",
        "(-0.216565, 1.414925, 0.062189)",
        "(-0.213706, 1.425414, 0.058911)",
        "(-0.210646, 1.436780, 0.056187)",
        "(-0.209289, 1.442343, 0.055158)",
        "(-0.207071, 1.453584, 0.053712)",
        "(-0.205020, 1.465267, 0.053008)",
        "(-0.202803, 1.477149, 0.052942)",
        "(-0.200414, 1.488787, 0.053501)",
        "(-0.199120, 1.494515, 0.054151)",
        "(-0.196738, 1.505824, 0.056195)",
        "(-0.194992, 1.516977, 0.059552)",
        "(-0.193615, 1.527501, 0.063834)",
        "(-0.192962, 1.532393, 0.066282)",
        "(-0.191726, 1.541602, 0.071615)",
        "(-0.190720, 1.549690, 0.078065)",
        "(-0.189922, 1.557000, 0.085111)",
        "(-0.189389, 1.562953, 0.092957)",
        "(-0.189152, 1.565368, 0.097072)",
        "(-0.188607, 1.569292, 0.105684)",
        "(-0.187996, 1.571969, 0.114861)",
        "(-0.187423, 1.573665, 0.124660)",
        "(-0.187200, 1.574446, 0.135069)",
        "(-0.187161, 1.574216, 0.145861)",
        "(-0.187202, 1.573678, 0.151378)",
        "(-0.187384, 1.572087, 0.162577)",
        "(-0.187720, 1.569808, 0.174099)",
        "(-0.188468, 1.566773, 0.185636)",
        "(-0.189790, 1.562849, 0.197031)",
        "(-0.190551, 1.560495, 0.202604)",
        "(-0.191994, 1.555347, 0.213489)",
        "(-0.193256, 1.549364, 0.223935)",
        "(-0.194650, 1.542916, 0.234077)",
        "(-0.196472, 1.535900, 0.243764)",
        "(-0.197563, 1.532141, 0.248309)",
        "(-0.199872, 1.524261, 0.256801)",
        "(-0.201966, 1.515614, 0.264394)",
        "(-0.204099, 1.506428, 0.271347)",
        "(-0.206675, 1.496800, 0.277867)",
        "(-0.208289, 1.491901, 0.280923)",
        "(-0.211871, 1.482060, 0.286457)",
        "(-0.215144, 1.471794, 0.291134)",
        "(-0.218376, 1.461073, 0.294947)",
        "(-0.222175, 1.450141, 0.297928)",
        "(-0.224204, 1.444695, 0.299065)",
        "(-0.228158, 1.433864, 0.300969)",
        "(-0.231756, 1.422855, 0.302200)",
        "(-0.235276, 1.411549, 0.302395)",
        "(-0.238725, 1.400265, 0.301464)",
        "(-0.240325, 1.394688, 0.300592)",
        "(-0.243103, 1.383603, 0.298388)",
        "(-0.245518, 1.372677, 0.295496)",
        "(-0.247651, 1.361887, 0.291735)",
        "(-0.249461, 1.351314, 0.286792)",
        "(-0.250191, 1.346177, 0.283991)",
        "(-0.251644, 1.336323, 0.278127)",
        "(-0.252944, 1.327039, 0.271528)",
        "(-0.254177, 1.318227, 0.264243)",
        "(-0.255494, 1.310092, 0.256323)",
        "(-0.256199, 1.306275, 0.252053)",
        "(-0.257688, 1.298848, 0.242625)",
        "(-0.259269, 1.291988, 0.231955)",
        "(-0.261033, 1.285856, 0.220339)",
        "(-0.263060, 1.280308, 0.207605)",
        "(-0.264188, 1.277649, 0.201027)",
        "(-0.266738, 1.273054, 0.187489)",
        "(-0.269625, 1.269584, 0.174455)",
        "(-0.272389, 1.266832, 0.161856)",
        "(-0.274769, 1.264558, 0.149369)",
        "(-0.275899, 1.263659, 0.143213)",
        "(-0.278044, 1.262289, 0.131368)",
        "(-0.279723, 1.261673, 0.120490)",
        "(-0.280803, 1.261932, 0.110598)",
        "(-0.281322, 1.263176, 0.101631)",
        "(-0.281306, 1.264244, 0.097520)",
        "(-0.280961, 1.267348, 0.089872)",
        "(-0.280249, 1.271718, 0.083045)",
        "(-0.279010, 1.277329, 0.076939)",
        "(-0.277389, 1.284143, 0.071544)",
        "(-0.276362, 1.287950, 0.069085)",
        "(-0.273790, 1.296110, 0.064435)",
        "(-0.270321, 1.305093, 0.060246)",
        "(-0.265660, 1.314688, 0.056580)",
        "(-0.259990, 1.324945, 0.053644)",
        "(-0.256880, 1.330497, 0.052582)",
        "(-0.250521, 1.342307, 0.051325)",
        "(-0.243556, 1.354407, 0.050525)",
        "(-0.236137, 1.366103, 0.049595)",
        "(-0.229551, 1.378223, 0.049170)",
        "(-0.227351, 1.383980, 0.049189)",
        "(-0.222921, 1.396042, 0.048955)",
        "(-0.219026, 1.407699, 0.048358)",
        "(-0.216043, 1.418822, 0.047715)",
        "(-0.213485, 1.429337, 0.047067)",
        "(-0.212544, 1.434360, 0.046832)",
        "(-0.211116, 1.443964, 0.046655)",
        "(-0.209890, 1.453037, 0.046781)",
        "(-0.208763, 1.462038, 0.047542)",
        "(-0.208054, 1.471114, 0.049229)",
        "(-0.207741, 1.475571, 0.050431)",
        "(-0.207112, 1.484268, 0.053359)",
        "(-0.206487, 1.492710, 0.057209)",
        "(-0.205679, 1.500681, 0.062028)",
        "(-0.204729, 1.508184, 0.067902)",
        "(-0.204310, 1.511757, 0.071346)",
        "(-0.203439, 1.518465, 0.078851)",
        "(-0.202324, 1.524310, 0.087157)",
        "(-0.201042, 1.529367, 0.096249)",
        "(-0.199850, 1.533602, 0.106042)",
        "(-0.199357, 1.535308, 0.111179)",
        "(-0.198533, 1.538020, 0.121747)",
        "(-0.197842, 1.539761, 0.132701)",
        "(-0.197527, 1.540623, 0.143997)",
        "(-0.197811, 1.540587, 0.155556)",
        "(-0.198170, 1.540342, 0.161404)",
        "(-0.199368, 1.539070, 0.173287)",
        "(-0.200667, 1.536906, 0.185046)",
        "(-0.202247, 1.533625, 0.196634)",
        "(-0.204198, 1.529811, 0.207898)",
        "(-0.205477, 1.527467, 0.213319)",
        "(-0.208284, 1.522312, 0.223635)",
        "(-0.211349, 1.516207, 0.232895)",
        "(-0.214566, 1.509221, 0.241135)",
        "(-0.218147, 1.501539, 0.248302)",
        "(-0.220054, 1.497467, 0.251542)",
        "(-0.223919, 1.488707, 0.257206)",
        "(-0.227619, 1.479246, 0.261888)",
        "(-0.231256, 1.469149, 0.265795)",
        "(-0.235224, 1.458810, 0.268714)",
        "(-0.237255, 1.453544, 0.269729)",
        "(-0.241067, 1.443008, 0.271449)",
        "(-0.244527, 1.432286, 0.272509)",
        "(-0.247679, 1.421417, 0.272974)",
        "(-0.250618, 1.410543, 0.272828)",
        "(-0.251988, 1.405298, 0.272532)",
        "(-0.254560, 1.395077, 0.271769)",
        "(-0.256708, 1.385191, 0.270363)",
        "(-0.258512, 1.375507, 0.268360)",
        "(-0.260249, 1.366593, 0.266045)",
        "(-0.261114, 1.362570, 0.264851)",
        "(-0.262772, 1.355141, 0.262235)",
        "(-0.264010, 1.348170, 0.258895)",
        "(-0.264940, 1.341539, 0.254117)",
        "(-0.265819, 1.335207, 0.248382)",
        "(-0.266271, 1.332288, 0.245270)",
        "(-0.267097, 1.326939, 0.239047)",
        "(-0.267385, 1.322113, 0.232620)",
        "(-0.267224, 1.317588, 0.225707)",
        "(-0.266877, 1.313348, 0.218312)",
        "(-0.266587, 1.311389, 0.214446)",
        "(-0.265973, 1.307885, 0.206587)",
        "(-0.265121, 1.305019, 0.198646)",
        "(-0.263958, 1.303065, 0.190837)",
        "(-0.262731, 1.302628, 0.183293)",
        "(-0.262112, 1.302845, 0.179542)",
        "(-0.260800, 1.304002, 0.171946)",
        "(-0.259434, 1.306266, 0.164252)",
        "(-0.258291, 1.309632, 0.156477)",
        "(-0.257175, 1.314034, 0.148821)",
        "(-0.256627, 1.316622, 0.145082)",
        "(-0.255497, 1.322222, 0.137742)",
        "(-0.254263, 1.328462, 0.130812)",
        "(-0.252870, 1.335397, 0.124608)",
        "(-0.251309, 1.342848, 0.119060)",
        "(-0.250491, 1.346718, 0.116542)",
        "(-0.248704, 1.354515, 0.111827)",
        "(-0.245540, 1.366225, 0.105361)",
        "(-0.245540, 1.366225, 0.105361)",
        "(-0.242728, 1.377865, 0.098953)",
        "(-0.241996, 1.381468, 0.096932)",
        "(-0.240154, 1.388681, 0.092682)",
        "(-0.238437, 1.395570, 0.088404)",
        "(-0.237098, 1.402036, 0.084091)",
        "(-0.236066, 1.408184, 0.079837)",
        "(-0.235576, 1.411165, 0.077817)",
        "(-0.234523, 1.417211, 0.073947)",
        "(-0.233334, 1.423285, 0.070724)",
        "(-0.232107, 1.429958, 0.067913)",
        "(-0.231205, 1.437164, 0.065435)",
        "(-0.230870, 1.440980, 0.064328)",
        "(-0.230331, 1.448935, 0.062380)",
        "(-0.230058, 1.457412, 0.061040)",
        "(-0.229956, 1.466517, 0.060501)",
        "(-0.229885, 1.476085, 0.060688)",
        "(-0.229877, 1.480968, 0.061051)",
        "(-0.229864, 1.490792, 0.062142)",
        "(-0.229763, 1.500620, 0.063702)",
        "(-0.229812, 1.510466, 0.065862)",
        "(-0.230121, 1.520067, 0.068638)",
        "(-0.230249, 1.524687, 0.070219)",
        "(-0.230384, 1.533582, 0.073641)",
        "(-0.230434, 1.541881, 0.077481)",
        "(-0.230356, 1.549469, 0.081707)",
        "(-0.230279, 1.556435, 0.086400)",
        "(-0.230404, 1.559635, 0.088949)",
        "(-0.230570, 1.565383, 0.094078)",
        "(-0.230548, 1.570083, 0.099100)",
        "(-0.230721, 1.573911, 0.104083)",
        "(-0.231310, 1.577174, 0.109144)",
        "(-0.231827, 1.578560, 0.111714)",
        "(-0.232940, 1.580796, 0.116693)",
        "(-0.233882, 1.582360, 0.121529)",
        "(-0.234667, 1.583448, 0.126509)",
        "(-0.235347, 1.583969, 0.131673)",
        "(-0.235717, 1.583871, 0.134242)",
        "(-0.236370, 1.583009, 0.139166)",
        "(-0.236748, 1.581131, 0.143744)",
        "(-0.236918, 1.578239, 0.147906)",
        "(-0.237056, 1.574027, 0.151602)",
        "(-0.237111, 1.571370, 0.153221)",
        "(-0.237365, 1.564840, 0.156057)",
        "(-0.237323, 1.557063, 0.158476)",
        "(-0.237184, 1.548194, 0.160774)",
        "(-0.237137, 1.538247, 0.163092)",
        "(-0.237225, 1.532817, 0.164151)",
        "(-0.237397, 1.520958, 0.165966)",
        "(-0.237042, 1.507401, 0.167186)",
        "(-0.236387, 1.492134, 0.167921)",
        "(-0.235944, 1.475560, 0.168385)",
        "(-0.236094, 1.466777, 0.168522)",
        "(-0.236229, 1.448916, 0.168840)",
        "(-0.235982, 1.430445, 0.169163)",
        "(-0.235827, 1.411292, 0.169229)",
        "(-0.235975, 1.391674, 0.168670)",
        "(-0.236517, 1.382028, 0.168282)",
        "(-0.238660, 1.363669, 0.167731)",
        "(-0.241140, 1.346601, 0.166929)",
        "(-0.243661, 1.330375, 0.165088)",
        "(-0.246951, 1.315287, 0.162129)",
        "(-0.248962, 1.308288, 0.160222)",
        "(-0.253547, 1.295331, 0.156051)",
        "(-0.258231, 1.283868, 0.151728)",
        "(-0.262819, 1.273513, 0.147000)",
        "(-0.267376, 1.263866, 0.141411)",
        "(-0.269746, 1.259271, 0.138230)",
        "(-0.274704, 1.250554, 0.131602)",
        "(-0.279537, 1.242526, 0.125274)",
        "(-0.283931, 1.235186, 0.119696)",
        "(-0.287531, 1.228212, 0.114696)",
        "(-0.289127, 1.224919, 0.112364)",
        "(-0.292147, 1.218627, 0.107783)",
        "(-0.294986, 1.212851, 0.103418)",
        "(-0.297870, 1.207389, 0.099155)",
        "(-0.300623, 1.201847, 0.094723)",
        "(-0.301953, 1.199008, 0.092418)",
        "(-0.304806, 1.193356, 0.087892)",
        "(-0.307585, 1.187778, 0.083651)",
        "(-0.310157, 1.182490, 0.079890)",
        "(-0.312482, 1.177547, 0.076665)",
        "(-0.313455, 1.175323, 0.075421)",
        "(-0.315353, 1.171386, 0.073233)",
        "(-0.317219, 1.168170, 0.071665)",
        "(-0.318905, 1.165527, 0.070490)",
        "(-0.320594, 1.163463, 0.069427)",
        "(-0.321416, 1.162689, 0.068888)",
        "(-0.323052, 1.161505, 0.067815)",
        "(-0.324454, 1.160712, 0.066835)",
        "(-0.325572, 1.160317, 0.066166)",
        "(-0.326373, 1.160045, 0.065644)",
        "(-0.326561, 1.159944, 0.065421)",
        "(-0.327001, 1.159899, 0.065023)",
        "(-0.327254, 1.160097, 0.064726)",
        "(-0.327404, 1.160430, 0.064482)",
        "(-0.327454, 1.160859, 0.064279)",
        "(-0.327446, 1.161034, 0.064191)",
        "(-0.327563, 1.161670, 0.063794)",
        "(-0.327713, 1.162211, 0.063324)",
        "(-0.327988, 1.162855, 0.062774)",
        "(-0.328363, 1.163600, 0.062180)",
        "(-0.328759, 1.164064, 0.061855)",
        "(-0.329622, 1.165067, 0.061157)",
        "(-0.330626, 1.166056, 0.060289)",
        "(-0.331934, 1.167096, 0.059364)",
        "(-0.333482, 1.168110, 0.058322)",
        "(-0.334296, 1.168660, 0.057751)",
        "(-0.336220, 1.169931, 0.056578)",
        "(-0.338353, 1.171341, 0.055355)",
        "(-0.340625, 1.172766, 0.054045)",
        "(-0.341788, 1.173526, 0.053398)",
        "(-0.344044, 1.175440, 0.052249)",
        "(-0.346185, 1.177775, 0.051342)",
        "(-0.348001, 1.180742, 0.050759)",
        "(-0.349493, 1.184219, 0.050473)",
        "(-0.350549, 1.188086, 0.050476)",
        "(-0.350941, 1.190059, 0.050428)",
        "(-0.351584, 1.194072, 0.050193)",
        "(-0.351790, 1.198087, 0.049755)",
        "(-0.351568, 1.201967, 0.049152)",
        "(-0.350932, 1.205712, 0.048594)",
        "(-0.350532, 1.207665, 0.048471)",
        "(-0.349887, 1.211912, 0.048565)",
        "(-0.349292, 1.216341, 0.048766)",
        "(-0.348648, 1.220748, 0.048785)",
        "(-0.348117, 1.225002, 0.048820)",
        "(-0.347849, 1.226933, 0.048861)",
        "(-0.347410, 1.230545, 0.048976)",
        "(-0.347347, 1.234008, 0.049087)",
        "(-0.347731, 1.237052, 0.049041)",
        "(-0.348247, 1.239470, 0.048837)",
        "(-0.348530, 1.240424, 0.048787)",
        "(-0.349151, 1.241600, 0.048767)",
        "(-0.349797, 1.241901, 0.048722)",
        "(-0.350564, 1.240980, 0.048673)",
        "(-0.351324, 1.239258, 0.048726)",
        "(-0.351764, 1.237922, 0.048873)",
        "(-0.352605, 1.234875, 0.049297)",
        "(-0.353479, 1.231244, 0.050016)",
        "(-0.354319, 1.227281, 0.050948)",
        "(-0.355249, 1.223080, 0.051951)",
        "(-0.355806, 1.221073, 0.052472)",
        "(-0.357227, 1.217520, 0.053599)",
        "(-0.358972, 1.214416, 0.054627)",
        "(-0.360969, 1.211714, 0.055343)",
        "(-0.363112, 1.209323, 0.055748)",
        "(-0.364195, 1.208279, 0.055883)",
        "(-0.366231, 1.206397, 0.056103)",
        "(-0.368075, 1.204847, 0.056251)",
        "(-0.369594, 1.203822, 0.056364)",
        "(-0.370699, 1.203470, 0.056435)",
        "(-0.371201, 1.203567, 0.056469)",
        "(-0.372193, 1.204692, 0.056435)",
        "(-0.373215, 1.206831, 0.056232)",
        "(-0.374305, 1.210085, 0.055991)",
        "(-0.375438, 1.214111, 0.055613)",
        "(-0.375984, 1.216329, 0.055387)",
        "(-0.376908, 1.220745, 0.054999)",
        "(-0.377470, 1.224885, 0.054641)",
        "(-0.377502, 1.228399, 0.054415)",
        "(-0.377105, 1.231144, 0.054279)",
        "(-0.376749, 1.232148, 0.054254)",
        "(-0.375806, 1.233445, 0.054275)",
        "(-0.374480, 1.233563, 0.054547)",
        "(-0.372769, 1.232362, 0.054968)",
        "(-0.370860, 1.230173, 0.055472)",
        "(-0.369953, 1.228693, 0.055780)",
        "(-0.368614, 1.226355, 0.056536)",
        "(-0.368103, 1.224702, 0.057320)",
        "(-0.368512, 1.223862, 0.057805)",
        "(-0.369692, 1.224160, 0.057862)",
        "(-0.370766, 1.224723, 0.057886)",
        "(-0.372751, 1.226583, 0.057860)",
        "(-0.375073, 1.229250, 0.057905)",
        "(-0.377335, 1.232022, 0.057868)",
        "(-0.379287, 1.234529, 0.057756)",
        "(-0.380195, 1.235704, 0.057741)",
        "(-0.381663, 1.237630, 0.057782)",
        "(-0.382450, 1.238549, 0.057810)",
        "(-0.382576, 1.238266, 0.057859)",
        "(-0.381587, 1.236142, 0.057955)",
        "(-0.380702, 1.234429, 0.057987)",
        "(-0.378487, 1.230099, 0.058100)",
        "(-0.376070, 1.225274, 0.058391)",
        "(-0.374433, 1.221319, 0.058978)",
        "(-0.374000, 1.218716, 0.059350)",
        "(-0.374225, 1.217902, 0.059343)",
        "(-0.375560, 1.217418, 0.058719)",
        "(-0.377395, 1.217990, 0.057830)",
        "(-0.379364, 1.218969, 0.056943)",
        "(-0.381103, 1.219859, 0.056153)",
        "(-0.381751, 1.220175, 0.055864)",
        "(-0.382530, 1.220384, 0.055479)",
        "(-0.382557, 1.219916, 0.055368)",
        "(-0.381892, 1.218848, 0.055518)",
        "(-0.380803, 1.217437, 0.055922)",
        "(-0.380219, 1.216662, 0.056177)",
        "(-0.379127, 1.215156, 0.056567)",
        "(-0.378461, 1.214022, 0.056715)",
        "(-0.378494, 1.213580, 0.056562)",
        "(-0.378770, 1.213615, 0.056400)",
        "(-0.379501, 1.213963, 0.055945)",
        "(-0.380306, 1.214588, 0.055465)",
        "(-0.381013, 1.215189, 0.055045)",
        "(-0.381457, 1.215511, 0.054652)",
        "(-0.381559, 1.215443, 0.054339)",
        "(-0.381454, 1.215235, 0.054238)",
        "(-0.381081, 1.214604, 0.054133)",
        "(-0.380611, 1.213810, 0.054149)",
        "(-0.380244, 1.213100, 0.054213)",
        "(-0.380021, 1.212631, 0.054234)",
        "(-0.380017, 1.212591, 0.054236)",
        "(-0.380117, 1.212757, 0.054253)",
        "(-0.380285, 1.213102, 0.054249)",
        "(-0.380396, 1.213516, 0.054319)",
        "(-0.380480, 1.213967, 0.054411)",
        "(-0.380515, 1.214229, 0.054491)",
        "(-0.380556, 1.214686, 0.054679)",
        "(-0.380525, 1.215039, 0.054869)",
        "(-0.380399, 1.215167, 0.055090)",
        "(-0.380267, 1.215180, 0.055379)",
        "(-0.380290, 1.214981, 0.055486)",
        "(-0.380302, 1.214888, 0.055601)",
        "(-0.381895, 1.214280, 0.055736)",
        "(-0.382721, 1.213194, 0.054890)",
        "(-0.383196, 1.212718, 0.054511)",
        "(-0.384154, 1.212175, 0.054059)",
        "(-0.384954, 1.211874, 0.053802)",
        "(-0.385370, 1.211579, 0.053579)",
        "(-0.385609, 1.211355, 0.053419)",
        "(-0.385725, 1.211160, 0.053347)",
        "(-0.385745, 1.211098, 0.053352)",
        "(-0.385761, 1.211025, 0.053413)",
        "(-0.385692, 1.211044, 0.053514)",
        "(-0.385608, 1.211117, 0.053632)",
        "(-0.385498, 1.211076, 0.053656)",
        "(-0.385453, 1.211007, 0.053647)",
        "(-0.385375, 1.210763, 0.053528)",
        "(-0.385340, 1.210274, 0.053132)",
        "(-0.385365, 1.209722, 0.052702)",
        "(-0.385466, 1.209447, 0.052461)",
        "(-0.385539, 1.209198, 0.052244)",
        "(-0.385645, 1.208601, 0.051788)",
        "(-0.385748, 1.207983, 0.051431)",
        "(-0.385864, 1.207324, 0.051166)",
        "(-0.385907, 1.206595, 0.050981)",
        "(-0.385931, 1.206303, 0.050959)",
        "(-0.386004, 1.205875, 0.051025)",
        "(-0.386144, 1.205563, 0.051140)",
        "(-0.386293, 1.205367, 0.051233)",
        "(-0.386438, 1.205099, 0.051441)",
        "(-0.386483, 1.204893, 0.051707)",
        "(-0.386380, 1.204711, 0.052297)",
        "(-0.386116, 1.204535, 0.053146)",
        "(-0.385700, 1.204308, 0.054133)",
        "(-0.385284, 1.204262, 0.055212)",
        "(-0.385082, 1.204353, 0.055820)",
        "(-0.384584, 1.204806, 0.057330)",
        "(-0.383599, 1.205681, 0.059579)",
        "(-0.382002, 1.207079, 0.062622)",
        "(-0.379680, 1.208908, 0.066555)",
        "(-0.378274, 1.209991, 0.068933)",
        "(-0.375316, 1.212322, 0.074339)",
        "(-0.372263, 1.214752, 0.080829)",
        "(-0.369229, 1.216854, 0.087716)",
        "(-0.366279, 1.218614, 0.094774)",
        "(-0.364857, 1.219361, 0.098393)",
        "(-0.362046, 1.220765, 0.105707)",
        "(-0.359373, 1.222107, 0.112983)",
        "(-0.357207, 1.223637, 0.120129)",
        "(-0.355676, 1.225222, 0.126815)",
        "(-0.355204, 1.225911, 0.129824)",
        "(-0.354664, 1.227017, 0.135310)",
        "(-0.354744, 1.227670, 0.140180)",
        "(-0.355083, 1.228087, 0.144848)",
        "(-0.355239, 1.228735, 0.149758)",
        "(-0.355168, 1.229138, 0.152317)",
        "(-0.354602, 1.229986, 0.157540)",
        "(-0.353588, 1.231098, 0.162873)",
        "(-0.352303, 1.232799, 0.168293)",
        "(-0.351014, 1.234842, 0.173496)",
        "(-0.350429, 1.236020, 0.175933)",
        "(-0.349411, 1.238245, 0.180477)",
        "(-0.348532, 1.240182, 0.184532)",
        "(-0.347998, 1.241503, 0.187862)",
        "(-0.347838, 1.241881, 0.189326)",
        "(-0.347646, 1.242218, 0.191999)",
        "(-0.347678, 1.242385, 0.194438)",
        "(-0.347618, 1.242527, 0.196776)",
        "(-0.347432, 1.242588, 0.198916)",
        "(-0.347352, 1.242428, 0.199817)",
        "(-0.347357, 1.241726, 0.201156)",
        "(-0.347734, 1.240881, 0.201890)",
        "(-0.348343, 1.239887, 0.202087)",
        "(-0.349064, 1.238746, 0.201777)",
        "(-0.349964, 1.237471, 0.201044)",
        "(-0.350442, 1.236796, 0.200506)",
        "(-0.351346, 1.235366, 0.199280)",
        "(-0.352050, 1.233924, 0.197734)",
        "(-0.352441, 1.232595, 0.196045)",
        "(-0.352566, 1.231512, 0.194089)",
        "(-0.352605, 1.231092, 0.193050)",
        "(-0.352555, 1.230719, 0.190763)",
        "(-0.352356, 1.230818, 0.188331)",
        "(-0.352102, 1.231507, 0.185763)",
        "(-0.351827, 1.232393, 0.182981)",
        "(-0.351694, 1.232872, 0.181488)",
        "(-0.351399, 1.233762, 0.178320)",
        "(-0.350918, 1.234788, 0.175059)",
        "(-0.350362, 1.235955, 0.171739)",
        "(-0.349743, 1.237286, 0.168280)",
        "(-0.349456, 1.238074, 0.166514)",
        "(-0.348858, 1.239884, 0.162917)",
        "(-0.348204, 1.242119, 0.159265)",
        "(-0.347415, 1.244960, 0.155632)",
        "(-0.346436, 1.248558, 0.151960)",
        "(-0.345925, 1.250634, 0.150032)",
        "(-0.344874, 1.255159, 0.145902)",
        "(-0.343743, 1.260239, 0.141561)",
        "(-0.342236, 1.265928, 0.137306)",
        "(-0.340410, 1.272004, 0.133129)",
        "(-0.339465, 1.275220, 0.131055)",
        "(-0.337543, 1.281595, 0.126790)",
        "(-0.335653, 1.287802, 0.122376)",
        "(-0.333717, 1.293713, 0.117863)",
        "(-0.331756, 1.299282, 0.113250)",
        "(-0.330874, 1.301960, 0.110896)",
        "(-0.329389, 1.307121, 0.106091)",
        "(-0.328025, 1.311961, 0.101158)",
        "(-0.326821, 1.316470, 0.096114)",
        "(-0.325774, 1.320788, 0.091111)",
        "(-0.325263, 1.322974, 0.088702)",
        "(-0.324049, 1.327559, 0.084151)",
        "(-0.322475, 1.332533, 0.079894)",
        "(-0.320588, 1.338086, 0.075985)",
        "(-0.318574, 1.344234, 0.072462)",
        "(-0.317442, 1.347491, 0.070780)",
        "(-0.314919, 1.354286, 0.067493)",
        "(-0.312107, 1.361645, 0.064597)",
        "(-0.308768, 1.369416, 0.062033)",
        "(-0.304591, 1.377525, 0.059741)",
        "(-0.302089, 1.381779, 0.058741)",
        "(-0.297114, 1.391101, 0.057437)",
        "(-0.292340, 1.401645, 0.057317)",
        "(-0.287187, 1.412860, 0.057728)",
        "(-0.284307, 1.418607, 0.058002)",
        "(-0.278020, 1.430369, 0.058482)",
        "(-0.271458, 1.442714, 0.059122)",
        "(-0.264716, 1.455628, 0.059791)",
        "(-0.257511, 1.469691, 0.060106)",
        "(-0.250411, 1.483500, 0.059926)",
        "(-0.246905, 1.490889, 0.059801)",
        "(-0.240298, 1.506254, 0.059609)",
        "(-0.233768, 1.522162, 0.059359)",
        "(-0.227738, 1.538354, 0.059206)",
        "(-0.222748, 1.554575, 0.059433)",
        "(-0.220709, 1.562566, 0.059680)",
        "(-0.216980, 1.577908, 0.060276)",
        "(-0.213371, 1.591963, 0.060684)",
        "(-0.209584, 1.604758, 0.060992)",
        "(-0.206066, 1.616552, 0.061592)",
        "(-0.204477, 1.622041, 0.062086)",
        "(-0.201342, 1.632247, 0.063350)",
        "(-0.198439, 1.641271, 0.064800)",
        "(-0.195746, 1.649099, 0.066363)",
        "(-0.193325, 1.655611, 0.068096)",
        "(-0.192306, 1.658346, 0.069100)",
        "(-0.190607, 1.662984, 0.071308)",
        "(-0.189213, 1.666126, 0.073580)",
        "(-0.187945, 1.667511, 0.075668)",
        "(-0.186939, 1.667330, 0.077583)",
        "(-0.186525, 1.666632, 0.078568)",
        "(-0.185858, 1.664364, 0.080454)",
        "(-0.184979, 1.660819, 0.082168)",
        "(-0.183737, 1.656064, 0.083566)",
        "(-0.181819, 1.650327, 0.084553)",
        "(-0.180686, 1.647214, 0.084921)",
        "(-0.178179, 1.641025, 0.085594)",
        "(-0.175337, 1.635129, 0.086249)",
        "(-0.172628, 1.629836, 0.086880)",
        "(-0.170287, 1.625136, 0.087483)",
        "(-0.169352, 1.623046, 0.087786)",
        "(-0.167998, 1.618956, 0.088478)",
        "(-0.167015, 1.615298, 0.089336)",
        "(-0.166471, 1.612062, 0.090546)",
        "(-0.166615, 1.608953, 0.092151)",
        "(-0.166818, 1.607317, 0.093212)",
        "(-0.167446, 1.603909, 0.095704)",
        "(-0.168030, 1.600093, 0.098922)",
        "(-0.168049, 1.595717, 0.102864)",
        "(-0.167449, 1.590863, 0.107763)",
        "(-0.166994, 1.588327, 0.110651)",
        "(-0.165807, 1.583206, 0.117081)",
        "(-0.164410, 1.578096, 0.124433)",
        "(-0.163262, 1.573049, 0.132544)",
        "(-0.162706, 1.570478, 0.136856)",
        "(-0.161688, 1.565320, 0.145747)",
        "(-0.160459, 1.560309, 0.155026)",
        "(-0.159064, 1.555709, 0.164407)",
        "(-0.157924, 1.551778, 0.173952)",
        "(-0.157547, 1.550077, 0.178699)",
        "(-0.156986, 1.547178, 0.187951)",
        "(-0.156219, 1.545045, 0.196756)",
        "(-0.155224, 1.544140, 0.204996)",
        "(-0.154235, 1.544704, 0.212406)",
        "(-0.153089, 1.546491, 0.218630)",
        "(-0.152623, 1.547932, 0.221232)",
        "(-0.151924, 1.551835, 0.225827)",
        "(-0.151667, 1.557243, 0.229517)",
        "(-0.151720, 1.564000, 0.232399)",
        "(-0.152165, 1.571433, 0.234290)",
        "(-0.152424, 1.575072, 0.234658)",
        "(-0.152967, 1.581928, 0.234326)",
        "(-0.153355, 1.588351, 0.232942)",
        "(-0.153694, 1.594329, 0.230794)",
        "(-0.153631, 1.599685, 0.227990)",
        "(-0.153294, 1.601987, 0.226271)",
        "(-0.152261, 1.605960, 0.222337)",
        "(-0.151271, 1.609290, 0.217936)",
        "(-0.150420, 1.612124, 0.213487)",
        "(-0.149594, 1.614355, 0.209136)",
        "(-0.149136, 1.615222, 0.207039)",
        "(-0.148150, 1.616606, 0.202901)",
        "(-0.146987, 1.617138, 0.198876)",
        "(-0.146200, 1.617252, 0.194892)",
        "(-0.145708, 1.616911, 0.191073)",
        "(-0.145581, 1.616575, 0.189224)",
        "(-0.145573, 1.615591, 0.185593)",
        "(-0.145822, 1.613960, 0.181937)",
        "(-0.145629, 1.611664, 0.178315)",
        "(-0.145108, 1.609150, 0.174989)",
        "(-0.144795, 1.607872, 0.173546)",
        "(-0.144010, 1.605375, 0.170706)",
        "(-0.142729, 1.602910, 0.168213)",
        "(-0.141385, 1.600551, 0.165983)",
        "(-0.139918, 1.598159, 0.163970)",
        "(-0.139245, 1.597024, 0.163036)",
        "(-0.138173, 1.595016, 0.161200)",
        "(-0.137424, 1.593388, 0.159573)",
        "(-0.136880, 1.591970, 0.158086)",
        "(-0.136511, 1.590649, 0.156788)",
        "(-0.136324, 1.590028, 0.156357)",
        "(-0.136137, 1.589063, 0.155840)",
        "(-0.136023, 1.588626, 0.156144)",
        "(-0.135709, 1.587905, 0.157088)",
        "(-0.135358, 1.587467, 0.158715)",
        "(-0.135270, 1.587238, 0.159734)",
        "(-0.135269, 1.586698, 0.162076)",
        "(-0.135486, 1.586167, 0.164993)",
        "(-0.135819, 1.585624, 0.168444)",
        "(-0.136103, 1.584893, 0.172520)",
        "(-0.136286, 1.584432, 0.174667)",
        "(-0.136885, 1.583290, 0.179036)",
        "(-0.137883, 1.581539, 0.183603)",
        "(-0.139073, 1.579158, 0.188201)",
        "(-0.140436, 1.575966, 0.192917)",
        "(-0.141331, 1.574171, 0.195231)",
        "(-0.143706, 1.569872, 0.199637)",
        "(-0.146166, 1.564304, 0.203060)",
        "(-0.148417, 1.557055, 0.205303)",
        "(-0.151017, 1.548651, 0.206707)",
        "(-0.152483, 1.544196, 0.207256)",
        "(-0.155254, 1.534591, 0.207815)",
        "(-0.157783, 1.524402, 0.207609)",
        "(-0.160756, 1.513943, 0.206727)",
        "(-0.164321, 1.503663, 0.205877)",
        "(-0.166244, 1.498531, 0.205470)",
        "(-0.169727, 1.487909, 0.204620)",
        "(-0.172782, 1.476791, 0.203830)",
        "(-0.175808, 1.465660, 0.203610)",
        "(-0.177267, 1.460193, 0.204027)",
        "(-0.180107, 1.449484, 0.205310)",
        "(-0.182486, 1.438607, 0.207273)",
        "(-0.184913, 1.427476, 0.209610)",
        "(-0.187529, 1.416776, 0.213004)",
        "(-0.189776, 1.406502, 0.217148)",
        "(-0.190602, 1.401492, 0.219682)",
        "(-0.192483, 1.391599, 0.224980)",
        "(-0.194815, 1.382171, 0.231211)",
        "(-0.197263, 1.373386, 0.238100)",
        "(-0.199472, 1.365377, 0.246121)",
        "(-0.200549, 1.361497, 0.250298)",
        "(-0.202931, 1.354077, 0.258988)",
        "(-0.205584, 1.347080, 0.267816)",
        "(-0.208076, 1.340358, 0.276494)",
        "(-0.210521, 1.333955, 0.285193)",
        "(-0.211836, 1.330940, 0.289589)",
        "(-0.214471, 1.325108, 0.298389)",
        "(-0.216747, 1.319544, 0.307214)",
        "(-0.219058, 1.314308, 0.315807)",
        "(-0.221160, 1.309760, 0.324493)",
        "(-0.222149, 1.307773, 0.328888)",
        "(-0.223865, 1.304390, 0.337630)",
        "(-0.225245, 1.301980, 0.345947)",
        "(-0.226277, 1.300774, 0.354012)",
        "(-0.227142, 1.301325, 0.361756)",
        "(-0.227582, 1.302367, 0.365369)",
        "(-0.228244, 1.305454, 0.372105)",
        "(-0.228302, 1.309928, 0.378024)",
        "(-0.227810, 1.315968, 0.382780)",
        "(-0.227082, 1.323494, 0.385944)",
        "(-0.226588, 1.327754, 0.386752)",
        "(-0.225221, 1.336566, 0.387010)",
        "(-0.223254, 1.345552, 0.385068)",
        "(-0.220979, 1.354874, 0.381302)",
        "(-0.218323, 1.364419, 0.375988)",
        "(-0.216801, 1.369240, 0.372729)",
        "(-0.213712, 1.378897, 0.365292)",
        "(-0.210432, 1.388525, 0.356680)",
        "(-0.207155, 1.398265, 0.347170)",
        "(-0.203901, 1.408257, 0.337289)",
        "(-0.202353, 1.413447, 0.332332)",
        "(-0.199087, 1.423983, 0.322512)",
        "(-0.195505, 1.434694, 0.312680)",
        "(-0.191840, 1.445704, 0.302799)",
        "(-0.188550, 1.456977, 0.292640)",
        "(-0.187108, 1.462676, 0.287431)",
        "(-0.184428, 1.474062, 0.276880)",
        "(-0.181833, 1.485376, 0.266264)",
        "(-0.179161, 1.496311, 0.255587)",
        "(-0.176684, 1.506895, 0.244432)",
        "(-0.175755, 1.511546, 0.239216)",
        "(-0.174210, 1.520603, 0.228686)",
        "(-0.172864, 1.529160, 0.217984)",
        "(-0.171731, 1.537043, 0.207178)",
        "(-0.170739, 1.544156, 0.196465)",
        "(-0.170202, 1.547402, 0.191158)",
        "(-0.169049, 1.553494, 0.180748)",
        "(-0.167902, 1.558892, 0.170540)",
        "(-0.166797, 1.563488, 0.160498)",
        "(-0.165643, 1.567258, 0.150527)",
        "(-0.165108, 1.568781, 0.145650)",
        "(-0.164349, 1.571637, 0.136326)",
        "(-0.163819, 1.574384, 0.127705)",
        "(-0.163061, 1.576703, 0.119394)",
        "(-0.162433, 1.578310, 0.111279)",
        "(-0.162232, 1.579019, 0.107264)",
        "(-0.162267, 1.579859, 0.099665)",
        "(-0.162322, 1.580231, 0.092684)",
        "(-0.161738, 1.580138, 0.086102)",
        "(-0.160954, 1.579343, 0.079376)",
        "(-0.160663, 1.578547, 0.075751)",
        "(-0.160530, 1.576536, 0.067927)",
        "(-0.160717, 1.574274, 0.059694)",
        "(-0.161021, 1.571772, 0.051115)",
        "(-0.161675, 1.568807, 0.042142)",
        "(-0.162178, 1.567179, 0.037504)",
        "(-0.163483, 1.563768, 0.028136)",
        "(-0.165069, 1.560098, 0.018897)",
        "(-0.166691, 1.555979, 0.009857)",
        "(-0.168084, 1.551288, 0.001081)",
        "(-0.168734, 1.548755, -0.003110)",
        "(-0.169996, 1.543617, -0.010989)",
        "(-0.171260, 1.538523, -0.018004)",
        "(-0.172524, 1.533334, -0.024254)",
        "(-0.173864, 1.527736, -0.029856)",
        "(-0.174454, 1.524717, -0.032417)",
        "(-0.175673, 1.518467, -0.037053)",
        "(-0.177104, 1.511969, -0.040902)",
        "(-0.178842, 1.504993, -0.044138)",
        "(-0.180630, 1.497478, -0.046727)",
        "(-0.181536, 1.493539, -0.047702)",
        "(-0.183277, 1.485403, -0.049249)",
        "(-0.184922, 1.476968, -0.050201)",
        "(-0.186583, 1.468324, -0.050506)",
        "(-0.188538, 1.459530, -0.050073)",
        "(-0.189582, 1.455075, -0.049590)",
        "(-0.191427, 1.445990, -0.048411)",
        "(-0.192976, 1.436757, -0.046826)",
        "(-0.194632, 1.427644, -0.044569)",
        "(-0.196525, 1.418589, -0.041558)",
        "(-0.197488, 1.414029, -0.039803)",
        "(-0.199214, 1.404717, -0.036165)",
        "(-0.200678, 1.395348, -0.032161)",
        "(-0.202151, 1.386473, -0.027334)",
        "(-0.203613, 1.378289, -0.021495)",
        "(-0.204210, 1.374431, -0.018283)",
        "(-0.204944, 1.367425, -0.010976)",
        "(-0.205429, 1.361174, -0.002857)",
        "(-0.205964, 1.355518, 0.005979)",
        "(-0.206442, 1.350224, 0.015369)",
        "(-0.206530, 1.347654, 0.020207)",
        "(-0.206555, 1.342724, 0.030114)",
        "(-0.206723, 1.338265, 0.040419)",
        "(-0.207309, 1.334126, 0.051029)",
        "(-0.208170, 1.329910, 0.061726)",
        "(-0.208624, 1.327710, 0.067116)",
        "(-0.209615, 1.323365, 0.078074)",
        "(-0.210756, 1.319202, 0.089318)",
        "(-0.212032, 1.315012, 0.100594)",
        "(-0.213505, 1.310569, 0.111535)",
        "(-0.214366, 1.308332, 0.116868)",
        "(-0.216188, 1.304060, 0.127582)",
        "(-0.218006, 1.299971, 0.138331)",
        "(-0.219561, 1.295912, 0.149028)",
        "(-0.220961, 1.292266, 0.159761)",
        "(-0.221583, 1.290748, 0.165161)",
        "(-0.222806, 1.288275, 0.175960)",
        "(-0.223949, 1.286521, 0.186690)",
        "(-0.225063, 1.285522, 0.197280)",
        "(-0.226163, 1.285413, 0.207769)",
        "(-0.226676, 1.285726, 0.212939)",
        "(-0.227629, 1.286932, 0.223143)",
        "(-0.228474, 1.288918, 0.233117)",
        "(-0.229309, 1.291571, 0.242720)",
        "(-0.230089, 1.294910, 0.252038)",
        "(-0.230469, 1.296922, 0.256642)",
        "(-0.231129, 1.301324, 0.265728)",
        "(-0.231587, 1.306292, 0.274580)",
        "(-0.231827, 1.311709, 0.283119)",
        "(-0.231831, 1.317682, 0.291332)",
        "(-0.231771, 1.320931, 0.295345)",
        "(-0.231453, 1.328107, 0.303055)",
        "(-0.230918, 1.335856, 0.310308)",
        "(-0.230266, 1.344357, 0.316882)",
        "(-0.229574, 1.353787, 0.322702)",
        "(-0.229189, 1.358915, 0.325247)",
        "(-0.228298, 1.369689, 0.329536)",
        "(-0.227250, 1.380954, 0.332421)",
        "(-0.226043, 1.392647, 0.333704)",
        "(-0.224601, 1.404787, 0.333624)",
        "(-0.223810, 1.411011, 0.332988)",
        "(-0.222085, 1.423401, 0.330592)",
        "(-0.220266, 1.435738, 0.326474)",
        "(-0.218442, 1.448020, 0.320818)",
        "(-0.216616, 1.460101, 0.313891)",
        "(-0.215661, 1.465996, 0.309920)",
        "(-0.213625, 1.477466, 0.301286)",
        "(-0.211360, 1.488230, 0.291351)",
        "(-0.209084, 1.498499, 0.280685)",
        "(-0.206967, 1.507947, 0.269123)",
        "(-0.205959, 1.512345, 0.263102)",
        "(-0.203874, 1.520629, 0.250710)",
        "(-0.201847, 1.527741, 0.237561)",
        "(-0.200305, 1.533919, 0.223829)",
        "(-0.199436, 1.539227, 0.209795)",
        "(-0.199213, 1.541521, 0.202773)",
        "(-0.198918, 1.545522, 0.188804)",
        "(-0.198739, 1.548512, 0.174853)",
        "(-0.198604, 1.550400, 0.160868)",
        "(-0.198605, 1.551006, 0.146912)",
        "(-0.198772, 1.550687, 0.140011)",
        "(-0.199190, 1.549600, 0.126382)",
        "(-0.199492, 1.547463, 0.112865)",
        "(-0.199416, 1.543694, 0.099314)",
        "(-0.199330, 1.538645, 0.085748)",
        "(-0.199304, 1.535734, 0.079006)",
        "(-0.199482, 1.529063, 0.065926)",
        "(-0.199915, 1.522001, 0.053485)",
        "(-0.200707, 1.514347, 0.041937)",
        "(-0.201583, 1.506038, 0.030674)",
        "(-0.202037, 1.501339, 0.025175)",
        "(-0.203041, 1.491568, 0.014317)",
        "(-0.204359, 1.481037, 0.004230)",
        "(-0.205860, 1.470211, -0.004793)",
        "(-0.207514, 1.459272, -0.012806)",
        "(-0.208431, 1.453835, -0.016326)",
        "(-0.210577, 1.443066, -0.022476)",
        "(-0.213011, 1.432215, -0.027460)",
        "(-0.215261, 1.420861, -0.031805)",
        "(-0.217150, 1.409218, -0.035465)",
        "(-0.217997, 1.403449, -0.036792)",
        "(-0.219786, 1.391896, -0.038954)",
        "(-0.221754, 1.380216, -0.040568)",
        "(-0.224215, 1.368941, -0.041168)",
        "(-0.226792, 1.357992, -0.040689)",
        "(-0.228079, 1.352517, -0.040131)",
        "(-0.230718, 1.341431, -0.038639)",
        "(-0.233862, 1.330132, -0.036342)",
        "(-0.237323, 1.318579, -0.033159)",
        "(-0.240520, 1.307049, -0.028950)",
        "(-0.241841, 1.301387, -0.026382)",
        "(-0.244036, 1.290380, -0.020535)",
        "(-0.246217, 1.280257, -0.013278)",
        "(-0.248304, 1.271211, -0.004586)",
        "(-0.249843, 1.262996, 0.005353)",
        "(-0.250330, 1.259215, 0.010811)",
        "(-0.251152, 1.252380, 0.022501)",
        "(-0.251809, 1.246508, 0.035264)",
        "(-0.252450, 1.241490, 0.048921)",
        "(-0.253161, 1.237206, 0.063268)",
        "(-0.253564, 1.235373, 0.070703)",
        "(-0.254364, 1.232288, 0.085837)",
        "(-0.255150, 1.230155, 0.101464)",
        "(-0.255966, 1.228736, 0.117325)",
        "(-0.256806, 1.227901, 0.133188)",
        "(-0.257294, 1.227780, 0.141066)",
        "(-0.258213, 1.228259, 0.156824)",
        "(-0.258959, 1.229618, 0.172577)",
        "(-0.259479, 1.231630, 0.188127)",
        "(-0.259722, 1.234288, 0.203692)",
        "(-0.259843, 1.235949, 0.211042)",
        "(-0.260047, 1.239816, 0.224901)",
        "(-0.259972, 1.244411, 0.238376)",
        "(-0.259829, 1.249766, 0.251341)",
        "(-0.259677, 1.255930, 0.263671)",
        "(-0.259538, 1.259379, 0.269562)",
        "(-0.259107, 1.266838, 0.280818)",
        "(-0.258647, 1.275198, 0.291015)",
        "(-0.258241, 1.284484, 0.300019)",
        "(-0.257641, 1.294577, 0.307903)",
        "(-0.257208, 1.299955, 0.311343)",
        "(-0.256081, 1.311134, 0.317291)",
        "(-0.254740, 1.322746, 0.321677)",
        "(-0.253167, 1.334850, 0.324721)",
        "(-0.251518, 1.347318, 0.326676)",
        "(-0.250632, 1.353546, 0.327207)",
        "(-0.248720, 1.365949, 0.327575)",
        "(-0.246567, 1.378193, 0.326986)",
        "(-0.244261, 1.390229, 0.325482)",
        "(-0.241817, 1.401952, 0.323188)",
        "(-0.240587, 1.407660, 0.321666)",
        "(-0.238324, 1.418609, 0.317961)",
        "(-0.236351, 1.428517, 0.313164)",
        "(-0.234762, 1.437143, 0.307431)",
        "(-0.233193, 1.444589, 0.301247)",
        "(-0.232391, 1.447699, 0.298052)",
        "(-0.230853, 1.452716, 0.291461)",
        "(-0.229338, 1.455828, 0.284753)",
        "(-0.227827, 1.457409, 0.278253)",
        "(-0.226056, 1.457785, 0.272067)",
        "(-0.224984, 1.457517, 0.269038)",
        "(-0.222553, 1.456442, 0.262825)",
        "(-0.219832, 1.454889, 0.256328)",
        "(-0.216997, 1.453468, 0.249816)",
        "(-0.214390, 1.452601, 0.243376)",
        "(-0.213201, 1.452381, 0.240102)",
        "(-0.211101, 1.452225, 0.233141)",
        "(-0.209466, 1.452338, 0.225429)",
        "(-0.208387, 1.452439, 0.216998)",
        "(-0.207730, 1.452436, 0.208428)",
        "(-0.207378, 1.452422, 0.204368)",
        "(-0.206544, 1.452317, 0.196709)",
        "(-0.204974, 1.451305, 0.185677)",
        "(-0.204974, 1.451305, 0.185677)",
        "(-0.204285, 1.449994, 0.177994)",
        "(-0.204112, 1.448448, 0.170572)",
        "(-0.203936, 1.446929, 0.163962)",
        "(-0.203695, 1.445127, 0.157921)",
        "(-0.203544, 1.442720, 0.152246)",
        "(-0.203680, 1.440315, 0.147717)",
        "(-0.203735, 1.439220, 0.146207)",
        "(-0.203735, 1.437222, 0.144333)",
        "(-0.203401, 1.435523, 0.144776)",
        "(-0.202750, 1.434070, 0.146858)",
        "(-0.202062, 1.432964, 0.150690)",
        "(-0.201754, 1.432549, 0.153247)",
        "(-0.201286, 1.431897, 0.159049)",
        "(-0.201154, 1.431576, 0.165692)",
        "(-0.201308, 1.431449, 0.172764)",
        "(-0.201743, 1.431484, 0.179981)",
        "(-0.202140, 1.431581, 0.183590)",
        "(-0.203170, 1.431839, 0.190761)",
        "(-0.204269, 1.432096, 0.197787)",
        "(-0.205187, 1.432335, 0.204463)",
        "(-0.206030, 1.432534, 0.210540)",
        "(-0.206483, 1.432724, 0.213364)",
        "(-0.207583, 1.433499, 0.218723)",
        "(-0.208552, 1.434541, 0.223387)",
        "(-0.209350, 1.435731, 0.227007)",
        "(-0.210182, 1.436998, 0.229376)",
        "(-0.210642, 1.437646, 0.230045)",
        "(-0.211580, 1.438969, 0.230825)",
        "(-0.212120, 1.440255, 0.230758)",
        "(-0.212476, 1.441403, 0.229770)",
        "(-0.212568, 1.441894, 0.228930)",
        "(-0.212520, 1.442857, 0.226952)",
        "(-0.211960, 1.444129, 0.224778)",
        "(-0.210935, 1.446010, 0.222769)",
        "(-0.209649, 1.448376, 0.220619)",
        "(-0.208104, 1.451126, 0.218121)",
        "(-0.207220, 1.452685, 0.216812)",
        "(-0.205361, 1.456522, 0.214128)",
        "(-0.203443, 1.461026, 0.211346)",
        "(-0.201574, 1.466088, 0.208288)",
        "(-0.199542, 1.471559, 0.205014)",
        "(-0.198262, 1.474558, 0.203291)",
        "(-0.195574, 1.480641, 0.199631)",
        "(-0.193167, 1.487152, 0.195359)",
        "(-0.191034, 1.493888, 0.190639)",
        "(-0.188946, 1.500902, 0.185435)",
        "(-0.187886, 1.504425, 0.182719)",
        "(-0.185677, 1.511241, 0.176989)",
        "(-0.183535, 1.517943, 0.170680)",
        "(-0.180857, 1.523503, 0.163948)",
        "(-0.178187, 1.528540, 0.156582)",
        "(-0.176904, 1.531163, 0.152654)",
        "(-0.175097, 1.536144, 0.144558)",
        "(-0.173466, 1.540717, 0.135966)",
        "(-0.171827, 1.544893, 0.126996)",
        "(-0.170421, 1.548819, 0.117867)",
        "(-0.169994, 1.550706, 0.113282)",
        "(-0.169639, 1.554439, 0.104065)",
        "(-0.169741, 1.557853, 0.094942)",
        "(-0.170225, 1.560813, 0.086126)",
        "(-0.171088, 1.563331, 0.077765)",
        "(-0.171613, 1.564211, 0.073836)",
        "(-0.172542, 1.565375, 0.066087)",
        "(-0.173390, 1.565605, 0.058845)",
        "(-0.174522, 1.565149, 0.052214)",
        "(-0.175739, 1.563944, 0.046172)",
        "(-0.176344, 1.563080, 0.043409)",
        "(-0.177527, 1.561187, 0.038453)",
        "(-0.178837, 1.558628, 0.034497)",
        "(-0.179498, 1.554600, 0.031349)",
        "(-0.179354, 1.549657, 0.028578)",
        "(-0.179014, 1.547136, 0.027297)",
        "(-0.179528, 1.542197, 0.025603)",
        "(-0.180477, 1.536970, 0.024042)",
        "(-0.181306, 1.531315, 0.022255)",
        "(-0.182745, 1.525576, 0.020352)",
        "(-0.183741, 1.522699, 0.019361)",
        "(-0.186137, 1.516929, 0.017416)",
        "(-0.189434, 1.511290, 0.015867)",
        "(-0.193120, 1.505824, 0.014531)",
        "(-0.196880, 1.499758, 0.012898)",
        "(-0.198651, 1.496397, 0.011950)",
        "(-0.202203, 1.488838, 0.010078)",
        "(-0.205744, 1.481061, 0.008856)",
        "(-0.209188, 1.473496, 0.008771)",
        "(-0.211866, 1.465881, 0.009010)",
        "(-0.212578, 1.461881, 0.009328)",
        "(-0.213796, 1.453931, 0.010326)",
        "(-0.214885, 1.446525, 0.012577)",
        "(-0.216042, 1.439906, 0.016039)",
        "(-0.216579, 1.433685, 0.020062)",
        "(-0.216376, 1.430531, 0.022166)",
        "(-0.215897, 1.424063, 0.026535)",
        "(-0.215759, 1.417867, 0.031473)",
        "(-0.215819, 1.412084, 0.036758)",
        "(-0.215500, 1.406416, 0.041751)",
        "(-0.215220, 1.403449, 0.043998)",
        "(-0.214743, 1.397440, 0.048115)",
        "(-0.214784, 1.391773, 0.052093)",
        "(-0.215219, 1.386561, 0.056163)",
        "(-0.215864, 1.381704, 0.060214)",
        "(-0.216134, 1.379355, 0.062206)",
        "(-0.216573, 1.374688, 0.066129)",
        "(-0.217098, 1.370173, 0.070037)",
        "(-0.217788, 1.365674, 0.074015)",
        "(-0.218659, 1.361121, 0.078083)",
        "(-0.219073, 1.358787, 0.080103)",
        "(-0.219770, 1.354001, 0.083920)",
        "(-0.220573, 1.349152, 0.087612)",
        "(-0.221687, 1.344338, 0.091365)",
        "(-0.223094, 1.339621, 0.095272)",
        "(-0.223769, 1.337296, 0.097276)",
        "(-0.224974, 1.332755, 0.101325)",
        "(-0.226172, 1.328321, 0.105452)",
        "(-0.227392, 1.323898, 0.109517)",
        "(-0.227961, 1.321700, 0.111511)",
        "(-0.228981, 1.317369, 0.115417)",
        "(-0.229967, 1.313294, 0.119129)",
        "(-0.231128, 1.309533, 0.122579)",
        "(-0.232621, 1.306009, 0.125703)",
        "(-0.234446, 1.302584, 0.128505)",
        "(-0.235320, 1.300849, 0.129828)",
        "(-0.237004, 1.297241, 0.132485)",
        "(-0.238599, 1.293564, 0.135303)",
        "(-0.240014, 1.289848, 0.138274)",
        "(-0.240884, 1.285999, 0.141218)",
        "(-0.241333, 1.284056, 0.142730)",
        "(-0.242243, 1.281028, 0.145503)",
        "(-0.243177, 1.278557, 0.148432)",
        "(-0.243998, 1.276595, 0.151481)",
        "(-0.244702, 1.275097, 0.154487)",
        "(-0.245071, 1.274578, 0.155948)",
        "(-0.245905, 1.273954, 0.158781)",
        "(-0.246763, 1.273969, 0.161664)",
        "(-0.247442, 1.274451, 0.164676)",
        "(-0.247945, 1.275183, 0.167777)",
        "(-0.248159, 1.275626, 0.169364)",
        "(-0.248638, 1.276573, 0.172573)",
        "(-0.249187, 1.277563, 0.175929)",
        "(-0.249717, 1.278458, 0.179473)",
        "(-0.250309, 1.279237, 0.183279)",
        "(-0.250625, 1.279516, 0.185295)",
        "(-0.251360, 1.279917, 0.189545)",
        "(-0.252217, 1.280036, 0.194175)",
        "(-0.253212, 1.279828, 0.199100)",
        "(-0.254300, 1.279281, 0.204323)",
        "(-0.254783, 1.278856, 0.207110)",
        "(-0.255715, 1.277898, 0.212900)",
        "(-0.256534, 1.276793, 0.219173)",
        "(-0.257328, 1.275802, 0.225813)",
        "(-0.257834, 1.275256, 0.233210)",
        "(-0.257969, 1.275170, 0.237090)",
        "(-0.258069, 1.275459, 0.245294)",
        "(-0.258065, 1.276435, 0.253769)",
        "(-0.257959, 1.278108, 0.262429)",
        "(-0.257992, 1.280266, 0.270868)",
        "(-0.258081, 1.281460, 0.274919)",
        "(-0.258370, 1.284086, 0.282521)",
        "(-0.258811, 1.286885, 0.289273)",
        "(-0.259481, 1.289690, 0.295117)",
        "(-0.260163, 1.292324, 0.300046)",
        "(-0.260568, 1.293470, 0.302142)",
        "(-0.261265, 1.295501, 0.305904)",
        "(-0.262053, 1.297019, 0.308685)",
        "(-0.263069, 1.298200, 0.310553)",
        "(-0.264050, 1.298773, 0.311453)",
        "(-0.264477, 1.298822, 0.311611)",
        "(-0.265276, 1.298693, 0.311525)",
        "(-0.265863, 1.298142, 0.310580)",
        "(-0.266310, 1.297360, 0.308834)",
        "(-0.266505, 1.296597, 0.306290)",
        "(-0.266454, 1.296293, 0.304691)",
        "(-0.266095, 1.295819, 0.301410)",
        "(-0.265408, 1.295885, 0.297966)",
        "(-0.264620, 1.296896, 0.294597)",
        "(-0.264172, 1.297685, 0.292921)",
        "(-0.263103, 1.299822, 0.289451)",
        "(-0.261885, 1.302684, 0.285751)",
        "(-0.260973, 1.306275, 0.281756)",
        "(-0.260262, 1.310581, 0.277603)",
        "(-0.259766, 1.315575, 0.273283)",
        "(-0.259583, 1.318272, 0.271024)",
        "(-0.259400, 1.323691, 0.266100)",
        "(-0.259393, 1.329061, 0.260731)",
        "(-0.259755, 1.334579, 0.255208)",
        "(-0.260454, 1.340219, 0.249786)",
        "(-0.260856, 1.342985, 0.247111)",
        "(-0.261837, 1.348300, 0.241706)",
        "(-0.263155, 1.353171, 0.236195)",
        "(-0.264838, 1.357536, 0.230568)",
        "(-0.266759, 1.361479, 0.224950)",
        "(-0.267803, 1.363276, 0.222117)",
        "(-0.269954, 1.366436, 0.216322)",
        "(-0.272184, 1.368738, 0.210253)",
        "(-0.274361, 1.370000, 0.203987)",
        "(-0.276659, 1.370222, 0.197666)",
        "(-0.277798, 1.369878, 0.194568)",
        "(-0.280088, 1.368434, 0.188523)",
        "(-0.282436, 1.365894, 0.182612)",
        "(-0.284702, 1.362308, 0.176907)",
        "(-0.286935, 1.357766, 0.171534)",
        "(-0.287919, 1.355090, 0.169011)",
        "(-0.289760, 1.349126, 0.164168)",
        "(-0.291421, 1.342081, 0.159569)",
        "(-0.292915, 1.334319, 0.155381)",
        "(-0.294201, 1.326138, 0.151871)",
        "(-0.294727, 1.321941, 0.150300)",
        "(-0.295696, 1.313422, 0.147757)",
        "(-0.296647, 1.305064, 0.145628)",
        "(-0.297927, 1.296907, 0.143951)",
        "(-0.299708, 1.288874, 0.142363)",
        "(-0.301011, 1.284892, 0.141499)",
        "(-0.303959, 1.276889, 0.139473)",
        "(-0.307478, 1.268811, 0.137109)",
        "(-0.311230, 1.260468, 0.134270)",
        "(-0.315203, 1.251902, 0.131038)",
        "(-0.317354, 1.247623, 0.129306)",
        "(-0.322083, 1.239372, 0.126025)",
        "(-0.326992, 1.231372, 0.122999)",
        "(-0.331787, 1.223342, 0.120017)",
        "(-0.334121, 1.219312, 0.118501)",
        "(-0.338603, 1.211070, 0.115549)",
        "(-0.342608, 1.202594, 0.113043)",
        "(-0.346054, 1.193931, 0.111533)",
        "(-0.348720, 1.184815, 0.110845)",
        "(-0.350931, 1.174862, 0.110559)",
        "(-0.351722, 1.169316, 0.110468)",
        "(-0.353333, 1.157814, 0.110521)",
        "(-0.355109, 1.146502, 0.111350)",
        "(-0.356926, 1.135507, 0.113033)",
        "(-0.358824, 1.124641, 0.115263)",
        "(-0.359767, 1.119034, 0.116446)",
        "(-0.361722, 1.107109, 0.118682)",
        "(-0.363794, 1.094532, 0.120726)",
        "(-0.365885, 1.081488, 0.122845)",
        "(-0.367020, 1.074952, 0.124024)",
        "(-0.369209, 1.062215, 0.127281)",
        "(-0.371264, 1.049146, 0.131933)",
        "(-0.373345, 1.035264, 0.137780)",
        "(-0.375729, 1.021207, 0.144521)",
        "(-0.378470, 1.008151, 0.152387)",
        "(-0.379919, 1.001874, 0.156508)",
        "(-0.383124, 0.989958, 0.165402)",
        "(-0.386854, 0.978490, 0.174784)",
        "(-0.390957, 0.968130, 0.184306)",
        "(-0.395376, 0.960274, 0.193784)",
        "(-0.397586, 0.956946, 0.198210)",
        "(-0.402026, 0.951108, 0.206285)",
        "(-0.406599, 0.946005, 0.213361)",
        "(-0.411459, 0.940916, 0.219892)",
        "(-0.416711, 0.935715, 0.225830)",
        "(-0.419479, 0.933126, 0.228650)",
        "(-0.425143, 0.928012, 0.234037)",
        "(-0.430937, 0.922837, 0.239118)",
        "(-0.436475, 0.918273, 0.243719)",
        "(-0.441211, 0.915226, 0.247638)",
        "(-0.442828, 0.914496, 0.249039)",
        "(-0.445388, 0.914218, 0.251613)",
        "(-0.446543, 0.915463, 0.253411)",
        "(-0.446751, 0.917622, 0.254192)",
        "(-0.445958, 0.920490, 0.253662)",
        "(-0.445140, 0.922171, 0.252859)",
        "(-0.443052, 0.925557, 0.250519)",
        "(-0.440474, 0.928748, 0.247193)",
        "(-0.437435, 0.931654, 0.243018)",
        "(-0.434138, 0.934270, 0.238114)",
        "(-0.432397, 0.935456, 0.235435)",
        "(-0.428822, 0.937666, 0.229859)",
        "(-0.425228, 0.939587, 0.224117)",
        "(-0.421586, 0.941458, 0.218411)",
        "(-0.417689, 0.943869, 0.213009)",
        "(-0.415597, 0.945391, 0.210478)",
        "(-0.411309, 0.948826, 0.205550)",
        "(-0.407039, 0.952700, 0.200607)",
        "(-0.402939, 0.956739, 0.195770)",
        "(-0.399064, 0.960506, 0.190973)",
        "(-0.397226, 0.962239, 0.188668)",
        "(-0.393909, 0.965288, 0.184222)",
        "(-0.391074, 0.967576, 0.180088)",
        "(-0.388675, 0.969093, 0.176567)",
        "(-0.386648, 0.970031, 0.173804)",
        "(-0.385909, 0.970089, 0.172834)",
        "(-0.384418, 0.970387, 0.171065)",
        "(-0.382506, 0.971474, 0.170251)",
        "(-0.379968, 0.974765, 0.170899)",
        "(-0.376589, 0.979730, 0.172086)",
        "(-0.374615, 0.982801, 0.172472)",
        "(-0.369546, 0.991296, 0.172768)",
        "(-0.362737, 1.002813, 0.173023)",
        "(-0.354311, 1.016952, 0.174049)",
        "(-0.344531, 1.033412, 0.176180)",
        "(-0.339473, 1.042185, 0.177417)",
        "(-0.328891, 1.061809, 0.180220)",
        "(-0.318355, 1.083632, 0.182125)",
        "(-0.307974, 1.106498, 0.183025)",
        "(-0.297997, 1.130868, 0.183487)",
        "(-0.292929, 1.143927, 0.183722)",
        "(-0.284410, 1.168042, 0.183736)",
        "(-0.276499, 1.192326, 0.183487)",
        "(-0.268706, 1.216518, 0.182911)",
        "(-0.265049, 1.228771, 0.182338)",
        "(-0.258001, 1.253422, 0.180765)",
        "(-0.251617, 1.278190, 0.178704)",
        "(-0.245765, 1.302615, 0.176276)",
        "(-0.240703, 1.326140, 0.173277)",
        "(-0.236717, 1.348277, 0.168930)",
        "(-0.235049, 1.358951, 0.166439)",
        "(-0.232292, 1.379060, 0.160943)",
        "(-0.230716, 1.398087, 0.155380)",
        "(-0.230153, 1.415532, 0.149670)",
        "(-0.230285, 1.430730, 0.143473)",
        "(-0.230551, 1.437647, 0.140185)",
        "(-0.231266, 1.449989, 0.133384)",
        "(-0.232833, 1.460653, 0.126806)",
        "(-0.234623, 1.469990, 0.120665)",
        "(-0.236181, 1.477861, 0.114872)",
        "(-0.236971, 1.481128, 0.112074)",
        "(-0.238295, 1.486594, 0.106489)",
        "(-0.239502, 1.490666, 0.101266)",
        "(-0.240791, 1.493900, 0.097006)",
        "(-0.241726, 1.496318, 0.093635)",
        "(-0.241827, 1.497111, 0.092133)",
        "(-0.241460, 1.497984, 0.089128)",
        "(-0.240944, 1.498153, 0.086233)",
        "(-0.241235, 1.498449, 0.084039)",
        "(-0.242374, 1.498935, 0.082674)",
        "(-0.243007, 1.499208, 0.082251)",
        "(-0.243969, 1.499613, 0.081578)",
        "(-0.244008, 1.499617, 0.081023)",
        "(-0.243941, 1.499409, 0.080517)",
        "(-0.244396, 1.499347, 0.080168)",
        "(-0.244694, 1.499323, 0.080089)",
        "(-0.245154, 1.499018, 0.079913)",
        "(-0.245499, 1.498319, 0.079742)",
        "(-0.245632, 1.497164, 0.079496)",
        "(-0.245402, 1.495626, 0.079199)",
        "(-0.245112, 1.494774, 0.079070)",
        "(-0.244447, 1.493065, 0.078892)",
        "(-0.243875, 1.491372, 0.078809)",
        "(-0.243413, 1.489775, 0.078777)",
        "(-0.243107, 1.488320, 0.078664)",
        "(-0.243020, 1.487617, 0.078571)",
        "(-0.242853, 1.486293, 0.078329)",
        "(-0.242696, 1.485129, 0.078045)",
        "(-0.242606, 1.484255, 0.077839)",
        "(-0.242754, 1.483613, 0.077719)",
        "(-0.242969, 1.483369, 0.077688)",
        "(-0.243406, 1.483032, 0.077696)",
        "(-0.243773, 1.482755, 0.077721)",
        "(-0.244215, 1.482355, 0.077759)",
        "(-0.244832, 1.481842, 0.077755)",
        "(-0.245205, 1.481590, 0.077792)",
        "(-0.245930, 1.481078, 0.077964)",
        "(-0.246530, 1.480578, 0.078345)",
        "(-0.246864, 1.480165, 0.079016)",
        "(-0.247000, 1.479884, 0.079991)",
        "(-0.247117, 1.479792, 0.080537)",
        "(-0.247324, 1.479730, 0.081769)",
        "(-0.247472, 1.479733, 0.082993)",
        "(-0.247426, 1.479740, 0.084207)",
        "(-0.247439, 1.479802, 0.085389)",
        "(-0.247475, 1.479887, 0.085945)",
        "(-0.247576, 1.480007, 0.086931)",
        "(-0.247587, 1.480178, 0.087794)",
        "(-0.247591, 1.480578, 0.088637)",
        "(-0.247612, 1.480877, 0.089063)",
        "(-0.247814, 1.481603, 0.089948)",
        "(-0.248026, 1.482362, 0.090741)",
        "(-0.248173, 1.483030, 0.091345)",
        "(-0.248135, 1.483665, 0.091954)",
        "(-0.247976, 1.484431, 0.092647)",
        "(-0.247861, 1.484900, 0.093005)",
        "(-0.247592, 1.485953, 0.093817)",
        "(-0.247377, 1.487027, 0.094595)",
        "(-0.247235, 1.488185, 0.095337)",
        "(-0.247052, 1.489401, 0.096109)",
        "(-0.246955, 1.490116, 0.096483)",
        "(-0.246727, 1.491698, 0.097219)",
        "(-0.246535, 1.493319, 0.097816)",
        "(-0.246593, 1.495085, 0.098203)",
        "(-0.246919, 1.497039, 0.098470)",
        "(-0.247184, 1.498057, 0.098564)",
        "(-0.247792, 1.500095, 0.098715)",
        "(-0.248696, 1.502210, 0.098830)",
        "(-0.249745, 1.504271, 0.098915)",
        "(-0.250842, 1.506009, 0.098958)",
        "(-0.251321, 1.506669, 0.098885)",
        "(-0.252018, 1.507474, 0.098534)",
        "(-0.252321, 1.507540, 0.097875)",
        "(-0.252301, 1.506997, 0.097159)",
        "(-0.252034, 1.506015, 0.096375)",
        "(-0.251783, 1.505393, 0.095978)",
        "(-0.250997, 1.503777, 0.095221)",
        "(-0.249980, 1.501949, 0.094586)",
        "(-0.248493, 1.500008, 0.094267)",
        "(-0.246776, 1.498171, 0.094421)",
        "(-0.245870, 1.497347, 0.094763)",
        "(-0.244012, 1.495905, 0.095908)",
        "(-0.241984, 1.494667, 0.097722)",
        "(-0.239499, 1.493353, 0.100107)",
        "(-0.236369, 1.491859, 0.102986)",
        "(-0.234668, 1.491109, 0.104666)",
        "(-0.231410, 1.489698, 0.108279)",
        "(-0.228456, 1.488441, 0.112239)",
        "(-0.225455, 1.487259, 0.116407)",
        "(-0.222167, 1.486191, 0.120658)",
        "(-0.220447, 1.485785, 0.122820)",
        "(-0.217237, 1.485312, 0.127251)",
        "(-0.214558, 1.485611, 0.132073)",
        "(-0.212042, 1.486544, 0.137073)",
        "(-0.209640, 1.488142, 0.142353)",
        "(-0.208462, 1.489247, 0.145071)",
        "(-0.206448, 1.492069, 0.150628)",
        "(-0.204953, 1.495545, 0.156260)",
        "(-0.203821, 1.499318, 0.161708)",
        "(-0.202854, 1.503343, 0.166958)",
        "(-0.202388, 1.505390, 0.169527)",
        "(-0.201536, 1.509768, 0.174569)",
        "(-0.200880, 1.514436, 0.179358)",
        "(-0.200362, 1.519228, 0.183786)",
        "(-0.199969, 1.524182, 0.187561)",
        "(-0.199830, 1.526705, 0.189242)",
        "(-0.199741, 1.531881, 0.192005)",
        "(-0.199830, 1.537086, 0.194006)",
        "(-0.199948, 1.542090, 0.195255)",
        "(-0.199994, 1.546682, 0.195566)",
        "(-0.199998, 1.548865, 0.195549)",
        "(-0.200080, 1.552746, 0.194521)",
        "(-0.200213, 1.556058, 0.192569)",
        "(-0.200507, 1.558718, 0.189530)",
        "(-0.200726, 1.560792, 0.185717)",
        "(-0.200780, 1.561550, 0.183464)",
        "(-0.200800, 1.562765, 0.178607)",
        "(-0.200709, 1.563406, 0.173062)",
        "(-0.200654, 1.563730, 0.167107)",
        "(-0.200577, 1.563708, 0.160759)",
        "(-0.200499, 1.563552, 0.157468)",
        "(-0.200328, 1.563063, 0.150757)",
        "(-0.200189, 1.562328, 0.143899)",
        "(-0.200081, 1.561501, 0.136975)",
        "(-0.199983, 1.560500, 0.129845)",
        "(-0.199918, 1.559971, 0.126184)",
        "(-0.199839, 1.558849, 0.118607)",
        "(-0.199794, 1.557387, 0.110367)",
        "(-0.199921, 1.555403, 0.101111)",
        "(-0.200633, 1.552514, 0.090721)",
        "(-0.201074, 1.550846, 0.085274)",
        "(-0.202243, 1.547025, 0.073777)",
        "(-0.203781, 1.542789, 0.061712)",
        "(-0.205538, 1.538073, 0.049360)",
        "(-0.207516, 1.532955, 0.036951)",
        "(-0.208646, 1.530307, 0.030783)",
        "(-0.211253, 1.524824, 0.018784)",
        "(-0.214087, 1.519439, 0.007450)",
        "(-0.217034, 1.514226, -0.003189)",
        "(-0.220214, 1.508908, -0.012990)",
        "(-0.221948, 1.506207, -0.017410)",
        "(-0.225341, 1.500877, -0.025275)",
        "(-0.228892, 1.495965, -0.031417)",
        "(-0.232359, 1.491758, -0.035919)",
        "(-0.235683, 1.487393, -0.039574)",
        "(-0.237125, 1.484845, -0.041176)",
        "(-0.239835, 1.478984, -0.044055)",
        "(-0.242833, 1.472556, -0.045970)",
        "(-0.246219, 1.466183, -0.046766)",
        "(-0.249205, 1.459709, -0.046801)",
        "(-0.250446, 1.456302, -0.046621)",
        "(-0.252477, 1.448929, -0.045939)",
        "(-0.253965, 1.441879, -0.044581)",
        "(-0.255200, 1.434962, -0.042205)",
        "(-0.255692, 1.431602, -0.040514)",
        "(-0.256346, 1.425123, -0.036393)",
        "(-0.256228, 1.418930, -0.031407)",
        "(-0.255354, 1.412920, -0.025796)",
        "(-0.254078, 1.407163, -0.019443)",
        "(-0.253397, 1.404469, -0.015898)",
        "(-0.251919, 1.399580, -0.008208)",
        "(-0.250209, 1.395468, 0.000291)",
        "(-0.248424, 1.392125, 0.009404)",
        "(-0.246800, 1.389357, 0.018789)",
        "(-0.246089, 1.388165, 0.023517)",
        "(-0.244775, 1.385997, 0.032835)",
        "(-0.243563, 1.384284, 0.042106)",
        "(-0.242465, 1.383382, 0.051422)",
        "(-0.241230, 1.383138, 0.060574)",
        "(-0.240480, 1.383206, 0.065082)",
        "(-0.238997, 1.383700, 0.074090)",
        "(-0.237777, 1.385166, 0.083231)",
        "(-0.236646, 1.387473, 0.092587)",
        "(-0.235274, 1.390290, 0.102106)",
        "(-0.233852, 1.393610, 0.111610)",
        "(-0.233206, 1.395471, 0.116334)",
        "(-0.232112, 1.399551, 0.125685)",
        "(-0.231095, 1.403830, 0.134888)",
        "(-0.230157, 1.408155, 0.143851)",
        "(-0.229345, 1.412674, 0.152726)",
        "(-0.229018, 1.415026, 0.157133)",
        "(-0.228384, 1.419801, 0.165744)",
        "(-0.227421, 1.424445, 0.174054)",
        "(-0.226427, 1.429227, 0.182131)",
        "(-0.226036, 1.431747, 0.185971)",
        "(-0.225443, 1.436894, 0.193253)",
        "(-0.224762, 1.442051, 0.199901)",
        "(-0.223863, 1.447278, 0.205937)",
        "(-0.222918, 1.452628, 0.211295)",
        "(-0.222394, 1.455368, 0.213705)",
        "(-0.221331, 1.460966, 0.218030)",
        "(-0.220107, 1.466594, 0.221702)",
        "(-0.218524, 1.472311, 0.224716)",
        "(-0.216585, 1.478274, 0.227120)",
        "(-0.214532, 1.484465, 0.228868)",
        "(-0.213478, 1.487643, 0.229367)",
        "(-0.211437, 1.494081, 0.229731)",
        "(-0.209494, 1.500683, 0.228900)",
        "(-0.207500, 1.507386, 0.227092)",
        "(-0.205493, 1.514199, 0.224238)",
        "(-0.204514, 1.517588, 0.222328)",
        "(-0.202728, 1.524195, 0.217638)",
        "(-0.201313, 1.530642, 0.211696)",
        "(-0.200269, 1.536803, 0.204578)",
        "(-0.199674, 1.542445, 0.196453)",
        "(-0.199469, 1.544920, 0.191900)",
        "(-0.199124, 1.549263, 0.182208)",
        "(-0.198776, 1.553130, 0.172155)",
        "(-0.198726, 1.556310, 0.161683)",
        "(-0.199136, 1.558879, 0.150966)",
        "(-0.199431, 1.559777, 0.145487)",
        "(-0.199960, 1.560897, 0.134345)",
        "(-0.200487, 1.561043, 0.123068)",
        "(-0.201112, 1.560625, 0.111942)",
        "(-0.201450, 1.560256, 0.106363)",
        "(-0.202282, 1.559071, 0.095014)",
        "(-0.203342, 1.556967, 0.083348)",
        "(-0.204574, 1.554121, 0.071505)",
        "(-0.205987, 1.550914, 0.059694)",
        "(-0.207546, 1.547368, 0.047975)",
        "(-0.208510, 1.545376, 0.042139)",
        "(-0.211002, 1.541008, 0.030513)",
        "(-0.213673, 1.536195, 0.019365)",
        "(-0.216357, 1.531054, 0.008833)",
        "(-0.219147, 1.525606, -0.001038)",
        "(-0.220626, 1.522660, -0.005749)",
        "(-0.223769, 1.516178, -0.014873)",
        "(-0.226963, 1.508649, -0.023393)",
        "(-0.230244, 1.500351, -0.030987)",
        "(-0.233484, 1.491460, -0.037497)",
        "(-0.234990, 1.486704, -0.040377)",
        "(-0.237938, 1.476567, -0.045838)",
        "(-0.240857, 1.465422, -0.050564)",
        "(-0.243610, 1.453527, -0.054277)",
        "(-0.246066, 1.441219, -0.056725)",
        "(-0.247080, 1.435028, -0.057465)",
        "(-0.248933, 1.422721, -0.058327)",
        "(-0.250840, 1.410476, -0.058210)",
        "(-0.252864, 1.398163, -0.056684)",
        "(-0.253934, 1.391958, -0.055640)",
        "(-0.256293, 1.379473, -0.052652)",
        "(-0.258736, 1.367154, -0.048586)",
        "(-0.260818, 1.354875, -0.043395)",
        "(-0.262899, 1.342756, -0.037057)",
        "(-0.263922, 1.336877, -0.033462)",
        "(-0.265744, 1.325415, -0.025715)",
        "(-0.267394, 1.314440, -0.016968)",
        "(-0.269078, 1.303916, -0.007247)",
        "(-0.270438, 1.293716, 0.003646)",
        "(-0.271004, 1.288648, 0.009182)",
        "(-0.271970, 1.278801, 0.020672)",
        "(-0.273057, 1.269648, 0.032697)",
        "(-0.274273, 1.261367, 0.045285)",
        "(-0.275601, 1.254036, 0.058169)",
        "(-0.276178, 1.250778, 0.064652)",
        "(-0.277040, 1.245115, 0.077607)",
        "(-0.277523, 1.240937, 0.090715)",
        "(-0.277563, 1.238233, 0.103949)",
        "(-0.277236, 1.236928, 0.117271)",
        "(-0.276908, 1.236734, 0.123951)",
        "(-0.275866, 1.237574, 0.137395)",
        "(-0.274368, 1.239661, 0.150839)",
        "(-0.272506, 1.242909, 0.164266)",
        "(-0.270165, 1.247896, 0.177566)",
        "(-0.269008, 1.250581, 0.184176)",
        "(-0.266411, 1.257151, 0.196937)",
        "(-0.263579, 1.264430, 0.209303)",
        "(-0.260433, 1.272851, 0.221234)",
        "(-0.257031, 1.282041, 0.232959)",
        "(-0.253698, 1.292273, 0.243807)",
        "(-0.251955, 1.297392, 0.249090)",
        "(-0.248358, 1.308434, 0.258744)",
        "(-0.244669, 1.320283, 0.267699)",
        "(-0.240880, 1.332981, 0.275765)",
        "(-0.237252, 1.346550, 0.282490)",
        "(-0.235538, 1.353511, 0.285250)",
        "(-0.232182, 1.367605, 0.289813)",
        "(-0.228967, 1.382172, 0.292478)",
        "(-0.225953, 1.397005, 0.293845)",
        "(-0.222954, 1.411871, 0.293493)",
        "(-0.221463, 1.419348, 0.292960)",
        "(-0.218827, 1.434469, 0.290695)",
        "(-0.216472, 1.449456, 0.287393)",
        "(-0.214182, 1.464007, 0.282826)",
        "(-0.212089, 1.478140, 0.277309)",
        "(-0.211218, 1.484949, 0.274129)"
    ],
    "rightHandRotations": [
        "(320.344200, 75.641160, 341.903600)",
        "(320.470100, 75.649770, 341.874800)",
        "(320.673800, 75.737350, 341.773500)",
        "(320.846400, 75.902160, 341.570600)",
        "(320.878700, 75.921880, 341.507900)",
        "(320.885500, 75.880920, 341.522700)",
        "(320.961100, 75.816060, 341.597100)",
        "(321.131000, 75.760750, 341.623500)",
        "(321.292400, 75.873730, 341.494800)",
        "(321.342200, 75.918080, 341.431500)",
        "(321.366400, 75.928200, 341.356700)",
        "(321.378800, 75.949940, 341.293400)",
        "(321.382900, 75.984120, 341.140300)",
        "(321.290200, 75.967110, 341.155800)",
        "(321.232600, 75.945590, 341.136300)",
        "(321.072300, 75.936200, 340.874000)",
        "(320.946000, 75.962720, 340.563100)",
        "(320.950100, 75.940160, 340.336200)",
        "(321.059900, 75.863620, 340.165200)",
        "(321.128100, 75.844420, 340.058100)",
        "(321.375600, 75.813770, 339.785000)",
        "(321.672500, 75.865520, 339.555500)",
        "(322.023100, 75.836450, 339.382400)",
        "(322.336400, 75.740680, 339.291100)",
        "(322.517000, 75.679630, 339.225400)",
        "(322.943100, 75.511680, 339.195400)",
        "(323.262200, 75.251120, 339.519800)",
        "(323.603100, 75.119170, 339.558100)",
        "(323.994800, 75.118710, 339.248000)",
        "(324.213500, 75.159360, 339.105700)",
        "(324.583600, 75.032240, 339.075600)",
        "(324.889300, 74.804490, 339.221400)",
        "(325.114700, 74.664330, 339.164100)",
        "(325.290300, 74.658780, 339.003200)",
        "(325.403700, 74.684750, 338.893200)",
        "(325.621000, 74.814210, 338.602400)",
        "(325.796000, 75.015630, 338.243200)",
        "(326.009100, 75.301500, 337.665600)",
        "(326.214200, 75.629820, 336.930700)",
        "(326.304800, 75.808740, 336.486600)",
        "(326.276700, 76.258470, 335.168700)",
        "(326.085300, 76.854060, 333.411500)",
        "(326.041500, 77.609390, 331.331100)",
        "(326.062600, 78.307060, 329.605400)",
        "(325.966400, 78.560620, 328.936300)",
        "(325.703100, 78.950260, 327.782800)",
        "(325.274500, 79.268650, 327.071700)",
        "(324.734100, 79.316380, 327.040200)",
        "(324.124800, 78.997480, 327.479300)",
        "(323.863600, 78.799450, 327.686100)",
        "(323.277800, 78.494920, 328.265600)",
        "(322.526700, 78.143300, 329.187800)",
        "(321.761300, 77.876040, 330.065700)",
        "(321.141500, 77.690000, 330.734600)",
        "(320.926300, 77.637610, 330.965000)",
        "(320.475200, 77.542050, 331.371400)",
        "(319.859600, 77.283870, 331.789300)",
        "(319.263800, 77.070790, 332.114700)",
        "(318.521000, 76.624820, 332.759500)",
        "(318.292100, 76.454580, 333.123000)",
        "(317.756400, 76.057250, 333.749600)",
        "(317.076700, 75.569390, 334.463300)",
        "(316.130200, 75.079270, 335.260400)",
        "(315.129900, 74.638840, 335.934400)",
        "(314.669400, 74.473450, 336.211900)",
        "(313.810200, 74.161770, 336.720100)",
        "(313.004100, 73.810200, 337.297700)",
        "(312.261000, 73.634280, 337.833300)",
        "(311.434900, 73.417710, 338.454300)",
        "(310.971900, 73.276790, 338.763300)",
        "(310.060000, 72.964570, 339.392200)",
        "(309.188500, 72.660820, 340.028900)",
        "(308.410400, 72.498790, 340.560400)",
        "(307.755500, 72.246070, 341.053000)",
        "(307.332500, 71.988150, 341.433900)",
        "(306.314200, 71.311150, 342.503100)",
        "(305.321700, 70.545460, 343.703500)",
        "(304.759400, 69.940490, 344.790700)",
        "(304.505800, 69.411670, 345.845200)",
        "(304.292000, 69.104610, 346.374900)",
        "(303.741500, 68.311760, 347.508900)",
        "(303.135500, 67.389780, 348.922500)",
        "(302.633500, 66.520050, 350.195700)",
        "(302.311400, 65.741820, 351.282800)",
        "(302.247400, 65.421500, 351.871600)",
        "(302.236100, 64.514410, 353.565400)",
        "(302.144900, 63.781590, 354.905800)",
        "(0.000000, 89.999990, 270.000000)",
        "(0.000000, 89.999990, 270.000000)",
        "(0.000000, 89.999990, 270.000000)",
        "(0.000000, 89.999990, 270.000000)",
        "(0.000000, 89.999990, 270.000000)",
        "(0.000000, 89.999990, 270.000000)",
        "(0.000000, 89.999990, 270.000000)",
        "(0.000000, 89.999990, 270.000000)",
        "(0.000000, 89.999990, 270.000000)",
        "(0.000000, 89.999990, 270.000000)",
        "(0.000000, 89.999990, 270.000000)",
        "(0.000000, 89.999990, 270.000000)",
        "(0.000000, 89.999990, 270.000000)",
        "(0.000000, 89.999990, 270.000000)",
        "(0.000000, 89.999990, 270.000000)",
        "(0.000000, 89.999990, 270.000000)",
        "(0.000000, 89.999990, 270.000000)",
        "(0.000000, 89.999990, 270.000000)",
        "(0.000000, 89.999990, 270.000000)",
        "(0.000000, 89.999990, 270.000000)",
        "(0.000000, 89.999990, 270.000000)",
        "(0.000000, 89.999990, 270.000000)",
        "(0.000000, 89.999990, 270.000000)",
        "(0.000000, 89.999990, 270.000000)",
        "(0.000000, 89.999990, 270.000000)",
        "(0.000000, 89.999990, 270.000000)",
        "(0.000000, 89.999990, 270.000000)",
        "(0.000000, 89.999990, 270.000000)",
        "(0.000000, 89.999990, 270.000000)",
        "(0.000000, 89.999990, 270.000000)",
        "(0.000000, 89.999990, 270.000000)",
        "(0.000000, 89.999990, 270.000000)",
        "(0.000000, 89.999990, 270.000000)",
        "(0.000000, 89.999990, 270.000000)",
        "(0.000000, 89.999990, 270.000000)",
        "(0.000000, 89.999990, 270.000000)",
        "(0.000000, 89.999990, 270.000000)",
        "(0.000000, 89.999990, 270.000000)",
        "(0.000000, 89.999990, 270.000000)",
        "(0.000000, 89.999990, 270.000000)",
        "(0.000000, 89.999990, 270.000000)",
        "(0.000000, 89.999990, 270.000000)",
        "(0.000000, 89.999990, 270.000000)",
        "(0.000000, 89.999990, 270.000000)",
        "(0.000000, 89.999990, 270.000000)",
        "(0.000000, 89.999990, 270.000000)",
        "(0.000000, 89.999990, 270.000000)",
        "(0.000000, 89.999990, 270.000000)",
        "(0.000000, 89.999990, 270.000000)",
        "(0.000000, 89.999990, 270.000000)",
        "(0.000000, 89.999990, 270.000000)",
        "(0.000000, 89.999990, 270.000000)",
        "(0.000000, 89.999990, 270.000000)",
        "(0.000000, 89.999990, 270.000000)",
        "(0.000000, 89.999990, 270.000000)",
        "(0.000000, 89.999990, 270.000000)",
        "(0.000000, 89.999990, 270.000000)",
        "(0.000000, 89.999990, 270.000000)",
        "(0.000000, 89.999990, 270.000000)",
        "(0.000000, 89.999990, 270.000000)",
        "(0.000000, 89.999990, 270.000000)",
        "(0.000000, 89.999990, 270.000000)",
        "(0.000000, 89.999990, 270.000000)",
        "(0.000000, 89.999990, 270.000000)",
        "(0.000000, 89.999990, 270.000000)",
        "(0.000000, 89.999990, 270.000000)",
        "(0.000000, 89.999990, 270.000000)",
        "(0.000000, 89.999990, 270.000000)",
        "(0.000000, 89.999990, 270.000000)",
        "(0.000000, 89.999990, 270.000000)",
        "(0.000000, 89.999990, 270.000000)",
        "(0.000000, 89.999990, 270.000000)",
        "(0.000000, 89.999990, 270.000000)",
        "(0.000000, 89.999990, 270.000000)",
        "(0.000000, 89.999990, 270.000000)",
        "(0.000000, 89.999990, 270.000000)",
        "(0.000000, 89.999990, 270.000000)",
        "(0.000000, 89.999990, 270.000000)",
        "(0.000000, 89.999990, 270.000000)",
        "(0.000000, 89.999990, 270.000000)",
        "(0.000000, 89.999990, 270.000000)",
        "(0.000000, 89.999990, 270.000000)",
        "(0.000000, 89.999990, 270.000000)",
        "(0.000000, 89.999990, 270.000000)",
        "(0.000000, 89.999990, 270.000000)",
        "(0.000000, 89.999990, 270.000000)",
        "(0.000000, 89.999990, 270.000000)",
        "(0.000000, 89.999990, 270.000000)",
        "(0.000000, 89.999990, 270.000000)",
        "(0.000000, 89.999990, 270.000000)",
        "(0.000000, 89.999990, 270.000000)",
        "(0.000000, 89.999990, 270.000000)",
        "(0.000000, 89.999990, 270.000000)",
        "(0.000000, 89.999990, 270.000000)",
        "(0.000000, 89.999990, 270.000000)",
        "(0.000000, 89.999990, 270.000000)",
        "(0.000000, 89.999990, 270.000000)",
        "(0.000000, 89.999990, 270.000000)",
        "(0.000000, 89.999990, 270.000000)",
        "(0.000000, 89.999990, 270.000000)",
        "(0.000000, 89.999990, 270.000000)",
        "(0.000000, 89.999990, 270.000000)",
        "(0.000000, 89.999990, 270.000000)",
        "(0.000000, 89.999990, 270.000000)",
        "(0.000000, 89.999990, 270.000000)",
        "(0.000000, 89.999990, 270.000000)",
        "(0.000000, 89.999990, 270.000000)",
        "(0.000000, 89.999990, 270.000000)",
        "(0.000000, 89.999990, 270.000000)",
        "(0.000000, 89.999990, 270.000000)",
        "(0.000000, 89.999990, 270.000000)",
        "(0.000000, 89.999990, 270.000000)",
        "(0.000000, 89.999990, 270.000000)",
        "(0.000000, 89.999990, 270.000000)",
        "(0.000000, 89.999990, 270.000000)",
        "(0.000000, 89.999990, 270.000000)",
        "(0.000000, 89.999990, 270.000000)",
        "(0.000000, 89.999990, 270.000000)",
        "(0.000000, 89.999990, 270.000000)",
        "(0.000000, 89.999990, 270.000000)",
        "(0.000000, 89.999990, 270.000000)",
        "(0.000000, 89.999990, 270.000000)",
        "(0.000000, 89.999990, 270.000000)",
        "(0.000000, 89.999990, 270.000000)",
        "(0.000000, 89.999990, 270.000000)",
        "(0.000000, 89.999990, 270.000000)",
        "(0.000000, 89.999990, 270.000000)",
        "(0.000000, 89.999990, 270.000000)",
        "(0.000000, 89.999990, 270.000000)",
        "(0.000000, 89.999990, 270.000000)",
        "(0.000000, 89.999990, 270.000000)",
        "(0.000000, 89.999990, 270.000000)",
        "(0.000000, 89.999990, 270.000000)",
        "(0.000000, 89.999990, 270.000000)",
        "(0.000000, 89.999990, 270.000000)",
        "(0.000000, 89.999990, 270.000000)",
        "(0.000000, 89.999990, 270.000000)",
        "(0.000000, 89.999990, 270.000000)",
        "(0.000000, 89.999990, 270.000000)",
        "(0.000000, 89.999990, 270.000000)",
        "(0.000000, 89.999990, 270.000000)",
        "(0.000000, 89.999990, 270.000000)",
        "(0.000000, 89.999990, 270.000000)",
        "(0.000000, 89.999990, 270.000000)",
        "(0.000000, 89.999990, 270.000000)",
        "(0.000000, 89.999990, 270.000000)",
        "(0.000000, 89.999990, 270.000000)",
        "(0.000000, 89.999990, 270.000000)",
        "(0.000000, 89.999990, 270.000000)",
        "(0.000000, 89.999990, 270.000000)",
        "(0.000000, 89.999990, 270.000000)",
        "(0.000000, 89.999990, 270.000000)",
        "(0.000000, 89.999990, 270.000000)",
        "(0.000000, 89.999990, 270.000000)",
        "(0.000000, 89.999990, 270.000000)",
        "(0.000000, 89.999990, 270.000000)",
        "(0.000000, 89.999990, 270.000000)",
        "(0.000000, 89.999990, 270.000000)",
        "(0.000000, 89.999990, 270.000000)",
        "(0.000000, 89.999990, 270.000000)",
        "(0.000000, 89.999990, 270.000000)",
        "(0.000000, 89.999990, 270.000000)",
        "(0.000000, 89.999990, 270.000000)",
        "(0.000000, 89.999990, 270.000000)",
        "(0.000000, 89.999990, 270.000000)",
        "(0.000000, 89.999990, 270.000000)",
        "(0.000000, 89.999990, 270.000000)",
        "(0.000000, 89.999990, 270.000000)",
        "(0.000000, 89.999990, 270.000000)",
        "(0.000000, 89.999990, 270.000000)",
        "(0.000000, 89.999990, 270.000000)",
        "(0.000000, 89.999990, 270.000000)",
        "(0.000000, 89.999990, 270.000000)",
        "(0.000000, 89.999990, 270.000000)",
        "(0.000000, 89.999990, 270.000000)",
        "(0.000000, 89.999990, 270.000000)",
        "(0.000000, 89.999990, 270.000000)",
        "(0.000000, 89.999990, 270.000000)",
        "(0.000000, 89.999990, 270.000000)",
        "(0.000000, 89.999990, 270.000000)",
        "(0.000000, 89.999990, 270.000000)",
        "(0.000000, 89.999990, 270.000000)",
        "(0.000000, 89.999990, 270.000000)",
        "(0.000000, 89.999990, 270.000000)",
        "(0.000000, 89.999990, 270.000000)",
        "(0.000000, 89.999990, 270.000000)",
        "(0.000000, 89.999990, 270.000000)",
        "(0.000000, 89.999990, 270.000000)",
        "(0.000000, 89.999990, 270.000000)",
        "(0.000000, 89.999990, 270.000000)",
        "(0.000000, 89.999990, 270.000000)",
        "(0.000000, 89.999990, 270.000000)",
        "(0.000000, 89.999990, 270.000000)",
        "(0.000000, 89.999990, 270.000000)",
        "(0.000000, 89.999990, 270.000000)",
        "(0.000000, 89.999990, 270.000000)",
        "(0.000000, 89.999990, 270.000000)",
        "(0.000000, 89.999990, 270.000000)",
        "(0.000000, 89.999990, 270.000000)",
        "(0.000000, 89.999990, 270.000000)",
        "(0.000000, 89.999990, 270.000000)",
        "(0.000000, 89.999990, 270.000000)",
        "(0.000000, 89.999990, 270.000000)",
        "(0.000000, 89.999990, 270.000000)",
        "(0.000000, 89.999990, 270.000000)",
        "(0.000000, 89.999990, 270.000000)",
        "(0.000000, 89.999990, 270.000000)",
        "(0.000000, 89.999990, 270.000000)",
        "(0.000000, 89.999990, 270.000000)",
        "(0.000000, 89.999990, 270.000000)",
        "(0.000000, 89.999990, 270.000000)",
        "(0.000000, 89.999990, 270.000000)",
        "(0.000000, 89.999990, 270.000000)",
        "(0.000000, 89.999990, 270.000000)",
        "(0.000000, 89.999990, 270.000000)",
        "(0.000000, 89.999990, 270.000000)",
        "(0.000000, 89.999990, 270.000000)",
        "(0.000000, 89.999990, 270.000000)",
        "(0.000000, 89.999990, 270.000000)",
        "(0.000000, 89.999990, 270.000000)",
        "(0.000000, 89.999990, 270.000000)",
        "(0.000000, 89.999990, 270.000000)",
        "(0.000000, 89.999990, 270.000000)",
        "(0.000000, 89.999990, 270.000000)",
        "(0.000000, 89.999990, 270.000000)",
        "(0.000000, 89.999990, 270.000000)",
        "(0.000000, 89.999990, 270.000000)",
        "(0.000000, 89.999990, 270.000000)",
        "(0.000000, 89.999990, 270.000000)",
        "(0.000000, 89.999990, 270.000000)",
        "(0.000000, 89.999990, 270.000000)",
        "(0.000000, 89.999990, 270.000000)",
        "(0.000000, 89.999990, 270.000000)",
        "(0.000000, 89.999990, 270.000000)",
        "(0.000000, 89.999990, 270.000000)",
        "(0.000000, 89.999990, 270.000000)",
        "(0.000000, 89.999990, 270.000000)",
        "(0.000000, 89.999990, 270.000000)",
        "(0.000000, 89.999990, 270.000000)",
        "(0.000000, 89.999990, 270.000000)",
        "(0.000000, 89.999990, 270.000000)",
        "(0.000000, 89.999990, 270.000000)",
        "(0.000000, 89.999990, 270.000000)",
        "(0.000000, 89.999990, 270.000000)",
        "(0.000000, 89.999990, 270.000000)",
        "(0.000000, 89.999990, 270.000000)",
        "(0.000000, 89.999990, 270.000000)",
        "(0.000000, 89.999990, 270.000000)",
        "(0.000000, 89.999990, 270.000000)",
        "(0.000000, 89.999990, 270.000000)",
        "(0.000000, 89.999990, 270.000000)",
        "(0.000000, 89.999990, 270.000000)",
        "(0.000000, 89.999990, 270.000000)",
        "(0.000000, 89.999990, 270.000000)",
        "(0.000000, 89.999990, 270.000000)",
        "(0.000000, 89.999990, 270.000000)",
        "(0.000000, 89.999990, 270.000000)",
        "(0.000000, 89.999990, 270.000000)",
        "(0.000000, 89.999990, 270.000000)",
        "(0.000000, 89.999990, 270.000000)",
        "(0.000000, 89.999990, 270.000000)",
        "(0.000000, 89.999990, 270.000000)",
        "(0.000000, 89.999990, 270.000000)",
        "(0.000000, 89.999990, 270.000000)",
        "(0.000000, 89.999990, 270.000000)",
        "(0.000000, 89.999990, 270.000000)",
        "(0.000000, 89.999990, 270.000000)",
        "(0.000000, 89.999990, 270.000000)",
        "(0.000000, 89.999990, 270.000000)",
        "(0.000000, 89.999990, 270.000000)",
        "(0.000000, 89.999990, 270.000000)",
        "(0.000000, 89.999990, 270.000000)",
        "(0.000000, 89.999990, 270.000000)",
        "(0.000000, 89.999990, 270.000000)",
        "(0.000000, 89.999990, 270.000000)",
        "(0.000000, 89.999990, 270.000000)",
        "(0.000000, 89.999990, 270.000000)",
        "(0.000000, 89.999990, 270.000000)",
        "(0.000000, 89.999990, 270.000000)",
        "(0.000000, 89.999990, 270.000000)",
        "(0.000000, 89.999990, 270.000000)",
        "(0.000000, 89.999990, 270.000000)",
        "(0.000000, 89.999990, 270.000000)",
        "(0.000000, 89.999990, 270.000000)",
        "(0.000000, 89.999990, 270.000000)",
        "(0.000000, 89.999990, 270.000000)",
        "(0.000000, 89.999990, 270.000000)",
        "(0.000000, 89.999990, 270.000000)",
        "(0.000000, 89.999990, 270.000000)",
        "(0.000000, 89.999990, 270.000000)",
        "(0.000000, 89.999990, 270.000000)",
        "(0.000000, 89.999990, 270.000000)",
        "(0.000000, 89.999990, 270.000000)",
        "(0.000000, 89.999990, 270.000000)",
        "(0.000000, 89.999990, 270.000000)",
        "(0.000000, 89.999990, 270.000000)",
        "(0.000000, 89.999990, 270.000000)",
        "(0.000000, 89.999990, 270.000000)",
        "(0.000000, 89.999990, 270.000000)",
        "(0.000000, 89.999990, 270.000000)",
        "(0.000000, 89.999990, 270.000000)",
        "(0.000000, 89.999990, 270.000000)",
        "(0.000000, 89.999990, 270.000000)",
        "(0.000000, 89.999990, 270.000000)",
        "(0.000000, 89.999990, 270.000000)",
        "(0.000000, 89.999990, 270.000000)",
        "(0.000000, 89.999990, 270.000000)",
        "(0.000000, 89.999990, 270.000000)",
        "(0.000000, 89.999990, 270.000000)",
        "(0.000000, 89.999990, 270.000000)",
        "(0.000000, 89.999990, 270.000000)",
        "(0.000000, 89.999990, 270.000000)",
        "(0.000000, 89.999990, 270.000000)",
        "(0.000000, 89.999990, 270.000000)",
        "(0.000000, 89.999990, 270.000000)",
        "(0.000000, 89.999990, 270.000000)",
        "(0.000000, 89.999990, 270.000000)",
        "(0.000000, 89.999990, 270.000000)",
        "(0.000000, 89.999990, 270.000000)",
        "(0.000000, 89.999990, 270.000000)",
        "(0.000000, 89.999990, 270.000000)",
        "(0.000000, 89.999990, 270.000000)",
        "(0.000000, 89.999990, 270.000000)",
        "(0.000000, 89.999990, 270.000000)",
        "(0.000000, 89.999990, 270.000000)",
        "(0.000000, 89.999990, 270.000000)",
        "(0.000000, 89.999990, 270.000000)",
        "(0.000000, 89.999990, 270.000000)",
        "(0.000000, 89.999990, 270.000000)",
        "(0.000000, 89.999990, 270.000000)",
        "(0.000000, 89.999990, 270.000000)",
        "(0.000000, 89.999990, 270.000000)",
        "(0.000000, 89.999990, 270.000000)",
        "(0.000000, 89.999990, 270.000000)",
        "(0.000000, 89.999990, 270.000000)",
        "(0.000000, 89.999990, 270.000000)",
        "(0.000000, 89.999990, 270.000000)",
        "(0.000000, 89.999990, 270.000000)",
        "(0.000000, 89.999990, 270.000000)",
        "(0.000000, 89.999990, 270.000000)",
        "(0.000000, 89.999990, 270.000000)",
        "(0.000000, 89.999990, 270.000000)",
        "(0.000000, 89.999990, 270.000000)",
        "(0.000000, 89.999990, 270.000000)",
        "(0.000000, 89.999990, 270.000000)",
        "(0.000000, 89.999990, 270.000000)",
        "(0.000000, 89.999990, 270.000000)",
        "(0.000000, 89.999990, 270.000000)",
        "(0.000000, 89.999990, 270.000000)",
        "(0.000000, 89.999990, 270.000000)",
        "(0.000000, 89.999990, 270.000000)",
        "(0.000000, 89.999990, 270.000000)",
        "(0.000000, 89.999990, 270.000000)",
        "(0.000000, 89.999990, 270.000000)",
        "(0.000000, 89.999990, 270.000000)",
        "(0.000000, 89.999990, 270.000000)",
        "(0.000000, 89.999990, 270.000000)",
        "(0.000000, 89.999990, 270.000000)",
        "(0.000000, 89.999990, 270.000000)",
        "(0.000000, 89.999990, 270.000000)",
        "(0.000000, 89.999990, 270.000000)",
        "(0.000000, 89.999990, 270.000000)",
        "(0.000000, 89.999990, 270.000000)",
        "(0.000000, 89.999990, 270.000000)",
        "(0.000000, 89.999990, 270.000000)",
        "(0.000000, 89.999990, 270.000000)",
        "(0.000000, 89.999990, 270.000000)",
        "(0.000000, 89.999990, 270.000000)",
        "(0.000000, 89.999990, 270.000000)",
        "(0.000000, 89.999990, 270.000000)",
        "(0.000000, 89.999990, 270.000000)",
        "(0.000000, 89.999990, 270.000000)",
        "(0.000000, 89.999990, 270.000000)",
        "(0.000000, 89.999990, 270.000000)",
        "(0.000000, 89.999990, 270.000000)",
        "(0.000000, 89.999990, 270.000000)",
        "(0.000000, 89.999990, 270.000000)",
        "(0.000000, 89.999990, 270.000000)",
        "(0.000000, 89.999990, 270.000000)",
        "(0.000000, 89.999990, 270.000000)",
        "(0.000000, 89.999990, 270.000000)",
        "(0.000000, 89.999990, 270.000000)",
        "(0.000000, 89.999990, 270.000000)",
        "(0.000000, 89.999990, 270.000000)",
        "(0.000000, 89.999990, 270.000000)",
        "(0.000000, 89.999990, 270.000000)",
        "(0.000000, 89.999990, 270.000000)",
        "(0.000000, 89.999990, 270.000000)",
        "(0.000000, 89.999990, 270.000000)",
        "(0.000000, 89.999990, 270.000000)",
        "(0.000000, 89.999990, 270.000000)",
        "(0.000000, 89.999990, 270.000000)",
        "(0.000000, 89.999990, 270.000000)",
        "(0.000000, 89.999990, 270.000000)",
        "(0.000000, 89.999990, 270.000000)",
        "(0.000000, 89.999990, 270.000000)",
        "(0.000000, 89.999990, 270.000000)",
        "(0.000000, 89.999990, 270.000000)",
        "(0.000000, 89.999990, 270.000000)",
        "(0.000000, 89.999990, 270.000000)",
        "(0.000000, 89.999990, 270.000000)",
        "(0.000000, 89.999990, 270.000000)",
        "(0.000000, 89.999990, 270.000000)",
        "(0.000000, 89.999990, 270.000000)",
        "(0.000000, 89.999990, 270.000000)",
        "(0.000000, 89.999990, 270.000000)",
        "(0.000000, 89.999990, 270.000000)",
        "(0.000000, 89.999990, 270.000000)",
        "(0.000000, 89.999990, 270.000000)",
        "(0.000000, 89.999990, 270.000000)",
        "(0.000000, 89.999990, 270.000000)",
        "(0.000000, 89.999990, 270.000000)",
        "(0.000000, 89.999990, 270.000000)",
        "(0.000000, 89.999990, 270.000000)",
        "(0.000000, 89.999990, 270.000000)",
        "(0.000000, 89.999990, 270.000000)",
        "(0.000000, 89.999990, 270.000000)",
        "(0.000000, 89.999990, 270.000000)",
        "(0.000000, 89.999990, 270.000000)",
        "(0.000000, 89.999990, 270.000000)",
        "(0.000000, 89.999990, 270.000000)",
        "(0.000000, 89.999990, 270.000000)",
        "(0.000000, 89.999990, 270.000000)",
        "(0.000000, 89.999990, 270.000000)",
        "(0.000000, 89.999990, 270.000000)",
        "(0.000000, 89.999990, 270.000000)",
        "(0.000000, 89.999990, 270.000000)",
        "(0.000000, 89.999990, 270.000000)",
        "(0.000000, 89.999990, 270.000000)",
        "(0.000000, 89.999990, 270.000000)",
        "(0.000000, 89.999990, 270.000000)",
        "(0.000000, 89.999990, 270.000000)",
        "(0.000000, 89.999990, 270.000000)",
        "(0.000000, 89.999990, 270.000000)",
        "(0.000000, 89.999990, 270.000000)",
        "(0.000000, 89.999990, 270.000000)",
        "(0.000000, 89.999990, 270.000000)",
        "(0.000000, 89.999990, 270.000000)",
        "(0.000000, 89.999990, 270.000000)",
        "(0.000000, 89.999990, 270.000000)",
        "(0.000000, 89.999990, 270.000000)",
        "(0.000000, 89.999990, 270.000000)",
        "(0.000000, 89.999990, 270.000000)",
        "(0.000000, 89.999990, 270.000000)",
        "(0.000000, 89.999990, 270.000000)",
        "(0.000000, 89.999990, 270.000000)",
        "(0.000000, 89.999990, 270.000000)",
        "(0.000000, 89.999990, 270.000000)",
        "(0.000000, 89.999990, 270.000000)",
        "(0.000000, 89.999990, 270.000000)",
        "(0.000000, 89.999990, 270.000000)",
        "(0.000000, 89.999990, 270.000000)",
        "(0.000000, 89.999990, 270.000000)",
        "(0.000000, 89.999990, 270.000000)",
        "(0.000000, 89.999990, 270.000000)",
        "(0.000000, 89.999990, 270.000000)",
        "(0.000000, 89.999990, 270.000000)",
        "(0.000000, 89.999990, 270.000000)",
        "(0.000000, 89.999990, 270.000000)",
        "(0.000000, 89.999990, 270.000000)",
        "(0.000000, 89.999990, 270.000000)",
        "(0.000000, 89.999990, 270.000000)",
        "(0.000000, 89.999990, 270.000000)",
        "(0.000000, 89.999990, 270.000000)",
        "(0.000000, 89.999990, 270.000000)",
        "(0.000000, 89.999990, 270.000000)",
        "(0.000000, 89.999990, 270.000000)",
        "(0.000000, 89.999990, 270.000000)",
        "(0.000000, 89.999990, 270.000000)",
        "(0.000000, 89.999990, 270.000000)",
        "(0.000000, 89.999990, 270.000000)",
        "(0.000000, 89.999990, 270.000000)",
        "(0.000000, 89.999990, 270.000000)",
        "(0.000000, 89.999990, 270.000000)",
        "(0.000000, 89.999990, 270.000000)",
        "(0.000000, 89.999990, 270.000000)",
        "(0.000000, 89.999990, 270.000000)",
        "(0.000000, 89.999990, 270.000000)",
        "(0.000000, 89.999990, 270.000000)",
        "(0.000000, 89.999990, 270.000000)",
        "(0.000000, 89.999990, 270.000000)",
        "(0.000000, 89.999990, 270.000000)",
        "(0.000000, 89.999990, 270.000000)",
        "(0.000000, 89.999990, 270.000000)",
        "(0.000000, 89.999990, 270.000000)",
        "(0.000000, 89.999990, 270.000000)",
        "(0.000000, 89.999990, 270.000000)",
        "(0.000000, 89.999990, 270.000000)",
        "(0.000000, 89.999990, 270.000000)",
        "(0.000000, 89.999990, 270.000000)",
        "(0.000000, 89.999990, 270.000000)",
        "(0.000000, 89.999990, 270.000000)",
        "(0.000000, 89.999990, 270.000000)",
        "(0.000000, 89.999990, 270.000000)",
        "(0.000000, 89.999990, 270.000000)",
        "(0.000000, 89.999990, 270.000000)",
        "(0.000000, 89.999990, 270.000000)",
        "(0.000000, 89.999990, 270.000000)",
        "(0.000000, 89.999990, 270.000000)",
        "(0.000000, 89.999990, 270.000000)",
        "(0.000000, 89.999990, 270.000000)",
        "(0.000000, 89.999990, 270.000000)",
        "(0.000000, 89.999990, 270.000000)",
        "(0.000000, 89.999990, 270.000000)",
        "(0.000000, 89.999990, 270.000000)",
        "(0.000000, 89.999990, 270.000000)",
        "(0.000000, 89.999990, 270.000000)",
        "(0.000000, 89.999990, 270.000000)",
        "(0.000000, 89.999990, 270.000000)",
        "(0.000000, 89.999990, 270.000000)",
        "(0.000000, 89.999990, 270.000000)",
        "(0.000000, 89.999990, 270.000000)",
        "(0.000000, 89.999990, 270.000000)",
        "(0.000000, 89.999990, 270.000000)",
        "(0.000000, 89.999990, 270.000000)",
        "(0.000000, 89.999990, 270.000000)",
        "(0.000000, 89.999990, 270.000000)",
        "(0.000000, 89.999990, 270.000000)",
        "(0.000000, 89.999990, 270.000000)",
        "(0.000000, 89.999990, 270.000000)",
        "(0.000000, 89.999990, 270.000000)",
        "(0.000000, 89.999990, 270.000000)",
        "(0.000000, 89.999990, 270.000000)",
        "(0.000000, 89.999990, 270.000000)",
        "(0.000000, 89.999990, 270.000000)",
        "(0.000000, 89.999990, 270.000000)",
        "(0.000000, 89.999990, 270.000000)",
        "(0.000000, 89.999990, 270.000000)",
        "(0.000000, 89.999990, 270.000000)",
        "(0.000000, 89.999990, 270.000000)",
        "(0.000000, 89.999990, 270.000000)",
        "(0.000000, 89.999990, 270.000000)",
        "(0.000000, 89.999990, 270.000000)",
        "(0.000000, 89.999990, 270.000000)",
        "(0.000000, 89.999990, 270.000000)",
        "(0.000000, 89.999990, 270.000000)",
        "(0.000000, 89.999990, 270.000000)",
        "(0.000000, 89.999990, 270.000000)",
        "(0.000000, 89.999990, 270.000000)",
        "(0.000000, 89.999990, 270.000000)",
        "(0.000000, 89.999990, 270.000000)",
        "(0.000000, 89.999990, 270.000000)",
        "(0.000000, 89.999990, 270.000000)",
        "(0.000000, 89.999990, 270.000000)",
        "(0.000000, 89.999990, 270.000000)",
        "(0.000000, 89.999990, 270.000000)",
        "(0.000000, 89.999990, 270.000000)",
        "(0.000000, 89.999990, 270.000000)",
        "(0.000000, 89.999990, 270.000000)",
        "(0.000000, 89.999990, 270.000000)",
        "(0.000000, 89.999990, 270.000000)",
        "(0.000000, 89.999990, 270.000000)",
        "(0.000000, 89.999990, 270.000000)",
        "(0.000000, 89.999990, 270.000000)",
        "(0.000000, 89.999990, 270.000000)",
        "(0.000000, 89.999990, 270.000000)",
        "(0.000000, 89.999990, 270.000000)",
        "(0.000000, 89.999990, 270.000000)",
        "(0.000000, 89.999990, 270.000000)",
        "(0.000000, 89.999990, 270.000000)",
        "(0.000000, 89.999990, 270.000000)",
        "(0.000000, 89.999990, 270.000000)",
        "(0.000000, 89.999990, 270.000000)",
        "(0.000000, 89.999990, 270.000000)",
        "(0.000000, 89.999990, 270.000000)",
        "(0.000000, 89.999990, 270.000000)",
        "(0.000000, 89.999990, 270.000000)",
        "(0.000000, 89.999990, 270.000000)",
        "(0.000000, 89.999990, 270.000000)",
        "(0.000000, 89.999990, 270.000000)",
        "(0.000000, 89.999990, 270.000000)",
        "(0.000000, 89.999990, 270.000000)",
        "(0.000000, 89.999990, 270.000000)",
        "(0.000000, 89.999990, 270.000000)",
        "(0.000000, 89.999990, 270.000000)",
        "(0.000000, 89.999990, 270.000000)",
        "(0.000000, 89.999990, 270.000000)",
        "(0.000000, 89.999990, 270.000000)",
        "(0.000000, 89.999990, 270.000000)",
        "(0.000000, 89.999990, 270.000000)",
        "(0.000000, 89.999990, 270.000000)",
        "(0.000000, 89.999990, 270.000000)",
        "(0.000000, 89.999990, 270.000000)",
        "(0.000000, 89.999990, 270.000000)",
        "(0.000000, 89.999990, 270.000000)",
        "(0.000000, 89.999990, 270.000000)",
        "(0.000000, 89.999990, 270.000000)",
        "(0.000000, 89.999990, 270.000000)",
        "(0.000000, 89.999990, 270.000000)",
        "(0.000000, 89.999990, 270.000000)",
        "(0.000000, 89.999990, 270.000000)",
        "(0.000000, 89.999990, 270.000000)",
        "(0.000000, 89.999990, 270.000000)",
        "(0.000000, 89.999990, 270.000000)",
        "(0.000000, 89.999990, 270.000000)",
        "(0.000000, 89.999990, 270.000000)",
        "(0.000000, 89.999990, 270.000000)",
        "(0.000000, 89.999990, 270.000000)",
        "(0.000000, 89.999990, 270.000000)",
        "(0.000000, 89.999990, 270.000000)",
        "(0.000000, 89.999990, 270.000000)",
        "(0.000000, 89.999990, 270.000000)",
        "(0.000000, 89.999990, 270.000000)",
        "(0.000000, 89.999990, 270.000000)",
        "(0.000000, 89.999990, 270.000000)",
        "(0.000000, 89.999990, 270.000000)",
        "(0.000000, 89.999990, 270.000000)",
        "(0.000000, 89.999990, 270.000000)",
        "(0.000000, 89.999990, 270.000000)",
        "(0.000000, 89.999990, 270.000000)",
        "(0.000000, 89.999990, 270.000000)",
        "(0.000000, 89.999990, 270.000000)",
        "(0.000000, 89.999990, 270.000000)",
        "(0.000000, 89.999990, 270.000000)",
        "(0.000000, 89.999990, 270.000000)",
        "(0.000000, 89.999990, 270.000000)",
        "(0.000000, 89.999990, 270.000000)",
        "(0.000000, 89.999990, 270.000000)",
        "(0.000000, 89.999990, 270.000000)",
        "(0.000000, 89.999990, 270.000000)",
        "(0.000000, 89.999990, 270.000000)",
        "(0.000000, 89.999990, 270.000000)",
        "(0.000000, 89.999990, 270.000000)",
        "(0.000000, 89.999990, 270.000000)",
        "(0.000000, 89.999990, 270.000000)",
        "(0.000000, 89.999990, 270.000000)",
        "(0.000000, 89.999990, 270.000000)",
        "(0.000000, 89.999990, 270.000000)",
        "(0.000000, 89.999990, 270.000000)",
        "(0.000000, 89.999990, 270.000000)",
        "(0.000000, 89.999990, 270.000000)",
        "(0.000000, 89.999990, 270.000000)",
        "(0.000000, 89.999990, 270.000000)",
        "(0.000000, 89.999990, 270.000000)",
        "(0.000000, 89.999990, 270.000000)",
        "(0.000000, 89.999990, 270.000000)",
        "(0.000000, 89.999990, 270.000000)",
        "(0.000000, 89.999990, 270.000000)",
        "(0.000000, 89.999990, 270.000000)",
        "(0.000000, 89.999990, 270.000000)",
        "(0.000000, 89.999990, 270.000000)",
        "(0.000000, 89.999990, 270.000000)",
        "(0.000000, 89.999990, 270.000000)",
        "(0.000000, 89.999990, 270.000000)",
        "(0.000000, 89.999990, 270.000000)",
        "(0.000000, 89.999990, 270.000000)",
        "(0.000000, 89.999990, 270.000000)",
        "(0.000000, 89.999990, 270.000000)",
        "(0.000000, 89.999990, 270.000000)",
        "(0.000000, 89.999990, 270.000000)",
        "(0.000000, 89.999990, 270.000000)",
        "(0.000000, 89.999990, 270.000000)",
        "(0.000000, 89.999990, 270.000000)",
        "(0.000000, 89.999990, 270.000000)",
        "(0.000000, 89.999990, 270.000000)",
        "(0.000000, 89.999990, 270.000000)",
        "(0.000000, 89.999990, 270.000000)",
        "(0.000000, 89.999990, 270.000000)",
        "(0.000000, 89.999990, 270.000000)",
        "(0.000000, 89.999990, 270.000000)",
        "(0.000000, 89.999990, 270.000000)",
        "(0.000000, 89.999990, 270.000000)",
        "(0.000000, 89.999990, 270.000000)",
        "(0.000000, 89.999990, 270.000000)",
        "(0.000000, 89.999990, 270.000000)",
        "(0.000000, 89.999990, 270.000000)",
        "(0.000000, 89.999990, 270.000000)",
        "(0.000000, 89.999990, 270.000000)",
        "(0.000000, 89.999990, 270.000000)",
        "(0.000000, 89.999990, 270.000000)",
        "(0.000000, 89.999990, 270.000000)",
        "(0.000000, 89.999990, 270.000000)",
        "(0.000000, 89.999990, 270.000000)",
        "(0.000000, 89.999990, 270.000000)",
        "(0.000000, 89.999990, 270.000000)",
        "(0.000000, 89.999990, 270.000000)",
        "(0.000000, 89.999990, 270.000000)",
        "(0.000000, 89.999990, 270.000000)",
        "(0.000000, 89.999990, 270.000000)",
        "(0.000000, 89.999990, 270.000000)",
        "(0.000000, 89.999990, 270.000000)",
        "(0.000000, 89.999990, 270.000000)",
        "(0.000000, 89.999990, 270.000000)",
        "(0.000000, 89.999990, 270.000000)",
        "(0.000000, 89.999990, 270.000000)",
        "(0.000000, 89.999990, 270.000000)",
        "(0.000000, 89.999990, 270.000000)",
        "(0.000000, 89.999990, 270.000000)",
        "(0.000000, 89.999990, 270.000000)",
        "(0.000000, 89.999990, 270.000000)",
        "(0.000000, 89.999990, 270.000000)",
        "(0.000000, 89.999990, 270.000000)",
        "(0.000000, 89.999990, 270.000000)",
        "(0.000000, 89.999990, 270.000000)",
        "(0.000000, 89.999990, 270.000000)",
        "(0.000000, 89.999990, 270.000000)",
        "(0.000000, 89.999990, 270.000000)",
        "(0.000000, 89.999990, 270.000000)",
        "(0.000000, 89.999990, 270.000000)",
        "(0.000000, 89.999990, 270.000000)",
        "(0.000000, 89.999990, 270.000000)",
        "(0.000000, 89.999990, 270.000000)",
        "(0.000000, 89.999990, 270.000000)",
        "(0.000000, 89.999990, 270.000000)",
        "(0.000000, 89.999990, 270.000000)",
        "(0.000000, 89.999990, 270.000000)",
        "(0.000000, 89.999990, 270.000000)",
        "(0.000000, 89.999990, 270.000000)",
        "(0.000000, 89.999990, 270.000000)",
        "(0.000000, 89.999990, 270.000000)",
        "(0.000000, 89.999990, 270.000000)",
        "(0.000000, 89.999990, 270.000000)",
        "(0.000000, 89.999990, 270.000000)",
        "(0.000000, 89.999990, 270.000000)",
        "(0.000000, 89.999990, 270.000000)",
        "(0.000000, 89.999990, 270.000000)",
        "(0.000000, 89.999990, 270.000000)",
        "(0.000000, 89.999990, 270.000000)",
        "(0.000000, 89.999990, 270.000000)",
        "(0.000000, 89.999990, 270.000000)",
        "(0.000000, 89.999990, 270.000000)",
        "(0.000000, 89.999990, 270.000000)",
        "(0.000000, 89.999990, 270.000000)",
        "(0.000000, 89.999990, 270.000000)",
        "(0.000000, 89.999990, 270.000000)",
        "(0.000000, 89.999990, 270.000000)",
        "(0.000000, 89.999990, 270.000000)",
        "(0.000000, 89.999990, 270.000000)",
        "(0.000000, 89.999990, 270.000000)",
        "(0.000000, 89.999990, 270.000000)",
        "(0.000000, 89.999990, 270.000000)",
        "(0.000000, 89.999990, 270.000000)",
        "(0.000000, 89.999990, 270.000000)",
        "(0.000000, 89.999990, 270.000000)",
        "(0.000000, 89.999990, 270.000000)",
        "(0.000000, 89.999990, 270.000000)",
        "(0.000000, 89.999990, 270.000000)",
        "(0.000000, 89.999990, 270.000000)",
        "(0.000000, 89.999990, 270.000000)",
        "(0.000000, 89.999990, 270.000000)",
        "(0.000000, 89.999990, 270.000000)",
        "(0.000000, 89.999990, 270.000000)",
        "(0.000000, 89.999990, 270.000000)",
        "(0.000000, 89.999990, 270.000000)",
        "(0.000000, 89.999990, 270.000000)",
        "(0.000000, 89.999990, 270.000000)",
        "(0.000000, 89.999990, 270.000000)",
        "(0.000000, 89.999990, 270.000000)",
        "(0.000000, 89.999990, 270.000000)",
        "(0.000000, 89.999990, 270.000000)",
        "(0.000000, 89.999990, 270.000000)",
        "(0.000000, 89.999990, 270.000000)",
        "(0.000000, 89.999990, 270.000000)",
        "(0.000000, 89.999990, 270.000000)",
        "(0.000000, 89.999990, 270.000000)",
        "(0.000000, 89.999990, 270.000000)",
        "(0.000000, 89.999990, 270.000000)",
        "(0.000000, 89.999990, 270.000000)",
        "(0.000000, 89.999990, 270.000000)",
        "(0.000000, 89.999990, 270.000000)",
        "(0.000000, 89.999990, 270.000000)",
        "(0.000000, 89.999990, 270.000000)",
        "(0.000000, 89.999990, 270.000000)",
        "(0.000000, 89.999990, 270.000000)",
        "(0.000000, 89.999990, 270.000000)",
        "(0.000000, 89.999990, 270.000000)",
        "(0.000000, 89.999990, 270.000000)",
        "(0.000000, 89.999990, 270.000000)",
        "(0.000000, 89.999990, 270.000000)",
        "(0.000000, 89.999990, 270.000000)",
        "(0.000000, 89.999990, 270.000000)",
        "(0.000000, 89.999990, 270.000000)",
        "(0.000000, 89.999990, 270.000000)",
        "(0.000000, 89.999990, 270.000000)",
        "(0.000000, 89.999990, 270.000000)",
        "(0.000000, 89.999990, 270.000000)",
        "(0.000000, 89.999990, 270.000000)",
        "(0.000000, 89.999990, 270.000000)",
        "(0.000000, 89.999990, 270.000000)",
        "(0.000000, 89.999990, 270.000000)",
        "(0.000000, 89.999990, 270.000000)",
        "(0.000000, 89.999990, 270.000000)",
        "(0.000000, 89.999990, 270.000000)",
        "(0.000000, 89.999990, 270.000000)",
        "(0.000000, 89.999990, 270.000000)",
        "(0.000000, 89.999990, 270.000000)",
        "(0.000000, 89.999990, 270.000000)",
        "(0.000000, 89.999990, 270.000000)",
        "(0.000000, 89.999990, 270.000000)",
        "(0.000000, 89.999990, 270.000000)",
        "(0.000000, 89.999990, 270.000000)",
        "(0.000000, 89.999990, 270.000000)",
        "(0.000000, 89.999990, 270.000000)",
        "(0.000000, 89.999990, 270.000000)",
        "(0.000000, 89.999990, 270.000000)",
        "(0.000000, 89.999990, 270.000000)",
        "(0.000000, 89.999990, 270.000000)",
        "(0.000000, 89.999990, 270.000000)",
        "(0.000000, 89.999990, 270.000000)",
        "(0.000000, 89.999990, 270.000000)",
        "(0.000000, 89.999990, 270.000000)",
        "(0.000000, 89.999990, 270.000000)",
        "(0.000000, 89.999990, 270.000000)",
        "(0.000000, 89.999990, 270.000000)",
        "(0.000000, 89.999990, 270.000000)",
        "(0.000000, 89.999990, 270.000000)",
        "(0.000000, 89.999990, 270.000000)",
        "(0.000000, 89.999990, 270.000000)",
        "(0.000000, 89.999990, 270.000000)",
        "(0.000000, 89.999990, 270.000000)",
        "(0.000000, 89.999990, 270.000000)",
        "(0.000000, 89.999990, 270.000000)",
        "(0.000000, 89.999990, 270.000000)",
        "(0.000000, 89.999990, 270.000000)",
        "(0.000000, 89.999990, 270.000000)",
        "(0.000000, 89.999990, 270.000000)",
        "(0.000000, 89.999990, 270.000000)",
        "(0.000000, 89.999990, 270.000000)",
        "(0.000000, 89.999990, 270.000000)",
        "(0.000000, 89.999990, 270.000000)",
        "(0.000000, 89.999990, 270.000000)",
        "(0.000000, 89.999990, 270.000000)",
        "(0.000000, 89.999990, 270.000000)",
        "(0.000000, 89.999990, 270.000000)",
        "(0.000000, 89.999990, 270.000000)",
        "(0.000000, 89.999990, 270.000000)",
        "(0.000000, 89.999990, 270.000000)",
        "(0.000000, 89.999990, 270.000000)",
        "(0.000000, 89.999990, 270.000000)",
        "(0.000000, 89.999990, 270.000000)",
        "(0.000000, 89.999990, 270.000000)",
        "(0.000000, 89.999990, 270.000000)",
        "(0.000000, 89.999990, 270.000000)",
        "(0.000000, 89.999990, 270.000000)",
        "(0.000000, 89.999990, 270.000000)",
        "(0.000000, 89.999990, 270.000000)",
        "(0.000000, 89.999990, 270.000000)",
        "(0.000000, 89.999990, 270.000000)",
        "(0.000000, 89.999990, 270.000000)",
        "(0.000000, 89.999990, 270.000000)",
        "(0.000000, 89.999990, 270.000000)",
        "(0.000000, 89.999990, 270.000000)",
        "(0.000000, 89.999990, 270.000000)",
        "(0.000000, 89.999990, 270.000000)",
        "(0.000000, 89.999990, 270.000000)",
        "(0.000000, 89.999990, 270.000000)",
        "(0.000000, 89.999990, 270.000000)",
        "(0.000000, 89.999990, 270.000000)",
        "(0.000000, 89.999990, 270.000000)",
        "(0.000000, 89.999990, 270.000000)",
        "(0.000000, 89.999990, 270.000000)",
        "(0.000000, 89.999990, 270.000000)",
        "(0.000000, 89.999990, 270.000000)",
        "(0.000000, 89.999990, 270.000000)",
        "(0.000000, 89.999990, 270.000000)",
        "(0.000000, 89.999990, 270.000000)",
        "(0.000000, 89.999990, 270.000000)",
        "(0.000000, 89.999990, 270.000000)",
        "(0.000000, 89.999990, 270.000000)",
        "(0.000000, 89.999990, 270.000000)",
        "(0.000000, 89.999990, 270.000000)",
        "(0.000000, 89.999990, 270.000000)",
        "(0.000000, 89.999990, 270.000000)",
        "(0.000000, 89.999990, 270.000000)",
        "(0.000000, 89.999990, 270.000000)",
        "(0.000000, 89.999990, 270.000000)",
        "(0.000000, 89.999990, 270.000000)",
        "(0.000000, 89.999990, 270.000000)",
        "(0.000000, 89.999990, 270.000000)",
        "(0.000000, 89.999990, 270.000000)",
        "(0.000000, 89.999990, 270.000000)",
        "(0.000000, 89.999990, 270.000000)",
        "(0.000000, 89.999990, 270.000000)",
        "(0.000000, 89.999990, 270.000000)",
        "(0.000000, 89.999990, 270.000000)",
        "(0.000000, 89.999990, 270.000000)",
        "(0.000000, 89.999990, 270.000000)",
        "(0.000000, 89.999990, 270.000000)",
        "(0.000000, 89.999990, 270.000000)",
        "(0.000000, 89.999990, 270.000000)",
        "(0.000000, 89.999990, 270.000000)",
        "(0.000000, 89.999990, 270.000000)",
        "(0.000000, 89.999990, 270.000000)",
        "(0.000000, 89.999990, 270.000000)",
        "(0.000000, 89.999990, 270.000000)",
        "(0.000000, 89.999990, 270.000000)",
        "(0.000000, 89.999990, 270.000000)",
        "(0.000000, 89.999990, 270.000000)",
        "(0.000000, 89.999990, 270.000000)",
        "(0.000000, 89.999990, 270.000000)",
        "(0.000000, 89.999990, 270.000000)",
        "(0.000000, 89.999990, 270.000000)",
        "(0.000000, 89.999990, 270.000000)",
        "(0.000000, 89.999990, 270.000000)",
        "(0.000000, 89.999990, 270.000000)",
        "(0.000000, 89.999990, 270.000000)",
        "(0.000000, 89.999990, 270.000000)",
        "(0.000000, 89.999990, 270.000000)",
        "(0.000000, 89.999990, 270.000000)",
        "(0.000000, 89.999990, 270.000000)",
        "(0.000000, 89.999990, 270.000000)",
        "(0.000000, 89.999990, 270.000000)",
        "(0.000000, 89.999990, 270.000000)",
        "(0.000000, 89.999990, 270.000000)",
        "(0.000000, 89.999990, 270.000000)",
        "(0.000000, 89.999990, 270.000000)",
        "(0.000000, 89.999990, 270.000000)",
        "(0.000000, 89.999990, 270.000000)",
        "(0.000000, 89.999990, 270.000000)",
        "(0.000000, 89.999990, 270.000000)",
        "(0.000000, 89.999990, 270.000000)",
        "(0.000000, 89.999990, 270.000000)",
        "(0.000000, 89.999990, 270.000000)",
        "(0.000000, 89.999990, 270.000000)",
        "(0.000000, 89.999990, 270.000000)",
        "(0.000000, 89.999990, 270.000000)",
        "(0.000000, 89.999990, 270.000000)",
        "(0.000000, 89.999990, 270.000000)",
        "(0.000000, 89.999990, 270.000000)",
        "(0.000000, 89.999990, 270.000000)",
        "(0.000000, 89.999990, 270.000000)",
        "(0.000000, 89.999990, 270.000000)",
        "(0.000000, 89.999990, 270.000000)",
        "(0.000000, 89.999990, 270.000000)",
        "(0.000000, 89.999990, 270.000000)",
        "(0.000000, 89.999990, 270.000000)",
        "(0.000000, 89.999990, 270.000000)",
        "(0.000000, 89.999990, 270.000000)",
        "(0.000000, 89.999990, 270.000000)",
        "(0.000000, 89.999990, 270.000000)",
        "(0.000000, 89.999990, 270.000000)",
        "(0.000000, 89.999990, 270.000000)",
        "(0.000000, 89.999990, 270.000000)",
        "(0.000000, 89.999990, 270.000000)",
        "(0.000000, 89.999990, 270.000000)",
        "(0.000000, 89.999990, 270.000000)",
        "(0.000000, 89.999990, 270.000000)",
        "(0.000000, 89.999990, 270.000000)",
        "(0.000000, 89.999990, 270.000000)",
        "(0.000000, 89.999990, 270.000000)",
        "(0.000000, 89.999990, 270.000000)",
        "(0.000000, 89.999990, 270.000000)",
        "(0.000000, 89.999990, 270.000000)",
        "(0.000000, 89.999990, 270.000000)",
        "(0.000000, 89.999990, 270.000000)",
        "(0.000000, 89.999990, 270.000000)",
        "(0.000000, 89.999990, 270.000000)",
        "(0.000000, 89.999990, 270.000000)",
        "(0.000000, 89.999990, 270.000000)",
        "(0.000000, 89.999990, 270.000000)",
        "(0.000000, 89.999990, 270.000000)",
        "(0.000000, 89.999990, 270.000000)",
        "(0.000000, 89.999990, 270.000000)",
        "(0.000000, 89.999990, 270.000000)",
        "(0.000000, 89.999990, 270.000000)",
        "(0.000000, 89.999990, 270.000000)",
        "(0.000000, 89.999990, 270.000000)",
        "(0.000000, 89.999990, 270.000000)",
        "(0.000000, 89.999990, 270.000000)",
        "(0.000000, 89.999990, 270.000000)",
        "(0.000000, 89.999990, 270.000000)",
        "(0.000000, 89.999990, 270.000000)",
        "(0.000000, 89.999990, 270.000000)",
        "(0.000000, 89.999990, 270.000000)",
        "(0.000000, 89.999990, 270.000000)",
        "(0.000000, 89.999990, 270.000000)",
        "(0.000000, 89.999990, 270.000000)",
        "(0.000000, 89.999990, 270.000000)",
        "(0.000000, 89.999990, 270.000000)",
        "(0.000000, 89.999990, 270.000000)",
        "(0.000000, 89.999990, 270.000000)",
        "(0.000000, 89.999990, 270.000000)",
        "(0.000000, 89.999990, 270.000000)",
        "(0.000000, 89.999990, 270.000000)",
        "(0.000000, 89.999990, 270.000000)",
        "(0.000000, 89.999990, 270.000000)",
        "(0.000000, 89.999990, 270.000000)",
        "(0.000000, 89.999990, 270.000000)",
        "(0.000000, 89.999990, 270.000000)",
        "(0.000000, 89.999990, 270.000000)",
        "(0.000000, 89.999990, 270.000000)",
        "(0.000000, 89.999990, 270.000000)",
        "(0.000000, 89.999990, 270.000000)",
        "(0.000000, 89.999990, 270.000000)",
        "(0.000000, 89.999990, 270.000000)",
        "(0.000000, 89.999990, 270.000000)",
        "(0.000000, 89.999990, 270.000000)",
        "(0.000000, 89.999990, 270.000000)",
        "(0.000000, 89.999990, 270.000000)",
        "(0.000000, 89.999990, 270.000000)",
        "(0.000000, 89.999990, 270.000000)",
        "(0.000000, 89.999990, 270.000000)",
        "(0.000000, 89.999990, 270.000000)",
        "(0.000000, 89.999990, 270.000000)",
        "(0.000000, 89.999990, 270.000000)",
        "(0.000000, 89.999990, 270.000000)",
        "(0.000000, 89.999990, 270.000000)",
        "(0.000000, 89.999990, 270.000000)",
        "(0.000000, 89.999990, 270.000000)",
        "(0.000000, 89.999990, 270.000000)",
        "(0.000000, 89.999990, 270.000000)",
        "(0.000000, 89.999990, 270.000000)",
        "(0.000000, 89.999990, 270.000000)",
        "(0.000000, 89.999990, 270.000000)",
        "(0.000000, 89.999990, 270.000000)",
        "(0.000000, 89.999990, 270.000000)",
        "(0.000000, 89.999990, 270.000000)",
        "(0.000000, 89.999990, 270.000000)",
        "(0.000000, 89.999990, 270.000000)",
        "(0.000000, 89.999990, 270.000000)",
        "(0.000000, 89.999990, 270.000000)",
        "(0.000000, 89.999990, 270.000000)",
        "(0.000000, 89.999990, 270.000000)",
        "(0.000000, 89.999990, 270.000000)",
        "(0.000000, 89.999990, 270.000000)",
        "(0.000000, 89.999990, 270.000000)",
        "(0.000000, 89.999990, 270.000000)",
        "(0.000000, 89.999990, 270.000000)",
        "(0.000000, 89.999990, 270.000000)",
        "(0.000000, 89.999990, 270.000000)",
        "(0.000000, 89.999990, 270.000000)",
        "(0.000000, 89.999990, 270.000000)",
        "(0.000000, 89.999990, 270.000000)",
        "(0.000000, 89.999990, 270.000000)",
        "(0.000000, 89.999990, 270.000000)",
        "(0.000000, 89.999990, 270.000000)",
        "(0.000000, 89.999990, 270.000000)",
        "(0.000000, 89.999990, 270.000000)",
        "(0.000000, 89.999990, 270.000000)",
        "(0.000000, 89.999990, 270.000000)",
        "(0.000000, 89.999990, 270.000000)",
        "(0.000000, 89.999990, 270.000000)",
        "(0.000000, 89.999990, 270.000000)",
        "(0.000000, 89.999990, 270.000000)",
        "(0.000000, 89.999990, 270.000000)",
        "(0.000000, 89.999990, 270.000000)",
        "(0.000000, 89.999990, 270.000000)",
        "(0.000000, 89.999990, 270.000000)",
        "(0.000000, 89.999990, 270.000000)",
        "(0.000000, 89.999990, 270.000000)",
        "(0.000000, 89.999990, 270.000000)",
        "(0.000000, 89.999990, 270.000000)",
        "(0.000000, 89.999990, 270.000000)",
        "(0.000000, 89.999990, 270.000000)",
        "(0.000000, 89.999990, 270.000000)",
        "(0.000000, 89.999990, 270.000000)",
        "(0.000000, 89.999990, 270.000000)",
        "(0.000000, 89.999990, 270.000000)",
        "(0.000000, 89.999990, 270.000000)",
        "(0.000000, 89.999990, 270.000000)",
        "(0.000000, 89.999990, 270.000000)",
        "(0.000000, 89.999990, 270.000000)",
        "(0.000000, 89.999990, 270.000000)",
        "(0.000000, 89.999990, 270.000000)",
        "(0.000000, 89.999990, 270.000000)",
        "(0.000000, 89.999990, 270.000000)",
        "(0.000000, 89.999990, 270.000000)",
        "(0.000000, 89.999990, 270.000000)",
        "(0.000000, 89.999990, 270.000000)",
        "(0.000000, 89.999990, 270.000000)",
        "(0.000000, 89.999990, 270.000000)",
        "(0.000000, 89.999990, 270.000000)",
        "(0.000000, 89.999990, 270.000000)",
        "(0.000000, 89.999990, 270.000000)",
        "(0.000000, 89.999990, 270.000000)",
        "(0.000000, 89.999990, 270.000000)",
        "(0.000000, 89.999990, 270.000000)",
        "(0.000000, 89.999990, 270.000000)",
        "(0.000000, 89.999990, 270.000000)",
        "(0.000000, 89.999990, 270.000000)",
        "(0.000000, 89.999990, 270.000000)",
        "(0.000000, 89.999990, 270.000000)",
        "(0.000000, 89.999990, 270.000000)",
        "(0.000000, 89.999990, 270.000000)",
        "(0.000000, 89.999990, 270.000000)",
        "(0.000000, 89.999990, 270.000000)",
        "(0.000000, 89.999990, 270.000000)",
        "(0.000000, 89.999990, 270.000000)",
        "(0.000000, 89.999990, 270.000000)",
        "(0.000000, 89.999990, 270.000000)",
        "(0.000000, 89.999990, 270.000000)",
        "(0.000000, 89.999990, 270.000000)",
        "(0.000000, 89.999990, 270.000000)",
        "(0.000000, 89.999990, 270.000000)",
        "(0.000000, 89.999990, 270.000000)",
        "(0.000000, 89.999990, 270.000000)",
        "(0.000000, 89.999990, 270.000000)",
        "(0.000000, 89.999990, 270.000000)",
        "(0.000000, 89.999990, 270.000000)",
        "(0.000000, 89.999990, 270.000000)",
        "(0.000000, 89.999990, 270.000000)",
        "(0.000000, 89.999990, 270.000000)",
        "(0.000000, 89.999990, 270.000000)",
        "(0.000000, 89.999990, 270.000000)",
        "(0.000000, 89.999990, 270.000000)",
        "(0.000000, 89.999990, 270.000000)",
        "(0.000000, 89.999990, 270.000000)",
        "(0.000000, 89.999990, 270.000000)",
        "(0.000000, 89.999990, 270.000000)",
        "(0.000000, 89.999990, 270.000000)",
        "(0.000000, 89.999990, 270.000000)",
        "(0.000000, 89.999990, 270.000000)",
        "(0.000000, 89.999990, 270.000000)",
        "(0.000000, 89.999990, 270.000000)",
        "(0.000000, 89.999990, 270.000000)",
        "(0.000000, 89.999990, 270.000000)",
        "(0.000000, 89.999990, 270.000000)",
        "(0.000000, 89.999990, 270.000000)",
        "(0.000000, 89.999990, 270.000000)",
        "(0.000000, 89.999990, 270.000000)",
        "(0.000000, 89.999990, 270.000000)",
        "(0.000000, 89.999990, 270.000000)",
        "(0.000000, 89.999990, 270.000000)",
        "(0.000000, 89.999990, 270.000000)",
        "(0.000000, 89.999990, 270.000000)",
        "(0.000000, 89.999990, 270.000000)",
        "(0.000000, 89.999990, 270.000000)",
        "(0.000000, 89.999990, 270.000000)",
        "(0.000000, 89.999990, 270.000000)",
        "(0.000000, 89.999990, 270.000000)",
        "(0.000000, 89.999990, 270.000000)",
        "(0.000000, 89.999990, 270.000000)",
        "(0.000000, 89.999990, 270.000000)",
        "(0.000000, 89.999990, 270.000000)",
        "(0.000000, 89.999990, 270.000000)",
        "(0.000000, 89.999990, 270.000000)",
        "(0.000000, 89.999990, 270.000000)",
        "(0.000000, 89.999990, 270.000000)",
        "(0.000000, 89.999990, 270.000000)",
        "(0.000000, 89.999990, 270.000000)",
        "(0.000000, 89.999990, 270.000000)",
        "(0.000000, 89.999990, 270.000000)",
        "(0.000000, 89.999990, 270.000000)",
        "(0.000000, 89.999990, 270.000000)",
        "(0.000000, 89.999990, 270.000000)",
        "(0.000000, 89.999990, 270.000000)",
        "(0.000000, 89.999990, 270.000000)",
        "(0.000000, 89.999990, 270.000000)",
        "(0.000000, 89.999990, 270.000000)",
        "(0.000000, 89.999990, 270.000000)",
        "(0.000000, 89.999990, 270.000000)",
        "(0.000000, 89.999990, 270.000000)",
        "(0.000000, 89.999990, 270.000000)",
        "(0.000000, 89.999990, 270.000000)",
        "(0.000000, 89.999990, 270.000000)",
        "(0.000000, 89.999990, 270.000000)",
        "(0.000000, 89.999990, 270.000000)",
        "(0.000000, 89.999990, 270.000000)",
        "(0.000000, 89.999990, 270.000000)",
        "(0.000000, 89.999990, 270.000000)",
        "(0.000000, 89.999990, 270.000000)",
        "(0.000000, 89.999990, 270.000000)",
        "(0.000000, 89.999990, 270.000000)",
        "(0.000000, 89.999990, 270.000000)",
        "(0.000000, 89.999990, 270.000000)",
        "(0.000000, 89.999990, 270.000000)",
        "(0.000000, 89.999990, 270.000000)",
        "(0.000000, 89.999990, 270.000000)",
        "(0.000000, 89.999990, 270.000000)",
        "(0.000000, 89.999990, 270.000000)",
        "(0.000000, 89.999990, 270.000000)",
        "(0.000000, 89.999990, 270.000000)",
        "(0.000000, 89.999990, 270.000000)",
        "(0.000000, 89.999990, 270.000000)",
        "(0.000000, 89.999990, 270.000000)",
        "(0.000000, 89.999990, 270.000000)",
        "(0.000000, 89.999990, 270.000000)",
        "(0.000000, 89.999990, 270.000000)",
        "(0.000000, 89.999990, 270.000000)",
        "(0.000000, 89.999990, 270.000000)",
        "(0.000000, 89.999990, 270.000000)",
        "(0.000000, 89.999990, 270.000000)",
        "(0.000000, 89.999990, 270.000000)",
        "(0.000000, 89.999990, 270.000000)",
        "(0.000000, 89.999990, 270.000000)",
        "(0.000000, 89.999990, 270.000000)",
        "(0.000000, 89.999990, 270.000000)",
        "(0.000000, 89.999990, 270.000000)",
        "(0.000000, 89.999990, 270.000000)",
        "(0.000000, 89.999990, 270.000000)",
        "(0.000000, 89.999990, 270.000000)",
        "(0.000000, 89.999990, 270.000000)",
        "(0.000000, 89.999990, 270.000000)",
        "(0.000000, 89.999990, 270.000000)",
        "(0.000000, 89.999990, 270.000000)",
        "(0.000000, 89.999990, 270.000000)",
        "(0.000000, 89.999990, 270.000000)",
        "(0.000000, 89.999990, 270.000000)",
        "(0.000000, 89.999990, 270.000000)",
        "(0.000000, 89.999990, 270.000000)",
        "(0.000000, 89.999990, 270.000000)",
        "(0.000000, 89.999990, 270.000000)",
        "(0.000000, 89.999990, 270.000000)",
        "(0.000000, 89.999990, 270.000000)",
        "(0.000000, 89.999990, 270.000000)",
        "(0.000000, 89.999990, 270.000000)",
        "(0.000000, 89.999990, 270.000000)",
        "(0.000000, 89.999990, 270.000000)",
        "(0.000000, 89.999990, 270.000000)",
        "(0.000000, 89.999990, 270.000000)",
        "(0.000000, 89.999990, 270.000000)",
        "(0.000000, 89.999990, 270.000000)",
        "(0.000000, 89.999990, 270.000000)",
        "(0.000000, 89.999990, 270.000000)",
        "(0.000000, 89.999990, 270.000000)",
        "(0.000000, 89.999990, 270.000000)",
        "(0.000000, 89.999990, 270.000000)",
        "(0.000000, 89.999990, 270.000000)",
        "(0.000000, 89.999990, 270.000000)",
        "(0.000000, 89.999990, 270.000000)",
        "(0.000000, 89.999990, 270.000000)",
        "(0.000000, 89.999990, 270.000000)",
        "(0.000000, 89.999990, 270.000000)",
        "(0.000000, 89.999990, 270.000000)",
        "(0.000000, 89.999990, 270.000000)",
        "(0.000000, 89.999990, 270.000000)",
        "(0.000000, 89.999990, 270.000000)",
        "(0.000000, 89.999990, 270.000000)",
        "(0.000000, 89.999990, 270.000000)",
        "(0.000000, 89.999990, 270.000000)",
        "(0.000000, 89.999990, 270.000000)",
        "(0.000000, 89.999990, 270.000000)",
        "(0.000000, 89.999990, 270.000000)",
        "(0.000000, 89.999990, 270.000000)",
        "(0.000000, 89.999990, 270.000000)",
        "(0.000000, 89.999990, 270.000000)",
        "(0.000000, 89.999990, 270.000000)",
        "(0.000000, 89.999990, 270.000000)",
        "(0.000000, 89.999990, 270.000000)",
        "(0.000000, 89.999990, 270.000000)",
        "(0.000000, 89.999990, 270.000000)",
        "(0.000000, 89.999990, 270.000000)",
        "(0.000000, 89.999990, 270.000000)",
        "(0.000000, 89.999990, 270.000000)",
        "(0.000000, 89.999990, 270.000000)",
        "(0.000000, 89.999990, 270.000000)",
        "(0.000000, 89.999990, 270.000000)",
        "(0.000000, 89.999990, 270.000000)",
        "(0.000000, 89.999990, 270.000000)",
        "(0.000000, 89.999990, 270.000000)",
        "(0.000000, 89.999990, 270.000000)",
        "(0.000000, 89.999990, 270.000000)",
        "(0.000000, 89.999990, 270.000000)",
        "(0.000000, 89.999990, 270.000000)",
        "(0.000000, 89.999990, 270.000000)",
        "(0.000000, 89.999990, 270.000000)",
        "(0.000000, 89.999990, 270.000000)",
        "(0.000000, 89.999990, 270.000000)",
        "(0.000000, 89.999990, 270.000000)",
        "(0.000000, 89.999990, 270.000000)",
        "(0.000000, 89.999990, 270.000000)",
        "(0.000000, 89.999990, 270.000000)",
        "(0.000000, 89.999990, 270.000000)",
        "(0.000000, 89.999990, 270.000000)",
        "(0.000000, 89.999990, 270.000000)",
        "(0.000000, 89.999990, 270.000000)",
        "(0.000000, 89.999990, 270.000000)",
        "(0.000000, 89.999990, 270.000000)",
        "(0.000000, 89.999990, 270.000000)",
        "(0.000000, 89.999990, 270.000000)",
        "(0.000000, 89.999990, 270.000000)",
        "(0.000000, 89.999990, 270.000000)",
        "(0.000000, 89.999990, 270.000000)",
        "(0.000000, 89.999990, 270.000000)",
        "(0.000000, 89.999990, 270.000000)",
        "(0.000000, 89.999990, 270.000000)",
        "(0.000000, 89.999990, 270.000000)",
        "(0.000000, 89.999990, 270.000000)",
        "(0.000000, 89.999990, 270.000000)",
        "(0.000000, 89.999990, 270.000000)",
        "(0.000000, 89.999990, 270.000000)",
        "(0.000000, 89.999990, 270.000000)",
        "(0.000000, 89.999990, 270.000000)",
        "(0.000000, 89.999990, 270.000000)",
        "(0.000000, 89.999990, 270.000000)",
        "(0.000000, 89.999990, 270.000000)",
        "(0.000000, 89.999990, 270.000000)",
        "(0.000000, 89.999990, 270.000000)",
        "(0.000000, 89.999990, 270.000000)",
        "(0.000000, 89.999990, 270.000000)",
        "(0.000000, 89.999990, 270.000000)",
        "(0.000000, 89.999990, 270.000000)",
        "(0.000000, 89.999990, 270.000000)",
        "(0.000000, 89.999990, 270.000000)",
        "(0.000000, 89.999990, 270.000000)",
        "(0.000000, 89.999990, 270.000000)",
        "(0.000000, 89.999990, 270.000000)",
        "(0.000000, 89.999990, 270.000000)",
        "(0.000000, 89.999990, 270.000000)",
        "(0.000000, 89.999990, 270.000000)",
[truncated: 256,764 more chars]
