# Supplementary material for: Playing the mirror game in virtual reality with an autonomous character
Source: Sci Rep. 2022 Dec 9;12:21329. doi: 10.1038/s41598-022-25197-z (PMC9734752; doi:10.1038/s41598-022-25197-z)
Supplement: Supplementary file 2 — Supplementary Information 1. [file 41598_2022_25197_MOESM2_ESM.zip › Data/Couple15/condition1_trial1_player2.json]

{
    "isFemale": false,
    "eyesLevel": 1.684508204460144,
    "timestamps": [
        0.0,
        0.02001953125,
        0.040008544921875,
        0.05999755859375,
        0.08001708984375,
        0.100006103515625,
        0.1199951171875,
        0.1400146484375,
        0.160003662109375,
        0.180023193359375,
        0.20001220703125,
        0.220001220703125,
        0.240020751953125,
        0.260009765625,
        0.279998779296875,
        0.300018310546875,
        0.32000732421875,
        0.339996337890625,
        0.360015869140625,
        0.3800048828125,
        0.399993896484375,
        0.420013427734375,
        0.44000244140625,
        0.46002197265625,
        0.480010986328125,
        0.5,
        0.52001953125,
        0.540008544921875,
        0.55999755859375,
        0.58001708984375,
        0.600006103515625,
        0.6199951171875,
        0.6400146484375,
        0.660003662109375,
        0.680023193359375,
        0.70001220703125,
        0.720001220703125,
        0.740020751953125,
        0.760009765625,
        0.779998779296875,
        0.800018310546875,
        0.82000732421875,
        0.839996337890625,
        0.860015869140625,
        0.8800048828125,
        0.899993896484375,
        0.920013427734375,
        0.94000244140625,
        0.96002197265625,
        0.980010986328125,
        1.0,
        1.02001953125,
        1.040008544921875,
        1.05999755859375,
        1.08001708984375,
        1.100006103515625,
        1.1199951171875,
        1.1400146484375,
        1.160003662109375,
        1.180023193359375,
        1.20001220703125,
        1.220001220703125,
        1.240020751953125,
        1.260009765625,
        1.279998779296875,
        1.300018310546875,
        1.32000732421875,
        1.339996337890625,
        1.360015869140625,
        1.3800048828125,
        1.399993896484375,
        1.420013427734375,
        1.44000244140625,
        1.46002197265625,
        1.480010986328125,
        1.5,
        1.52001953125,
        1.540008544921875,
        1.55999755859375,
        1.58001708984375,
        1.600006103515625,
        1.6199951171875,
        1.6400146484375,
        1.660003662109375,
        1.680023193359375,
        1.70001220703125,
        1.720001220703125,
        1.740020751953125,
        1.760009765625,
        1.779998779296875,
        1.800018310546875,
        1.82000732421875,
        1.839996337890625,
        1.860015869140625,
        1.8800048828125,
        1.899993896484375,
        1.920013427734375,
        1.94000244140625,
        1.96002197265625,
        1.980010986328125,
        2.0,
        2.02001953125,
        2.040008544921875,
        2.05999755859375,
        2.08001708984375,
        2.100006103515625,
        2.1199951171875,
        2.1400146484375,
        2.160003662109375,
        2.180023193359375,
        2.20001220703125,
        2.220001220703125,
        2.240020751953125,
        2.260009765625,
        2.279998779296875,
        2.300018310546875,
        2.32000732421875,
        2.339996337890625,
        2.360015869140625,
        2.3800048828125,
        2.399993896484375,
        2.420013427734375,
        2.44000244140625,
        2.46002197265625,
        2.480010986328125,
        2.5,
        2.52001953125,
        2.540008544921875,
        2.55999755859375,
        2.58001708984375,
        2.600006103515625,
        2.6199951171875,
        2.6400146484375,
        2.660003662109375,
        2.680023193359375,
        2.70001220703125,
        2.720001220703125,
        2.740020751953125,
        2.760009765625,
        2.779998779296875,
        2.800018310546875,
        2.82000732421875,
        2.839996337890625,
        2.860015869140625,
        2.8800048828125,
        2.899993896484375,
        2.920013427734375,
        2.94000244140625,
        2.96002197265625,
        2.980010986328125,
        3.0,
        3.02001953125,
        3.040008544921875,
        3.05999755859375,
        3.08001708984375,
        3.100006103515625,
        3.1199951171875,
        3.1400146484375,
        3.160003662109375,
        3.180023193359375,
        3.20001220703125,
        3.220001220703125,
        3.240020751953125,
        3.260009765625,
        3.279998779296875,
        3.300018310546875,
        3.32000732421875,
        3.339996337890625,
        3.360015869140625,
        3.3800048828125,
        3.399993896484375,
        3.420013427734375,
        3.44000244140625,
        3.46002197265625,
        3.480010986328125,
        3.5,
        3.52001953125,
        3.540008544921875,
        3.55999755859375,
        3.58001708984375,
        3.600006103515625,
        3.6199951171875,
        3.6400146484375,
        3.660003662109375,
        3.680023193359375,
        3.70001220703125,
        3.720001220703125,
        3.740020751953125,
        3.760009765625,
        3.779998779296875,
        3.800018310546875,
        3.82000732421875,
        3.839996337890625,
        3.860015869140625,
        3.8800048828125,
        3.899993896484375,
        3.920013427734375,
        3.94000244140625,
        3.96002197265625,
        3.980010986328125,
        4.0,
        4.02001953125,
        4.040008544921875,
        4.05999755859375,
        4.08001708984375,
        4.100006103515625,
        4.1199951171875,
        4.1400146484375,
        4.160003662109375,
        4.180023193359375,
        4.20001220703125,
        4.220001220703125,
        4.240020751953125,
        4.260009765625,
        4.279998779296875,
        4.300018310546875,
        4.32000732421875,
        4.339996337890625,
        4.360015869140625,
        4.3800048828125,
        4.399993896484375,
        4.420013427734375,
        4.44000244140625,
        4.46002197265625,
        4.480010986328125,
        4.5,
        4.52001953125,
        4.540008544921875,
        4.55999755859375,
        4.58001708984375,
        4.600006103515625,
        4.6199951171875,
        4.6400146484375,
        4.660003662109375,
        4.680023193359375,
        4.70001220703125,
        4.720001220703125,
        4.740020751953125,
        4.760009765625,
        4.779998779296875,
        4.800018310546875,
        4.82000732421875,
        4.839996337890625,
        4.860015869140625,
        4.8800048828125,
        4.899993896484375,
        4.920013427734375,
        4.94000244140625,
        4.96002197265625,
        4.980010986328125,
        5.0,
        5.02001953125,
        5.040008544921875,
        5.05999755859375,
        5.08001708984375,
        5.100006103515625,
        5.1199951171875,
        5.1400146484375,
        5.160003662109375,
        5.180023193359375,
        5.20001220703125,
        5.220001220703125,
        5.240020751953125,
        5.260009765625,
        5.279998779296875,
        5.300018310546875,
        5.32000732421875,
        5.339996337890625,
        5.360015869140625,
        5.3800048828125,
        5.399993896484375,
        5.420013427734375,
        5.44000244140625,
        5.46002197265625,
        5.480010986328125,
        5.5,
        5.52001953125,
        5.540008544921875,
        5.55999755859375,
        5.58001708984375,
        5.600006103515625,
        5.6199951171875,
        5.6400146484375,
        5.660003662109375,
        5.680023193359375,
        5.70001220703125,
        5.720001220703125,
        5.740020751953125,
        5.760009765625,
        5.779998779296875,
        5.800018310546875,
        5.82000732421875,
        5.839996337890625,
        5.860015869140625,
        5.8800048828125,
        5.899993896484375,
        5.920013427734375,
        5.94000244140625,
        5.96002197265625,
        5.980010986328125,
        6.0,
        6.02001953125,
        6.040008544921875,
        6.05999755859375,
        6.08001708984375,
        6.100006103515625,
        6.1199951171875,
        6.1400146484375,
        6.160003662109375,
        6.180023193359375,
        6.20001220703125,
        6.220001220703125,
        6.240020751953125,
        6.260009765625,
        6.279998779296875,
        6.300018310546875,
        6.32000732421875,
        6.339996337890625,
        6.360015869140625,
        6.3800048828125,
        6.399993896484375,
        6.420013427734375,
        6.44000244140625,
        6.46002197265625,
        6.480010986328125,
        6.5,
        6.52001953125,
        6.540008544921875,
        6.55999755859375,
        6.58001708984375,
        6.600006103515625,
        6.6199951171875,
        6.6400146484375,
        6.660003662109375,
        6.680023193359375,
        6.70001220703125,
        6.720001220703125,
        6.740020751953125,
        6.760009765625,
        6.779998779296875,
        6.800018310546875,
        6.82000732421875,
        6.839996337890625,
        6.860015869140625,
        6.8800048828125,
        6.899993896484375,
        6.920013427734375,
        6.94000244140625,
        6.96002197265625,
        6.980010986328125,
        7.0,
        7.02001953125,
        7.040008544921875,
        7.05999755859375,
        7.08001708984375,
        7.100006103515625,
        7.1199951171875,
        7.1400146484375,
        7.160003662109375,
        7.180023193359375,
        7.20001220703125,
        7.220001220703125,
        7.240020751953125,
        7.260009765625,
        7.279998779296875,
        7.300018310546875,
        7.32000732421875,
        7.339996337890625,
        7.360015869140625,
        7.3800048828125,
        7.399993896484375,
        7.420013427734375,
        7.44000244140625,
        7.46002197265625,
        7.480010986328125,
        7.5,
        7.52001953125,
        7.540008544921875,
        7.55999755859375,
        7.58001708984375,
        7.600006103515625,
        7.6199951171875,
        7.6400146484375,
        7.660003662109375,
        7.680023193359375,
        7.70001220703125,
        7.720001220703125,
        7.740020751953125,
        7.760009765625,
        7.779998779296875,
        7.800018310546875,
        7.82000732421875,
        7.839996337890625,
        7.860015869140625,
        7.8800048828125,
        7.899993896484375,
        7.920013427734375,
        7.94000244140625,
        7.96002197265625,
        7.980010986328125,
        8.0,
        8.02001953125,
        8.040008544921875,
        8.05999755859375,
        8.08001708984375,
        8.100006103515625,
        8.1199951171875,
        8.1400146484375,
        8.160003662109375,
        8.180023193359375,
        8.20001220703125,
        8.220001220703125,
        8.240020751953125,
        8.260009765625,
        8.279998779296875,
        8.300018310546875,
        8.32000732421875,
        8.339996337890625,
        8.360015869140625,
        8.3800048828125,
        8.399993896484375,
        8.420013427734375,
        8.44000244140625,
        8.46002197265625,
        8.480010986328125,
        8.5,
        8.52001953125,
        8.540008544921875,
        8.55999755859375,
        8.58001708984375,
        8.600006103515625,
        8.6199951171875,
        8.6400146484375,
        8.660003662109375,
        8.680023193359375,
        8.70001220703125,
        8.720001220703125,
        8.740020751953125,
        8.760009765625,
        8.779998779296875,
        8.800018310546875,
        8.82000732421875,
        8.839996337890625,
        8.860015869140625,
        8.8800048828125,
        8.899993896484375,
        8.920013427734375,
        8.94000244140625,
        8.96002197265625,
        8.980010986328125,
        9.0,
        9.02001953125,
        9.040008544921875,
        9.05999755859375,
        9.08001708984375,
        9.100006103515625,
        9.1199951171875,
        9.1400146484375,
        9.160003662109375,
        9.180023193359375,
        9.20001220703125,
        9.220001220703125,
        9.240020751953125,
        9.260009765625,
        9.279998779296875,
        9.300018310546875,
        9.32000732421875,
        9.339996337890625,
        9.360015869140625,
        9.3800048828125,
        9.399993896484375,
        9.420013427734375,
        9.44000244140625,
        9.46002197265625,
        9.480010986328125,
        9.5,
        9.52001953125,
        9.540008544921875,
        9.55999755859375,
        9.58001708984375,
        9.600006103515625,
        9.6199951171875,
        9.6400146484375,
        9.660003662109375,
        9.680023193359375,
        9.70001220703125,
        9.720001220703125,
        9.740020751953125,
        9.760009765625,
        9.779998779296875,
        9.800018310546875,
        9.82000732421875,
        9.839996337890625,
        9.860015869140625,
        9.8800048828125,
        9.899993896484375,
        9.920013427734375,
        9.94000244140625,
        9.96002197265625,
        9.980010986328125,
        10.0,
        10.02001953125,
        10.040008544921875,
        10.05999755859375,
        10.08001708984375,
        10.100006103515625,
        10.1199951171875,
        10.1400146484375,
        10.160003662109375,
        10.180023193359375,
        10.20001220703125,
        10.220001220703125,
        10.240020751953125,
        10.260009765625,
        10.279998779296875,
        10.300018310546875,
        10.32000732421875,
        10.339996337890625,
        10.360015869140625,
        10.3800048828125,
        10.399993896484375,
        10.420013427734375,
        10.44000244140625,
        10.46002197265625,
        10.480010986328125,
        10.5,
        10.52001953125,
        10.540008544921875,
        10.55999755859375,
        10.58001708984375,
        10.600006103515625,
        10.6199951171875,
        10.6400146484375,
        10.660003662109375,
        10.680023193359375,
        10.70001220703125,
        10.720001220703125,
        10.740020751953125,
        10.760009765625,
        10.779998779296875,
        10.800018310546875,
        10.82000732421875,
        10.839996337890625,
        10.860015869140625,
        10.8800048828125,
        10.899993896484375,
        10.920013427734375,
        10.94000244140625,
        10.96002197265625,
        10.980010986328125,
        11.0,
        11.02001953125,
        11.040008544921875,
        11.05999755859375,
        11.08001708984375,
        11.100006103515625,
        11.1199951171875,
        11.1400146484375,
        11.160003662109375,
        11.180023193359375,
        11.20001220703125,
        11.220001220703125,
        11.240020751953125,
        11.260009765625,
        11.279998779296875,
        11.300018310546875,
        11.32000732421875,
        11.339996337890625,
        11.360015869140625,
        11.3800048828125,
        11.399993896484375,
        11.420013427734375,
        11.44000244140625,
        11.46002197265625,
        11.480010986328125,
        11.5,
        11.52001953125,
        11.540008544921875,
        11.55999755859375,
        11.58001708984375,
        11.600006103515625,
        11.6199951171875,
        11.6400146484375,
        11.660003662109375,
        11.680023193359375,
        11.70001220703125,
        11.720001220703125,
        11.740020751953125,
        11.760009765625,
        11.779998779296875,
        11.800018310546875,
        11.82000732421875,
        11.839996337890625,
        11.860015869140625,
        11.8800048828125,
        11.899993896484375,
        11.920013427734375,
        11.94000244140625,
        11.96002197265625,
        11.980010986328125,
        12.0,
        12.02001953125,
        12.040008544921875,
        12.05999755859375,
        12.08001708984375,
        12.100006103515625,
        12.1199951171875,
        12.1400146484375,
        12.160003662109375,
        12.180023193359375,
        12.20001220703125,
        12.220001220703125,
        12.240020751953125,
        12.260009765625,
        12.279998779296875,
        12.300018310546875,
        12.32000732421875,
        12.339996337890625,
        12.360015869140625,
        12.3800048828125,
        12.399993896484375,
        12.420013427734375,
        12.44000244140625,
        12.46002197265625,
        12.480010986328125,
        12.5,
        12.52001953125,
        12.540008544921875,
        12.55999755859375,
        12.58001708984375,
        12.600006103515625,
        12.6199951171875,
        12.6400146484375,
        12.660003662109375,
        12.680023193359375,
        12.70001220703125,
        12.720001220703125,
        12.740020751953125,
        12.760009765625,
        12.779998779296875,
        12.800018310546875,
        12.82000732421875,
        12.839996337890625,
        12.860015869140625,
        12.8800048828125,
        12.899993896484375,
        12.920013427734375,
        12.94000244140625,
        12.96002197265625,
        12.980010986328125,
        13.0,
        13.02001953125,
        13.040008544921875,
        13.05999755859375,
        13.08001708984375,
        13.100006103515625,
        13.1199951171875,
        13.1400146484375,
        13.160003662109375,
        13.180023193359375,
        13.20001220703125,
        13.220001220703125,
        13.240020751953125,
        13.260009765625,
        13.279998779296875,
        13.300018310546875,
        13.32000732421875,
        13.339996337890625,
        13.360015869140625,
        13.3800048828125,
        13.399993896484375,
        13.420013427734375,
        13.44000244140625,
        13.46002197265625,
        13.480010986328125,
        13.5,
        13.52001953125,
        13.540008544921875,
        13.55999755859375,
        13.58001708984375,
        13.600006103515625,
        13.6199951171875,
        13.6400146484375,
        13.660003662109375,
        13.680023193359375,
        13.70001220703125,
        13.720001220703125,
        13.740020751953125,
        13.760009765625,
        13.779998779296875,
        13.800018310546875,
        13.82000732421875,
        13.839996337890625,
        13.860015869140625,
        13.8800048828125,
        13.899993896484375,
        13.920013427734375,
        13.94000244140625,
        13.96002197265625,
        13.980010986328125,
        14.0,
        14.02001953125,
        14.040008544921875,
        14.05999755859375,
        14.08001708984375,
        14.100006103515625,
        14.1199951171875,
        14.1400146484375,
        14.160003662109375,
        14.180023193359375,
        14.20001220703125,
        14.220001220703125,
        14.240020751953125,
        14.260009765625,
        14.279998779296875,
        14.300018310546875,
        14.32000732421875,
        14.339996337890625,
        14.360015869140625,
        14.3800048828125,
        14.399993896484375,
        14.420013427734375,
        14.44000244140625,
        14.46002197265625,
        14.480010986328125,
        14.5,
        14.52001953125,
        14.540008544921875,
        14.55999755859375,
        14.58001708984375,
        14.600006103515625,
        14.6199951171875,
        14.6400146484375,
        14.660003662109375,
        14.680023193359375,
        14.70001220703125,
        14.720001220703125,
        14.740020751953125,
        14.760009765625,
        14.779998779296875,
        14.800018310546875,
        14.82000732421875,
        14.839996337890625,
        14.860015869140625,
        14.8800048828125,
        14.899993896484375,
        14.920013427734375,
        14.94000244140625,
        14.96002197265625,
        14.980010986328125,
        15.0,
        15.02001953125,
        15.040008544921875,
        15.05999755859375,
        15.08001708984375,
        15.100006103515625,
        15.1199951171875,
        15.1400146484375,
        15.160003662109375,
        15.180023193359375,
        15.20001220703125,
        15.220001220703125,
        15.240020751953125,
        15.260009765625,
        15.279998779296875,
        15.300018310546875,
        15.32000732421875,
        15.339996337890625,
        15.360015869140625,
        15.3800048828125,
        15.399993896484375,
        15.420013427734375,
        15.44000244140625,
        15.46002197265625,
        15.480010986328125,
        15.5,
        15.52001953125,
        15.540008544921875,
        15.55999755859375,
        15.58001708984375,
        15.600006103515625,
        15.6199951171875,
        15.6400146484375,
        15.660003662109375,
        15.680023193359375,
        15.70001220703125,
        15.720001220703125,
        15.740020751953125,
        15.760009765625,
        15.779998779296875,
        15.800018310546875,
        15.82000732421875,
        15.839996337890625,
        15.860015869140625,
        15.8800048828125,
        15.899993896484375,
        15.920013427734375,
        15.94000244140625,
        15.96002197265625,
        15.980010986328125,
        16.0,
        16.02001953125,
        16.040008544921876,
        16.05999755859375,
        16.08001708984375,
        16.100006103515626,
        16.1199951171875,
        16.1400146484375,
        16.160003662109376,
        16.180023193359376,
        16.20001220703125,
        16.220001220703126,
        16.240020751953126,
        16.260009765625,
        16.279998779296876,
        16.300018310546876,
        16.32000732421875,
        16.339996337890626,
        16.360015869140626,
        16.3800048828125,
        16.399993896484376,
        16.420013427734376,
        16.44000244140625,
        16.46002197265625,
        16.480010986328126,
        16.5,
        16.52001953125,
        16.540008544921876,
        16.55999755859375,
        16.58001708984375,
        16.600006103515626,
        16.6199951171875,
        16.6400146484375,
        16.660003662109376,
        16.680023193359376,
        16.70001220703125,
        16.720001220703126,
        16.740020751953126,
        16.760009765625,
        16.779998779296876,
        16.800018310546876,
        16.82000732421875,
        16.839996337890626,
        16.860015869140626,
        16.8800048828125,
        16.899993896484376,
        16.920013427734376,
        16.94000244140625,
        16.96002197265625,
        16.980010986328126,
        17.0,
        17.02001953125,
        17.040008544921876,
        17.05999755859375,
        17.08001708984375,
        17.100006103515626,
        17.1199951171875,
        17.1400146484375,
        17.160003662109376,
        17.180023193359376,
        17.20001220703125,
        17.220001220703126,
        17.240020751953126,
        17.260009765625,
        17.279998779296876,
        17.300018310546876,
        17.32000732421875,
        17.339996337890626,
        17.360015869140626,
        17.3800048828125,
        17.399993896484376,
        17.420013427734376,
        17.44000244140625,
        17.46002197265625,
        17.480010986328126,
        17.5,
        17.52001953125,
        17.540008544921876,
        17.55999755859375,
        17.58001708984375,
        17.600006103515626,
        17.6199951171875,
        17.6400146484375,
        17.660003662109376,
        17.680023193359376,
        17.70001220703125,
        17.720001220703126,
        17.740020751953126,
        17.760009765625,
        17.779998779296876,
        17.800018310546876,
        17.82000732421875,
        17.839996337890626,
        17.860015869140626,
        17.8800048828125,
        17.899993896484376,
        17.920013427734376,
        17.94000244140625,
        17.96002197265625,
        17.980010986328126,
        18.0,
        18.02001953125,
        18.040008544921876,
        18.05999755859375,
        18.08001708984375,
        18.100006103515626,
        18.1199951171875,
        18.1400146484375,
        18.160003662109376,
        18.180023193359376,
        18.20001220703125,
        18.220001220703126,
        18.240020751953126,
        18.260009765625,
        18.279998779296876,
        18.300018310546876,
        18.32000732421875,
        18.339996337890626,
        18.360015869140626,
        18.3800048828125,
        18.399993896484376,
        18.420013427734376,
        18.44000244140625,
        18.46002197265625,
        18.480010986328126,
        18.5,
        18.52001953125,
        18.540008544921876,
        18.55999755859375,
        18.58001708984375,
        18.600006103515626,
        18.6199951171875,
        18.6400146484375,
        18.660003662109376,
        18.680023193359376,
        18.70001220703125,
        18.720001220703126,
        18.740020751953126,
        18.760009765625,
        18.779998779296876,
        18.800018310546876,
        18.82000732421875,
        18.839996337890626,
        18.860015869140626,
        18.8800048828125,
        18.899993896484376,
        18.920013427734376,
        18.94000244140625,
        18.96002197265625,
        18.980010986328126,
        19.0,
        19.02001953125,
        19.040008544921876,
        19.05999755859375,
        19.08001708984375,
        19.100006103515626,
        19.1199951171875,
        19.1400146484375,
        19.160003662109376,
        19.180023193359376,
        19.20001220703125,
        19.220001220703126,
        19.240020751953126,
        19.260009765625,
        19.279998779296876,
        19.300018310546876,
        19.32000732421875,
        19.339996337890626,
        19.360015869140626,
        19.3800048828125,
        19.399993896484376,
        19.420013427734376,
        19.44000244140625,
        19.46002197265625,
        19.480010986328126,
        19.5,
        19.52001953125,
        19.540008544921876,
        19.55999755859375,
        19.58001708984375,
        19.600006103515626,
        19.6199951171875,
        19.6400146484375,
        19.660003662109376,
        19.680023193359376,
        19.70001220703125,
        19.720001220703126,
        19.740020751953126,
        19.760009765625,
        19.779998779296876,
        19.800018310546876,
        19.82000732421875,
        19.839996337890626,
        19.860015869140626,
        19.8800048828125,
        19.899993896484376,
        19.920013427734376,
        19.94000244140625,
        19.96002197265625,
        19.980010986328126,
        20.0,
        20.02001953125,
        20.040008544921876,
        20.05999755859375,
        20.08001708984375,
        20.100006103515626,
        20.1199951171875,
        20.1400146484375,
        20.160003662109376,
        20.180023193359376,
        20.20001220703125,
        20.220001220703126,
        20.240020751953126,
        20.260009765625,
        20.279998779296876,
        20.300018310546876,
        20.32000732421875,
        20.339996337890626,
        20.360015869140626,
        20.3800048828125,
        20.399993896484376,
        20.420013427734376,
        20.44000244140625,
        20.46002197265625,
        20.480010986328126,
        20.5,
        20.52001953125,
        20.540008544921876,
        20.55999755859375,
        20.58001708984375,
        20.600006103515626,
        20.6199951171875,
        20.6400146484375,
        20.660003662109376,
        20.680023193359376,
        20.70001220703125,
        20.720001220703126,
        20.740020751953126,
        20.760009765625,
        20.779998779296876,
        20.800018310546876,
        20.82000732421875,
        20.839996337890626,
        20.860015869140626,
        20.8800048828125,
        20.899993896484376,
        20.920013427734376,
        20.94000244140625,
        20.96002197265625,
        20.980010986328126,
        21.0,
        21.02001953125,
        21.040008544921876,
        21.05999755859375,
        21.08001708984375,
        21.100006103515626,
        21.1199951171875,
        21.1400146484375,
        21.160003662109376,
        21.180023193359376,
        21.20001220703125,
        21.220001220703126,
        21.240020751953126,
        21.260009765625,
        21.279998779296876,
        21.300018310546876,
        21.32000732421875,
        21.339996337890626,
        21.360015869140626,
        21.3800048828125,
        21.399993896484376,
        21.420013427734376,
        21.44000244140625,
        21.46002197265625,
        21.480010986328126,
        21.5,
        21.52001953125,
        21.540008544921876,
        21.55999755859375,
        21.58001708984375,
        21.600006103515626,
        21.6199951171875,
        21.6400146484375,
        21.660003662109376,
        21.680023193359376,
        21.70001220703125,
        21.720001220703126,
        21.740020751953126,
        21.760009765625,
        21.779998779296876,
        21.800018310546876,
        21.82000732421875,
        21.839996337890626,
        21.860015869140626,
        21.8800048828125,
        21.899993896484376,
        21.920013427734376,
        21.94000244140625,
        21.96002197265625,
        21.980010986328126,
        22.0,
        22.02001953125,
        22.040008544921876,
        22.05999755859375,
        22.08001708984375,
        22.100006103515626,
        22.1199951171875,
        22.1400146484375,
        22.160003662109376,
        22.180023193359376,
        22.20001220703125,
        22.220001220703126,
        22.240020751953126,
        22.260009765625,
        22.279998779296876,
        22.300018310546876,
        22.32000732421875,
        22.339996337890626,
        22.360015869140626,
        22.3800048828125,
        22.399993896484376,
        22.420013427734376,
        22.44000244140625,
        22.46002197265625,
        22.480010986328126,
        22.5,
        22.52001953125,
        22.540008544921876,
        22.55999755859375,
        22.58001708984375,
        22.600006103515626,
        22.6199951171875,
        22.6400146484375,
        22.660003662109376,
        22.680023193359376,
        22.70001220703125,
        22.720001220703126,
        22.740020751953126,
        22.760009765625,
        22.779998779296876,
        22.800018310546876,
        22.82000732421875,
        22.839996337890626,
        22.860015869140626,
        22.8800048828125,
        22.899993896484376,
        22.920013427734376,
        22.94000244140625,
        22.96002197265625,
        22.980010986328126,
        23.0,
        23.02001953125,
        23.040008544921876,
        23.05999755859375,
        23.08001708984375,
        23.100006103515626,
        23.1199951171875,
        23.1400146484375,
        23.160003662109376,
        23.180023193359376,
        23.20001220703125,
        23.220001220703126,
        23.240020751953126,
        23.260009765625,
        23.279998779296876,
        23.300018310546876,
        23.32000732421875,
        23.339996337890626,
        23.360015869140626,
        23.3800048828125,
        23.399993896484376,
        23.420013427734376,
        23.44000244140625,
        23.46002197265625,
        23.480010986328126,
        23.5,
        23.52001953125,
        23.540008544921876,
        23.55999755859375,
        23.58001708984375,
        23.600006103515626,
        23.6199951171875,
        23.6400146484375,
        23.660003662109376,
        23.680023193359376,
        23.70001220703125,
        23.720001220703126,
        23.740020751953126,
        23.760009765625,
        23.779998779296876,
        23.800018310546876,
        23.82000732421875,
        23.839996337890626,
        23.860015869140626,
        23.8800048828125,
        23.899993896484376,
        23.920013427734376,
        23.94000244140625,
        23.96002197265625,
        23.980010986328126,
        24.0,
        24.02001953125,
        24.040008544921876,
        24.05999755859375,
        24.08001708984375,
        24.100006103515626,
        24.1199951171875,
        24.1400146484375,
        24.160003662109376,
        24.180023193359376,
        24.20001220703125,
        24.220001220703126,
        24.240020751953126,
        24.260009765625,
        24.279998779296876,
        24.300018310546876,
        24.32000732421875,
        24.339996337890626,
        24.360015869140626,
        24.3800048828125,
        24.399993896484376,
        24.420013427734376,
        24.44000244140625,
        24.46002197265625,
        24.480010986328126,
        24.5,
        24.52001953125,
        24.540008544921876,
        24.55999755859375,
        24.58001708984375,
        24.600006103515626,
        24.6199951171875,
        24.6400146484375,
        24.660003662109376,
        24.680023193359376,
        24.70001220703125,
        24.720001220703126,
        24.740020751953126,
        24.760009765625,
        24.779998779296876,
        24.800018310546876,
        24.82000732421875,
        24.839996337890626,
        24.860015869140626,
        24.8800048828125,
        24.899993896484376,
        24.920013427734376,
        24.94000244140625,
        24.96002197265625,
        24.980010986328126,
        25.0,
        25.02001953125,
        25.040008544921876,
        25.05999755859375,
        25.08001708984375,
        25.100006103515626,
        25.1199951171875,
        25.1400146484375,
        25.160003662109376,
        25.180023193359376,
        25.20001220703125,
        25.220001220703126,
        25.240020751953126,
        25.260009765625,
        25.279998779296876,
        25.300018310546876,
        25.32000732421875,
        25.339996337890626,
        25.360015869140626,
        25.3800048828125,
        25.399993896484376,
        25.420013427734376,
        25.44000244140625,
        25.46002197265625,
        25.480010986328126,
        25.5,
        25.52001953125,
        25.540008544921876,
        25.55999755859375,
        25.58001708984375,
        25.600006103515626,
        25.6199951171875,
        25.6400146484375,
        25.660003662109376,
        25.680023193359376,
        25.70001220703125,
        25.720001220703126,
        25.740020751953126,
        25.760009765625,
        25.779998779296876,
        25.800018310546876,
        25.82000732421875,
        25.839996337890626,
        25.860015869140626,
        25.8800048828125,
        25.899993896484376,
        25.920013427734376,
        25.94000244140625,
        25.96002197265625,
        25.980010986328126,
        26.0,
        26.02001953125,
        26.040008544921876,
        26.05999755859375,
        26.08001708984375,
        26.100006103515626,
        26.1199951171875,
        26.1400146484375,
        26.160003662109376,
        26.180023193359376,
        26.20001220703125,
        26.220001220703126,
        26.240020751953126,
        26.260009765625,
        26.279998779296876,
        26.300018310546876,
        26.32000732421875,
        26.339996337890626,
        26.360015869140626,
        26.3800048828125,
        26.399993896484376,
        26.420013427734376,
        26.44000244140625,
        26.46002197265625,
        26.480010986328126,
        26.5,
        26.52001953125,
        26.540008544921876,
        26.55999755859375,
        26.58001708984375,
        26.600006103515626,
        26.6199951171875,
        26.6400146484375,
        26.660003662109376,
        26.67999267578125,
        26.70001220703125,
        26.720001220703126,
        26.740020751953126,
        26.760009765625,
        26.779998779296876,
        26.800018310546876,
        26.82000732421875,
        26.839996337890626,
        26.860015869140626,
        26.8800048828125,
        26.899993896484376,
        26.920013427734376,
        26.94000244140625,
        26.96002197265625,
        26.980010986328126,
        27.0,
        27.02001953125,
        27.040008544921876,
        27.05999755859375,
        27.08001708984375,
        27.100006103515626,
        27.1199951171875,
        27.1400146484375,
        27.160003662109376,
        27.17999267578125,
        27.20001220703125,
        27.220001220703126,
        27.240020751953126,
        27.260009765625,
        27.279998779296876,
        27.300018310546876,
        27.32000732421875,
        27.339996337890626,
        27.360015869140626,
        27.3800048828125,
        27.399993896484376,
        27.420013427734376,
        27.44000244140625,
        27.46002197265625,
        27.480010986328126,
        27.5,
        27.52001953125,
        27.540008544921876,
        27.55999755859375,
        27.58001708984375,
        27.600006103515626,
        27.6199951171875,
        27.6400146484375,
        27.660003662109376,
        27.67999267578125,
        27.70001220703125,
        27.720001220703126,
        27.740020751953126,
        27.760009765625,
        27.779998779296876,
        27.800018310546876,
        27.82000732421875,
        27.839996337890626,
        27.860015869140626,
        27.8800048828125,
        27.899993896484376,
        27.920013427734376,
        27.94000244140625,
        27.96002197265625,
        27.980010986328126,
        28.0,
        28.02001953125,
        28.040008544921876,
        28.05999755859375,
        28.08001708984375,
        28.100006103515626,
        28.1199951171875,
        28.1400146484375,
        28.160003662109376,
        28.17999267578125,
        28.20001220703125,
        28.220001220703126,
        28.240020751953126,
        28.260009765625,
        28.279998779296876,
        28.300018310546876,
        28.32000732421875,
        28.339996337890626,
        28.360015869140626,
        28.3800048828125,
        28.399993896484376,
        28.420013427734376,
        28.44000244140625,
        28.46002197265625,
        28.480010986328126,
        28.5,
        28.52001953125,
        28.540008544921876,
        28.55999755859375,
        28.58001708984375,
        28.600006103515626,
        28.6199951171875,
        28.6400146484375,
        28.660003662109376,
        28.67999267578125,
        28.70001220703125,
        28.720001220703126,
        28.740020751953126,
        28.760009765625,
        28.779998779296876,
        28.800018310546876,
        28.82000732421875,
        28.839996337890626,
        28.860015869140626,
        28.8800048828125,
        28.899993896484376,
        28.920013427734376,
        28.94000244140625,
        28.96002197265625,
        28.980010986328126,
        29.0,
        29.02001953125,
        29.040008544921876,
        29.05999755859375,
        29.08001708984375,
        29.100006103515626,
        29.1199951171875,
        29.1400146484375,
        29.160003662109376,
        29.17999267578125,
        29.20001220703125,
        29.220001220703126,
        29.240020751953126,
        29.260009765625,
        29.279998779296876,
        29.300018310546876,
        29.32000732421875,
        29.339996337890626,
        29.360015869140626,
        29.3800048828125,
        29.399993896484376,
        29.420013427734376,
        29.44000244140625,
        29.46002197265625,
        29.480010986328126,
        29.5,
        29.52001953125,
        29.540008544921876,
        29.55999755859375,
        29.58001708984375,
        29.600006103515626,
        29.6199951171875,
        29.6400146484375,
        29.660003662109376,
        29.67999267578125,
        29.70001220703125,
        29.720001220703126,
        29.740020751953126,
        29.760009765625,
        29.779998779296876,
        29.800018310546876,
        29.82000732421875,
        29.839996337890626,
        29.860015869140626,
        29.8800048828125,
        29.899993896484376,
        29.920013427734376,
        29.94000244140625,
        29.96002197265625,
        29.980010986328126,
        30.0,
        30.02001953125,
        30.040008544921876,
        30.05999755859375,
        30.08001708984375,
        30.100006103515626,
        30.1199951171875,
        30.1400146484375,
        30.160003662109376,
        30.17999267578125,
        30.20001220703125,
        30.220001220703126,
        30.240020751953126,
        30.260009765625,
        30.279998779296876,
        30.300018310546876,
        30.32000732421875,
        30.339996337890626,
        30.360015869140626,
        30.3800048828125,
        30.399993896484376,
        30.420013427734376,
        30.44000244140625,
        30.46002197265625,
        30.480010986328126,
        30.5,
        30.52001953125,
        30.540008544921876,
        30.55999755859375,
        30.58001708984375,
        30.600006103515626,
        30.6199951171875,
        30.6400146484375,
        30.660003662109376,
        30.67999267578125,
        30.70001220703125,
        30.720001220703126,
        30.740020751953126,
        30.760009765625,
        30.779998779296876,
        30.800018310546876,
        30.82000732421875,
        30.839996337890626,
        30.860015869140626,
        30.8800048828125,
        30.899993896484376,
        30.920013427734376,
        30.94000244140625,
        30.96002197265625,
        30.980010986328126,
        31.0,
        31.02001953125,
        31.040008544921876,
        31.05999755859375,
        31.08001708984375,
        31.100006103515626,
        31.1199951171875,
        31.1400146484375,
        31.160003662109376,
        31.17999267578125,
        31.20001220703125,
        31.220001220703126,
        31.240020751953126,
        31.260009765625,
        31.279998779296876,
        31.300018310546876,
        31.32000732421875,
        31.339996337890626,
        31.360015869140626,
        31.3800048828125,
        31.399993896484376,
        31.420013427734376,
        31.44000244140625,
        31.46002197265625,
        31.480010986328126,
        31.5,
        31.52001953125,
        31.540008544921876,
        31.55999755859375,
        31.58001708984375,
        31.600006103515626,
        31.6199951171875,
        31.6400146484375,
        31.660003662109376,
        31.67999267578125,
        31.70001220703125,
        31.720001220703126,
        31.740020751953126,
        31.760009765625,
        31.779998779296876,
        31.800018310546876,
        31.82000732421875,
        31.839996337890626,
        31.860015869140626,
        31.8800048828125,
        31.899993896484376,
        31.920013427734376,
        31.94000244140625,
        31.96002197265625,
        31.980010986328126,
        32.0,
        32.02001953125,
        32.040008544921878,
        32.05999755859375,
        32.08001708984375,
        32.100006103515628,
        32.1199951171875,
        32.1400146484375,
        32.160003662109378,
        32.17999267578125,
        32.20001220703125,
        32.220001220703128,
        32.240020751953128,
        32.260009765625,
        32.279998779296878,
        32.300018310546878,
        32.32000732421875,
        32.339996337890628,
        32.360015869140628,
        32.3800048828125,
        32.399993896484378,
        32.420013427734378,
        32.44000244140625,
        32.46002197265625,
        32.480010986328128,
        32.5,
        32.52001953125,
        32.540008544921878,
        32.55999755859375,
        32.58001708984375,
        32.600006103515628,
        32.6199951171875,
        32.6400146484375,
        32.660003662109378,
        32.67999267578125,
        32.70001220703125,
        32.720001220703128,
        32.740020751953128,
        32.760009765625,
        32.779998779296878,
        32.800018310546878,
        32.82000732421875,
        32.839996337890628,
        32.860015869140628,
        32.8800048828125,
        32.899993896484378,
        32.920013427734378,
        32.94000244140625,
        32.96002197265625,
        32.980010986328128,
        33.0,
        33.02001953125,
        33.040008544921878,
        33.05999755859375,
        33.08001708984375,
        33.100006103515628,
        33.1199951171875,
        33.1400146484375,
        33.160003662109378,
        33.17999267578125,
        33.20001220703125,
        33.220001220703128,
        33.240020751953128,
        33.260009765625,
        33.279998779296878,
        33.300018310546878,
        33.32000732421875,
        33.339996337890628,
        33.360015869140628,
        33.3800048828125,
        33.399993896484378,
        33.420013427734378,
        33.44000244140625,
        33.46002197265625,
        33.480010986328128,
        33.5,
        33.52001953125,
        33.540008544921878,
        33.55999755859375,
        33.58001708984375,
        33.600006103515628,
        33.6199951171875,
        33.6400146484375,
        33.660003662109378,
        33.67999267578125,
        33.70001220703125,
        33.720001220703128,
        33.740020751953128,
        33.760009765625,
        33.779998779296878,
        33.800018310546878,
        33.82000732421875,
        33.839996337890628,
        33.860015869140628,
        33.8800048828125,
        33.899993896484378,
        33.920013427734378,
        33.94000244140625,
        33.96002197265625,
        33.980010986328128,
        34.0,
        34.02001953125,
        34.040008544921878,
        34.05999755859375,
        34.08001708984375,
        34.100006103515628,
        34.1199951171875,
        34.1400146484375,
        34.160003662109378,
        34.17999267578125,
        34.20001220703125,
        34.220001220703128,
        34.240020751953128,
        34.260009765625,
        34.279998779296878,
        34.300018310546878,
        34.32000732421875,
        34.339996337890628,
        34.360015869140628,
        34.3800048828125,
        34.399993896484378,
        34.420013427734378,
        34.44000244140625,
        34.46002197265625,
        34.480010986328128,
        34.5,
        34.52001953125,
        34.540008544921878,
        34.55999755859375,
        34.58001708984375,
        34.600006103515628,
        34.6199951171875,
        34.6400146484375,
        34.660003662109378,
        34.67999267578125,
        34.70001220703125,
        34.720001220703128,
        34.740020751953128,
        34.760009765625,
        34.779998779296878,
        34.800018310546878,
        34.82000732421875,
        34.839996337890628,
        34.860015869140628,
        34.8800048828125,
        34.899993896484378,
        34.920013427734378,
        34.94000244140625,
        34.96002197265625,
        34.980010986328128,
        35.0,
        35.02001953125,
        35.040008544921878,
        35.05999755859375,
        35.08001708984375,
        35.100006103515628,
        35.1199951171875,
        35.1400146484375,
        35.160003662109378,
        35.17999267578125,
        35.20001220703125,
        35.220001220703128,
        35.240020751953128,
        35.260009765625,
        35.279998779296878,
        35.300018310546878,
        35.32000732421875,
        35.339996337890628,
        35.360015869140628,
        35.3800048828125,
        35.399993896484378,
        35.420013427734378,
        35.44000244140625,
        35.46002197265625,
        35.480010986328128,
        35.5,
        35.52001953125,
        35.540008544921878,
        35.55999755859375,
        35.58001708984375,
        35.600006103515628,
        35.6199951171875,
        35.6400146484375,
        35.660003662109378,
        35.67999267578125,
        35.70001220703125,
        35.720001220703128,
        35.740020751953128,
        35.760009765625,
        35.779998779296878,
        35.800018310546878,
        35.82000732421875,
        35.839996337890628,
        35.860015869140628,
        35.8800048828125,
        35.899993896484378,
        35.920013427734378,
        35.94000244140625,
        35.96002197265625,
        35.980010986328128,
        36.0,
        36.02001953125,
        36.040008544921878,
        36.05999755859375,
        36.08001708984375,
        36.100006103515628,
        36.1199951171875,
        36.1400146484375,
        36.160003662109378,
        36.17999267578125,
        36.20001220703125,
        36.220001220703128,
        36.240020751953128,
        36.260009765625,
        36.279998779296878,
        36.300018310546878,
        36.32000732421875,
        36.339996337890628,
        36.360015869140628,
        36.3800048828125,
        36.399993896484378,
        36.420013427734378,
        36.44000244140625,
        36.46002197265625,
        36.480010986328128,
        36.5,
        36.52001953125,
        36.540008544921878,
        36.55999755859375,
        36.58001708984375,
        36.600006103515628,
        36.6199951171875,
        36.6400146484375,
        36.660003662109378,
        36.67999267578125,
        36.70001220703125,
        36.720001220703128,
        36.740020751953128,
        36.760009765625,
        36.779998779296878,
        36.800018310546878,
        36.82000732421875,
        36.839996337890628,
        36.860015869140628,
        36.8800048828125,
        36.899993896484378,
        36.920013427734378,
        36.94000244140625,
        36.96002197265625,
        36.980010986328128,
        37.0,
        37.02001953125,
        37.040008544921878,
        37.05999755859375,
        37.08001708984375,
        37.100006103515628,
        37.1199951171875,
        37.1400146484375,
        37.160003662109378,
        37.17999267578125,
        37.20001220703125,
        37.220001220703128,
        37.240020751953128,
        37.260009765625,
        37.279998779296878,
        37.300018310546878,
        37.32000732421875,
        37.339996337890628,
        37.360015869140628,
        37.3800048828125,
        37.399993896484378,
        37.420013427734378,
        37.44000244140625,
        37.46002197265625,
        37.480010986328128,
        37.5,
        37.52001953125,
        37.540008544921878,
        37.55999755859375,
        37.58001708984375,
        37.600006103515628,
        37.6199951171875,
        37.6400146484375,
        37.660003662109378,
        37.67999267578125,
        37.70001220703125,
        37.720001220703128,
        37.740020751953128,
        37.760009765625,
        37.779998779296878,
        37.800018310546878,
        37.82000732421875,
        37.839996337890628,
        37.860015869140628,
        37.8800048828125,
        37.899993896484378,
        37.920013427734378,
        37.94000244140625,
        37.96002197265625,
        37.980010986328128,
        38.0,
        38.02001953125,
        38.040008544921878,
        38.05999755859375,
        38.08001708984375,
        38.100006103515628,
        38.1199951171875,
        38.1400146484375,
        38.160003662109378,
        38.17999267578125,
        38.20001220703125,
        38.220001220703128,
        38.240020751953128,
        38.260009765625,
        38.279998779296878,
        38.300018310546878,
        38.32000732421875,
        38.339996337890628,
        38.360015869140628,
        38.3800048828125,
        38.399993896484378,
        38.420013427734378,
        38.44000244140625,
        38.46002197265625,
        38.480010986328128,
        38.5,
        38.52001953125,
        38.540008544921878,
        38.55999755859375,
        38.58001708984375,
        38.600006103515628,
        38.6199951171875,
        38.6400146484375,
        38.660003662109378,
        38.67999267578125,
        38.70001220703125,
        38.720001220703128,
        38.740020751953128,
        38.760009765625,
        38.779998779296878,
        38.800018310546878,
        38.82000732421875,
        38.839996337890628,
        38.860015869140628,
        38.8800048828125,
        38.899993896484378,
        38.920013427734378,
        38.94000244140625,
        38.96002197265625,
        38.980010986328128,
        39.0,
        39.02001953125,
        39.040008544921878,
        39.05999755859375,
        39.08001708984375,
        39.100006103515628,
        39.1199951171875,
        39.1400146484375,
        39.160003662109378,
        39.17999267578125,
        39.20001220703125,
        39.220001220703128,
        39.240020751953128,
        39.260009765625,
        39.279998779296878,
        39.300018310546878,
        39.32000732421875,
        39.339996337890628,
        39.360015869140628,
        39.3800048828125,
        39.399993896484378,
        39.420013427734378,
        39.44000244140625,
        39.46002197265625,
        39.480010986328128,
        39.5,
        39.52001953125,
        39.540008544921878,
        39.55999755859375,
        39.58001708984375,
        39.600006103515628,
        39.6199951171875,
        39.6400146484375,
        39.660003662109378,
        39.67999267578125,
        39.70001220703125,
        39.720001220703128,
        39.740020751953128,
        39.760009765625,
        39.779998779296878,
        39.800018310546878,
        39.82000732421875,
        39.839996337890628,
        39.860015869140628,
        39.8800048828125,
        39.899993896484378,
        39.920013427734378,
        39.94000244140625,
        39.96002197265625,
        39.980010986328128,
        40.0,
        40.02001953125,
        40.040008544921878,
        40.05999755859375,
        40.08001708984375,
        40.100006103515628,
        40.1199951171875,
        40.1400146484375,
        40.160003662109378,
        40.17999267578125,
        40.20001220703125,
        40.220001220703128,
        40.240020751953128,
        40.260009765625,
        40.279998779296878,
        40.300018310546878,
        40.32000732421875,
        40.339996337890628,
        40.360015869140628,
        40.3800048828125,
        40.399993896484378,
        40.420013427734378,
        40.44000244140625,
        40.46002197265625,
        40.480010986328128,
        40.5,
        40.52001953125,
        40.540008544921878,
        40.55999755859375,
        40.58001708984375,
        40.600006103515628,
        40.6199951171875,
        40.6400146484375,
        40.660003662109378,
        40.67999267578125,
        40.70001220703125,
        40.720001220703128,
        40.740020751953128,
        40.760009765625,
        40.779998779296878,
        40.800018310546878,
        40.82000732421875,
        40.839996337890628,
        40.860015869140628,
        40.8800048828125,
        40.899993896484378,
        40.920013427734378,
        40.94000244140625,
        40.96002197265625,
        40.980010986328128,
        41.0,
        41.02001953125,
        41.040008544921878,
        41.05999755859375,
        41.08001708984375,
        41.100006103515628,
        41.1199951171875,
        41.1400146484375,
        41.160003662109378,
        41.17999267578125,
        41.20001220703125,
        41.220001220703128,
        41.240020751953128,
        41.260009765625,
        41.279998779296878,
        41.300018310546878,
        41.32000732421875,
        41.339996337890628,
        41.360015869140628,
        41.3800048828125,
        41.399993896484378,
        41.420013427734378,
        41.44000244140625,
        41.46002197265625,
        41.480010986328128,
        41.5,
        41.52001953125,
        41.540008544921878,
        41.55999755859375,
        41.58001708984375,
        41.600006103515628,
        41.6199951171875,
        41.6400146484375,
        41.660003662109378,
        41.67999267578125,
        41.70001220703125,
        41.720001220703128,
        41.740020751953128,
        41.760009765625,
        41.779998779296878,
        41.800018310546878,
        41.82000732421875,
        41.839996337890628,
        41.860015869140628,
        41.8800048828125,
        41.899993896484378,
        41.920013427734378,
        41.94000244140625,
        41.96002197265625,
        41.980010986328128,
        42.0,
        42.02001953125,
        42.040008544921878,
        42.05999755859375,
        42.08001708984375,
        42.100006103515628,
        42.1199951171875,
        42.1400146484375,
        42.160003662109378,
        42.17999267578125,
        42.20001220703125,
        42.220001220703128,
        42.240020751953128,
        42.260009765625,
        42.279998779296878,
        42.300018310546878,
        42.32000732421875,
        42.339996337890628,
        42.360015869140628,
        42.3800048828125,
        42.399993896484378,
        42.420013427734378,
        42.44000244140625,
        42.46002197265625,
        42.480010986328128,
        42.5,
        42.52001953125,
        42.540008544921878,
        42.55999755859375,
        42.58001708984375,
        42.600006103515628,
        42.6199951171875,
        42.6400146484375,
        42.660003662109378,
        42.67999267578125,
        42.70001220703125,
        42.720001220703128,
        42.740020751953128,
        42.760009765625,
        42.779998779296878,
        42.800018310546878,
        42.82000732421875,
        42.839996337890628,
        42.860015869140628,
        42.8800048828125,
        42.899993896484378,
        42.920013427734378,
        42.94000244140625,
        42.96002197265625,
        42.980010986328128,
        43.0,
        43.02001953125,
        43.040008544921878,
        43.05999755859375,
        43.08001708984375,
        43.100006103515628,
        43.1199951171875,
        43.1400146484375,
        43.160003662109378,
        43.17999267578125,
        43.20001220703125,
        43.220001220703128,
        43.240020751953128,
        43.260009765625,
        43.279998779296878,
        43.300018310546878,
        43.32000732421875,
        43.339996337890628,
        43.360015869140628,
        43.3800048828125,
        43.399993896484378,
        43.420013427734378,
        43.44000244140625,
        43.46002197265625,
        43.480010986328128,
        43.5,
        43.52001953125,
        43.540008544921878,
        43.55999755859375,
        43.58001708984375,
        43.600006103515628,
        43.6199951171875,
        43.6400146484375,
        43.660003662109378,
        43.67999267578125,
        43.70001220703125,
        43.720001220703128,
        43.740020751953128,
        43.760009765625,
        43.779998779296878,
        43.800018310546878,
        43.82000732421875,
        43.839996337890628,
        43.860015869140628,
        43.8800048828125,
        43.899993896484378,
        43.920013427734378,
        43.94000244140625,
        43.96002197265625,
        43.980010986328128,
        44.0,
        44.02001953125,
        44.040008544921878,
        44.05999755859375,
        44.08001708984375,
        44.100006103515628,
        44.1199951171875,
        44.1400146484375,
        44.160003662109378,
        44.17999267578125,
        44.20001220703125,
        44.220001220703128,
        44.240020751953128,
        44.260009765625,
        44.279998779296878,
        44.300018310546878,
        44.32000732421875,
        44.339996337890628,
        44.360015869140628,
        44.3800048828125,
        44.399993896484378,
        44.420013427734378,
        44.44000244140625,
        44.46002197265625,
        44.480010986328128,
        44.5,
        44.52001953125,
        44.540008544921878,
        44.55999755859375,
        44.58001708984375,
        44.600006103515628,
        44.6199951171875,
        44.6400146484375,
        44.660003662109378,
        44.67999267578125,
        44.70001220703125,
        44.720001220703128,
        44.740020751953128,
        44.760009765625,
        44.779998779296878,
        44.800018310546878,
        44.82000732421875,
        44.839996337890628,
        44.860015869140628,
        44.8800048828125,
        44.899993896484378,
        44.920013427734378,
        44.94000244140625,
        44.96002197265625,
        44.980010986328128,
        45.0,
        45.02001953125,
        45.040008544921878,
        45.05999755859375,
        45.08001708984375,
        45.100006103515628,
        45.1199951171875,
        45.1400146484375,
        45.160003662109378,
        45.17999267578125,
        45.20001220703125,
        45.220001220703128,
        45.240020751953128,
        45.260009765625,
        45.279998779296878,
        45.300018310546878,
        45.32000732421875,
        45.339996337890628,
        45.360015869140628,
        45.3800048828125,
        45.399993896484378,
        45.420013427734378,
        45.44000244140625,
        45.46002197265625,
        45.480010986328128,
        45.5,
        45.52001953125,
        45.540008544921878,
        45.55999755859375,
        45.58001708984375,
        45.600006103515628,
        45.6199951171875,
        45.6400146484375,
        45.660003662109378,
        45.67999267578125,
        45.70001220703125,
        45.720001220703128,
        45.740020751953128,
        45.760009765625,
        45.779998779296878,
        45.800018310546878,
        45.82000732421875,
        45.839996337890628,
        45.860015869140628,
        45.8800048828125,
        45.899993896484378,
        45.920013427734378,
        45.94000244140625,
        45.96002197265625,
        45.980010986328128,
        46.0,
        46.02001953125,
        46.040008544921878,
        46.05999755859375,
        46.08001708984375,
        46.100006103515628,
        46.1199951171875,
        46.1400146484375,
        46.160003662109378,
        46.17999267578125,
        46.20001220703125,
        46.220001220703128,
        46.240020751953128,
        46.260009765625,
        46.279998779296878,
        46.300018310546878,
        46.32000732421875,
        46.339996337890628,
        46.360015869140628,
        46.3800048828125,
        46.399993896484378,
        46.420013427734378,
        46.44000244140625,
        46.46002197265625,
        46.480010986328128,
        46.5,
        46.52001953125,
        46.540008544921878,
        46.55999755859375,
        46.58001708984375,
        46.600006103515628,
        46.6199951171875,
        46.6400146484375,
        46.660003662109378,
        46.67999267578125,
        46.70001220703125,
        46.720001220703128,
        46.740020751953128,
        46.760009765625,
        46.779998779296878,
        46.800018310546878,
        46.82000732421875,
        46.839996337890628,
        46.860015869140628,
        46.8800048828125,
        46.899993896484378,
        46.920013427734378,
        46.94000244140625,
        46.96002197265625,
        46.980010986328128,
        47.0,
        47.02001953125,
        47.040008544921878,
        47.05999755859375,
        47.08001708984375,
        47.100006103515628,
        47.1199951171875,
        47.1400146484375,
        47.160003662109378,
        47.17999267578125,
        47.20001220703125,
        47.220001220703128,
        47.240020751953128,
        47.260009765625,
        47.279998779296878,
        47.300018310546878,
        47.32000732421875,
        47.339996337890628,
        47.360015869140628,
        47.3800048828125,
        47.399993896484378,
        47.420013427734378,
        47.44000244140625,
        47.46002197265625,
        47.480010986328128,
        47.5,
        47.52001953125,
        47.540008544921878,
        47.55999755859375,
        47.58001708984375,
        47.600006103515628,
        47.6199951171875,
        47.6400146484375,
        47.660003662109378,
        47.67999267578125,
        47.70001220703125,
        47.720001220703128,
        47.740020751953128,
        47.760009765625,
        47.779998779296878,
        47.800018310546878,
        47.82000732421875,
        47.839996337890628,
        47.860015869140628,
        47.8800048828125,
        47.899993896484378,
        47.920013427734378,
        47.94000244140625,
        47.96002197265625,
        47.980010986328128,
        48.0,
        48.02001953125,
        48.040008544921878,
        48.05999755859375,
        48.08001708984375,
        48.100006103515628,
        48.1199951171875,
        48.1400146484375,
        48.160003662109378,
        48.17999267578125,
        48.20001220703125,
        48.220001220703128,
        48.240020751953128,
        48.260009765625,
        48.279998779296878,
        48.300018310546878,
        48.32000732421875,
        48.339996337890628,
        48.360015869140628,
        48.3800048828125,
        48.399993896484378,
        48.420013427734378,
        48.44000244140625,
        48.46002197265625,
        48.480010986328128,
        48.5,
        48.52001953125,
        48.540008544921878,
        48.55999755859375,
        48.58001708984375,
        48.600006103515628,
        48.6199951171875,
        48.6400146484375,
        48.660003662109378,
        48.67999267578125,
        48.70001220703125,
        48.720001220703128,
        48.740020751953128,
        48.760009765625,
        48.779998779296878,
        48.800018310546878,
        48.82000732421875,
        48.839996337890628,
        48.860015869140628,
        48.8800048828125,
        48.899993896484378,
        48.920013427734378,
        48.94000244140625,
        48.96002197265625,
        48.980010986328128,
        49.0,
        49.02001953125,
        49.040008544921878,
        49.05999755859375,
        49.08001708984375,
        49.100006103515628,
        49.1199951171875,
        49.1400146484375,
        49.160003662109378,
        49.17999267578125,
        49.20001220703125,
        49.220001220703128,
        49.240020751953128,
        49.260009765625,
        49.279998779296878,
        49.300018310546878,
        49.32000732421875,
        49.339996337890628,
        49.360015869140628,
        49.3800048828125,
        49.399993896484378,
        49.420013427734378,
        49.44000244140625,
        49.46002197265625,
        49.480010986328128,
        49.5,
        49.52001953125,
        49.540008544921878,
        49.55999755859375,
        49.58001708984375,
        49.600006103515628,
        49.6199951171875,
        49.6400146484375,
        49.660003662109378,
        49.67999267578125,
        49.70001220703125,
        49.720001220703128,
        49.740020751953128,
        49.760009765625,
        49.779998779296878,
        49.800018310546878,
        49.82000732421875,
        49.839996337890628,
        49.860015869140628,
        49.8800048828125,
        49.899993896484378,
        49.920013427734378,
        49.94000244140625,
        49.96002197265625,
        49.980010986328128,
        50.0,
        50.02001953125,
        50.040008544921878,
        50.05999755859375,
        50.08001708984375,
        50.100006103515628,
        50.1199951171875,
        50.1400146484375,
        50.160003662109378,
        50.17999267578125,
        50.20001220703125,
        50.220001220703128,
        50.240020751953128,
        50.260009765625,
        50.279998779296878,
        50.300018310546878,
        50.32000732421875,
        50.339996337890628,
        50.360015869140628,
        50.3800048828125,
        50.399993896484378,
        50.420013427734378,
        50.44000244140625,
        50.46002197265625,
        50.480010986328128,
        50.5,
        50.52001953125,
        50.540008544921878,
        50.55999755859375,
        50.58001708984375,
        50.600006103515628,
        50.6199951171875,
        50.6400146484375,
        50.660003662109378,
        50.67999267578125,
        50.70001220703125,
        50.720001220703128,
        50.740020751953128,
        50.760009765625,
        50.779998779296878,
        50.800018310546878,
        50.82000732421875,
        50.839996337890628,
        50.860015869140628,
        50.8800048828125,
        50.899993896484378,
        50.920013427734378,
        50.94000244140625,
        50.96002197265625,
        50.980010986328128,
        51.0,
        51.02001953125,
        51.040008544921878,
        51.05999755859375,
        51.08001708984375,
        51.100006103515628,
        51.1199951171875,
        51.1400146484375,
        51.160003662109378,
        51.17999267578125,
        51.20001220703125,
        51.220001220703128,
        51.240020751953128,
        51.260009765625,
        51.279998779296878,
        51.300018310546878,
        51.32000732421875,
        51.339996337890628,
        51.360015869140628,
        51.3800048828125,
        51.399993896484378,
        51.420013427734378,
        51.44000244140625,
        51.46002197265625,
        51.480010986328128,
        51.5,
        51.52001953125,
        51.540008544921878,
        51.55999755859375,
        51.58001708984375,
        51.600006103515628,
        51.6199951171875,
        51.6400146484375,
        51.660003662109378,
        51.67999267578125,
        51.70001220703125,
        51.720001220703128,
        51.740020751953128,
        51.760009765625,
        51.779998779296878,
        51.800018310546878,
        51.82000732421875,
        51.839996337890628,
        51.860015869140628,
        51.8800048828125,
        51.899993896484378,
        51.920013427734378,
        51.94000244140625,
        51.96002197265625,
        51.980010986328128,
        52.0,
        52.02001953125,
        52.040008544921878,
        52.05999755859375,
        52.08001708984375,
        52.100006103515628,
        52.1199951171875,
        52.1400146484375,
        52.160003662109378,
        52.17999267578125,
        52.20001220703125,
        52.220001220703128,
        52.240020751953128,
        52.260009765625,
        52.279998779296878,
        52.300018310546878,
        52.32000732421875,
        52.339996337890628,
        52.360015869140628,
        52.3800048828125,
        52.399993896484378,
        52.420013427734378,
        52.44000244140625,
        52.46002197265625,
        52.480010986328128,
        52.5,
        52.52001953125,
        52.540008544921878,
        52.55999755859375,
        52.58001708984375,
        52.600006103515628,
        52.6199951171875,
        52.6400146484375,
        52.660003662109378,
        52.67999267578125,
        52.70001220703125,
        52.720001220703128,
        52.740020751953128,
        52.760009765625,
        52.779998779296878,
        52.800018310546878,
        52.82000732421875,
        52.839996337890628,
        52.860015869140628,
        52.8800048828125,
        52.899993896484378,
        52.920013427734378,
        52.94000244140625,
        52.96002197265625,
        52.980010986328128,
        53.0,
        53.02001953125,
        53.040008544921878,
        53.05999755859375,
        53.08001708984375,
        53.100006103515628,
        53.1199951171875,
        53.1400146484375,
        53.160003662109378,
        53.17999267578125,
        53.20001220703125,
        53.220001220703128,
        53.240020751953128,
        53.260009765625,
        53.279998779296878,
        53.300018310546878,
        53.32000732421875,
        53.339996337890628,
        53.360015869140628,
        53.3800048828125,
        53.399993896484378,
        53.420013427734378,
        53.44000244140625,
        53.46002197265625,
        53.480010986328128,
        53.5,
        53.52001953125,
        53.540008544921878,
        53.55999755859375,
        53.58001708984375,
        53.600006103515628,
        53.6199951171875,
        53.6400146484375,
        53.660003662109378,
        53.67999267578125,
        53.70001220703125,
        53.720001220703128,
        53.740020751953128,
        53.760009765625,
        53.779998779296878,
        53.800018310546878,
        53.82000732421875,
        53.839996337890628,
        53.860015869140628,
        53.8800048828125,
        53.899993896484378,
        53.920013427734378,
        53.94000244140625,
        53.96002197265625,
        53.980010986328128,
        54.0,
        54.02001953125,
        54.040008544921878,
        54.05999755859375,
        54.08001708984375,
        54.100006103515628,
        54.1199951171875,
        54.1400146484375,
        54.160003662109378,
        54.17999267578125,
        54.20001220703125,
        54.220001220703128,
        54.240020751953128,
        54.260009765625,
        54.279998779296878,
        54.300018310546878,
        54.32000732421875,
        54.339996337890628,
        54.360015869140628,
        54.3800048828125,
        54.399993896484378,
        54.420013427734378,
        54.44000244140625,
        54.46002197265625,
        54.480010986328128,
        54.5,
        54.52001953125,
        54.540008544921878,
        54.55999755859375,
        54.58001708984375,
        54.600006103515628,
        54.6199951171875,
        54.6400146484375,
        54.660003662109378,
        54.67999267578125,
        54.70001220703125,
        54.720001220703128,
        54.740020751953128,
        54.760009765625,
        54.779998779296878,
        54.800018310546878,
        54.82000732421875,
        54.839996337890628,
        54.860015869140628,
        54.8800048828125,
        54.899993896484378,
        54.920013427734378,
        54.94000244140625,
        54.96002197265625,
        54.980010986328128,
        55.0,
        55.02001953125,
        55.040008544921878,
        55.05999755859375,
        55.08001708984375,
        55.100006103515628,
        55.1199951171875,
        55.1400146484375,
        55.160003662109378,
        55.17999267578125,
        55.20001220703125,
        55.220001220703128,
        55.240020751953128,
        55.260009765625,
        55.279998779296878,
        55.300018310546878,
        55.32000732421875,
        55.339996337890628,
        55.360015869140628,
        55.3800048828125,
        55.399993896484378,
        55.420013427734378,
        55.44000244140625,
        55.46002197265625,
        55.480010986328128,
        55.5,
        55.52001953125,
        55.540008544921878,
        55.55999755859375,
        55.58001708984375,
        55.600006103515628,
        55.6199951171875,
        55.6400146484375,
        55.660003662109378,
        55.67999267578125,
        55.70001220703125,
        55.720001220703128,
        55.740020751953128,
        55.760009765625,
        55.779998779296878,
        55.800018310546878,
        55.82000732421875,
        55.839996337890628,
        55.860015869140628,
        55.8800048828125,
        55.899993896484378,
        55.920013427734378,
        55.94000244140625,
        55.96002197265625,
        55.980010986328128,
        56.0,
        56.02001953125,
        56.040008544921878,
        56.05999755859375,
        56.08001708984375,
        56.100006103515628,
        56.1199951171875,
        56.1400146484375,
        56.160003662109378,
        56.17999267578125,
        56.20001220703125,
        56.220001220703128,
        56.240020751953128,
        56.260009765625,
        56.279998779296878,
        56.300018310546878,
        56.32000732421875,
        56.339996337890628,
        56.360015869140628,
        56.3800048828125,
        56.399993896484378,
        56.420013427734378,
        56.44000244140625,
        56.46002197265625,
        56.480010986328128,
        56.5,
        56.52001953125,
        56.540008544921878,
        56.55999755859375,
        56.58001708984375,
        56.600006103515628,
        56.6199951171875,
        56.6400146484375,
        56.660003662109378,
        56.67999267578125,
        56.70001220703125,
        56.720001220703128,
        56.740020751953128,
        56.760009765625,
        56.779998779296878,
        56.800018310546878,
        56.82000732421875,
        56.839996337890628,
        56.860015869140628,
        56.8800048828125,
        56.899993896484378,
        56.920013427734378,
        56.94000244140625,
        56.96002197265625,
        56.980010986328128,
        57.0,
        57.02001953125,
        57.040008544921878,
        57.05999755859375,
        57.08001708984375,
        57.100006103515628,
        57.1199951171875,
        57.1400146484375,
        57.160003662109378,
        57.17999267578125,
        57.20001220703125,
        57.220001220703128,
        57.240020751953128,
        57.260009765625,
        57.279998779296878,
        57.300018310546878,
        57.32000732421875,
        57.339996337890628,
        57.360015869140628,
        57.3800048828125,
        57.399993896484378,
        57.420013427734378,
        57.44000244140625,
        57.46002197265625,
        57.480010986328128,
        57.5,
        57.52001953125,
        57.540008544921878,
        57.55999755859375,
        57.58001708984375,
        57.600006103515628,
        57.6199951171875,
        57.6400146484375,
        57.660003662109378,
        57.67999267578125,
        57.70001220703125,
        57.720001220703128,
        57.740020751953128,
        57.760009765625,
        57.779998779296878,
        57.800018310546878,
        57.82000732421875,
        57.839996337890628,
        57.860015869140628,
        57.8800048828125,
        57.899993896484378,
        57.920013427734378,
        57.94000244140625,
        57.96002197265625,
        57.980010986328128,
        58.0,
        58.02001953125,
        58.040008544921878,
        58.05999755859375,
        58.08001708984375,
        58.100006103515628,
        58.1199951171875,
        58.1400146484375,
        58.160003662109378,
        58.17999267578125,
        58.20001220703125,
        58.220001220703128,
        58.240020751953128,
        58.260009765625,
        58.279998779296878,
        58.300018310546878,
        58.32000732421875,
        58.339996337890628,
        58.360015869140628,
        58.3800048828125,
        58.399993896484378,
        58.420013427734378,
        58.44000244140625,
        58.46002197265625,
        58.480010986328128,
        58.5,
        58.52001953125,
        58.540008544921878,
        58.55999755859375,
        58.58001708984375,
        58.600006103515628,
        58.6199951171875,
        58.6400146484375,
        58.660003662109378,
        58.67999267578125,
        58.70001220703125,
        58.720001220703128,
        58.740020751953128,
        58.760009765625,
        58.779998779296878,
        58.800018310546878,
        58.82000732421875,
        58.839996337890628,
        58.860015869140628,
        58.8800048828125,
        58.899993896484378,
        58.920013427734378,
        58.94000244140625,
        58.96002197265625,
        58.980010986328128,
        59.0,
        59.02001953125,
        59.040008544921878,
        59.05999755859375,
        59.08001708984375,
        59.100006103515628,
        59.1199951171875,
        59.1400146484375,
        59.160003662109378,
        59.17999267578125,
        59.20001220703125,
        59.220001220703128,
        59.240020751953128,
        59.260009765625,
        59.279998779296878,
        59.300018310546878,
        59.32000732421875,
        59.339996337890628,
        59.360015869140628,
        59.3800048828125,
        59.399993896484378,
        59.420013427734378,
        59.44000244140625,
        59.46002197265625,
        59.480010986328128,
        59.5,
        59.52001953125,
        59.540008544921878,
        59.55999755859375,
        59.58001708984375,
        59.600006103515628,
        59.6199951171875,
        59.6400146484375,
        59.660003662109378,
        59.67999267578125,
        59.70001220703125,
        59.720001220703128,
        59.740020751953128,
        59.760009765625,
        59.779998779296878,
        59.800018310546878,
        59.82000732421875,
        59.839996337890628,
        59.860015869140628,
        59.8800048828125,
        59.899993896484378,
        59.920013427734378,
        59.94000244140625,
        59.96002197265625,
        59.980010986328128
    ],
    "rightHandPositions": [
        "(0.350035, 1.082245, 0.154455)",
        "(0.350070, 1.082237, 0.154529)",
        "(0.350088, 1.082232, 0.154549)",
        "(0.350113, 1.082227, 0.154559)",
        "(0.350183, 1.082171, 0.154484)",
        "(0.350199, 1.082105, 0.154393)",
        "(0.350258, 1.082032, 0.154282)",
        "(0.350208, 1.081986, 0.154212)",
        "(0.350276, 1.081922, 0.154044)",
        "(0.350378, 1.081816, 0.153860)",
        "(0.350399, 1.081704, 0.153681)",
        "(0.350492, 1.081621, 0.153461)",
        "(0.350572, 1.081570, 0.153217)",
        "(0.350645, 1.081535, 0.153083)",
        "(0.350775, 1.081439, 0.152915)",
        "(0.350928, 1.081325, 0.152834)",
        "(0.351128, 1.081209, 0.152784)",
        "(0.351250, 1.081129, 0.152768)",
        "(0.351457, 1.080940, 0.152750)",
        "(0.351653, 1.080665, 0.152730)",
        "(0.351834, 1.080457, 0.152697)",
        "(0.352041, 1.080204, 0.152687)",
        "(0.352219, 1.080065, 0.152659)",
        "(0.352297, 1.080014, 0.152640)",
        "(0.352436, 1.079991, 0.152575)",
        "(0.352542, 1.080081, 0.152508)",
        "(0.352526, 1.080280, 0.152523)",
        "(0.352439, 1.080452, 0.152598)",
        "(0.352267, 1.080737, 0.152751)",
        "(0.351929, 1.081164, 0.153096)",
        "(0.351608, 1.081590, 0.153450)",
        "(0.351352, 1.082244, 0.153760)",
        "(0.351167, 1.083023, 0.153898)",
        "(0.351109, 1.083426, 0.153915)",
        "(0.350970, 1.084182, 0.153920)",
        "(0.350864, 1.084818, 0.153775)",
        "(0.350760, 1.085335, 0.153459)",
        "(0.350673, 1.085725, 0.152958)",
        "(0.350670, 1.085875, 0.152590)",
        "(0.350651, 1.086143, 0.151762)",
        "(0.350648, 1.086339, 0.150800)",
        "(0.350636, 1.086538, 0.149806)",
        "(0.350667, 1.086757, 0.148723)",
        "(0.350662, 1.086884, 0.148137)",
        "(0.350676, 1.087173, 0.146941)",
        "(0.350732, 1.087427, 0.145716)",
        "(0.350799, 1.087625, 0.144488)",
        "(0.350816, 1.087772, 0.143335)",
        "(0.350797, 1.087858, 0.142791)",
        "(0.350779, 1.088007, 0.141752)",
        "(0.350714, 1.088158, 0.140891)",
        "(0.350572, 1.088267, 0.140196)",
        "(0.350355, 1.088328, 0.139598)",
        "(0.350243, 1.088369, 0.139356)",
        "(0.350124, 1.088429, 0.138979)",
        "(0.349986, 1.088509, 0.138630)",
        "(0.349809, 1.088540, 0.138360)",
        "(0.349692, 1.088478, 0.138268)",
        "(0.349598, 1.088453, 0.138244)",
        "(0.349433, 1.088377, 0.138205)",
        "(0.349267, 1.088308, 0.138200)",
        "(0.349090, 1.088255, 0.138247)",
        "(0.348947, 1.088227, 0.138306)",
        "(0.348849, 1.088228, 0.138358)",
        "(0.348535, 1.088203, 0.138506)",
        "(0.347859, 1.088213, 0.139024)",
        "(0.347276, 1.088309, 0.139607)",
        "(0.346541, 1.088501, 0.140324)",
        "(0.346158, 1.088619, 0.140682)",
        "(0.345358, 1.088768, 0.141317)",
        "(0.344402, 1.088871, 0.141977)",
        "(0.343227, 1.089073, 0.142753)",
        "(0.341668, 1.089416, 0.143775)",
        "(0.340608, 1.089753, 0.144543)",
        "(0.338007, 1.090753, 0.146492)",
        "(0.334540, 1.092395, 0.148816)",
        "(0.330058, 1.094900, 0.151532)",
        "(0.324669, 1.098701, 0.154719)",
        "(0.321629, 1.101245, 0.156489)",
        "(0.315107, 1.107246, 0.160167)",
        "(0.308106, 1.114502, 0.163701)",
        "(0.300898, 1.123486, 0.167025)",
        "(0.297304, 1.128718, 0.168605)",
        "(0.290224, 1.139958, 0.171577)",
        "(0.283362, 1.152127, 0.174330)",
        "(0.276802, 1.164945, 0.176884)",
        "(0.270754, 1.178336, 0.179252)",
        "(0.268006, 1.185250, 0.180356)",
        "(0.262965, 1.199097, 0.182467)",
        "(0.258894, 1.213246, 0.184458)",
        "(0.255809, 1.227361, 0.186213)",
        "(0.253883, 1.240995, 0.187588)",
        "(0.253188, 1.247580, 0.188159)",
        "(0.252295, 1.260230, 0.189034)",
        "(0.251933, 1.271966, 0.189553)",
        "(0.252010, 1.282662, 0.189805)",
        "(0.252248, 1.292256, 0.189694)",
        "(0.252501, 1.296584, 0.189428)",
        "(0.252909, 1.304447, 0.188658)",
        "(0.253301, 1.311127, 0.187512)",
        "(0.253697, 1.316774, 0.186053)",
        "(0.253669, 1.321259, 0.184538)",
        "(0.253435, 1.324805, 0.182988)",
        "(0.253303, 1.326275, 0.182216)",
        "(0.252928, 1.328788, 0.180749)",
        "(0.252840, 1.330784, 0.179448)",
        "(0.252778, 1.332303, 0.178369)",
        "(0.252897, 1.332984, 0.177896)",
        "(0.253087, 1.334031, 0.177007)",
        "(0.253326, 1.334679, 0.176188)",
        "(0.253489, 1.335043, 0.175454)",
        "(0.253584, 1.335178, 0.174713)",
        "(0.253789, 1.335161, 0.173811)",
        "(0.253851, 1.335127, 0.173350)",
        "(0.253740, 1.335074, 0.172381)",
        "(0.253268, 1.335144, 0.171165)",
        "(0.252493, 1.335344, 0.169788)",
        "(0.251617, 1.335904, 0.168371)",
        "(0.251226, 1.336373, 0.167666)",
        "(0.250336, 1.337625, 0.166271)",
        "(0.248992, 1.339141, 0.164854)",
        "(0.247843, 1.341287, 0.163614)",
        "(0.247279, 1.342524, 0.163140)",
        "(0.246278, 1.345202, 0.162442)",
        "(0.245330, 1.348050, 0.162214)",
        "(0.244498, 1.350861, 0.162506)",
        "(0.243910, 1.353495, 0.163140)",
        "(0.243786, 1.355376, 0.163876)",
        "(0.243774, 1.356724, 0.164502)",
        "(0.243970, 1.358279, 0.165575)",
        "(0.244094, 1.359124, 0.166723)",
        "(0.244465, 1.359500, 0.167890)",
        "(0.244750, 1.359453, 0.168440)",
        "(0.245221, 1.358978, 0.169404)",
        "(0.245559, 1.358108, 0.170110)",
        "(0.245726, 1.356927, 0.170453)",
        "(0.245654, 1.355643, 0.170410)",
        "(0.245529, 1.354972, 0.170281)",
        "(0.245218, 1.353690, 0.169745)",
        "(0.244878, 1.352546, 0.169102)",
        "(0.244509, 1.351568, 0.168513)",
        "(0.244389, 1.350983, 0.168125)",
        "(0.244597, 1.350734, 0.167929)",
        "(0.244807, 1.350726, 0.167950)",
        "(0.245275, 1.350964, 0.168056)",
        "(0.245844, 1.350709, 0.168223)",
        "(0.246324, 1.350485, 0.168291)",
        "(0.246547, 1.350326, 0.168288)",
        "(0.247063, 1.349768, 0.168260)",
        "(0.247469, 1.348574, 0.168149)",
        "(0.247696, 1.347539, 0.168002)",
        "(0.247945, 1.346469, 0.167981)",
        "(0.248275, 1.345488, 0.168164)",
        "(0.248456, 1.345047, 0.168340)",
        "(0.248647, 1.344093, 0.168827)",
        "(0.248734, 1.343278, 0.169482)",
        "(0.248660, 1.342629, 0.170302)",
        "(0.248620, 1.342420, 0.170730)",
        "(0.248490, 1.342028, 0.171532)",
        "(0.248418, 1.341859, 0.172337)",
        "(0.248659, 1.342078, 0.172861)",
        "(0.248896, 1.342300, 0.173481)",
        "(0.249083, 1.342486, 0.173800)",
        "(0.249415, 1.342815, 0.174338)",
        "(0.249707, 1.343076, 0.174777)",
        "(0.250046, 1.343256, 0.175028)",
        "(0.250356, 1.343310, 0.175237)",
        "(0.250464, 1.343236, 0.175338)",
        "(0.250666, 1.343023, 0.175442)",
        "(0.250729, 1.342286, 0.175523)",
        "(0.250803, 1.341460, 0.175508)",
        "(0.251020, 1.340623, 0.175418)",
        "(0.251213, 1.340230, 0.175331)",
        "(0.251580, 1.339626, 0.175164)",
        "(0.252010, 1.339151, 0.174939)",
        "(0.252416, 1.338416, 0.174546)",
        "(0.252745, 1.337261, 0.173757)",
        "(0.252786, 1.336502, 0.172781)",
        "(0.252718, 1.336223, 0.172170)",
        "(0.252539, 1.335861, 0.170628)",
        "(0.252156, 1.335816, 0.168506)",
        "(0.251603, 1.336267, 0.165630)",
        "(0.251263, 1.336781, 0.163819)",
        "(0.250337, 1.338332, 0.159638)",
        "(0.249269, 1.341052, 0.154648)",
        "(0.247939, 1.344944, 0.148935)",
        "(0.246192, 1.349867, 0.142801)",
        "(0.244993, 1.352766, 0.139653)",
        "(0.241960, 1.359166, 0.133311)",
        "(0.238392, 1.366553, 0.127000)",
        "(0.234587, 1.375007, 0.120987)",
        "(0.230870, 1.384585, 0.115401)",
        "(0.227429, 1.395209, 0.110239)",
        "(0.225846, 1.400919, 0.107799)",
        "(0.223289, 1.412983, 0.103395)",
        "(0.221636, 1.426046, 0.099868)",
        "(0.220985, 1.440188, 0.097011)",
        "(0.221067, 1.447656, 0.095814)",
        "(0.220309, 1.461614, 0.093930)",
        "(0.220041, 1.475445, 0.092539)",
        "(0.220353, 1.489186, 0.091617)",
        "(0.221100, 1.502574, 0.091092)",
        "(0.222269, 1.515470, 0.090857)",
        "(0.222969, 1.521707, 0.090862)",
        "(0.224241, 1.533829, 0.090997)",
        "(0.225346, 1.545398, 0.091259)",
        "(0.226261, 1.556358, 0.091699)",
        "(0.227231, 1.566826, 0.092481)",
        "(0.227719, 1.571908, 0.093064)",
        "(0.228809, 1.581760, 0.094689)",
        "(0.229810, 1.591187, 0.096938)",
        "(0.230708, 1.600228, 0.099777)",
        "(0.231593, 1.608772, 0.103334)",
        "(0.232129, 1.612859, 0.105358)",
        "(0.233357, 1.620698, 0.109847)",
        "(0.234751, 1.628012, 0.114923)",
        "(0.236280, 1.634729, 0.120624)",
        "(0.237894, 1.640843, 0.126749)",
        "(0.238690, 1.643615, 0.129985)",
        "(0.240076, 1.648719, 0.136759)",
        "(0.241362, 1.653134, 0.143898)",
        "(0.242564, 1.656876, 0.151417)",
        "(0.243113, 1.658483, 0.155305)",
        "(0.244107, 1.661225, 0.163323)",
        "(0.245026, 1.663228, 0.171644)",
        "(0.245805, 1.664537, 0.180185)",
        "(0.246318, 1.665251, 0.188951)",
        "(0.246542, 1.665463, 0.193435)",
        "(0.246901, 1.665639, 0.202511)",
        "(0.247126, 1.665393, 0.211696)",
        "(0.247301, 1.664772, 0.220822)",
        "(0.247362, 1.663728, 0.229826)",
        "(0.247551, 1.662344, 0.238659)",
        "(0.247729, 1.661517, 0.242992)",
        "(0.248006, 1.659667, 0.251701)",
        "(0.248074, 1.657509, 0.260346)",
        "(0.248250, 1.655059, 0.268913)",
        "(0.248336, 1.653661, 0.273141)",
        "(0.248462, 1.650601, 0.281537)",
        "(0.248774, 1.647233, 0.289845)",
        "(0.249112, 1.643490, 0.298097)",
        "(0.249343, 1.639324, 0.306360)",
        "(0.249450, 1.637106, 0.310496)",
        "(0.249669, 1.632306, 0.318718)",
        "(0.249922, 1.626908, 0.326846)",
        "(0.250290, 1.620953, 0.334768)",
        "(0.250475, 1.614594, 0.342558)",
        "(0.250617, 1.607786, 0.350068)",
        "(0.250748, 1.604130, 0.353692)",
        "(0.251082, 1.596302, 0.360841)",
        "(0.251575, 1.587900, 0.367868)",
        "(0.252650, 1.579334, 0.374660)",
        "(0.253324, 1.574883, 0.377940)",
        "(0.254545, 1.565474, 0.384362)",
        "(0.255865, 1.555377, 0.390369)",
        "(0.257354, 1.544313, 0.395725)",
        "(0.259039, 1.532512, 0.400435)",
        "(0.260250, 1.526696, 0.402595)",
        "(0.262435, 1.514402, 0.406570)",
        "(0.264253, 1.501017, 0.410041)",
        "(0.265912, 1.487016, 0.413022)",
        "(0.267683, 1.472458, 0.415313)",
        "(0.269385, 1.457434, 0.416935)",
        "(0.270139, 1.449801, 0.417446)",
        "(0.271433, 1.434467, 0.418070)",
        "(0.272366, 1.418861, 0.417904)",
        "(0.273135, 1.403269, 0.417150)",
        "(0.273539, 1.395529, 0.416466)",
        "(0.274329, 1.380261, 0.414608)",
        "(0.274764, 1.365273, 0.412327)",
        "(0.275007, 1.350765, 0.409739)",
        "(0.275345, 1.336875, 0.406790)",
        "(0.275565, 1.330231, 0.405122)",
        "(0.275771, 1.317181, 0.401439)",
        "(0.275754, 1.304505, 0.397060)",
        "(0.275537, 1.292384, 0.392174)",
        "(0.275264, 1.280908, 0.386967)",
        "(0.275259, 1.275534, 0.384187)",
        "(0.275212, 1.265079, 0.378390)",
        "(0.274933, 1.254941, 0.372169)",
        "(0.274733, 1.245219, 0.365543)",
        "(0.274598, 1.235907, 0.358698)",
        "(0.274556, 1.231468, 0.355232)",
        "(0.274542, 1.222849, 0.348158)",
        "(0.274370, 1.214537, 0.340789)",
        "(0.274333, 1.206751, 0.333298)",
        "(0.274689, 1.199609, 0.325733)",
        "(0.274757, 1.196197, 0.321824)",
        "(0.274944, 1.189751, 0.313999)",
        "(0.275265, 1.183907, 0.306310)",
        "(0.275292, 1.178603, 0.298441)",
        "(0.275242, 1.173864, 0.290306)",
        "(0.275287, 1.171784, 0.286153)",
        "(0.275095, 1.167816, 0.277685)",
        "(0.274993, 1.164647, 0.269383)",
        "(0.274809, 1.162043, 0.260769)",
        "(0.274451, 1.159874, 0.251930)",
        "(0.274256, 1.159086, 0.247563)",
        "(0.273604, 1.157838, 0.238798)",
        "(0.272844, 1.157124, 0.230060)",
        "(0.271816, 1.156971, 0.221400)",
        "(0.270794, 1.157613, 0.212870)",
        "(0.269782, 1.159092, 0.204556)",
        "(0.269253, 1.160197, 0.200451)",
        "(0.268167, 1.162882, 0.192296)",
        "(0.266769, 1.166108, 0.184204)",
        "(0.265151, 1.170012, 0.176338)",
        "(0.264212, 1.172275, 0.172513)",
        "(0.262354, 1.177428, 0.165180)",
        "(0.260371, 1.183426, 0.158254)",
        "(0.257973, 1.190137, 0.151727)",
        "(0.255342, 1.197642, 0.145494)",
        "(0.253864, 1.201646, 0.142481)",
        "(0.250954, 1.210111, 0.136631)",
        "(0.248366, 1.219431, 0.131187)",
        "(0.245898, 1.229358, 0.126029)",
        "(0.243554, 1.239752, 0.121042)",
        "(0.242395, 1.245118, 0.118671)",
        "(0.240101, 1.256162, 0.114005)",
        "(0.237999, 1.267423, 0.109492)",
        "(0.236198, 1.278877, 0.105194)",
        "(0.234625, 1.290471, 0.101240)",
        "(0.233934, 1.296338, 0.099413)",
        "(0.232554, 1.308251, 0.096113)",
        "(0.231520, 1.320532, 0.093335)",
        "(0.230618, 1.333154, 0.091082)",
        "(0.229889, 1.346125, 0.089437)",
        "(0.229707, 1.352803, 0.088897)",
        "(0.229224, 1.366295, 0.088137)",
        "(0.228538, 1.379874, 0.087756)",
        "(0.228064, 1.393690, 0.087757)",
        "(0.227835, 1.407739, 0.088005)",
        "(0.227782, 1.421811, 0.088346)",
        "(0.227777, 1.428927, 0.088614)",
        "(0.227778, 1.443272, 0.089299)",
        "(0.227965, 1.457821, 0.090121)",
        "(0.228389, 1.472391, 0.091097)",
        "(0.229361, 1.487057, 0.092209)",
        "(0.229982, 1.494356, 0.092785)",
        "(0.231531, 1.508701, 0.093785)",
        "(0.233153, 1.522666, 0.094817)",
        "(0.234727, 1.536233, 0.095958)",
        "(0.236262, 1.549364, 0.097472)",
        "(0.237014, 1.555712, 0.098462)",
        "(0.238575, 1.568027, 0.100956)",
        "(0.240121, 1.579628, 0.104288)",
        "(0.241629, 1.590451, 0.108540)",
        "(0.242939, 1.600368, 0.113786)",
        "(0.243526, 1.604947, 0.116809)",
        "(0.244713, 1.613529, 0.123439)",
        "(0.246046, 1.621361, 0.130977)",
        "(0.247612, 1.628313, 0.139209)",
        "(0.249275, 1.634305, 0.147787)",
        "(0.250157, 1.636905, 0.152236)",
        "(0.251954, 1.641622, 0.161349)",
        "(0.253727, 1.645405, 0.170750)",
        "(0.255397, 1.648234, 0.180429)",
        "(0.257217, 1.650238, 0.190425)",
        "(0.258158, 1.650853, 0.195507)",
        "(0.259846, 1.651429, 0.205779)",
        "(0.261179, 1.651156, 0.216367)",
        "(0.262604, 1.650037, 0.227158)",
        "(0.263333, 1.649182, 0.232592)",
        "(0.264761, 1.646680, 0.243525)",
        "(0.266039, 1.643470, 0.254638)",
        "(0.267234, 1.639546, 0.266075)",
        "(0.268485, 1.634929, 0.277717)",
        "(0.269712, 1.629506, 0.289555)",
        "(0.270409, 1.626505, 0.295579)",
        "(0.271999, 1.620092, 0.307742)",
        "(0.273860, 1.612954, 0.320009)",
        "(0.275920, 1.605047, 0.332328)",
        "(0.277165, 1.600832, 0.338428)",
        "(0.279726, 1.591972, 0.350448)",
        "(0.282360, 1.582349, 0.362051)",
        "(0.285078, 1.572050, 0.373098)",
        "(0.287925, 1.561041, 0.383486)",
        "(0.289307, 1.555209, 0.388354)",
        "(0.291897, 1.542991, 0.397501)",
        "(0.293988, 1.529956, 0.405870)",
        "(0.295696, 1.516206, 0.413241)",
        "(0.297070, 1.501763, 0.419695)",
        "(0.298146, 1.486951, 0.425272)",
        "(0.298504, 1.479450, 0.427703)",
        "(0.298969, 1.464295, 0.432108)",
        "(0.299406, 1.449119, 0.435746)",
        "(0.299907, 1.433996, 0.438914)",
        "(0.300144, 1.426634, 0.440299)",
        "(0.300753, 1.412220, 0.442609)",
        "(0.301385, 1.398041, 0.444219)",
        "(0.302219, 1.384262, 0.444798)",
        "(0.303047, 1.370855, 0.444392)",
        "(0.303365, 1.364359, 0.443819)",
        "(0.303816, 1.351605, 0.442112)",
        "(0.303868, 1.339195, 0.439710)",
        "(0.303756, 1.327426, 0.436711)",
        "(0.303405, 1.316377, 0.433235)",
        "(0.303108, 1.311152, 0.431324)",
        "(0.302389, 1.301114, 0.427313)",
        "(0.301669, 1.291860, 0.422896)",
        "(0.300909, 1.283418, 0.418124)",
        "(0.299862, 1.275542, 0.412870)",
        "(0.299280, 1.271865, 0.410025)",
        "(0.298087, 1.264855, 0.404120)",
        "(0.296935, 1.258326, 0.397787)",
        "(0.296119, 1.252400, 0.391269)",
        "(0.295050, 1.246692, 0.384168)",
        "(0.294571, 1.243985, 0.380406)",
        "(0.293497, 1.238626, 0.372601)",
        "(0.292559, 1.233534, 0.364694)",
        "(0.291809, 1.228696, 0.356714)",
        "(0.291110, 1.223863, 0.348565)",
        "(0.290490, 1.218946, 0.340015)",
        "(0.290112, 1.216459, 0.335554)",
        "(0.289478, 1.211647, 0.326440)",
        "(0.289020, 1.207025, 0.317182)",
        "(0.288770, 1.202687, 0.307921)",
        "(0.288613, 1.198754, 0.298966)",
        "(0.288495, 1.196945, 0.294583)",
        "(0.288401, 1.193648, 0.285878)",
        "(0.288290, 1.190669, 0.277212)",
        "(0.288245, 1.188120, 0.268657)",
        "(0.288147, 1.185971, 0.260075)",
        "(0.287998, 1.185043, 0.255759)",
        "(0.287826, 1.183579, 0.247254)",
        "(0.287675, 1.182580, 0.238746)",
        "(0.287567, 1.182118, 0.230377)",
        "(0.287400, 1.182238, 0.222276)",
        "(0.287529, 1.182643, 0.218281)",
        "(0.287828, 1.183720, 0.210421)",
        "(0.287944, 1.185105, 0.202993)",
        "(0.288101, 1.187081, 0.196344)",
        "(0.288180, 1.189680, 0.190366)",
        "(0.288314, 1.191194, 0.187507)",
        "(0.288664, 1.194255, 0.181733)",
        "(0.289097, 1.197223, 0.176037)",
        "(0.289603, 1.200247, 0.170763)",
        "(0.289855, 1.201748, 0.168413)",
        "(0.290342, 1.204716, 0.164083)",
        "(0.290505, 1.207615, 0.160424)",
        "(0.290401, 1.210584, 0.157303)",
        "(0.289747, 1.213911, 0.154495)",
        "(0.289083, 1.215829, 0.153065)",
        "(0.287187, 1.220324, 0.150025)",
        "(0.284503, 1.225888, 0.146477)",
        "(0.281155, 1.232699, 0.142462)",
        "(0.277195, 1.240792, 0.138248)",
        "(0.274910, 1.245235, 0.136067)",
        "(0.269869, 1.254435, 0.131537)",
        "(0.265080, 1.264668, 0.126789)",
        "(0.261347, 1.276750, 0.122208)",
        "(0.257826, 1.289940, 0.117453)",
        "(0.256005, 1.296696, 0.114885)",
        "(0.252147, 1.310601, 0.109786)",
        "(0.248297, 1.325532, 0.105418)",
        "(0.244679, 1.341432, 0.101914)",
        "(0.241326, 1.358079, 0.099208)",
        "(0.239652, 1.366668, 0.098099)",
        "(0.236387, 1.384149, 0.096251)",
        "(0.233644, 1.402092, 0.094941)",
        "(0.231493, 1.420339, 0.094211)",
        "(0.229907, 1.438833, 0.094130)",
        "(0.229311, 1.448060, 0.094295)",
        "(0.228159, 1.466137, 0.094787)",
        "(0.227363, 1.484066, 0.095608)",
        "(0.227282, 1.501878, 0.096851)",
        "(0.227371, 1.519089, 0.098330)",
        "(0.227473, 1.527484, 0.099136)",
        "(0.227792, 1.543871, 0.100769)",
        "(0.228228, 1.559674, 0.102719)",
        "(0.228932, 1.574699, 0.105139)",
        "(0.230080, 1.588873, 0.108183)",
        "(0.230797, 1.595602, 0.109964)",
        "(0.232304, 1.608413, 0.113977)",
        "(0.233926, 1.620190, 0.118663)",
        "(0.235786, 1.630902, 0.124086)",
        "(0.238103, 1.640638, 0.130268)",
        "(0.239443, 1.644725, 0.133464)",
        "(0.242249, 1.653053, 0.140922)",
        "(0.245141, 1.660451, 0.149196)",
        "(0.248058, 1.666654, 0.158143)",
        "(0.251247, 1.671661, 0.167696)",
        "(0.252839, 1.673614, 0.172727)",
        "(0.255928, 1.676540, 0.183038)",
        "(0.258734, 1.677940, 0.193630)",
        "(0.261449, 1.677990, 0.204659)",
        "(0.264111, 1.676920, 0.215998)",
        "(0.265364, 1.675963, 0.221774)",
        "(0.267481, 1.673495, 0.233390)",
        "(0.269157, 1.670152, 0.245151)",
        "(0.270563, 1.666022, 0.257117)",
        "(0.272027, 1.661224, 0.269159)",
        "(0.272640, 1.658523, 0.275270)",
        "(0.273615, 1.652552, 0.287503)",
        "(0.274403, 1.645743, 0.299719)",
        "(0.275098, 1.637957, 0.311952)",
        "(0.275815, 1.629203, 0.324315)",
        "(0.276257, 1.624408, 0.330502)",
        "(0.276977, 1.614228, 0.342834)",
        "(0.277412, 1.602904, 0.354853)",
        "(0.277600, 1.590302, 0.366488)",
        "(0.277730, 1.576631, 0.377824)",
        "(0.277758, 1.569445, 0.383330)",
        "(0.277673, 1.554523, 0.394018)",
        "(0.277487, 1.538438, 0.403971)",
        "(0.277421, 1.521416, 0.412978)",
        "(0.277312, 1.503828, 0.420966)",
        "(0.277231, 1.494905, 0.424504)",
        "(0.277175, 1.476753, 0.430883)",
        "(0.277638, 1.458462, 0.436308)",
        "(0.278550, 1.440282, 0.440949)",
        "(0.279690, 1.422156, 0.444851)",
        "(0.280432, 1.413241, 0.446481)",
        "(0.282178, 1.395556, 0.449169)",
        "(0.284042, 1.377932, 0.450814)",
        "(0.285830, 1.360486, 0.451286)",
        "(0.287328, 1.343193, 0.450707)",
        "(0.287934, 1.334641, 0.449912)",
        "(0.288959, 1.317663, 0.447574)",
        "(0.289760, 1.301117, 0.444139)",
        "(0.290525, 1.285230, 0.439674)",
        "(0.290904, 1.269810, 0.434253)",
        "(0.290941, 1.262368, 0.431021)",
        "(0.290647, 1.247818, 0.423845)",
        "(0.290225, 1.234072, 0.415950)",
        "(0.289775, 1.221320, 0.407782)",
        "(0.289314, 1.209655, 0.399503)",
        "(0.289047, 1.204202, 0.395357)",
        "(0.288517, 1.193924, 0.387137)",
        "(0.287837, 1.184599, 0.378767)",
        "(0.287246, 1.176248, 0.370144)",
        "(0.286611, 1.168702, 0.361170)",
        "(0.286287, 1.165288, 0.356507)",
        "(0.285264, 1.158820, 0.346608)",
        "(0.284190, 1.153270, 0.335929)",
        "(0.283012, 1.148551, 0.324190)",
        "(0.281834, 1.144640, 0.311114)",
        "(0.281327, 1.143071, 0.303952)",
        "(0.280119, 1.140514, 0.288685)",
        "(0.279325, 1.139437, 0.273012)",
        "(0.278700, 1.139914, 0.257821)",
        "(0.278123, 1.141652, 0.243147)",
        "(0.277682, 1.142852, 0.235887)",
        "(0.276221, 1.145533, 0.221243)",
        "(0.274673, 1.149164, 0.206647)",
        "(0.273138, 1.154040, 0.192440)",
        "(0.271761, 1.160327, 0.178921)",
        "(0.270876, 1.163970, 0.172500)",
        "(0.268713, 1.172229, 0.160348)",
        "(0.266304, 1.182486, 0.149435)",
        "(0.263776, 1.194928, 0.139875)",
        "(0.260872, 1.209256, 0.131642)",
        "(0.259207, 1.217103, 0.127949)",
        "(0.255628, 1.233513, 0.121111)",
        "(0.251874, 1.250995, 0.115101)",
        "(0.247977, 1.269229, 0.109994)",
        "(0.244849, 1.288587, 0.105904)",
        "(0.243669, 1.298679, 0.104257)",
        "(0.241746, 1.319050, 0.101290)",
        "(0.240520, 1.339547, 0.098948)",
        "(0.239655, 1.359782, 0.097331)",
        "(0.239142, 1.379586, 0.096505)",
        "(0.239291, 1.389364, 0.096495)",
        "(0.240227, 1.408528, 0.097042)",
        "(0.241495, 1.426586, 0.098196)",
        "(0.243006, 1.443703, 0.100230)",
        "(0.244984, 1.459989, 0.103177)",
        "(0.246539, 1.468034, 0.105066)",
        "(0.249802, 1.483338, 0.109435)",
        "(0.253149, 1.497217, 0.114611)",
        "(0.256813, 1.510024, 0.120325)",
        "(0.260197, 1.521585, 0.126395)",
        "(0.261720, 1.526823, 0.129630)",
        "(0.264650, 1.536663, 0.136398)",
        "(0.267484, 1.545509, 0.143584)",
        "(0.270202, 1.553393, 0.151212)",
        "(0.272591, 1.560362, 0.158998)",
        "(0.273669, 1.563467, 0.162912)",
        "(0.275614, 1.569139, 0.170749)",
        "(0.277247, 1.574022, 0.178684)",
        "(0.278802, 1.578087, 0.186672)",
        "(0.280381, 1.581308, 0.194666)",
        "(0.281265, 1.582589, 0.198723)",
        "(0.282976, 1.584516, 0.206774)",
        "(0.284479, 1.585678, 0.214800)",
        "(0.285833, 1.586199, 0.222731)",
        "(0.287137, 1.586096, 0.230646)",
        "(0.287806, 1.585816, 0.234547)",
        "(0.288978, 1.584916, 0.242314)",
        "(0.289751, 1.583528, 0.250031)",
        "(0.290144, 1.581674, 0.257738)",
        "(0.290412, 1.579378, 0.265444)",
        "(0.290602, 1.578080, 0.269310)",
        "(0.290910, 1.575231, 0.277187)",
        "(0.291036, 1.571955, 0.285233)",
        "(0.290955, 1.568207, 0.293492)",
        "(0.290852, 1.563962, 0.302043)",
        "(0.290834, 1.561631, 0.306411)",
        "(0.290827, 1.556672, 0.315278)",
        "(0.290997, 1.551099, 0.324115)",
        "(0.291372, 1.544822, 0.332816)",
        "(0.291804, 1.538010, 0.341329)",
        "(0.292019, 1.534363, 0.345502)",
        "(0.292430, 1.526657, 0.353608)",
        "(0.293107, 1.518395, 0.361413)",
        "(0.293802, 1.509699, 0.368890)",
        "(0.294254, 1.500361, 0.375902)",
        "(0.294453, 1.495446, 0.379190)",
        "(0.294949, 1.485269, 0.385449)",
        "(0.295489, 1.474660, 0.391250)",
        "(0.295795, 1.463545, 0.396518)",
        "(0.295914, 1.452006, 0.401436)",
        "(0.295976, 1.446162, 0.403719)",
        "(0.296281, 1.434415, 0.407960)",
        "(0.296709, 1.422512, 0.411803)",
        "(0.297161, 1.410408, 0.415214)",
        "(0.297669, 1.398101, 0.418161)",
        "(0.297930, 1.391847, 0.419424)",
        "(0.298413, 1.379257, 0.421693)",
        "(0.299028, 1.366463, 0.423462)",
        "(0.299670, 1.353446, 0.424734)",
        "(0.300012, 1.340136, 0.425331)",
        "(0.300101, 1.333352, 0.425307)",
        "(0.300370, 1.319896, 0.424895)",
        "(0.301000, 1.306752, 0.423961)",
        "(0.301690, 1.293846, 0.422660)",
        "(0.302580, 1.281347, 0.421004)",
        "(0.303028, 1.275263, 0.419956)",
        "(0.304226, 1.263578, 0.417651)",
        "(0.305332, 1.252309, 0.414605)",
        "(0.306303, 1.241463, 0.410942)",
        "(0.307220, 1.231319, 0.406573)",
        "(0.307737, 1.226481, 0.404253)",
        "(0.308466, 1.217067, 0.399142)",
        "(0.308734, 1.208077, 0.393394)",
        "(0.308694, 1.199629, 0.387243)",
        "(0.308426, 1.191821, 0.380848)",
        "(0.308293, 1.188205, 0.377581)",
        "(0.307846, 1.181304, 0.370754)",
        "(0.307093, 1.174816, 0.363355)",
        "(0.306125, 1.168891, 0.355195)",
        "(0.305243, 1.163621, 0.346494)",
        "(0.304603, 1.161117, 0.341905)",
        "(0.303542, 1.156796, 0.332389)",
        "(0.302735, 1.153259, 0.322500)",
        "(0.302286, 1.150274, 0.312540)",
        "(0.302014, 1.147745, 0.302316)",
        "(0.301837, 1.146627, 0.297094)",
        "(0.301618, 1.144692, 0.286363)",
        "(0.301540, 1.143108, 0.275390)",
        "(0.301319, 1.141937, 0.264158)",
        "(0.301220, 1.141504, 0.252755)",
        "(0.301125, 1.141614, 0.247044)",
        "(0.300921, 1.142522, 0.235673)",
        "(0.300788, 1.144480, 0.224555)",
        "(0.300564, 1.147391, 0.213782)",
        "(0.300122, 1.151077, 0.203520)",
        "(0.299740, 1.153214, 0.198560)",
        "(0.298768, 1.157996, 0.188926)",
        "(0.297761, 1.163599, 0.179784)",
        "(0.296570, 1.169910, 0.171217)",
        "(0.295268, 1.177022, 0.163304)",
        "(0.294593, 1.180890, 0.159679)",
        "(0.293201, 1.189116, 0.152920)",
        "(0.291877, 1.198057, 0.146933)",
        "(0.290534, 1.207408, 0.141716)",
        "(0.289410, 1.217151, 0.137289)",
        "(0.288927, 1.222099, 0.135385)",
        "(0.287971, 1.231925, 0.131982)",
        "(0.286912, 1.241657, 0.129156)",
        "(0.285646, 1.251330, 0.126763)",
        "(0.284118, 1.260887, 0.124682)",
        "(0.283473, 1.265799, 0.123845)",
        "(0.282307, 1.275818, 0.122338)",
        "(0.280994, 1.285892, 0.120820)",
        "(0.279366, 1.296074, 0.119217)",
        "(0.277535, 1.306381, 0.117532)",
        "(0.276686, 1.311630, 0.116709)",
        "(0.275079, 1.322269, 0.115070)",
        "(0.273604, 1.333127, 0.113508)",
        "(0.272266, 1.344010, 0.111842)",
        "(0.271025, 1.354846, 0.110116)",
        "(0.270604, 1.360281, 0.109253)",
        "(0.269976, 1.371127, 0.107616)",
        "(0.269538, 1.381863, 0.106180)",
        "(0.269362, 1.392418, 0.105037)",
        "(0.269459, 1.402848, 0.104369)",
        "(0.269507, 1.407994, 0.104291)",
        "(0.269805, 1.418301, 0.104601)",
        "(0.270302, 1.428563, 0.105521)",
        "(0.270827, 1.438790, 0.107040)",
        "(0.271313, 1.449029, 0.109061)",
        "(0.271505, 1.454165, 0.110201)",
        "(0.271951, 1.464464, 0.112557)",
        "(0.272592, 1.474821, 0.115159)",
        "(0.273242, 1.485077, 0.117735)",
        "(0.273903, 1.495255, 0.120270)",
        "(0.274253, 1.500239, 0.121544)",
        "(0.275131, 1.510111, 0.124113)",
        "(0.276275, 1.519747, 0.126844)",
        "(0.277776, 1.529219, 0.129749)",
        "(0.279716, 1.538493, 0.132919)",
        "(0.280737, 1.542953, 0.134561)",
        "(0.282609, 1.551519, 0.137987)",
        "(0.284264, 1.559650, 0.141557)",
        "(0.285657, 1.567333, 0.145356)",
        "(0.286727, 1.574536, 0.149377)",
        "(0.287143, 1.577963, 0.151495)",
        "(0.287894, 1.584528, 0.155997)",
        "(0.288718, 1.590639, 0.160820)",
        "(0.289444, 1.596092, 0.166052)",
        "(0.290094, 1.600733, 0.171667)",
        "(0.290422, 1.602752, 0.174659)",
        "(0.291139, 1.606307, 0.180970)",
        "(0.292235, 1.609120, 0.187815)",
        "(0.293614, 1.611044, 0.195097)",
        "(0.295028, 1.612001, 0.202689)",
        "(0.295661, 1.612058, 0.206674)",
        "(0.296846, 1.611586, 0.214910)",
        "(0.297842, 1.610203, 0.223558)",
        "(0.298492, 1.607962, 0.232547)",
        "(0.298759, 1.604875, 0.241882)",
        "(0.298709, 1.603013, 0.246728)",
        "(0.298484, 1.598788, 0.256598)",
        "(0.298197, 1.593774, 0.266951)",
        "(0.297814, 1.587980, 0.277549)",
        "(0.297393, 1.581433, 0.288275)",
        "(0.297186, 1.577821, 0.293713)",
        "(0.296791, 1.570033, 0.304595)",
        "(0.296429, 1.561422, 0.315454)",
        "(0.296190, 1.552016, 0.326093)",
        "(0.296082, 1.541715, 0.336420)",
        "(0.296053, 1.536193, 0.341425)",
        "(0.295980, 1.524645, 0.350988)",
        "(0.295773, 1.512188, 0.360116)",
        "(0.295653, 1.498972, 0.368857)",
        "(0.295671, 1.485129, 0.377104)",
        "(0.295798, 1.477826, 0.380969)",
        "(0.296301, 1.462898, 0.388219)",
        "(0.297125, 1.447432, 0.394850)",
        "(0.298299, 1.431778, 0.400944)",
        "(0.299865, 1.416142, 0.406397)",
        "(0.300810, 1.408320, 0.408923)",
        "(0.302887, 1.392796, 0.413520)",
        "(0.305211, 1.377367, 0.417230)",
        "(0.307620, 1.361933, 0.419727)",
        "(0.309815, 1.346417, 0.421263)",
        "(0.310853, 1.338682, 0.421637)",
        "(0.312936, 1.323442, 0.421691)",
        "(0.314832, 1.308458, 0.420796)",
        "(0.316392, 1.293671, 0.418816)",
        "(0.317590, 1.279194, 0.415757)",
        "(0.317979, 1.272117, 0.413864)",
        "(0.318559, 1.258465, 0.409750)",
        "(0.318770, 1.245518, 0.405066)",
        "(0.318574, 1.233327, 0.399695)",
        "(0.317943, 1.221808, 0.393673)",
        "(0.317548, 1.216379, 0.390528)",
        "(0.316641, 1.206050, 0.384143)",
        "(0.315855, 1.197081, 0.377411)",
        "(0.314636, 1.188721, 0.370041)",
        "(0.313010, 1.180879, 0.361837)",
        "(0.312290, 1.177327, 0.357558)",
        "(0.310732, 1.170768, 0.348785)",
        "(0.309218, 1.165190, 0.339803)",
        "(0.307780, 1.160438, 0.330854)",
        "(0.306111, 1.156320, 0.321654)",
        "(0.305484, 1.154541, 0.316878)",
        "(0.304035, 1.151000, 0.306804)",
        "(0.302147, 1.147528, 0.296066)",
        "(0.300352, 1.144448, 0.285055)",
        "(0.298641, 1.141516, 0.274001)",
        "(0.297788, 1.140125, 0.268433)",
        "(0.296207, 1.137359, 0.257290)",
        "(0.295951, 1.135110, 0.246169)",
        "(0.295467, 1.133079, 0.234766)",
        "(0.295107, 1.131617, 0.223322)",
        "(0.295003, 1.131218, 0.217550)",
        "(0.294593, 1.131039, 0.206127)",
        "(0.294278, 1.132139, 0.195001)",
        "(0.293870, 1.134632, 0.184240)",
        "(0.293363, 1.138556, 0.173883)",
        "(0.293085, 1.141122, 0.168837)",
        "(0.292261, 1.146930, 0.159059)",
        "(0.291075, 1.153753, 0.149770)",
        "(0.289631, 1.161512, 0.141162)",
        "(0.287945, 1.170234, 0.133277)",
        "(0.286888, 1.175019, 0.129700)",
        "(0.284493, 1.185298, 0.123148)",
        "(0.281853, 1.196792, 0.117395)",
        "(0.279172, 1.209535, 0.112639)",
        "(0.276498, 1.223077, 0.109070)",
        "(0.274803, 1.230472, 0.107497)",
        "(0.271258, 1.245555, 0.104825)",
        "(0.267734, 1.261292, 0.102823)",
        "(0.264545, 1.277594, 0.101438)",
        "(0.261924, 1.294476, 0.100701)",
        "(0.260815, 1.303099, 0.100505)",
        "(0.258507, 1.320359, 0.100084)",
        "(0.255908, 1.337364, 0.099610)",
        "(0.253185, 1.354182, 0.099027)",
        "(0.250726, 1.371001, 0.098395)",
        "(0.249980, 1.379620, 0.098196)",
        "(0.248975, 1.396976, 0.097967)",
        "(0.248619, 1.414259, 0.097687)",
        "(0.248384, 1.431162, 0.097380)",
        "(0.248210, 1.447678, 0.097083)",
        "(0.248286, 1.455820, 0.096979)",
        "(0.248649, 1.471740, 0.096981)",
        "(0.249582, 1.487272, 0.097599)",
        "(0.250870, 1.502282, 0.098871)",
        "(0.252179, 1.516517, 0.100450)",
        "(0.252849, 1.523352, 0.101397)",
        "(0.254477, 1.536506, 0.103574)",
        "(0.256256, 1.549079, 0.106450)",
        "(0.258039, 1.560775, 0.109831)",
        "(0.259802, 1.571485, 0.113792)",
        "(0.260781, 1.576440, 0.116086)",
        "(0.262985, 1.585646, 0.121130)",
        "(0.265653, 1.593877, 0.126720)",
        "(0.268590, 1.601153, 0.132872)",
        "(0.271541, 1.607542, 0.139642)",
        "(0.272963, 1.610363, 0.143233)",
        "(0.275494, 1.615475, 0.150773)",
        "(0.277709, 1.619721, 0.158667)",
        "(0.279814, 1.623063, 0.166945)",
        "(0.281694, 1.625453, 0.175584)",
        "(0.282526, 1.626245, 0.180041)",
        "(0.283975, 1.627298, 0.189331)",
        "(0.285050, 1.627486, 0.199201)",
        "(0.285839, 1.626803, 0.209538)",
        "(0.286297, 1.625349, 0.220202)",
        "(0.286391, 1.624327, 0.225660)",
        "(0.286305, 1.621795, 0.236871)",
        "(0.285936, 1.618486, 0.248481)",
        "(0.285394, 1.614431, 0.260549)",
        "(0.285066, 1.609574, 0.273064)",
        "(0.284997, 1.606699, 0.279497)",
        "(0.285162, 1.600373, 0.292549)",
        "(0.285870, 1.593324, 0.305720)",
        "(0.286799, 1.585483, 0.318743)",
        "(0.287778, 1.576858, 0.331353)",
        "(0.288274, 1.572166, 0.337469)",
        "(0.289351, 1.562212, 0.349445)",
        "(0.290467, 1.551348, 0.360964)",
        "(0.291513, 1.539731, 0.372109)",
        "(0.292586, 1.527481, 0.382713)",
        "(0.293080, 1.520965, 0.387709)",
        "(0.294075, 1.507310, 0.397040)",
        "(0.295313, 1.492931, 0.405137)",
        "(0.296033, 1.477699, 0.412297)",
        "(0.296180, 1.461781, 0.418458)",
        "(0.296266, 1.453683, 0.421170)",
        "(0.296618, 1.437616, 0.426092)",
        "(0.297314, 1.421690, 0.430082)",
        "(0.298002, 1.406077, 0.433381)",
        "(0.298602, 1.390876, 0.435844)",
        "(0.299049, 1.383507, 0.436595)",
        "(0.299835, 1.369105, 0.437457)",
        "(0.300146, 1.354933, 0.437474)",
        "(0.300283, 1.341221, 0.436653)",
        "(0.300416, 1.328073, 0.435131)",
        "(0.300459, 1.321703, 0.434101)",
        "(0.300560, 1.309245, 0.431495)",
        "(0.300613, 1.297165, 0.428247)",
        "(0.300462, 1.285410, 0.424569)",
        "(0.300334, 1.274124, 0.420362)",
        "(0.300292, 1.268702, 0.418074)",
        "(0.300083, 1.258089, 0.413230)",
        "(0.299969, 1.248063, 0.408055)",
        "(0.299700, 1.238419, 0.402488)",
        "(0.299244, 1.229092, 0.396475)",
        "(0.299077, 1.224672, 0.393373)",
        "(0.298475, 1.216085, 0.387042)",
        "(0.297814, 1.208086, 0.380455)",
        "(0.296933, 1.200524, 0.373452)",
        "(0.295934, 1.193402, 0.366101)",
        "(0.295596, 1.190157, 0.362366)",
        "(0.294795, 1.183886, 0.354714)",
        "(0.293901, 1.178078, 0.346809)",
        "(0.293208, 1.172832, 0.338906)",
        "(0.292509, 1.168025, 0.330942)",
        "(0.292122, 1.165747, 0.326835)",
        "(0.291494, 1.161301, 0.318603)",
        "(0.290759, 1.157065, 0.309960)",
        "(0.290552, 1.153124, 0.301228)",
        "(0.290583, 1.149476, 0.292181)",
        "(0.290563, 1.147688, 0.287508)",
        "(0.290124, 1.144134, 0.278101)",
        "(0.290526, 1.141496, 0.269376)",
        "(0.291097, 1.139704, 0.261337)",
        "(0.291812, 1.138602, 0.253677)",
        "(0.291911, 1.138183, 0.249876)",
        "(0.292571, 1.137695, 0.242477)",
        "(0.293349, 1.137858, 0.235506)",
        "(0.293844, 1.138586, 0.228766)",
        "(0.294274, 1.139814, 0.222102)",
        "(0.294488, 1.140615, 0.218730)",
        "(0.294857, 1.142292, 0.211802)",
        "(0.295274, 1.144098, 0.204600)",
        "(0.295561, 1.146099, 0.197384)",
        "(0.295843, 1.148363, 0.190419)",
        "(0.296001, 1.149618, 0.187022)",
        "(0.296295, 1.152220, 0.180446)",
        "(0.296629, 1.155063, 0.174206)",
        "(0.296748, 1.158150, 0.168341)",
        "(0.296783, 1.161591, 0.162983)",
        "(0.296803, 1.163487, 0.160474)",
        "(0.296774, 1.167301, 0.155636)",
        "(0.296832, 1.171343, 0.151164)",
        "(0.296922, 1.175587, 0.146930)",
        "(0.297131, 1.180000, 0.143031)",
        "(0.297339, 1.182234, 0.141221)",
        "(0.297799, 1.186543, 0.137769)",
        "(0.298364, 1.190620, 0.134530)",
        "(0.299082, 1.194611, 0.131620)",
        "(0.299839, 1.198336, 0.128900)",
        "(0.300265, 1.200093, 0.127691)",
        "(0.301076, 1.203387, 0.125506)",
        "(0.301832, 1.206344, 0.123668)",
        "(0.302671, 1.208989, 0.122034)",
        "(0.303565, 1.211294, 0.120610)",
        "(0.304006, 1.212257, 0.119902)",
        "(0.304365, 1.213756, 0.118538)",
        "(0.304217, 1.214667, 0.117258)",
        "(0.304979, 1.215584, 0.116084)",
        "(0.305818, 1.216232, 0.114991)",
        "(0.306205, 1.216433, 0.114481)",
        "(0.306853, 1.216654, 0.113533)",
        "(0.307301, 1.216601, 0.112697)",
        "(0.307548, 1.216339, 0.111974)",
        "(0.307638, 1.215944, 0.111390)",
        "(0.307566, 1.215654, 0.111143)",
        "(0.307315, 1.215022, 0.110731)",
        "(0.306941, 1.214339, 0.110464)",
        "(0.306555, 1.213695, 0.110345)",
        "(0.306240, 1.213274, 0.110350)",
        "(0.306070, 1.213057, 0.110375)",
        "(0.305731, 1.212690, 0.110466)",
        "(0.305380, 1.212374, 0.110583)",
        "(0.305055, 1.212099, 0.110702)",
        "(0.304675, 1.211782, 0.110828)",
        "(0.304514, 1.211662, 0.110873)",
        "(0.304205, 1.211402, 0.110980)",
        "(0.303863, 1.211075, 0.111068)",
        "(0.303675, 1.210870, 0.111036)",
        "(0.303410, 1.210502, 0.110948)",
        "(0.303262, 1.210231, 0.110853)",
        "(0.303027, 1.209647, 0.110594)",
        "(0.302836, 1.209027, 0.110256)",
        "(0.302655, 1.208155, 0.109714)",
        "(0.302677, 1.207532, 0.109235)",
        "(0.302707, 1.207106, 0.108889)",
        "(0.302838, 1.206281, 0.108231)",
        "(0.303037, 1.205619, 0.107710)",
        "(0.303143, 1.204903, 0.107204)",
        "(0.303210, 1.204183, 0.106663)",
        "(0.303249, 1.203869, 0.106431)",
        "(0.303253, 1.203454, 0.106150)",
        "(0.303201, 1.202924, 0.105809)",
        "(0.303094, 1.202379, 0.105398)",
        "(0.302909, 1.202026, 0.105135)",
        "(0.302794, 1.201906, 0.105035)",
        "(0.302401, 1.201470, 0.104699)",
        "(0.302022, 1.201233, 0.104438)",
        "(0.301696, 1.201128, 0.104260)",
        "(0.301248, 1.201070, 0.104089)",
        "(0.301016, 1.201073, 0.104007)",
        "(0.300577, 1.201104, 0.103870)",
        "(0.300162, 1.201097, 0.103753)",
        "(0.299784, 1.201051, 0.103677)",
        "(0.299274, 1.200924, 0.103626)",
        "(0.299090, 1.200857, 0.103626)",
        "(0.298695, 1.200715, 0.103633)",
        "(0.298141, 1.200471, 0.103767)",
        "(0.297865, 1.200317, 0.103900)",
        "(0.297620, 1.200181, 0.104059)",
        "(0.297406, 1.200037, 0.104210)",
        "(0.297007, 1.199742, 0.104568)",
        "(0.296631, 1.199507, 0.105090)",
        "(0.296189, 1.199249, 0.105832)",
        "(0.295811, 1.199062, 0.106589)",
        "(0.295611, 1.198987, 0.107059)",
        "(0.295303, 1.198880, 0.107770)",
        "(0.294943, 1.198745, 0.108507)",
        "(0.294590, 1.198638, 0.109254)",
        "(0.294262, 1.198591, 0.109916)",
        "(0.294042, 1.198566, 0.110306)",
        "(0.293680, 1.198576, 0.110917)",
        "(0.293227, 1.198597, 0.111494)",
        "(0.292866, 1.198703, 0.111954)",
        "(0.292565, 1.198854, 0.112311)",
        "(0.292360, 1.198963, 0.112517)",
        "(0.292060, 1.199180, 0.112821)",
        "(0.291705, 1.199481, 0.113173)",
        "(0.291374, 1.199806, 0.113477)",
        "(0.291059, 1.200153, 0.113760)",
        "(0.290866, 1.200375, 0.113925)",
        "(0.290576, 1.200713, 0.114174)",
        "(0.290322, 1.200997, 0.114406)",
        "(0.290089, 1.201195, 0.114598)",
        "(0.289704, 1.201359, 0.114834)",
        "(0.289536, 1.201428, 0.114925)",
        "(0.289165, 1.201508, 0.115096)",
        "(0.288883, 1.201534, 0.115167)",
        "(0.288519, 1.201512, 0.115228)",
        "(0.288118, 1.201453, 0.115270)",
        "(0.287870, 1.201398, 0.115291)",
        "(0.287475, 1.201277, 0.115290)",
        "(0.287092, 1.201141, 0.115252)",
        "(0.286887, 1.201077, 0.115185)",
        "(0.286632, 1.201020, 0.115088)",
        "(0.286460, 1.201005, 0.115040)",
        "(0.286206, 1.201087, 0.114990)",
        "(0.286099, 1.201215, 0.114960)",
        "(0.285926, 1.201359, 0.114989)",
        "(0.285747, 1.201489, 0.115038)",
        "(0.285678, 1.201530, 0.115040)",
        "(0.285470, 1.201588, 0.115028)",
        "(0.285383, 1.201677, 0.115028)",
        "(0.285330, 1.201809, 0.115057)",
        "(0.285387, 1.201996, 0.115114)",
        "(0.285446, 1.202073, 0.115139)",
        "(0.285577, 1.202162, 0.115142)",
        "(0.285753, 1.202229, 0.115146)",
        "(0.285948, 1.202265, 0.115140)",
        "(0.286181, 1.202294, 0.115153)",
        "(0.286365, 1.202296, 0.115174)",
        "(0.286701, 1.202296, 0.115191)",
        "(0.287064, 1.202226, 0.115153)",
        "(0.287458, 1.202081, 0.115048)",
        "(0.287819, 1.201877, 0.114861)",
        "(0.288045, 1.201770, 0.114709)",
        "(0.288459, 1.201677, 0.114444)",
        "(0.289014, 1.201618, 0.114090)",
        "(0.289657, 1.201488, 0.113531)",
        "(0.290280, 1.201363, 0.112931)",
        "(0.290562, 1.201303, 0.112663)",
        "(0.291236, 1.201165, 0.111994)",
        "(0.291837, 1.201011, 0.111362)",
        "(0.292436, 1.200893, 0.110709)",
        "(0.293010, 1.200782, 0.110020)",
        "(0.293339, 1.200761, 0.109641)",
        "(0.293920, 1.200731, 0.108956)",
        "(0.294417, 1.200702, 0.108229)",
        "(0.294912, 1.200679, 0.107411)",
        "(0.295352, 1.200591, 0.106498)",
        "(0.295573, 1.200544, 0.106003)",
        "(0.296040, 1.200498, 0.104984)",
        "(0.296468, 1.200468, 0.103925)",
        "(0.296884, 1.200464, 0.102848)",
        "(0.297286, 1.200510, 0.101783)",
        "(0.297478, 1.200547, 0.101263)",
        "(0.297872, 1.200663, 0.100285)",
        "(0.298238, 1.200771, 0.099331)",
        "(0.298584, 1.200868, 0.098423)",
        "(0.298913, 1.200939, 0.097519)",
        "(0.299063, 1.200960, 0.097074)",
        "(0.299396, 1.201038, 0.096289)",
        "(0.299754, 1.201160, 0.095715)",
        "(0.300073, 1.201255, 0.095107)",
        "(0.300419, 1.201353, 0.094490)",
        "(0.300579, 1.201412, 0.094263)",
        "(0.300869, 1.201523, 0.093821)",
        "(0.301115, 1.201624, 0.093369)",
        "(0.301293, 1.201750, 0.093088)",
        "(0.301478, 1.201937, 0.092843)",
        "(0.301600, 1.202072, 0.092680)",
        "(0.301800, 1.202316, 0.092404)",
        "(0.302038, 1.202605, 0.092154)",
        "(0.302170, 1.202801, 0.091953)",
        "(0.302343, 1.203025, 0.091726)",
        "(0.302454, 1.203150, 0.091607)",
        "(0.302619, 1.203375, 0.091402)",
        "(0.302830, 1.203658, 0.091224)",
        "(0.303051, 1.203976, 0.091068)",
        "(0.303184, 1.204181, 0.090954)",
        "(0.303218, 1.204260, 0.090902)",
        "(0.303218, 1.204378, 0.090779)",
        "(0.303236, 1.204490, 0.090651)",
        "(0.303265, 1.204590, 0.090475)",
        "(0.303352, 1.204680, 0.090289)",
        "(0.303381, 1.204711, 0.090166)",
        "(0.303451, 1.204755, 0.089884)",
        "(0.303496, 1.204769, 0.089627)",
        "(0.303550, 1.204760, 0.089325)",
        "(0.303601, 1.204741, 0.089036)",
        "(0.303622, 1.204725, 0.088899)",
        "(0.303673, 1.204711, 0.088682)",
        "(0.303744, 1.204690, 0.088518)",
        "(0.303795, 1.204651, 0.088426)",
        "(0.303807, 1.204552, 0.088408)",
        "(0.303809, 1.204498, 0.088425)",
        "(0.303806, 1.204391, 0.088517)",
        "(0.303822, 1.204298, 0.088686)",
        "(0.303879, 1.204249, 0.088892)",
        "(0.303973, 1.204265, 0.089231)",
        "(0.304048, 1.204296, 0.089410)",
        "(0.304232, 1.204372, 0.089704)",
        "(0.304393, 1.204423, 0.090129)",
        "(0.304543, 1.204464, 0.090593)",
        "(0.304684, 1.204456, 0.091103)",
        "(0.304749, 1.204441, 0.091368)",
        "(0.304892, 1.204398, 0.091868)",
        "(0.305028, 1.204306, 0.092400)",
        "(0.305199, 1.204175, 0.092998)",
        "(0.305270, 1.203924, 0.093695)",
        "(0.305329, 1.203776, 0.094051)",
        "(0.305483, 1.203496, 0.094729)",
        "(0.305640, 1.203160, 0.095545)",
        "(0.305821, 1.202845, 0.096306)",
        "(0.305924, 1.202440, 0.097065)",
        "(0.305999, 1.202226, 0.097473)",
        "(0.306082, 1.201895, 0.098205)",
        "(0.306189, 1.201620, 0.098859)",
        "(0.306352, 1.201424, 0.099499)",
        "(0.306441, 1.201241, 0.100098)",
        "(0.306461, 1.201106, 0.100511)",
        "(0.306454, 1.200874, 0.101330)",
        "(0.306412, 1.200731, 0.102037)",
        "(0.306441, 1.200681, 0.102871)",
        "(0.306488, 1.200726, 0.103551)",
        "(0.306524, 1.200772, 0.103888)",
        "(0.306547, 1.200830, 0.104463)",
        "(0.306543, 1.200860, 0.105121)",
        "(0.306509, 1.200832, 0.105658)",
        "(0.306459, 1.200765, 0.106090)",
        "(0.306399, 1.200691, 0.106319)",
        "(0.306303, 1.200552, 0.106702)",
        "(0.306332, 1.200476, 0.106894)",
        "(0.306186, 1.200261, 0.107114)",
        "(0.306076, 1.200086, 0.107227)",
        "(0.306017, 1.199994, 0.107261)",
        "(0.305884, 1.199814, 0.107308)",
        "(0.305664, 1.199604, 0.107378)",
        "(0.305448, 1.199434, 0.107424)",
        "(0.305212, 1.199295, 0.107479)",
        "(0.305093, 1.199249, 0.107511)",
        "(0.304832, 1.199161, 0.107599)",
        "(0.304661, 1.199134, 0.107641)",
        "(0.304280, 1.199070, 0.107708)",
        "(0.304011, 1.199108, 0.107767)",
        "(0.303913, 1.199134, 0.107783)",
        "(0.303547, 1.199165, 0.107830)",
        "(0.303255, 1.199198, 0.107854)",
        "(0.302954, 1.199219, 0.107855)",
        "(0.302633, 1.199237, 0.107830)",
        "(0.302533, 1.199256, 0.107825)",
        "(0.302249, 1.199294, 0.107814)",
        "(0.301899, 1.199310, 0.107785)",
        "(0.301476, 1.199326, 0.107696)",
        "(0.301189, 1.199417, 0.107580)",
        "(0.301110, 1.199484, 0.107532)",
        "(0.300939, 1.199619, 0.107439)",
        "(0.300822, 1.199745, 0.107358)",
        "(0.300706, 1.199817, 0.107311)",
        "(0.300555, 1.199857, 0.107297)",
        "(0.300467, 1.199867, 0.107312)",
        "(0.300407, 1.199930, 0.107321)",
        "(0.300301, 1.199981, 0.107330)",
        "(0.300198, 1.200041, 0.107304)",
        "(0.300133, 1.200152, 0.107235)",
        "(0.300175, 1.200238, 0.107205)",
        "(0.300249, 1.200387, 0.107148)",
        "(0.300277, 1.200452, 0.107109)",
        "(0.300272, 1.200448, 0.107076)",
        "(0.300237, 1.200348, 0.107061)",
        "(0.300212, 1.200238, 0.107041)",
        "(0.300232, 1.200035, 0.107002)",
        "(0.300298, 1.199881, 0.106984)",
        "(0.300388, 1.199716, 0.106962)",
        "(0.300478, 1.199498, 0.106901)",
        "(0.300547, 1.199402, 0.106867)",
        "(0.300636, 1.199196, 0.106786)",
        "(0.300653, 1.198894, 0.106629)",
        "(0.300751, 1.198767, 0.106503)",
        "(0.300881, 1.198729, 0.106409)",
        "(0.300921, 1.198660, 0.106338)",
        "(0.300989, 1.198543, 0.106179)",
        "(0.301004, 1.198446, 0.106048)",
        "(0.300966, 1.198299, 0.105859)",
        "(0.300982, 1.198235, 0.105714)",
        "(0.300985, 1.198191, 0.105610)",
        "(0.300932, 1.198083, 0.105363)",
        "(0.300844, 1.197974, 0.105122)",
        "(0.300707, 1.197826, 0.104778)",
        "(0.300572, 1.197699, 0.104456)",
        "(0.300499, 1.197630, 0.104245)",
        "(0.300360, 1.197521, 0.103937)",
        "(0.300196, 1.197448, 0.103582)",
        "(0.300079, 1.197446, 0.103276)",
        "(0.299939, 1.197533, 0.102831)",
        "(0.299896, 1.197642, 0.102583)",
        "(0.299793, 1.197908, 0.102081)",
        "(0.299721, 1.198235, 0.101543)",
        "(0.299621, 1.198533, 0.101059)",
        "(0.299498, 1.198802, 0.100531)",
        "(0.299427, 1.198879, 0.100254)",
        "(0.299285, 1.198944, 0.099688)",
        "(0.299105, 1.198921, 0.099061)",
        "(0.298989, 1.198830, 0.098443)",
        "(0.298901, 1.198720, 0.097976)",
        "(0.298714, 1.198568, 0.097462)",
        "(0.298357, 1.198333, 0.096520)",
        "(0.297945, 1.198287, 0.095569)",
        "(0.297431, 1.198567, 0.094416)",
        "(0.296601, 1.199281, 0.093044)",
        "(0.295870, 1.199892, 0.092266)",
        "(0.293635, 1.201912, 0.090578)",
        "(0.290012, 1.205685, 0.088442)",
        "(0.284923, 1.211965, 0.085733)",
        "(0.278009, 1.221715, 0.082597)",
        "(0.273721, 1.228299, 0.080874)",
        "(0.264650, 1.244048, 0.077173)",
        "(0.255114, 1.263683, 0.073504)",
        "(0.245331, 1.286400, 0.069727)",
        "(0.235687, 1.311681, 0.065572)",
        "(0.230996, 1.325342, 0.063339)",
        "(0.222067, 1.353875, 0.058871)",
        "(0.214507, 1.383988, 0.054994)",
        "(0.208044, 1.414805, 0.052176)",
        "(0.203427, 1.446422, 0.050305)",
        "(0.200979, 1.461766, 0.050169)",
        "(0.196626, 1.491955, 0.051156)",
        "(0.193838, 1.521159, 0.054112)",
        "(0.193088, 1.549092, 0.058875)",
        "(0.193510, 1.574841, 0.065150)",
        "(0.194200, 1.586737, 0.068974)",
        "(0.196124, 1.609200, 0.077671)",
        "(0.198906, 1.629273, 0.087975)",
        "(0.202301, 1.646927, 0.100038)",
        "(0.206256, 1.662117, 0.113718)",
        "(0.208392, 1.668594, 0.121152)",
        "(0.212791, 1.680037, 0.136534)",
        "(0.217730, 1.688001, 0.153105)",
        "(0.222704, 1.693281, 0.170387)",
        "(0.227571, 1.695760, 0.188341)",
        "(0.229918, 1.695779, 0.197482)",
        "(0.234304, 1.694349, 0.216075)",
        "(0.238128, 1.689682, 0.235422)",
        "(0.241326, 1.682344, 0.254356)",
        "(0.243940, 1.672938, 0.273799)",
        "(0.245024, 1.667273, 0.283650)",
        "(0.247235, 1.654525, 0.303393)",
        "(0.249406, 1.639869, 0.322987)",
        "(0.251634, 1.623142, 0.342036)",
        "(0.253887, 1.604507, 0.361017)",
        "(0.255147, 1.594684, 0.370305)",
        "(0.257986, 1.574225, 0.388445)",
        "(0.261398, 1.552033, 0.405474)",
        "(0.265020, 1.528787, 0.421482)",
        "(0.268723, 1.504408, 0.436271)",
        "(0.270648, 1.491782, 0.443105)",
        "(0.275063, 1.466181, 0.455850)",
        "(0.279920, 1.440038, 0.467044)",
        "(0.284795, 1.413646, 0.476876)",
        "(0.289789, 1.387295, 0.484990)",
        "(0.292352, 1.374216, 0.488097)",
        "(0.297492, 1.348276, 0.492728)",
        "(0.302218, 1.322809, 0.494795)",
        "(0.306386, 1.297845, 0.494171)",
        "(0.309988, 1.273565, 0.490905)",
        "(0.311491, 1.261793, 0.488235)",
        "(0.314119, 1.238871, 0.481425)",
        "(0.316120, 1.216857, 0.472380)",
        "(0.317089, 1.195646, 0.461253)",
        "(0.317023, 1.175380, 0.448062)",
        "(0.316612, 1.165766, 0.440532)",
        "(0.315266, 1.147250, 0.424152)",
        "(0.313199, 1.129903, 0.406006)",
        "(0.310701, 1.114196, 0.386445)",
        "(0.307630, 1.100285, 0.365451)",
        "(0.305855, 1.093889, 0.354691)",
        "(0.302087, 1.083268, 0.332748)",
        "(0.298313, 1.075271, 0.310888)",
        "(0.293832, 1.070219, 0.289405)",
        "(0.288922, 1.068058, 0.268304)",
        "(0.286340, 1.068108, 0.257979)",
        "(0.281340, 1.069675, 0.237872)",
        "(0.276600, 1.073751, 0.218784)",
        "(0.272544, 1.080267, 0.200749)",
        "(0.269577, 1.088682, 0.183725)",
        "(0.268734, 1.093530, 0.175605)",
        "(0.267109, 1.103616, 0.159725)",
        "(0.265886, 1.114276, 0.145060)",
        "(0.264426, 1.125497, 0.132199)",
        "(0.262679, 1.137206, 0.120997)",
        "(0.261931, 1.143323, 0.116363)",
        "(0.260489, 1.155399, 0.107381)",
        "(0.259591, 1.167071, 0.099315)",
        "(0.259377, 1.178029, 0.092119)",
        "(0.259319, 1.188168, 0.086053)",
        "(0.259333, 1.192987, 0.083596)",
        "(0.259551, 1.202225, 0.079497)",
        "(0.260122, 1.210601, 0.076446)",
        "(0.261075, 1.217732, 0.074051)",
        "(0.262483, 1.223646, 0.072213)",
        "(0.263316, 1.226141, 0.071556)",
        "(0.265060, 1.230504, 0.070594)",
        "(0.267131, 1.233938, 0.070103)",
        "(0.269428, 1.236343, 0.069944)",
        "(0.271997, 1.237668, 0.069871)",
        "(0.273482, 1.237964, 0.069841)",
        "(0.276632, 1.238107, 0.069796)",
        "(0.279253, 1.237241, 0.069955)",
        "(0.281846, 1.235830, 0.070294)",
        "(0.284399, 1.234027, 0.070725)",
        "(0.285560, 1.233016, 0.070995)",
        "(0.287613, 1.230830, 0.071627)",
        "(0.289376, 1.228678, 0.072375)",
        "(0.290740, 1.226575, 0.073200)",
        "(0.291748, 1.224706, 0.074159)",
        "(0.292127, 1.223932, 0.074724)",
        "(0.292696, 1.222673, 0.076026)",
        "(0.292989, 1.221920, 0.077599)",
        "(0.293092, 1.221757, 0.079472)",
        "(0.293036, 1.222010, 0.081507)",
        "(0.292934, 1.222449, 0.082615)",
        "(0.292767, 1.223428, 0.084759)",
        "(0.292683, 1.224930, 0.086793)",
        "(0.292610, 1.226605, 0.088599)",
        "(0.292604, 1.228346, 0.090031)",
        "(0.292624, 1.229208, 0.090581)",
        "(0.292666, 1.230879, 0.091379)",
        "(0.292724, 1.232472, 0.091744)",
        "(0.292388, 1.234069, 0.091617)",
        "(0.292721, 1.235671, 0.091120)",
        "(0.293014, 1.236471, 0.090768)",
        "(0.293747, 1.238013, 0.090010)",
        "(0.294653, 1.239508, 0.089302)",
        "(0.295677, 1.240929, 0.088699)",
        "(0.296715, 1.242199, 0.088312)",
        "(0.297215, 1.242748, 0.088224)",
        "(0.298094, 1.243653, 0.088213)",
        "(0.298789, 1.244264, 0.088477)",
        "(0.299195, 1.244599, 0.088935)",
        "(0.299505, 1.244870, 0.089653)",
        "(0.299596, 1.244977, 0.090163)",
        "(0.299605, 1.245059, 0.091190)",
        "(0.299331, 1.245109, 0.092430)",
        "(0.298812, 1.245184, 0.093819)",
        "(0.298043, 1.245258, 0.095244)",
        "(0.297614, 1.245274, 0.095932)",
        "(0.296642, 1.245295, 0.097214)",
        "(0.295519, 1.245230, 0.098373)",
        "(0.294281, 1.245026, 0.099247)",
        "(0.292951, 1.244597, 0.099758)",
        "(0.292331, 1.244327, 0.099864)",
        "(0.290986, 1.243672, 0.099939)",
        "(0.289569, 1.242795, 0.099680)",
        "(0.288187, 1.241822, 0.099216)",
        "(0.286818, 1.240855, 0.098707)",
        "(0.286166, 1.240385, 0.098423)",
        "(0.284820, 1.239413, 0.097830)",
        "(0.283474, 1.238388, 0.097056)",
        "(0.282114, 1.237264, 0.096141)",
        "(0.280709, 1.235972, 0.095144)",
        "(0.280004, 1.235270, 0.094609)",
        "(0.278627, 1.233757, 0.093584)",
        "(0.277309, 1.232053, 0.092507)",
        "(0.276019, 1.230083, 0.091389)",
        "(0.274736, 1.227859, 0.090154)",
        "(0.274058, 1.226615, 0.089424)",
        "(0.272810, 1.224171, 0.087914)",
        "(0.271813, 1.221902, 0.086277)",
        "(0.271015, 1.219793, 0.084361)",
        "(0.270344, 1.217854, 0.082146)",
        "(0.270087, 1.216978, 0.080919)",
        "(0.269622, 1.215322, 0.078372)",
        "(0.269332, 1.213933, 0.075615)",
        "(0.269209, 1.212799, 0.072973)",
        "(0.269148, 1.211918, 0.070375)",
        "(0.269075, 1.211526, 0.069104)",
        "(0.269026, 1.210964, 0.066758)",
        "(0.269068, 1.210669, 0.064689)",
        "(0.269167, 1.210518, 0.062855)",
        "(0.269214, 1.210282, 0.061110)",
        "(0.269214, 1.210125, 0.060280)",
        "(0.269294, 1.209889, 0.058868)",
        "(0.270401, 1.210177, 0.057598)",
        "(0.271400, 1.210368, 0.056691)",
        "(0.271800, 1.210257, 0.056200)",
        "(0.272005, 1.210208, 0.056201)",
        "(0.272462, 1.210230, 0.056352)",
        "(0.273319, 1.210263, 0.056959)",
        "(0.274170, 1.210297, 0.057909)",
        "(0.275042, 1.210201, 0.059040)",
        "(0.275502, 1.210103, 0.059634)",
        "(0.276498, 1.209686, 0.060830)",
        "(0.277494, 1.209051, 0.061938)",
        "(0.278408, 1.208323, 0.063079)",
        "(0.279272, 1.207653, 0.064236)",
        "(0.279677, 1.207289, 0.064807)",
        "(0.280512, 1.206654, 0.065857)",
        "(0.281304, 1.206146, 0.066673)",
        "(0.282023, 1.205868, 0.067187)",
        "(0.282598, 1.205992, 0.067529)",
        "(0.282756, 1.206211, 0.067597)",
        "(0.282934, 1.206883, 0.067510)",
        "(0.282762, 1.207884, 0.067092)",
        "(0.282102, 1.209182, 0.066284)",
        "(0.280799, 1.210851, 0.064828)",
        "(0.279854, 1.211878, 0.063686)",
        "(0.277568, 1.214510, 0.060745)",
        "(0.274657, 1.218684, 0.056983)",
        "(0.270937, 1.225042, 0.052406)",
        "(0.266462, 1.234064, 0.047385)",
        "(0.263995, 1.239851, 0.044728)",
        "(0.258729, 1.252912, 0.039380)",
        "(0.252499, 1.268986, 0.033993)",
        "(0.245870, 1.287079, 0.029002)",
        "(0.238892, 1.307325, 0.024395)",
        "(0.235390, 1.318176, 0.022321)",
        "(0.228566, 1.340725, 0.018817)",
        "(0.222549, 1.364596, 0.016807)",
        "(0.217457, 1.389709, 0.016875)",
        "(0.213296, 1.415626, 0.018748)",
        "(0.211538, 1.428584, 0.020353)",
        "(0.208320, 1.454018, 0.024508)",
        "(0.205475, 1.478552, 0.030324)",
        "(0.202998, 1.501784, 0.037811)",
        "(0.201226, 1.523477, 0.046621)",
        "(0.200859, 1.533896, 0.051503)",
        "(0.201400, 1.553438, 0.062747)",
        "(0.202381, 1.571181, 0.074777)",
        "(0.203630, 1.586721, 0.087665)",
        "(0.205348, 1.600240, 0.101299)",
        "(0.206413, 1.606392, 0.108283)",
        "(0.209066, 1.616887, 0.122785)",
        "(0.211939, 1.625630, 0.137454)",
        "(0.214934, 1.632330, 0.152280)",
        "(0.218164, 1.636978, 0.167163)",
        "(0.220012, 1.638508, 0.174585)",
        "(0.223749, 1.640544, 0.189431)",
        "(0.227323, 1.640899, 0.204142)",
        "(0.230794, 1.639774, 0.218756)",
        "(0.234292, 1.637437, 0.233222)",
        "(0.236020, 1.635782, 0.240333)",
        "(0.239418, 1.631737, 0.254347)",
        "(0.242786, 1.626472, 0.267972)",
        "(0.245920, 1.620006, 0.281266)",
        "(0.248866, 1.612355, 0.294216)",
        "(0.250360, 1.608000, 0.300541)",
        "(0.253595, 1.598569, 0.312931)",
        "(0.256593, 1.587973, 0.324935)",
        "(0.259250, 1.576259, 0.336313)",
        "(0.261658, 1.563222, 0.346963)",
        "(0.262727, 1.556252, 0.351956)",
        "(0.264701, 1.541397, 0.361283)",
        "(0.266565, 1.525172, 0.369352)",
        "(0.268246, 1.507825, 0.376192)",
        "(0.269669, 1.489493, 0.381995)",
        "(0.270387, 1.480023, 0.384327)",
        "(0.272008, 1.460681, 0.388147)",
        "(0.273921, 1.440760, 0.390687)",
        "(0.276221, 1.420437, 0.391802)",
        "(0.278460, 1.399717, 0.391479)",
        "(0.279494, 1.389103, 0.390680)",
        "(0.281539, 1.367583, 0.388284)",
        "(0.283831, 1.345897, 0.384650)",
        "(0.286497, 1.324188, 0.379714)",
        "(0.289099, 1.302282, 0.373611)",
        "(0.290507, 1.291406, 0.369983)",
        "(0.293690, 1.269958, 0.362048)",
        "(0.296433, 1.248600, 0.353569)",
        "(0.298567, 1.227769, 0.344499)",
        "(0.300766, 1.207947, 0.334192)",
        "(0.302022, 1.198751, 0.328448)",
        "(0.304276, 1.181386, 0.316369)",
        "(0.306315, 1.166146, 0.303499)",
        "(0.307886, 1.153106, 0.289411)",
        "(0.308886, 1.142216, 0.273710)",
        "(0.309174, 1.137754, 0.265094)",
        "(0.309035, 1.130223, 0.247099)",
        "(0.308570, 1.125536, 0.228828)",
        "(0.307558, 1.123305, 0.210443)",
        "(0.305923, 1.123078, 0.191524)",
        "(0.305066, 1.123830, 0.182081)",
        "(0.302865, 1.126408, 0.163161)",
        "(0.300729, 1.130870, 0.144914)",
        "(0.298297, 1.137363, 0.128067)",
        "(0.295469, 1.145963, 0.113038)",
        "(0.293854, 1.151047, 0.106109)",
        "(0.289912, 1.162084, 0.092805)",
        "(0.285226, 1.174731, 0.080622)",
        "(0.280194, 1.189251, 0.069713)",
        "(0.274816, 1.205560, 0.060071)",
        "(0.271952, 1.214355, 0.055751)",
        "(0.266341, 1.232915, 0.047775)",
        "(0.262774, 1.253568, 0.040384)",
        "(0.257725, 1.274271, 0.033809)",
        "(0.253283, 1.295649, 0.027965)",
        "(0.251362, 1.306587, 0.025361)",
        "(0.247920, 1.328907, 0.020756)",
        "(0.245536, 1.351665, 0.017018)",
        "(0.244496, 1.374803, 0.014301)",
        "(0.244172, 1.398388, 0.012735)",
        "(0.244081, 1.410355, 0.012243)",
        "(0.243769, 1.434066, 0.011573)",
        "(0.243228, 1.457411, 0.011796)",
        "(0.243072, 1.480317, 0.013208)",
        "(0.244362, 1.502564, 0.016006)",
        "(0.245531, 1.513303, 0.017963)",
        "(0.247963, 1.533742, 0.022215)",
        "(0.250275, 1.552590, 0.027187)",
        "(0.252704, 1.570001, 0.033132)",
        "(0.255213, 1.586031, 0.040200)",
        "(0.256460, 1.593418, 0.044111)",
        "(0.258835, 1.607190, 0.052331)",
        "(0.260821, 1.619421, 0.061183)",
        "(0.262281, 1.630130, 0.070507)",
        "(0.263215, 1.639284, 0.080355)",
        "(0.263515, 1.643230, 0.085547)",
        "(0.264005, 1.650286, 0.096349)",
        "(0.264091, 1.655812, 0.107679)",
        "(0.263758, 1.659807, 0.119487)",
        "(0.263186, 1.662343, 0.131980)",
        "(0.262794, 1.663076, 0.138499)",
        "(0.261811, 1.663750, 0.151831)",
        "(0.260632, 1.663186, 0.165636)",
        "(0.259258, 1.661574, 0.179834)",
        "(0.257753, 1.658795, 0.194428)",
        "(0.256962, 1.656993, 0.201921)",
        "(0.255445, 1.652734, 0.217056)",
        "(0.253975, 1.647393, 0.232384)",
        "(0.252510, 1.640955, 0.247884)",
        "(0.251049, 1.633586, 0.263603)",
        "(0.250504, 1.629489, 0.271526)",
        "(0.249725, 1.620672, 0.287245)",
        "(0.249381, 1.610893, 0.302661)",
        "(0.249451, 1.599909, 0.317647)",
        "(0.250018, 1.587799, 0.332245)",
        "(0.250494, 1.581347, 0.339266)",
        "(0.251778, 1.567612, 0.352725)",
        "(0.253492, 1.552505, 0.365317)",
        "(0.255525, 1.536562, 0.376849)",
        "(0.257867, 1.519692, 0.387168)",
        "(0.259122, 1.510701, 0.391940)",
        "(0.261638, 1.492323, 0.400689)",
        "(0.264514, 1.473433, 0.407987)",
        "(0.267189, 1.453239, 0.414037)",
        "(0.270164, 1.432203, 0.418532)",
        "(0.271751, 1.421486, 0.420225)",
        "(0.275130, 1.399562, 0.422134)",
        "(0.278626, 1.377783, 0.422720)",
        "(0.282062, 1.356141, 0.421682)",
        "(0.285050, 1.334697, 0.418853)",
        "(0.286338, 1.324107, 0.416781)",
        "(0.288386, 1.303436, 0.410621)",
        "(0.290041, 1.283599, 0.402690)",
        "(0.291312, 1.265009, 0.393111)",
        "(0.291957, 1.247783, 0.382227)",
        "(0.292026, 1.239756, 0.376225)",
        "(0.291872, 1.224729, 0.363522)",
        "(0.291278, 1.211381, 0.349799)",
        "(0.290324, 1.199764, 0.335296)",
        "(0.289107, 1.190050, 0.320593)",
        "(0.288225, 1.185869, 0.313043)",
        "(0.285960, 1.178430, 0.297612)",
        "(0.283310, 1.172759, 0.282315)",
        "(0.280876, 1.169216, 0.266750)",
        "(0.278318, 1.166948, 0.250800)",
        "(0.277549, 1.166755, 0.242756)",
        "(0.275572, 1.166544, 0.226174)",
        "(0.274401, 1.167409, 0.209818)",
        "(0.273289, 1.169345, 0.194152)",
        "(0.272369, 1.172472, 0.179363)",
        "(0.271825, 1.174356, 0.172142)",
        "(0.270766, 1.178480, 0.157754)",
        "(0.269843, 1.183361, 0.143997)",
        "(0.269216, 1.189445, 0.131527)",
        "(0.268536, 1.196594, 0.120267)",
        "(0.268079, 1.200469, 0.115003)",
        "(0.266629, 1.208428, 0.105046)",
        "(0.264888, 1.216924, 0.096019)",
        "(0.262843, 1.226230, 0.087905)",
        "(0.260436, 1.236652, 0.080417)",
        "(0.258983, 1.242275, 0.076828)",
        "(0.255698, 1.254253, 0.070021)",
        "(0.252257, 1.267669, 0.064010)",
        "(0.248805, 1.282523, 0.058782)",
        "(0.245264, 1.298402, 0.054117)",
        "(0.243482, 1.306457, 0.051859)",
        "(0.240271, 1.323897, 0.047650)",
        "(0.236438, 1.341150, 0.043469)",
        "(0.233064, 1.358603, 0.039759)",
        "(0.230533, 1.376862, 0.037115)",
        "(0.229546, 1.386225, 0.036162)",
        "(0.227455, 1.404818, 0.034730)",
        "(0.224606, 1.423214, 0.034176)",
        "(0.220916, 1.441548, 0.034551)",
        "(0.216958, 1.459637, 0.035853)",
        "(0.215092, 1.468566, 0.036892)",
        "(0.211593, 1.486224, 0.039607)",
        "(0.208920, 1.503586, 0.043386)",
        "(0.206996, 1.520602, 0.048202)",
        "(0.205569, 1.537146, 0.054004)",
        "(0.205129, 1.545224, 0.057338)",
        "(0.204766, 1.560934, 0.064713)",
        "(0.205191, 1.575842, 0.073087)",
        "(0.206314, 1.589930, 0.082450)",
        "(0.208002, 1.603130, 0.092806)",
        "(0.209155, 1.609289, 0.098312)",
        "(0.211860, 1.620849, 0.109817)",
        "(0.214998, 1.631202, 0.122048)",
        "(0.218577, 1.640210, 0.134847)",
        "(0.222522, 1.647722, 0.148122)",
        "(0.224476, 1.650768, 0.154928)",
        "(0.228250, 1.655745, 0.168749)",
        "(0.232082, 1.659184, 0.183013)",
        "(0.236116, 1.661180, 0.197691)",
        "(0.240041, 1.661808, 0.212579)",
        "(0.241800, 1.661488, 0.220026)",
        "(0.244818, 1.659932, 0.234929)",
        "(0.247310, 1.657079, 0.249846)",
        "(0.249200, 1.652909, 0.264576)",
        "(0.250371, 1.647404, 0.279169)",
        "(0.250679, 1.644062, 0.286398)",
        "(0.251148, 1.636485, 0.300748)",
        "(0.251591, 1.627701, 0.315094)",
        "(0.251991, 1.617729, 0.329456)",
        "(0.252343, 1.606812, 0.343637)",
        "(0.252566, 1.600956, 0.350580)",
        "(0.253081, 1.588578, 0.364227)",
        "(0.253656, 1.575310, 0.377500)",
        "(0.254455, 1.561040, 0.390279)",
        "(0.255385, 1.545887, 0.402510)",
        "(0.255789, 1.537938, 0.408426)",
        "(0.256866, 1.521867, 0.419670)",
        "(0.258148, 1.505025, 0.429779)",
        "(0.259362, 1.487187, 0.438616)",
        "(0.260507, 1.468686, 0.446148)",
        "(0.261093, 1.459259, 0.449356)",
        "(0.262351, 1.440223, 0.454910)",
        "(0.263460, 1.420969, 0.458926)",
        "(0.264361, 1.401467, 0.461279)",
        "(0.265312, 1.381907, 0.462107)",
        "(0.265813, 1.372208, 0.461914)",
        "(0.266892, 1.353182, 0.460648)",
        "(0.268129, 1.334479, 0.458094)",
        "(0.269763, 1.316038, 0.454716)",
        "(0.271771, 1.298007, 0.451072)",
        "(0.272912, 1.289167, 0.449076)",
        "(0.275151, 1.271768, 0.444672)",
        "(0.277137, 1.254542, 0.439408)",
        "(0.278898, 1.237593, 0.432950)",
        "(0.280377, 1.221012, 0.425358)",
        "(0.280991, 1.212904, 0.421057)",
        "(0.281905, 1.196986, 0.411721)",
        "(0.282544, 1.181761, 0.401377)",
        "(0.283151, 1.167534, 0.390052)",
        "(0.283505, 1.154246, 0.377455)",
        "(0.283483, 1.147989, 0.370474)",
        "(0.283188, 1.136223, 0.355787)",
        "(0.282989, 1.125981, 0.340154)",
        "(0.282505, 1.117407, 0.323455)",
        "(0.281814, 1.110626, 0.306551)",
        "(0.281486, 1.108119, 0.298163)",
        "(0.280860, 1.104486, 0.281490)",
        "(0.280362, 1.102849, 0.264859)",
        "(0.280027, 1.102861, 0.248347)",
        "(0.279841, 1.103962, 0.232186)",
        "(0.280048, 1.104982, 0.224374)",
        "(0.280188, 1.107641, 0.209211)",
        "(0.280392, 1.111316, 0.195080)",
        "(0.281107, 1.115689, 0.182103)",
        "(0.282266, 1.120448, 0.170137)",
        "(0.282670, 1.122932, 0.164592)",
        "(0.283442, 1.128045, 0.154353)",
        "(0.284203, 1.133207, 0.145395)",
        "(0.285083, 1.138220, 0.137622)",
        "(0.286106, 1.142994, 0.130913)",
        "(0.286597, 1.145241, 0.127934)",
        "(0.287272, 1.149456, 0.122517)",
        "(0.287806, 1.153247, 0.117860)",
        "(0.288352, 1.156667, 0.113884)",
        "(0.289002, 1.159769, 0.110551)",
        "(0.289391, 1.161188, 0.109124)",
        "(0.290027, 1.163553, 0.106426)",
        "(0.290630, 1.165391, 0.104153)",
        "(0.291277, 1.166766, 0.102295)",
        "(0.291971, 1.167571, 0.100636)",
        "(0.292355, 1.167771, 0.099923)",
        "(0.293157, 1.167852, 0.098628)",
        "(0.294079, 1.167275, 0.097435)",
        "(0.295106, 1.165894, 0.096082)",
        "(0.296272, 1.163916, 0.094642)",
        "(0.296903, 1.162733, 0.093937)",
        "(0.298193, 1.160060, 0.092553)",
        "(0.299457, 1.156821, 0.091015)",
        "(0.300699, 1.153373, 0.089370)",
        "(0.302167, 1.150411, 0.087911)",
        "(0.302963, 1.149166, 0.087326)",
        "(0.303417, 1.146656, 0.086452)",
        "(0.303593, 1.144389, 0.085721)",
        "(0.304905, 1.142714, 0.085133)",
        "(0.306008, 1.141122, 0.084846)",
        "(0.306484, 1.140306, 0.084737)",
        "(0.307377, 1.138715, 0.084645)",
        "(0.308199, 1.137005, 0.084729)",
        "(0.308991, 1.135336, 0.085310)",
        "(0.309804, 1.133831, 0.086364)",
        "(0.310180, 1.133076, 0.087040)",
        "(0.310840, 1.131399, 0.088465)",
        "(0.311259, 1.129706, 0.090239)",
        "(0.311497, 1.127971, 0.092199)",
        "(0.311639, 1.126351, 0.094115)",
        "(0.311702, 1.125650, 0.094933)",
        "(0.311869, 1.124616, 0.096440)",
        "(0.312001, 1.124067, 0.097737)",
        "(0.312014, 1.124034, 0.098898)",
        "(0.311814, 1.124479, 0.099950)",
        "(0.311630, 1.124902, 0.100488)",
        "(0.311186, 1.126049, 0.101416)",
        "(0.310636, 1.127513, 0.101993)",
        "(0.309890, 1.129268, 0.102419)",
        "(0.309025, 1.131219, 0.102704)",
        "(0.308596, 1.132223, 0.102737)",
        "(0.307734, 1.134187, 0.102641)",
        "(0.306993, 1.135966, 0.102160)",
        "(0.306362, 1.137542, 0.101578)",
        "(0.305900, 1.138938, 0.100931)",
        "(0.305733, 1.139479, 0.100524)",
        "(0.305466, 1.140370, 0.099702)",
        "(0.305285, 1.140908, 0.098829)",
        "(0.305196, 1.141232, 0.098097)",
        "(0.305180, 1.141466, 0.097478)",
        "(0.305243, 1.141560, 0.097200)",
        "(0.305480, 1.141802, 0.096760)",
        "(0.305740, 1.142005, 0.096542)",
        "(0.306126, 1.142316, 0.096448)",
        "(0.306688, 1.142736, 0.096381)",
        "(0.306969, 1.142915, 0.096389)",
        "(0.307494, 1.143126, 0.096497)",
        "(0.308222, 1.143361, 0.096797)",
        "(0.309041, 1.143441, 0.097023)",
        "(0.310028, 1.143338, 0.097253)",
        "(0.310582, 1.143183, 0.097377)",
        "(0.311903, 1.142792, 0.097634)",
        "(0.313388, 1.142100, 0.097698)",
        "(0.315050, 1.141260, 0.097680)",
        "(0.316830, 1.140455, 0.097731)",
        "(0.317823, 1.140116, 0.097710)",
        "(0.319840, 1.139418, 0.097548)",
        "(0.321872, 1.138817, 0.097394)",
        "(0.323757, 1.138240, 0.097223)",
        "(0.325475, 1.137734, 0.097042)",
        "(0.326420, 1.137646, 0.097036)",
        "(0.328254, 1.137518, 0.096992)",
        "(0.329945, 1.137473, 0.096786)",
        "(0.331518, 1.137440, 0.096443)",
        "(0.333006, 1.137366, 0.095890)",
        "(0.333699, 1.137330, 0.095552)",
        "(0.334935, 1.137239, 0.094895)",
        "(0.335675, 1.137132, 0.094258)",
        "(0.332642, 1.136199, 0.093962)",
        "(0.333494, 1.136039, 0.093098)",
        "(0.333951, 1.135931, 0.092631)",
        "(0.334944, 1.135771, 0.091715)",
        "(0.335872, 1.135794, 0.090929)",
        "(0.336721, 1.135957, 0.090185)",
        "(0.337408, 1.136195, 0.089344)",
        "(0.337687, 1.136388, 0.088877)",
        "(0.338103, 1.137007, 0.088105)",
        "(0.338352, 1.138040, 0.087525)",
        "(0.338486, 1.139400, 0.087090)",
        "(0.338438, 1.141117, 0.086785)",
        "(0.338346, 1.141979, 0.086606)",
        "(0.338123, 1.143767, 0.086251)",
        "(0.337851, 1.145606, 0.085935)",
        "(0.337597, 1.147402, 0.085597)",
        "(0.337416, 1.149096, 0.085190)",
        "(0.337351, 1.149854, 0.084955)",
        "(0.337272, 1.151259, 0.084495)",
        "(0.337262, 1.152542, 0.084100)",
        "(0.337319, 1.153708, 0.083787)",
        "(0.337396, 1.154624, 0.083450)",
        "(0.337441, 1.154982, 0.083269)",
        "(0.337492, 1.155517, 0.082902)",
        "(0.337499, 1.155797, 0.082611)",
        "(0.337472, 1.155809, 0.082494)",
        "(0.337440, 1.155832, 0.082376)",
        "(0.337407, 1.155843, 0.082301)",
        "(0.337257, 1.155786, 0.082133)",
        "(0.337086, 1.155530, 0.082035)",
        "(0.336844, 1.154993, 0.081957)",
        "(0.336681, 1.154381, 0.081957)",
        "(0.336605, 1.154048, 0.081945)",
        "(0.336458, 1.153308, 0.081853)",
        "(0.336308, 1.152519, 0.081733)",
        "(0.336157, 1.151722, 0.081608)",
        "(0.336014, 1.150960, 0.081462)",
        "(0.335931, 1.150571, 0.081375)",
        "(0.335724, 1.149880, 0.081283)",
        "(0.335506, 1.149354, 0.081215)",
        "(0.335259, 1.148995, 0.081192)",
        "(0.335037, 1.148859, 0.081238)",
        "(0.334967, 1.148906, 0.081296)",
        "(0.334898, 1.149154, 0.081425)",
        "(0.334866, 1.149388, 0.081503)",
        "(0.334831, 1.149738, 0.081700)",
        "(0.334808, 1.150035, 0.081963)",
        "(0.334815, 1.150225, 0.082149)",
        "(0.334869, 1.150551, 0.082538)",
        "(0.334906, 1.150681, 0.082888)",
        "(0.334933, 1.150716, 0.083390)",
        "(0.334952, 1.150688, 0.084191)",
        "(0.335014, 1.150651, 0.084686)",
        "(0.335192, 1.150470, 0.085521)",
        "(0.335393, 1.150095, 0.086300)",
        "(0.335514, 1.149521, 0.087055)",
        "(0.335600, 1.148878, 0.087836)",
        "(0.335619, 1.148515, 0.088202)",
        "(0.335684, 1.147785, 0.088862)",
        "(0.335838, 1.147190, 0.089481)",
        "(0.336070, 1.146702, 0.090031)",
        "(0.336411, 1.146305, 0.090470)",
        "(0.336611, 1.146152, 0.090622)",
        "(0.337066, 1.145909, 0.090877)",
        "(0.337629, 1.145658, 0.091153)",
        "(0.338204, 1.145315, 0.091479)",
        "(0.338833, 1.144995, 0.091786)",
        "(0.339251, 1.144802, 0.091926)",
        "(0.340030, 1.144420, 0.092197)",
        "(0.340818, 1.144002, 0.092561)",
        "(0.341540, 1.143525, 0.093003)",
        "(0.342173, 1.143065, 0.093530)",
        "(0.342422, 1.142868, 0.093784)",
        "(0.342845, 1.142488, 0.094213)",
        "(0.343192, 1.142093, 0.094590)",
        "(0.343435, 1.141717, 0.094955)",
        "(0.343619, 1.141449, 0.095252)",
        "(0.343667, 1.141344, 0.095324)",
        "(0.343757, 1.141198, 0.095417)",
        "(0.343844, 1.141058, 0.095446)",
        "(0.343898, 1.140952, 0.095373)",
        "(0.343938, 1.140898, 0.095192)",
        "(0.343943, 1.140884, 0.095057)",
        "(0.343916, 1.140884, 0.094688)",
        "(0.343894, 1.140939, 0.094328)",
        "(0.343877, 1.141001, 0.093921)",
        "(0.343877, 1.141110, 0.093375)",
        "(0.343891, 1.141118, 0.093105)",
        "(0.343934, 1.141121, 0.092666)",
        "(0.344021, 1.141083, 0.092259)",
        "(0.344107, 1.141005, 0.091907)",
        "(0.344282, 1.140916, 0.091514)",
        "(0.344370, 1.140872, 0.091380)",
        "(0.344597, 1.140820, 0.091079)",
        "(0.344838, 1.140754, 0.090754)",
        "(0.345000, 1.140715, 0.090523)",
        "(0.345146, 1.140651, 0.090247)",
        "(0.345200, 1.140630, 0.090099)",
        "(0.345271, 1.140667, 0.089823)",
        "(0.345321, 1.140805, 0.089553)",
        "(0.345428, 1.141205, 0.089111)",
        "(0.345562, 1.141695, 0.088537)",
        "(0.345610, 1.141907, 0.088246)",
        "(0.345638, 1.142239, 0.087660)",
        "(0.345717, 1.142498, 0.086992)",
        "(0.345902, 1.142808, 0.086333)",
        "(0.346241, 1.143158, 0.085644)",
        "(0.346487, 1.143358, 0.085343)",
        "(0.347028, 1.143731, 0.084821)",
        "(0.347437, 1.143826, 0.084497)",
        "(0.347731, 1.143803, 0.084289)",
        "(0.348200, 1.143737, 0.083972)",
        "(0.348406, 1.143628, 0.083852)",
        "(0.348714, 1.143401, 0.083695)",
        "(0.348991, 1.143162, 0.083567)",
        "(0.349233, 1.142983, 0.083472)",
        "(0.349468, 1.142907, 0.083386)",
        "(0.349588, 1.142896, 0.083313)",
        "(0.349821, 1.142909, 0.083163)",
        "(0.350237, 1.143056, 0.082912)",
        "(0.350645, 1.143192, 0.082656)",
        "(0.351153, 1.143351, 0.082385)",
        "(0.351439, 1.143406, 0.082239)",
        "(0.351987, 1.143414, 0.081976)",
        "(0.352667, 1.143368, 0.081769)",
        "(0.353389, 1.143212, 0.081682)",
        "(0.354186, 1.142916, 0.081752)",
        "(0.354575, 1.142668, 0.081839)",
        "(0.355152, 1.142131, 0.082115)",
        "(0.355596, 1.141580, 0.082518)",
        "(0.356052, 1.141143, 0.083022)",
        "(0.356532, 1.140879, 0.083593)",
        "(0.356782, 1.140777, 0.083893)",
        "(0.357223, 1.140621, 0.084572)",
        "(0.357557, 1.140442, 0.085292)",
        "(0.357789, 1.140229, 0.086072)",
        "(0.358004, 1.140054, 0.086911)",
        "(0.358135, 1.139999, 0.087389)",
        "(0.358463, 1.139969, 0.088367)",
        "(0.358841, 1.139964, 0.089383)",
        "(0.359216, 1.139881, 0.090406)",
        "(0.359582, 1.139690, 0.091443)",
        "(0.359741, 1.139587, 0.091995)",
        "(0.360060, 1.139365, 0.093105)",
        "(0.360412, 1.139196, 0.094327)",
        "(0.360724, 1.139104, 0.095699)",
        "(0.360940, 1.138975, 0.097149)",
        "(0.361000, 1.138946, 0.097914)",
        "(0.361106, 1.138992, 0.099477)",
        "(0.361220, 1.139113, 0.100986)",
        "(0.361279, 1.139264, 0.102386)",
        "(0.361225, 1.139388, 0.103665)",
        "(0.361159, 1.139426, 0.104227)",
        "(0.360975, 1.139543, 0.105254)",
        "(0.360699, 1.139596, 0.106006)",
        "(0.360382, 1.139689, 0.106526)",
        "(0.360175, 1.139763, 0.106664)",
        "(0.360079, 1.139786, 0.106674)",
        "(0.359742, 1.139892, 0.106735)",
        "(0.359239, 1.139978, 0.106548)",
        "(0.358725, 1.139923, 0.106077)",
        "(0.358265, 1.139813, 0.105365)",
        "(0.358095, 1.139779, 0.105018)",
        "(0.357897, 1.139746, 0.104159)",
        "(0.357795, 1.139773, 0.103286)",
        "(0.357757, 1.139739, 0.102389)",
        "(0.357731, 1.139603, 0.101513)",
        "(0.357706, 1.139467, 0.101094)",
        "(0.357620, 1.139082, 0.100349)",
        "(0.357479, 1.138629, 0.099736)",
        "(0.357315, 1.138173, 0.099215)",
        "(0.357131, 1.137767, 0.098728)",
        "(0.357032, 1.137614, 0.098485)",
        "(0.356834, 1.137441, 0.098005)",
        "(0.356607, 1.137361, 0.097520)",
        "(0.356320, 1.137293, 0.097016)",
        "(0.355983, 1.137298, 0.096548)",
        "(0.355801, 1.137302, 0.096290)",
        "(0.355437, 1.137329, 0.095746)",
        "(0.355067, 1.137348, 0.095191)",
        "(0.354726, 1.137379, 0.094644)",
        "(0.354416, 1.137409, 0.094097)",
        "(0.354261, 1.137424, 0.093828)",
        "(0.353996, 1.137427, 0.093306)",
        "(0.353717, 1.137345, 0.092831)",
        "(0.353467, 1.137209, 0.092417)",
        "(0.353313, 1.137142, 0.092229)",
        "(0.353185, 1.137110, 0.092062)",
        "(0.352913, 1.137064, 0.091781)",
        "(0.352670, 1.137019, 0.091647)",
        "(0.352336, 1.136991, 0.091561)",
        "(0.351999, 1.137007, 0.091524)",
        "(0.351776, 1.137032, 0.091508)",
        "(0.351288, 1.137097, 0.091486)",
        "(0.350816, 1.137118, 0.091474)",
        "(0.350318, 1.137158, 0.091467)",
        "(0.349939, 1.137222, 0.091463)",
        "(0.349663, 1.137315, 0.091467)",
        "(0.349233, 1.137529, 0.091496)",
        "(0.348892, 1.137748, 0.091537)",
        "(0.348579, 1.137888, 0.091593)",
        "(0.348312, 1.137934, 0.091699)",
        "(0.348089, 1.137960, 0.091840)",
        "(0.347648, 1.138023, 0.092285)",
        "(0.347291, 1.138169, 0.092912)",
        "(0.347027, 1.138340, 0.093610)",
        "(0.346731, 1.138430, 0.094329)",
        "(0.346568, 1.138424, 0.094709)",
        "(0.346201, 1.138376, 0.095493)",
        "(0.345819, 1.138275, 0.096265)",
        "(0.345475, 1.138219, 0.097041)",
        "(0.345213, 1.138177, 0.097717)",
        "(0.345086, 1.138184, 0.098042)",
        "(0.344867, 1.138235, 0.098644)",
        "(0.344695, 1.138273, 0.099132)",
        "(0.344577, 1.138313, 0.099480)",
        "(0.344495, 1.138331, 0.099816)",
        "(0.344448, 1.138350, 0.100021)",
        "(0.344387, 1.138317, 0.100232)",
        "(0.344292, 1.138263, 0.100435)",
        "(0.344157, 1.138176, 0.100602)",
        "(0.344006, 1.138092, 0.100781)",
        "(0.343901, 1.138071, 0.100916)",
        "(0.343723, 1.138048, 0.101079)",
        "(0.343548, 1.138025, 0.101188)",
        "(0.343307, 1.138019, 0.101315)",
        "(0.343037, 1.138031, 0.101404)",
        "(0.342907, 1.138060, 0.101445)",
        "(0.342639, 1.138104, 0.101462)",
        "(0.342370, 1.138154, 0.101423)",
        "(0.342041, 1.138224, 0.101323)",
        "(0.341619, 1.138328, 0.101102)",
        "(0.341428, 1.138369, 0.100960)",
        "(0.341008, 1.138441, 0.100592)",
        "(0.340599, 1.138442, 0.100216)",
        "(0.340205, 1.138327, 0.099851)",
        "(0.339739, 1.138064, 0.099436)",
        "(0.339477, 1.137833, 0.099199)",
        "(0.338863, 1.137175, 0.098625)",
        "(0.338271, 1.136491, 0.098138)",
        "(0.337648, 1.135804, 0.097582)",
        "(0.336987, 1.135196, 0.096894)",
        "(0.336653, 1.134968, 0.096487)",
        "(0.335954, 1.134633, 0.095593)",
        "(0.335218, 1.134498, 0.094586)",
        "(0.334479, 1.134574, 0.093473)",
        "(0.333801, 1.134844, 0.092329)",
        "(0.333491, 1.135021, 0.091738)",
        "(0.332900, 1.135339, 0.090506)",
        "(0.332358, 1.135569, 0.089200)",
        "(0.331911, 1.135694, 0.087895)",
        "(0.331547, 1.135700, 0.086639)",
        "(0.331410, 1.135660, 0.086015)",
        "(0.331233, 1.135615, 0.084824)",
        "(0.331203, 1.135622, 0.083730)",
        "(0.331241, 1.135550, 0.082689)",
        "(0.331227, 1.135352, 0.081741)",
        "(0.331195, 1.135242, 0.081347)",
        "(0.331097, 1.134999, 0.080626)",
        "(0.330981, 1.134827, 0.080092)",
        "(0.330861, 1.134756, 0.079735)",
        "(0.330746, 1.134766, 0.079418)",
        "(0.330692, 1.134794, 0.079292)",
        "(0.330604, 1.134868, 0.079058)",
        "(0.330544, 1.134983, 0.078868)",
        "(0.330519, 1.135183, 0.078723)",
        "(0.330561, 1.135380, 0.078631)",
        "(0.330613, 1.135480, 0.078608)",
        "(0.330747, 1.135643, 0.078626)",
        "(0.330902, 1.135747, 0.078691)",
        "(0.331152, 1.135884, 0.078908)",
        "(0.331468, 1.135994, 0.079211)",
        "(0.331690, 1.136058, 0.079447)",
        "(0.332058, 1.136128, 0.079883)",
        "(0.332382, 1.136189, 0.080345)",
        "(0.332710, 1.136267, 0.080878)",
        "(0.333048, 1.136434, 0.081414)",
        "(0.333257, 1.136557, 0.081726)",
        "(0.333712, 1.136915, 0.082350)",
        "(0.334069, 1.137213, 0.082774)",
        "(0.334431, 1.137539, 0.083135)",
        "(0.334926, 1.137949, 0.083511)",
        "(0.335176, 1.138149, 0.083672)",
        "(0.335633, 1.138497, 0.083981)",
        "(0.335942, 1.138796, 0.084272)",
        "(0.336012, 1.139416, 0.085130)",
        "(0.335144, 1.140023, 0.086635)",
        "(0.334103, 1.140560, 0.087848)",
        "(0.330859, 1.142236, 0.090484)",
        "(0.325507, 1.145916, 0.094342)",
        "(0.318033, 1.152213, 0.099714)",
        "(0.308684, 1.160931, 0.105840)",
        "(0.303344, 1.166320, 0.108862)",
        "(0.292058, 1.178169, 0.114094)",
        "(0.280219, 1.191783, 0.118266)",
        "(0.269346, 1.208153, 0.122250)",
        "(0.259352, 1.226512, 0.125733)",
        "(0.254579, 1.236155, 0.127005)",
        "(0.245620, 1.256193, 0.128876)",
        "(0.237665, 1.277277, 0.129977)",
        "(0.230476, 1.298830, 0.130295)",
        "(0.224314, 1.320822, 0.129816)",
        "(0.221664, 1.331917, 0.129332)",
        "(0.216679, 1.353905, 0.128098)",
        "(0.212054, 1.375583, 0.127011)",
        "(0.207693, 1.397149, 0.126475)",
        "(0.203800, 1.418366, 0.126271)",
        "(0.202424, 1.428797, 0.126409)",
        "(0.200800, 1.449420, 0.126941)",
        "(0.200344, 1.469245, 0.128095)",
        "(0.200856, 1.488187, 0.129621)",
        "(0.201954, 1.505834, 0.131297)",
        "(0.202735, 1.513977, 0.132163)",
        "(0.204624, 1.529065, 0.133847)",
        "(0.208226, 1.543308, 0.135373)",
        "(0.210900, 1.555354, 0.136639)",
        "(0.213483, 1.565050, 0.137414)",
        "(0.214645, 1.568991, 0.137605)",
        "(0.216656, 1.575562, 0.137808)",
        "(0.217959, 1.580263, 0.137711)",
        "(0.218662, 1.583197, 0.137328)",
        "(0.218841, 1.584614, 0.136712)",
        "(0.218786, 1.584720, 0.136268)",
        "(0.218499, 1.584234, 0.135267)",
        "(0.218010, 1.582872, 0.134206)",
        "(0.217526, 1.581198, 0.133213)",
        "(0.217095, 1.579610, 0.132294)",
        "(0.216905, 1.578905, 0.131875)",
        "(0.216321, 1.577781, 0.131154)",
        "(0.215444, 1.577032, 0.130518)",
        "(0.214650, 1.576935, 0.130001)",
        "(0.214118, 1.577439, 0.129708)",
        "(0.214047, 1.577888, 0.129643)",
        "(0.214295, 1.578890, 0.129640)",
        "(0.214839, 1.580624, 0.129719)",
        "(0.215748, 1.582245, 0.129867)",
        "(0.216645, 1.583783, 0.130146)",
        "(0.217215, 1.584480, 0.130313)",
        "(0.218209, 1.585701, 0.130736)",
        "(0.218943, 1.586514, 0.131095)",
        "(0.219346, 1.586797, 0.131346)",
        "(0.219519, 1.586729, 0.131574)",
        "(0.219609, 1.586622, 0.131775)",
        "(0.219513, 1.586184, 0.132088)",
        "(0.219008, 1.585291, 0.132529)",
        "(0.218236, 1.584350, 0.132954)",
        "(0.217452, 1.583389, 0.133321)",
        "(0.217049, 1.582911, 0.133504)",
        "(0.216320, 1.582035, 0.133788)",
        "(0.215760, 1.581300, 0.134045)",
        "(0.215329, 1.580816, 0.134152)",
        "(0.215057, 1.580522, 0.134174)",
        "(0.215001, 1.580471, 0.134164)",
        "(0.214936, 1.580397, 0.134123)",
        "(0.214837, 1.580256, 0.133986)",
        "(0.214909, 1.580248, 0.133644)",
        "(0.215107, 1.580343, 0.133128)",
        "(0.215223, 1.580418, 0.132883)",
        "(0.215436, 1.580578, 0.132375)",
        "(0.215590, 1.580647, 0.131954)",
        "(0.215638, 1.580657, 0.131619)",
        "(0.215697, 1.580611, 0.131075)",
        "(0.215742, 1.580573, 0.130744)",
        "(0.215788, 1.580473, 0.130195)",
        "(0.215757, 1.580453, 0.130095)",
        "(0.215638, 1.580418, 0.129829)",
        "(0.215514, 1.580518, 0.129682)",
        "(0.215418, 1.580651, 0.129595)",
        "(0.215121, 1.581190, 0.129466)",
        "(0.214933, 1.582283, 0.129544)",
        "(0.215002, 1.583773, 0.130039)",
        "(0.215398, 1.586046, 0.131296)",
        "(0.215800, 1.587530, 0.132284)",
        "(0.216783, 1.590897, 0.134773)",
        "(0.217967, 1.594655, 0.138012)",
        "(0.219440, 1.598687, 0.142097)",
        "(0.221235, 1.602642, 0.146880)",
        "(0.222207, 1.604482, 0.149586)",
        "(0.224155, 1.607677, 0.155479)",
        "(0.226012, 1.610037, 0.162062)",
        "(0.227778, 1.611444, 0.169443)",
        "(0.229386, 1.611829, 0.177736)",
        "(0.230048, 1.611537, 0.182196)",
        "(0.231212, 1.610313, 0.191444)",
        "(0.232104, 1.607911, 0.201133)",
        "(0.232801, 1.604217, 0.211240)",
        "(0.233588, 1.599278, 0.221552)",
        "(0.234045, 1.596294, 0.226756)",
        "(0.235119, 1.589465, 0.237115)",
        "(0.236673, 1.581424, 0.247288)",
        "(0.238350, 1.571910, 0.257102)",
        "(0.240310, 1.561136, 0.265991)",
        "(0.241406, 1.555057, 0.269995)",
        "(0.243812, 1.541779, 0.277211)",
        "(0.246509, 1.526783, 0.283379)",
        "(0.249091, 1.510050, 0.288722)",
        "(0.251463, 1.491575, 0.293740)",
        "(0.252614, 1.481796, 0.296085)",
        "(0.254903, 1.461691, 0.300419)",
        "(0.256780, 1.440375, 0.303616)",
        "(0.257865, 1.417785, 0.305703)",
        "(0.258371, 1.394638, 0.307221)",
        "(0.258504, 1.383302, 0.307991)",
        "(0.258543, 1.360790, 0.309234)",
        "(0.258416, 1.338519, 0.309913)",
        "(0.258785, 1.316752, 0.310182)",
        "(0.260357, 1.296019, 0.310654)",
        "(0.261521, 1.286145, 0.311228)",
        "(0.263871, 1.267354, 0.313066)",
        "(0.266166, 1.250414, 0.315395)",
        "(0.268288, 1.235290, 0.317828)",
        "(0.270788, 1.222449, 0.320248)",
        "(0.272238, 1.217143, 0.321292)",
        "(0.275095, 1.208253, 0.322975)",
        "(0.277655, 1.201610, 0.323920)",
        "(0.279659, 1.197019, 0.324403)",
        "(0.281128, 1.194619, 0.324646)",
        "(0.281704, 1.193833, 0.324798)",
        "(0.282431, 1.193487, 0.325172)",
        "(0.282701, 1.194280, 0.325851)",
        "(0.282755, 1.196114, 0.327056)",
        "(0.282703, 1.198874, 0.328662)",
        "(0.282632, 1.200576, 0.329599)",
        "(0.282510, 1.204297, 0.331459)",
        "(0.282312, 1.208297, 0.333095)",
        "(0.282113, 1.212488, 0.334379)",
        "(0.281630, 1.216672, 0.335128)",
        "(0.281426, 1.218758, 0.335231)",
        "(0.281083, 1.222842, 0.335003)",
        "(0.280697, 1.226718, 0.334415)",
        "(0.280137, 1.230397, 0.333559)",
        "(0.279485, 1.234019, 0.332502)",
        "(0.279096, 1.235828, 0.331977)",
        "(0.278266, 1.239551, 0.330856)",
        "(0.277319, 1.243763, 0.329612)",
        "(0.275901, 1.249053, 0.328301)",
        "(0.273577, 1.255745, 0.326764)",
        "(0.272189, 1.259448, 0.325889)",
        "(0.268999, 1.268134, 0.323932)",
        "(0.265812, 1.278486, 0.321617)",
        "(0.262320, 1.290269, 0.318743)",
        "(0.258311, 1.303172, 0.315058)",
        "(0.256238, 1.310039, 0.312875)",
        "(0.251818, 1.324108, 0.307833)",
        "(0.247272, 1.338632, 0.301686)",
        "(0.242486, 1.353432, 0.294207)",
        "(0.237416, 1.368158, 0.285191)",
        "(0.234956, 1.375440, 0.280037)",
        "(0.230475, 1.389736, 0.269022)",
        "(0.226343, 1.403744, 0.257428)",
        "(0.222220, 1.417441, 0.245678)",
        "(0.218309, 1.430783, 0.233790)",
        "(0.216329, 1.437190, 0.227826)",
        "(0.212772, 1.449522, 0.215874)",
        "(0.209893, 1.461223, 0.204036)",
        "(0.207486, 1.472160, 0.192276)",
        "(0.205554, 1.482125, 0.180563)",
        "(0.204563, 1.486538, 0.174771)",
        "(0.202673, 1.494568, 0.163446)",
        "(0.201134, 1.501458, 0.152517)",
        "(0.200005, 1.507196, 0.142144)",
        "(0.199402, 1.512135, 0.132424)",
        "(0.199293, 1.514252, 0.127837)",
        "(0.200006, 1.518923, 0.119110)",
        "(0.201502, 1.523611, 0.111160)",
        "(0.202134, 1.526322, 0.104057)",
        "(0.203221, 1.528513, 0.097867)",
        "(0.203881, 1.529518, 0.094984)",
        "(0.205071, 1.530952, 0.089936)",
        "(0.206046, 1.531900, 0.085723)",
        "(0.206796, 1.532561, 0.082395)",
        "(0.207237, 1.532921, 0.079967)",
        "(0.207365, 1.532975, 0.078900)",
        "(0.207362, 1.532781, 0.077324)",
        "(0.207185, 1.532348, 0.076310)",
        "(0.206760, 1.531572, 0.075757)",
        "(0.206087, 1.530494, 0.075566)",
        "(0.205653, 1.529865, 0.075588)",
        "(0.204718, 1.528445, 0.075756)",
        "(0.203798, 1.526781, 0.076190)",
        "(0.203090, 1.524703, 0.076827)",
        "(0.202624, 1.521901, 0.077663)",
        "(0.202515, 1.520072, 0.078218)",
        "(0.202384, 1.515842, 0.079715)",
        "(0.202289, 1.510644, 0.081595)",
        "(0.202144, 1.504572, 0.083468)",
        "(0.201789, 1.497470, 0.085209)",
        "(0.201587, 1.493684, 0.086006)",
        "(0.201414, 1.485449, 0.087542)",
        "(0.201640, 1.476458, 0.089075)",
        "(0.202295, 1.466723, 0.090448)",
        "(0.203030, 1.455908, 0.091641)",
        "(0.203336, 1.449973, 0.092138)",
        "(0.203870, 1.437389, 0.092886)",
        "(0.204200, 1.423834, 0.093212)",
        "(0.204400, 1.409235, 0.093308)",
        "(0.204748, 1.393675, 0.093519)",
        "(0.205027, 1.385575, 0.093783)",
        "(0.205644, 1.369127, 0.094647)",
        "(0.206204, 1.352476, 0.095870)",
        "(0.206669, 1.335502, 0.097488)",
        "(0.207388, 1.318817, 0.099961)",
        "(0.207819, 1.310688, 0.101428)",
        "(0.208802, 1.294679, 0.104840)",
        "(0.210087, 1.278895, 0.108699)",
        "(0.211813, 1.263547, 0.113350)",
        "(0.213822, 1.249051, 0.118816)",
        "(0.214988, 1.242281, 0.122059)",
        "(0.217278, 1.229366, 0.129277)",
        "(0.219620, 1.217364, 0.137844)",
        "(0.222024, 1.206345, 0.148161)",
        "(0.224614, 1.196535, 0.160352)",
        "(0.226007, 1.192074, 0.167143)",
        "(0.228909, 1.183495, 0.181298)",
        "(0.231998, 1.175581, 0.196114)",
        "(0.235411, 1.168626, 0.211469)",
        "(0.239152, 1.162755, 0.227289)",
        "(0.241138, 1.160317, 0.235377)",
        "(0.245238, 1.156067, 0.251593)",
        "(0.249548, 1.152842, 0.267702)",
        "(0.254028, 1.150771, 0.283541)",
        "(0.258577, 1.150284, 0.298932)",
        "(0.260876, 1.150424, 0.306433)",
        "(0.265431, 1.151923, 0.320818)",
        "(0.269833, 1.154892, 0.334296)",
        "(0.273909, 1.159252, 0.346728)",
        "(0.277564, 1.164890, 0.358269)",
        "(0.279177, 1.168215, 0.363622)",
        "(0.282096, 1.175637, 0.373702)",
        "(0.284565, 1.184199, 0.382884)",
        "(0.286489, 1.193681, 0.391208)",
        "(0.287905, 1.203893, 0.398743)",
        "(0.288415, 1.209314, 0.402207)",
        "(0.289369, 1.220698, 0.408723)",
        "(0.290250, 1.232880, 0.414562)",
        "(0.290931, 1.245564, 0.419880)",
        "(0.291300, 1.258632, 0.424693)",
        "(0.291418, 1.265216, 0.426975)",
        "(0.291566, 1.278422, 0.431118)",
        "(0.291531, 1.291372, 0.434663)",
        "(0.291410, 1.303968, 0.437322)",
        "(0.291251, 1.316197, 0.439119)",
        "(0.291068, 1.322134, 0.439635)",
        "(0.290540, 1.333680, 0.440071)",
        "(0.289608, 1.344758, 0.439725)",
        "(0.288647, 1.355875, 0.438280)",
        "(0.287362, 1.366996, 0.435316)",
        "(0.286635, 1.372511, 0.433154)",
        "(0.284942, 1.383311, 0.427881)",
        "(0.283033, 1.393649, 0.421043)",
        "(0.280769, 1.403368, 0.412672)",
        "(0.278015, 1.412163, 0.402830)",
        "(0.276615, 1.416232, 0.397410)",
        "(0.273614, 1.423742, 0.385881)",
        "(0.270341, 1.430307, 0.373419)",
        "(0.266982, 1.435996, 0.360251)",
        "(0.263479, 1.440845, 0.346329)",
        "(0.261701, 1.443093, 0.339147)",
        "(0.258158, 1.446981, 0.323932)",
        "(0.254908, 1.450243, 0.307553)",
        "(0.251788, 1.452836, 0.289881)",
        "(0.248827, 1.454812, 0.271156)",
        "(0.247619, 1.455731, 0.261599)",
        "(0.245590, 1.457361, 0.242229)",
        "(0.244583, 1.458699, 0.222460)",
        "(0.244087, 1.459364, 0.202462)",
        "(0.243743, 1.459101, 0.182680)",
        "(0.243981, 1.458836, 0.173054)",
        "(0.244554, 1.457773, 0.154222)",
        "(0.248180, 1.458890, 0.136726)",
        "(0.249799, 1.457759, 0.120219)",
        "(0.250591, 1.454796, 0.104515)",
        "(0.250923, 1.453013, 0.096988)",
        "(0.251486, 1.449093, 0.083319)",
        "(0.251738, 1.444953, 0.071467)",
        "(0.251469, 1.440835, 0.061544)",
        "(0.250836, 1.436916, 0.052998)",
        "(0.250444, 1.434880, 0.049180)",
        "(0.249370, 1.430699, 0.042235)",
        "(0.248267, 1.426574, 0.036681)",
        "(0.246923, 1.422634, 0.032560)",
        "(0.245304, 1.419122, 0.030073)",
        "(0.244523, 1.417593, 0.029457)",
        "(0.242861, 1.414819, 0.029115)",
        "(0.241007, 1.412616, 0.030224)",
        "(0.239133, 1.411108, 0.032845)",
        "(0.237205, 1.410130, 0.037016)",
        "(0.236233, 1.409703, 0.039464)",
        "(0.234239, 1.408989, 0.045590)",
        "(0.232122, 1.408139, 0.053121)",
        "(0.229725, 1.406884, 0.062105)",
        "(0.227120, 1.405010, 0.072662)",
        "(0.225800, 1.403875, 0.078302)",
        "(0.223029, 1.401044, 0.090730)",
        "(0.220141, 1.397621, 0.104498)",
        "(0.217294, 1.393772, 0.119462)",
        "(0.214742, 1.389557, 0.135576)",
        "(0.213606, 1.387281, 0.144051)",
        "(0.211824, 1.382640, 0.161538)",
        "(0.210814, 1.378076, 0.179814)",
        "(0.210870, 1.373834, 0.198586)",
        "(0.211950, 1.369816, 0.217530)",
        "(0.212861, 1.367841, 0.226982)",
        "(0.215107, 1.363821, 0.245716)",
        "(0.218188, 1.359804, 0.264141)",
        "(0.222282, 1.356024, 0.282036)",
        "(0.227224, 1.352509, 0.298998)",
        "(0.229789, 1.350778, 0.307146)",
        "(0.235202, 1.347477, 0.322621)",
        "(0.240791, 1.344469, 0.337031)",
        "(0.246184, 1.341645, 0.350344)",
        "(0.251348, 1.339029, 0.362552)",
        "(0.253994, 1.337979, 0.368137)",
        "(0.259202, 1.336181, 0.378525)",
        "(0.264080, 1.334701, 0.387617)",
        "(0.268588, 1.333511, 0.395541)",
        "(0.272699, 1.332594, 0.402477)",
        "(0.274557, 1.332223, 0.405528)",
        "(0.277979, 1.331536, 0.411071)",
        "(0.280873, 1.331003, 0.415837)",
        "(0.283261, 1.330652, 0.419855)",
        "(0.284805, 1.330226, 0.423082)",
        "(0.285448, 1.330071, 0.424318)",
        "(0.286516, 1.329818, 0.426152)",
        "(0.287064, 1.329552, 0.427094)",
        "(0.287030, 1.329316, 0.427170)",
        "(0.286661, 1.329300, 0.426455)",
        "(0.286326, 1.329332, 0.425769)",
        "(0.285076, 1.329272, 0.423897)",
        "(0.283507, 1.329343, 0.421207)",
        "(0.281543, 1.329518, 0.417804)",
        "(0.279231, 1.329789, 0.413686)",
        "(0.277932, 1.329972, 0.411340)",
        "(0.274925, 1.330384, 0.406422)",
        "(0.271896, 1.331173, 0.401164)",
        "(0.268793, 1.332336, 0.395493)",
        "(0.265448, 1.333771, 0.389218)",
        "(0.263709, 1.334574, 0.385743)",
        "(0.260020, 1.336350, 0.378499)",
        "(0.256614, 1.338652, 0.370956)",
        "(0.253337, 1.341332, 0.362846)",
        "(0.250259, 1.344327, 0.354180)",
        "(0.248596, 1.345803, 0.349706)",
        "(0.245380, 1.348966, 0.340409)",
        "(0.242503, 1.352492, 0.330949)",
        "(0.239897, 1.356426, 0.321337)",
        "(0.237227, 1.360675, 0.311100)",
        "(0.235937, 1.362916, 0.305646)",
        "(0.233755, 1.367613, 0.294415)",
        "(0.231700, 1.372317, 0.282491)",
        "(0.230040, 1.376853, 0.269620)",
        "(0.228658, 1.380987, 0.256070)",
        "(0.227949, 1.382884, 0.249194)",
        "(0.226925, 1.386551, 0.235408)",
        "(0.226026, 1.389652, 0.221508)",
        "(0.225280, 1.392169, 0.207694)",
        "(0.224787, 1.393992, 0.194071)",
        "(0.224517, 1.394698, 0.187364)",
        "(0.224113, 1.395726, 0.174506)",
        "(0.223885, 1.396324, 0.162592)",
        "(0.223889, 1.396731, 0.151827)",
        "(0.223991, 1.396959, 0.142225)",
        "(0.223937, 1.396874, 0.138069)",
        "(0.223848, 1.396688, 0.130702)",
        "(0.223983, 1.396563, 0.124829)",
        "(0.223980, 1.396440, 0.120206)",
        "(0.223612, 1.396126, 0.116799)",
        "(0.223455, 1.396015, 0.115506)",
        "(0.223183, 1.395777, 0.113465)",
        "(0.222849, 1.395508, 0.112189)",
        "(0.222866, 1.395439, 0.111613)",
        "(0.222894, 1.395381, 0.111543)",
        "(0.222956, 1.395364, 0.111615)",
        "(0.223227, 1.395422, 0.111896)",
        "(0.223594, 1.395627, 0.112242)",
        "(0.223910, 1.395710, 0.112819)",
        "(0.224292, 1.395817, 0.113761)",
        "(0.224485, 1.395914, 0.114152)",
        "(0.224951, 1.396070, 0.115251)",
        "(0.225376, 1.396284, 0.116181)",
        "(0.225725, 1.396413, 0.117005)",
        "(0.226109, 1.396547, 0.117806)",
        "(0.226347, 1.396661, 0.118187)",
        "(0.226806, 1.396841, 0.118953)",
        "(0.227327, 1.397024, 0.119667)",
        "(0.227861, 1.397155, 0.120316)",
        "(0.228345, 1.397250, 0.120910)",
        "(0.228622, 1.397303, 0.121250)",
        "(0.228962, 1.397354, 0.121623)",
        "(0.229323, 1.397447, 0.122035)",
        "(0.229733, 1.397550, 0.122574)",
        "(0.230206, 1.397745, 0.123076)",
        "(0.230404, 1.397860, 0.123263)",
        "(0.230958, 1.398206, 0.123744)",
        "(0.231619, 1.398686, 0.124245)",
        "(0.232179, 1.399144, 0.124573)",
        "(0.232667, 1.399578, 0.124765)",
        "(0.232936, 1.399808, 0.124860)",
        "(0.233343, 1.400170, 0.124962)",
        "(0.233651, 1.400454, 0.124991)",
        "(0.233958, 1.400697, 0.124987)",
        "(0.234446, 1.400997, 0.124969)",
        "(0.234821, 1.401181, 0.124928)",
        "(0.235374, 1.401425, 0.124786)",
        "(0.235860, 1.401643, 0.124611)",
        "(0.236644, 1.401971, 0.124381)",
        "(0.237219, 1.402277, 0.124132)",
        "(0.237379, 1.402395, 0.124017)",
        "(0.237801, 1.402733, 0.123752)",
        "(0.238037, 1.403086, 0.123499)",
        "(0.238169, 1.403417, 0.123234)",
        "(0.237097, 1.403206, 0.122877)",
        "(0.237184, 1.403472, 0.122683)",
        "(0.237422, 1.404000, 0.122324)",
        "(0.237763, 1.404470, 0.121999)",
        "(0.238266, 1.405006, 0.121705)",
        "(0.238819, 1.405520, 0.121513)",
        "(0.239086, 1.405735, 0.121432)",
        "(0.239670, 1.406112, 0.121289)",
        "(0.240248, 1.406396, 0.121173)",
        "(0.240677, 1.406523, 0.121050)",
        "(0.241121, 1.406571, 0.120876)",
        "(0.241471, 1.406570, 0.120727)",
        "(0.242113, 1.406414, 0.120385)",
        "(0.242811, 1.406095, 0.119980)",
        "(0.243395, 1.405712, 0.119538)",
        "(0.243890, 1.405268, 0.119152)",
        "(0.244078, 1.405072, 0.118993)",
        "(0.244475, 1.404553, 0.118654)",
        "(0.244785, 1.404113, 0.118453)",
        "(0.245035, 1.403695, 0.118275)",
        "(0.245135, 1.403309, 0.118165)",
        "(0.245154, 1.403125, 0.118121)",
        "(0.245210, 1.402670, 0.118073)",
        "(0.245234, 1.402202, 0.118117)",
        "(0.245258, 1.401745, 0.118188)",
        "(0.245331, 1.401069, 0.118268)",
        "(0.245392, 1.400593, 0.118283)",
        "(0.245457, 1.399667, 0.118213)",
        "(0.245537, 1.398533, 0.118101)",
        "(0.245627, 1.397263, 0.118042)",
        "(0.245688, 1.395855, 0.118042)",
        "(0.245689, 1.395090, 0.118039)",
        "(0.245715, 1.393462, 0.117989)",
        "(0.245812, 1.391672, 0.117891)",
        "(0.245896, 1.389634, 0.117764)",
        "(0.245980, 1.387346, 0.117638)",
        "(0.246046, 1.386046, 0.117583)",
        "(0.246143, 1.383229, 0.117505)",
        "(0.246203, 1.380093, 0.117365)",
        "(0.246447, 1.376709, 0.117234)",
        "(0.246918, 1.373198, 0.117255)",
        "(0.247206, 1.371436, 0.117330)",
        "(0.247629, 1.368005, 0.117579)",
        "(0.247817, 1.364815, 0.117922)",
        "(0.247851, 1.362087, 0.118402)",
        "(0.247864, 1.360106, 0.118920)",
        "(0.247851, 1.359413, 0.119175)",
        "(0.247738, 1.358491, 0.119808)",
        "(0.247587, 1.358304, 0.120563)",
        "(0.247546, 1.358834, 0.121451)",
        "(0.247730, 1.359952, 0.122364)",
        "(0.247896, 1.360695, 0.122840)",
        "(0.248236, 1.362263, 0.123745)",
        "(0.248546, 1.363811, 0.124567)",
        "(0.248872, 1.365199, 0.125375)",
        "(0.249138, 1.366241, 0.126180)",
        "(0.249196, 1.366499, 0.126562)",
        "(0.249211, 1.366555, 0.127274)",
        "(0.249103, 1.365948, 0.127658)",
        "(0.248603, 1.364140, 0.128552)",
        "(0.247814, 1.361390, 0.129009)",
        "(0.247268, 1.359504, 0.129210)",
        "(0.245939, 1.354822, 0.129507)",
        "(0.244000, 1.348357, 0.129806)",
        "(0.241163, 1.339647, 0.130239)",
        "(0.237332, 1.328287, 0.130939)",
        "(0.235089, 1.321412, 0.131390)",
        "(0.230484, 1.305868, 0.132257)",
        "(0.226010, 1.287685, 0.133279)",
        "(0.221906, 1.266891, 0.134594)",
        "(0.218394, 1.243085, 0.135954)",
        "(0.216951, 1.229754, 0.136587)",
        "(0.215005, 1.201385, 0.137884)",
        "(0.214365, 1.170394, 0.139239)",
        "(0.215267, 1.136866, 0.140750)",
        "(0.217719, 1.100640, 0.142465)",
        "(0.219759, 1.081409, 0.143448)",
        "(0.226253, 1.043850, 0.145869)",
        "(0.235341, 1.008337, 0.148818)",
        "(0.246514, 0.974948, 0.151929)",
        "(0.259821, 0.942402, 0.154709)",
        "(0.267349, 0.926628, 0.156201)",
        "(0.283264, 0.897079, 0.160120)",
        "(0.300015, 0.870063, 0.165065)",
        "(0.317439, 0.845203, 0.170897)",
        "(0.335840, 0.822422, 0.177504)",
        "(0.345403, 0.812361, 0.181048)",
        "(0.364131, 0.794428, 0.188553)",
        "(0.380206, 0.779462, 0.196680)",
        "(0.393775, 0.768397, 0.205111)",
        "(0.409519, 0.758938, 0.213059)",
        "(0.416790, 0.755911, 0.216406)",
        "(0.430468, 0.750782, 0.222395)",
        "(0.442053, 0.747767, 0.227284)",
        "(0.451556, 0.746148, 0.231249)",
        "(0.458476, 0.746096, 0.234301)",
        "(0.461378, 0.746258, 0.235866)",
        "(0.466538, 0.746456, 0.239294)",
        "(0.470867, 0.746557, 0.242894)",
        "(0.474559, 0.746447, 0.246566)",
        "(0.477723, 0.746049, 0.249996)",
        "(0.479150, 0.745785, 0.251620)",
        "(0.481560, 0.745179, 0.254503)",
        "(0.483308, 0.744647, 0.256847)",
        "(0.484329, 0.744372, 0.258512)",
        "(0.484569, 0.744425, 0.259468)",
        "(0.484307, 0.744609, 0.259660)",
        "(0.483385, 0.745139, 0.259644)",
        "(0.481848, 0.745992, 0.259109)",
        "(0.479849, 0.747139, 0.258199)",
        "(0.477704, 0.748512, 0.256961)",
        "(0.476532, 0.749294, 0.256332)",
        "(0.474208, 0.750780, 0.255139)",
        "(0.471824, 0.752158, 0.253904)",
        "(0.469270, 0.753426, 0.252479)",
        "(0.466900, 0.754545, 0.250773)",
        "(0.465831, 0.755048, 0.249812)",
        "(0.463948, 0.755962, 0.247774)",
        "(0.462677, 0.756679, 0.245727)",
        "(0.461700, 0.757236, 0.243801)",
        "(0.460994, 0.757659, 0.242071)",
        "(0.460739, 0.757807, 0.241355)",
        "(0.460321, 0.758010, 0.240061)",
        "(0.460258, 0.758019, 0.239019)",
        "(0.460605, 0.757826, 0.238196)",
        "(0.461278, 0.757410, 0.237604)",
        "(0.461662, 0.757126, 0.237481)",
        "(0.462462, 0.756444, 0.237525)",
        "(0.463402, 0.755681, 0.237930)",
        "(0.464516, 0.754810, 0.238576)",
        "(0.465706, 0.753852, 0.239470)",
        "(0.466334, 0.753337, 0.239978)",
        "(0.467477, 0.752288, 0.241086)",
        "(0.468364, 0.751215, 0.242343)",
        "(0.468987, 0.750221, 0.243603)",
        "(0.469121, 0.749435, 0.244909)",
        "(0.469078, 0.749108, 0.245543)",
        "(0.468709, 0.748605, 0.246728)",
        "(0.467676, 0.748490, 0.247760)",
        "(0.466227, 0.748511, 0.248587)",
        "(0.464336, 0.748675, 0.249195)",
        "(0.463288, 0.748781, 0.249382)",
        "(0.461035, 0.749022, 0.249660)",
        "(0.458669, 0.749264, 0.249713)",
        "(0.456280, 0.749513, 0.249505)",
        "(0.453914, 0.749776, 0.249054)",
        "(0.452731, 0.749958, 0.248737)",
        "(0.450416, 0.750341, 0.247981)",
        "(0.448038, 0.750764, 0.247107)",
        "(0.445656, 0.751203, 0.246000)",
        "(0.443238, 0.751622, 0.244888)",
        "(0.442064, 0.751797, 0.244297)",
        "(0.439837, 0.752116, 0.243203)",
        "(0.437886, 0.752327, 0.242109)",
        "(0.436064, 0.752438, 0.241156)",
        "(0.434402, 0.752530, 0.240309)",
        "(0.433639, 0.752586, 0.239904)",
        "(0.432131, 0.752735, 0.239230)",
        "(0.430927, 0.752848, 0.238621)",
        "(0.429852, 0.752955, 0.238085)",
        "(0.429056, 0.753019, 0.237760)",
        "(0.428820, 0.753028, 0.237655)",
        "(0.428469, 0.753029, 0.237564)",
        "(0.427937, 0.753037, 0.237463)",
        "(0.427492, 0.753018, 0.237445)",
        "(0.427252, 0.752941, 0.237495)",
        "(0.427237, 0.752878, 0.237541)",
        "(0.427325, 0.752766, 0.237659)",
        "(0.427587, 0.752630, 0.237758)",
        "(0.428030, 0.752499, 0.237878)",
        "(0.428560, 0.752384, 0.237908)",
        "(0.428852, 0.752328, 0.237919)",
        "(0.429509, 0.752215, 0.237946)",
        "(0.430352, 0.752061, 0.237965)",
        "(0.431308, 0.751923, 0.237946)",
        "(0.431945, 0.751850, 0.237974)",
        "(0.432693, 0.751800, 0.237962)",
        "(0.433685, 0.751756, 0.237925)",
        "(0.434729, 0.751696, 0.237896)",
        "(0.435893, 0.751627, 0.237920)",
        "(0.437155, 0.751531, 0.237988)",
        "(0.437878, 0.751481, 0.238069)",
        "(0.439409, 0.751363, 0.238216)",
        "(0.440923, 0.751257, 0.238416)",
        "(0.442737, 0.751159, 0.238650)",
        "(0.444490, 0.751025, 0.238927)",
        "(0.445377, 0.750952, 0.239062)",
        "(0.447246, 0.750783, 0.239342)",
        "(0.449173, 0.750579, 0.239591)",
        "(0.451221, 0.750299, 0.239771)",
        "(0.453314, 0.749976, 0.239975)",
        "(0.454363, 0.749803, 0.240083)",
        "(0.456503, 0.749439, 0.240226)",
        "(0.458580, 0.749066, 0.240355)",
        "(0.460599, 0.748721, 0.240405)",
        "(0.462583, 0.748426, 0.240353)",
        "(0.463464, 0.748313, 0.240321)",
        "(0.465184, 0.748061, 0.240213)",
        "(0.466714, 0.747846, 0.240092)",
        "(0.468160, 0.747628, 0.239945)",
        "(0.469052, 0.747576, 0.239838)",
        "(0.469475, 0.747570, 0.239777)",
        "(0.470053, 0.747586, 0.239642)",
        "(0.470459, 0.747621, 0.239504)",
        "(0.470937, 0.747722, 0.239289)",
        "(0.471225, 0.747863, 0.239089)",
        "(0.471346, 0.747927, 0.238979)",
        "(0.471583, 0.748096, 0.238759)",
        "(0.471667, 0.748324, 0.238517)",
        "(0.471522, 0.748580, 0.238317)",
        "(0.471225, 0.748859, 0.238181)",
        "(0.471064, 0.749007, 0.238096)",
        "(0.470741, 0.749273, 0.237987)",
        "(0.470470, 0.749528, 0.237887)",
        "(0.470217, 0.749775, 0.237809)",
        "(0.469925, 0.750009, 0.237808)",
        "(0.469844, 0.750105, 0.237779)",
        "(0.469674, 0.750276, 0.237770)",
        "(0.469531, 0.750412, 0.237772)",
        "(0.469420, 0.750490, 0.237805)",
        "(0.469341, 0.750528, 0.237787)",
        "(0.469230, 0.750550, 0.237798)",
        "(0.469007, 0.750562, 0.237799)",
        "(0.468770, 0.750545, 0.237693)",
        "(0.468439, 0.750520, 0.237569)",
        "(0.467978, 0.750505, 0.237356)",
        "(0.467694, 0.750509, 0.237195)",
        "(0.467215, 0.750522, 0.236769)",
        "(0.466655, 0.750572, 0.236228)",
        "(0.465935, 0.750686, 0.235616)",
        "(0.464979, 0.750908, 0.234840)",
        "(0.464522, 0.751005, 0.234462)",
        "(0.463605, 0.751199, 0.233670)",
        "(0.462657, 0.751366, 0.232879)",
        "(0.461744, 0.751528, 0.232120)",
        "(0.461031, 0.751637, 0.231407)",
        "(0.460620, 0.751711, 0.231017)",
        "(0.459967, 0.751836, 0.230325)",
        "(0.459452, 0.751869, 0.229746)",
        "(0.459034, 0.751859, 0.229271)",
        "(0.458654, 0.751786, 0.228836)",
        "(0.458498, 0.751754, 0.228675)",
        "(0.458273, 0.751666, 0.228396)",
        "(0.458084, 0.751567, 0.228167)",
        "(0.457970, 0.751479, 0.227991)",
        "(0.457940, 0.751370, 0.227776)",
        "(0.457936, 0.751305, 0.227686)",
        "(0.457956, 0.751182, 0.227534)",
        "(0.458035, 0.751044, 0.227404)",
        "(0.458154, 0.750892, 0.227273)",
        "(0.458276, 0.750721, 0.227155)",
        "(0.458350, 0.750641, 0.227079)",
        "(0.458504, 0.750464, 0.226957)",
        "(0.458671, 0.750324, 0.226841)",
        "(0.458906, 0.750185, 0.226671)",
        "(0.459152, 0.750029, 0.226483)",
        "(0.459271, 0.749959, 0.226384)",
        "(0.459509, 0.749793, 0.226189)",
        "(0.459660, 0.749659, 0.226032)",
        "(0.459832, 0.749513, 0.225848)",
        "(0.459985, 0.749373, 0.225660)",
        "(0.460058, 0.749302, 0.225534)",
        "(0.460154, 0.749212, 0.225323)",
        "(0.460252, 0.749145, 0.225097)",
        "(0.460420, 0.749041, 0.224858)",
        "(0.460489, 0.748957, 0.224637)",
        "(0.460483, 0.748925, 0.224540)",
        "(0.460463, 0.748903, 0.224258)",
        "(0.460185, 0.749066, 0.223902)",
        "(0.459658, 0.749376, 0.223572)",
        "(0.457570, 0.750663, 0.222949)",
        "(0.455756, 0.751736, 0.222710)",
        "(0.450593, 0.754797, 0.222489)",
        "(0.443254, 0.759446, 0.222376)",
        "(0.432924, 0.766513, 0.222555)",
        "(0.419533, 0.776522, 0.222781)",
        "(0.411886, 0.782862, 0.222799)",
        "(0.395727, 0.797392, 0.222604)",
        "(0.378994, 0.814065, 0.221863)",
        "(0.361795, 0.832529, 0.220550)",
        "(0.344236, 0.852338, 0.218773)",
        "(0.335347, 0.863127, 0.217750)",
        "(0.317378, 0.885386, 0.215438)",
        "(0.299181, 0.909457, 0.212829)",
        "(0.281557, 0.935110, 0.209982)",
        "(0.264938, 0.962055, 0.206688)",
        "(0.257156, 0.976115, 0.204787)",
        "(0.242503, 1.005146, 0.200976)",
        "(0.229352, 1.035417, 0.197202)",
        "(0.218054, 1.066541, 0.193010)",
        "(0.209028, 1.098387, 0.188632)",
        "(0.205513, 1.114217, 0.186444)",
        "(0.199756, 1.145030, 0.182027)",
        "(0.196174, 1.174532, 0.177536)",
        "(0.194812, 1.202898, 0.173265)",
        "(0.195037, 1.230054, 0.169175)",
        "(0.195818, 1.242947, 0.167164)",
        "(0.198096, 1.267536, 0.163161)",
        "(0.201534, 1.290459, 0.159128)",
        "(0.206016, 1.311579, 0.155340)",
        "(0.211235, 1.330789, 0.151713)",
        "(0.214013, 1.339515, 0.149987)",
        "(0.219447, 1.355559, 0.146710)",
        "(0.224999, 1.369793, 0.143645)",
        "(0.230328, 1.382182, 0.140863)",
        "(0.235230, 1.392613, 0.138357)",
        "(0.237531, 1.397083, 0.137219)",
        "(0.241783, 1.405163, 0.135198)",
        "(0.245231, 1.411616, 0.133383)",
        "(0.248388, 1.416807, 0.131711)",
        "(0.252092, 1.422085, 0.130175)",
        "(0.253325, 1.423844, 0.129517)",
        "(0.255342, 1.426535, 0.128215)",
        "(0.256898, 1.428203, 0.126887)",
        "(0.258215, 1.429225, 0.125688)",
        "(0.259604, 1.429929, 0.124740)",
        "(0.260286, 1.430156, 0.124321)",
        "(0.261381, 1.430521, 0.123499)",
        "(0.261886, 1.430701, 0.122823)",
        "(0.261661, 1.430686, 0.122337)",
        "(0.261098, 1.430617, 0.122306)",
        "(0.260368, 1.430533, 0.121932)",
        "(0.259900, 1.430483, 0.121730)",
        "(0.259943, 1.430589, 0.121782)",
        "(0.259848, 1.430698, 0.121923)",
        "(0.259854, 1.430830, 0.122081)",
        "(0.260029, 1.430952, 0.122162)",
        "(0.260821, 1.431511, 0.122637)",
        "(0.261652, 1.432085, 0.123082)",
        "(0.262390, 1.432651, 0.123508)",
        "(0.263135, 1.433267, 0.124038)",
        "(0.263493, 1.433609, 0.124336)",
        "(0.264120, 1.434235, 0.125033)",
        "(0.264715, 1.434790, 0.125679)",
        "(0.265132, 1.435239, 0.126206)",
        "(0.265387, 1.435528, 0.126619)",
        "(0.265427, 1.435613, 0.126768)",
        "(0.265376, 1.435632, 0.126801)",
        "(0.265370, 1.435698, 0.126920)",
        "(0.265342, 1.435734, 0.127088)",
        "(0.265243, 1.435723, 0.127168)",
        "(0.265144, 1.435706, 0.127189)",
        "(0.264862, 1.435654, 0.127177)",
        "(0.264539, 1.435569, 0.127058)",
        "(0.264296, 1.435467, 0.126951)",
        "(0.264071, 1.435324, 0.126830)",
        "(0.263987, 1.435228, 0.126761)",
        "(0.263761, 1.434933, 0.126618)",
        "(0.263470, 1.434576, 0.126464)",
        "(0.263024, 1.434118, 0.126335)",
        "(0.262565, 1.433674, 0.126259)",
        "(0.262228, 1.433367, 0.126236)",
        "(0.261627, 1.432841, 0.126182)",
        "(0.261088, 1.432344, 0.126103)",
        "(0.260621, 1.431897, 0.126082)",
        "(0.260173, 1.431524, 0.126201)",
        "(0.259979, 1.431377, 0.126338)",
        "(0.259546, 1.431048, 0.126567)",
        "(0.259014, 1.430656, 0.126664)",
        "(0.258554, 1.430313, 0.126848)",
        "(0.258201, 1.430105, 0.127320)",
        "(0.258055, 1.430045, 0.127664)",
        "(0.257759, 1.429927, 0.128468)",
        "(0.257371, 1.429769, 0.129264)",
        "(0.256876, 1.429550, 0.129968)",
        "(0.256428, 1.429425, 0.130757)",
        "(0.256308, 1.429428, 0.131204)",
        "(0.256354, 1.429508, 0.132151)",
        "(0.256503, 1.429708, 0.133189)",
        "(0.256642, 1.430044, 0.134281)",
        "(0.256799, 1.430430, 0.135470)",
        "(0.256910, 1.430634, 0.136054)",
        "(0.257054, 1.431007, 0.137160)",
        "(0.257170, 1.431346, 0.138149)",
        "(0.257338, 1.431696, 0.139057)",
        "(0.257487, 1.432000, 0.139743)",
        "(0.257617, 1.432096, 0.139890)",
        "(0.257887, 1.432269, 0.140156)",
        "(0.258230, 1.432470, 0.140503)",
        "(0.258626, 1.432639, 0.140633)",
        "(0.258983, 1.432801, 0.140602)",
        "(0.259242, 1.432926, 0.140525)",
        "(0.259684, 1.433182, 0.140247)",
        "(0.260085, 1.433545, 0.139746)",
        "(0.260461, 1.434234, 0.138663)",
        "(0.260649, 1.435112, 0.137026)",
        "(0.260733, 1.435614, 0.135974)",
        "(0.261049, 1.436684, 0.133382)",
        "(0.261540, 1.437953, 0.130158)",
        "(0.262003, 1.439471, 0.126429)",
        "(0.262363, 1.441221, 0.122099)",
        "(0.262527, 1.442177, 0.119607)",
        "(0.262926, 1.444109, 0.113980)",
        "(0.263561, 1.445984, 0.107390)",
        "(0.264274, 1.447610, 0.099794)",
        "(0.265214, 1.448887, 0.091036)",
        "(0.265816, 1.449319, 0.086187)",
        "(0.267172, 1.449827, 0.076148)",
        "(0.269035, 1.449978, 0.065613)",
        "(0.271192, 1.449755, 0.054815)",
        "(0.273460, 1.449170, 0.043879)",
        "(0.274649, 1.448702, 0.038340)",
        "(0.277290, 1.447404, 0.027234)",
        "(0.280391, 1.445661, 0.016202)",
        "(0.283748, 1.443507, 0.005563)",
        "(0.287238, 1.441159, -0.004372)",
        "(0.288996, 1.439954, -0.008973)",
        "(0.292334, 1.437531, -0.017359)",
        "(0.295364, 1.435044, -0.024872)",
        "(0.298017, 1.432441, -0.031373)",
        "(0.300283, 1.429886, -0.036825)",
        "(0.301306, 1.428653, -0.039101)",
        "(0.303205, 1.426252, -0.042953)",
        "(0.304785, 1.423726, -0.045947)",
        "(0.306074, 1.420912, -0.048259)",
        "(0.307059, 1.417729, -0.049983)",
        "(0.307393, 1.415931, -0.050625)",
        "(0.307672, 1.412278, -0.051529)",
        "(0.307449, 1.408787, -0.051549)",
        "(0.306826, 1.405741, -0.050438)",
        "(0.305696, 1.403253, -0.048026)",
        "(0.304860, 1.402316, -0.046267)",
        "(0.302729, 1.401127, -0.042094)",
        "(0.299958, 1.400689, -0.036803)",
        "(0.296765, 1.400977, -0.030227)",
        "(0.293414, 1.401925, -0.022375)",
        "(0.291633, 1.402598, -0.018027)",
        "(0.287837, 1.403868, -0.008992)",
        "(0.283797, 1.405043, 0.000736)",
        "(0.279648, 1.406155, 0.011119)",
        "(0.275454, 1.407155, 0.022063)",
        "(0.273359, 1.407583, 0.027764)",
        "(0.269225, 1.408326, 0.039368)",
        "(0.265310, 1.408799, 0.051281)",
        "(0.261749, 1.409116, 0.063561)",
        "(0.258616, 1.409359, 0.076013)",
        "(0.257272, 1.409367, 0.082213)",
        "(0.254838, 1.409123, 0.094526)",
        "(0.252787, 1.408638, 0.106641)",
        "(0.251060, 1.407852, 0.118446)",
        "(0.249740, 1.406854, 0.129872)",
        "(0.249252, 1.406269, 0.135442)",
        "(0.248488, 1.405096, 0.146263)",
        "(0.247874, 1.403811, 0.156598)",
        "(0.247383, 1.402521, 0.166397)",
        "(0.247079, 1.401285, 0.175777)",
        "(0.247024, 1.400681, 0.180239)",
        "(0.247070, 1.399577, 0.188787)",
        "(0.247254, 1.398592, 0.196580)",
        "(0.247486, 1.397688, 0.203594)",
        "(0.247834, 1.396912, 0.209793)",
        "(0.248050, 1.396559, 0.212490)",
        "(0.248529, 1.395905, 0.217372)",
        "(0.249012, 1.395218, 0.221339)",
        "(0.249437, 1.394431, 0.224377)",
        "(0.249686, 1.393455, 0.226530)",
        "(0.249765, 1.392901, 0.227225)",
        "(0.249816, 1.391737, 0.228185)",
        "(0.249723, 1.390498, 0.228559)",
        "(0.249456, 1.389180, 0.228377)",
        "(0.249030, 1.387911, 0.227747)",
        "(0.248749, 1.387333, 0.227218)",
        "(0.248084, 1.386279, 0.225711)",
        "(0.247360, 1.385471, 0.223395)",
        "(0.246425, 1.384901, 0.220106)",
        "(0.245608, 1.384702, 0.215593)",
        "(0.245268, 1.384717, 0.212751)",
        "(0.244860, 1.384995, 0.206222)",
        "(0.244605, 1.385521, 0.198581)",
        "(0.244425, 1.386158, 0.189990)",
        "(0.244578, 1.386954, 0.180536)",
        "(0.244770, 1.387403, 0.175497)",
        "(0.245284, 1.388196, 0.165064)",
        "(0.246039, 1.389128, 0.154475)",
        "(0.246772, 1.390139, 0.143899)",
        "(0.247758, 1.391106, 0.133137)",
        "(0.248354, 1.391439, 0.127594)",
        "(0.251535, 1.393403, 0.116233)",
        "(0.254618, 1.394816, 0.104717)",
        "(0.256600, 1.394887, 0.093244)",
        "(0.259013, 1.394888, 0.081898)",
        "(0.260268, 1.394801, 0.076355)",
        "(0.262836, 1.394601, 0.065679)",
        "(0.265496, 1.394454, 0.055732)",
        "(0.268177, 1.394199, 0.046388)",
        "(0.270738, 1.393879, 0.037863)",
        "(0.271957, 1.393737, 0.033942)",
        "(0.274408, 1.393463, 0.026512)",
        "(0.276738, 1.392992, 0.019780)",
        "(0.278914, 1.392415, 0.013814)",
        "(0.280924, 1.391859, 0.008754)",
        "(0.281838, 1.391626, 0.006616)",
        "(0.283451, 1.391049, 0.002883)",
        "(0.284608, 1.390020, -0.000128)",
        "(0.285348, 1.388537, -0.002375)",
        "(0.285697, 1.386633, -0.003725)",
        "(0.285611, 1.385527, -0.004042)",
        "(0.285028, 1.383052, -0.004124)",
        "(0.283910, 1.380348, -0.003298)",
        "(0.282250, 1.377476, -0.001594)",
        "(0.280226, 1.374375, 0.001009)",
        "(0.279106, 1.372748, 0.002685)",
        "(0.276706, 1.369348, 0.006546)",
        "(0.274084, 1.365734, 0.011114)",
        "(0.271451, 1.361967, 0.016370)",
        "(0.268785, 1.358106, 0.022399)",
        "(0.267489, 1.356107, 0.025736)",
        "(0.264871, 1.351877, 0.032838)",
        "(0.262081, 1.347261, 0.040558)",
        "(0.259139, 1.342174, 0.048853)",
        "(0.256022, 1.336613, 0.057769)",
        "(0.254373, 1.333612, 0.062427)",
        "(0.251136, 1.327273, 0.071936)",
        "(0.248047, 1.320519, 0.081786)",
        "(0.245109, 1.313645, 0.092060)",
        "(0.242405, 1.306968, 0.102610)",
        "(0.241101, 1.303738, 0.107984)",
        "(0.238579, 1.297433, 0.118778)",
        "(0.236442, 1.291627, 0.129547)",
        "(0.234711, 1.286532, 0.140310)",
        "(0.233219, 1.282234, 0.150937)",
        "(0.232559, 1.280424, 0.156081)",
        "(0.231390, 1.277279, 0.166125)",
        "(0.230578, 1.275072, 0.175696)",
        "(0.230106, 1.273806, 0.184759)",
        "(0.229787, 1.273522, 0.193322)",
        "(0.229676, 1.273820, 0.197355)",
        "(0.229407, 1.275013, 0.205091)",
        "(0.229255, 1.277212, 0.212292)",
        "(0.229209, 1.280317, 0.218999)",
        "(0.229185, 1.284037, 0.225173)",
        "(0.229062, 1.286052, 0.228074)",
        "(0.228730, 1.290371, 0.233588)",
        "(0.228336, 1.295253, 0.238587)"
    ],
    "leftHandPositions": [
        "(0.327234, 1.076220, 0.007979)",
        "(0.327278, 1.076254, 0.008126)",
        "(0.327299, 1.076264, 0.008173)",
        "(0.327318, 1.076248, 0.008201)",
        "(0.327325, 1.076162, 0.008079)",
        "(0.327356, 1.076026, 0.007871)",
        "(0.327381, 1.075879, 0.007565)",
        "(0.327394, 1.075817, 0.007400)",
        "(0.327389, 1.075629, 0.006970)",
        "(0.327289, 1.075435, 0.006591)",
        "(0.327310, 1.075269, 0.006077)",
        "(0.327346, 1.075130, 0.005511)",
        "(0.327348, 1.074833, 0.005066)",
        "(0.327400, 1.074730, 0.004793)",
        "(0.327476, 1.074460, 0.004366)",
        "(0.327624, 1.074206, 0.004058)",
        "(0.327846, 1.074144, 0.004079)",
        "(0.327988, 1.074031, 0.004052)",
        "(0.328277, 1.073820, 0.004083)",
        "(0.328577, 1.073737, 0.004251)",
        "(0.328886, 1.073669, 0.004530)",
        "(0.329079, 1.073683, 0.004692)",
        "(0.329271, 1.073780, 0.004845)",
        "(0.329397, 1.073873, 0.004973)",
        "(0.329550, 1.074087, 0.005084)",
        "(0.329649, 1.074387, 0.005103)",
        "(0.329577, 1.074824, 0.004920)",
        "(0.329279, 1.075392, 0.004352)",
        "(0.329130, 1.075671, 0.003982)",
        "(0.328663, 1.076259, 0.003012)",
        "(0.328066, 1.076916, 0.001746)",
        "(0.327435, 1.077576, 0.000272)",
        "(0.326814, 1.078311, -0.001377)",
        "(0.326556, 1.078697, -0.002244)",
        "(0.326062, 1.079357, -0.003978)",
        "(0.325682, 1.079824, -0.005743)",
        "(0.325456, 1.080153, -0.007422)",
        "(0.325333, 1.080368, -0.009110)",
        "(0.325376, 1.080452, -0.009889)",
        "(0.325590, 1.080529, -0.011272)",
        "(0.325974, 1.080475, -0.012513)",
        "(0.326474, 1.080291, -0.013690)",
        "(0.327110, 1.079991, -0.014737)",
        "(0.327476, 1.079794, -0.015206)",
        "(0.328215, 1.079349, -0.016134)",
        "(0.328956, 1.078843, -0.017053)",
        "(0.329697, 1.078330, -0.017923)",
        "(0.330392, 1.077868, -0.018790)",
        "(0.330692, 1.077655, -0.019232)",
        "(0.331213, 1.077255, -0.020166)",
        "(0.331556, 1.076905, -0.021184)",
        "(0.331736, 1.076632, -0.022244)",
        "(0.331788, 1.076462, -0.023323)",
        "(0.331761, 1.076405, -0.023866)",
        "(0.331656, 1.076341, -0.024974)",
        "(0.331452, 1.076297, -0.026078)",
        "(0.331155, 1.076277, -0.027221)",
        "(0.330843, 1.076283, -0.028369)",
        "(0.330683, 1.076256, -0.028887)",
        "(0.330344, 1.076122, -0.029897)",
        "(0.329963, 1.075846, -0.030870)",
        "(0.329580, 1.075480, -0.031728)",
        "(0.329237, 1.075152, -0.032488)",
        "(0.329041, 1.074985, -0.032846)",
        "(0.328524, 1.074686, -0.033670)",
        "(0.327746, 1.074429, -0.034781)",
        "(0.326831, 1.074210, -0.036008)",
        "(0.325813, 1.074074, -0.037283)",
        "(0.325276, 1.074036, -0.037908)",
        "(0.324191, 1.074098, -0.039149)",
        "(0.323008, 1.074378, -0.040425)",
        "(0.321615, 1.074859, -0.041828)",
        "(0.319497, 1.075580, -0.043666)",
        "(0.318008, 1.076139, -0.044865)",
        "(0.314352, 1.077777, -0.047606)",
        "(0.309634, 1.080409, -0.050736)",
        "(0.303804, 1.084334, -0.054268)",
        "(0.296889, 1.089795, -0.058253)",
        "(0.293013, 1.093175, -0.060462)",
        "(0.284632, 1.100770, -0.065140)",
        "(0.275566, 1.109795, -0.070169)",
        "(0.266254, 1.120415, -0.075106)",
        "(0.261598, 1.126377, -0.077499)",
        "(0.252542, 1.139175, -0.082216)",
        "(0.243913, 1.152812, -0.086599)",
        "(0.236002, 1.167025, -0.090367)",
        "(0.228828, 1.181596, -0.093359)",
        "(0.225535, 1.189046, -0.094768)",
        "(0.219636, 1.204153, -0.097540)",
        "(0.214796, 1.219315, -0.100003)",
        "(0.210790, 1.234195, -0.101987)",
        "(0.208185, 1.248785, -0.103286)",
        "(0.207234, 1.255861, -0.103816)",
        "(0.206193, 1.269681, -0.104638)",
        "(0.206339, 1.282907, -0.104909)",
        "(0.207299, 1.295009, -0.104664)",
        "(0.208590, 1.306123, -0.104398)",
        "(0.209580, 1.311258, -0.104223)",
        "(0.211494, 1.320649, -0.103790)",
        "(0.212847, 1.328823, -0.103142)",
        "(0.214135, 1.335837, -0.102252)",
        "(0.215415, 1.341782, -0.101432)",
        "(0.216488, 1.346810, -0.100643)",
        "(0.217040, 1.349065, -0.100233)",
        "(0.218325, 1.353186, -0.099499)",
        "(0.219700, 1.356723, -0.098732)",
        "(0.221378, 1.359756, -0.097916)",
        "(0.222306, 1.361084, -0.097532)",
        "(0.224056, 1.363420, -0.096764)",
        "(0.225752, 1.365340, -0.095865)",
        "(0.227527, 1.366941, -0.094802)",
        "(0.229273, 1.368075, -0.093722)",
        "(0.230676, 1.368919, -0.092672)",
        "(0.231197, 1.369197, -0.092113)",
        "(0.231967, 1.369645, -0.090949)",
        "(0.232316, 1.370063, -0.089862)",
        "(0.232024, 1.370594, -0.088839)",
        "(0.231211, 1.371230, -0.087768)",
        "(0.230743, 1.371799, -0.087092)",
        "(0.229903, 1.373074, -0.086007)",
        "(0.229162, 1.374725, -0.084828)",
        "(0.228731, 1.376647, -0.083628)",
        "(0.228589, 1.377631, -0.083045)",
        "(0.228455, 1.379579, -0.082006)",
        "(0.228362, 1.381292, -0.081121)",
        "(0.228362, 1.382715, -0.080452)",
        "(0.228661, 1.383944, -0.080098)",
        "(0.229357, 1.384803, -0.080165)",
        "(0.229690, 1.385053, -0.080333)",
        "(0.230230, 1.385086, -0.080752)",
        "(0.231068, 1.384775, -0.081467)",
        "(0.231729, 1.383972, -0.082140)",
        "(0.231997, 1.383421, -0.082413)",
        "(0.232385, 1.382197, -0.082944)",
        "(0.232570, 1.380948, -0.083342)",
        "(0.232525, 1.379812, -0.083606)",
        "(0.232171, 1.378853, -0.083666)",
        "(0.231879, 1.378449, -0.083647)",
        "(0.231146, 1.377883, -0.083620)",
        "(0.230456, 1.377700, -0.083668)",
        "(0.229855, 1.377881, -0.083875)",
        "(0.229392, 1.378355, -0.084209)",
        "(0.229336, 1.378843, -0.084478)",
        "(0.229291, 1.379114, -0.084661)",
        "(0.229277, 1.380037, -0.085337)",
        "(0.229478, 1.380496, -0.085712)",
        "(0.229730, 1.380526, -0.085845)",
        "(0.229799, 1.380411, -0.085818)",
        "(0.229998, 1.379807, -0.085582)",
        "(0.230190, 1.378730, -0.085112)",
        "(0.230379, 1.377359, -0.084419)",
        "(0.230622, 1.375882, -0.083655)",
        "(0.230810, 1.374332, -0.082891)",
        "(0.230854, 1.373574, -0.082499)",
        "(0.230811, 1.372080, -0.081689)",
        "(0.230645, 1.370758, -0.080948)",
        "(0.230498, 1.369690, -0.080261)",
        "(0.230438, 1.369279, -0.079926)",
        "(0.230226, 1.368618, -0.079217)",
        "(0.230099, 1.368339, -0.078514)",
        "(0.230111, 1.368365, -0.077905)",
        "(0.230191, 1.368449, -0.077035)",
        "(0.230346, 1.368604, -0.076235)",
        "(0.230680, 1.369053, -0.075277)",
        "(0.230890, 1.369415, -0.074631)",
        "(0.231053, 1.369723, -0.073839)",
        "(0.231189, 1.369840, -0.072922)",
        "(0.231238, 1.369782, -0.072559)",
        "(0.231332, 1.369555, -0.071849)",
        "(0.231436, 1.369056, -0.071029)",
        "(0.231571, 1.368457, -0.070559)",
        "(0.231762, 1.367765, -0.070261)",
        "(0.231914, 1.367407, -0.070178)",
        "(0.232285, 1.366677, -0.070168)",
        "(0.232695, 1.365961, -0.070315)",
        "(0.232899, 1.365020, -0.070556)",
        "(0.233078, 1.364059, -0.070766)",
        "(0.233366, 1.363153, -0.070956)",
        "(0.233556, 1.362721, -0.071006)",
        "(0.233978, 1.361904, -0.070864)",
        "(0.234418, 1.361213, -0.070367)",
        "(0.234624, 1.360754, -0.069424)",
        "(0.234451, 1.360803, -0.068613)",
        "(0.233769, 1.361249, -0.066589)",
        "(0.232919, 1.362744, -0.063834)",
        "(0.231992, 1.365749, -0.060420)",
        "(0.231001, 1.370350, -0.056260)",
        "(0.230400, 1.373358, -0.053966)",
        "(0.229089, 1.380345, -0.049226)",
        "(0.227625, 1.388749, -0.044480)",
        "(0.225999, 1.398265, -0.039817)",
        "(0.224705, 1.408422, -0.035330)",
        "(0.223221, 1.420056, -0.031142)",
        "(0.222585, 1.426393, -0.029050)",
        "(0.221606, 1.438176, -0.025418)",
        "(0.221410, 1.450270, -0.022291)",
        "(0.221233, 1.462444, -0.019769)",
        "(0.221076, 1.468467, -0.018692)",
        "(0.220968, 1.480619, -0.016740)",
        "(0.221121, 1.492682, -0.015280)",
        "(0.221546, 1.504610, -0.014314)",
        "(0.222052, 1.516245, -0.013749)",
        "(0.222259, 1.527360, -0.013478)",
        "(0.222245, 1.532750, -0.013456)",
        "(0.221976, 1.543179, -0.013582)",
        "(0.221662, 1.553248, -0.014027)",
        "(0.221382, 1.562771, -0.014835)",
        "(0.220806, 1.572461, -0.016022)",
        "(0.220427, 1.577025, -0.016797)",
        "(0.219429, 1.586252, -0.018766)",
        "(0.218420, 1.595170, -0.021288)",
        "(0.217860, 1.603775, -0.024288)",
        "(0.217766, 1.612128, -0.027851)",
        "(0.217886, 1.616153, -0.029905)",
        "(0.218463, 1.623956, -0.034363)",
        "(0.219382, 1.631275, -0.039394)",
        "(0.220399, 1.637966, -0.044906)",
        "(0.221413, 1.644045, -0.050843)",
        "(0.221881, 1.646806, -0.053990)",
        "(0.222818, 1.651909, -0.060590)",
        "(0.223744, 1.656438, -0.067669)",
        "(0.224583, 1.660366, -0.075161)",
        "(0.224974, 1.662073, -0.079039)",
        "(0.225737, 1.665018, -0.086949)",
        "(0.226378, 1.667361, -0.095288)",
        "(0.226905, 1.669226, -0.103955)",
        "(0.227234, 1.670562, -0.112899)",
        "(0.227439, 1.671038, -0.117450)",
        "(0.228063, 1.671682, -0.126477)",
        "(0.228798, 1.671833, -0.135447)",
        "(0.229497, 1.671495, -0.144309)",
        "(0.230252, 1.670647, -0.152921)",
        "(0.231102, 1.669266, -0.161284)",
        "(0.231546, 1.668354, -0.165382)",
        "(0.232439, 1.666299, -0.173440)",
        "(0.233366, 1.663942, -0.181380)",
        "(0.234246, 1.661206, -0.189123)",
        "(0.234639, 1.659663, -0.192900)",
        "(0.235472, 1.656396, -0.200343)",
        "(0.236433, 1.652814, -0.207687)",
        "(0.237362, 1.648939, -0.215011)",
        "(0.238171, 1.644803, -0.222275)",
        "(0.238536, 1.642584, -0.225903)",
        "(0.239215, 1.637908, -0.233180)",
        "(0.240185, 1.632764, -0.240402)",
        "(0.241412, 1.627182, -0.247529)",
        "(0.242280, 1.621508, -0.254725)",
        "(0.242776, 1.615640, -0.261896)",
        "(0.242997, 1.612544, -0.265451)",
        "(0.243600, 1.606096, -0.272533)",
        "(0.244332, 1.599282, -0.279476)",
        "(0.245188, 1.592022, -0.286348)",
        "(0.245656, 1.588213, -0.289738)",
        "(0.246531, 1.580271, -0.296262)",
        "(0.247204, 1.571644, -0.302392)",
        "(0.247749, 1.562075, -0.308064)",
        "(0.248451, 1.551803, -0.313497)",
        "(0.248762, 1.546352, -0.316109)",
        "(0.249289, 1.534974, -0.321271)",
        "(0.249590, 1.522841, -0.326426)",
        "(0.249946, 1.509801, -0.331374)",
        "(0.250350, 1.496202, -0.335804)",
        "(0.250519, 1.482112, -0.339684)",
        "(0.250497, 1.474747, -0.341299)",
        "(0.250407, 1.459590, -0.344179)",
        "(0.250174, 1.443778, -0.346209)",
        "(0.249888, 1.427953, -0.347605)",
        "(0.249659, 1.420024, -0.347977)",
        "(0.249154, 1.404049, -0.348139)",
        "(0.248775, 1.388030, -0.347515)",
        "(0.248368, 1.372028, -0.346062)",
        "(0.247956, 1.356285, -0.343572)",
        "(0.247720, 1.348614, -0.341995)",
        "(0.247207, 1.333573, -0.338430)",
        "(0.246817, 1.319028, -0.334373)",
        "(0.246739, 1.305126, -0.329887)",
        "(0.246809, 1.291800, -0.324865)",
        "(0.246929, 1.285570, -0.321963)",
        "(0.247240, 1.273368, -0.315994)",
        "(0.247718, 1.261876, -0.309596)",
        "(0.248313, 1.251061, -0.302783)",
        "(0.248935, 1.240840, -0.295654)",
        "(0.249206, 1.235925, -0.291947)",
        "(0.249658, 1.226451, -0.284398)",
        "(0.250130, 1.217674, -0.276653)",
        "(0.250513, 1.209611, -0.268657)",
        "(0.250841, 1.202281, -0.260343)",
        "(0.250926, 1.198882, -0.256098)",
        "(0.251091, 1.192717, -0.247476)",
        "(0.251202, 1.187376, -0.238703)",
        "(0.251248, 1.182835, -0.229683)",
        "(0.251123, 1.178899, -0.220362)",
        "(0.251020, 1.177270, -0.215682)",
        "(0.250878, 1.174433, -0.206415)",
        "(0.250683, 1.172530, -0.197352)",
        "(0.250462, 1.171135, -0.188229)",
        "(0.250135, 1.170307, -0.179197)",
        "(0.249887, 1.170099, -0.174737)",
        "(0.249384, 1.170058, -0.165999)",
        "(0.248863, 1.170639, -0.157578)",
        "(0.248361, 1.171728, -0.149323)",
        "(0.247756, 1.173213, -0.141362)",
        "(0.246976, 1.175081, -0.133865)",
        "(0.246511, 1.176148, -0.130215)",
        "(0.245394, 1.178401, -0.122952)",
        "(0.244086, 1.181019, -0.115856)",
        "(0.242664, 1.184144, -0.109080)",
        "(0.241872, 1.185843, -0.105732)",
        "(0.240095, 1.189658, -0.098982)",
        "(0.238162, 1.193925, -0.092215)",
        "(0.236026, 1.199015, -0.085664)",
        "(0.233806, 1.204756, -0.079227)",
        "(0.232590, 1.207961, -0.076075)",
        "(0.230098, 1.214950, -0.069768)",
        "(0.227743, 1.222668, -0.063594)",
        "(0.225504, 1.231132, -0.057509)",
        "(0.223300, 1.240176, -0.051385)",
        "(0.222267, 1.244983, -0.048348)",
        "(0.220453, 1.255082, -0.042311)",
        "(0.218852, 1.265596, -0.036344)",
        "(0.217368, 1.276469, -0.030494)",
        "(0.216066, 1.287782, -0.024869)",
        "(0.215559, 1.293694, -0.022198)",
        "(0.214616, 1.305732, -0.017180)",
        "(0.213855, 1.318137, -0.012716)",
        "(0.213258, 1.330844, -0.008839)",
        "(0.212994, 1.344059, -0.005830)",
        "(0.212868, 1.350868, -0.004803)",
        "(0.212544, 1.364560, -0.002987)",
        "(0.212204, 1.378461, -0.001911)",
        "(0.211815, 1.392458, -0.001248)",
        "(0.211817, 1.406816, -0.000939)",
        "(0.212016, 1.421356, -0.001032)",
        "(0.212050, 1.428685, -0.001248)",
        "(0.212032, 1.443337, -0.001872)",
        "(0.212183, 1.458087, -0.002715)",
        "(0.212800, 1.473046, -0.003906)",
        "(0.213754, 1.488009, -0.005369)",
        "(0.214336, 1.495422, -0.006165)",
        "(0.215519, 1.509934, -0.007745)",
        "(0.216728, 1.523719, -0.009477)",
        "(0.217481, 1.537276, -0.011362)",
        "(0.218495, 1.550121, -0.013548)",
        "(0.219245, 1.556348, -0.014848)",
        "(0.221117, 1.568342, -0.017873)",
        "(0.222680, 1.579313, -0.021427)",
        "(0.224092, 1.589209, -0.025511)",
        "(0.226023, 1.598241, -0.030460)",
        "(0.227261, 1.602432, -0.033333)",
        "(0.229704, 1.610222, -0.039498)",
        "(0.232303, 1.617219, -0.046318)",
        "(0.235017, 1.623407, -0.053648)",
        "(0.237642, 1.628763, -0.061501)",
        "(0.238801, 1.631140, -0.065653)",
        "(0.240991, 1.635451, -0.074208)",
        "(0.242936, 1.639075, -0.083070)",
        "(0.244465, 1.642026, -0.092247)",
        "(0.245795, 1.644281, -0.101797)",
        "(0.246412, 1.645113, -0.106735)",
        "(0.247518, 1.646391, -0.116728)",
        "(0.248460, 1.647001, -0.126946)",
        "(0.249337, 1.647071, -0.137330)",
        "(0.249639, 1.646814, -0.142570)",
        "(0.249905, 1.645813, -0.153096)",
        "(0.249988, 1.643996, -0.163701)",
        "(0.250282, 1.641374, -0.174317)",
        "(0.250513, 1.638082, -0.185034)",
        "(0.250437, 1.633794, -0.196361)",
        "(0.250315, 1.631412, -0.201864)",
        "(0.250160, 1.626241, -0.212853)",
        "(0.250197, 1.620533, -0.224083)",
        "(0.250174, 1.614243, -0.235574)",
        "(0.250220, 1.610800, -0.241381)",
        "(0.250635, 1.603379, -0.253043)",
        "(0.251477, 1.595363, -0.264616)",
        "(0.252417, 1.586692, -0.275734)",
        "(0.253522, 1.577239, -0.286501)",
        "(0.254075, 1.572156, -0.291729)",
        "(0.255326, 1.561444, -0.301680)",
        "(0.256766, 1.549888, -0.310852)",
        "(0.258387, 1.537642, -0.318950)",
        "(0.259991, 1.524930, -0.326095)",
        "(0.261354, 1.511708, -0.332452)",
        "(0.261946, 1.504944, -0.335298)",
        "(0.263053, 1.491164, -0.340554)",
        "(0.264039, 1.477100, -0.345241)",
        "(0.265047, 1.463066, -0.349344)",
        "(0.265562, 1.456174, -0.351191)",
        "(0.266601, 1.442556, -0.354712)",
        "(0.267868, 1.429098, -0.357563)",
        "(0.269071, 1.415827, -0.359836)",
        "(0.270171, 1.402857, -0.361420)",
        "(0.270667, 1.396575, -0.361900)",
        "(0.271786, 1.384160, -0.362313)",
        "(0.273005, 1.372029, -0.361944)",
        "(0.274218, 1.360298, -0.360845)",
        "(0.275301, 1.349169, -0.359268)",
        "(0.275764, 1.343911, -0.358263)",
        "(0.276551, 1.333666, -0.355798)",
        "(0.277349, 1.323961, -0.352583)",
        "(0.278125, 1.314811, -0.348780)",
        "(0.278823, 1.306135, -0.344387)",
        "(0.279057, 1.302026, -0.341976)",
        "(0.279310, 1.293980, -0.336776)",
        "(0.279383, 1.286269, -0.331060)",
        "(0.279375, 1.278918, -0.324734)",
        "(0.279223, 1.271800, -0.317826)",
        "(0.279116, 1.268341, -0.314218)",
        "(0.278926, 1.261566, -0.306865)",
        "(0.278800, 1.255045, -0.299208)",
        "(0.278664, 1.248687, -0.291330)",
        "(0.278350, 1.242412, -0.283093)",
        "(0.277804, 1.236160, -0.274581)",
        "(0.277523, 1.233068, -0.270162)",
        "(0.276888, 1.227061, -0.261261)",
        "(0.276163, 1.221246, -0.252242)",
        "(0.275415, 1.215856, -0.243249)",
        "(0.274627, 1.210952, -0.234358)",
        "(0.274270, 1.208785, -0.229873)",
        "(0.273596, 1.204830, -0.220845)",
        "(0.272974, 1.201505, -0.211629)",
        "(0.272537, 1.198859, -0.202170)",
        "(0.272163, 1.196736, -0.192425)",
        "(0.271980, 1.195864, -0.187444)",
        "(0.271662, 1.194477, -0.177583)",
        "(0.271522, 1.193631, -0.167761)",
        "(0.271332, 1.193130, -0.158111)",
        "(0.271110, 1.193133, -0.148883)",
        "(0.270980, 1.193319, -0.144489)",
        "(0.270730, 1.194013, -0.135891)",
        "(0.270446, 1.195179, -0.127718)",
        "(0.270049, 1.196708, -0.119885)",
        "(0.269657, 1.198614, -0.112402)",
        "(0.269516, 1.199736, -0.108805)",
        "(0.269477, 1.202122, -0.101722)",
        "(0.269521, 1.204396, -0.094793)",
        "(0.269669, 1.206655, -0.088216)",
        "(0.269735, 1.207734, -0.085131)",
        "(0.269847, 1.209755, -0.079244)",
        "(0.269939, 1.211817, -0.073889)",
        "(0.270010, 1.213966, -0.068967)",
        "(0.269854, 1.216196, -0.064156)",
        "(0.269685, 1.217444, -0.061767)",
        "(0.269088, 1.220413, -0.056926)",
        "(0.267967, 1.224261, -0.051844)",
        "(0.266373, 1.229164, -0.046474)",
        "(0.264115, 1.235438, -0.040996)",
        "(0.262695, 1.239295, -0.038268)",
        "(0.259465, 1.248283, -0.032848)",
        "(0.255806, 1.259132, -0.027646)",
        "(0.251993, 1.271700, -0.022554)",
        "(0.248119, 1.285843, -0.017660)",
        "(0.246103, 1.293451, -0.015322)",
        "(0.242037, 1.309422, -0.010842)",
        "(0.237783, 1.326277, -0.006679)",
        "(0.233643, 1.343665, -0.002822)",
        "(0.229661, 1.361291, 0.000702)",
        "(0.227675, 1.370102, 0.002323)",
        "(0.223655, 1.387862, 0.004981)",
        "(0.219808, 1.405766, 0.007218)",
        "(0.216685, 1.424077, 0.008778)",
        "(0.214536, 1.442660, 0.009742)",
        "(0.213922, 1.452066, 0.009916)",
        "(0.212878, 1.470811, 0.010085)",
        "(0.212005, 1.489306, 0.010152)",
        "(0.211185, 1.507489, 0.009843)",
        "(0.210601, 1.525267, 0.009260)",
        "(0.210694, 1.533972, 0.008889)",
        "(0.211462, 1.550913, 0.007923)",
        "(0.212282, 1.566801, 0.006885)",
        "(0.212918, 1.581594, 0.005603)",
        "(0.213416, 1.595343, 0.003765)",
        "(0.213888, 1.601775, 0.002590)",
        "(0.215261, 1.614152, -0.000343)",
        "(0.217612, 1.625355, -0.004508)",
        "(0.220040, 1.635757, -0.009381)",
        "(0.222368, 1.644939, -0.015170)",
        "(0.223570, 1.648992, -0.018489)",
        "(0.226034, 1.656670, -0.025499)",
        "(0.228468, 1.663332, -0.033352)",
        "(0.230560, 1.668850, -0.041965)",
        "(0.232570, 1.673255, -0.051186)",
        "(0.233561, 1.675004, -0.056088)",
        "(0.235557, 1.677866, -0.066274)",
        "(0.237610, 1.679784, -0.076997)",
        "(0.239154, 1.680731, -0.088435)",
        "(0.240219, 1.680785, -0.100401)",
        "(0.240593, 1.680459, -0.106574)",
        "(0.241234, 1.679290, -0.119128)",
        "(0.241652, 1.677291, -0.131906)",
        "(0.241816, 1.674385, -0.144780)",
        "(0.241549, 1.670469, -0.157640)",
        "(0.241260, 1.668208, -0.164060)",
        "(0.240232, 1.662808, -0.176964)",
        "(0.239144, 1.656677, -0.189932)",
        "(0.238050, 1.649333, -0.202791)",
        "(0.236909, 1.641265, -0.215431)",
        "(0.236250, 1.636732, -0.221706)",
        "(0.235018, 1.627488, -0.234142)",
        "(0.234081, 1.617170, -0.246227)",
        "(0.233577, 1.606006, -0.257911)",
        "(0.233372, 1.594035, -0.269185)",
        "(0.233233, 1.587810, -0.274700)",
        "(0.232964, 1.574594, -0.285267)",
        "(0.233021, 1.560567, -0.295216)",
        "(0.233473, 1.545896, -0.304676)",
        "(0.234072, 1.530708, -0.313891)",
        "(0.234494, 1.523037, -0.318327)",
        "(0.235443, 1.507365, -0.326934)",
        "(0.236560, 1.491388, -0.335040)",
        "(0.238012, 1.475309, -0.342593)",
        "(0.239788, 1.459223, -0.349735)",
        "(0.240846, 1.451276, -0.353108)",
        "(0.242914, 1.435483, -0.359382)",
        "(0.244773, 1.419566, -0.364502)",
        "(0.246475, 1.403380, -0.368500)",
        "(0.248651, 1.387144, -0.371574)",
        "(0.249923, 1.379156, -0.372752)",
        "(0.252543, 1.363407, -0.374403)",
        "(0.255000, 1.347769, -0.374599)",
        "(0.257208, 1.332137, -0.373282)",
        "(0.259591, 1.316782, -0.370601)",
        "(0.260834, 1.309279, -0.368738)",
        "(0.263134, 1.294246, -0.364298)",
        "(0.264891, 1.279244, -0.358878)",
        "(0.266125, 1.264387, -0.352262)",
        "(0.267004, 1.249835, -0.344491)",
        "(0.267395, 1.242804, -0.340220)",
        "(0.268225, 1.229337, -0.331259)",
        "(0.268798, 1.216653, -0.321526)",
        "(0.269033, 1.204739, -0.310676)",
        "(0.268986, 1.193474, -0.298777)",
        "(0.268881, 1.188208, -0.292439)",
        "(0.268552, 1.178326, -0.279736)",
        "(0.267046, 1.168629, -0.268363)",
        "(0.266288, 1.160507, -0.254384)",
        "(0.265332, 1.153361, -0.239847)",
        "(0.264795, 1.150318, -0.232482)",
        "(0.263491, 1.144861, -0.217623)",
        "(0.261781, 1.140442, -0.202458)",
        "(0.259758, 1.137242, -0.186782)",
        "(0.257862, 1.135849, -0.170254)",
        "(0.256997, 1.135783, -0.162136)",
        "(0.255398, 1.136463, -0.145683)",
        "(0.253780, 1.138710, -0.129499)",
        "(0.251871, 1.142774, -0.114260)",
        "(0.249557, 1.148721, -0.099918)",
        "(0.248325, 1.152549, -0.092968)",
        "(0.245750, 1.161658, -0.079596)",
        "(0.242873, 1.173380, -0.067346)",
        "(0.239600, 1.187542, -0.056061)",
        "(0.235975, 1.203557, -0.045278)",
        "(0.234068, 1.212385, -0.040259)",
        "(0.230380, 1.231457, -0.031329)",
        "(0.227103, 1.252262, -0.023828)",
        "(0.224197, 1.273847, -0.017169)",
        "(0.221847, 1.295800, -0.011123)",
        "(0.220922, 1.306796, -0.008415)",
        "(0.219467, 1.328619, -0.003562)",
        "(0.218916, 1.350251, 0.000263)",
        "(0.219130, 1.371380, 0.003209)",
        "(0.219732, 1.391609, 0.005587)",
        "(0.220059, 1.401258, 0.006523)",
        "(0.220583, 1.419796, 0.007866)",
        "(0.221474, 1.437513, 0.007950)",
        "(0.222895, 1.454325, 0.006742)",
        "(0.224326, 1.469938, 0.004556)",
        "(0.224984, 1.477231, 0.003083)",
        "(0.226073, 1.491046, -0.000356)",
        "(0.227120, 1.503836, -0.004712)",
        "(0.228221, 1.515681, -0.010008)",
        "(0.229147, 1.526498, -0.016105)",
        "(0.229552, 1.531529, -0.019449)",
        "(0.230417, 1.541102, -0.026549)",
        "(0.231308, 1.549968, -0.034198)",
        "(0.232416, 1.558108, -0.042163)",
        "(0.233718, 1.565513, -0.050403)",
        "(0.234415, 1.568859, -0.054583)",
        "(0.235995, 1.575034, -0.062999)",
        "(0.237561, 1.580276, -0.071421)",
        "(0.238972, 1.584581, -0.079927)",
        "(0.240358, 1.588097, -0.088653)",
        "(0.241047, 1.589542, -0.093073)",
        "(0.242196, 1.591941, -0.101871)",
        "(0.243201, 1.593744, -0.110712)",
        "(0.244127, 1.595027, -0.119551)",
        "(0.244857, 1.595769, -0.128367)",
        "(0.245194, 1.595934, -0.132814)",
        "(0.245941, 1.595978, -0.141591)",
        "(0.246536, 1.595549, -0.150197)",
        "(0.246971, 1.594612, -0.158663)",
        "(0.247508, 1.593151, -0.166940)",
        "(0.247762, 1.592238, -0.170987)",
        "(0.248290, 1.590098, -0.179032)",
        "(0.248713, 1.587437, -0.187033)",
        "(0.249094, 1.584226, -0.195055)",
        "(0.249607, 1.580617, -0.203146)",
        "(0.249927, 1.578621, -0.207276)",
        "(0.250577, 1.574314, -0.215770)",
        "(0.251274, 1.569409, -0.224366)",
        "(0.251933, 1.564055, -0.233029)",
        "(0.252622, 1.558205, -0.241786)",
        "(0.252964, 1.555046, -0.246210)",
        "(0.253721, 1.548325, -0.255156)",
        "(0.254626, 1.541034, -0.264040)",
        "(0.255586, 1.533154, -0.272678)",
        "(0.256611, 1.524541, -0.281002)",
        "(0.257081, 1.519915, -0.284971)",
        "(0.257938, 1.510148, -0.292559)",
        "(0.258754, 1.499697, -0.299718)",
        "(0.259688, 1.488622, -0.306451)",
        "(0.260720, 1.477069, -0.312792)",
        "(0.261248, 1.471110, -0.315758)",
        "(0.262190, 1.458920, -0.321175)",
        "(0.263044, 1.446276, -0.325786)",
        "(0.263952, 1.433302, -0.329817)",
        "(0.265294, 1.420369, -0.333314)",
        "(0.265992, 1.413863, -0.334943)",
        "(0.267261, 1.400791, -0.338028)",
        "(0.268692, 1.387667, -0.340666)",
        "(0.270312, 1.374721, -0.342753)",
        "(0.271984, 1.361836, -0.344140)",
        "(0.272725, 1.355389, -0.344568)",
        "(0.274189, 1.342532, -0.345060)",
        "(0.275761, 1.329876, -0.345146)",
        "(0.277421, 1.317407, -0.344716)",
        "(0.279058, 1.304997, -0.343352)",
        "(0.279826, 1.298798, -0.342396)",
        "(0.281185, 1.286391, -0.340053)",
        "(0.282485, 1.274140, -0.336955)",
        "(0.283776, 1.262132, -0.333137)",
        "(0.284972, 1.250557, -0.328669)",
        "(0.285494, 1.244937, -0.326162)",
        "(0.286467, 1.234061, -0.320811)",
        "(0.287425, 1.223832, -0.315000)",
        "(0.288203, 1.214286, -0.308790)",
        "(0.288902, 1.205520, -0.302316)",
        "(0.289169, 1.201390, -0.298934)",
        "(0.289616, 1.193412, -0.291823)",
        "(0.289965, 1.185936, -0.284346)",
        "(0.290148, 1.178857, -0.276332)",
        "(0.290260, 1.172068, -0.267634)",
        "(0.290272, 1.168859, -0.262829)",
        "(0.290436, 1.162584, -0.252847)",
        "(0.290656, 1.156739, -0.242118)",
        "(0.290959, 1.151371, -0.231235)",
        "(0.291298, 1.146610, -0.220045)",
        "(0.291435, 1.144465, -0.214253)",
        "(0.291618, 1.140503, -0.202245)",
        "(0.291750, 1.137210, -0.189984)",
        "(0.291858, 1.135168, -0.177374)",
        "(0.291761, 1.134010, -0.164734)",
        "(0.291555, 1.133847, -0.158538)",
        "(0.290892, 1.134186, -0.146183)",
        "(0.289845, 1.135460, -0.133744)",
        "(0.288705, 1.137996, -0.121505)",
        "(0.287590, 1.141820, -0.109551)",
        "(0.287000, 1.144109, -0.103696)",
        "(0.285729, 1.149132, -0.092242)",
        "(0.284391, 1.155430, -0.081487)",
        "(0.282987, 1.162459, -0.071490)",
        "(0.281615, 1.170641, -0.062501)",
        "(0.280878, 1.174967, -0.058323)",
        "(0.279409, 1.183928, -0.050484)",
        "(0.277973, 1.193386, -0.043442)",
        "(0.276574, 1.203376, -0.037554)",
        "(0.275195, 1.213475, -0.032402)",
        "(0.274578, 1.218594, -0.030191)",
        "(0.273447, 1.228890, -0.026209)",
        "(0.272371, 1.239154, -0.023044)",
        "(0.271331, 1.249366, -0.020191)",
        "(0.270297, 1.259477, -0.017697)",
        "(0.269802, 1.264512, -0.016548)",
        "(0.268990, 1.274702, -0.014606)",
        "(0.268311, 1.284960, -0.013086)",
        "(0.267585, 1.295205, -0.011918)",
        "(0.266698, 1.305421, -0.010894)",
        "(0.266214, 1.310549, -0.010471)",
        "(0.265152, 1.320778, -0.009666)",
        "(0.263905, 1.331026, -0.008761)",
        "(0.262619, 1.341260, -0.007677)",
        "(0.261209, 1.351438, -0.006455)",
        "(0.260490, 1.356572, -0.005805)",
        "(0.259007, 1.366990, -0.004542)",
        "(0.257437, 1.377401, -0.003241)",
        "(0.255977, 1.387877, -0.001960)",
        "(0.254670, 1.398477, -0.000784)",
        "(0.254213, 1.403882, -0.000316)",
        "(0.253682, 1.414833, 0.000245)",
        "(0.253589, 1.425868, 0.000361)",
        "(0.253578, 1.436937, 0.000158)",
        "(0.253428, 1.447900, -0.000298)",
        "(0.253299, 1.453277, -0.000594)",
        "(0.252988, 1.463754, -0.001345)",
        "(0.253045, 1.474340, -0.002557)",
        "(0.253280, 1.484892, -0.004204)",
        "(0.253126, 1.495200, -0.005996)",
        "(0.252991, 1.500279, -0.006996)",
        "(0.252911, 1.510304, -0.009252)",
        "(0.252956, 1.520106, -0.011881)",
        "(0.253480, 1.529713, -0.014916)",
        "(0.253963, 1.539016, -0.018370)",
        "(0.254224, 1.543546, -0.020331)",
        "(0.254763, 1.552420, -0.024505)",
        "(0.255384, 1.560946, -0.029122)",
        "(0.256062, 1.569067, -0.034154)",
        "(0.256705, 1.576843, -0.039507)",
        "(0.257040, 1.580552, -0.042295)",
        "(0.257577, 1.587575, -0.048043)",
        "(0.257835, 1.593909, -0.054168)",
        "(0.257993, 1.599474, -0.060845)",
        "(0.258194, 1.604346, -0.068151)",
        "(0.258256, 1.606435, -0.072076)",
        "(0.258375, 1.610030, -0.080346)",
        "(0.258722, 1.612960, -0.089260)",
        "(0.259347, 1.615232, -0.099131)",
        "(0.259826, 1.616616, -0.108851)",
        "(0.259930, 1.616997, -0.113844)",
        "(0.260231, 1.617411, -0.124104)",
        "(0.260629, 1.617168, -0.134708)",
        "(0.261131, 1.616286, -0.145370)",
        "(0.261559, 1.614632, -0.156215)",
        "(0.261708, 1.613437, -0.161693)",
        "(0.261889, 1.610531, -0.172616)",
        "(0.262047, 1.606788, -0.183550)",
        "(0.262174, 1.602240, -0.194506)",
        "(0.262218, 1.596836, -0.205525)",
        "(0.262223, 1.593829, -0.211092)",
        "(0.262155, 1.587279, -0.222244)",
        "(0.262173, 1.579756, -0.233557)",
        "(0.262484, 1.571400, -0.245006)",
        "(0.262907, 1.562442, -0.256461)",
        "(0.263111, 1.557673, -0.262189)",
        "(0.263415, 1.547626, -0.273493)",
        "(0.263860, 1.536673, -0.284522)",
        "(0.264819, 1.525022, -0.294866)",
        "(0.265977, 1.512671, -0.304733)",
        "(0.266501, 1.506163, -0.309508)",
        "(0.267668, 1.492739, -0.318528)",
        "(0.268964, 1.478649, -0.326719)",
        "(0.270420, 1.464059, -0.333896)",
        "(0.271946, 1.448945, -0.340072)",
        "(0.272695, 1.441110, -0.342820)",
        "(0.274420, 1.425253, -0.347637)",
        "(0.276672, 1.409191, -0.351401)",
        "(0.279094, 1.393204, -0.354299)",
        "(0.281736, 1.377407, -0.356554)",
        "(0.283113, 1.369608, -0.357425)",
        "(0.285810, 1.354184, -0.358774)",
        "(0.288434, 1.339050, -0.359446)",
        "(0.290945, 1.324233, -0.359389)",
        "(0.293185, 1.309793, -0.358488)",
        "(0.294137, 1.302693, -0.357663)",
        "(0.295873, 1.288797, -0.355418)",
        "(0.297383, 1.275385, -0.352387)",
        "(0.298692, 1.262570, -0.348529)",
        "(0.299691, 1.250231, -0.343618)",
        "(0.300076, 1.244266, -0.340606)",
        "(0.300588, 1.232396, -0.333644)",
        "(0.300516, 1.220442, -0.325198)",
        "(0.300202, 1.208772, -0.315650)",
        "(0.299950, 1.197584, -0.305417)",
        "(0.299819, 1.192252, -0.300184)",
        "(0.299478, 1.181870, -0.289547)",
        "(0.299025, 1.171981, -0.278512)",
        "(0.298572, 1.162837, -0.267217)",
        "(0.298109, 1.154502, -0.255959)",
        "(0.297906, 1.150692, -0.250298)",
        "(0.297339, 1.143430, -0.238832)",
        "(0.296549, 1.136801, -0.227214)",
        "(0.295664, 1.130983, -0.215447)",
        "(0.294702, 1.126135, -0.203499)",
        "(0.294230, 1.124147, -0.197463)",
        "(0.293220, 1.120733, -0.185382)",
        "(0.292133, 1.118196, -0.173028)",
        "(0.291022, 1.116711, -0.160578)",
        "(0.289865, 1.116301, -0.148111)",
        "(0.289276, 1.116577, -0.141837)",
        "(0.288256, 1.117926, -0.129422)",
        "(0.287327, 1.120454, -0.117119)",
        "(0.286445, 1.124074, -0.104982)",
        "(0.285497, 1.128590, -0.093061)",
        "(0.284939, 1.131239, -0.087205)",
        "(0.283699, 1.137193, -0.075842)",
        "(0.282193, 1.144262, -0.065100)",
        "(0.280355, 1.152493, -0.055100)",
        "(0.278000, 1.161812, -0.045810)",
        "(0.276626, 1.167075, -0.041506)",
        "(0.273763, 1.178524, -0.033590)",
        "(0.270495, 1.191148, -0.026487)",
        "(0.266926, 1.204936, -0.020231)",
        "(0.263273, 1.219751, -0.014850)",
        "(0.261407, 1.227526, -0.012514)",
        "(0.257615, 1.243494, -0.008446)",
        "(0.253718, 1.260003, -0.004987)",
        "(0.249752, 1.277070, -0.002089)",
        "(0.245912, 1.294394, 0.000289)",
        "(0.244093, 1.303041, 0.001393)",
        "(0.240918, 1.320458, 0.003457)",
        "(0.238171, 1.338581, 0.005025)",
        "(0.235844, 1.356492, 0.006333)",
        "(0.233416, 1.374022, 0.007672)",
        "(0.232353, 1.382759, 0.008276)",
        "(0.230392, 1.400008, 0.009353)",
        "(0.229222, 1.417396, 0.010020)",
        "(0.228579, 1.434539, 0.010283)",
        "(0.227983, 1.450991, 0.010413)",
        "(0.227713, 1.458950, 0.010450)",
        "(0.227032, 1.474319, 0.010342)",
        "(0.226499, 1.489032, 0.009636)",
        "(0.226552, 1.503321, 0.008203)",
        "(0.226819, 1.516755, 0.006296)",
        "(0.226941, 1.523058, 0.005228)",
        "(0.227252, 1.535028, 0.002945)",
        "(0.227799, 1.546236, 0.000341)",
        "(0.228698, 1.556687, -0.002570)",
        "(0.229993, 1.566414, -0.006135)",
        "(0.230773, 1.570986, -0.008245)",
        "(0.232486, 1.579688, -0.012885)",
        "(0.234332, 1.587561, -0.018221)",
        "(0.236082, 1.594644, -0.024326)",
        "(0.237774, 1.601058, -0.031197)",
        "(0.238566, 1.604049, -0.034845)",
        "(0.240080, 1.609483, -0.042868)",
        "(0.241370, 1.614405, -0.051360)",
        "(0.242334, 1.618544, -0.060376)",
        "(0.243310, 1.622207, -0.069814)",
        "(0.243763, 1.623654, -0.074848)",
        "(0.244604, 1.626255, -0.085188)",
        "(0.245536, 1.628349, -0.096111)",
        "(0.246459, 1.629823, -0.107416)",
        "(0.247425, 1.630648, -0.119120)",
        "(0.247962, 1.630774, -0.125123)",
        "(0.249025, 1.630572, -0.137198)",
        "(0.250071, 1.629633, -0.149478)",
        "(0.251028, 1.627857, -0.161891)",
        "(0.251895, 1.625392, -0.174358)",
        "(0.252339, 1.623674, -0.180583)",
        "(0.253147, 1.619735, -0.193090)",
        "(0.253827, 1.614766, -0.205540)",
        "(0.254465, 1.608714, -0.217807)",
        "(0.255169, 1.601579, -0.229906)",
        "(0.255502, 1.597526, -0.235810)",
        "(0.256076, 1.589010, -0.247425)",
        "(0.256572, 1.579742, -0.258751)",
        "(0.256995, 1.569956, -0.270117)",
        "(0.257644, 1.559409, -0.281086)",
        "(0.258056, 1.553923, -0.286159)",
        "(0.258669, 1.542711, -0.295852)",
        "(0.259259, 1.530931, -0.304655)",
        "(0.260021, 1.518649, -0.312761)",
        "(0.260908, 1.505750, -0.319875)",
        "(0.261421, 1.499198, -0.322975)",
        "(0.262141, 1.486099, -0.328599)",
        "(0.262897, 1.472859, -0.333516)",
        "(0.263918, 1.459695, -0.337984)",
        "(0.265015, 1.446662, -0.341992)",
        "(0.265474, 1.440153, -0.343736)",
        "(0.266236, 1.427168, -0.346808)",
        "(0.266928, 1.414234, -0.349179)",
        "(0.267641, 1.401278, -0.350746)",
        "(0.268370, 1.388379, -0.351642)",
        "(0.268734, 1.381982, -0.351896)",
        "(0.269492, 1.369259, -0.352190)",
        "(0.270338, 1.356538, -0.351957)",
        "(0.271149, 1.343722, -0.351228)",
        "(0.271828, 1.330819, -0.350001)",
        "(0.272157, 1.324423, -0.349157)",
        "(0.272824, 1.311714, -0.347262)",
        "(0.273418, 1.298962, -0.344758)",
        "(0.273902, 1.286122, -0.341562)",
        "(0.274371, 1.273390, -0.337714)",
        "(0.274496, 1.267044, -0.335536)",
        "(0.274666, 1.254550, -0.330793)",
        "(0.274798, 1.242429, -0.325474)",
        "(0.274920, 1.230789, -0.319601)",
        "(0.274940, 1.219501, -0.313417)",
        "(0.274932, 1.214055, -0.310224)",
        "(0.274993, 1.203574, -0.303611)",
        "(0.275009, 1.193674, -0.296730)",
        "(0.275025, 1.184476, -0.289723)",
        "(0.274935, 1.175996, -0.282455)",
        "(0.274817, 1.172021, -0.278682)",
        "(0.274569, 1.164445, -0.270783)",
        "(0.274180, 1.157430, -0.262494)",
        "(0.273650, 1.151096, -0.254008)",
        "(0.273049, 1.145521, -0.245377)",
        "(0.272691, 1.142967, -0.240997)",
        "(0.272068, 1.138368, -0.232142)",
        "(0.271410, 1.134355, -0.222993)",
        "(0.270794, 1.131208, -0.214460)",
        "(0.270340, 1.128877, -0.205915)",
        "(0.270160, 1.127995, -0.201565)",
        "(0.269798, 1.126510, -0.192849)",
        "(0.269403, 1.125478, -0.184055)",
        "(0.269064, 1.125003, -0.175010)",
        "(0.268695, 1.124874, -0.165770)",
        "(0.268524, 1.124983, -0.161096)",
        "(0.268308, 1.125610, -0.151743)",
        "(0.268036, 1.126543, -0.142286)",
        "(0.267665, 1.127794, -0.132680)",
        "(0.267337, 1.129656, -0.123142)",
        "(0.267225, 1.130874, -0.118491)",
        "(0.266924, 1.133625, -0.109527)",
        "(0.266597, 1.136865, -0.100828)",
        "(0.266278, 1.140749, -0.092324)",
        "(0.266070, 1.145152, -0.084071)",
        "(0.266051, 1.147505, -0.080031)",
        "(0.266150, 1.152411, -0.072248)",
        "(0.266224, 1.157466, -0.065003)",
        "(0.266261, 1.162734, -0.058280)",
        "(0.266439, 1.168234, -0.052201)",
        "(0.266592, 1.171036, -0.049423)",
        "(0.266928, 1.176547, -0.044230)",
        "(0.267345, 1.181887, -0.039422)",
        "(0.267914, 1.187147, -0.035111)",
        "(0.268608, 1.192243, -0.031230)",
        "(0.269033, 1.194674, -0.029418)",
        "(0.269969, 1.199342, -0.026052)",
        "(0.270992, 1.203672, -0.023188)",
        "(0.272171, 1.207686, -0.020740)",
        "(0.273356, 1.211257, -0.018591)",
        "(0.274001, 1.212896, -0.017566)",
        "(0.275327, 1.215985, -0.015590)",
        "(0.276764, 1.218745, -0.013783)",
        "(0.278231, 1.221143, -0.012146)",
        "(0.279650, 1.223134, -0.010581)",
        "(0.280326, 1.223921, -0.009847)",
        "(0.281571, 1.225218, -0.008521)",
        "(0.282635, 1.226152, -0.007399)",
        "(0.283591, 1.226834, -0.006527)",
        "(0.284257, 1.227111, -0.005860)",
        "(0.284525, 1.227128, -0.005629)",
        "(0.284864, 1.226933, -0.005299)",
        "(0.284898, 1.226482, -0.005088)",
        "(0.284885, 1.225761, -0.005100)",
        "(0.284800, 1.224888, -0.005284)",
        "(0.284730, 1.224348, -0.005392)",
        "(0.284585, 1.223247, -0.005681)",
        "(0.284494, 1.222219, -0.006058)",
        "(0.284428, 1.221286, -0.006478)",
        "(0.284470, 1.220670, -0.006793)",
        "(0.284474, 1.220116, -0.007052)",
        "(0.284448, 1.218979, -0.007586)",
        "(0.284480, 1.218184, -0.007950)",
        "(0.284447, 1.217302, -0.008365)",
        "(0.284450, 1.216850, -0.008668)",
        "(0.284431, 1.216497, -0.008878)",
        "(0.284382, 1.215896, -0.009261)",
        "(0.284262, 1.215285, -0.009647)",
        "(0.284087, 1.214628, -0.010073)",
        "(0.283983, 1.214203, -0.010376)",
        "(0.283932, 1.213978, -0.010543)",
        "(0.283825, 1.213530, -0.010865)",
        "(0.283756, 1.213180, -0.011092)",
        "(0.283722, 1.212805, -0.011304)",
        "(0.283677, 1.212313, -0.011432)",
        "(0.283674, 1.212061, -0.011476)",
        "(0.283708, 1.211575, -0.011549)",
        "(0.283800, 1.211000, -0.011591)",
        "(0.283914, 1.210350, -0.011554)",
        "(0.284072, 1.209966, -0.011588)",
        "(0.284139, 1.209719, -0.011619)",
        "(0.284225, 1.209193, -0.011706)",
        "(0.284183, 1.208565, -0.011819)",
        "(0.284011, 1.207978, -0.012001)",
        "(0.283771, 1.207529, -0.012238)",
        "(0.283646, 1.207409, -0.012350)",
        "(0.283461, 1.207249, -0.012534)",
        "(0.282988, 1.206893, -0.012786)",
        "(0.282535, 1.206631, -0.012954)",
        "(0.281857, 1.206287, -0.013133)",
        "(0.281573, 1.206170, -0.013188)",
        "(0.280957, 1.205947, -0.013282)",
        "(0.280436, 1.205770, -0.013299)",
        "(0.279886, 1.205610, -0.013291)",
        "(0.279380, 1.205446, -0.013237)",
        "(0.279069, 1.205332, -0.013170)",
        "(0.278494, 1.205078, -0.012996)",
        "(0.277865, 1.204737, -0.012749)",
        "(0.277186, 1.204283, -0.012446)",
        "(0.276639, 1.203801, -0.012153)",
        "(0.276324, 1.203495, -0.011974)",
        "(0.275709, 1.202860, -0.011619)",
        "(0.275178, 1.202283, -0.011310)",
        "(0.274717, 1.201787, -0.011078)",
        "(0.274188, 1.201262, -0.010738)",
        "(0.273906, 1.200999, -0.010549)",
        "(0.273342, 1.200532, -0.010118)",
        "(0.272836, 1.200223, -0.009640)",
        "(0.272374, 1.200006, -0.009140)",
        "(0.272122, 1.199959, -0.008781)",
        "(0.271951, 1.199933, -0.008529)",
        "(0.271477, 1.199950, -0.007864)",
        "(0.271081, 1.200068, -0.007322)",
        "(0.270719, 1.200276, -0.006810)",
        "(0.270358, 1.200477, -0.006391)",
        "(0.270147, 1.200592, -0.006156)",
        "(0.269772, 1.200784, -0.005756)",
        "(0.269357, 1.200977, -0.005332)",
        "(0.268987, 1.201109, -0.005005)",
        "(0.268610, 1.201175, -0.004691)",
        "(0.268430, 1.201189, -0.004552)",
        "(0.268023, 1.201164, -0.004254)",
        "(0.267685, 1.201148, -0.004044)",
        "(0.267390, 1.201153, -0.003888)",
        "(0.267043, 1.201141, -0.003726)",
        "(0.266880, 1.201135, -0.003657)",
        "(0.266508, 1.201125, -0.003569)",
        "(0.266227, 1.201135, -0.003568)",
        "(0.265745, 1.201133, -0.003578)",
        "(0.265440, 1.201167, -0.003629)",
        "(0.265185, 1.201213, -0.003671)",
        "(0.264875, 1.201319, -0.003732)",
        "(0.264527, 1.201469, -0.003791)",
        "(0.264190, 1.201570, -0.003826)",
        "(0.263929, 1.201591, -0.003806)",
        "(0.263814, 1.201593, -0.003781)",
        "(0.263638, 1.201575, -0.003693)",
        "(0.263575, 1.201528, -0.003581)",
        "(0.263585, 1.201444, -0.003378)",
        "(0.263670, 1.201376, -0.003195)",
        "(0.263769, 1.201329, -0.003076)",
        "(0.263939, 1.201264, -0.002940)",
        "(0.264161, 1.201176, -0.002844)",
        "(0.264416, 1.201046, -0.002771)",
        "(0.264682, 1.200889, -0.002760)",
        "(0.264792, 1.200829, -0.002781)",
        "(0.265042, 1.200720, -0.002855)",
        "(0.265372, 1.200634, -0.003006)",
        "(0.265745, 1.200600, -0.003217)",
        "(0.266135, 1.200583, -0.003440)",
        "(0.266408, 1.200563, -0.003602)",
        "(0.266860, 1.200511, -0.003904)",
        "(0.267384, 1.200443, -0.004323)",
        "(0.267889, 1.200336, -0.004767)",
        "(0.268455, 1.200205, -0.005310)",
        "(0.268752, 1.200157, -0.005599)",
        "(0.269386, 1.200073, -0.006151)",
        "(0.269984, 1.200013, -0.006587)",
        "(0.270766, 1.199960, -0.007135)",
        "(0.271623, 1.199912, -0.007745)",
        "(0.272014, 1.199868, -0.008027)",
        "(0.272868, 1.199729, -0.008707)",
        "(0.273778, 1.199515, -0.009606)",
        "(0.274471, 1.199250, -0.010504)",
        "(0.275082, 1.198909, -0.011409)",
        "(0.275355, 1.198744, -0.011894)",
        "(0.275910, 1.198475, -0.013006)",
        "(0.276391, 1.198154, -0.014163)",
        "(0.276944, 1.197922, -0.015260)",
        "(0.277481, 1.197788, -0.016301)",
        "(0.277708, 1.197754, -0.016809)",
        "(0.278132, 1.197737, -0.017803)",
        "(0.278428, 1.197773, -0.018565)",
        "(0.278741, 1.197889, -0.019407)",
        "(0.278995, 1.198037, -0.020103)",
        "(0.279105, 1.198118, -0.020461)",
        "(0.279298, 1.198296, -0.021064)",
        "(0.279447, 1.198420, -0.021539)",
        "(0.279601, 1.198513, -0.022016)",
        "(0.279769, 1.198596, -0.022523)",
        "(0.279855, 1.198624, -0.022812)",
        "(0.279999, 1.198628, -0.023301)",
        "(0.280134, 1.198609, -0.023589)",
        "(0.280300, 1.198597, -0.023890)",
        "(0.280509, 1.198597, -0.024272)",
        "(0.280592, 1.198588, -0.024449)",
        "(0.280695, 1.198583, -0.024716)",
        "(0.280776, 1.198601, -0.025049)",
        "(0.280832, 1.198692, -0.025540)",
        "(0.280814, 1.198817, -0.026025)",
        "(0.280793, 1.198913, -0.026292)",
        "(0.280741, 1.199102, -0.026730)",
        "(0.280640, 1.199381, -0.027281)",
        "(0.280495, 1.199725, -0.027860)",
        "(0.280364, 1.200093, -0.028401)",
        "(0.280286, 1.200302, -0.028700)",
        "(0.280160, 1.200660, -0.029197)",
        "(0.280050, 1.201036, -0.029733)",
        "(0.279993, 1.201327, -0.030178)",
        "(0.279949, 1.201504, -0.030556)",
        "(0.279926, 1.201605, -0.030817)",
        "(0.279915, 1.201687, -0.031177)",
        "(0.279933, 1.201704, -0.031537)",
        "(0.279948, 1.201638, -0.031842)",
        "(0.279962, 1.201534, -0.032075)",
        "(0.279970, 1.201447, -0.032202)",
        "(0.279994, 1.201250, -0.032382)",
        "(0.280050, 1.201076, -0.032474)",
        "(0.280144, 1.201006, -0.032538)",
        "(0.280229, 1.200909, -0.032575)",
        "(0.280261, 1.200861, -0.032582)",
        "(0.280301, 1.200810, -0.032583)",
        "(0.280326, 1.200774, -0.032530)",
        "(0.280393, 1.200797, -0.032446)",
        "(0.280496, 1.200858, -0.032255)",
        "(0.280559, 1.200914, -0.032142)",
        "(0.280706, 1.201063, -0.031876)",
        "(0.280848, 1.201198, -0.031540)",
        "(0.281002, 1.201300, -0.031119)",
        "(0.281149, 1.201306, -0.030616)",
        "(0.281221, 1.201277, -0.030331)",
        "(0.281349, 1.201144, -0.029758)",
        "(0.281482, 1.200951, -0.029174)",
        "(0.281648, 1.200729, -0.028565)",
        "(0.281811, 1.200442, -0.027865)",
        "(0.281898, 1.200265, -0.027458)",
        "(0.282058, 1.199927, -0.026738)",
        "(0.282205, 1.199542, -0.026010)",
        "(0.282306, 1.199147, -0.025282)",
        "(0.282399, 1.198702, -0.024362)",
        "(0.282462, 1.198546, -0.023949)",
        "(0.282546, 1.198355, -0.023391)",
        "(0.282630, 1.198063, -0.022587)",
        "(0.282681, 1.197768, -0.021731)",
        "(0.282706, 1.197544, -0.021006)",
        "(0.282728, 1.197427, -0.020577)",
        "(0.282776, 1.197290, -0.019924)",
        "(0.282843, 1.197240, -0.019384)",
        "(0.282918, 1.197195, -0.018643)",
        "(0.282961, 1.197171, -0.018074)",
        "(0.282986, 1.197168, -0.017800)",
        "(0.282995, 1.197145, -0.017246)",
        "(0.282994, 1.197139, -0.016858)",
        "(0.282994, 1.197138, -0.016513)",
        "(0.282987, 1.197108, -0.016151)",
        "(0.282974, 1.197069, -0.015936)",
        "(0.282952, 1.197006, -0.015587)",
        "(0.282953, 1.196959, -0.015306)",
        "(0.282956, 1.196939, -0.015089)",
        "(0.282953, 1.196922, -0.014962)",
        "(0.282934, 1.196908, -0.014908)",
        "(0.282829, 1.196821, -0.014809)",
        "(0.282687, 1.196694, -0.014758)",
        "(0.282526, 1.196555, -0.014743)",
        "(0.282404, 1.196460, -0.014743)",
        "(0.282311, 1.196404, -0.014739)",
        "(0.282149, 1.196328, -0.014736)",
        "(0.281981, 1.196285, -0.014738)",
        "(0.281839, 1.196266, -0.014718)",
        "(0.281653, 1.196273, -0.014682)",
        "(0.281539, 1.196283, -0.014670)",
        "(0.281317, 1.196304, -0.014654)",
        "(0.281097, 1.196329, -0.014652)",
        "(0.280809, 1.196360, -0.014660)",
        "(0.280546, 1.196421, -0.014696)",
        "(0.280415, 1.196449, -0.014720)",
        "(0.280089, 1.196493, -0.014778)",
        "(0.279643, 1.196550, -0.014938)",
        "(0.279251, 1.196669, -0.015186)",
        "(0.278943, 1.196827, -0.015425)",
        "(0.278794, 1.196912, -0.015547)",
        "(0.278526, 1.197056, -0.015749)",
        "(0.278305, 1.197211, -0.015956)",
        "(0.278121, 1.197393, -0.016150)",
        "(0.277987, 1.197559, -0.016300)",
        "(0.277898, 1.197652, -0.016384)",
        "(0.277832, 1.197731, -0.016442)",
        "(0.277810, 1.197802, -0.016478)",
        "(0.277828, 1.197885, -0.016487)",
        "(0.277880, 1.197906, -0.016469)",
        "(0.277915, 1.197892, -0.016462)",
        "(0.277949, 1.197799, -0.016454)",
        "(0.277923, 1.197577, -0.016436)",
        "(0.277896, 1.197250, -0.016415)",
        "(0.277905, 1.196942, -0.016414)",
        "(0.277929, 1.196775, -0.016425)",
        "(0.278007, 1.196479, -0.016469)",
        "(0.278069, 1.196281, -0.016535)",
        "(0.278129, 1.196128, -0.016618)",
        "(0.278180, 1.195995, -0.016725)",
        "(0.278205, 1.195953, -0.016779)",
        "(0.278235, 1.195872, -0.016901)",
        "(0.278246, 1.195786, -0.017081)",
        "(0.278259, 1.195744, -0.017203)",
        "(0.278279, 1.195708, -0.017318)",
        "(0.278290, 1.195692, -0.017370)",
        "(0.278338, 1.195674, -0.017469)",
        "(0.278431, 1.195672, -0.017597)",
        "(0.278528, 1.195647, -0.017733)",
        "(0.278616, 1.195581, -0.017875)",
        "(0.278647, 1.195533, -0.017955)",
        "(0.278713, 1.195405, -0.018208)",
        "(0.278745, 1.195304, -0.018448)",
        "(0.278767, 1.195246, -0.018706)",
        "(0.278806, 1.195258, -0.019056)",
        "(0.278830, 1.195295, -0.019232)",
        "(0.278864, 1.195417, -0.019601)",
        "(0.278888, 1.195550, -0.019933)",
        "(0.278923, 1.195782, -0.020402)",
        "(0.278955, 1.196043, -0.020902)",
        "(0.278977, 1.196181, -0.021155)",
        "(0.279017, 1.196443, -0.021692)",
        "(0.279050, 1.196629, -0.022160)",
        "(0.279054, 1.196795, -0.022721)",
        "(0.279023, 1.196842, -0.023086)",
        "(0.279014, 1.196872, -0.023361)",
        "(0.279017, 1.196876, -0.023789)",
        "(0.279033, 1.196855, -0.024154)",
        "(0.279037, 1.196829, -0.024610)",
        "(0.279029, 1.196807, -0.025034)",
        "(0.279014, 1.196782, -0.025286)",
        "(0.278988, 1.196739, -0.025757)",
        "(0.278939, 1.196691, -0.026176)",
        "(0.278841, 1.196612, -0.026654)",
        "(0.278748, 1.196550, -0.027039)",
        "(0.278732, 1.196549, -0.027220)",
        "(0.278723, 1.196636, -0.027753)",
        "(0.278781, 1.196839, -0.028212)",
        "(0.278818, 1.197188, -0.028821)",
        "(0.278742, 1.197598, -0.029504)",
        "(0.278647, 1.197854, -0.029907)",
        "(0.278373, 1.198375, -0.030648)",
        "(0.278024, 1.198928, -0.031194)",
        "(0.277679, 1.199670, -0.031607)",
        "(0.277578, 1.200745, -0.031804)",
        "(0.277662, 1.201468, -0.031816)",
        "(0.278074, 1.203039, -0.031852)",
        "(0.278656, 1.204534, -0.031565)",
        "(0.279429, 1.206178, -0.031279)",
        "(0.280237, 1.207865, -0.031182)",
        "(0.280649, 1.208671, -0.031225)",
        "(0.281489, 1.210209, -0.031527)",
        "(0.282244, 1.211587, -0.032206)",
        "(0.282699, 1.212572, -0.033270)",
        "(0.282881, 1.213126, -0.034604)",
        "(0.282886, 1.213240, -0.035380)",
        "(0.282817, 1.213207, -0.037039)",
        "(0.282591, 1.212814, -0.038713)",
        "(0.282270, 1.212151, -0.040382)",
        "(0.281839, 1.211326, -0.041991)",
        "(0.281589, 1.210870, -0.042725)",
        "(0.281008, 1.210014, -0.044054)",
        "(0.280346, 1.209263, -0.045086)",
        "(0.279635, 1.208653, -0.045849)",
        "(0.278932, 1.208344, -0.046351)",
        "(0.278612, 1.208289, -0.046489)",
        "(0.277959, 1.208231, -0.046575)",
        "(0.277270, 1.208227, -0.046344)",
        "(0.276532, 1.208143, -0.045892)",
        "(0.275828, 1.207991, -0.045266)",
        "(0.275482, 1.207894, -0.044912)",
        "(0.274714, 1.207580, -0.044110)",
        "(0.273892, 1.207157, -0.043177)",
        "(0.273055, 1.206640, -0.042096)",
        "(0.272234, 1.206053, -0.040849)",
        "(0.271825, 1.205747, -0.040192)",
        "(0.271057, 1.205168, -0.038886)",
        "(0.270425, 1.204614, -0.037635)",
        "(0.269927, 1.204117, -0.036472)",
        "(0.269529, 1.203615, -0.035361)",
        "(0.269350, 1.203344, -0.034797)",
        "(0.268970, 1.202745, -0.033660)",
        "(0.268612, 1.202155, -0.032538)",
        "(0.268308, 1.201598, -0.031451)",
        "(0.268057, 1.201069, -0.030415)",
        "(0.267914, 1.200781, -0.029891)",
        "(0.267543, 1.200155, -0.028755)",
        "(0.267199, 1.199562, -0.027485)",
        "(0.266965, 1.199149, -0.026163)",
        "(0.266881, 1.198880, -0.024805)",
        "(0.266881, 1.198753, -0.024063)",
        "(0.266982, 1.198473, -0.022470)",
        "(0.267269, 1.198230, -0.020864)",
        "(0.267705, 1.198044, -0.019380)",
        "(0.268177, 1.197807, -0.018028)",
        "(0.268425, 1.197693, -0.017435)",
        "(0.268904, 1.197429, -0.016378)",
        "(0.269277, 1.197106, -0.015507)",
        "(0.269490, 1.196934, -0.015114)",
        "(0.269711, 1.196749, -0.014692)",
        "(0.269812, 1.196685, -0.014539)",
        "(0.270059, 1.196720, -0.014458)",
        "(0.270340, 1.196889, -0.014672)",
        "(0.270662, 1.197239, -0.015136)",
        "(0.271157, 1.197854, -0.015840)",
        "(0.271445, 1.198213, -0.016268)",
        "(0.272046, 1.198972, -0.017221)",
        "(0.272659, 1.199828, -0.018318)",
        "(0.273330, 1.200734, -0.019609)",
        "(0.274072, 1.201669, -0.021078)",
        "(0.274458, 1.202118, -0.021880)",
        "(0.275194, 1.202907, -0.023508)",
        "(0.275836, 1.203455, -0.025140)",
        "(0.276451, 1.203873, -0.026786)",
        "(0.277150, 1.204210, -0.028433)",
        "(0.277558, 1.204373, -0.029279)",
        "(0.278409, 1.204672, -0.030989)",
        "(0.279265, 1.204927, -0.032695)",
        "(0.280085, 1.205145, -0.034337)",
        "(0.280848, 1.205342, -0.035944)",
        "(0.281219, 1.205437, -0.036751)",
        "(0.281916, 1.205666, -0.038393)",
        "(0.282472, 1.205893, -0.040014)",
        "(0.282899, 1.206127, -0.041549)",
        "(0.283182, 1.206390, -0.042994)",
        "(0.283298, 1.206532, -0.043650)",
        "(0.283494, 1.206806, -0.044820)",
        "(0.283500, 1.207056, -0.045767)",
        "(0.283553, 1.207195, -0.046524)",
        "(0.283505, 1.207204, -0.046969)",
        "(0.283476, 1.207195, -0.047105)",
        "(0.283357, 1.207134, -0.047115)",
        "(0.283217, 1.207049, -0.046930)",
        "(0.283053, 1.206922, -0.046545)",
        "(0.282823, 1.206777, -0.045885)",
        "(0.282718, 1.206708, -0.045511)",
        "(0.282514, 1.206573, -0.044670)",
        "(0.282316, 1.206423, -0.043882)",
        "(0.282057, 1.206211, -0.042941)",
        "(0.281697, 1.206005, -0.041812)",
        "(0.281391, 1.205958, -0.041092)",
        "(0.280475, 1.206245, -0.039330)",
        "(0.279138, 1.207565, -0.037100)",
        "(0.277031, 1.210386, -0.034016)",
        "(0.274040, 1.215144, -0.030275)",
        "(0.272289, 1.218726, -0.028207)",
        "(0.268134, 1.227318, -0.023943)",
        "(0.262357, 1.239141, -0.018761)",
        "(0.255450, 1.253836, -0.013263)",
        "(0.247105, 1.271452, -0.007432)",
        "(0.242608, 1.281474, -0.004398)",
        "(0.233603, 1.303530, 0.001523)",
        "(0.225488, 1.328463, 0.006576)",
        "(0.218697, 1.355698, 0.010437)",
        "(0.213333, 1.384270, 0.012876)",
        "(0.211254, 1.398878, 0.013445)",
        "(0.207998, 1.427994, 0.013429)",
        "(0.205830, 1.456551, 0.011853)",
        "(0.204333, 1.483999, 0.008902)",
        "(0.203545, 1.510066, 0.004515)",
        "(0.203439, 1.522411, 0.001658)",
        "(0.203536, 1.545800, -0.005008)",
        "(0.203825, 1.567044, -0.013032)",
        "(0.204255, 1.585974, -0.022370)",
        "(0.204955, 1.602560, -0.033039)",
        "(0.205449, 1.610068, -0.038774)",
        "(0.206908, 1.622720, -0.051405)",
        "(0.208406, 1.633275, -0.064826)",
        "(0.210230, 1.640678, -0.079499)",
        "(0.212340, 1.646150, -0.094936)",
        "(0.213543, 1.647671, -0.103183)",
        "(0.215978, 1.648758, -0.120479)",
        "(0.218857, 1.648152, -0.138495)",
        "(0.221986, 1.645389, -0.157033)",
        "(0.225038, 1.640636, -0.175943)",
        "(0.226476, 1.637448, -0.185466)",
        "(0.229096, 1.629864, -0.204554)",
        "(0.231497, 1.620402, -0.223670)",
        "(0.233956, 1.609026, -0.242741)",
        "(0.236713, 1.595669, -0.261620)",
        "(0.238229, 1.588131, -0.270837)",
        "(0.241353, 1.572150, -0.288657)",
        "(0.244426, 1.553744, -0.304962)",
        "(0.247421, 1.533381, -0.319721)",
        "(0.250609, 1.511069, -0.332789)",
        "(0.252238, 1.499123, -0.338502)",
        "(0.255515, 1.474452, -0.348685)",
        "(0.258821, 1.448174, -0.356327)",
        "(0.262244, 1.421251, -0.362212)",
        "(0.265986, 1.393625, -0.365011)",
        "(0.267879, 1.379830, -0.365331)",
        "(0.271569, 1.352566, -0.364100)",
        "(0.275173, 1.326079, -0.359952)",
        "(0.278520, 1.300864, -0.352839)",
        "(0.281811, 1.277078, -0.342832)",
        "(0.283482, 1.266029, -0.336705)",
        "(0.286583, 1.244791, -0.323728)",
        "(0.288840, 1.226065, -0.307896)",
        "(0.290371, 1.209056, -0.291284)",
        "(0.291964, 1.194189, -0.273792)",
        "(0.292519, 1.187950, -0.264624)",
        "(0.292946, 1.176867, -0.245951)",
        "(0.292405, 1.168262, -0.226587)",
        "(0.291254, 1.162077, -0.206780)",
        "(0.289696, 1.158422, -0.187208)",
        "(0.288811, 1.157745, -0.177788)",
        "(0.286918, 1.157952, -0.159809)",
        "(0.284894, 1.160313, -0.142711)",
        "(0.283003, 1.164466, -0.126391)",
        "(0.281563, 1.170103, -0.111363)",
        "(0.281106, 1.173398, -0.104473)",
        "(0.280332, 1.180395, -0.091800)",
        "(0.279471, 1.187726, -0.080850)",
        "(0.278554, 1.195051, -0.071337)",
        "(0.277490, 1.202264, -0.063000)",
        "(0.276800, 1.205763, -0.059275)",
        "(0.275226, 1.212626, -0.053128)",
        "(0.273763, 1.219348, -0.047945)",
        "(0.272351, 1.225587, -0.043704)",
        "(0.271129, 1.231375, -0.040517)",
        "(0.270557, 1.234022, -0.039186)",
        "(0.269608, 1.238570, -0.037140)",
        "(0.268947, 1.242328, -0.035404)",
        "(0.268740, 1.245299, -0.034051)",
        "(0.268945, 1.247443, -0.033116)",
        "(0.269230, 1.248156, -0.032864)",
        "(0.270046, 1.248976, -0.032637)",
        "(0.271136, 1.248798, -0.032770)",
        "(0.272516, 1.247704, -0.033259)",
        "(0.274085, 1.245620, -0.033929)",
        "(0.274959, 1.244146, -0.034267)",
        "(0.276732, 1.240626, -0.034864)",
        "(0.278345, 1.236270, -0.035428)",
        "(0.279701, 1.231372, -0.036039)",
        "(0.280532, 1.226330, -0.036894)",
        "(0.280727, 1.223907, -0.037505)",
        "(0.280956, 1.219652, -0.039025)",
        "(0.281133, 1.216515, -0.040783)",
        "(0.281409, 1.214804, -0.042823)",
        "(0.281664, 1.214240, -0.044548)",
        "(0.281746, 1.214321, -0.045272)",
        "(0.281839, 1.214882, -0.046552)",
        "(0.281807, 1.215907, -0.047424)",
        "(0.281706, 1.217324, -0.047972)",
        "(0.281648, 1.219015, -0.048295)",
        "(0.281601, 1.219859, -0.048316)",
        "(0.281492, 1.221370, -0.048130)",
        "(0.281358, 1.222590, -0.047679)",
        "(0.281209, 1.223469, -0.046954)",
        "(0.281115, 1.223981, -0.046008)",
        "(0.281110, 1.224130, -0.045468)",
        "(0.281211, 1.224150, -0.044233)",
        "(0.281361, 1.223925, -0.042860)",
        "(0.281497, 1.223435, -0.041356)",
        "(0.281576, 1.222780, -0.039814)",
        "(0.281592, 1.222432, -0.039063)",
        "(0.281568, 1.221655, -0.037556)",
        "(0.281433, 1.220819, -0.036025)",
        "(0.281178, 1.220045, -0.034483)",
        "(0.280850, 1.219474, -0.032987)",
        "(0.280673, 1.219304, -0.032260)",
        "(0.280318, 1.219081, -0.030809)",
        "(0.279984, 1.219084, -0.029412)",
        "(0.279618, 1.219210, -0.028069)",
        "(0.279203, 1.219363, -0.026718)",
        "(0.278955, 1.219407, -0.026007)",
        "(0.278506, 1.219506, -0.024600)",
        "(0.278134, 1.219682, -0.023298)",
        "(0.277798, 1.219778, -0.021965)",
        "(0.277461, 1.219779, -0.020609)",
        "(0.277295, 1.219748, -0.019933)",
        "(0.276987, 1.219671, -0.018606)",
        "(0.276665, 1.219602, -0.017356)",
        "(0.276354, 1.219518, -0.016168)",
        "(0.276025, 1.219355, -0.014979)",
        "(0.275871, 1.219249, -0.014406)",
        "(0.275650, 1.219027, -0.013280)",
        "(0.275461, 1.218741, -0.012169)",
        "(0.275275, 1.218372, -0.011140)",
        "(0.275075, 1.217940, -0.010240)",
        "(0.274966, 1.217693, -0.009837)",
        "(0.274766, 1.217194, -0.009069)",
        "(0.274528, 1.216655, -0.008403)",
        "(0.274324, 1.216131, -0.007976)",
        "(0.274126, 1.215547, -0.007704)",
        "(0.274041, 1.215220, -0.007625)",
        "(0.273953, 1.214626, -0.007559)",
        "(0.273906, 1.214024, -0.007587)",
        "(0.273852, 1.213421, -0.007754)",
        "(0.273852, 1.212885, -0.008079)",
        "(0.273891, 1.212643, -0.008297)",
        "(0.274010, 1.212181, -0.008809)",
        "(0.274162, 1.211749, -0.009389)",
        "(0.274302, 1.211290, -0.009972)",
        "(0.274386, 1.210886, -0.010645)",
        "(0.274411, 1.210742, -0.011060)",
        "(0.274430, 1.210529, -0.012041)",
        "(0.274461, 1.210387, -0.013136)",
        "(0.274507, 1.210207, -0.014248)",
        "(0.274527, 1.210017, -0.015393)",
        "(0.274498, 1.209855, -0.015921)",
        "(0.274295, 1.209397, -0.016885)",
        "(0.274021, 1.208898, -0.017774)",
        "(0.273736, 1.208452, -0.018579)",
        "(0.273559, 1.208182, -0.019389)",
        "(0.273556, 1.208139, -0.019802)",
        "(0.273651, 1.208102, -0.020621)",
        "(0.274031, 1.208335, -0.021472)",
        "(0.274506, 1.208587, -0.022419)",
        "(0.275043, 1.208900, -0.023512)",
        "(0.275345, 1.209068, -0.024118)",
        "(0.275971, 1.209409, -0.025493)",
        "(0.276653, 1.209818, -0.027074)",
        "(0.277351, 1.210299, -0.028897)",
        "(0.278001, 1.210757, -0.030847)",
        "(0.278303, 1.210979, -0.031846)",
        "(0.278941, 1.211503, -0.033974)",
        "(0.279596, 1.212050, -0.036180)",
        "(0.280198, 1.212537, -0.038308)",
        "(0.280793, 1.213048, -0.040412)",
        "(0.281056, 1.213315, -0.041434)",
        "(0.281546, 1.213871, -0.043428)",
        "(0.281999, 1.214484, -0.045408)",
        "(0.282432, 1.215138, -0.047321)",
        "(0.282826, 1.215820, -0.049167)",
        "(0.282998, 1.216111, -0.050034)",
        "(0.283279, 1.216592, -0.051637)",
        "(0.283375, 1.216903, -0.052980)",
        "(0.283334, 1.217108, -0.054036)",
        "(0.283266, 1.217326, -0.054828)",
        "(0.283262, 1.217522, -0.055159)",
        "(0.283285, 1.217954, -0.055671)",
        "(0.283252, 1.218626, -0.056299)",
        "(0.283148, 1.219091, -0.056649)",
        "(0.282880, 1.219636, -0.057095)",
        "(0.282682, 1.219960, -0.057349)",
        "(0.282272, 1.220348, -0.057648)",
        "(0.281813, 1.220581, -0.057817)",
        "(0.281032, 1.220877, -0.057929)",
        "(0.280044, 1.221035, -0.057767)",
        "(0.279549, 1.221067, -0.057583)",
        "(0.278484, 1.221135, -0.057142)",
        "(0.277395, 1.221270, -0.056489)",
        "(0.276321, 1.221449, -0.055551)",
        "(0.275294, 1.221752, -0.054454)",
        "(0.274780, 1.221899, -0.053855)",
        "(0.273727, 1.222099, -0.052544)",
        "(0.272613, 1.222126, -0.051051)",
        "(0.271439, 1.221982, -0.049437)",
        "(0.270275, 1.221765, -0.047765)",
        "(0.269720, 1.221669, -0.046918)",
        "(0.268720, 1.221504, -0.045231)",
        "(0.267822, 1.221400, -0.043586)",
        "(0.267027, 1.221236, -0.041994)",
        "(0.266181, 1.220882, -0.040410)",
        "(0.265747, 1.220641, -0.039614)",
        "(0.264912, 1.220083, -0.038028)",
        "(0.264155, 1.219445, -0.036437)",
        "(0.263463, 1.218757, -0.034833)",
        "(0.262789, 1.218047, -0.033244)",
        "(0.262469, 1.217690, -0.032454)",
        "(0.261839, 1.216998, -0.030922)",
        "(0.261260, 1.216358, -0.029481)",
        "(0.260789, 1.215765, -0.028187)",
        "(0.260416, 1.215209, -0.027024)",
        "(0.260245, 1.214968, -0.026507)",
        "(0.259875, 1.214480, -0.025552)",
        "(0.259475, 1.213955, -0.024645)",
        "(0.259124, 1.213482, -0.023834)",
        "(0.258862, 1.213146, -0.023240)",
        "(0.258772, 1.213038, -0.023047)",
        "(0.258689, 1.212954, -0.022987)",
        "(0.258437, 1.212645, -0.022775)",
        "(0.258121, 1.212051, -0.022596)",
        "(0.257872, 1.211210, -0.022461)",
        "(0.257843, 1.210814, -0.022431)",
        "(0.257799, 1.209915, -0.022358)",
        "(0.257787, 1.208863, -0.022233)",
        "(0.257798, 1.207785, -0.022010)",
        "(0.257897, 1.206765, -0.021688)",
        "(0.258028, 1.206334, -0.021522)",
        "(0.258318, 1.205564, -0.021223)",
        "(0.258617, 1.204839, -0.020878)",
        "(0.258888, 1.204147, -0.020471)",
        "(0.259147, 1.203578, -0.020041)",
        "(0.259306, 1.203228, -0.019736)",
        "(0.259696, 1.202635, -0.019078)",
        "(0.260084, 1.202383, -0.018689)",
        "(0.260498, 1.202032, -0.018243)",
        "(0.260997, 1.201575, -0.017704)",
        "(0.261293, 1.201305, -0.017408)",
        "(0.261813, 1.200891, -0.017000)",
        "(0.262300, 1.200531, -0.016746)",
        "(0.262874, 1.200259, -0.016651)",
        "(0.263553, 1.200093, -0.016818)",
        "(0.263987, 1.200041, -0.017061)",
        "(0.264573, 1.200106, -0.017623)",
        "(0.265116, 1.200315, -0.018476)",
        "(0.265613, 1.200622, -0.019603)",
        "(0.266077, 1.200974, -0.020939)",
        "(0.266325, 1.201178, -0.021697)",
        "(0.266854, 1.201637, -0.023325)",
        "(0.267380, 1.202096, -0.024995)",
        "(0.267938, 1.202559, -0.026707)",
        "(0.268544, 1.203049, -0.028431)",
        "(0.268866, 1.203310, -0.029282)",
        "(0.269452, 1.203772, -0.030897)",
        "(0.269996, 1.204166, -0.032333)",
        "(0.270565, 1.204587, -0.033619)",
        "(0.271231, 1.205117, -0.034766)",
        "(0.271602, 1.205414, -0.035269)",
        "(0.272379, 1.206112, -0.036242)",
        "(0.273067, 1.206760, -0.036992)",
        "(0.273686, 1.207339, -0.037527)",
        "(0.274269, 1.207883, -0.037853)",
        "(0.274568, 1.208147, -0.037935)",
        "(0.275183, 1.208666, -0.037966)",
        "(0.275731, 1.209128, -0.037872)",
        "(0.276366, 1.209695, -0.037770)",
        "(0.276993, 1.210257, -0.037733)",
        "(0.277293, 1.210525, -0.037741)",
        "(0.277918, 1.211071, -0.037826)",
        "(0.278411, 1.211466, -0.037989)",
        "(0.278695, 1.211657, -0.038165)",
        "(0.278929, 1.211819, -0.038392)",
        "(0.279045, 1.211893, -0.038548)",
        "(0.279229, 1.212004, -0.038956)",
        "(0.279298, 1.212066, -0.039503)",
        "(0.279208, 1.212121, -0.040169)",
        "(0.278928, 1.212153, -0.040921)",
        "(0.278761, 1.212160, -0.041224)",
        "(0.278354, 1.212153, -0.041719)",
        "(0.277683, 1.212158, -0.042141)",
        "(0.276797, 1.212254, -0.042340)",
        "(0.275758, 1.212478, -0.042314)",
        "(0.275270, 1.212586, -0.042174)",
        "(0.274334, 1.212837, -0.041731)",
        "(0.273502, 1.213185, -0.041050)",
        "(0.272729, 1.213599, -0.040196)",
        "(0.271938, 1.213992, -0.039179)",
        "(0.271516, 1.214117, -0.038553)",
        "(0.270635, 1.214283, -0.037069)",
        "(0.269707, 1.214351, -0.035407)",
        "(0.268825, 1.214394, -0.033647)",
        "(0.268048, 1.214512, -0.031880)",
        "(0.267689, 1.214594, -0.031004)",
        "(0.266931, 1.214715, -0.029246)",
        "(0.266069, 1.214706, -0.027476)",
        "(0.265205, 1.214667, -0.025804)",
        "(0.264443, 1.214679, -0.024273)",
        "(0.264084, 1.214641, -0.023535)",
        "(0.263381, 1.214543, -0.022164)",
        "(0.262705, 1.214373, -0.020987)",
        "(0.262034, 1.214099, -0.019931)",
        "(0.261414, 1.213769, -0.019044)",
        "(0.261109, 1.213573, -0.018685)",
        "(0.260509, 1.213178, -0.018112)",
        "(0.259941, 1.212811, -0.017709)",
        "(0.259340, 1.212363, -0.017395)",
        "(0.258704, 1.211810, -0.017070)",
        "(0.258386, 1.211509, -0.016894)",
        "(0.257813, 1.210922, -0.016498)",
        "(0.257276, 1.210371, -0.016072)",
        "(0.256728, 1.209861, -0.015592)",
        "(0.256181, 1.209470, -0.015151)",
        "(0.255902, 1.209363, -0.014992)",
        "(0.255393, 1.209289, -0.014836)",
        "(0.255070, 1.209341, -0.014909)",
        "(0.254712, 1.209374, -0.015050)",
        "(0.254250, 1.209302, -0.015337)",
        "(0.254108, 1.209218, -0.015522)",
        "(0.253855, 1.209006, -0.016055)",
        "(0.253620, 1.208696, -0.016811)",
        "(0.253433, 1.208333, -0.017779)",
        "(0.253261, 1.207894, -0.018833)",
        "(0.253192, 1.207644, -0.019378)",
        "(0.253013, 1.207088, -0.020406)",
        "(0.252870, 1.206522, -0.021377)",
        "(0.252759, 1.206015, -0.022312)",
        "(0.252662, 1.205601, -0.023150)",
        "(0.252628, 1.205431, -0.023524)",
        "(0.252565, 1.205104, -0.024151)",
        "(0.252544, 1.204844, -0.024584)",
        "(0.252600, 1.204592, -0.024784)",
        "(0.252688, 1.204337, -0.024747)",
        "(0.252732, 1.204201, -0.024694)",
        "(0.252817, 1.203920, -0.024579)",
        "(0.252885, 1.203599, -0.024405)",
        "(0.252930, 1.203203, -0.024140)",
        "(0.252969, 1.202747, -0.023809)",
        "(0.253009, 1.202491, -0.023628)",
        "(0.253124, 1.202046, -0.023333)",
        "(0.253292, 1.201579, -0.023069)",
        "(0.253601, 1.201008, -0.022827)",
        "(0.254035, 1.200488, -0.022755)",
        "(0.254285, 1.200222, -0.022797)",
        "(0.254747, 1.199670, -0.022950)",
        "(0.255323, 1.198853, -0.023244)",
        "(0.255855, 1.198083, -0.023766)",
        "(0.256386, 1.197277, -0.024545)",
        "(0.256650, 1.196870, -0.025074)",
        "(0.257205, 1.195960, -0.026106)",
        "(0.257799, 1.195019, -0.027166)",
        "(0.258327, 1.194061, -0.028301)",
        "(0.258735, 1.193125, -0.029498)",
        "(0.258909, 1.192684, -0.030119)",
        "(0.259274, 1.191917, -0.031329)",
        "(0.259714, 1.191396, -0.032592)",
        "(0.260171, 1.190999, -0.033832)",
        "(0.260647, 1.190628, -0.034974)",
        "(0.260899, 1.190443, -0.035483)",
        "(0.261429, 1.190069, -0.036396)",
        "(0.262056, 1.189647, -0.037129)",
        "(0.262780, 1.189150, -0.037675)",
        "(0.263729, 1.188432, -0.037907)",
        "(0.264336, 1.187972, -0.037822)",
        "(0.265757, 1.186815, -0.037415)",
        "(0.267585, 1.185169, -0.036502)",
        "(0.269653, 1.182972, -0.035258)",
        "(0.272105, 1.180022, -0.033596)",
        "(0.273406, 1.178323, -0.032734)",
        "(0.276081, 1.174571, -0.030996)",
        "(0.278858, 1.170358, -0.029266)",
        "(0.281644, 1.165855, -0.027588)",
        "(0.284312, 1.161168, -0.025999)",
        "(0.285604, 1.158765, -0.025205)",
        "(0.288018, 1.153979, -0.023689)",
        "(0.290237, 1.149253, -0.022139)",
        "(0.292366, 1.144692, -0.020537)",
        "(0.294364, 1.140413, -0.018806)",
        "(0.295309, 1.138455, -0.017865)",
        "(0.296954, 1.134850, -0.016020)",
        "(0.298203, 1.131873, -0.014234)",
        "(0.298714, 1.130014, -0.012382)",
        "(0.298989, 1.129343, -0.010803)",
        "(0.298859, 1.129611, -0.010077)",
        "(0.298138, 1.130997, -0.008802)",
        "(0.296883, 1.133126, -0.007791)",
        "(0.295197, 1.135674, -0.006881)",
        "(0.293260, 1.138700, -0.006092)",
        "(0.292277, 1.140272, -0.005736)",
        "(0.290281, 1.143371, -0.005119)",
        "(0.288348, 1.146432, -0.004702)",
        "(0.286442, 1.149209, -0.004386)",
        "(0.284612, 1.151550, -0.004088)",
        "(0.283798, 1.152519, -0.003976)",
        "(0.282238, 1.154329, -0.003662)",
        "(0.281039, 1.155623, -0.003320)",
        "(0.280107, 1.156535, -0.002963)",
        "(0.279453, 1.157047, -0.002526)",
        "(0.279241, 1.157172, -0.002308)",
        "(0.278995, 1.157221, -0.002040)",
        "(0.278770, 1.157225, -0.001777)",
        "(0.278620, 1.157218, -0.001585)",
        "(0.278509, 1.157287, -0.001438)",
        "(0.278506, 1.157351, -0.001432)",
        "(0.278518, 1.157556, -0.001465)",
        "(0.278632, 1.157889, -0.001593)",
        "(0.278885, 1.158764, -0.002001)",
        "(0.279225, 1.159357, -0.002411)",
        "(0.279384, 1.159572, -0.002631)",
        "(0.279798, 1.159898, -0.003145)",
        "(0.280382, 1.159980, -0.003580)",
        "(0.281135, 1.159880, -0.003980)",
        "(0.282061, 1.159568, -0.004421)",
        "(0.282588, 1.159290, -0.004641)",
        "(0.283746, 1.158495, -0.005068)",
        "(0.285089, 1.157294, -0.005360)",
        "(0.286580, 1.155744, -0.005427)",
        "(0.288346, 1.154112, -0.005400)",
        "(0.289313, 1.153296, -0.005347)",
        "(0.291340, 1.151755, -0.005278)",
        "(0.293405, 1.150293, -0.005214)",
        "(0.295469, 1.148967, -0.005076)",
        "(0.297508, 1.147896, -0.004957)",
        "(0.298465, 1.147556, -0.004960)",
        "(0.300263, 1.147023, -0.005092)",
        "(0.301857, 1.146696, -0.005407)",
        "(0.303237, 1.146420, -0.005766)",
        "(0.304401, 1.146187, -0.006174)",
        "(0.304898, 1.146113, -0.006423)",
        "(0.305834, 1.145998, -0.006994)",
        "(0.306616, 1.145939, -0.007644)",
        "(0.307329, 1.145862, -0.008282)",
        "(0.307908, 1.145755, -0.008899)",
        "(0.308178, 1.145708, -0.009231)",
        "(0.308715, 1.145750, -0.009878)",
        "(0.309215, 1.145882, -0.010491)",
        "(0.309626, 1.146064, -0.010898)",
        "(0.310033, 1.146436, -0.011313)",
        "(0.310214, 1.146725, -0.011525)",
        "(0.310500, 1.147510, -0.011986)",
        "(0.310662, 1.148964, -0.012646)",
        "(0.310590, 1.150470, -0.013160)",
        "(0.310340, 1.152316, -0.013668)",
        "(0.310187, 1.153296, -0.013925)",
        "(0.309841, 1.155261, -0.014382)",
        "(0.309507, 1.157292, -0.014797)",
        "(0.309240, 1.159342, -0.015223)",
        "(0.309079, 1.161254, -0.015605)",
        "(0.309036, 1.162088, -0.015757)",
        "(0.308988, 1.163564, -0.016048)",
        "(0.308982, 1.164773, -0.016330)",
        "(0.309032, 1.165720, -0.016540)",
        "(0.309120, 1.166465, -0.016755)",
        "(0.309134, 1.166719, -0.016871)",
        "(0.309111, 1.166968, -0.017065)",
        "(0.309041, 1.167055, -0.017221)",
        "(0.308808, 1.167098, -0.017487)",
        "(0.308459, 1.166942, -0.017835)",
        "(0.308183, 1.166778, -0.018114)",
        "(0.307819, 1.166402, -0.018445)",
        "(0.307510, 1.165837, -0.018707)",
        "(0.307236, 1.165106, -0.018872)",
        "(0.307078, 1.164207, -0.018875)",
        "(0.307030, 1.163723, -0.018862)",
        "(0.306964, 1.162671, -0.018801)",
        "(0.306916, 1.161473, -0.018654)",
        "(0.306884, 1.160190, -0.018437)",
        "(0.306890, 1.158895, -0.018146)",
        "(0.306931, 1.158294, -0.017971)",
        "(0.307011, 1.157215, -0.017618)",
        "(0.307155, 1.156374, -0.017273)",
        "(0.307364, 1.155802, -0.016958)",
        "(0.307669, 1.155595, -0.016694)",
        "(0.307853, 1.155664, -0.016596)",
        "(0.308162, 1.155921, -0.016501)",
        "(0.308494, 1.156274, -0.016454)",
        "(0.308757, 1.156647, -0.016512)",
        "(0.308882, 1.156917, -0.016672)",
        "(0.308890, 1.157002, -0.016768)",
        "(0.308859, 1.157166, -0.016991)",
        "(0.308805, 1.157238, -0.017164)",
        "(0.308738, 1.157249, -0.017276)",
        "(0.308648, 1.157183, -0.017328)",
        "(0.308591, 1.157104, -0.017305)",
        "(0.308453, 1.156868, -0.017162)",
        "(0.308259, 1.156433, -0.016756)",
        "(0.308109, 1.155851, -0.016048)",
        "(0.308061, 1.155268, -0.015218)",
        "(0.308091, 1.155012, -0.014793)",
        "(0.308195, 1.154520, -0.013961)",
        "(0.308386, 1.154034, -0.013081)",
        "(0.308669, 1.153526, -0.012228)",
        "(0.309039, 1.153022, -0.011436)",
        "(0.309262, 1.152759, -0.011063)",
        "(0.309750, 1.152258, -0.010416)",
        "(0.310233, 1.151683, -0.009893)",
        "(0.310722, 1.151113, -0.009519)",
        "(0.311209, 1.150454, -0.009150)",
        "(0.311434, 1.150146, -0.009009)",
        "(0.311845, 1.149645, -0.008786)",
        "(0.312190, 1.149365, -0.008648)",
        "(0.312593, 1.149115, -0.008498)",
        "(0.313001, 1.148883, -0.008315)",
        "(0.313205, 1.148776, -0.008228)",
        "(0.313593, 1.148565, -0.008064)",
        "(0.313994, 1.148347, -0.007920)",
        "(0.314326, 1.148146, -0.007798)",
        "(0.314629, 1.147888, -0.007674)",
        "(0.314791, 1.147715, -0.007610)",
        "(0.315046, 1.147342, -0.007510)",
        "(0.315255, 1.146976, -0.007437)",
        "(0.315395, 1.146681, -0.007408)",
        "(0.315512, 1.146407, -0.007414)",
        "(0.315562, 1.146303, -0.007448)",
        "(0.315648, 1.146146, -0.007568)",
        "(0.315717, 1.146092, -0.007739)",
        "(0.315775, 1.146114, -0.007996)",
        "(0.315829, 1.146238, -0.008322)",
        "(0.315878, 1.146310, -0.008517)",
        "(0.315947, 1.146407, -0.008851)",
        "(0.316035, 1.146461, -0.009266)",
        "(0.316126, 1.146448, -0.009667)",
        "(0.316270, 1.146410, -0.010033)",
        "(0.316365, 1.146387, -0.010208)",
        "(0.316570, 1.146332, -0.010463)",
        "(0.316852, 1.146244, -0.010754)",
        "(0.317116, 1.146190, -0.011031)",
        "(0.317428, 1.146215, -0.011359)",
        "(0.317587, 1.146284, -0.011507)",
        "(0.318067, 1.146597, -0.011933)",
        "(0.318470, 1.146888, -0.012272)",
        "(0.318858, 1.147253, -0.012723)",
        "(0.319225, 1.147542, -0.013179)",
        "(0.319539, 1.147810, -0.013622)",
        "(0.319874, 1.148225, -0.014265)",
        "(0.320198, 1.148561, -0.014908)",
        "(0.320538, 1.148823, -0.015542)",
        "(0.320927, 1.149057, -0.016131)",
        "(0.321148, 1.149203, -0.016452)",
        "(0.321517, 1.149402, -0.017017)",
        "(0.321855, 1.149495, -0.017477)",
        "(0.322134, 1.149526, -0.017827)",
        "(0.322489, 1.149512, -0.018240)",
        "(0.322673, 1.149477, -0.018406)",
        "(0.322954, 1.149418, -0.018626)",
        "(0.323281, 1.149411, -0.018792)",
        "(0.323616, 1.149505, -0.018889)",
        "(0.324042, 1.149704, -0.018955)",
        "(0.324244, 1.149820, -0.018982)",
        "(0.324622, 1.150021, -0.019054)",
        "(0.325109, 1.150213, -0.019157)",
        "(0.325592, 1.150285, -0.019272)",
        "(0.325989, 1.150228, -0.019412)",
        "(0.326197, 1.150160, -0.019502)",
        "(0.326658, 1.149952, -0.019693)",
        "(0.327085, 1.149612, -0.019866)",
        "(0.327472, 1.149183, -0.019954)",
        "(0.327731, 1.148687, -0.019930)",
        "(0.327839, 1.148417, -0.019869)",
        "(0.328015, 1.147912, -0.019649)",
        "(0.328145, 1.147597, -0.019293)",
        "(0.328342, 1.147505, -0.018803)",
        "(0.328565, 1.147581, -0.018182)",
        "(0.328677, 1.147614, -0.017830)",
        "(0.328800, 1.147555, -0.017011)",
        "(0.328796, 1.147371, -0.016169)",
        "(0.328707, 1.147044, -0.015269)",
        "(0.328547, 1.146647, -0.014307)",
        "(0.328474, 1.146455, -0.013813)",
        "(0.328284, 1.146137, -0.012750)",
        "(0.328027, 1.145960, -0.011610)",
        "(0.327738, 1.145924, -0.010417)",
        "(0.327455, 1.145904, -0.009098)",
        "(0.327300, 1.145900, -0.008421)",
        "(0.326872, 1.145861, -0.006997)",
        "(0.326350, 1.145774, -0.005455)",
        "(0.325746, 1.145722, -0.003844)",
        "(0.325217, 1.145807, -0.002161)",
        "(0.324982, 1.145918, -0.001297)",
        "(0.324574, 1.146167, 0.000449)",
        "(0.324218, 1.146380, 0.002193)",
        "(0.323882, 1.146571, 0.003876)",
        "(0.323614, 1.146743, 0.005415)",
        "(0.323531, 1.146864, 0.006108)",
        "(0.323374, 1.147150, 0.007322)",
        "(0.323241, 1.147386, 0.008290)",
        "(0.323129, 1.147528, 0.009025)",
        "(0.323026, 1.147589, 0.009289)",
        "(0.323001, 1.147590, 0.009292)",
        "(0.322902, 1.147582, 0.009254)",
        "(0.322543, 1.147552, 0.009082)",
        "(0.322039, 1.147375, 0.008460)",
        "(0.321606, 1.147116, 0.007554)",
        "(0.321456, 1.147020, 0.007143)",
        "(0.321213, 1.146900, 0.006186)",
        "(0.321105, 1.146870, 0.005142)",
        "(0.321151, 1.146862, 0.004083)",
        "(0.321268, 1.146741, 0.003058)",
        "(0.321339, 1.146613, 0.002585)",
        "(0.321506, 1.146222, 0.001715)",
        "(0.321694, 1.145720, 0.000949)",
        "(0.321901, 1.145255, 0.000196)",
        "(0.322143, 1.144886, -0.000532)",
        "(0.322263, 1.144760, -0.000893)",
        "(0.322479, 1.144612, -0.001603)",
        "(0.322667, 1.144502, -0.002283)",
        "(0.322794, 1.144408, -0.002953)",
        "(0.322803, 1.144295, -0.003574)",
        "(0.322773, 1.144234, -0.003879)",
        "(0.322685, 1.144140, -0.004464)",
        "(0.322552, 1.144112, -0.005034)",
        "(0.322409, 1.144159, -0.005599)",
        "(0.322265, 1.144244, -0.006123)",
        "(0.322200, 1.144306, -0.006360)",
        "(0.322091, 1.144406, -0.006797)",
        "(0.322006, 1.144457, -0.007126)",
        "(0.321923, 1.144439, -0.007457)",
        "(0.321848, 1.144355, -0.007702)",
        "(0.321793, 1.144293, -0.007827)",
        "(0.321667, 1.144154, -0.008058)",
        "(0.321546, 1.144045, -0.008235)",
        "(0.321401, 1.143964, -0.008363)",
        "(0.321182, 1.143868, -0.008463)",
        "(0.321068, 1.143827, -0.008490)",
        "(0.320664, 1.143730, -0.008547)",
        "(0.320258, 1.143680, -0.008540)",
        "(0.319869, 1.143714, -0.008493)",
        "(0.319433, 1.143824, -0.008384)",
        "(0.319155, 1.143899, -0.008279)",
        "(0.318601, 1.144054, -0.008005)",
        "(0.318059, 1.144144, -0.007665)",
        "(0.317434, 1.144196, -0.007268)",
        "(0.316740, 1.144277, -0.006787)",
        "(0.316377, 1.144352, -0.006507)",
        "(0.315713, 1.144520, -0.005943)",
        "(0.315136, 1.144735, -0.005326)",
        "(0.314563, 1.144985, -0.004677)",
        "(0.313966, 1.145246, -0.004018)",
        "(0.313696, 1.145350, -0.003681)",
        "(0.313112, 1.145516, -0.003015)",
        "(0.312557, 1.145587, -0.002358)",
        "(0.312000, 1.145549, -0.001710)",
        "(0.311463, 1.145419, -0.001048)",
        "(0.311199, 1.145357, -0.000718)",
        "(0.310753, 1.145321, -0.000088)",
        "(0.310439, 1.145358, 0.000538)",
        "(0.310167, 1.145432, 0.001106)",
        "(0.309929, 1.145457, 0.001582)",
        "(0.309812, 1.145461, 0.001783)",
        "(0.309582, 1.145420, 0.002127)",
        "(0.309341, 1.145330, 0.002411)",
        "(0.309077, 1.145231, 0.002641)",
        "(0.308834, 1.145172, 0.002817)",
        "(0.308704, 1.145156, 0.002884)",
        "(0.308437, 1.145159, 0.003005)",
        "(0.308129, 1.145210, 0.003108)",
        "(0.307845, 1.145304, 0.003179)",
        "(0.307529, 1.145455, 0.003215)",
        "(0.307394, 1.145526, 0.003208)",
        "(0.307151, 1.145645, 0.003152)",
        "(0.306863, 1.145744, 0.003027)",
        "(0.306545, 1.145821, 0.002790)",
        "(0.306240, 1.145850, 0.002460)",
        "(0.306052, 1.145835, 0.002226)",
        "(0.305683, 1.145739, 0.001658)",
        "(0.305362, 1.145521, 0.001024)",
        "(0.305049, 1.145156, 0.000346)",
        "(0.304678, 1.144633, -0.000361)",
        "(0.304521, 1.144349, -0.000675)",
        "(0.304251, 1.143816, -0.001307)",
        "(0.303900, 1.143369, -0.002024)",
        "(0.303528, 1.142951, -0.002762)",
        "(0.303047, 1.142545, -0.003511)",
        "(0.302810, 1.142441, -0.003916)",
        "(0.302328, 1.142297, -0.004706)",
        "(0.301907, 1.142360, -0.005548)",
        "(0.301536, 1.142564, -0.006469)",
        "(0.301183, 1.142755, -0.007433)",
        "(0.301047, 1.142842, -0.007932)",
        "(0.300803, 1.142978, -0.008973)",
        "(0.300652, 1.143048, -0.010052)",
        "(0.300601, 1.143065, -0.011185)",
        "(0.300688, 1.142956, -0.012283)",
        "(0.300785, 1.142866, -0.012802)",
        "(0.300980, 1.142618, -0.013820)",
        "(0.301163, 1.142371, -0.014803)",
        "(0.301406, 1.142217, -0.015780)",
        "(0.301644, 1.142107, -0.016691)",
        "(0.301740, 1.142072, -0.017141)",
        "(0.301896, 1.142033, -0.017990)",
        "(0.301952, 1.141974, -0.018780)",
        "(0.301941, 1.141945, -0.019467)",
        "(0.301915, 1.141984, -0.019929)",
        "(0.301885, 1.142042, -0.020185)",
        "(0.301851, 1.142132, -0.020458)",
        "(0.301857, 1.142259, -0.020648)",
        "(0.301870, 1.142386, -0.020756)",
        "(0.301880, 1.142596, -0.020782)",
        "(0.301890, 1.142717, -0.020715)",
        "(0.301901, 1.142914, -0.020436)",
        "(0.301954, 1.143109, -0.019913)",
        "(0.302085, 1.143329, -0.019239)",
        "(0.302310, 1.143618, -0.018433)",
        "(0.302459, 1.143774, -0.018018)",
        "(0.302701, 1.144063, -0.017308)",
        "(0.302937, 1.144363, -0.016606)",
        "(0.303165, 1.144704, -0.015943)",
        "(0.303401, 1.145095, -0.015350)",
        "(0.303520, 1.145308, -0.015084)",
        "(0.303735, 1.145719, -0.014648)",
        "(0.303957, 1.146146, -0.014272)",
        "(0.304197, 1.146596, -0.013986)",
        "(0.304480, 1.147006, -0.013753)",
        "(0.304668, 1.147215, -0.013621)",
        "(0.304979, 1.147489, -0.013445)",
        "(0.305372, 1.147747, -0.013296)",
        "(0.305848, 1.147942, -0.013189)",
        "(0.306439, 1.148170, -0.013162)",
        "(0.306859, 1.148339, -0.013230)",
        "(0.307688, 1.148588, -0.013552)",
        "(0.308586, 1.148698, -0.014114)",
        "(0.309414, 1.148470, -0.014677)",
        "(0.310224, 1.147993, -0.014995)",
        "(0.310764, 1.147683, -0.015114)",
        "(0.311840, 1.147250, -0.015145)",
        "(0.312962, 1.146941, -0.014995)",
        "(0.314062, 1.146692, -0.014596)",
        "(0.315078, 1.146499, -0.013840)",
        "(0.315571, 1.146509, -0.013372)",
        "(0.316543, 1.146752, -0.012477)",
        "(0.317459, 1.147416, -0.011662)",
        "(0.318362, 1.148050, -0.010842)",
        "(0.319270, 1.148814, -0.010122)",
        "(0.319695, 1.149172, -0.009820)",
        "(0.320563, 1.149858, -0.009366)",
        "(0.321374, 1.150521, -0.009108)",
        "(0.322087, 1.151076, -0.009253)",
        "(0.322814, 1.151657, -0.009682)",
        "(0.323128, 1.151934, -0.010103)",
        "(0.323584, 1.152431, -0.011175)",
        "(0.323909, 1.152963, -0.012767)",
        "(0.324218, 1.153485, -0.014634)",
        "(0.324460, 1.153892, -0.016842)",
        "(0.324569, 1.154015, -0.018061)",
        "(0.324785, 1.154141, -0.020514)",
        "(0.324950, 1.153983, -0.022928)",
        "(0.325121, 1.153720, -0.025213)",
        "(0.325290, 1.153411, -0.027294)",
        "(0.325369, 1.153268, -0.028233)",
        "(0.325514, 1.153027, -0.029925)",
        "(0.325633, 1.152843, -0.031214)",
        "(0.325728, 1.152821, -0.032106)",
        "(0.325760, 1.153058, -0.032704)",
        "(0.325771, 1.153284, -0.032909)",
        "(0.325701, 1.153808, -0.033099)",
        "(0.325539, 1.154525, -0.033042)",
        "(0.325231, 1.155394, -0.032886)",
        "(0.324795, 1.156298, -0.032679)",
        "(0.324573, 1.156736, -0.032546)",
        "(0.324078, 1.157494, -0.032201)",
        "(0.323566, 1.158066, -0.031718)",
        "(0.323107, 1.158450, -0.031089)",
        "(0.322752, 1.158746, -0.030368)",
        "(0.322604, 1.158868, -0.030015)",
        "(0.322340, 1.159060, -0.029315)",
        "(0.322112, 1.159133, -0.028658)",
        "(0.321872, 1.159038, -0.028083)",
        "(0.321613, 1.158769, -0.027612)",
        "(0.321423, 1.158540, -0.027355)",
        "(0.321152, 1.158059, -0.026926)",
        "(0.321012, 1.157546, -0.026474)",
        "(0.320978, 1.157069, -0.026031)",
        "(0.321011, 1.156648, -0.025612)",
        "(0.321056, 1.156494, -0.025459)",
        "(0.321106, 1.156195, -0.025168)",
        "(0.321202, 1.156069, -0.025026)",
        "(0.321235, 1.155989, -0.025009)",
        "(0.321269, 1.155974, -0.025078)",
        "(0.321279, 1.155965, -0.025159)",
        "(0.321319, 1.156009, -0.025422)",
        "(0.321362, 1.156096, -0.025876)",
        "(0.321421, 1.156161, -0.026431)",
        "(0.321513, 1.156183, -0.027076)",
        "(0.321554, 1.156145, -0.027468)",
        "(0.321611, 1.155940, -0.028202)",
        "(0.321613, 1.155569, -0.028942)",
        "(0.321597, 1.155156, -0.029600)",
        "(0.321622, 1.154912, -0.030103)",
        "(0.321632, 1.154806, -0.030393)",
        "(0.321675, 1.154709, -0.030819)",
        "(0.321711, 1.154705, -0.031117)",
        "(0.321725, 1.154732, -0.031482)",
        "(0.321684, 1.154835, -0.031888)",
        "(0.321651, 1.154935, -0.032133)",
        "(0.321578, 1.155132, -0.032498)",
        "(0.321449, 1.155381, -0.032951)",
        "(0.321334, 1.155615, -0.033406)",
        "(0.321212, 1.155786, -0.033832)",
        "(0.321185, 1.155851, -0.034018)",
        "(0.321124, 1.155944, -0.034324)",
        "(0.321049, 1.156008, -0.034613)",
        "(0.320982, 1.156074, -0.034868)",
        "(0.320894, 1.156211, -0.035189)",
        "(0.320839, 1.156332, -0.035434)",
        "(0.320749, 1.156540, -0.035859)",
        "(0.320645, 1.156614, -0.036156)",
        "(0.320521, 1.156603, -0.036379)",
        "(0.320402, 1.156571, -0.036537)",
        "(0.320304, 1.156557, -0.036624)",
        "(0.320163, 1.156603, -0.036711)",
        "(0.319998, 1.156831, -0.036729)",
        "(0.319901, 1.157230, -0.036680)",
        "(0.319859, 1.157591, -0.036646)",
        "(0.319824, 1.157732, -0.036654)",
        "(0.319799, 1.157830, -0.036690)",
        "(0.319776, 1.157844, -0.036771)",
        "(0.319768, 1.157724, -0.036833)",
        "(0.319820, 1.157525, -0.036838)",
        "(0.319884, 1.157367, -0.036814)",
        "(0.320032, 1.157011, -0.036716)",
        "(0.320251, 1.156646, -0.036576)",
        "(0.320461, 1.156302, -0.036411)",
        "(0.320644, 1.155873, -0.036162)",
        "(0.320722, 1.155596, -0.035973)",
        "(0.320843, 1.155197, -0.035563)",
        "(0.321008, 1.154871, -0.035045)",
        "(0.321131, 1.154575, -0.034387)",
        "(0.321207, 1.154347, -0.033699)",
        "(0.321222, 1.154243, -0.033376)",
        "(0.321255, 1.154060, -0.032770)",
        "(0.321369, 1.153893, -0.032185)",
        "(0.321485, 1.153561, -0.031495)",
        "(0.321599, 1.153036, -0.030524)",
        "(0.321659, 1.152794, -0.030010)",
        "(0.321933, 1.152407, -0.028977)",
        "(0.322386, 1.152228, -0.028014)",
        "(0.322865, 1.152131, -0.027029)",
        "(0.323270, 1.151996, -0.025984)",
        "(0.323435, 1.151934, -0.025480)",
        "(0.323703, 1.151869, -0.024573)",
        "(0.323905, 1.151886, -0.023884)",
        "(0.324044, 1.151968, -0.023466)",
        "(0.324061, 1.151911, -0.023458)",
        "(0.324080, 1.151764, -0.023246)",
        "(0.324153, 1.151080, -0.022641)",
        "(0.324367, 1.150324, -0.022057)",
        "(0.324724, 1.149441, -0.021331)",
        "(0.325165, 1.148437, -0.020432)",
        "(0.325373, 1.147956, -0.019961)",
        "(0.325775, 1.147043, -0.018919)",
        "(0.326081, 1.146306, -0.017807)",
        "(0.326260, 1.145862, -0.016736)",
        "(0.326274, 1.145728, -0.015799)",
        "(0.326233, 1.145800, -0.015372)",
        "(0.326136, 1.146091, -0.014640)",
        "(0.326007, 1.146446, -0.014185)",
        "(0.325826, 1.146922, -0.013588)",
        "(0.325569, 1.147418, -0.013076)",
        "(0.325456, 1.147645, -0.012899)",
        "(0.325254, 1.148036, -0.012698)",
        "(0.325117, 1.148270, -0.012684)",
        "(0.324959, 1.148430, -0.012830)",
        "(0.324766, 1.148528, -0.013301)",
        "(0.324710, 1.148546, -0.013601)",
        "(0.324653, 1.148591, -0.014419)",
        "(0.324696, 1.148664, -0.015465)",
        "(0.324752, 1.148560, -0.016644)",
        "(0.324798, 1.148229, -0.017898)",
        "(0.324799, 1.148012, -0.018536)",
        "(0.324787, 1.147447, -0.019807)",
        "(0.324792, 1.146794, -0.020978)",
        "(0.324817, 1.146187, -0.021974)",
        "(0.324835, 1.145727, -0.022798)",
        "(0.324862, 1.145564, -0.023133)",
        "(0.324850, 1.145349, -0.023684)",
        "(0.324730, 1.145382, -0.024165)",
        "(0.324549, 1.145565, -0.024472)",
        "(0.324355, 1.145850, -0.024542)",
        "(0.324191, 1.146073, -0.024544)",
        "(0.323952, 1.146474, -0.024395)",
        "(0.323777, 1.146899, -0.024081)",
        "(0.323631, 1.147464, -0.023796)",
        "(0.323623, 1.148176, -0.023582)",
        "(0.323609, 1.148483, -0.023547)",
        "(0.323601, 1.149009, -0.023593)",
        "(0.323639, 1.149415, -0.023795)",
        "(0.323681, 1.149729, -0.024269)",
        "(0.323731, 1.149927, -0.024923)",
        "(0.323756, 1.149996, -0.025328)",
        "(0.323866, 1.150145, -0.026229)",
        "(0.324010, 1.150251, -0.027250)",
        "(0.324178, 1.150397, -0.028380)",
        "(0.324331, 1.150540, -0.029639)",
        "(0.324381, 1.150591, -0.030307)",
        "(0.324421, 1.150744, -0.031707)",
        "(0.324436, 1.150933, -0.033197)",
        "(0.324407, 1.151150, -0.034738)",
        "(0.324336, 1.151389, -0.036278)",
        "(0.324289, 1.151502, -0.037041)",
        "(0.324171, 1.151762, -0.038539)",
        "(0.324088, 1.152161, -0.040083)",
        "(0.324054, 1.152573, -0.041600)",
        "(0.323967, 1.152879, -0.043126)",
        "(0.323898, 1.152998, -0.043887)",
        "(0.323756, 1.153132, -0.045343)",
        "(0.323636, 1.153188, -0.046739)",
        "(0.323553, 1.153167, -0.048067)",
        "(0.323475, 1.153121, -0.049346)",
        "(0.323449, 1.153036, -0.049915)",
        "(0.323370, 1.152814, -0.050977)",
        "(0.323209, 1.152532, -0.051896)",
        "(0.323026, 1.152256, -0.052649)",
        "(0.322932, 1.152172, -0.052945)",
        "(0.322842, 1.152140, -0.053128)",
        "(0.322705, 1.152131, -0.053376)",
        "(0.322352, 1.152193, -0.053773)",
        "(0.321930, 1.152366, -0.054075)",
        "(0.321369, 1.152570, -0.054338)",
        "(0.321129, 1.152634, -0.054401)",
        "(0.320686, 1.152676, -0.054383)",
        "(0.320157, 1.152582, -0.054171)",
        "(0.319352, 1.152258, -0.053460)",
        "(0.318959, 1.152002, -0.052681)",
        "(0.318813, 1.151906, -0.052214)",
        "(0.318568, 1.151805, -0.051163)",
        "(0.318365, 1.151783, -0.050067)",
        "(0.318151, 1.151765, -0.048980)",
        "(0.317897, 1.151727, -0.047950)",
        "(0.317753, 1.151690, -0.047422)",
        "(0.317502, 1.151638, -0.046400)",
        "(0.317282, 1.151660, -0.045527)",
        "(0.317135, 1.151737, -0.044818)",
        "(0.317016, 1.151788, -0.044287)",
        "(0.316958, 1.151772, -0.044040)",
        "(0.316888, 1.151604, -0.043608)",
        "(0.316801, 1.151282, -0.043306)",
        "(0.316646, 1.150851, -0.043194)",
        "(0.316459, 1.150437, -0.043193)",
        "(0.316374, 1.150267, -0.043252)",
        "(0.316214, 1.149977, -0.043437)",
        "(0.316093, 1.149778, -0.043650)",
        "(0.315853, 1.149428, -0.043893)",
        "(0.315563, 1.149052, -0.044100)",
        "(0.315392, 1.148865, -0.044199)",
        "(0.315096, 1.148594, -0.044372)",
        "(0.314794, 1.148381, -0.044516)",
        "(0.314309, 1.147997, -0.044588)",
        "(0.313737, 1.147525, -0.044492)",
        "(0.313366, 1.147175, -0.044334)",
        "(0.312665, 1.146475, -0.043770)",
        "(0.312098, 1.145869, -0.042942)",
        "(0.311608, 1.145387, -0.041836)",
        "(0.311206, 1.145086, -0.040389)",
        "(0.311009, 1.144986, -0.039679)",
        "(0.310614, 1.144825, -0.038136)",
        "(0.310189, 1.144669, -0.036478)",
        "(0.309680, 1.144463, -0.034702)",
        "(0.309172, 1.144285, -0.032820)",
        "(0.308927, 1.144234, -0.031859)",
        "(0.308453, 1.144145, -0.029897)",
        "(0.307994, 1.144017, -0.027876)",
        "(0.307508, 1.143872, -0.025841)",
        "(0.307073, 1.143754, -0.023809)",
        "(0.306872, 1.143738, -0.022822)",
        "(0.306561, 1.143870, -0.020969)",
        "(0.306332, 1.144125, -0.019227)",
        "(0.306192, 1.144446, -0.017578)",
        "(0.306128, 1.144808, -0.016168)",
        "(0.306097, 1.144980, -0.015512)",
        "(0.306083, 1.145340, -0.014425)",
        "(0.306084, 1.145692, -0.013633)",
        "(0.306098, 1.145915, -0.013173)",
        "(0.306147, 1.145988, -0.013177)",
        "(0.306141, 1.146072, -0.013149)",
        "(0.306130, 1.146252, -0.013333)",
        "(0.306098, 1.146356, -0.014028)",
        "(0.306128, 1.146316, -0.014927)",
        "(0.306176, 1.146139, -0.015915)",
        "(0.306210, 1.145966, -0.016428)",
        "(0.306261, 1.145563, -0.017425)",
        "(0.306324, 1.145146, -0.018336)",
        "(0.306421, 1.144808, -0.019112)",
        "(0.306561, 1.144623, -0.019719)",
        "(0.306627, 1.144629, -0.019973)",
        "(0.306759, 1.144793, -0.020401)",
        "(0.306897, 1.145192, -0.020715)",
        "(0.307082, 1.145814, -0.020975)",
        "(0.307302, 1.146536, -0.021266)",
        "(0.307429, 1.146877, -0.021404)",
        "(0.307675, 1.147477, -0.021677)",
        "(0.307908, 1.147868, -0.021965)",
        "(0.308138, 1.148033, -0.022229)",
        "(0.308350, 1.147991, -0.022482)",
        "(0.308465, 1.147903, -0.022587)",
        "(0.308690, 1.147753, -0.022815)",
        "(0.308949, 1.147724, -0.023057)",
        "(0.309296, 1.147882, -0.023439)",
        "(0.309664, 1.148309, -0.024021)",
        "(0.309872, 1.148632, -0.024398)",
        "(0.310285, 1.149304, -0.025303)",
        "(0.310712, 1.150034, -0.026543)",
        "(0.311120, 1.150707, -0.028151)",
        "(0.311515, 1.151201, -0.030187)",
        "(0.311674, 1.151383, -0.031289)",
        "(0.311963, 1.151612, -0.033800)",
        "(0.312294, 1.151717, -0.036559)",
        "(0.312634, 1.151753, -0.039527)",
        "(0.313043, 1.151675, -0.042684)",
        "(0.313256, 1.151547, -0.044242)",
        "(0.313662, 1.151116, -0.047316)",
        "(0.314024, 1.150511, -0.050312)",
        "(0.314384, 1.149888, -0.053107)",
        "(0.314795, 1.149438, -0.055712)",
        "(0.315023, 1.149295, -0.056921)",
        "(0.315459, 1.149079, -0.059195)",
        "(0.315785, 1.148855, -0.061213)",
        "(0.315918, 1.148523, -0.062897)",
        "(0.315873, 1.148139, -0.064199)",
        "(0.315793, 1.147934, -0.064763)",
        "(0.315474, 1.147555, -0.065526)",
        "(0.315167, 1.147478, -0.065662)",
        "(0.314551, 1.147403, -0.065880)",
        "(0.313868, 1.147662, -0.065633)",
        "(0.313576, 1.147857, -0.065433)",
        "(0.312976, 1.148379, -0.064931)",
        "(0.312311, 1.148940, -0.064376)",
        "(0.311567, 1.149343, -0.063770)",
        "(0.310779, 1.149524, -0.063026)",
        "(0.310369, 1.149487, -0.062587)",
        "(0.309549, 1.149265, -0.061567)",
        "(0.308739, 1.148876, -0.060365)",
        "(0.307959, 1.148376, -0.058992)",
        "(0.307189, 1.147834, -0.057468)",
        "(0.306809, 1.147575, -0.056660)",
        "(0.306027, 1.147093, -0.054947)",
        "(0.305245, 1.146713, -0.053141)",
        "(0.304477, 1.146441, -0.051264)",
        "(0.303717, 1.146324, -0.049328)",
        "(0.303337, 1.146303, -0.048374)",
        "(0.302600, 1.146322, -0.046506)",
        "(0.301861, 1.146329, -0.044673)",
        "(0.301103, 1.146249, -0.042861)",
        "(0.300374, 1.146098, -0.041076)",
        "(0.300038, 1.145999, -0.040168)",
        "(0.299394, 1.145738, -0.038340)",
        "(0.298790, 1.145496, -0.036495)",
        "(0.298285, 1.145311, -0.034695)",
        "(0.297825, 1.145219, -0.032947)",
        "(0.297658, 1.145207, -0.032091)",
        "(0.297295, 1.145195, -0.030451)",
        "(0.296959, 1.145209, -0.028910)",
        "(0.296668, 1.145241, -0.027510)",
        "(0.296391, 1.145273, -0.026226)",
        "(0.296292, 1.145296, -0.025645)",
        "(0.296133, 1.145384, -0.024573)",
        "(0.296008, 1.145475, -0.023649)",
        "(0.295878, 1.145549, -0.022913)",
        "(0.295772, 1.145626, -0.022402)",
        "(0.295759, 1.145666, -0.022313)",
        "(0.295727, 1.145759, -0.022227)",
        "(0.295685, 1.145884, -0.022218)",
        "(0.295604, 1.146048, -0.022398)",
        "(0.295544, 1.146330, -0.023005)",
        "(0.295562, 1.146449, -0.023371)",
        "(0.295595, 1.146642, -0.024187)",
        "(0.295702, 1.146827, -0.025153)",
        "(0.295881, 1.147042, -0.026249)",
        "(0.296135, 1.147215, -0.027469)",
        "(0.296289, 1.147259, -0.028088)",
        "(0.296526, 1.147314, -0.029341)",
        "(0.296793, 1.147385, -0.030622)",
        "(0.297172, 1.147579, -0.031956)",
        "(0.297704, 1.147947, -0.033418)",
        "(0.297951, 1.148131, -0.034166)",
        "(0.298450, 1.148434, -0.035712)",
        "(0.298952, 1.148655, -0.037339)",
        "(0.299436, 1.148796, -0.039050)",
        "(0.299927, 1.148872, -0.040770)",
        "(0.300165, 1.148858, -0.041602)",
        "(0.300600, 1.148680, -0.043158)",
        "(0.300958, 1.148361, -0.044519)",
        "(0.301278, 1.147962, -0.045544)",
        "(0.301591, 1.147682, -0.046388)",
        "(0.301780, 1.147661, -0.046646)",
        "(0.302178, 1.147753, -0.047108)",
        "(0.302586, 1.148112, -0.047357)",
        "(0.302976, 1.148556, -0.047528)",
        "(0.303368, 1.149109, -0.047678)",
        "(0.303567, 1.149387, -0.047761)",
        "(0.303954, 1.149933, -0.047985)",
        "(0.304344, 1.150457, -0.048345)",
        "(0.304758, 1.150965, -0.048863)",
        "(0.305221, 1.151447, -0.049574)",
        "(0.305454, 1.151684, -0.050057)",
        "(0.305911, 1.152159, -0.051213)",
        "(0.306330, 1.152559, -0.052672)",
        "(0.306739, 1.152847, -0.054431)",
        "(0.307096, 1.152968, -0.056392)",
        "(0.307277, 1.152939, -0.057440)",
        "(0.307652, 1.152721, -0.059457)",
        "(0.307984, 1.152192, -0.061368)",
        "(0.308272, 1.151507, -0.063089)",
        "(0.308555, 1.150737, -0.064549)",
        "(0.308698, 1.150367, -0.065128)",
        "(0.308976, 1.149710, -0.066075)",
        "(0.309201, 1.149118, -0.066642)",
        "(0.309305, 1.148730, -0.066741)",
        "(0.309315, 1.148567, -0.066562)",
        "(0.309323, 1.148447, -0.066458)",
        "(0.309268, 1.148184, -0.065862)",
        "(0.309126, 1.148171, -0.064669)",
        "(0.308958, 1.148347, -0.063434)",
        "(0.308729, 1.148577, -0.062103)",
        "(0.308588, 1.148702, -0.061420)",
        "(0.308258, 1.148944, -0.060046)",
        "(0.307929, 1.149200, -0.058691)",
        "(0.307644, 1.149476, -0.057384)",
        "(0.307404, 1.149760, -0.056194)",
        "(0.307301, 1.149889, -0.055651)",
        "(0.307128, 1.150115, -0.054652)",
        "(0.307008, 1.150261, -0.053812)",
        "(0.306964, 1.150398, -0.053120)",
        "(0.307039, 1.150517, -0.052553)",
        "(0.307099, 1.150576, -0.052366)",
        "(0.307226, 1.150659, -0.052239)",
        "(0.307358, 1.150737, -0.052161)",
        "(0.307521, 1.150859, -0.052108)",
        "(0.307738, 1.151021, -0.052186)",
        "(0.307860, 1.151121, -0.052295)",
        "(0.308119, 1.151336, -0.052614)",
        "(0.308352, 1.151568, -0.053033)",
        "(0.308563, 1.151835, -0.053536)",
        "(0.308699, 1.152079, -0.053947)",
        "(0.308763, 1.152242, -0.054185)",
        "(0.308841, 1.152577, -0.054560)",
        "(0.308896, 1.152978, -0.054912)",
        "(0.308902, 1.153435, -0.055188)",
        "(0.308906, 1.153930, -0.055411)",
        "(0.308913, 1.154258, -0.055527)",
        "(0.308940, 1.154830, -0.055673)",
        "(0.309000, 1.155359, -0.055788)",
        "(0.309093, 1.155834, -0.055915)",
        "(0.309263, 1.156289, -0.056081)",
        "(0.309350, 1.156445, -0.056158)",
        "(0.309589, 1.156798, -0.056355)",
        "(0.309900, 1.157135, -0.056637)",
        "(0.310226, 1.157362, -0.056931)",
        "(0.310561, 1.157506, -0.057224)",
        "(0.310776, 1.157578, -0.057396)",
        "(0.311174, 1.157658, -0.057643)",
        "(0.311634, 1.157677, -0.057882)",
        "(0.312038, 1.157632, -0.058050)",
        "(0.312489, 1.157599, -0.058206)",
        "(0.312719, 1.157603, -0.058233)",
        "(0.313232, 1.157643, -0.058249)",
        "(0.313900, 1.157713, -0.058197)",
        "(0.314495, 1.157741, -0.058107)",
        "(0.315058, 1.157723, -0.057984)",
        "(0.315345, 1.157696, -0.057899)",
        "(0.315950, 1.157625, -0.057724)",
        "(0.316639, 1.157579, -0.057528)",
        "(0.317279, 1.157611, -0.057388)",
        "(0.317911, 1.157628, -0.057274)",
        "(0.318284, 1.157589, -0.057211)",
        "(0.319114, 1.157339, -0.057067)",
        "(0.320006, 1.156814, -0.056947)",
        "(0.320779, 1.156239, -0.056878)",
        "(0.321617, 1.155549, -0.056843)",
        "(0.322055, 1.155164, -0.056822)",
        "(0.322957, 1.154364, -0.056812)",
        "(0.323887, 1.153544, -0.056799)",
        "(0.324856, 1.152728, -0.056745)",
        "(0.325847, 1.151956, -0.056705)",
        "(0.326349, 1.151580, -0.056684)",
        "(0.327355, 1.150802, -0.056623)",
        "(0.328313, 1.150034, -0.056621)",
        "(0.329199, 1.149246, -0.056637)",
        "(0.330037, 1.148491, -0.056684)",
        "(0.330428, 1.148125, -0.056732)",
        "(0.331174, 1.147438, -0.056791)",
        "(0.331882, 1.146752, -0.056821)",
        "(0.332528, 1.146071, -0.056792)",
        "(0.333139, 1.145430, -0.056679)",
        "(0.333427, 1.145151, -0.056603)",
        "(0.333973, 1.144664, -0.056408)",
        "(0.334454, 1.144270, -0.056174)",
        "(0.334874, 1.143895, -0.055805)",
        "(0.335189, 1.143621, -0.055317)",
        "(0.335319, 1.143509, -0.055015)",
        "(0.335513, 1.143329, -0.054269)",
        "(0.335639, 1.143256, -0.053434)",
        "(0.335698, 1.143322, -0.052508)",
        "(0.335694, 1.143548, -0.051645)",
        "(0.335657, 1.143715, -0.051256)",
        "(0.335516, 1.144085, -0.050513)",
        "(0.335301, 1.144458, -0.049838)",
        "(0.335034, 1.144736, -0.049286)",
        "(0.334792, 1.144965, -0.048723)",
        "(0.334670, 1.145062, -0.048399)",
        "(0.334407, 1.145208, -0.047618)",
        "(0.334201, 1.145191, -0.046981)",
        "(0.334004, 1.145081, -0.046466)",
        "(0.333886, 1.144977, -0.046111)",
        "(0.333830, 1.144921, -0.045925)",
        "(0.333740, 1.144773, -0.045577)",
        "(0.333659, 1.144580, -0.045307)",
        "(0.333566, 1.144356, -0.045086)",
        "(0.333483, 1.144196, -0.044923)",
        "(0.333454, 1.144172, -0.044877)",
        "(0.333380, 1.144203, -0.044843)",
        "(0.333190, 1.144431, -0.044985)",
        "(0.332989, 1.144709, -0.045340)",
        "(0.332669, 1.145006, -0.046133)",
        "(0.332518, 1.145038, -0.046544)",
        "(0.332199, 1.144941, -0.047462)",
        "(0.331904, 1.144675, -0.048408)",
        "(0.331648, 1.144138, -0.049218)",
        "(0.331430, 1.143483, -0.049776)",
        "(0.331321, 1.143130, -0.049948)",
        "(0.331145, 1.142504, -0.049995)",
        "(0.331064, 1.142151, -0.049805)",
        "(0.330940, 1.141704, -0.049375)",
        "(0.330798, 1.141374, -0.048629)",
        "(0.330742, 1.141357, -0.048315)",
        "(0.330590, 1.141375, -0.047631)",
        "(0.330391, 1.141569, -0.046900)",
        "(0.330149, 1.141821, -0.046230)",
        "(0.329871, 1.142069, -0.045623)",
        "(0.329773, 1.142117, -0.045465)",
        "(0.329415, 1.142132, -0.045065)",
        "(0.328990, 1.142018, -0.044629)",
        "(0.328564, 1.141798, -0.044199)",
        "(0.328332, 1.141594, -0.043999)",
        "(0.328235, 1.141457, -0.043910)",
        "(0.327990, 1.141075, -0.043709)",
        "(0.327760, 1.140529, -0.043469)",
        "(0.327563, 1.139938, -0.043197)",
        "(0.327300, 1.139291, -0.042901)",
        "(0.327152, 1.138928, -0.042697)",
        "(0.326779, 1.138176, -0.042126)",
        "(0.326308, 1.137392, -0.041328)",
        "(0.325809, 1.136775, -0.040261)",
        "(0.325311, 1.136349, -0.038931)",
        "(0.325056, 1.136244, -0.038102)",
        "(0.324556, 1.136197, -0.036298)",
        "(0.324156, 1.136448, -0.034234)",
        "(0.323874, 1.136949, -0.032006)",
        "(0.323666, 1.137555, -0.029731)",
        "(0.323570, 1.137866, -0.028617)",
        "(0.323462, 1.138490, -0.026503)",
        "(0.323353, 1.139023, -0.024511)",
        "(0.323268, 1.139385, -0.022728)",
        "(0.323153, 1.139663, -0.021074)",
        "(0.323099, 1.139682, -0.020355)",
        "(0.322891, 1.139721, -0.019028)",
        "(0.322719, 1.139682, -0.017878)",
        "(0.322498, 1.139556, -0.016772)",
        "(0.322251, 1.139279, -0.015845)",
        "(0.322104, 1.139070, -0.015404)",
        "(0.321853, 1.138596, -0.014558)",
        "(0.321650, 1.138106, -0.013775)",
        "(0.321541, 1.137649, -0.013088)",
        "(0.321559, 1.137193, -0.012521)",
        "(0.321600, 1.136969, -0.012285)",
        "(0.321796, 1.136472, -0.011918)",
        "(0.322066, 1.135879, -0.011709)",
        "(0.322411, 1.134928, -0.011503)",
        "(0.322742, 1.133909, -0.011483)",
        "(0.322930, 1.133382, -0.011545)",
        "(0.323260, 1.132363, -0.011742)",
        "(0.323503, 1.131406, -0.012091)",
        "(0.323607, 1.130597, -0.012549)",
        "(0.323493, 1.130101, -0.013117)",
        "(0.323339, 1.129993, -0.013454)",
        "(0.322874, 1.130036, -0.014138)",
        "(0.322104, 1.130392, -0.014890)",
        "(0.321050, 1.131063, -0.015692)",
        "(0.319761, 1.131871, -0.016416)",
        "(0.319063, 1.132343, -0.016760)",
        "(0.317603, 1.133458, -0.017393)",
        "(0.316131, 1.134687, -0.017889)",
        "(0.314705, 1.135854, -0.018236)",
        "(0.313357, 1.136795, -0.018398)",
        "(0.312761, 1.137174, -0.018355)",
        "(0.311698, 1.137907, -0.018142)",
        "(0.310766, 1.138462, -0.017793)",
        "(0.309893, 1.138707, -0.017214)",
        "(0.309070, 1.138797, -0.016505)",
        "(0.308685, 1.138822, -0.016111)",
        "(0.307922, 1.138939, -0.015305)",
        "(0.307205, 1.139369, -0.014529)",
        "(0.306562, 1.140015, -0.013905)",
        "(0.305898, 1.140850, -0.013321)",
        "(0.305558, 1.141315, -0.013090)",
        "(0.304857, 1.142195, -0.012728)",
        "(0.304111, 1.142992, -0.012604)",
        "(0.303281, 1.143680, -0.012736)",
        "(0.302466, 1.144278, -0.013066)",
        "(0.302066, 1.144565, -0.013309)",
        "(0.301326, 1.145218, -0.013871)",
        "(0.300879, 1.145870, -0.014505)",
        "(0.300518, 1.146469, -0.015125)",
        "(0.300217, 1.146958, -0.015734)",
        "(0.300112, 1.147165, -0.016060)",
        "(0.299990, 1.147473, -0.016594)",
        "(0.299916, 1.147793, -0.017224)",
        "(0.299924, 1.148052, -0.017865)",
        "(0.300010, 1.148155, -0.018412)",
        "(0.300082, 1.148161, -0.018683)",
        "(0.300219, 1.148096, -0.019180)",
        "(0.300389, 1.147919, -0.019683)",
        "(0.300590, 1.147609, -0.020229)",
        "(0.300772, 1.147330, -0.020613)",
        "(0.300887, 1.147117, -0.020854)",
        "(0.301075, 1.146616, -0.021218)",
        "(0.301253, 1.146145, -0.021423)",
        "(0.301551, 1.145525, -0.021586)",
        "(0.301827, 1.145098, -0.021583)",
        "(0.302119, 1.144727, -0.021557)",
        "(0.302683, 1.144194, -0.021417)",
        "(0.303343, 1.143670, -0.021200)",
        "(0.304128, 1.143021, -0.020903)",
        "(0.304953, 1.142240, -0.020560)",
        "(0.305370, 1.141828, -0.020395)",
        "(0.306265, 1.141021, -0.020125)",
        "(0.307200, 1.140188, -0.019895)",
        "(0.308158, 1.139303, -0.019707)",
        "(0.309135, 1.138414, -0.019576)",
        "(0.309643, 1.137979, -0.019509)",
        "(0.310685, 1.137131, -0.019407)",
        "(0.311730, 1.136346, -0.019352)",
        "(0.312762, 1.135566, -0.019371)",
        "(0.313774, 1.134805, -0.019442)",
        "(0.314269, 1.134429, -0.019512)",
        "(0.315219, 1.133639, -0.019695)",
        "(0.316139, 1.132848, -0.019891)",
        "(0.317076, 1.132147, -0.020118)",
        "(0.318018, 1.131498, -0.020331)",
        "(0.318481, 1.131214, -0.020433)",
        "(0.319395, 1.130757, -0.020666)",
        "(0.320186, 1.130407, -0.020885)",
        "(0.320804, 1.130165, -0.021078)",
        "(0.321336, 1.129993, -0.021291)",
        "(0.321608, 1.129940, -0.021422)",
        "(0.322050, 1.129903, -0.021631)",
        "(0.322446, 1.129925, -0.021801)",
        "(0.322785, 1.129967, -0.021889)",
        "(0.323120, 1.130023, -0.021965)",
        "(0.323363, 1.130071, -0.022002)",
        "(0.323722, 1.130110, -0.021998)",
        "(0.324084, 1.130135, -0.021972)",
        "(0.324475, 1.130155, -0.021897)",
        "(0.324871, 1.130208, -0.021786)",
        "(0.325104, 1.130264, -0.021717)",
        "(0.325488, 1.130392, -0.021588)",
        "(0.325851, 1.130528, -0.021461)",
        "(0.326231, 1.130722, -0.021319)",
        "(0.326541, 1.130948, -0.021233)",
        "(0.326703, 1.131085, -0.021209)",
        "(0.326947, 1.131348, -0.021205)",
        "(0.327155, 1.131655, -0.021290)",
        "(0.327320, 1.131979, -0.021486)",
        "(0.327451, 1.132282, -0.021770)",
        "(0.327507, 1.132480, -0.021985)",
        "(0.327612, 1.132870, -0.022463)",
        "(0.327739, 1.133321, -0.023037)",
        "(0.327853, 1.133734, -0.023587)",
        "(0.328006, 1.134184, -0.024238)",
        "(0.328080, 1.134420, -0.024621)",
        "(0.328217, 1.134714, -0.025199)",
        "(0.328306, 1.134928, -0.025672)",
        "(0.328398, 1.135188, -0.026261)",
        "(0.328488, 1.135445, -0.026769)",
        "(0.328530, 1.135571, -0.026972)",
        "(0.328603, 1.135828, -0.027325)",
        "(0.328647, 1.136114, -0.027699)",
        "(0.328611, 1.136355, -0.027972)",
        "(0.328547, 1.136554, -0.028150)",
        "(0.328487, 1.136701, -0.028251)",
        "(0.328331, 1.137019, -0.028401)",
        "(0.328143, 1.137352, -0.028474)",
        "(0.327917, 1.137682, -0.028532)",
        "(0.327639, 1.138016, -0.028626)",
        "(0.327507, 1.138143, -0.028673)",
        "(0.327258, 1.138311, -0.028763)",
        "(0.327007, 1.138410, -0.028865)",
        "(0.326751, 1.138466, -0.028992)",
        "(0.326525, 1.138489, -0.029128)",
        "(0.326404, 1.138485, -0.029211)",
        "(0.326231, 1.138431, -0.029360)",
        "(0.326111, 1.138352, -0.029513)",
        "(0.326000, 1.138201, -0.029738)",
        "(0.325878, 1.137935, -0.030037)",
        "(0.325811, 1.137749, -0.030233)",
        "(0.325736, 1.137430, -0.030561)",
        "(0.325732, 1.137154, -0.030869)",
        "(0.325774, 1.136895, -0.031135)",
        "(0.325786, 1.136595, -0.031389)",
        "(0.325782, 1.136421, -0.031532)",
        "(0.325723, 1.136111, -0.031805)",
        "(0.325627, 1.135913, -0.032056)",
        "(0.325521, 1.135811, -0.032285)",
        "(0.325373, 1.135758, -0.032531)",
        "(0.325300, 1.135741, -0.032638)",
        "(0.325158, 1.135730, -0.032803)",
        "(0.325003, 1.135722, -0.032940)",
        "(0.324850, 1.135687, -0.033049)",
        "(0.324714, 1.135625, -0.033119)",
        "(0.324678, 1.135592, -0.033143)",
        "(0.324627, 1.135489, -0.033186)",
        "(0.324596, 1.135351, -0.033219)",
        "(0.324581, 1.135155, -0.033281)",
        "(0.324580, 1.135028, -0.033346)",
        "(0.324576, 1.134968, -0.033391)",
        "(0.324563, 1.134906, -0.033510)",
        "(0.324519, 1.134954, -0.033761)",
        "(0.324442, 1.135125, -0.034191)",
        "(0.324367, 1.135297, -0.034691)",
        "(0.324345, 1.135320, -0.034865)",
        "(0.324272, 1.135269, -0.035119)",
        "(0.324222, 1.135154, -0.035277)",
        "(0.324166, 1.134964, -0.035331)",
        "(0.324115, 1.134762, -0.035233)",
        "(0.324081, 1.134550, -0.034954)",
        "(0.324072, 1.134234, -0.033923)",
        "(0.324250, 1.134323, -0.032878)",
        "(0.324560, 1.134673, -0.031636)",
        "(0.324997, 1.135243, -0.030284)",
        "(0.325236, 1.135605, -0.029644)",
        "(0.325732, 1.136382, -0.028433)",
        "(0.326277, 1.137184, -0.027376)",
        "(0.326738, 1.137923, -0.026561)",
        "(0.327151, 1.138517, -0.026084)",
        "(0.327317, 1.138749, -0.025976)",
        "(0.327478, 1.138953, -0.026121)",
        "(0.327724, 1.139338, -0.026401)",
        "(0.327982, 1.139682, -0.027100)",
        "(0.328192, 1.139943, -0.028142)",
        "(0.328307, 1.140055, -0.028740)",
        "(0.328522, 1.140262, -0.030098)",
        "(0.328740, 1.140434, -0.031638)",
        "(0.328946, 1.140457, -0.033280)",
        "(0.329135, 1.140377, -0.034938)",
        "(0.329243, 1.140345, -0.035771)",
        "(0.329493, 1.140324, -0.037414)",
        "(0.329729, 1.140272, -0.038996)",
        "(0.329947, 1.140172, -0.040413)",
        "(0.330105, 1.140057, -0.041692)",
        "(0.330167, 1.140017, -0.042265)",
        "(0.330275, 1.139949, -0.043298)",
        "(0.330337, 1.139930, -0.044127)",
        "(0.330339, 1.139953, -0.044779)",
        "(0.330307, 1.140022, -0.045132)",
        "(0.330267, 1.140063, -0.045210)",
        "(0.330210, 1.140132, -0.045259)",
        "(0.330120, 1.140250, -0.045272)",
        "(0.329987, 1.140438, -0.045166)",
        "(0.329817, 1.140647, -0.044908)",
        "(0.329710, 1.140742, -0.044726)",
        "(0.329493, 1.140823, -0.044388)",
        "(0.329204, 1.140846, -0.043988)",
        "(0.328861, 1.140854, -0.043443)",
        "(0.328445, 1.140979, -0.042626)",
        "(0.328304, 1.141107, -0.042257)",
        "(0.328038, 1.141501, -0.041494)",
        "(0.327712, 1.142027, -0.040747)",
        "(0.327316, 1.142711, -0.040080)",
        "(0.326820, 1.143520, -0.039596)",
        "(0.326555, 1.143975, -0.039404)",
        "(0.325968, 1.144834, -0.039037)",
        "(0.325285, 1.145625, -0.038767)",
        "(0.324441, 1.146299, -0.038512)",
        "(0.323515, 1.146799, -0.038257)",
        "(0.323032, 1.147019, -0.038135)",
        "(0.322021, 1.147468, -0.037866)",
        "(0.321039, 1.148000, -0.037532)",
        "(0.320138, 1.148673, -0.037189)",
        "(0.319370, 1.149466, -0.036828)",
        "(0.319062, 1.149898, -0.036668)",
        "(0.318500, 1.150717, -0.036427)",
        "(0.318049, 1.151364, -0.036269)",
        "(0.317684, 1.151737, -0.036238)",
        "(0.317532, 1.151732, -0.036342)",
        "(0.317433, 1.151713, -0.036415)",
        "(0.317222, 1.151654, -0.036606)",
        "(0.316897, 1.151443, -0.037018)",
        "(0.316490, 1.150949, -0.037698)",
        "(0.316120, 1.150348, -0.038528)",
        "(0.315939, 1.150034, -0.038994)",
        "(0.315754, 1.149569, -0.039723)",
        "(0.315689, 1.149239, -0.040273)",
        "(0.315661, 1.148912, -0.040778)",
        "(0.315669, 1.148552, -0.041288)",
        "(0.315679, 1.148345, -0.041530)",
        "(0.315715, 1.147862, -0.042036)",
        "(0.315766, 1.147390, -0.042482)",
        "(0.315819, 1.147021, -0.042889)",
        "(0.315888, 1.146739, -0.043348)",
        "(0.315938, 1.146645, -0.043577)",
        "(0.316036, 1.146518, -0.044045)",
        "(0.316127, 1.146415, -0.044580)",
        "(0.316176, 1.146256, -0.045117)",
        "(0.316215, 1.146061, -0.045549)",
        "(0.316243, 1.145951, -0.045734)",
        "(0.316305, 1.145712, -0.046023)",
        "(0.316381, 1.145405, -0.046287)",
        "(0.316435, 1.145105, -0.046473)",
        "(0.316475, 1.144749, -0.046584)",
        "(0.316493, 1.144600, -0.046573)",
        "(0.316542, 1.144376, -0.046451)",
        "(0.316640, 1.144159, -0.046136)",
        "(0.316796, 1.144042, -0.045685)",
        "(0.316971, 1.144040, -0.045220)",
        "(0.317079, 1.144048, -0.044908)",
        "(0.317259, 1.144047, -0.044348)",
        "(0.317401, 1.144008, -0.043853)",
        "(0.317533, 1.143943, -0.043443)",
        "(0.317670, 1.143903, -0.043082)",
        "(0.317760, 1.143878, -0.042865)",
        "(0.317926, 1.143844, -0.042515)",
        "(0.318096, 1.143815, -0.042190)",
        "(0.318258, 1.143814, -0.041994)",
        "(0.318459, 1.143835, -0.041817)",
        "(0.318592, 1.143860, -0.041752)",
        "(0.318811, 1.143896, -0.041702)",
        "(0.319064, 1.143919, -0.041716)",
        "(0.319349, 1.143903, -0.041804)",
        "(0.319667, 1.143856, -0.041988)",
        "(0.319844, 1.143799, -0.042126)",
        "(0.320086, 1.143669, -0.042303)",
        "(0.320325, 1.143548, -0.042426)",
        "(0.320597, 1.143472, -0.042496)",
        "(0.320916, 1.143440, -0.042526)",
        "(0.321081, 1.143425, -0.042534)",
        "(0.321375, 1.143344, -0.042505)",
        "(0.321688, 1.143102, -0.042354)",
        "(0.321932, 1.142838, -0.042124)",
        "(0.322174, 1.142658, -0.041881)",
        "(0.322311, 1.142577, -0.041720)",
        "(0.322549, 1.142463, -0.041377)",
        "(0.322729, 1.142447, -0.041108)",
        "(0.322922, 1.142505, -0.040857)",
        "(0.323124, 1.142646, -0.040717)",
        "(0.323228, 1.142752, -0.040740)",
        "(0.323405, 1.142958, -0.040984)",
        "(0.323610, 1.143198, -0.041486)",
        "(0.323807, 1.143494, -0.042283)",
        "(0.323989, 1.143805, -0.043232)",
        "(0.324094, 1.143972, -0.043799)",
        "(0.324301, 1.144294, -0.045083)",
        "(0.324555, 1.144611, -0.046567)",
        "(0.324831, 1.144872, -0.048206)",
        "(0.325104, 1.145061, -0.049980)",
        "(0.325233, 1.145103, -0.050867)",
        "(0.325527, 1.145171, -0.052571)",
        "(0.325844, 1.145184, -0.054161)",
        "(0.326139, 1.145133, -0.055620)",
        "(0.326443, 1.145068, -0.056903)",
        "(0.326592, 1.145036, -0.057478)",
        "(0.326904, 1.145003, -0.058481)",
        "(0.327175, 1.144986, -0.059309)",
        "(0.327395, 1.144948, -0.059846)",
        "(0.327506, 1.144883, -0.060022)",
        "(0.327534, 1.144864, -0.059988)",
        "(0.327636, 1.144835, -0.059988)",
        "(0.327806, 1.144779, -0.059789)",
        "(0.327884, 1.144585, -0.058947)",
        "(0.327800, 1.144361, -0.057853)",
        "(0.327739, 1.144265, -0.057213)",
        "(0.327653, 1.144088, -0.055785)",
        "(0.327549, 1.143927, -0.054116)",
        "(0.327411, 1.143756, -0.052236)",
        "(0.327251, 1.143577, -0.050221)",
        "(0.327158, 1.143483, -0.049186)",
        "(0.326974, 1.143330, -0.047069)",
        "(0.326790, 1.143267, -0.044958)",
        "(0.326599, 1.143245, -0.042828)",
        "(0.326436, 1.143289, -0.040714)",
        "(0.326346, 1.143325, -0.039702)",
        "(0.326162, 1.143355, -0.037752)",
        "(0.325986, 1.143348, -0.035931)",
        "(0.325799, 1.143295, -0.034234)",
        "(0.325569, 1.143157, -0.032669)",
        "(0.325440, 1.143059, -0.031923)",
        "(0.325244, 1.142888, -0.030487)",
        "(0.325119, 1.142766, -0.029142)",
        "(0.324998, 1.142589, -0.027870)",
        "(0.324826, 1.142299, -0.026627)",
        "(0.324746, 1.142118, -0.026009)",
        "(0.324607, 1.141813, -0.024818)",
        "(0.324517, 1.141592, -0.023666)",
        "(0.324430, 1.141450, -0.022514)",
        "(0.324337, 1.141362, -0.021315)",
        "(0.324305, 1.141315, -0.020694)",
        "(0.324263, 1.141286, -0.019464)",
        "(0.324175, 1.141297, -0.018285)",
        "(0.324063, 1.141323, -0.017206)",
        "(0.323927, 1.141366, -0.016218)",
        "(0.323884, 1.141396, -0.015786)",
        "(0.323725, 1.141446, -0.014996)",
        "(0.323605, 1.141505, -0.014419)",
        "(0.323560, 1.141553, -0.014152)",
        "(0.323516, 1.141625, -0.013818)",
        "(0.323513, 1.141659, -0.013748)",
        "(0.323494, 1.141747, -0.013588)",
        "(0.323472, 1.141802, -0.013535)",
        "(0.323443, 1.141729, -0.013655)",
        "(0.323444, 1.141526, -0.013918)",
        "(0.323453, 1.141395, -0.014107)",
        "(0.323533, 1.141209, -0.014491)",
        "(0.323674, 1.141193, -0.014901)",
        "(0.323854, 1.141279, -0.015361)",
        "(0.324043, 1.141421, -0.015851)",
        "(0.324131, 1.141522, -0.016130)",
        "(0.324280, 1.141773, -0.016760)",
        "(0.324438, 1.142106, -0.017503)",
        "(0.324619, 1.142525, -0.018377)",
        "(0.324867, 1.142941, -0.019374)",
        "(0.325013, 1.143104, -0.019893)",
        "(0.325309, 1.143353, -0.020989)",
        "(0.325630, 1.143523, -0.022172)",
        "(0.325996, 1.143588, -0.023453)",
        "(0.326393, 1.143612, -0.024827)",
        "(0.326595, 1.143600, -0.025538)",
        "(0.327006, 1.143566, -0.026987)",
        "(0.327436, 1.143517, -0.028490)",
        "(0.327941, 1.143512, -0.030005)",
        "(0.328470, 1.143520, -0.031549)",
        "(0.328732, 1.143512, -0.032333)",
        "(0.329231, 1.143434, -0.033889)",
        "(0.329706, 1.143264, -0.035402)",
        "(0.330168, 1.143109, -0.036932)",
        "(0.330644, 1.143025, -0.038439)",
        "(0.330875, 1.143013, -0.039183)",
        "(0.331313, 1.142917, -0.040635)",
        "(0.331671, 1.142740, -0.042030)",
        "(0.332004, 1.142533, -0.043341)",
        "(0.332339, 1.142389, -0.044574)",
        "(0.332520, 1.142364, -0.045173)",
        "(0.332866, 1.142332, -0.046288)",
        "(0.333172, 1.142289, -0.047235)",
        "(0.333412, 1.142116, -0.047927)",
        "(0.333514, 1.141896, -0.048238)",
        "(0.333577, 1.141732, -0.048459)",
        "(0.333657, 1.141381, -0.048783)",
        "(0.333674, 1.140885, -0.048885)",
        "(0.333582, 1.140279, -0.048629)",
        "(0.333388, 1.139755, -0.048051)",
        "(0.333249, 1.139518, -0.047631)",
        "(0.332980, 1.139110, -0.046598)",
        "(0.332689, 1.138834, -0.045335)",
        "(0.332387, 1.138681, -0.043918)",
        "(0.332013, 1.138579, -0.042416)",
        "(0.331791, 1.138534, -0.041637)",
        "(0.331288, 1.138434, -0.040108)",
        "(0.330732, 1.138345, -0.038565)",
        "(0.330138, 1.138278, -0.037025)",
        "(0.329525, 1.138255, -0.035545)",
        "(0.329237, 1.138253, -0.034832)",
        "(0.328648, 1.138179, -0.033467)",
        "(0.328055, 1.138011, -0.032157)",
        "(0.327398, 1.137754, -0.030892)",
        "(0.326781, 1.137498, -0.029665)",
        "(0.326492, 1.137382, -0.029069)",
        "(0.325891, 1.137182, -0.027912)",
        "(0.325261, 1.137011, -0.026771)",
        "(0.324597, 1.136889, -0.025658)",
        "(0.323948, 1.136929, -0.024602)",
        "(0.323646, 1.137010, -0.024096)",
        "(0.323028, 1.137240, -0.023135)",
        "(0.322401, 1.137467, -0.022239)",
        "(0.321722, 1.137699, -0.021440)",
        "(0.321087, 1.138011, -0.020768)",
        "(0.320785, 1.138217, -0.020476)",
        "(0.320207, 1.138644, -0.019998)",
        "(0.319674, 1.139109, -0.019685)"
    ],
    "rightHandRotations": [
        "(8.151570, 279.930700, 255.173700)",
        "(8.142024, 279.949500, 255.176400)",
        "(8.136201, 279.958000, 255.180500)",
        "(8.122195, 279.939800, 255.185900)",
        "(8.115043, 279.913500, 255.186700)",
        "(8.117167, 279.878800, 255.176900)",
        "(8.122987, 279.880600, 255.172300)",
        "(8.134821, 279.956200, 255.219900)",
        "(8.109990, 279.915700, 255.230200)",
        "(8.114250, 279.882400, 255.223600)",
        "(8.135957, 279.911800, 255.235500)",
        "(8.135292, 279.898600, 255.248500)",
        "(8.130268, 279.855200, 255.266400)",
        "(8.141433, 279.827800, 255.275300)",
        "(8.164926, 279.785900, 255.283200)",
        "(8.193913, 279.788800, 255.291000)",
        "(8.209973, 279.801200, 255.287100)",
        "(8.221215, 279.794300, 255.284600)",
        "(8.244534, 279.798100, 255.290100)",
        "(8.307859, 279.808700, 255.301800)",
        "(8.326292, 279.804400, 255.305900)",
        "(8.370356, 279.807700, 255.332200)",
        "(8.395044, 279.788600, 255.341000)",
        "(8.393174, 279.769200, 255.367300)",
        "(8.361226, 279.736000, 255.447700)",
        "(8.307524, 279.676100, 255.528400)",
        "(8.215928, 279.630900, 255.630500)",
        "(8.160760, 279.650600, 255.694500)",
        "(8.050115, 279.666300, 255.782600)",
        "(7.826674, 279.797800, 255.990100)",
        "(7.595608, 279.999900, 256.317900)",
        "(7.174483, 280.208200, 256.763200)",
        "(6.621573, 280.295200, 257.330800)",
        "(6.347163, 280.332400, 257.565300)",
        "(5.957672, 280.338700, 257.963800)",
        "(5.710623, 280.280100, 258.192100)",
        "(5.565845, 280.155900, 258.296000)",
        "(5.627873, 280.019500, 258.245800)",
        "(5.622799, 279.899000, 258.260200)",
        "(5.517464, 279.700200, 258.429300)",
        "(5.468326, 279.435500, 258.589500)",
        "(5.476763, 279.171600, 258.657100)",
        "(5.480057, 278.953400, 258.758100)",
        "(5.465828, 278.807600, 258.816800)",
        "(5.462748, 278.520400, 258.918100)",
        "(5.467976, 278.215200, 258.970500)",
        "(5.470424, 277.924200, 259.047000)",
        "(5.479750, 277.690300, 259.150800)",
        "(5.487131, 277.567100, 259.183000)",
        "(5.508478, 277.270300, 259.220800)",
        "(5.512638, 277.051100, 259.296700)",
        "(5.483470, 276.916200, 259.395900)",
        "(5.529944, 276.805200, 259.433700)",
        "(5.563424, 276.749700, 259.413100)",
        "(5.573299, 276.693300, 259.457000)",
        "(5.570149, 276.615700, 259.522200)",
        "(5.566905, 276.502400, 259.590800)",
        "(5.606988, 276.487200, 259.627400)",
        "(5.639985, 276.467700, 259.629900)",
        "(5.697257, 276.459100, 259.656800)",
        "(5.731363, 276.459200, 259.714700)",
        "(5.787159, 276.452300, 259.749700)",
        "(5.836669, 276.455000, 259.751000)",
        "(5.863177, 276.460200, 259.765100)",
        "(5.932078, 276.423200, 259.817400)",
        "(6.152533, 276.350600, 259.750500)",
        "(6.220959, 276.462700, 259.674500)",
        "(6.158166, 276.662600, 259.740200)",
        "(6.147908, 276.731800, 259.770700)",
        "(6.147826, 276.807000, 259.790500)",
        "(6.208179, 276.849400, 259.884000)",
        "(6.229145, 276.922700, 260.000500)",
        "(6.234935, 276.825900, 260.246100)",
        "(6.142203, 276.841500, 260.464100)",
        "(5.788392, 276.970600, 261.079400)",
        "(4.728594, 277.201800, 262.726700)",
        "(3.021006, 277.879000, 265.209900)",
        "(0.779449, 278.524400, 267.821100)",
        "(359.416700, 278.784500, 269.229600)",
        "(356.233600, 279.333300, 272.499500)",
        "(352.271000, 280.017000, 276.954400)",
        "(347.336400, 280.519400, 281.841800)",
        "(344.744500, 280.543900, 284.306700)",
        "(339.659900, 280.222800, 289.082800)",
        "(334.719200, 279.794500, 293.549000)",
        "(329.650000, 279.370200, 298.035900)",
        "(324.421200, 278.994400, 302.256900)",
        "(321.980800, 278.861800, 303.944500)",
        "(317.574600, 278.548000, 307.021500)",
        "(313.310200, 278.297700, 309.592000)",
        "(308.551000, 278.044500, 312.308900)",
        "(303.959700, 277.651100, 315.145900)",
        "(301.972200, 277.432300, 316.325400)",
        "(298.313300, 277.149700, 318.117300)",
        "(294.761400, 276.636200, 319.939800)",
        "(291.606300, 276.310700, 321.370300)",
        "(288.552800, 276.374100, 322.366400)",
        "(287.146300, 276.137400, 322.996500)",
        "(284.757000, 275.485900, 324.304100)",
        "(282.853400, 274.916700, 325.263400)",
        "(281.067700, 273.827300, 326.597000)",
        "(279.678500, 272.213800, 328.635000)",
        "(278.754100, 270.280300, 330.784500)",
        "(278.459800, 269.371300, 331.644100)",
        "(278.003100, 268.005600, 332.890200)",
        "(277.477500, 266.513900, 334.085900)",
        "(276.918600, 265.214100, 335.380200)",
        "(276.603900, 264.376400, 336.213700)",
        "(276.162700, 263.002800, 337.508700)",
        "(275.924100, 261.331300, 339.091500)",
        "(275.809500, 260.526200, 339.790700)",
        "(275.650000, 260.660600, 339.512200)",
        "(275.470500, 259.893100, 340.178100)",
        "(275.435500, 259.773200, 340.258100)",
        "(275.331900, 260.786500, 339.174500)",
        "(275.387800, 261.803100, 338.014800)",
        "(275.553800, 259.566700, 340.043400)",
        "(275.534400, 258.860200, 340.528600)",
        "(275.521800, 258.554000, 340.563800)",
        "(275.497300, 256.779400, 342.066000)",
        "(275.529900, 253.805700, 344.754500)",
        "(275.729600, 250.770600, 347.507700)",
        "(275.792000, 248.860200, 349.329500)",
        "(275.883200, 245.621500, 352.430800)",
        "(275.945300, 244.472200, 353.375200)",
        "(275.891500, 244.506100, 353.220000)",
        "(275.878500, 245.276900, 352.406000)",
        "(275.871600, 245.521500, 352.217800)",
        "(275.765100, 245.984900, 351.774400)",
        "(275.523100, 248.058400, 349.753300)",
        "(275.629600, 251.004400, 346.891700)",
        "(275.776400, 254.964500, 343.093600)",
        "(275.833600, 256.994400, 341.110500)",
        "(276.001300, 261.000500, 337.215800)",
        "(276.255200, 264.330800, 333.937400)",
        "(276.521900, 266.606800, 331.580500)",
        "(276.874000, 267.564700, 330.578600)",
        "(277.062700, 267.577900, 330.525700)",
        "(277.473900, 266.078300, 331.919000)",
        "(277.844200, 264.304300, 333.584700)",
        "(278.199600, 262.335900, 335.486900)",
        "(278.400800, 260.965700, 336.946300)",
        "(278.529400, 260.772400, 336.995800)",
        "(278.543400, 260.903400, 336.870400)",
        "(278.451700, 261.381100, 336.402400)",
        "(278.422100, 262.307300, 335.407800)",
        "(278.386700, 262.827100, 334.884600)",
        "(278.399800, 262.915600, 334.787300)",
        "(278.463100, 263.115700, 334.555400)",
        "(278.619000, 263.280600, 334.288400)",
        "(278.939100, 262.670700, 334.799200)",
        "(279.214200, 262.178300, 335.273700)",
        "(279.383100, 261.939100, 335.470100)",
        "(279.494900, 261.881500, 335.517200)",
        "(279.687100, 261.760300, 335.672500)",
        "(279.825400, 261.579200, 335.929500)",
        "(279.929700, 262.049800, 335.501700)",
        "(280.002500, 262.329600, 335.236500)",
        "(280.161900, 262.433200, 335.221500)",
        "(280.261600, 262.553600, 335.191300)",
        "(280.222300, 262.650100, 335.138800)",
        "(280.169400, 262.706700, 335.148300)",
        "(280.135300, 262.638700, 335.256300)",
        "(280.060800, 262.532600, 335.417900)",
        "(279.999100, 262.616000, 335.391200)",
        "(279.952500, 262.580900, 335.427900)",
        "(279.912800, 262.470700, 335.566000)",
        "(279.900800, 262.404700, 335.651800)",
        "(279.922300, 262.460200, 335.604500)",
        "(280.003900, 262.514200, 335.551700)",
        "(280.102400, 262.618600, 335.452500)",
        "(280.215400, 262.807900, 335.256500)",
        "(280.267600, 262.839100, 335.217200)",
        "(280.307700, 262.850800, 335.222000)",
        "(280.316700, 262.924000, 335.134300)",
        "(280.338300, 262.860500, 335.187200)",
        "(280.471200, 262.645100, 335.333300)",
        "(280.661700, 262.474200, 335.363500)",
        "(280.767000, 262.451400, 335.294400)",
        "(280.898900, 262.144900, 335.438200)",
        "(281.022800, 261.811900, 335.511500)",
        "(281.201700, 261.411100, 335.515800)",
        "(281.253900, 261.062100, 335.668200)",
        "(281.344400, 260.233800, 336.042600)",
        "(281.303600, 259.066100, 336.612500)",
        "(281.056600, 257.442000, 337.603300)",
        "(280.857500, 255.097600, 339.386300)",
        "(280.742100, 254.015900, 340.234100)",
        "(280.635400, 251.843000, 341.852800)",
        "(280.876000, 249.136600, 344.116100)",
        "(280.995700, 246.290000, 346.676200)",
        "(281.005100, 244.075100, 348.397300)",
        "(280.819600, 241.582600, 350.549500)",
        "(280.717500, 239.789800, 352.311900)",
        "(280.480700, 236.112700, 355.885000)",
        "(279.780600, 232.821000, 358.965400)",
        "(279.042900, 228.916600, 2.682742)",
        "(278.754900, 226.797900, 4.829252)",
        "(278.385500, 222.546100, 9.272211)",
        "(277.970700, 217.524300, 14.447280)",
        "(277.598100, 212.289900, 19.689550)",
        "(277.364300, 207.161100, 25.046470)",
        "(277.264900, 201.403100, 31.039960)",
        "(277.278100, 198.819500, 33.775120)",
        "(277.311100, 193.526000, 39.354050)",
        "(277.447300, 188.340300, 44.780040)",
        "(277.827100, 184.043200, 49.440510)",
        "(278.227400, 179.312200, 54.557280)",
        "(278.438900, 177.000200, 57.063020)",
        "(278.809000, 172.318500, 62.122670)",
        "(279.186000, 168.037400, 66.853360)",
        "(279.521100, 164.907800, 70.494020)",
        "(279.813100, 162.411200, 73.604980)",
        "(279.931600, 161.096500, 75.204180)",
        "(280.223600, 157.989200, 78.922550)",
        "(280.486100, 155.036600, 82.538150)",
        "(280.710500, 152.309800, 85.943470)",
        "(280.928600, 149.500300, 89.381750)",
        "(281.021400, 148.513400, 90.673930)",
        "(281.179300, 146.651900, 93.383160)",
        "(281.355200, 145.175800, 95.799180)",
        "(281.372600, 144.028400, 97.745020)",
        "(281.388700, 143.487000, 98.710070)",
        "(281.466300, 142.307100, 100.812000)",
        "(281.490600, 141.301600, 102.523600)",
        "(281.510600, 140.517500, 104.147500)",
        "(281.528500, 140.392700, 105.399000)",
        "(281.463600, 140.313900, 105.987300)",
        "(281.247000, 140.126700, 107.006300)",
        "(280.912700, 140.219000, 107.821000)",
        "(280.605100, 140.399500, 108.630800)",
        "(280.365300, 141.074900, 109.067500)",
        "(280.140200, 141.544200, 109.593500)",
        "(280.046800, 141.657900, 109.880700)",
        "(279.814200, 141.850400, 110.626500)",
        "(279.575600, 142.840600, 110.747900)",
        "(279.196900, 143.586900, 110.835900)",
        "(279.016500, 144.088700, 110.777500)",
        "(278.677100, 145.642400, 110.228800)",
        "(278.303900, 146.712900, 110.002700)",
        "(277.882900, 147.768100, 109.764900)",
        "(277.403500, 149.533200, 108.903500)",
        "(277.110300, 150.020400, 108.849600)",
        "(276.529000, 151.758200, 107.884000)",
        "(275.893600, 153.630500, 106.810500)",
        "(275.233500, 155.407500, 105.657000)",
        "(274.476100, 158.127600, 103.668200)",
        "(273.735400, 163.240700, 99.240790)",
        "(273.389600, 166.542600, 96.206800)",
        "(272.756000, 175.455400, 87.929480)",
        "(272.173100, 189.603400, 74.439580)",
        "(271.703400, 209.587600, 54.983120)",
        "(271.526600, 221.397600, 43.396400)",
        "(271.489100, 253.452100, 11.890950)",
        "(271.990200, 278.837600, 347.137200)",
        "(272.634600, 291.201100, 335.222900)",
        "(273.255600, 296.362500, 330.539100)",
        "(273.483800, 298.103500, 329.039200)",
        "(274.123000, 301.732500, 325.796500)",
        "(274.879300, 303.186200, 324.733200)",
        "(275.655900, 304.298800, 324.050900)",
        "(276.125400, 305.035300, 323.521500)",
        "(276.662300, 305.804200, 322.951500)",
        "(276.943500, 305.987500, 322.808700)",
        "(277.440700, 305.794000, 322.990800)",
        "(278.187800, 305.659200, 323.237300)",
        "(279.104500, 305.173900, 323.684400)",
        "(279.519500, 305.284200, 323.493600)",
        "(280.450500, 305.537700, 322.991100)",
        "(281.479600, 305.121400, 323.266300)",
        "(282.676500, 304.887500, 323.461200)",
        "(283.816000, 305.173300, 322.941300)",
        "(284.335900, 305.800400, 322.150500)",
        "(285.336100, 306.408900, 321.191300)",
        "(286.385500, 306.061300, 321.081000)",
        "(287.533000, 305.001100, 321.731100)",
        "(288.632400, 303.890900, 322.530500)",
        "(289.130600, 303.463400, 322.670000)",
        "(290.084800, 302.557800, 322.905700)",
        "(291.061600, 301.553300, 323.316800)",
        "(292.036100, 300.140100, 323.971200)",
        "(292.972700, 298.681800, 324.693100)",
        "(293.404700, 298.219600, 324.818200)",
        "(294.387200, 297.381700, 324.809400)",
        "(295.416900, 296.354700, 324.841000)",
        "(296.362600, 295.423600, 324.910300)",
        "(297.124700, 294.727200, 324.665300)",
        "(297.515400, 294.371300, 324.539000)",
        "(298.452500, 293.607000, 324.221100)",
        "(299.309300, 293.055100, 323.754500)",
        "(300.073600, 292.633500, 323.171000)",
        "(300.874400, 291.961800, 322.625900)",
        "(301.239600, 291.531800, 322.433900)",
        "(301.880900, 290.361000, 322.396400)",
        "(302.341600, 289.469500, 322.117500)",
        "(302.765700, 288.754500, 321.409700)",
        "(303.221600, 287.271500, 321.509000)",
        "(303.360100, 286.595200, 321.572300)",
        "(303.592600, 285.585000, 321.243000)",
        "(303.837100, 284.451800, 321.046400)",
        "(304.029300, 283.195400, 321.085900)",
        "(304.060100, 282.099400, 320.933900)",
        "(303.982200, 281.236100, 320.610700)",
        "(303.825400, 280.920700, 320.322500)",
        "(303.528400, 280.324200, 319.642000)",
        "(303.269300, 279.379100, 319.396600)",
        "(302.984500, 278.293000, 319.439700)",
        "(302.821400, 277.668100, 319.546200)",
        "(302.332300, 276.618600, 319.518500)",
        "(301.648300, 275.692100, 319.495400)",
        "(300.942000, 274.823200, 319.496300)",
        "(300.247400, 274.119800, 319.325700)",
        "(299.954700, 273.743600, 319.262600)",
        "(299.328600, 272.914600, 319.294400)",
        "(298.391400, 272.306200, 319.165100)",
        "(297.274800, 271.916800, 318.906600)",
        "(296.252700, 271.307700, 318.851000)",
        "(295.745400, 270.997100, 318.921700)",
        "(294.740700, 270.412300, 319.042500)",
        "(293.963600, 269.492300, 319.371000)",
        "(293.097900, 268.223100, 320.174000)",
        "(292.198100, 266.963500, 321.004300)",
        "(291.766200, 266.151300, 321.647900)",
        "(291.012900, 264.828400, 322.745100)",
        "(290.291000, 263.701400, 323.487700)",
        "(289.524800, 262.672700, 324.307500)",
        "(288.466800, 261.803300, 325.223600)",
        "(287.919700, 261.467800, 325.539600)",
        "(286.973900, 260.901000, 326.161200)",
        "(286.346300, 260.144000, 327.019500)",
        "(285.516500, 259.180600, 328.037200)",
        "(284.363200, 258.203800, 329.184800)",
        "(283.202100, 256.499500, 331.036800)",
        "(282.704300, 255.464600, 332.244100)",
        "(281.726600, 253.591600, 334.515400)",
        "(280.924600, 251.200000, 337.271600)",
        "(280.184100, 248.561800, 340.340000)",
        "(279.474400, 245.501500, 343.731900)",
        "(279.089500, 243.789100, 345.636000)",
        "(278.348100, 239.326500, 350.531300)",
        "(277.691300, 233.516400, 356.788900)",
        "(277.187000, 226.260700, 4.622879)",
        "(276.896400, 218.564000, 12.911590)",
        "(276.775500, 214.752200, 17.005110)",
        "(276.516300, 206.847400, 25.362900)",
        "(276.299600, 197.495900, 35.209510)",
        "(276.212300, 187.558400, 45.675810)",
        "(276.299500, 180.524500, 53.304530)",
        "(276.379900, 178.019300, 56.188450)",
        "(276.499300, 173.548400, 61.515210)",
        "(276.525000, 168.205400, 67.592510)",
        "(276.440400, 163.202300, 73.299500)",
        "(276.504800, 158.792900, 78.608360)",
        "(276.537200, 156.646000, 81.215780)",
        "(276.522400, 153.165800, 85.529900)",
        "(276.567200, 150.166500, 89.502620)",
        "(276.838700, 147.085000, 94.148250)",
        "(276.977300, 142.621200, 99.908090)",
        "(276.948900, 141.703300, 101.264600)",
        "(276.867600, 140.701100, 103.264100)",
        "(276.637500, 140.199800, 105.023500)",
        "(276.393700, 139.534500, 106.757300)",
        "(276.323500, 138.791900, 108.083100)",
        "(276.245200, 136.913300, 111.172000)",
        "(275.976500, 136.528000, 112.768300)",
        "(275.581700, 135.958300, 114.574800)",
        "(275.152300, 134.653400, 117.105800)",
        "(274.607100, 134.590100, 118.463900)",
        "(274.292600, 134.016100, 119.675500)",
        "(273.685100, 130.111100, 124.806200)",
        "(273.158100, 123.592700, 132.584000)",
        "(272.581300, 114.473400, 143.042300)",
        "(272.354800, 106.401300, 151.642500)",
        "(272.186400, 85.960680, 173.140800)",
        "(272.205500, 67.666760, 192.576500)",
        "(272.460800, 52.600260, 208.875500)",
        "(272.791600, 41.134180, 221.546200)",
        "(272.988600, 36.380070, 226.845500)",
        "(273.368500, 29.299670, 234.824200)",
        "(273.700200, 19.435170, 245.633200)",
        "(273.885400, 11.568450, 254.405400)",
        "(274.236600, 0.942960, 266.003500)",
        "(274.744900, 351.250600, 276.563000)",
        "(275.025500, 346.811600, 281.365100)",
        "(275.750300, 337.829400, 291.051400)",
        "(276.501900, 331.092900, 298.187300)",
        "(277.442700, 327.126300, 302.663400)",
        "(278.037600, 326.276500, 303.834000)",
        "(279.253900, 325.470300, 304.820100)",
        "(280.615800, 324.841400, 305.556900)",
        "(281.833700, 324.708600, 305.731500)",
        "(282.806000, 324.887700, 305.523200)",
        "(283.337100, 324.747100, 305.687700)",
        "(284.352400, 323.907600, 306.353500)",
        "(285.436000, 322.820300, 307.468900)",
        "(286.548400, 321.831800, 308.424600)",
        "(287.552300, 320.868100, 309.110700)",
        "(288.087100, 320.338800, 309.475500)",
        "(289.177200, 319.063300, 310.404800)",
        "(290.097000, 318.089800, 310.988400)",
        "(290.886800, 317.515700, 311.037000)",
        "(291.723400, 316.513300, 311.453900)",
        "(292.105700, 315.950600, 311.694900)",
        "(292.909000, 314.755900, 312.169400)",
        "(293.646500, 313.395900, 312.757800)",
        "(294.226600, 312.693100, 312.726400)",
        "(294.838400, 311.683300, 312.891900)",
        "(295.143300, 311.004100, 313.067100)",
        "(295.679400, 309.347000, 313.745300)",
        "(296.011700, 307.959200, 314.299000)",
        "(296.366300, 307.257500, 314.005600)",
        "(296.970900, 306.639200, 313.463000)",
        "(297.729000, 305.401900, 313.532100)",
        "(298.072200, 304.759100, 313.603900)",
        "(298.601900, 303.736900, 313.485500)",
        "(299.267500, 302.637500, 313.350100)",
        "(299.920200, 301.313300, 313.389300)",
        "(300.465300, 300.264600, 313.313300)",
        "(300.740600, 299.868400, 313.143100)",
        "(301.314300, 299.302600, 312.445400)",
        "(301.986800, 298.415300, 311.998500)",
        "(302.463300, 297.524900, 311.662300)",
        "(302.893500, 296.583600, 311.348400)",
        "(303.084500, 295.937600, 311.330000)",
        "(303.425900, 294.921600, 310.976800)",
        "(303.725000, 293.818100, 310.666800)",
        "(303.920300, 292.376800, 310.939000)",
        "(303.999800, 291.277300, 310.837100)",
        "(303.937100, 290.847600, 310.538300)",
        "(303.855400, 289.873800, 310.223700)",
        "(303.605500, 288.297500, 310.889200)",
        "(303.324600, 287.274900, 311.136000)",
        "(303.270000, 287.180100, 310.175300)",
        "(303.271000, 287.261700, 309.496200)",
        "(303.138700, 287.033100, 308.665600)",
        "(302.753300, 286.106000, 308.729300)",
        "(302.227900, 285.080800, 309.047200)",
        "(301.934800, 284.731000, 309.051400)",
        "(301.504800, 284.317200, 308.760600)",
        "(301.376200, 283.950000, 308.473400)",
        "(301.301300, 283.886100, 308.015100)",
        "(301.323800, 283.890800, 307.530700)",
        "(301.316300, 283.946200, 307.207900)",
        "(301.413400, 283.654100, 306.783500)",
        "(301.221200, 282.873300, 306.986500)",
        "(300.797700, 281.536700, 307.848000)",
        "(300.383100, 280.330200, 308.544500)",
        "(300.286800, 279.748600, 308.851200)",
        "(300.337900, 278.429800, 309.824500)",
        "(300.156900, 277.052800, 310.531200)",
        "(299.183000, 276.736300, 309.814500)",
        "(297.415800, 276.848100, 309.081700)",
        "(296.615700, 276.172600, 309.626800)",
        "(295.226800, 274.187100, 311.323800)",
        "(293.824200, 272.891500, 312.080600)",
        "(292.096400, 272.357900, 312.223400)",
        "(290.124000, 272.102500, 312.279100)",
        "(289.222300, 271.886000, 312.474500)",
        "(287.584100, 271.070800, 313.276200)",
        "(285.966900, 270.281100, 314.229900)",
        "(284.467700, 269.236400, 315.459600)",
        "(282.802200, 268.707500, 316.245100)",
        "(281.965200, 268.389200, 316.720800)",
        "(280.575100, 266.510900, 318.977700)",
        "(279.274300, 263.960700, 321.897000)",
        "(277.748600, 261.179600, 325.065700)",
        "(276.333700, 256.075300, 330.695000)",
        "(275.629500, 252.241500, 334.787600)",
        "(274.502600, 240.932200, 346.646500)",
        "(273.905500, 225.459700, 2.785967)",
        "(273.600000, 207.096900, 21.868500)",
        "(273.688100, 187.615900, 41.965580)",
        "(273.852500, 178.199100, 51.744930)",
        "(274.426900, 164.819200, 65.881160)",
        "(274.994800, 158.285700, 73.081150)",
        "(275.528900, 155.176700, 76.814410)",
        "(276.022000, 151.630100, 81.037780)",
        "(276.333100, 149.082300, 83.866520)",
        "(276.898500, 145.292600, 88.476740)",
        "(277.325000, 142.843600, 91.809110)",
        "(277.817800, 140.693100, 95.237510)",
        "(278.336500, 137.186800, 99.904980)",
        "(278.443700, 135.626300, 101.884000)",
        "(278.559400, 134.041000, 104.358100)",
        "(278.814400, 133.433100, 106.204400)",
        "(279.031500, 132.607700, 108.294700)",
        "(279.058000, 131.153100, 110.770100)",
        "(278.991700, 130.574600, 111.770000)",
        "(278.785000, 130.045200, 113.284700)",
        "(278.687100, 129.958900, 114.591600)",
        "(278.678900, 129.404500, 116.647300)",
        "(278.566800, 127.934000, 119.328200)",
        "(278.401400, 127.021300, 120.810900)",
        "(277.949200, 126.048900, 123.033700)",
        "(277.520700, 125.339300, 125.068900)",
        "(277.187600, 124.445000, 127.415200)",
        "(276.748100, 122.361000, 130.933300)",
        "(276.506500, 120.686100, 133.206900)",
        "(275.945900, 116.188400, 138.890100)",
        "(275.307800, 111.358600, 144.819600)",
        "(274.632800, 106.837000, 150.457000)",
        "(273.931700, 99.107670, 159.403900)",
        "(273.528800, 92.550720, 166.508500)",
        "(272.795900, 71.916540, 188.252900)",
        "(272.464900, 40.587540, 220.550700)",
        "(273.008100, 7.396364, 254.541900)",
        "(273.962900, 347.511300, 275.307600)",
        "(274.412400, 340.737800, 282.601500)",
        "(275.331900, 328.843400, 295.712600)",
        "(276.497000, 320.604900, 304.833100)",
        "(277.774500, 316.966200, 309.183100)",
        "(279.154100, 314.147600, 312.862500)",
        "(279.889100, 313.420700, 313.932100)",
        "(281.342400, 312.722000, 315.098600)",
        "(282.671500, 312.068600, 316.161800)",
        "(283.971700, 311.285900, 317.168700)",
        "(285.333700, 310.458600, 318.082600)",
        "(286.105700, 309.969300, 318.558100)",
        "(287.667400, 308.732900, 319.536300)",
        "(289.091600, 307.106200, 320.717100)",
        "(290.404300, 306.162100, 321.128800)",
        "(291.874500, 306.275400, 320.560200)",
        "(292.765300, 306.181200, 320.225400)",
        "(294.506200, 304.731400, 320.670500)",
        "(296.028900, 303.328700, 321.231900)",
        "(297.415200, 302.472800, 321.163800)",
        "(298.639300, 302.163000, 320.559900)",
        "(299.193200, 302.077700, 320.225100)",
        "(300.310700, 301.825600, 319.795700)",
        "(301.446200, 301.815500, 319.028400)",
        "(302.452300, 302.017200, 317.950400)",
        "(303.455300, 302.102200, 316.928700)",
        "(303.968800, 302.073200, 316.449000)",
        "(305.071300, 301.713400, 315.632300)",
        "(306.140400, 301.045300, 314.927900)",
        "(306.988400, 300.411100, 314.124400)",
        "(307.906400, 299.422300, 313.318600)",
        "(308.440800, 298.513200, 313.121100)",
        "(309.321400, 296.005400, 313.388500)",
        "(309.700300, 292.952300, 314.142900)",
        "(309.735700, 290.602600, 314.616700)",
        "(309.563300, 288.900100, 314.233700)",
        "(309.574800, 288.039900, 314.020900)",
        "(309.569900, 285.872200, 313.998500)",
        "(309.356800, 283.205200, 314.547800)",
        "(308.868200, 280.443400, 315.172000)",
        "(308.057900, 278.017600, 315.641200)",
        "(307.706500, 276.797600, 315.931200)",
        "(307.131000, 274.446500, 316.371200)",
        "(306.449600, 272.900700, 315.928200)",
        "(305.498500, 271.912400, 314.950200)",
        "(304.227800, 271.137800, 314.326000)",
        "(303.504900, 270.733200, 314.227200)",
        "(302.080600, 269.744100, 314.292400)",
        "(300.748700, 268.545500, 314.763300)",
        "(299.510900, 267.598600, 315.284300)",
        "(297.956100, 267.067200, 315.277000)",
        "(296.874700, 267.137600, 314.954300)",
        "(294.626200, 266.753000, 315.160300)",
        "(292.565100, 265.614100, 316.326900)",
        "(290.759400, 264.154600, 318.045500)",
        "(289.115500, 262.431900, 320.225700)",
        "(288.294000, 261.842600, 320.960200)",
        "(286.679600, 261.272400, 321.674200)",
        "(285.356000, 259.187800, 324.319800)",
        "(284.118600, 256.682000, 327.783600)",
        "(282.833900, 254.739700, 330.596300)",
        "(282.225500, 254.174400, 331.479600)",
        "(280.851900, 253.016600, 333.376300)",
        "(279.036900, 251.424100, 335.779800)",
        "(277.009500, 248.590600, 339.434600)",
        "(275.383900, 242.529800, 346.599100)",
        "(274.760800, 237.801000, 352.029000)",
        "(273.658200, 225.288400, 5.802775)",
        "(272.840600, 205.309100, 26.887610)",
        "(272.381300, 177.613600, 55.700410)",
        "(272.602700, 147.343900, 87.218040)",
        "(272.927800, 140.029600, 95.075500)",
        "(273.482400, 130.871000, 105.372600)",
        "(274.019100, 125.124300, 112.335600)",
        "(274.439300, 121.048800, 117.578000)",
        "(274.852300, 118.594100, 121.117400)",
        "(275.017300, 116.992700, 123.262900)",
        "(275.375100, 114.066500, 127.332400)",
        "(275.569400, 112.372700, 130.195400)",
        "(275.686500, 111.037400, 132.656800)",
        "(275.739700, 109.238800, 135.421900)",
        "(275.761100, 108.099100, 136.959400)",
        "(275.864100, 106.348400, 139.489700)",
        "(275.842400, 105.259600, 141.540600)",
        "(275.651200, 104.966500, 142.908700)",
        "(275.362500, 104.794700, 144.052500)",
        "(275.211900, 105.011300, 144.297900)",
        "(275.008000, 104.481000, 145.801300)",
        "(274.686200, 103.690100, 147.605600)",
        "(274.187700, 103.108200, 149.293700)",
        "(273.552500, 100.246400, 153.230500)",
        "(273.218200, 97.881890, 156.045700)",
        "(272.543900, 88.483690, 166.333800)",
        "(272.062200, 72.669460, 183.031600)",
        "(271.778900, 49.865860, 206.730500)",
        "(271.887300, 26.630950, 230.937100)",
        "(272.040800, 14.872270, 243.150300)",
        "(272.581100, 356.516800, 262.373000)",
        "(273.405900, 346.456700, 273.041500)",
        "(274.300300, 341.673400, 278.431000)",
        "(275.081100, 336.255600, 284.782900)",
        "(275.421100, 333.810100, 287.684100)",
        "(276.242600, 330.360900, 291.734400)",
        "(277.219800, 328.836400, 293.650800)",
        "(278.092500, 326.458600, 296.526000)",
        "(279.100600, 323.579900, 300.242900)",
        "(279.590100, 322.453000, 301.755600)",
        "(280.551400, 321.047300, 303.663800)",
        "(281.444800, 320.228500, 304.913900)",
        "(282.473800, 319.559100, 306.046800)",
        "(283.570500, 318.865100, 307.141600)",
        "(284.090700, 318.541500, 307.705300)",
        "(285.164700, 317.653100, 309.228100)",
        "(286.207300, 317.214700, 310.091900)",
        "(287.368300, 317.339600, 310.355700)",
        "(288.725300, 316.930700, 311.153700)",
        "(289.459500, 316.225200, 311.966500)",
        "(290.875400, 314.918600, 313.493600)",
        "(292.211300, 314.305400, 314.129200)",
        "(293.528500, 313.775500, 314.680500)",
        "(294.927500, 313.087100, 315.480800)",
        "(295.613800, 312.946600, 315.585100)",
        "(296.951600, 312.656300, 315.663100)",
        "(298.113400, 312.538900, 315.573300)",
        "(299.245300, 311.915300, 315.892300)",
        "(300.286700, 311.271200, 316.187300)",
        "(300.883800, 311.038200, 316.224900)",
        "(301.965800, 310.576100, 316.155200)",
        "(303.016500, 309.913000, 316.204700)",
        "(303.931500, 308.771300, 316.780500)",
        "(304.783700, 307.994800, 316.865200)",
        "(305.264900, 307.728500, 316.720300)",
        "(306.200200, 307.339000, 316.175700)",
        "(307.147100, 306.612800, 315.920200)",
        "(308.023800, 305.743500, 315.704600)",
        "(308.804600, 304.497200, 315.734600)",
        "(309.138000, 303.821100, 315.811100)",
        "(309.694200, 302.572100, 315.802100)",
        "(310.169000, 301.157300, 315.726400)",
        "(310.564300, 299.855700, 315.511000)",
        "(311.004800, 298.471000, 315.299100)",
        "(311.245500, 297.820200, 315.137500)",
        "(311.695500, 296.631000, 314.513200)",
        "(312.070100, 295.139000, 314.230700)",
        "(312.383900, 293.720100, 313.936900)",
        "(312.700000, 292.111900, 313.646100)",
        "(312.828100, 291.326000, 313.574200)",
        "(312.989000, 289.876200, 313.108200)",
        "(312.947000, 288.400300, 312.712000)",
        "(312.505700, 287.157500, 312.285500)",
        "(312.030600, 285.867500, 311.973200)",
        "(311.762100, 285.268100, 311.834100)",
        "(311.240200, 284.176500, 311.349300)",
        "(310.592400, 283.107500, 310.839100)",
        "(309.707000, 282.198500, 310.438100)",
        "(308.750200, 281.423500, 309.935900)",
        "(308.238900, 281.147200, 309.652800)",
        "(307.261000, 280.795500, 308.978700)",
        "(306.300200, 280.618300, 308.100200)",
        "(305.220500, 280.481900, 307.398100)",
        "(303.897600, 280.679700, 306.524000)",
        "(303.230500, 280.843700, 306.028400)",
        "(301.935800, 281.160200, 305.117400)",
        "(300.793100, 281.580400, 304.219100)",
        "(299.840600, 281.941700, 303.435000)",
        "(298.990200, 282.061100, 302.943000)",
        "(298.532100, 282.262900, 302.519700)",
        "(297.335800, 283.306600, 301.053700)",
        "(296.216600, 283.908700, 300.172300)",
        "(295.256100, 284.122700, 299.748500)",
        "(294.482400, 284.164600, 299.420900)",
        "(294.082200, 284.141100, 299.252300)",
        "(293.114200, 284.402900, 298.846000)",
        "(292.293800, 284.585100, 298.505200)",
        "(291.608000, 284.368000, 298.616200)",
        "(291.052700, 283.651800, 299.183800)",
        "(290.802200, 283.167900, 299.518900)",
        "(290.158100, 282.413600, 300.064400)",
        "(289.278400, 282.014500, 300.580500)",
        "(288.388600, 281.373700, 301.403400)",
        "(287.435600, 281.007400, 301.919200)",
        "(286.973100, 280.911300, 302.164700)",
        "(285.992100, 281.185600, 302.156800)",
        "(284.957500, 282.273300, 301.295800)",
        "(283.936800, 284.003000, 299.856900)",
        "(283.154200, 285.904600, 298.278900)",
        "(282.806700, 286.921000, 297.401500)",
        "(282.060200, 288.694800, 295.886300)",
        "(281.088200, 291.646800, 293.205900)",
        "(280.116800, 294.523300, 290.813700)",
        "(279.113200, 297.463100, 288.301900)",
        "(278.680100, 298.778200, 287.199800)",
        "(277.892000, 301.214400, 285.182400)",
        "(277.139300, 302.914800, 283.933300)",
        "(276.294300, 305.844400, 281.422300)",
        "(275.251200, 312.770400, 274.934600)",
        "(274.690300, 318.230700, 269.762400)",
        "(273.805400, 329.665100, 258.964100)",
        "(273.072200, 342.548200, 246.633100)",
        "(272.562400, 359.178900, 230.643600)",
        "(272.208700, 19.099530, 211.484500)",
        "(272.066800, 29.913910, 201.129600)",
        "(272.164000, 52.779540, 179.236200)",
        "(272.498700, 69.228750, 163.598100)",
        "(272.974500, 81.173520, 152.536200)",
        "(273.488600, 91.762470, 143.204500)",
        "(273.742900, 95.193880, 140.432100)",
        "(274.185600, 100.445700, 136.483900)",
        "(274.600600, 102.878600, 135.214400)",
        "(275.077600, 103.851800, 135.454200)",
        "(275.518400, 105.624500, 135.039200)",
        "(275.666200, 106.458800, 134.899100)",
        "(275.866900, 107.828800, 134.930800)",
        "(275.953400, 108.800900, 135.253100)",
        "(275.906600, 109.502900, 135.806700)",
        "(275.678300, 110.355900, 136.163100)",
        "(275.485500, 110.810300, 136.368700)",
        "(275.097000, 111.713600, 136.738800)",
        "(274.711500, 111.611200, 138.165300)",
        "(274.227500, 111.421400, 139.683800)",
        "(273.773900, 111.633200, 140.798800)",
        "(273.526700, 110.363200, 142.716400)",
        "(272.831700, 106.324900, 147.944000)",
        "(272.104300, 98.291030, 157.213500)",
        "(271.551900, 84.386580, 172.391300)",
        "(271.105000, 55.666660, 202.274100)",
        "(271.043200, 34.955620, 223.523000)",
        "(271.252400, 357.981100, 261.536000)",
        "(271.782100, 332.616400, 288.088100)",
        "(272.765800, 319.446900, 302.433000)",
        "(273.958100, 313.328000, 309.542900)",
        "(274.576400, 311.160100, 312.132300)",
        "(275.751600, 308.966600, 315.199800)",
        "(276.807400, 307.076600, 318.252700)",
        "(277.798800, 306.564600, 319.983100)",
        "(278.966800, 306.611700, 320.990600)",
        "(279.587700, 306.973500, 321.093800)",
        "(280.923300, 308.119900, 320.919500)",
        "(282.164500, 310.004000, 319.763300)",
        "(283.484600, 311.705200, 318.552600)",
        "(284.926600, 312.082600, 318.673800)",
        "(285.683300, 312.124400, 318.909500)",
        "(287.088700, 312.425700, 318.956500)",
        "(288.567000, 312.879700, 318.610600)",
        "(289.989900, 312.765100, 318.779100)",
        "(291.311600, 312.155400, 319.270000)",
        "(292.012700, 311.634100, 319.722700)",
        "(293.278200, 310.706800, 320.397800)",
        "(294.498200, 310.021900, 320.792200)",
        "(295.765800, 309.016400, 321.180000)",
        "(297.104300, 307.038000, 322.351800)",
        "(297.662600, 305.880500, 323.211900)",
        "(298.682900, 303.963700, 324.531700)",
        "(299.716500, 302.715300, 324.828400)",
        "(300.706800, 301.857000, 324.564100)",
        "(301.813600, 300.212600, 324.929100)",
        "(302.358100, 299.222100, 325.297300)",
        "(303.123200, 297.418000, 325.880900)",
        "(303.655800, 296.122100, 325.979800)",
        "(304.062300, 295.101800, 325.769200)",
        "(304.563200, 294.670300, 324.788000)",
        "(304.790800, 294.545400, 324.082200)",
        "(305.265500, 293.752100, 323.188000)",
        "(305.711600, 292.382400, 322.957400)",
        "(305.765400, 291.120500, 322.615300)",
        "(305.933800, 289.962100, 322.171200)",
        "(306.110300, 289.519000, 321.669700)",
        "(306.541900, 288.568200, 320.757400)",
        "(307.027600, 287.472500, 319.959300)",
        "(307.483400, 286.143000, 319.376600)",
        "(307.885700, 285.004300, 318.663800)",
        "(308.111000, 284.414900, 318.286200)",
        "(308.420400, 283.130400, 317.700100)",
        "(308.451100, 282.012700, 317.038800)",
        "(308.361000, 281.117100, 316.105000)",
        "(308.074600, 280.183200, 315.306500)",
        "(307.782900, 279.738700, 314.910300)",
        "(307.159100, 278.634600, 314.326100)",
        "(306.380800, 277.456800, 313.937000)",
        "(305.471200, 276.222000, 313.715500)",
        "(304.408000, 274.817500, 313.851500)",
        "(303.821800, 274.163300, 313.925100)",
        "(302.681700, 273.204000, 313.816100)",
        "(301.483900, 272.361500, 313.556700)",
        "(299.973800, 271.533300, 313.587600)",
        "(298.166300, 271.325900, 313.387900)",
        "(297.236600, 271.274000, 313.250200)",
        "(295.656200, 271.072800, 313.187500)",
        "(294.035800, 271.163800, 312.877100)",
        "(292.426000, 271.392400, 312.550400)",
        "(290.712200, 272.061700, 311.788700)",
        "(289.781000, 272.677300, 311.193700)",
        "(288.236100, 273.496800, 310.461500)",
        "(287.261500, 273.005900, 311.269000)",
        "(286.601900, 272.007700, 312.547900)",
        "(286.089400, 270.688000, 313.904400)",
        "(285.731800, 270.300900, 314.185900)",
        "(284.301900, 270.898700, 313.587700)",
        "(282.388000, 270.858800, 313.761600)",
        "(280.662100, 270.243400, 314.735000)",
        "(279.431100, 268.277500, 317.202400)",
        "(278.910300, 267.124700, 318.457200)",
        "(277.997900, 263.929300, 321.855500)",
        "(276.936000, 260.430800, 325.658300)",
        "(275.379100, 258.575900, 327.854900)",
        "(273.926900, 254.099800, 332.783000)",
        "(273.293700, 250.449000, 336.745800)",
        "(272.109900, 233.497400, 354.150900)",
        "(271.184800, 189.819500, 38.176540)",
        "(271.760600, 131.586500, 96.973150)",
        "(273.019200, 116.969300, 112.231500)",
        "(273.555800, 114.090300, 115.420400)",
        "(274.484200, 111.586400, 118.687300)",
        "(275.645100, 110.252600, 120.872200)",
        "(276.828400, 109.526100, 122.591600)",
        "(277.839200, 109.026800, 124.126700)",
        "(278.307600, 108.841900, 124.853000)",
        "(279.085200, 109.223200, 125.673900)",
        "(279.694400, 109.917500, 126.251500)",
        "(280.307800, 110.709800, 126.736400)",
        "(280.804800, 111.516800, 127.247900)",
        "(281.015700, 112.313700, 127.144100)",
        "(281.414500, 113.355800, 127.532000)",
        "(281.598100, 114.425800, 127.976400)",
        "(281.597700, 115.735400, 128.108700)",
        "(281.536200, 117.077600, 128.211100)",
        "(281.473200, 117.821600, 128.172100)",
        "(281.320600, 119.508400, 128.061300)",
        "(281.076800, 121.623300, 127.695500)",
        "(280.537800, 123.900800, 127.057100)",
        "(279.920600, 125.437000, 126.940100)",
        "(279.591600, 125.675500, 127.429000)",
        "(278.883100, 125.264300, 129.273000)",
        "(278.313300, 123.005200, 132.927000)",
        "(277.672400, 119.583300, 137.699300)",
        "(276.829400, 116.208400, 142.296900)",
        "(276.440700, 114.642200, 144.496400)",
        "(275.686600, 110.632400, 149.846700)",
        "(274.912800, 105.036100, 156.763000)",
        "(274.041600, 96.451250, 166.573900)",
        "(273.387800, 81.993100, 182.103200)",
        "(273.118400, 72.541910, 192.035400)",
        "(272.859300, 52.243870, 213.042000)",
        "(273.166200, 37.200920, 228.374600)",
        "(273.517200, 25.471200, 240.953100)",
        "(273.646700, 6.400836, 261.038100)",
        "(273.935400, 354.982500, 272.809100)",
        "(274.959100, 341.553900, 286.892300)",
        "(276.130000, 334.422000, 294.405300)",
        "(277.336300, 330.125800, 299.205800)",
        "(278.729200, 326.218500, 303.671300)",
        "(279.416700, 324.879700, 305.081100)",
        "(280.560100, 323.542900, 306.550200)",
        "(281.875100, 320.842500, 309.553800)",
        "(283.326100, 318.394500, 312.146200)",
        "(284.683200, 317.080400, 313.340500)",
        "(285.360100, 316.477200, 313.882500)",
        "(286.481000, 315.317600, 314.844900)",
        "(287.559300, 314.174100, 315.714800)",
        "(288.815300, 313.130400, 316.653800)",
        "(289.967400, 312.404100, 317.045400)",
        "(290.520900, 312.081400, 317.117400)",
        "(291.549400, 311.217500, 317.597700)",
        "(292.536700, 310.590100, 317.662300)",
        "(293.538800, 309.931700, 317.773200)",
        "(294.643900, 308.961200, 318.166900)",
        "(295.165600, 308.383700, 318.441700)",
        "(296.194800, 307.257800, 318.951700)",
        "(297.302900, 306.409200, 318.961600)",
        "(298.347600, 305.588500, 318.803000)",
        "(299.283200, 304.495200, 318.949700)",
        "(299.699200, 303.917800, 318.998100)",
        "(300.433600, 302.609400, 319.269500)",
        "(301.140400, 301.305400, 319.602200)",
        "(301.754400, 299.970600, 319.930200)",
        "(302.298500, 299.142900, 319.707600)",
        "(302.599900, 298.687000, 319.555900)",
        "(303.220700, 297.554900, 319.562700)",
        "(303.716900, 296.389600, 319.483200)",
        "(304.272700, 294.964400, 319.650800)",
        "(304.750600, 293.655600, 319.561900)",
        "(305.057700, 292.812100, 319.693100)",
        "(305.529400, 290.579300, 320.630600)",
        "(305.732300, 288.792400, 321.335100)",
        "(305.875200, 287.921900, 321.167000)",
        "(306.098700, 287.514700, 320.477700)",
        "(306.236000, 287.312000, 320.106100)",
        "(306.387600, 286.730300, 319.577300)",
        "(306.383100, 285.893300, 319.584100)",
        "(306.351200, 285.643700, 318.888300)",
        "(306.392900, 285.567200, 317.847800)",
        "(306.410300, 285.517000, 317.316100)",
        "(306.337100, 285.074200, 316.602200)",
        "(306.114000, 284.110100, 316.543900)",
        "(305.932700, 283.076100, 316.430500)",
        "(305.781200, 282.151400, 316.230000)",
        "(305.615600, 281.722100, 316.125600)",
        "(305.289200, 280.796600, 316.093300)",
        "(304.897200, 280.063100, 315.952400)",
        "(304.568900, 279.277200, 315.899800)",
        "(304.282100, 278.834800, 315.536900)",
        "(304.127000, 278.768600, 315.164600)",
        "(303.787100, 278.609300, 314.484500)",
        "(303.433800, 278.325000, 314.113200)",
        "(302.956100, 278.012100, 313.751400)",
        "(302.473500, 277.804900, 313.340900)",
        "(302.231800, 277.771900, 313.074300)",
        "(301.830200, 277.558500, 312.662900)",
        "(301.395800, 277.153200, 312.731100)",
        "(300.937800, 277.131600, 312.281200)",
        "(300.704400, 277.022900, 312.027300)",
        "(300.564800, 277.001200, 311.861300)",
        "(300.230700, 277.106800, 311.505500)",
        "(300.027600, 277.297700, 311.140500)",
        "(299.838800, 277.488000, 310.695300)",
        "(299.616800, 277.746900, 310.232900)",
        "(299.516700, 277.805300, 310.136500)",
        "(299.415000, 277.627700, 310.059100)",
        "(299.288900, 277.304600, 310.294300)",
        "(299.242200, 277.233800, 310.189500)",
        "(299.255000, 277.122700, 309.917100)",
        "(299.251400, 277.042700, 309.853800)",
        "(299.225800, 276.986700, 309.748900)",
        "(299.315400, 276.899200, 309.636000)",
        "(299.390200, 276.852700, 309.599900)",
        "(299.481000, 276.919000, 309.361100)",
        "(299.546300, 276.885300, 309.365600)",
        "(299.686400, 276.791000, 309.418900)",
        "(299.853100, 276.765200, 309.380400)",
        "(299.992100, 276.736400, 309.368200)",
        "(300.038300, 276.756200, 309.345900)",
        "(300.068100, 276.751200, 309.369800)",
        "(300.129200, 276.776800, 309.345800)",
        "(300.156600, 276.798100, 309.356400)",
        "(300.158300, 276.823500, 309.374100)",
        "(300.161900, 276.824800, 309.411600)",
        "(300.168200, 276.831700, 309.415500)",
        "(300.151500, 276.836900, 309.423500)",
        "(300.089600, 276.899400, 309.391300)",
        "(300.082300, 276.898900, 309.393400)",
        "(300.080300, 276.870100, 309.399100)",
        "(300.064500, 276.829700, 309.434900)",
        "(300.002700, 276.750000, 309.518000)",
        "(299.985900, 276.630500, 309.605500)",
        "(300.010200, 276.362500, 309.814700)",
        "(299.963100, 276.230700, 309.905500)",
        "(299.951500, 276.100900, 310.007600)",
        "(299.938300, 275.776700, 310.219300)",
        "(299.825000, 275.640100, 310.268700)",
        "(299.720200, 275.446700, 310.415300)",
        "(299.718000, 275.180000, 310.585600)",
        "(299.711100, 275.063100, 310.643700)",
        "(299.651100, 275.038000, 310.673000)",
        "(299.670800, 274.955800, 310.663400)",
        "(299.723800, 274.792400, 310.725700)",
        "(299.755400, 274.657900, 310.818300)",
        "(299.750600, 274.655100, 310.801400)",
        "(299.812300, 274.553500, 310.788200)",
        "(299.852200, 274.434400, 310.782000)",
        "(299.826400, 274.361800, 310.780400)",
        "(299.794800, 274.313400, 310.701600)",
        "(299.762600, 274.295300, 310.666200)",
        "(299.701400, 274.208800, 310.641700)",
        "(299.610300, 274.072200, 310.686200)",
        "(299.591100, 274.004900, 310.671500)",
        "(299.641000, 273.951900, 310.607600)",
        "(299.644900, 273.938900, 310.603600)",
        "(299.681800, 273.931500, 310.572000)",
        "(299.780200, 273.960900, 310.433500)",
        "(299.815800, 273.992600, 310.379900)",
        "(299.832900, 273.983800, 310.392200)",
        "(299.856600, 273.965000, 310.411700)",
        "(299.906800, 273.888200, 310.504600)",
        "(299.934000, 273.945600, 310.483900)",
        "(299.985000, 274.033800, 310.463600)",
        "(300.021700, 274.097000, 310.492300)",
        "(300.032000, 274.191200, 310.461200)",
        "(300.089800, 274.288700, 310.413700)",
        "(300.144500, 274.304600, 310.484700)",
        "(300.162800, 274.327000, 310.570600)",
        "(300.197900, 274.411900, 310.544400)",
        "(300.217000, 274.435900, 310.566000)",
        "(300.221600, 274.442900, 310.641400)",
        "(300.254600, 274.369400, 310.788300)",
        "(300.248000, 274.372800, 310.844800)",
        "(300.240700, 274.348900, 310.892700)",
        "(300.236100, 274.347300, 310.916400)",
        "(300.233200, 274.330200, 310.948800)",
        "(300.210000, 274.352500, 310.939100)",
        "(300.182700, 274.351300, 310.951300)",
        "(300.150000, 274.353300, 310.948300)",
        "(300.115600, 274.340500, 310.972000)",
        "(300.058900, 274.331000, 310.985700)",
        "(300.013000, 274.343400, 310.980300)",
        "(299.999900, 274.357400, 310.971800)",
        "(299.983700, 274.403200, 310.935600)",
        "(299.973600, 274.419800, 310.926500)",
        "(299.946800, 274.466000, 310.890400)",
        "(299.937400, 274.489900, 310.875000)",
        "(299.952300, 274.502000, 310.862300)",
        "(299.944200, 274.557300, 310.811000)",
        "(299.940600, 274.611300, 310.759600)",
        "(299.957700, 274.697400, 310.666700)",
        "(299.998500, 274.754500, 310.586700)",
        "(299.999500, 274.790200, 310.549000)",
        "(300.013300, 274.788900, 310.547500)",
        "(300.028100, 274.782400, 310.541700)",
        "(300.004500, 274.880800, 310.422700)",
        "(299.976100, 274.942500, 310.360700)",
        "(299.941000, 275.006500, 310.314800)",
        "(299.912500, 275.116000, 310.209600)",
        "(299.905600, 275.138100, 310.194300)",
        "(299.892300, 275.098800, 310.285700)",
        "(299.880500, 275.124200, 310.274800)",
        "(299.863000, 275.174300, 310.240400)",
        "(299.804000, 275.234900, 310.214900)",
        "(299.778100, 275.274700, 310.187900)",
        "(299.770800, 275.287800, 310.186400)",
        "(299.745600, 275.257300, 310.244400)",
        "(299.724800, 275.233600, 310.294600)",
        "(299.723000, 275.233500, 310.300800)",
        "(299.714200, 275.240600, 310.310800)",
        "(299.700900, 275.263000, 310.302200)",
        "(299.712000, 275.274000, 310.305800)",
        "(299.759500, 275.254400, 310.316200)",
        "(299.817100, 275.215200, 310.345600)",
        "(299.846000, 275.153400, 310.387500)",
        "(299.867000, 275.102300, 310.413900)",
        "(299.869400, 275.089100, 310.385700)",
        "(299.910000, 274.970800, 310.426000)",
        "(299.950600, 274.780800, 310.545800)",
        "(299.951800, 274.710000, 310.596900)",
        "(300.027000, 274.558200, 310.644300)",
        "(300.078600, 274.352100, 310.767900)",
        "(300.127700, 274.109500, 310.947600)",
        "(300.190200, 273.889000, 311.071200)",
        "(300.231400, 273.755400, 311.148800)",
        "(300.242100, 273.521800, 311.326100)",
        "(300.302900, 273.334300, 311.402800)",
        "(300.340800, 273.124100, 311.510300)",
        "(300.399700, 272.794100, 311.721500)",
        "(300.409400, 272.620100, 311.872800)",
        "(300.456200, 272.296800, 312.079900)",
        "(300.509200, 271.983500, 312.268000)",
        "(300.535000, 271.626800, 312.497300)",
        "(300.556200, 271.321200, 312.726100)",
        "(300.565700, 271.163600, 312.819900)",
        "(300.557000, 270.942800, 312.954300)",
        "(300.561200, 270.745100, 313.055000)",
        "(300.583200, 270.526900, 313.177000)",
        "(300.619900, 270.292800, 313.331700)",
        "(300.628700, 270.142700, 313.451000)",
        "(300.597600, 269.920300, 313.650100)",
        "(300.597000, 269.817000, 313.718000)",
        "(300.622800, 269.712200, 313.768900)",
        "(300.638600, 269.553600, 313.912500)",
        "(300.633500, 269.513300, 313.960400)",
        "(300.595500, 269.436000, 314.062000)",
        "(300.610000, 269.325000, 314.222800)",
        "(300.608400, 269.296200, 314.310200)",
        "(300.614700, 269.302100, 314.344200)",
        "(300.614600, 269.272200, 314.404700)",
        "(300.553500, 269.235000, 314.538500)",
        "(300.479500, 269.230000, 314.642500)",
        "(300.457800, 269.233300, 314.691100)",
        "(300.442100, 269.258300, 314.748200)",
        "(300.426400, 269.280900, 314.764500)",
        "(300.405200, 269.326000, 314.792100)",
        "(300.349400, 269.416700, 314.797400)",
        "(300.241200, 269.552200, 314.813900)",
        "(300.208100, 269.689200, 314.766200)",
        "(300.208800, 269.775300, 314.715400)",
        "(300.196300, 269.991100, 314.591300)",
        "(300.173200, 270.215400, 314.448900)",
        "(300.117800, 270.426500, 314.351300)",
        "(300.097500, 270.607100, 314.220800)",
        "(300.077100, 270.717200, 314.139600)",
        "(300.010400, 270.940400, 314.004000)",
        "(299.984100, 271.143900, 313.843400)",
        "(299.955600, 271.336800, 313.697800)",
        "(299.929900, 271.524300, 313.552500)",
        "(299.913900, 271.646200, 313.456800)",
        "(299.901300, 271.872100, 313.252000)",
        "(299.872700, 272.035800, 313.126800)",
        "(299.861900, 272.239400, 312.958300)",
        "(299.836700, 272.482100, 312.768800)",
        "(299.843200, 272.579800, 312.695200)",
        "(299.862400, 272.805000, 312.519000)",
        "(299.872600, 273.016800, 312.354200)",
        "(299.885700, 273.217500, 312.209900)",
        "(299.856400, 273.548700, 311.925600)",
        "(299.850500, 273.692600, 311.800000)",
        "(299.839900, 273.863800, 311.660300)",
        "(299.825100, 274.087200, 311.492300)",
        "(299.813900, 274.309700, 311.313900)",
        "(299.796400, 274.522900, 311.161100)",
        "(299.819200, 274.615200, 311.086100)",
        "(299.812600, 274.759800, 310.963700)",
        "(299.801100, 274.889800, 310.899000)",
        "(299.830400, 275.026200, 310.786000)",
        "(299.874200, 275.167200, 310.691500)",
        "(299.897800, 275.215100, 310.669300)",
        "(299.940100, 275.283800, 310.655500)",
        "(299.982800, 275.395800, 310.599200)",
        "(300.027800, 275.502100, 310.515100)",
        "(300.083300, 275.504000, 310.575500)",
        "(300.123300, 275.483500, 310.620800)",
        "(300.195700, 275.555400, 310.563600)",
        "(300.245200, 275.582900, 310.559800)",
        "(300.288800, 275.618800, 310.523200)",
        "(300.302500, 275.652800, 310.503500)",
        "(300.325800, 275.650200, 310.515300)",
        "(300.401400, 275.615400, 310.550000)",
        "(300.451800, 275.675000, 310.491000)",
        "(300.455100, 275.801400, 310.361400)",
        "(300.443500, 275.879900, 310.294400)",
        "(300.452000, 275.904400, 310.265000)",
        "(300.439800, 275.952400, 310.210100)",
        "(300.443900, 276.007800, 310.128100)",
        "(300.440200, 276.037600, 310.062300)",
        "(300.455900, 276.047100, 310.021700)",
        "(300.475700, 276.040900, 310.007200)",
        "(300.500200, 276.054700, 309.928500)",
        "(300.505100, 276.069700, 309.881000)",
        "(300.543700, 276.041000, 309.820800)",
        "(300.578000, 276.044000, 309.725700)",
        "(300.582800, 276.030600, 309.700700)",
        "(300.604800, 275.961500, 309.719600)",
        "(300.638400, 275.940700, 309.663200)",
        "(300.673600, 275.911800, 309.636500)",
        "(300.693500, 275.885000, 309.602000)",
        "(300.710200, 275.885900, 309.579100)",
        "(300.718400, 275.899300, 309.518000)",
        "(300.706100, 275.863500, 309.541500)",
        "(300.717100, 275.800500, 309.549200)",
        "(300.714900, 275.811600, 309.487400)",
        "(300.709000, 275.813100, 309.478000)",
        "(300.708600, 275.767500, 309.478500)",
        "(300.715800, 275.704100, 309.508900)",
        "(300.693500, 275.647700, 309.544800)",
        "(300.692000, 275.539800, 309.608200)",
        "(300.693800, 275.517900, 309.613700)",
        "(300.691800, 275.484100, 309.611800)",
        "(300.711900, 275.410400, 309.667500)",
        "(300.749300, 275.274200, 309.791900)",
        "(300.768900, 275.140300, 309.866900)",
        "(300.756000, 275.105400, 309.890300)",
        "(300.730700, 275.018200, 309.945600)",
        "(300.702600, 274.940300, 309.986600)",
        "(300.687500, 274.859500, 310.052400)",
        "(300.682500, 274.759600, 310.135400)",
        "(300.674300, 274.706200, 310.188400)",
        "(300.650900, 274.676200, 310.228700)",
        "(300.647500, 274.632800, 310.265600)",
        "(300.652400, 274.549300, 310.351000)",
        "(300.650000, 274.423900, 310.462400)",
        "(300.638300, 274.373300, 310.500800)",
        "(300.572300, 274.317700, 310.551300)",
        "(300.552200, 274.257800, 310.601700)",
        "(300.570000, 274.198500, 310.654500)",
        "(300.600700, 274.162400, 310.679300)",
        "(300.624800, 274.109100, 310.732900)",
        "(300.661300, 273.997200, 310.849900)",
        "(300.704400, 273.949600, 310.896600)",
        "(300.756300, 273.932100, 310.898300)",
        "(300.793900, 273.840600, 310.993900)",
        "(300.808600, 273.808000, 311.024800)",
        "(300.849100, 273.755600, 311.062100)",
        "(300.933600, 273.621300, 311.181400)",
        "(300.971000, 273.546000, 311.252200)",
        "(300.974400, 273.527600, 311.262700)",
        "(300.973100, 273.497500, 311.290000)",
        "(301.002000, 273.431600, 311.348000)",
        "(301.042500, 273.396900, 311.357100)",
        "(301.081200, 273.310200, 311.448100)",
        "(301.083000, 273.267700, 311.487400)",
        "(301.086300, 273.249800, 311.493200)",
        "(301.125600, 273.184000, 311.516600)",
        "(301.141800, 273.112100, 311.575800)",
        "(301.153700, 273.002200, 311.656100)",
        "(301.164700, 272.932700, 311.693600)",
        "(301.172500, 272.874600, 311.723200)",
        "(301.200800, 272.819300, 311.737500)",
        "(301.236300, 272.775500, 311.722300)",
        "(301.246100, 272.735400, 311.722100)",
        "(301.215100, 272.645000, 311.759200)",
        "(301.190700, 272.602300, 311.776100)",
        "(301.134100, 272.542000, 311.758500)",
        "(301.049400, 272.429900, 311.804100)",
        "(300.961200, 272.393200, 311.787800)",
        "(300.934600, 272.369900, 311.699200)",
        "(300.916700, 272.331300, 311.699200)",
        "(300.893900, 272.202500, 311.775800)",
        "(300.889700, 272.062800, 311.826500)",
        "(300.900200, 271.903200, 311.900700)",
        "(300.907600, 271.796100, 311.961200)",
        "(300.954200, 271.679200, 312.026700)",
        "(301.105500, 271.418300, 312.134800)",
        "(301.229300, 271.104800, 312.311300)",
        "(301.267700, 270.804800, 312.467800)",
        "(301.145900, 270.226000, 312.897300)",
        "(301.072100, 269.829100, 313.264000)",
        "(301.021300, 269.028000, 313.872300)",
        "(300.827500, 268.067700, 314.436500)",
        "(300.433000, 266.515500, 315.419700)",
        "(299.366600, 264.463000, 317.024500)",
        "(298.544700, 263.387000, 317.905900)",
        "(296.565600, 260.490700, 320.548100)",
        "(294.195800, 257.536400, 323.066700)",
        "(291.716900, 254.192400, 326.060600)",
        "(289.420000, 249.296600, 330.861100)",
        "(288.258300, 246.062500, 334.152300)",
        "(286.025800, 237.545000, 342.977300)",
        "(284.134500, 226.132400, 354.633400)",
        "(282.653400, 212.122700, 9.170472)",
        "(282.503900, 198.212000, 24.113610)",
        "(282.701300, 192.835200, 30.045250)",
        "(283.107600, 185.282600, 38.603440)",
        "(283.199600, 180.695300, 43.621950)",
        "(282.789700, 174.956500, 49.317620)",
        "(283.157900, 167.402900, 57.936860)",
        "(283.746300, 163.365900, 63.000770)",
        "(284.923600, 156.139300, 72.512410)",
        "(286.040600, 151.176900, 79.750330)",
        "(286.746000, 147.997700, 85.053190)",
        "(286.984300, 145.342200, 89.713430)",
        "(287.012800, 144.175600, 91.908740)",
        "(287.133000, 142.219100, 96.018900)",
        "(287.105700, 140.315900, 100.003400)",
        "(287.312700, 138.641100, 103.993900)",
        "(287.539700, 137.178700, 108.030300)",
        "(287.696300, 136.905600, 109.530700)",
        "(287.959000, 136.837900, 112.112100)",
        "(288.075100, 137.114400, 114.506600)",
        "(287.898300, 137.629300, 116.541600)",
        "(287.439100, 138.849500, 117.869900)",
        "(287.067200, 139.778500, 118.167700)",
        "(286.165400, 141.895500, 118.274100)",
        "(285.090800, 143.690100, 118.684000)",
        "(284.077800, 146.843200, 117.713300)",
        "(282.683000, 151.685500, 115.524000)",
        "(281.805800, 154.045600, 114.351100)",
        "(279.933000, 159.771200, 110.336000)",
        "(277.874100, 166.763500, 104.742900)",
        "(275.763900, 178.589600, 94.204860)",
        "(274.420100, 203.921300, 70.333350)",
        "(274.309100, 221.399400, 53.782370)",
        "(275.024200, 252.829000, 23.909000)",
        "(276.556600, 275.401000, 2.355409)",
        "(278.715900, 288.861000, 349.829300)",
        "(281.371800, 298.134600, 341.390900)",
        "(282.751000, 301.749300, 338.163700)",
        "(285.391100, 306.864600, 333.683200)",
        "(288.117600, 310.331900, 330.545600)",
        "(290.892900, 311.962200, 329.009900)",
        "(293.422500, 312.465100, 328.507900)",
        "(294.662700, 312.340700, 328.571800)",
        "(297.105800, 312.036500, 328.421600)",
        "(299.474600, 311.716600, 327.905100)",
        "(301.857400, 311.035500, 327.462700)",
        "(304.414000, 309.639600, 327.394800)",
        "(305.655500, 308.846300, 327.324300)",
        "(307.992100, 307.202300, 326.952500)",
        "(310.332600, 304.802600, 327.095600)",
        "(312.529000, 302.631800, 326.761800)",
        "(314.499400, 300.502600, 325.845800)",
        "(315.483900, 299.138300, 325.663300)",
        "(317.180600, 296.030900, 325.643600)",
        "(318.375900, 293.220900, 325.208400)",
        "(319.115100, 290.599500, 324.568000)",
        "(319.442700, 288.393600, 323.371400)",
        "(319.482900, 287.085500, 322.842000)",
        "(319.226400, 284.140600, 322.538600)",
        "(318.590900, 281.182100, 322.380500)",
        "(317.516300, 278.554300, 321.935500)",
        "(316.210400, 276.003700, 321.487400)",
        "(315.450400, 274.678700, 321.387500)",
        "(313.768200, 271.795800, 321.514000)",
        "(312.014700, 268.613800, 322.289500)",
        "(310.289100, 265.998700, 322.881900)",
        "(308.604500, 264.059600, 322.998700)",
        "(307.762000, 263.544600, 322.822300)",
        "(306.152700, 262.507200, 322.361800)",
        "(304.487500, 261.548500, 321.985900)",
        "(302.759400, 260.018800, 322.410600)",
        "(301.100200, 258.147800, 323.632400)",
        "(300.301700, 257.513300, 324.043900)",
        "(298.891100, 257.087000, 323.906100)",
        "(297.645800, 257.318800, 323.016900)",
        "(296.625500, 257.247700, 322.813700)",
        "(295.622600, 256.964100, 322.936500)",
        "(295.194600, 256.943300, 322.868700)",
        "(294.548000, 257.222400, 322.497200)",
        "(294.117000, 258.054000, 321.504100)",
        "(293.803500, 259.101900, 320.310500)",
        "(293.673900, 259.945600, 319.329300)",
        "(293.640100, 260.205500, 319.058300)",
        "(293.670200, 260.637300, 318.684100)",
        "(293.908600, 261.158800, 318.111300)",
        "(294.270300, 261.805200, 317.426700)",
        "(294.600100, 262.255900, 317.024400)",
        "(294.785500, 262.462900, 316.861500)",
        "(295.238100, 262.792400, 316.617000)",
        "(295.627300, 263.245900, 316.278800)",
        "(296.009900, 263.554200, 316.115000)",
        "(296.393600, 263.766600, 316.112700)",
        "(296.532600, 263.954400, 316.028000)",
        "(296.736400, 264.177900, 316.118000)",
        "(296.870000, 264.527900, 316.107100)",
        "(296.925800, 265.111300, 315.857600)",
        "(296.907000, 265.808800, 315.566100)",
        "(296.879200, 266.128300, 315.444100)",
        "(296.714100, 266.819500, 315.207400)",
        "(296.485500, 267.639400, 314.695500)",
        "(296.250400, 268.500400, 314.106000)",
        "(296.029800, 269.175600, 313.657700)",
        "(295.909400, 269.485400, 313.446700)",
        "(295.703200, 270.063900, 313.020600)",
        "(295.584700, 270.643500, 312.451300)",
        "(295.476900, 271.019200, 312.003800)",
        "(295.344200, 271.178400, 311.735500)",
        "(295.230300, 271.264500, 311.575900)",
        "(294.998300, 271.306400, 311.412700)",
        "(294.718400, 271.266100, 311.383200)",
        "(294.466800, 271.353500, 311.200600)",
        "(294.259700, 271.503800, 310.979300)",
        "(294.142700, 271.612800, 310.870200)",
        "(293.973300, 271.823300, 310.670600)",
        "(293.886500, 272.081800, 310.411400)",
        "(293.870600, 272.244200, 310.308100)",
        "(293.850400, 272.521300, 310.104400)",
        "(293.836400, 272.687000, 309.979400)",
        "(293.805600, 272.881600, 309.893800)",
        "(293.780300, 273.149500, 309.753500)",
        "(293.806900, 273.496500, 309.516200)",
        "(293.857100, 273.882400, 309.243400)",
        "(293.851400, 274.091900, 309.106800)",
        "(293.872500, 274.543900, 308.716300)",
        "(293.929200, 275.009800, 308.283000)",
        "(294.055200, 275.381900, 307.839300)",
        "(294.168300, 275.289700, 307.885200)",
        "(294.184100, 275.208300, 307.943600)",
        "(294.281700, 275.006700, 308.000300)",
        "(294.467500, 274.516500, 308.319500)",
        "(294.644200, 273.868400, 308.804800)",
        "(294.839600, 273.376300, 309.124500)",
        "(294.928200, 273.168700, 309.240100)",
        "(295.073900, 272.793000, 309.464500)",
        "(295.255600, 272.341900, 309.761200)",
        "(295.473300, 271.799100, 310.118000)",
        "(295.685200, 271.180800, 310.624800)",
        "(295.775200, 270.879300, 310.884900)",
        "(295.994000, 270.272700, 311.344100)",
        "(296.214200, 269.645300, 311.901500)",
        "(296.503600, 268.997400, 312.499500)",
        "(296.816200, 268.374600, 313.076900)",
        "(297.015500, 267.989300, 313.460700)",
        "(297.475800, 267.223200, 314.132400)",
        "(297.820700, 266.603800, 314.707600)",
        "(298.103300, 266.015700, 315.224600)",
        "(298.453100, 265.303100, 315.764500)",
        "(298.564600, 264.916300, 316.060900)",
        "(298.727600, 264.033400, 316.801600)",
[truncated: 525,290 more chars]
