# Supplementary material for: Playing the mirror game in virtual reality with an autonomous character
Source: Sci Rep. 2022 Dec 9;12:21329. doi: 10.1038/s41598-022-25197-z (PMC9734752; doi:10.1038/s41598-022-25197-z)
Supplement: Supplementary file 2 — Supplementary Information 1. [file 41598_2022_25197_MOESM2_ESM.zip › Data/Couple15/condition2_trial1_player1.json]

{
    "isFemale": false,
    "eyesLevel": 1.6707042455673218,
    "timestamps": [
        0.0,
        0.01995849609375,
        0.03997802734375,
        0.05999755859375,
        0.0799560546875,
        0.0999755859375,
        0.1199951171875,
        0.13995361328125,
        0.15997314453125,
        0.17999267578125,
        0.199951171875,
        0.219970703125,
        0.239990234375,
        0.25994873046875,
        0.27996826171875,
        0.29998779296875,
        0.3199462890625,
        0.3399658203125,
        0.3599853515625,
        0.37994384765625,
        0.39996337890625,
        0.41998291015625,
        0.44000244140625,
        0.4599609375,
        0.47998046875,
        0.5,
        0.51995849609375,
        0.53997802734375,
        0.55999755859375,
        0.5799560546875,
        0.5999755859375,
        0.6199951171875,
        0.63995361328125,
        0.65997314453125,
        0.67999267578125,
        0.699951171875,
        0.719970703125,
        0.739990234375,
        0.75994873046875,
        0.77996826171875,
        0.79998779296875,
        0.8199462890625,
        0.8399658203125,
        0.8599853515625,
        0.87994384765625,
        0.89996337890625,
        0.91998291015625,
        0.94000244140625,
        0.9599609375,
        0.97998046875,
        1.0,
        1.01995849609375,
        1.03997802734375,
        1.05999755859375,
        1.0799560546875,
        1.0999755859375,
        1.1199951171875,
        1.13995361328125,
        1.15997314453125,
        1.17999267578125,
        1.199951171875,
        1.219970703125,
        1.239990234375,
        1.25994873046875,
        1.27996826171875,
        1.29998779296875,
        1.3199462890625,
        1.3399658203125,
        1.3599853515625,
        1.37994384765625,
        1.39996337890625,
        1.41998291015625,
        1.44000244140625,
        1.4599609375,
        1.47998046875,
        1.5,
        1.51995849609375,
        1.53997802734375,
        1.55999755859375,
        1.5799560546875,
        1.5999755859375,
        1.6199951171875,
        1.63995361328125,
        1.65997314453125,
        1.67999267578125,
        1.699951171875,
        1.719970703125,
        1.739990234375,
        1.75994873046875,
        1.77996826171875,
        1.79998779296875,
        1.8199462890625,
        1.8399658203125,
        1.8599853515625,
        1.87994384765625,
        1.89996337890625,
        1.91998291015625,
        1.94000244140625,
        1.9599609375,
        1.97998046875,
        2.0,
        2.01995849609375,
        2.03997802734375,
        2.05999755859375,
        2.0799560546875,
        2.0999755859375,
        2.1199951171875,
        2.13995361328125,
        2.15997314453125,
        2.17999267578125,
        2.199951171875,
        2.219970703125,
        2.239990234375,
        2.25994873046875,
        2.27996826171875,
        2.29998779296875,
        2.3199462890625,
        2.3399658203125,
        2.3599853515625,
        2.37994384765625,
        2.39996337890625,
        2.41998291015625,
        2.44000244140625,
        2.4599609375,
        2.47998046875,
        2.5,
        2.51995849609375,
        2.53997802734375,
        2.55999755859375,
        2.5799560546875,
        2.5999755859375,
        2.6199951171875,
        2.63995361328125,
        2.65997314453125,
        2.67999267578125,
        2.699951171875,
        2.719970703125,
        2.739990234375,
        2.75994873046875,
        2.77996826171875,
        2.79998779296875,
        2.8199462890625,
        2.8399658203125,
        2.8599853515625,
        2.87994384765625,
        2.89996337890625,
        2.91998291015625,
        2.94000244140625,
        2.9599609375,
        2.97998046875,
        3.0,
        3.01995849609375,
        3.03997802734375,
        3.05999755859375,
        3.0799560546875,
        3.0999755859375,
        3.1199951171875,
        3.13995361328125,
        3.15997314453125,
        3.17999267578125,
        3.199951171875,
        3.219970703125,
        3.239990234375,
        3.25994873046875,
        3.27996826171875,
        3.29998779296875,
        3.3199462890625,
        3.3399658203125,
        3.3599853515625,
        3.37994384765625,
        3.39996337890625,
        3.41998291015625,
        3.44000244140625,
        3.4599609375,
        3.47998046875,
        3.5,
        3.51995849609375,
        3.53997802734375,
        3.55999755859375,
        3.5799560546875,
        3.5999755859375,
        3.6199951171875,
        3.63995361328125,
        3.65997314453125,
        3.67999267578125,
        3.699951171875,
        3.719970703125,
        3.739990234375,
        3.75994873046875,
        3.77996826171875,
        3.79998779296875,
        3.8199462890625,
        3.8399658203125,
        3.8599853515625,
        3.87994384765625,
        3.89996337890625,
        3.91998291015625,
        3.94000244140625,
        3.9599609375,
        3.97998046875,
        4.0,
        4.01995849609375,
        4.03997802734375,
        4.05999755859375,
        4.0799560546875,
        4.0999755859375,
        4.1199951171875,
        4.13995361328125,
        4.15997314453125,
        4.17999267578125,
        4.199951171875,
        4.219970703125,
        4.239990234375,
        4.25994873046875,
        4.27996826171875,
        4.29998779296875,
        4.3199462890625,
        4.3399658203125,
        4.3599853515625,
        4.37994384765625,
        4.39996337890625,
        4.41998291015625,
        4.44000244140625,
        4.4599609375,
        4.47998046875,
        4.5,
        4.51995849609375,
        4.53997802734375,
        4.55999755859375,
        4.5799560546875,
        4.5999755859375,
        4.6199951171875,
        4.63995361328125,
        4.65997314453125,
        4.67999267578125,
        4.699951171875,
        4.719970703125,
        4.739990234375,
        4.75994873046875,
        4.77996826171875,
        4.79998779296875,
        4.8199462890625,
        4.8399658203125,
        4.8599853515625,
        4.87994384765625,
        4.89996337890625,
        4.91998291015625,
        4.94000244140625,
        4.9599609375,
        4.97998046875,
        5.0,
        5.01995849609375,
        5.03997802734375,
        5.05999755859375,
        5.0799560546875,
        5.0999755859375,
        5.1199951171875,
        5.13995361328125,
        5.15997314453125,
        5.17999267578125,
        5.199951171875,
        5.219970703125,
        5.239990234375,
        5.25994873046875,
        5.27996826171875,
        5.29998779296875,
        5.3199462890625,
        5.3399658203125,
        5.3599853515625,
        5.37994384765625,
        5.39996337890625,
        5.41998291015625,
        5.44000244140625,
        5.4599609375,
        5.47998046875,
        5.5,
        5.51995849609375,
        5.53997802734375,
        5.55999755859375,
        5.5799560546875,
        5.5999755859375,
        5.6199951171875,
        5.63995361328125,
        5.65997314453125,
        5.67999267578125,
        5.699951171875,
        5.719970703125,
        5.739990234375,
        5.75994873046875,
        5.77996826171875,
        5.79998779296875,
        5.8199462890625,
        5.8399658203125,
        5.8599853515625,
        5.87994384765625,
        5.89996337890625,
        5.91998291015625,
        5.94000244140625,
        5.9599609375,
        5.97998046875,
        6.0,
        6.01995849609375,
        6.03997802734375,
        6.05999755859375,
        6.0799560546875,
        6.0999755859375,
        6.1199951171875,
        6.13995361328125,
        6.15997314453125,
        6.17999267578125,
        6.199951171875,
        6.219970703125,
        6.239990234375,
        6.25994873046875,
        6.27996826171875,
        6.29998779296875,
        6.3199462890625,
        6.3399658203125,
        6.3599853515625,
        6.37994384765625,
        6.39996337890625,
        6.41998291015625,
        6.44000244140625,
        6.4599609375,
        6.47998046875,
        6.5,
        6.51995849609375,
        6.53997802734375,
        6.55999755859375,
        6.5799560546875,
        6.5999755859375,
        6.6199951171875,
        6.63995361328125,
        6.65997314453125,
        6.67999267578125,
        6.699951171875,
        6.719970703125,
        6.739990234375,
        6.75994873046875,
        6.77996826171875,
        6.79998779296875,
        6.8199462890625,
        6.8399658203125,
        6.8599853515625,
        6.87994384765625,
        6.89996337890625,
        6.91998291015625,
        6.94000244140625,
        6.9599609375,
        6.97998046875,
        7.0,
        7.01995849609375,
        7.03997802734375,
        7.05999755859375,
        7.0799560546875,
        7.0999755859375,
        7.1199951171875,
        7.13995361328125,
        7.15997314453125,
        7.17999267578125,
        7.199951171875,
        7.219970703125,
        7.239990234375,
        7.25994873046875,
        7.27996826171875,
        7.29998779296875,
        7.3199462890625,
        7.3399658203125,
        7.3599853515625,
        7.37994384765625,
        7.39996337890625,
        7.41998291015625,
        7.44000244140625,
        7.4599609375,
        7.47998046875,
        7.5,
        7.51995849609375,
        7.53997802734375,
        7.55999755859375,
        7.5799560546875,
        7.5999755859375,
        7.6199951171875,
        7.63995361328125,
        7.65997314453125,
        7.67999267578125,
        7.699951171875,
        7.719970703125,
        7.739990234375,
        7.75994873046875,
        7.77996826171875,
        7.79998779296875,
        7.8199462890625,
        7.8399658203125,
        7.8599853515625,
        7.87994384765625,
        7.89996337890625,
        7.91998291015625,
        7.94000244140625,
        7.9599609375,
        7.97998046875,
        8.0,
        8.01995849609375,
        8.03997802734375,
        8.05999755859375,
        8.0799560546875,
        8.0999755859375,
        8.1199951171875,
        8.13995361328125,
        8.15997314453125,
        8.17999267578125,
        8.199951171875,
        8.219970703125,
        8.239990234375,
        8.25994873046875,
        8.27996826171875,
        8.29998779296875,
        8.3199462890625,
        8.3399658203125,
        8.3599853515625,
        8.37994384765625,
        8.39996337890625,
        8.41998291015625,
        8.44000244140625,
        8.4599609375,
        8.47998046875,
        8.5,
        8.51995849609375,
        8.53997802734375,
        8.55999755859375,
        8.5799560546875,
        8.5999755859375,
        8.6199951171875,
        8.63995361328125,
        8.65997314453125,
        8.67999267578125,
        8.699951171875,
        8.719970703125,
        8.739990234375,
        8.75994873046875,
        8.77996826171875,
        8.79998779296875,
        8.8199462890625,
        8.8399658203125,
        8.8599853515625,
        8.87994384765625,
        8.89996337890625,
        8.91998291015625,
        8.94000244140625,
        8.9599609375,
        8.97998046875,
        9.0,
        9.01995849609375,
        9.03997802734375,
        9.05999755859375,
        9.0799560546875,
        9.0999755859375,
        9.1199951171875,
        9.13995361328125,
        9.15997314453125,
        9.17999267578125,
        9.199951171875,
        9.219970703125,
        9.239990234375,
        9.25994873046875,
        9.27996826171875,
        9.29998779296875,
        9.3199462890625,
        9.3399658203125,
        9.3599853515625,
        9.37994384765625,
        9.39996337890625,
        9.41998291015625,
        9.44000244140625,
        9.4599609375,
        9.47998046875,
        9.5,
        9.51995849609375,
        9.53997802734375,
        9.55999755859375,
        9.5799560546875,
        9.5999755859375,
        9.6199951171875,
        9.63995361328125,
        9.65997314453125,
        9.67999267578125,
        9.699951171875,
        9.719970703125,
        9.739990234375,
        9.75994873046875,
        9.77996826171875,
        9.79998779296875,
        9.8199462890625,
        9.8399658203125,
        9.8599853515625,
        9.87994384765625,
        9.89996337890625,
        9.91998291015625,
        9.94000244140625,
        9.9599609375,
        9.97998046875,
        10.0,
        10.01995849609375,
        10.03997802734375,
        10.05999755859375,
        10.0799560546875,
        10.0999755859375,
        10.1199951171875,
        10.13995361328125,
        10.15997314453125,
        10.17999267578125,
        10.199951171875,
        10.219970703125,
        10.239990234375,
        10.25994873046875,
        10.27996826171875,
        10.29998779296875,
        10.3199462890625,
        10.3399658203125,
        10.3599853515625,
        10.37994384765625,
        10.39996337890625,
        10.41998291015625,
        10.44000244140625,
        10.4599609375,
        10.47998046875,
        10.5,
        10.51995849609375,
        10.53997802734375,
        10.55999755859375,
        10.5799560546875,
        10.5999755859375,
        10.6199951171875,
        10.63995361328125,
        10.65997314453125,
        10.67999267578125,
        10.699951171875,
        10.719970703125,
        10.739990234375,
        10.75994873046875,
        10.77996826171875,
        10.79998779296875,
        10.8199462890625,
        10.8399658203125,
        10.8599853515625,
        10.87994384765625,
        10.89996337890625,
        10.91998291015625,
        10.94000244140625,
        10.9599609375,
        10.97998046875,
        11.0,
        11.01995849609375,
        11.03997802734375,
        11.05999755859375,
        11.0799560546875,
        11.0999755859375,
        11.1199951171875,
        11.13995361328125,
        11.15997314453125,
        11.17999267578125,
        11.199951171875,
        11.219970703125,
        11.239990234375,
        11.25994873046875,
        11.27996826171875,
        11.29998779296875,
        11.3199462890625,
        11.3399658203125,
        11.3599853515625,
        11.37994384765625,
        11.39996337890625,
        11.41998291015625,
        11.44000244140625,
        11.4599609375,
        11.47998046875,
        11.5,
        11.51995849609375,
        11.53997802734375,
        11.55999755859375,
        11.5799560546875,
        11.5999755859375,
        11.6199951171875,
        11.63995361328125,
        11.65997314453125,
        11.67999267578125,
        11.699951171875,
        11.719970703125,
        11.739990234375,
        11.75994873046875,
        11.77996826171875,
        11.79998779296875,
        11.8199462890625,
        11.8399658203125,
        11.8599853515625,
        11.87994384765625,
        11.89996337890625,
        11.91998291015625,
        11.94000244140625,
        11.9599609375,
        11.97998046875,
        12.0,
        12.01995849609375,
        12.03997802734375,
        12.05999755859375,
        12.0799560546875,
        12.0999755859375,
        12.1199951171875,
        12.13995361328125,
        12.15997314453125,
        12.17999267578125,
        12.199951171875,
        12.219970703125,
        12.239990234375,
        12.25994873046875,
        12.27996826171875,
        12.29998779296875,
        12.3199462890625,
        12.3399658203125,
        12.3599853515625,
        12.37994384765625,
        12.39996337890625,
        12.41998291015625,
        12.44000244140625,
        12.4599609375,
        12.47998046875,
        12.5,
        12.51995849609375,
        12.53997802734375,
        12.55999755859375,
        12.5799560546875,
        12.5999755859375,
        12.6199951171875,
        12.63995361328125,
        12.65997314453125,
        12.67999267578125,
        12.699951171875,
        12.719970703125,
        12.739990234375,
        12.75994873046875,
        12.77996826171875,
        12.79998779296875,
        12.8199462890625,
        12.8399658203125,
        12.8599853515625,
        12.87994384765625,
        12.89996337890625,
        12.91998291015625,
        12.94000244140625,
        12.9599609375,
        12.97998046875,
        13.0,
        13.01995849609375,
        13.03997802734375,
        13.05999755859375,
        13.0799560546875,
        13.0999755859375,
        13.1199951171875,
        13.13995361328125,
        13.15997314453125,
        13.17999267578125,
        13.199951171875,
        13.219970703125,
        13.239990234375,
        13.25994873046875,
        13.27996826171875,
        13.29998779296875,
        13.3199462890625,
        13.3399658203125,
        13.3599853515625,
        13.37994384765625,
        13.39996337890625,
        13.41998291015625,
        13.44000244140625,
        13.4599609375,
        13.47998046875,
        13.5,
        13.51995849609375,
        13.53997802734375,
        13.55999755859375,
        13.5799560546875,
        13.5999755859375,
        13.6199951171875,
        13.63995361328125,
        13.65997314453125,
        13.67999267578125,
        13.699951171875,
        13.719970703125,
        13.739990234375,
        13.75994873046875,
        13.77996826171875,
        13.79998779296875,
        13.8199462890625,
        13.8399658203125,
        13.8599853515625,
        13.87994384765625,
        13.89996337890625,
        13.91998291015625,
        13.94000244140625,
        13.9599609375,
        13.97998046875,
        14.0,
        14.01995849609375,
        14.03997802734375,
        14.05999755859375,
        14.0799560546875,
        14.0999755859375,
        14.1199951171875,
        14.13995361328125,
        14.15997314453125,
        14.17999267578125,
        14.199951171875,
        14.219970703125,
        14.239990234375,
        14.25994873046875,
        14.27996826171875,
        14.29998779296875,
        14.3199462890625,
        14.3399658203125,
        14.3599853515625,
        14.37994384765625,
        14.39996337890625,
        14.41998291015625,
        14.44000244140625,
        14.4599609375,
        14.47998046875,
        14.5,
        14.51995849609375,
        14.53997802734375,
        14.55999755859375,
        14.5799560546875,
        14.5999755859375,
        14.6199951171875,
        14.63995361328125,
        14.65997314453125,
        14.67999267578125,
        14.699951171875,
        14.719970703125,
        14.739990234375,
        14.75994873046875,
        14.77996826171875,
        14.79998779296875,
        14.8199462890625,
        14.8399658203125,
        14.8599853515625,
        14.87994384765625,
        14.89996337890625,
        14.91998291015625,
        14.94000244140625,
        14.9599609375,
        14.97998046875,
        15.0,
        15.01995849609375,
        15.03997802734375,
        15.05999755859375,
        15.0799560546875,
        15.0999755859375,
        15.1199951171875,
        15.13995361328125,
        15.15997314453125,
        15.17999267578125,
        15.199951171875,
        15.219970703125,
        15.239990234375,
        15.25994873046875,
        15.27996826171875,
        15.29998779296875,
        15.3199462890625,
        15.3399658203125,
        15.3599853515625,
        15.37994384765625,
        15.39996337890625,
        15.41998291015625,
        15.44000244140625,
        15.4599609375,
        15.47998046875,
        15.5,
        15.51995849609375,
        15.53997802734375,
        15.55999755859375,
        15.5799560546875,
        15.5999755859375,
        15.6199951171875,
        15.63995361328125,
        15.65997314453125,
        15.67999267578125,
        15.699951171875,
        15.719970703125,
        15.739990234375,
        15.75994873046875,
        15.77996826171875,
        15.79998779296875,
        15.8199462890625,
        15.8399658203125,
        15.8599853515625,
        15.87994384765625,
        15.89996337890625,
        15.91998291015625,
        15.94000244140625,
        15.9599609375,
        15.97998046875,
        16.0,
        16.01995849609375,
        16.03997802734375,
        16.05999755859375,
        16.0799560546875,
        16.0999755859375,
        16.1199951171875,
        16.13995361328125,
        16.15997314453125,
        16.17999267578125,
        16.199951171875,
        16.219970703125,
        16.239990234375,
        16.25994873046875,
        16.27996826171875,
        16.29998779296875,
        16.3199462890625,
        16.3399658203125,
        16.3599853515625,
        16.37994384765625,
        16.39996337890625,
        16.41998291015625,
        16.44000244140625,
        16.4599609375,
        16.47998046875,
        16.5,
        16.51995849609375,
        16.53997802734375,
        16.55999755859375,
        16.5799560546875,
        16.5999755859375,
        16.6199951171875,
        16.63995361328125,
        16.65997314453125,
        16.67999267578125,
        16.699951171875,
        16.719970703125,
        16.739990234375,
        16.75994873046875,
        16.77996826171875,
        16.79998779296875,
        16.8199462890625,
        16.8399658203125,
        16.8599853515625,
        16.87994384765625,
        16.89996337890625,
        16.91998291015625,
        16.94000244140625,
        16.9599609375,
        16.97998046875,
        17.0,
        17.01995849609375,
        17.03997802734375,
        17.05999755859375,
        17.0799560546875,
        17.0999755859375,
        17.1199951171875,
        17.13995361328125,
        17.15997314453125,
        17.17999267578125,
        17.199951171875,
        17.219970703125,
        17.239990234375,
        17.25994873046875,
        17.27996826171875,
        17.29998779296875,
        17.3199462890625,
        17.3399658203125,
        17.3599853515625,
        17.37994384765625,
        17.39996337890625,
        17.41998291015625,
        17.44000244140625,
        17.4599609375,
        17.47998046875,
        17.5,
        17.51995849609375,
        17.53997802734375,
        17.55999755859375,
        17.5799560546875,
        17.5999755859375,
        17.6199951171875,
        17.63995361328125,
        17.65997314453125,
        17.67999267578125,
        17.699951171875,
        17.719970703125,
        17.739990234375,
        17.75994873046875,
        17.77996826171875,
        17.79998779296875,
        17.8199462890625,
        17.8399658203125,
        17.8599853515625,
        17.87994384765625,
        17.89996337890625,
        17.91998291015625,
        17.94000244140625,
        17.9599609375,
        17.97998046875,
        18.0,
        18.01995849609375,
        18.03997802734375,
        18.05999755859375,
        18.0799560546875,
        18.0999755859375,
        18.1199951171875,
        18.13995361328125,
        18.15997314453125,
        18.17999267578125,
        18.199951171875,
        18.219970703125,
        18.239990234375,
        18.25994873046875,
        18.27996826171875,
        18.29998779296875,
        18.3199462890625,
        18.3399658203125,
        18.3599853515625,
        18.37994384765625,
        18.39996337890625,
        18.41998291015625,
        18.44000244140625,
        18.4599609375,
        18.47998046875,
        18.5,
        18.51995849609375,
        18.53997802734375,
        18.55999755859375,
        18.5799560546875,
        18.5999755859375,
        18.6199951171875,
        18.63995361328125,
        18.65997314453125,
        18.67999267578125,
        18.699951171875,
        18.719970703125,
        18.739990234375,
        18.75994873046875,
        18.77996826171875,
        18.79998779296875,
        18.8199462890625,
        18.8399658203125,
        18.8599853515625,
        18.87994384765625,
        18.89996337890625,
        18.91998291015625,
        18.94000244140625,
        18.9599609375,
        18.97998046875,
        19.0,
        19.01995849609375,
        19.03997802734375,
        19.05999755859375,
        19.0799560546875,
        19.0999755859375,
        19.1199951171875,
        19.13995361328125,
        19.15997314453125,
        19.17999267578125,
        19.199951171875,
        19.219970703125,
        19.239990234375,
        19.25994873046875,
        19.27996826171875,
        19.29998779296875,
        19.3199462890625,
        19.3399658203125,
        19.3599853515625,
        19.37994384765625,
        19.39996337890625,
        19.41998291015625,
        19.44000244140625,
        19.4599609375,
        19.47998046875,
        19.5,
        19.51995849609375,
        19.53997802734375,
        19.55999755859375,
        19.5799560546875,
        19.5999755859375,
        19.6199951171875,
        19.63995361328125,
        19.65997314453125,
        19.67999267578125,
        19.699951171875,
        19.719970703125,
        19.739990234375,
        19.75994873046875,
        19.77996826171875,
        19.79998779296875,
        19.8199462890625,
        19.8399658203125,
        19.8599853515625,
        19.87994384765625,
        19.89996337890625,
        19.91998291015625,
        19.94000244140625,
        19.9599609375,
        19.97998046875,
        20.0,
        20.01995849609375,
        20.03997802734375,
        20.05999755859375,
        20.0799560546875,
        20.0999755859375,
        20.1199951171875,
        20.13995361328125,
        20.15997314453125,
        20.17999267578125,
        20.199951171875,
        20.219970703125,
        20.239990234375,
        20.25994873046875,
        20.27996826171875,
        20.29998779296875,
        20.3199462890625,
        20.3399658203125,
        20.3599853515625,
        20.37994384765625,
        20.39996337890625,
        20.41998291015625,
        20.44000244140625,
        20.4599609375,
        20.47998046875,
        20.5,
        20.51995849609375,
        20.53997802734375,
        20.55999755859375,
        20.5799560546875,
        20.5999755859375,
        20.6199951171875,
        20.63995361328125,
        20.65997314453125,
        20.67999267578125,
        20.699951171875,
        20.719970703125,
        20.739990234375,
        20.75994873046875,
        20.77996826171875,
        20.79998779296875,
        20.8199462890625,
        20.8399658203125,
        20.8599853515625,
        20.87994384765625,
        20.89996337890625,
        20.91998291015625,
        20.94000244140625,
        20.9599609375,
        20.97998046875,
        21.0,
        21.01995849609375,
        21.03997802734375,
        21.05999755859375,
        21.0799560546875,
        21.0999755859375,
        21.1199951171875,
        21.13995361328125,
        21.15997314453125,
        21.17999267578125,
        21.199951171875,
        21.219970703125,
        21.239990234375,
        21.25994873046875,
        21.27996826171875,
        21.29998779296875,
        21.3199462890625,
        21.3399658203125,
        21.3599853515625,
        21.37994384765625,
        21.39996337890625,
        21.41998291015625,
        21.44000244140625,
        21.4599609375,
        21.47998046875,
        21.5,
        21.51995849609375,
        21.53997802734375,
        21.55999755859375,
        21.5799560546875,
        21.5999755859375,
        21.6199951171875,
        21.63995361328125,
        21.65997314453125,
        21.67999267578125,
        21.699951171875,
        21.719970703125,
        21.739990234375,
        21.75994873046875,
        21.77996826171875,
        21.79998779296875,
        21.8199462890625,
        21.8399658203125,
        21.8599853515625,
        21.87994384765625,
        21.89996337890625,
        21.91998291015625,
        21.94000244140625,
        21.9599609375,
        21.97998046875,
        22.0,
        22.01995849609375,
        22.03997802734375,
        22.05999755859375,
        22.0799560546875,
        22.0999755859375,
        22.1199951171875,
        22.13995361328125,
        22.15997314453125,
        22.17999267578125,
        22.199951171875,
        22.219970703125,
        22.239990234375,
        22.25994873046875,
        22.27996826171875,
        22.29998779296875,
        22.3199462890625,
        22.3399658203125,
        22.3599853515625,
        22.37994384765625,
        22.39996337890625,
        22.41998291015625,
        22.44000244140625,
        22.4599609375,
        22.47998046875,
        22.5,
        22.51995849609375,
        22.53997802734375,
        22.55999755859375,
        22.5799560546875,
        22.5999755859375,
        22.6199951171875,
        22.63995361328125,
        22.65997314453125,
        22.67999267578125,
        22.699951171875,
        22.719970703125,
        22.739990234375,
        22.75994873046875,
        22.77996826171875,
        22.79998779296875,
        22.8199462890625,
        22.8399658203125,
        22.8599853515625,
        22.87994384765625,
        22.89996337890625,
        22.91998291015625,
        22.94000244140625,
        22.9599609375,
        22.97998046875,
        23.0,
        23.01995849609375,
        23.03997802734375,
        23.05999755859375,
        23.0799560546875,
        23.0999755859375,
        23.1199951171875,
        23.13995361328125,
        23.15997314453125,
        23.17999267578125,
        23.199951171875,
        23.219970703125,
        23.239990234375,
        23.25994873046875,
        23.27996826171875,
        23.29998779296875,
        23.3199462890625,
        23.3399658203125,
        23.3599853515625,
        23.37994384765625,
        23.39996337890625,
        23.41998291015625,
        23.44000244140625,
        23.4599609375,
        23.47998046875,
        23.5,
        23.51995849609375,
        23.53997802734375,
        23.55999755859375,
        23.5799560546875,
        23.5999755859375,
        23.6199951171875,
        23.63995361328125,
        23.65997314453125,
        23.67999267578125,
        23.699951171875,
        23.719970703125,
        23.739990234375,
        23.75994873046875,
        23.77996826171875,
        23.79998779296875,
        23.8199462890625,
        23.8399658203125,
        23.8599853515625,
        23.87994384765625,
        23.89996337890625,
        23.91998291015625,
        23.94000244140625,
        23.9599609375,
        23.97998046875,
        24.0,
        24.01995849609375,
        24.03997802734375,
        24.05999755859375,
        24.0799560546875,
        24.0999755859375,
        24.1199951171875,
        24.13995361328125,
        24.15997314453125,
        24.17999267578125,
        24.199951171875,
        24.219970703125,
        24.239990234375,
        24.25994873046875,
        24.27996826171875,
        24.29998779296875,
        24.3199462890625,
        24.3399658203125,
        24.3599853515625,
        24.37994384765625,
        24.39996337890625,
        24.41998291015625,
        24.44000244140625,
        24.4599609375,
        24.47998046875,
        24.5,
        24.51995849609375,
        24.53997802734375,
        24.55999755859375,
        24.5799560546875,
        24.5999755859375,
        24.6199951171875,
        24.63995361328125,
        24.65997314453125,
        24.67999267578125,
        24.699951171875,
        24.719970703125,
        24.739990234375,
        24.75994873046875,
        24.77996826171875,
        24.79998779296875,
        24.8199462890625,
        24.8399658203125,
        24.8599853515625,
        24.87994384765625,
        24.89996337890625,
        24.91998291015625,
        24.94000244140625,
        24.9599609375,
        24.97998046875,
        25.0,
        25.01995849609375,
        25.03997802734375,
        25.05999755859375,
        25.0799560546875,
        25.0999755859375,
        25.1199951171875,
        25.13995361328125,
        25.15997314453125,
        25.17999267578125,
        25.199951171875,
        25.219970703125,
        25.239990234375,
        25.25994873046875,
        25.27996826171875,
        25.29998779296875,
        25.3199462890625,
        25.3399658203125,
        25.3599853515625,
        25.37994384765625,
        25.39996337890625,
        25.41998291015625,
        25.44000244140625,
        25.4599609375,
        25.47998046875,
        25.5,
        25.51995849609375,
        25.53997802734375,
        25.55999755859375,
        25.5799560546875,
        25.5999755859375,
        25.6199951171875,
        25.63995361328125,
        25.65997314453125,
        25.67999267578125,
        25.699951171875,
        25.719970703125,
        25.739990234375,
        25.75994873046875,
        25.77996826171875,
        25.79998779296875,
        25.8199462890625,
        25.8399658203125,
        25.8599853515625,
        25.87994384765625,
        25.89996337890625,
        25.91998291015625,
        25.94000244140625,
        25.9599609375,
        25.97998046875,
        26.0,
        26.01995849609375,
        26.03997802734375,
        26.05999755859375,
        26.0799560546875,
        26.0999755859375,
        26.1199951171875,
        26.13995361328125,
        26.15997314453125,
        26.17999267578125,
        26.199951171875,
        26.219970703125,
        26.239990234375,
        26.25994873046875,
        26.27996826171875,
        26.29998779296875,
        26.3199462890625,
        26.3399658203125,
        26.3599853515625,
        26.37994384765625,
        26.39996337890625,
        26.41998291015625,
        26.44000244140625,
        26.4599609375,
        26.47998046875,
        26.5,
        26.51995849609375,
        26.53997802734375,
        26.55999755859375,
        26.5799560546875,
        26.5999755859375,
        26.6199951171875,
        26.63995361328125,
        26.65997314453125,
        26.67999267578125,
        26.699951171875,
        26.719970703125,
        26.739990234375,
        26.75994873046875,
        26.77996826171875,
        26.79998779296875,
        26.8199462890625,
        26.8399658203125,
        26.8599853515625,
        26.87994384765625,
        26.89996337890625,
        26.91998291015625,
        26.94000244140625,
        26.9599609375,
        26.97998046875,
        27.0,
        27.01995849609375,
        27.03997802734375,
        27.05999755859375,
        27.0799560546875,
        27.0999755859375,
        27.1199951171875,
        27.13995361328125,
        27.15997314453125,
        27.17999267578125,
        27.199951171875,
        27.219970703125,
        27.239990234375,
        27.25994873046875,
        27.27996826171875,
        27.29998779296875,
        27.3199462890625,
        27.3399658203125,
        27.3599853515625,
        27.37994384765625,
        27.39996337890625,
        27.41998291015625,
        27.44000244140625,
        27.4599609375,
        27.47998046875,
        27.5,
        27.51995849609375,
        27.53997802734375,
        27.55999755859375,
        27.5799560546875,
        27.5999755859375,
        27.6199951171875,
        27.63995361328125,
        27.65997314453125,
        27.67999267578125,
        27.699951171875,
        27.719970703125,
        27.739990234375,
        27.75994873046875,
        27.77996826171875,
        27.79998779296875,
        27.8199462890625,
        27.8399658203125,
        27.8599853515625,
        27.87994384765625,
        27.89996337890625,
        27.91998291015625,
        27.94000244140625,
        27.9599609375,
        27.97998046875,
        28.0,
        28.01995849609375,
        28.03997802734375,
        28.05999755859375,
        28.0799560546875,
        28.0999755859375,
        28.1199951171875,
        28.13995361328125,
        28.15997314453125,
        28.17999267578125,
        28.199951171875,
        28.219970703125,
        28.239990234375,
        28.25994873046875,
        28.27996826171875,
        28.29998779296875,
        28.3199462890625,
        28.3399658203125,
        28.3599853515625,
        28.37994384765625,
        28.39996337890625,
        28.41998291015625,
        28.44000244140625,
        28.4599609375,
        28.47998046875,
        28.5,
        28.51995849609375,
        28.53997802734375,
        28.55999755859375,
        28.5799560546875,
        28.5999755859375,
        28.6199951171875,
        28.63995361328125,
        28.65997314453125,
        28.67999267578125,
        28.699951171875,
        28.719970703125,
        28.739990234375,
        28.75994873046875,
        28.77996826171875,
        28.79998779296875,
        28.8199462890625,
        28.8399658203125,
        28.8599853515625,
        28.87994384765625,
        28.89996337890625,
        28.91998291015625,
        28.94000244140625,
        28.9599609375,
        28.97998046875,
        29.0,
        29.01995849609375,
        29.03997802734375,
        29.05999755859375,
        29.0799560546875,
        29.0999755859375,
        29.1199951171875,
        29.13995361328125,
        29.15997314453125,
        29.17999267578125,
        29.199951171875,
        29.219970703125,
        29.239990234375,
        29.25994873046875,
        29.27996826171875,
        29.29998779296875,
        29.3199462890625,
        29.3399658203125,
        29.3599853515625,
        29.37994384765625,
        29.39996337890625,
        29.41998291015625,
        29.44000244140625,
        29.4599609375,
        29.47998046875,
        29.5,
        29.51995849609375,
        29.53997802734375,
        29.55999755859375,
        29.5799560546875,
        29.5999755859375,
        29.6199951171875,
        29.63995361328125,
        29.65997314453125,
        29.67999267578125,
        29.699951171875,
        29.719970703125,
        29.739990234375,
        29.75994873046875,
        29.77996826171875,
        29.79998779296875,
        29.8199462890625,
        29.8399658203125,
        29.8599853515625,
        29.87994384765625,
        29.89996337890625,
        29.91998291015625,
        29.94000244140625,
        29.9599609375,
        29.97998046875,
        30.0,
        30.01995849609375,
        30.03997802734375,
        30.05999755859375,
        30.0799560546875,
        30.0999755859375,
        30.1199951171875,
        30.13995361328125,
        30.15997314453125,
        30.17999267578125,
        30.199951171875,
        30.219970703125,
        30.239990234375,
        30.25994873046875,
        30.27996826171875,
        30.29998779296875,
        30.3199462890625,
        30.3399658203125,
        30.3599853515625,
        30.37994384765625,
        30.39996337890625,
        30.41998291015625,
        30.44000244140625,
        30.4599609375,
        30.47998046875,
        30.5,
        30.51995849609375,
        30.53997802734375,
        30.55999755859375,
        30.5799560546875,
        30.5999755859375,
        30.6199951171875,
        30.63995361328125,
        30.65997314453125,
        30.67999267578125,
        30.699951171875,
        30.719970703125,
        30.739990234375,
        30.75994873046875,
        30.77996826171875,
        30.79998779296875,
        30.8199462890625,
        30.8399658203125,
        30.8599853515625,
        30.87994384765625,
        30.89996337890625,
        30.91998291015625,
        30.94000244140625,
        30.9599609375,
        30.97998046875,
        31.0,
        31.01995849609375,
        31.03997802734375,
        31.05999755859375,
        31.0799560546875,
        31.0999755859375,
        31.1199951171875,
        31.13995361328125,
        31.15997314453125,
        31.17999267578125,
        31.199951171875,
        31.219970703125,
        31.239990234375,
        31.25994873046875,
        31.27996826171875,
        31.29998779296875,
        31.3199462890625,
        31.3399658203125,
        31.3599853515625,
        31.37994384765625,
        31.39996337890625,
        31.41998291015625,
        31.44000244140625,
        31.4599609375,
        31.47998046875,
        31.5,
        31.51995849609375,
        31.53997802734375,
        31.55999755859375,
        31.5799560546875,
        31.5999755859375,
        31.6199951171875,
        31.63995361328125,
        31.65997314453125,
        31.67999267578125,
        31.699951171875,
        31.719970703125,
        31.739990234375,
        31.75994873046875,
        31.77996826171875,
        31.79998779296875,
        31.8199462890625,
        31.8399658203125,
        31.8599853515625,
        31.87994384765625,
        31.89996337890625,
        31.91998291015625,
        31.94000244140625,
        31.9599609375,
        31.97998046875,
        32.0,
        32.01995849609375,
        32.03997802734375,
        32.05999755859375,
        32.0799560546875,
        32.0999755859375,
        32.1199951171875,
        32.13995361328125,
        32.15997314453125,
        32.17999267578125,
        32.199951171875,
        32.219970703125,
        32.239990234375,
        32.25994873046875,
        32.27996826171875,
        32.29998779296875,
        32.3199462890625,
        32.3399658203125,
        32.3599853515625,
        32.37994384765625,
        32.39996337890625,
        32.41998291015625,
        32.44000244140625,
        32.4599609375,
        32.47998046875,
        32.5,
        32.51995849609375,
        32.53997802734375,
        32.55999755859375,
        32.5799560546875,
        32.5999755859375,
        32.6199951171875,
        32.63995361328125,
        32.65997314453125,
        32.67999267578125,
        32.699951171875,
        32.719970703125,
        32.739990234375,
        32.75994873046875,
        32.77996826171875,
        32.79998779296875,
        32.8199462890625,
        32.8399658203125,
        32.8599853515625,
        32.87994384765625,
        32.89996337890625,
        32.91998291015625,
        32.94000244140625,
        32.9599609375,
        32.97998046875,
        33.0,
        33.01995849609375,
        33.03997802734375,
        33.05999755859375,
        33.0799560546875,
        33.0999755859375,
        33.1199951171875,
        33.13995361328125,
        33.15997314453125,
        33.17999267578125,
        33.199951171875,
        33.219970703125,
        33.239990234375,
        33.25994873046875,
        33.27996826171875,
        33.29998779296875,
        33.3199462890625,
        33.3399658203125,
        33.3599853515625,
        33.37994384765625,
        33.39996337890625,
        33.41998291015625,
        33.44000244140625,
        33.4599609375,
        33.47998046875,
        33.5,
        33.51995849609375,
        33.53997802734375,
        33.55999755859375,
        33.5799560546875,
        33.5999755859375,
        33.6199951171875,
        33.63995361328125,
        33.65997314453125,
        33.67999267578125,
        33.699951171875,
        33.719970703125,
        33.739990234375,
        33.75994873046875,
        33.77996826171875,
        33.79998779296875,
        33.8199462890625,
        33.8399658203125,
        33.8599853515625,
        33.87994384765625,
        33.89996337890625,
        33.91998291015625,
        33.94000244140625,
        33.9599609375,
        33.97998046875,
        34.0,
        34.01995849609375,
        34.03997802734375,
        34.05999755859375,
        34.0799560546875,
        34.0999755859375,
        34.1199951171875,
        34.13995361328125,
        34.15997314453125,
        34.17999267578125,
        34.199951171875,
        34.219970703125,
        34.239990234375,
        34.25994873046875,
        34.27996826171875,
        34.29998779296875,
        34.3199462890625,
        34.3399658203125,
        34.3599853515625,
        34.37994384765625,
        34.39996337890625,
        34.41998291015625,
        34.44000244140625,
        34.4599609375,
        34.47998046875,
        34.5,
        34.51995849609375,
        34.53997802734375,
        34.55999755859375,
        34.5799560546875,
        34.5999755859375,
        34.6199951171875,
        34.63995361328125,
        34.65997314453125,
        34.67999267578125,
        34.699951171875,
        34.719970703125,
        34.739990234375,
        34.75994873046875,
        34.77996826171875,
        34.79998779296875,
        34.8199462890625,
        34.8399658203125,
        34.8599853515625,
        34.87994384765625,
        34.89996337890625,
        34.91998291015625,
        34.94000244140625,
        34.9599609375,
        34.97998046875,
        35.0,
        35.01995849609375,
        35.03997802734375,
        35.05999755859375,
        35.0799560546875,
        35.0999755859375,
        35.1199951171875,
        35.13995361328125,
        35.15997314453125,
        35.17999267578125,
        35.199951171875,
        35.219970703125,
        35.239990234375,
        35.25994873046875,
        35.27996826171875,
        35.29998779296875,
        35.3199462890625,
        35.3399658203125,
        35.3599853515625,
        35.37994384765625,
        35.39996337890625,
        35.41998291015625,
        35.44000244140625,
        35.4599609375,
        35.47998046875,
        35.5,
        35.51995849609375,
        35.53997802734375,
        35.55999755859375,
        35.5799560546875,
        35.5999755859375,
        35.6199951171875,
        35.63995361328125,
        35.65997314453125,
        35.67999267578125,
        35.699951171875,
        35.719970703125,
        35.739990234375,
        35.75994873046875,
        35.77996826171875,
        35.79998779296875,
        35.8199462890625,
        35.8399658203125,
        35.8599853515625,
        35.87994384765625,
        35.89996337890625,
        35.91998291015625,
        35.94000244140625,
        35.9599609375,
        35.97998046875,
        36.0,
        36.01995849609375,
        36.03997802734375,
        36.05999755859375,
        36.0799560546875,
        36.0999755859375,
        36.1199951171875,
        36.13995361328125,
        36.15997314453125,
        36.17999267578125,
        36.199951171875,
        36.219970703125,
        36.239990234375,
        36.25994873046875,
        36.27996826171875,
        36.29998779296875,
        36.3199462890625,
        36.3399658203125,
        36.3599853515625,
        36.37994384765625,
        36.39996337890625,
        36.41998291015625,
        36.44000244140625,
        36.4599609375,
        36.47998046875,
        36.5,
        36.51995849609375,
        36.53997802734375,
        36.55999755859375,
        36.5799560546875,
        36.5999755859375,
        36.6199951171875,
        36.63995361328125,
        36.65997314453125,
        36.67999267578125,
        36.699951171875,
        36.719970703125,
        36.739990234375,
        36.75994873046875,
        36.77996826171875,
        36.79998779296875,
        36.8199462890625,
        36.8399658203125,
        36.8599853515625,
        36.87994384765625,
        36.89996337890625,
        36.91998291015625,
        36.94000244140625,
        36.9599609375,
        36.97998046875,
        37.0,
        37.01995849609375,
        37.03997802734375,
        37.05999755859375,
        37.0799560546875,
        37.0999755859375,
        37.1199951171875,
        37.13995361328125,
        37.15997314453125,
        37.17999267578125,
        37.199951171875,
        37.219970703125,
        37.239990234375,
        37.25994873046875,
        37.27996826171875,
        37.29998779296875,
        37.3199462890625,
        37.3399658203125,
        37.3599853515625,
        37.37994384765625,
        37.39996337890625,
        37.41998291015625,
        37.44000244140625,
        37.4599609375,
        37.47998046875,
        37.5,
        37.51995849609375,
        37.53997802734375,
        37.55999755859375,
        37.5799560546875,
        37.5999755859375,
        37.6199951171875,
        37.63995361328125,
        37.65997314453125,
        37.67999267578125,
        37.699951171875,
        37.719970703125,
        37.739990234375,
        37.75994873046875,
        37.77996826171875,
        37.79998779296875,
        37.8199462890625,
        37.8399658203125,
        37.8599853515625,
        37.87994384765625,
        37.89996337890625,
        37.91998291015625,
        37.94000244140625,
        37.9599609375,
        37.97998046875,
        38.0,
        38.01995849609375,
        38.03997802734375,
        38.05999755859375,
        38.0799560546875,
        38.0999755859375,
        38.1199951171875,
        38.13995361328125,
        38.15997314453125,
        38.17999267578125,
        38.199951171875,
        38.219970703125,
        38.239990234375,
        38.25994873046875,
        38.27996826171875,
        38.29998779296875,
        38.3199462890625,
        38.3399658203125,
        38.3599853515625,
        38.37994384765625,
        38.39996337890625,
        38.41998291015625,
        38.44000244140625,
        38.4599609375,
        38.47998046875,
        38.5,
        38.51995849609375,
        38.53997802734375,
        38.55999755859375,
        38.5799560546875,
        38.5999755859375,
        38.6199951171875,
        38.63995361328125,
        38.65997314453125,
        38.67999267578125,
        38.699951171875,
        38.719970703125,
        38.739990234375,
        38.75994873046875,
        38.77996826171875,
        38.79998779296875,
        38.8199462890625,
        38.8399658203125,
        38.8599853515625,
        38.87994384765625,
        38.89996337890625,
        38.91998291015625,
        38.94000244140625,
        38.9599609375,
        38.97998046875,
        39.0,
        39.01995849609375,
        39.03997802734375,
        39.05999755859375,
        39.0799560546875,
        39.0999755859375,
        39.1199951171875,
        39.13995361328125,
        39.15997314453125,
        39.17999267578125,
        39.199951171875,
        39.219970703125,
        39.239990234375,
        39.25994873046875,
        39.27996826171875,
        39.29998779296875,
        39.3199462890625,
        39.3399658203125,
        39.3599853515625,
        39.37994384765625,
        39.39996337890625,
        39.41998291015625,
        39.44000244140625,
        39.4599609375,
        39.47998046875,
        39.5,
        39.51995849609375,
        39.53997802734375,
        39.55999755859375,
        39.5799560546875,
        39.5999755859375,
        39.6199951171875,
        39.63995361328125,
        39.65997314453125,
        39.67999267578125,
        39.699951171875,
        39.719970703125,
        39.739990234375,
        39.75994873046875,
        39.77996826171875,
        39.79998779296875,
        39.8199462890625,
        39.8399658203125,
        39.8599853515625,
        39.87994384765625,
        39.89996337890625,
        39.91998291015625,
        39.94000244140625,
        39.9599609375,
        39.97998046875,
        40.0,
        40.01995849609375,
        40.03997802734375,
        40.05999755859375,
        40.0799560546875,
        40.0999755859375,
        40.1199951171875,
        40.13995361328125,
        40.15997314453125,
        40.17999267578125,
        40.199951171875,
        40.219970703125,
        40.239990234375,
        40.25994873046875,
        40.27996826171875,
        40.29998779296875,
        40.3199462890625,
        40.3399658203125,
        40.3599853515625,
        40.37994384765625,
        40.39996337890625,
        40.41998291015625,
        40.44000244140625,
        40.4599609375,
        40.47998046875,
        40.5,
        40.51995849609375,
        40.53997802734375,
        40.55999755859375,
        40.5799560546875,
        40.5999755859375,
        40.6199951171875,
        40.63995361328125,
        40.65997314453125,
        40.67999267578125,
        40.699951171875,
        40.719970703125,
        40.739990234375,
        40.75994873046875,
        40.77996826171875,
        40.79998779296875,
        40.8199462890625,
        40.8399658203125,
        40.8599853515625,
        40.87994384765625,
        40.89996337890625,
        40.91998291015625,
        40.94000244140625,
        40.9599609375,
        40.97998046875,
        41.0,
        41.01995849609375,
        41.03997802734375,
        41.05999755859375,
        41.0799560546875,
        41.0999755859375,
        41.1199951171875,
        41.13995361328125,
        41.15997314453125,
        41.17999267578125,
        41.199951171875,
        41.219970703125,
        41.239990234375,
        41.25994873046875,
        41.27996826171875,
        41.29998779296875,
        41.3199462890625,
        41.3399658203125,
        41.3599853515625,
        41.37994384765625,
        41.39996337890625,
        41.41998291015625,
        41.44000244140625,
        41.4599609375,
        41.47998046875,
        41.5,
        41.51995849609375,
        41.53997802734375,
        41.55999755859375,
        41.5799560546875,
        41.5999755859375,
        41.6199951171875,
        41.63995361328125,
        41.65997314453125,
        41.67999267578125,
        41.699951171875,
        41.719970703125,
        41.739990234375,
        41.75994873046875,
        41.77996826171875,
        41.79998779296875,
        41.8199462890625,
        41.8399658203125,
        41.8599853515625,
        41.87994384765625,
        41.89996337890625,
        41.91998291015625,
        41.94000244140625,
        41.9599609375,
        41.97998046875,
        42.0,
        42.01995849609375,
        42.03997802734375,
        42.05999755859375,
        42.0799560546875,
        42.0999755859375,
        42.1199951171875,
        42.13995361328125,
        42.15997314453125,
        42.17999267578125,
        42.199951171875,
        42.219970703125,
        42.239990234375,
        42.25994873046875,
        42.27996826171875,
        42.29998779296875,
        42.3199462890625,
        42.3399658203125,
        42.3599853515625,
        42.37994384765625,
        42.39996337890625,
        42.41998291015625,
        42.44000244140625,
        42.4599609375,
        42.47998046875,
        42.5,
        42.51995849609375,
        42.53997802734375,
        42.55999755859375,
        42.5799560546875,
        42.5999755859375,
        42.6199951171875,
        42.63995361328125,
        42.65997314453125,
        42.67999267578125,
        42.699951171875,
        42.719970703125,
        42.739990234375,
        42.75994873046875,
        42.77996826171875,
        42.79998779296875,
        42.8199462890625,
        42.8399658203125,
        42.8599853515625,
        42.87994384765625,
        42.89996337890625,
        42.91998291015625,
        42.94000244140625,
        42.9599609375,
        42.97998046875,
        43.0,
        43.01995849609375,
        43.03997802734375,
        43.05999755859375,
        43.0799560546875,
        43.0999755859375,
        43.1199951171875,
        43.13995361328125,
        43.15997314453125,
        43.17999267578125,
        43.199951171875,
        43.219970703125,
        43.239990234375,
        43.25994873046875,
        43.27996826171875,
        43.29998779296875,
        43.3199462890625,
        43.3399658203125,
        43.3599853515625,
        43.37994384765625,
        43.39996337890625,
        43.41998291015625,
        43.44000244140625,
        43.4599609375,
        43.47998046875,
        43.5,
        43.51995849609375,
        43.53997802734375,
        43.55999755859375,
        43.5799560546875,
        43.5999755859375,
        43.6199951171875,
        43.63995361328125,
        43.65997314453125,
        43.67999267578125,
        43.699951171875,
        43.719970703125,
        43.739990234375,
        43.75994873046875,
        43.77996826171875,
        43.79998779296875,
        43.8199462890625,
        43.8399658203125,
        43.8599853515625,
        43.87994384765625,
        43.89996337890625,
        43.91998291015625,
        43.94000244140625,
        43.9599609375,
        43.97998046875,
        44.0,
        44.01995849609375,
        44.03997802734375,
        44.05999755859375,
        44.0799560546875,
        44.0999755859375,
        44.1199951171875,
        44.13995361328125,
        44.15997314453125,
        44.17999267578125,
        44.199951171875,
        44.219970703125,
        44.239990234375,
        44.25994873046875,
        44.27996826171875,
        44.29998779296875,
        44.3199462890625,
        44.3399658203125,
        44.3599853515625,
        44.37994384765625,
        44.39996337890625,
        44.41998291015625,
        44.44000244140625,
        44.4599609375,
        44.47998046875,
        44.5,
        44.51995849609375,
        44.53997802734375,
        44.55999755859375,
        44.5799560546875,
        44.5999755859375,
        44.6199951171875,
        44.63995361328125,
        44.65997314453125,
        44.67999267578125,
        44.699951171875,
        44.719970703125,
        44.739990234375,
        44.75994873046875,
        44.77996826171875,
        44.79998779296875,
        44.8199462890625,
        44.8399658203125,
        44.8599853515625,
        44.87994384765625,
        44.89996337890625,
        44.91998291015625,
        44.94000244140625,
        44.9599609375,
        44.97998046875,
        45.0,
        45.01995849609375,
        45.03997802734375,
        45.05999755859375,
        45.0799560546875,
        45.0999755859375,
        45.1199951171875,
        45.13995361328125,
        45.15997314453125,
        45.17999267578125,
        45.199951171875,
        45.219970703125,
        45.239990234375,
        45.25994873046875,
        45.27996826171875,
        45.29998779296875,
        45.3199462890625,
        45.3399658203125,
        45.3599853515625,
        45.37994384765625,
        45.39996337890625,
        45.41998291015625,
        45.44000244140625,
        45.4599609375,
        45.47998046875,
        45.5,
        45.51995849609375,
        45.53997802734375,
        45.55999755859375,
        45.5799560546875,
        45.5999755859375,
        45.6199951171875,
        45.63995361328125,
        45.65997314453125,
        45.67999267578125,
        45.699951171875,
        45.719970703125,
        45.739990234375,
        45.75994873046875,
        45.77996826171875,
        45.79998779296875,
        45.8199462890625,
        45.8399658203125,
        45.8599853515625,
        45.87994384765625,
        45.89996337890625,
        45.91998291015625,
        45.94000244140625,
        45.9599609375,
        45.97998046875,
        46.0,
        46.01995849609375,
        46.03997802734375,
        46.05999755859375,
        46.0799560546875,
        46.0999755859375,
        46.1199951171875,
        46.13995361328125,
        46.15997314453125,
        46.17999267578125,
        46.199951171875,
        46.219970703125,
        46.239990234375,
        46.25994873046875,
        46.27996826171875,
        46.29998779296875,
        46.3199462890625,
        46.3399658203125,
        46.3599853515625,
        46.37994384765625,
        46.39996337890625,
        46.41998291015625,
        46.44000244140625,
        46.4599609375,
        46.47998046875,
        46.5,
        46.51995849609375,
        46.53997802734375,
        46.55999755859375,
        46.5799560546875,
        46.5999755859375,
        46.6199951171875,
        46.63995361328125,
        46.65997314453125,
        46.67999267578125,
        46.699951171875,
        46.719970703125,
        46.739990234375,
        46.75994873046875,
        46.77996826171875,
        46.79998779296875,
        46.8199462890625,
        46.8399658203125,
        46.8599853515625,
        46.87994384765625,
        46.89996337890625,
        46.91998291015625,
        46.94000244140625,
        46.9599609375,
        46.97998046875,
        47.0,
        47.01995849609375,
        47.03997802734375,
        47.05999755859375,
        47.0799560546875,
        47.0999755859375,
        47.1199951171875,
        47.13995361328125,
        47.15997314453125,
        47.17999267578125,
        47.199951171875,
        47.219970703125,
        47.239990234375,
        47.25994873046875,
        47.27996826171875,
        47.29998779296875,
        47.3199462890625,
        47.3399658203125,
        47.3599853515625,
        47.37994384765625,
        47.39996337890625,
        47.41998291015625,
        47.44000244140625,
        47.4599609375,
        47.47998046875,
        47.5,
        47.51995849609375,
        47.53997802734375,
        47.55999755859375,
        47.5799560546875,
        47.5999755859375,
        47.6199951171875,
        47.63995361328125,
        47.65997314453125,
        47.67999267578125,
        47.699951171875,
        47.719970703125,
        47.739990234375,
        47.75994873046875,
        47.77996826171875,
        47.79998779296875,
        47.8199462890625,
        47.8399658203125,
        47.8599853515625,
        47.87994384765625,
        47.89996337890625,
        47.91998291015625,
        47.94000244140625,
        47.9599609375,
        47.97998046875,
        48.0,
        48.01995849609375,
        48.03997802734375,
        48.05999755859375,
        48.0799560546875,
        48.0999755859375,
        48.1199951171875,
        48.13995361328125,
        48.15997314453125,
        48.17999267578125,
        48.199951171875,
        48.219970703125,
        48.239990234375,
        48.25994873046875,
        48.27996826171875,
        48.29998779296875,
        48.3199462890625,
        48.3399658203125,
        48.3599853515625,
        48.37994384765625,
        48.39996337890625,
        48.41998291015625,
        48.44000244140625,
        48.4599609375,
        48.47998046875,
        48.5,
        48.51995849609375,
        48.53997802734375,
        48.55999755859375,
        48.5799560546875,
        48.5999755859375,
        48.6199951171875,
        48.63995361328125,
        48.65997314453125,
        48.67999267578125,
        48.699951171875,
        48.719970703125,
        48.739990234375,
        48.75994873046875,
        48.77996826171875,
        48.79998779296875,
        48.8199462890625,
        48.8399658203125,
        48.8599853515625,
        48.87994384765625,
        48.89996337890625,
        48.91998291015625,
        48.94000244140625,
        48.9599609375,
        48.97998046875,
        49.0,
        49.01995849609375,
        49.03997802734375,
        49.05999755859375,
        49.0799560546875,
        49.0999755859375,
        49.1199951171875,
        49.13995361328125,
        49.15997314453125,
        49.17999267578125,
        49.199951171875,
        49.219970703125,
        49.239990234375,
        49.25994873046875,
        49.27996826171875,
        49.29998779296875,
        49.3199462890625,
        49.3399658203125,
        49.3599853515625,
        49.37994384765625,
        49.39996337890625,
        49.41998291015625,
        49.44000244140625,
        49.4599609375,
        49.47998046875,
        49.5,
        49.51995849609375,
        49.53997802734375,
        49.55999755859375,
        49.5799560546875,
        49.5999755859375,
        49.6199951171875,
        49.63995361328125,
        49.65997314453125,
        49.67999267578125,
        49.699951171875,
        49.719970703125,
        49.739990234375,
        49.75994873046875,
        49.77996826171875,
        49.79998779296875,
        49.8199462890625,
        49.8399658203125,
        49.8599853515625,
        49.87994384765625,
        49.89996337890625,
        49.91998291015625,
        49.94000244140625,
        49.9599609375,
        49.97998046875,
        50.0,
        50.01995849609375,
        50.03997802734375,
        50.05999755859375,
        50.0799560546875,
        50.0999755859375,
        50.1199951171875,
        50.13995361328125,
        50.15997314453125,
        50.17999267578125,
        50.199951171875,
        50.219970703125,
        50.239990234375,
        50.25994873046875,
        50.27996826171875,
        50.29998779296875,
        50.3199462890625,
        50.3399658203125,
        50.3599853515625,
        50.37994384765625,
        50.39996337890625,
        50.41998291015625,
        50.44000244140625,
        50.4599609375,
        50.47998046875,
        50.5,
        50.51995849609375,
        50.53997802734375,
        50.55999755859375,
        50.5799560546875,
        50.5999755859375,
        50.6199951171875,
        50.63995361328125,
        50.65997314453125,
        50.67999267578125,
        50.699951171875,
        50.719970703125,
        50.739990234375,
        50.75994873046875,
        50.77996826171875,
        50.79998779296875,
        50.8199462890625,
        50.8399658203125,
        50.8599853515625,
        50.87994384765625,
        50.89996337890625,
        50.91998291015625,
        50.94000244140625,
        50.9599609375,
        50.97998046875,
        51.0,
        51.01995849609375,
        51.03997802734375,
        51.05999755859375,
        51.0799560546875,
        51.0999755859375,
        51.1199951171875,
        51.13995361328125,
        51.15997314453125,
        51.17999267578125,
        51.199951171875,
        51.219970703125,
        51.239990234375,
        51.25994873046875,
        51.27996826171875,
        51.29998779296875,
        51.3199462890625,
        51.3399658203125,
        51.3599853515625,
        51.37994384765625,
        51.39996337890625,
        51.41998291015625,
        51.44000244140625,
        51.4599609375,
        51.47998046875,
        51.5,
        51.51995849609375,
        51.53997802734375,
        51.55999755859375,
        51.5799560546875,
        51.5999755859375,
        51.6199951171875,
        51.63995361328125,
        51.65997314453125,
        51.67999267578125,
        51.699951171875,
        51.719970703125,
        51.739990234375,
        51.75994873046875,
        51.77996826171875,
        51.79998779296875,
        51.8199462890625,
        51.8399658203125,
        51.8599853515625,
        51.87994384765625,
        51.89996337890625,
        51.91998291015625,
        51.94000244140625,
        51.9599609375,
        51.97998046875,
        52.0,
        52.01995849609375,
        52.03997802734375,
        52.05999755859375,
        52.0799560546875,
        52.0999755859375,
        52.1199951171875,
        52.13995361328125,
        52.15997314453125,
        52.17999267578125,
        52.199951171875,
        52.219970703125,
        52.239990234375,
        52.25994873046875,
        52.27996826171875,
        52.29998779296875,
        52.3199462890625,
        52.3399658203125,
        52.3599853515625,
        52.37994384765625,
        52.39996337890625,
        52.41998291015625,
        52.44000244140625,
        52.4599609375,
        52.47998046875,
        52.5,
        52.51995849609375,
        52.53997802734375,
        52.55999755859375,
        52.5799560546875,
        52.5999755859375,
        52.6199951171875,
        52.63995361328125,
        52.65997314453125,
        52.67999267578125,
        52.699951171875,
        52.719970703125,
        52.739990234375,
        52.75994873046875,
        52.77996826171875,
        52.79998779296875,
        52.8199462890625,
        52.8399658203125,
        52.8599853515625,
        52.87994384765625,
        52.89996337890625,
        52.91998291015625,
        52.94000244140625,
        52.9599609375,
        52.97998046875,
        53.0,
        53.01995849609375,
        53.03997802734375,
        53.05999755859375,
        53.0799560546875,
        53.0999755859375,
        53.1199951171875,
        53.13995361328125,
        53.15997314453125,
        53.17999267578125,
        53.199951171875,
        53.219970703125,
        53.239990234375,
        53.25994873046875,
        53.27996826171875,
        53.29998779296875,
        53.3199462890625,
        53.3399658203125,
        53.3599853515625,
        53.37994384765625,
        53.39996337890625,
        53.41998291015625,
        53.44000244140625,
        53.4599609375,
        53.47998046875,
        53.5,
        53.51995849609375,
        53.53997802734375,
        53.55999755859375,
        53.5799560546875,
        53.5999755859375,
        53.6199951171875,
        53.63995361328125,
        53.65997314453125,
        53.67999267578125,
        53.699951171875,
        53.719970703125,
        53.739990234375,
        53.75994873046875,
        53.77996826171875,
        53.79998779296875,
        53.8199462890625,
        53.8399658203125,
        53.8599853515625,
        53.87994384765625,
        53.89996337890625,
        53.91998291015625,
        53.94000244140625,
        53.9599609375,
        53.97998046875,
        54.0,
        54.01995849609375,
        54.03997802734375,
        54.05999755859375,
        54.0799560546875,
        54.0999755859375,
        54.1199951171875,
        54.13995361328125,
        54.15997314453125,
        54.17999267578125,
        54.199951171875,
        54.219970703125,
        54.239990234375,
        54.25994873046875,
        54.27996826171875,
        54.29998779296875,
        54.3199462890625,
        54.3399658203125,
        54.3599853515625,
        54.37994384765625,
        54.39996337890625,
        54.41998291015625,
        54.44000244140625,
        54.4599609375,
        54.47998046875,
        54.5,
        54.51995849609375,
        54.53997802734375,
        54.55999755859375,
        54.5799560546875,
        54.5999755859375,
        54.6199951171875,
        54.63995361328125,
        54.65997314453125,
        54.67999267578125,
        54.699951171875,
        54.719970703125,
        54.739990234375,
        54.75994873046875,
        54.77996826171875,
        54.79998779296875,
        54.8199462890625,
        54.8399658203125,
        54.8599853515625,
        54.87994384765625,
        54.89996337890625,
        54.91998291015625,
        54.94000244140625,
        54.9599609375,
        54.97998046875,
        55.0,
        55.01995849609375,
        55.03997802734375,
        55.05999755859375,
        55.0799560546875,
        55.0999755859375,
        55.1199951171875,
        55.13995361328125,
        55.15997314453125,
        55.17999267578125,
        55.199951171875,
        55.219970703125,
        55.239990234375,
        55.25994873046875,
        55.27996826171875,
        55.29998779296875,
        55.3199462890625,
        55.3399658203125,
        55.3599853515625,
        55.37994384765625,
        55.39996337890625,
        55.41998291015625,
        55.44000244140625,
        55.4599609375,
        55.47998046875,
        55.5,
        55.51995849609375,
        55.53997802734375,
        55.55999755859375,
        55.5799560546875,
        55.5999755859375,
        55.6199951171875,
        55.63995361328125,
        55.65997314453125,
        55.67999267578125,
        55.699951171875,
        55.719970703125,
        55.739990234375,
        55.75994873046875,
        55.77996826171875,
        55.79998779296875,
        55.8199462890625,
        55.8399658203125,
        55.8599853515625,
        55.87994384765625,
        55.89996337890625,
        55.91998291015625,
        55.94000244140625,
        55.9599609375,
        55.97998046875,
        56.0,
        56.01995849609375,
        56.03997802734375,
        56.05999755859375,
        56.0799560546875,
        56.0999755859375,
        56.1199951171875,
        56.13995361328125,
        56.15997314453125,
        56.17999267578125,
        56.199951171875,
        56.219970703125,
        56.239990234375,
        56.25994873046875,
        56.27996826171875,
        56.29998779296875,
        56.3199462890625,
        56.3399658203125,
        56.3599853515625,
        56.37994384765625,
        56.39996337890625,
        56.41998291015625,
        56.44000244140625,
        56.4599609375,
        56.47998046875,
        56.5,
        56.51995849609375,
        56.53997802734375,
        56.55999755859375,
        56.5799560546875,
        56.5999755859375,
        56.6199951171875,
        56.63995361328125,
        56.65997314453125,
        56.67999267578125,
        56.699951171875,
        56.719970703125,
        56.739990234375,
        56.75994873046875,
        56.77996826171875,
        56.79998779296875,
        56.8199462890625,
        56.8399658203125,
        56.8599853515625,
        56.87994384765625,
        56.89996337890625,
        56.91998291015625,
        56.94000244140625,
        56.9599609375,
        56.97998046875,
        57.0,
        57.01995849609375,
        57.03997802734375,
        57.05999755859375,
        57.0799560546875,
        57.0999755859375,
        57.1199951171875,
        57.13995361328125,
        57.15997314453125,
        57.17999267578125,
        57.199951171875,
        57.219970703125,
        57.239990234375,
        57.25994873046875,
        57.27996826171875,
        57.29998779296875,
        57.3199462890625,
        57.3399658203125,
        57.3599853515625,
        57.37994384765625,
        57.39996337890625,
        57.41998291015625,
        57.44000244140625,
        57.4599609375,
        57.47998046875,
        57.5,
        57.51995849609375,
        57.53997802734375,
        57.55999755859375,
        57.5799560546875,
        57.5999755859375,
        57.6199951171875,
        57.63995361328125,
        57.65997314453125,
        57.67999267578125,
        57.699951171875,
        57.719970703125,
        57.739990234375,
        57.75994873046875,
        57.77996826171875,
        57.79998779296875,
        57.8199462890625,
        57.8399658203125,
        57.8599853515625,
        57.87994384765625,
        57.89996337890625,
        57.91998291015625,
        57.94000244140625,
        57.9599609375,
        57.97998046875,
        58.0,
        58.01995849609375,
        58.03997802734375,
        58.05999755859375,
        58.0799560546875,
        58.0999755859375,
        58.1199951171875,
        58.13995361328125,
        58.15997314453125,
        58.17999267578125,
        58.199951171875,
        58.219970703125,
        58.239990234375,
        58.25994873046875,
        58.27996826171875,
        58.29998779296875,
        58.3199462890625,
        58.3399658203125,
        58.3599853515625,
        58.37994384765625,
        58.39996337890625,
        58.41998291015625,
        58.44000244140625,
        58.4599609375,
        58.47998046875,
        58.5,
        58.51995849609375,
        58.53997802734375,
        58.55999755859375,
        58.5799560546875,
        58.5999755859375,
        58.6199951171875,
        58.63995361328125,
        58.65997314453125,
        58.67999267578125,
        58.699951171875,
        58.719970703125,
        58.739990234375,
        58.75994873046875,
        58.77996826171875,
        58.79998779296875,
        58.8199462890625,
        58.8399658203125,
        58.8599853515625,
        58.87994384765625,
        58.89996337890625,
        58.91998291015625,
        58.94000244140625,
        58.9599609375,
        58.97998046875,
        59.0,
        59.01995849609375,
        59.03997802734375,
        59.05999755859375,
        59.0799560546875,
        59.0999755859375,
        59.1199951171875,
        59.13995361328125,
        59.15997314453125,
        59.17999267578125,
        59.199951171875,
        59.219970703125,
        59.239990234375,
        59.25994873046875,
        59.27996826171875,
        59.29998779296875,
        59.3199462890625,
        59.3399658203125,
        59.3599853515625,
        59.37994384765625,
        59.39996337890625,
        59.41998291015625,
        59.44000244140625,
        59.4599609375,
        59.47998046875,
        59.5,
        59.51995849609375,
        59.53997802734375,
        59.55999755859375,
        59.5799560546875,
        59.5999755859375,
        59.6199951171875,
        59.63995361328125,
        59.65997314453125,
        59.67999267578125,
        59.699951171875,
        59.719970703125,
        59.739990234375,
        59.75994873046875,
        59.77996826171875,
        59.79998779296875,
        59.8199462890625,
        59.8399658203125,
        59.8599853515625,
        59.87994384765625,
        59.89996337890625,
        59.91998291015625,
        59.94000244140625,
        59.9599609375,
        59.97998046875
    ],
    "rightHandPositions": [
        "(-0.757000, 1.686000, 0.000000)",
        "(-0.280000, 1.477870, -0.067668)",
        "(-0.280000, 1.483679, -0.069889)",
        "(-0.280000, 1.489305, -0.072280)",
        "(-0.280000, 1.494739, -0.074806)",
        "(-0.280000, 1.499979, -0.077436)",
        "(-0.280000, 1.505076, -0.080165)",
        "(-0.280000, 1.510031, -0.082970)",
        "(-0.280000, 1.514850, -0.085831)",
        "(-0.280000, 1.519582, -0.088761)",
        "(-0.280000, 1.524233, -0.091750)",
        "(-0.280000, 1.528805, -0.094796)",
        "(-0.280000, 1.533343, -0.097926)",
        "(-0.280000, 1.537845, -0.101144)",
        "(-0.280000, 1.542305, -0.104458)",
        "(-0.280000, 1.546753, -0.107907)",
        "(-0.280000, 1.551175, -0.111505)",
        "(-0.280000, 1.555549, -0.115263)",
        "(-0.280000, 1.559890, -0.119226)",
        "(-0.280000, 1.564165, -0.123405)",
        "(-0.280000, 1.568338, -0.127808)",
        "(-0.280000, 1.572406, -0.132476)",
        "(-0.280000, 1.576321, -0.137411)",
        "(-0.280000, 1.580045, -0.142621)",
        "(-0.280000, 1.583529, -0.148092)",
        "(-0.280000, 1.586750, -0.153854)",
        "(-0.280000, 1.589653, -0.159881)",
        "(-0.280000, 1.592189, -0.166138)",
        "(-0.280000, 1.594330, -0.172639)",
        "(-0.280000, 1.596030, -0.179337)",
        "(-0.280000, 1.597248, -0.186176)",
        "(-0.280000, 1.597965, -0.193157)",
        "(-0.280000, 1.598150, -0.200215)",
        "(-0.280000, 1.597790, -0.207281)",
        "(-0.280000, 1.596875, -0.214349)",
        "(-0.280000, 1.595405, -0.221349)",
        "(-0.280000, 1.593397, -0.228212)",
        "(-0.280000, 1.590860, -0.234938)",
        "(-0.280000, 1.587825, -0.241467)",
        "(-0.280000, 1.584341, -0.247752)",
        "(-0.280000, 1.580433, -0.253813)",
        "(-0.280000, 1.576159, -0.259625)",
        "(-0.280000, 1.571588, -0.265178)",
        "(-0.280000, 1.566742, -0.270526)",
        "(-0.280000, 1.561670, -0.275668)",
        "(-0.280000, 1.556412, -0.280609)",
        "(-0.280000, 1.550947, -0.285393)",
        "(-0.280000, 1.545298, -0.290014)",
        "(-0.280000, 1.539461, -0.294478)",
        "(-0.280000, 1.533448, -0.298771)",
        "(-0.280000, 1.527214, -0.302910)",
        "(-0.280000, 1.520765, -0.306869)",
        "(-0.280000, 1.513883, -0.309900)",
        "(-0.280000, 1.506644, -0.311996)",
        "(-0.280000, 1.499302, -0.313694)",
        "(-0.280000, 1.491901, -0.314987)",
        "(-0.280000, 1.484418, -0.315877)",
        "(-0.280000, 1.476897, -0.316358)",
        "(-0.280000, 1.469385, -0.316429)",
        "(-0.280000, 1.461857, -0.316090)",
        "(-0.280000, 1.454358, -0.315341)",
        "(-0.280000, 1.446934, -0.314189)",
        "(-0.280000, 1.439561, -0.312630)",
        "(-0.280000, 1.432284, -0.310671)",
        "(-0.280000, 1.425147, -0.308327)",
        "(-0.280000, 1.418126, -0.305589)",
        "(-0.280000, 1.411264, -0.302472)",
        "(-0.280000, 1.404603, -0.298998)",
        "(-0.280000, 1.398121, -0.295154)",
        "(-0.280000, 1.391858, -0.290963)",
        "(-0.280000, 1.385851, -0.286451)",
        "(-0.280000, 1.380081, -0.281604)",
        "(-0.280000, 1.374583, -0.276450)",
        "(-0.280000, 1.369374, -0.271004)",
        "(-0.280000, 1.364485, -0.265300)",
        "(-0.280000, 1.359899, -0.259320)",
        "(-0.280000, 1.355646, -0.253099)",
        "(-0.280000, 1.351749, -0.246675)",
        "(-0.280000, 1.348197, -0.240029)",
        "(-0.280000, 1.345013, -0.233199)",
        "(-0.280000, 1.342213, -0.226227)",
        "(-0.280000, 1.339790, -0.219092)",
        "(-0.280000, 1.337759, -0.211835)",
        "(-0.280000, 1.336131, -0.204500)",
        "(-0.280000, 1.334901, -0.197065)",
        "(-0.280000, 1.334077, -0.189575)",
        "(-0.280000, 1.333664, -0.182073)",
        "(-0.280000, 1.333660, -0.174537)",
        "(-0.280000, 1.334066, -0.167012)",
        "(-0.280000, 1.336184, -0.159721)",
        "(-0.280000, 1.339645, -0.152789)",
        "(-0.280000, 1.343454, -0.146178)",
        "(-0.280000, 1.347571, -0.139924)",
        "(-0.280000, 1.351993, -0.134002)",
        "(-0.280000, 1.356678, -0.128443)",
        "(-0.280000, 1.361576, -0.123268)",
        "(-0.280000, 1.366681, -0.118447)",
        "(-0.280000, 1.371942, -0.113993)",
        "(-0.280000, 1.377324, -0.109897)",
        "(-0.280000, 1.382776, -0.106158)",
        "(-0.280000, 1.388302, -0.102736)",
        "(-0.280000, 1.393856, -0.099622)",
        "(-0.280000, 1.399398, -0.096801)",
        "(-0.280000, 1.404944, -0.094231)",
        "(-0.280000, 1.410462, -0.091893)",
        "(-0.280000, 1.415927, -0.089768)",
        "(-0.280000, 1.421369, -0.087816)",
        "(-0.280000, 1.426772, -0.086020)",
        "(-0.280000, 1.432126, -0.084363)",
        "(-0.280000, 1.437472, -0.082817)",
        "(-0.280000, 1.442809, -0.081371)",
        "(-0.280000, 1.448134, -0.080021)",
        "(-0.280000, 1.453498, -0.078752)",
        "(-0.280000, 1.458904, -0.077570)",
        "(-0.280000, 1.464353, -0.076483)",
        "(-0.280000, 1.469895, -0.075496)",
        "(-0.280000, 1.475529, -0.074628)",
        "(-0.280000, 1.481250, -0.073901)",
        "(-0.280000, 1.487101, -0.073338)",
        "(-0.280000, 1.493068, -0.072968)",
        "(-0.280000, 1.499132, -0.072823)",
        "(-0.280000, 1.505323, -0.072936)",
        "(-0.280000, 1.511610, -0.073340)",
        "(-0.280000, 1.517972, -0.074070)",
        "(-0.280000, 1.524367, -0.075154)",
        "(-0.280000, 1.530802, -0.076627)",
        "(-0.280000, 1.537220, -0.078514)",
        "(-0.280000, 1.543562, -0.080827)",
        "(-0.280000, 1.549821, -0.083598)",
        "(-0.280000, 1.555930, -0.086828)",
        "(-0.280000, 1.561821, -0.090509)",
        "(-0.280000, 1.567481, -0.094658)",
        "(-0.280000, 1.572842, -0.099253)",
        "(-0.280000, 1.577843, -0.104258)",
        "(-0.280000, 1.582473, -0.109676)",
        "(-0.280000, 1.586681, -0.115460)",
        "(-0.280000, 1.590427, -0.121551)",
        "(-0.280000, 1.593715, -0.127943)",
        "(-0.280000, 1.596525, -0.134572)",
        "(-0.280000, 1.598853, -0.141371)",
        "(-0.280000, 1.600729, -0.148335)",
        "(-0.280000, 1.602175, -0.155402)",
        "(-0.280000, 1.603214, -0.162518)",
        "(-0.280000, 1.603817, -0.169705)",
        "(-0.280000, 1.603939, -0.176912)",
        "(-0.280000, 1.603551, -0.184080)",
        "(-0.280000, 1.602632, -0.191209)",
        "(-0.280000, 1.601175, -0.198232)",
        "(-0.280000, 1.599183, -0.205102)",
        "(-0.280000, 1.596678, -0.211751)",
        "(-0.280000, 1.593666, -0.218177)",
        "(-0.280000, 1.590186, -0.224320)",
        "(-0.280000, 1.586285, -0.230129)",
        "(-0.280000, 1.581983, -0.235610)",
        "(-0.280000, 1.577335, -0.240724)",
        "(-0.280000, 1.572405, -0.245442)",
        "(-0.280000, 1.567211, -0.249787)",
        "(-0.280000, 1.561816, -0.253742)",
        "(-0.280000, 1.556282, -0.257304)",
        "(-0.280000, 1.550619, -0.260506)",
        "(-0.280000, 1.544883, -0.263355)",
        "(-0.280000, 1.539125, -0.265864)",
        "(-0.280000, 1.533341, -0.268074)",
        "(-0.280000, 1.527571, -0.270005)",
        "(-0.280000, 1.521850, -0.271680)",
        "(-0.280000, 1.516156, -0.273139)",
        "(-0.280000, 1.510512, -0.274404)",
        "(-0.280000, 1.504935, -0.275499)",
        "(-0.280000, 1.499387, -0.276454)",
        "(-0.280000, 1.493876, -0.277286)",
        "(-0.280000, 1.488407, -0.278009)",
        "(-0.280000, 1.482930, -0.278639)",
        "(-0.280000, 1.477446, -0.279180)",
        "(-0.280000, 1.471936, -0.279634)",
        "(-0.280000, 1.466399, -0.279995)",
        "(-0.280000, 1.460784, -0.280257)",
        "(-0.280000, 1.455093, -0.280403)",
        "(-0.280000, 1.449329, -0.280417)",
        "(-0.280000, 1.443449, -0.280275)",
        "(-0.280000, 1.437465, -0.279952)",
        "(-0.280000, 1.431395, -0.279421)",
        "(-0.280000, 1.425205, -0.278649)",
        "(-0.280000, 1.418923, -0.277608)",
        "(-0.280000, 1.412583, -0.276271)",
        "(-0.280000, 1.406165, -0.274603)",
        "(-0.280000, 1.399711, -0.272580)",
        "(-0.280000, 1.393270, -0.270186)",
        "(-0.280000, 1.386830, -0.267388)",
        "(-0.280000, 1.380446, -0.264176)",
        "(-0.280000, 1.374170, -0.260551)",
        "(-0.280000, 1.367998, -0.256485)",
        "(-0.280000, 1.361982, -0.251989)",
        "(-0.280000, 1.356163, -0.247086)",
        "(-0.280000, 1.350501, -0.241770)",
        "(-0.280000, 1.346074, -0.235585)",
        "(-0.280000, 1.343143, -0.228667)",
        "(-0.280000, 1.340585, -0.221579)",
        "(-0.280000, 1.338418, -0.214361)",
        "(-0.280000, 1.336647, -0.207036)",
        "(-0.280000, 1.335281, -0.199649)",
        "(-0.280000, 1.334316, -0.192175)",
        "(-0.280000, 1.333761, -0.184659)",
        "(-0.280000, 1.333615, -0.177148)",
        "(-0.280000, 1.333879, -0.169617)",
        "(-0.280000, 1.334553, -0.162111)",
        "(-0.280000, 1.335632, -0.154676)",
        "(-0.280000, 1.337117, -0.147288)",
        "(-0.280000, 1.339004, -0.139992)",
        "(-0.280000, 1.341277, -0.132831)",
        "(-0.280000, 1.343945, -0.125783)",
        "(-0.280000, 1.346993, -0.118891)",
        "(-0.280000, 1.350402, -0.112196)",
        "(-0.280000, 1.354180, -0.105676)",
        "(-0.280000, 1.358309, -0.099372)",
        "(-0.280000, 1.362761, -0.093320)",
        "(-0.280000, 1.367550, -0.087502)",
        "(-0.280000, 1.372650, -0.081953)",
        "(-0.280000, 1.378027, -0.076706)",
        "(-0.280000, 1.383699, -0.071745)",
        "(-0.280000, 1.389633, -0.067100)",
        "(-0.280000, 1.395792, -0.062798)",
        "(-0.280000, 1.402196, -0.058825)",
        "(-0.280000, 1.408806, -0.055207)",
        "(-0.280000, 1.415604, -0.051955)",
        "(-0.280000, 1.422548, -0.049086)",
        "(-0.280000, 1.429659, -0.046592)",
        "(-0.280000, 1.436896, -0.044489)",
        "(-0.280000, 1.444214, -0.042788)",
        "(-0.280000, 1.451636, -0.041484)",
        "(-0.280000, 1.459118, -0.040586)",
        "(-0.280000, 1.466615, -0.040099)",
        "(-0.280000, 1.474151, -0.040019)",
        "(-0.280000, 1.481679, -0.040351)",
        "(-0.280000, 1.489156, -0.041089)",
        "(-0.280000, 1.496604, -0.042237)",
        "(-0.280000, 1.503978, -0.043789)",
        "(-0.280000, 1.511235, -0.045734)",
        "(-0.280000, 1.518397, -0.048078)",
        "(-0.280000, 1.525421, -0.050809)",
        "(-0.280000, 1.531718, -0.055033)",
        "(-0.280000, 1.537202, -0.060534)",
        "(-0.280000, 1.542292, -0.066221)",
        "(-0.280000, 1.546957, -0.072075)",
        "(-0.280000, 1.551242, -0.078078)",
        "(-0.280000, 1.555164, -0.084154)",
        "(-0.280000, 1.558750, -0.090240)",
        "(-0.280000, 1.562059, -0.096339)",
        "(-0.280000, 1.565119, -0.102409)",
        "(-0.280000, 1.567969, -0.108436)",
        "(-0.280000, 1.570634, -0.114398)",
        "(-0.280000, 1.573164, -0.120335)",
        "(-0.280000, 1.575574, -0.126241)",
        "(-0.280000, 1.577880, -0.132113)",
        "(-0.280000, 1.580108, -0.138008)",
        "(-0.280000, 1.582258, -0.143932)",
        "(-0.280000, 1.584325, -0.149889)",
        "(-0.280000, 1.586313, -0.155943)",
        "(-0.280000, 1.588204, -0.162098)",
        "(-0.280000, 1.589971, -0.168355)",
        "(-0.280000, 1.591600, -0.174772)",
        "(-0.280000, 1.593055, -0.181341)",
        "(-0.280000, 1.594297, -0.188050)",
        "(-0.280000, 1.595297, -0.194942)",
        "(-0.280000, 1.596009, -0.201991)",
        "(-0.280000, 1.596393, -0.209165)",
        "(-0.280000, 1.596411, -0.216487)",
        "(-0.280000, 1.596021, -0.223911)",
        "(-0.280000, 1.595190, -0.231381)",
        "(-0.280000, 1.593879, -0.238904)",
        "(-0.280000, 1.592062, -0.246413)",
        "(-0.280000, 1.588187, -0.252850)",
        "(-0.280000, 1.583947, -0.259080)",
        "(-0.280000, 1.579374, -0.265069)",
        "(-0.280000, 1.574481, -0.270801)",
        "(-0.280000, 1.569300, -0.276241)",
        "(-0.280000, 1.563813, -0.281407)",
        "(-0.280000, 1.558053, -0.286266)",
        "(-0.280000, 1.552056, -0.290791)",
        "(-0.280000, 1.545802, -0.294996)",
        "(-0.280000, 1.539328, -0.298853)",
        "(-0.280000, 1.532674, -0.302342)",
        "(-0.280000, 1.525820, -0.305473)",
        "(-0.280000, 1.518805, -0.308226)",
        "(-0.280000, 1.511672, -0.310586)",
        "(-0.280000, 1.504399, -0.312560)",
        "(-0.280000, 1.497030, -0.314135)",
        "(-0.280000, 1.489608, -0.315303)",
        "(-0.280000, 1.482111, -0.316068)",
        "(-0.280000, 1.474584, -0.316423)",
        "(-0.280000, 1.467119, -0.314986)",
        "(-0.280000, 1.459871, -0.312300)",
        "(-0.280000, 1.452909, -0.309186)",
        "(-0.280000, 1.446271, -0.305722)",
        "(-0.280000, 1.439933, -0.301919)",
        "(-0.280000, 1.433930, -0.297819)",
        "(-0.280000, 1.428287, -0.293469)",
        "(-0.280000, 1.422975, -0.288877)",
        "(-0.280000, 1.418012, -0.284092)",
        "(-0.280000, 1.413395, -0.279151)",
        "(-0.280000, 1.409124, -0.274103)",
        "(-0.280000, 1.405162, -0.268951)",
        "(-0.280000, 1.401504, -0.263740)",
        "(-0.280000, 1.398138, -0.258510)",
        "(-0.280000, 1.395021, -0.253252)",
        "(-0.280000, 1.392138, -0.247998)",
        "(-0.280000, 1.389473, -0.242776)",
        "(-0.280000, 1.386982, -0.237558)",
        "(-0.280000, 1.384650, -0.232364)",
        "(-0.280000, 1.382461, -0.227205)",
        "(-0.280000, 1.380383, -0.222042)",
        "(-0.280000, 1.378406, -0.216879)",
        "(-0.280000, 1.376525, -0.211717)",
        "(-0.280000, 1.374722, -0.206508)",
        "(-0.280000, 1.373000, -0.201249)",
        "(-0.280000, 1.371368, -0.195938)",
        "(-0.280000, 1.369827, -0.190523)",
        "(-0.280000, 1.368394, -0.185006)",
        "(-0.280000, 1.367095, -0.179387)",
        "(-0.280000, 1.365944, -0.173623)",
        "(-0.280000, 1.364974, -0.167724)",
        "(-0.280000, 1.364218, -0.161705)",
        "(-0.280000, 1.363705, -0.155535)",
        "(-0.280000, 1.363473, -0.149240)",
        "(-0.280000, 1.363557, -0.142836)",
        "(-0.280000, 1.363989, -0.136364)",
        "(-0.280000, 1.364806, -0.129814)",
        "(-0.280000, 1.366035, -0.123238)",
        "(-0.280000, 1.367697, -0.116695)",
        "(-0.280000, 1.369821, -0.110188)",
        "(-0.280000, 1.372419, -0.103785)",
        "(-0.280000, 1.375486, -0.097552)",
        "(-0.280000, 1.379043, -0.091502)",
        "(-0.280000, 1.383074, -0.085705)",
        "(-0.280000, 1.387548, -0.080224)",
        "(-0.280000, 1.392471, -0.075071)",
        "(-0.280000, 1.397801, -0.070301)",
        "(-0.280000, 1.403483, -0.065959)",
        "(-0.280000, 1.409510, -0.062043)",
        "(-0.280000, 1.415823, -0.058578)",
        "(-0.280000, 1.422351, -0.055577)",
        "(-0.280000, 1.429090, -0.053007)",
        "(-0.280000, 1.435976, -0.050855)",
        "(-0.280000, 1.442949, -0.049095)",
        "(-0.280000, 1.450029, -0.047713)",
        "(-0.280000, 1.457175, -0.046718)",
        "(-0.280000, 1.464341, -0.046116)",
        "(-0.280000, 1.471552, -0.045904)",
        "(-0.280000, 1.478764, -0.046085)",
        "(-0.280000, 1.485955, -0.046659)",
        "(-0.280000, 1.493083, -0.047620)",
        "(-0.280000, 1.500169, -0.048972)",
        "(-0.280000, 1.507171, -0.050709)",
        "(-0.280000, 1.514047, -0.052817)",
        "(-0.280000, 1.520819, -0.055304)",
        "(-0.280000, 1.527445, -0.058156)",
        "(-0.280000, 1.533887, -0.061355)",
        "(-0.280000, 1.540164, -0.064910)",
        "(-0.280000, 1.546238, -0.068802)",
        "(-0.280000, 1.552073, -0.073006)",
        "(-0.280000, 1.557688, -0.077535)",
        "(-0.280000, 1.563048, -0.082364)",
        "(-0.280000, 1.568122, -0.087461)",
        "(-0.280000, 1.572925, -0.092843)",
        "(-0.280000, 1.577428, -0.098480)",
        "(-0.280000, 1.581605, -0.104335)",
        "(-0.280000, 1.585469, -0.110427)",
        "(-0.280000, 1.588995, -0.116720)",
        "(-0.280000, 1.592163, -0.123177)",
        "(-0.280000, 1.594985, -0.129816)",
        "(-0.280000, 1.597440, -0.136599)",
        "(-0.280000, 1.599516, -0.143485)",
        "(-0.280000, 1.601220, -0.150495)",
        "(-0.280000, 1.602538, -0.157588)",
        "(-0.280000, 1.603469, -0.164741)",
        "(-0.280000, 1.604007, -0.171913)",
        "(-0.280000, 1.604155, -0.179126)",
        "(-0.280000, 1.603909, -0.186336)",
        "(-0.280000, 1.603273, -0.193500)",
        "(-0.280000, 1.602246, -0.200640)",
        "(-0.280000, 1.600830, -0.207714)",
        "(-0.280000, 1.599037, -0.214679)",
        "(-0.280000, 1.596862, -0.221557)",
        "(-0.280000, 1.594314, -0.228306)",
        "(-0.280000, 1.591412, -0.234887)",
        "(-0.280000, 1.588147, -0.241319)",
        "(-0.280000, 1.584535, -0.247564)",
        "(-0.280000, 1.580601, -0.253585)",
        "(-0.280000, 1.576333, -0.259401)",
        "(-0.280000, 1.571754, -0.264975)",
        "(-0.280000, 1.566893, -0.270276)",
        "(-0.280000, 1.561735, -0.275319)",
        "(-0.280000, 1.556310, -0.280074)",
        "(-0.280000, 1.550651, -0.284514)",
        "(-0.280000, 1.544742, -0.288651)",
        "(-0.280000, 1.538615, -0.292460)",
        "(-0.280000, 1.532310, -0.295920)",
        "(-0.280000, 1.525806, -0.299041)",
        "(-0.280000, 1.519141, -0.301802)",
        "(-0.280000, 1.512336, -0.304197)",
        "(-0.280000, 1.505432, -0.306211)",
        "(-0.280000, 1.498407, -0.307852)",
        "(-0.280000, 1.491303, -0.309107)",
        "(-0.280000, 1.484163, -0.309972)",
        "(-0.280000, 1.476965, -0.310448)",
        "(-0.280000, 1.469751, -0.310531)",
        "(-0.280000, 1.462566, -0.310222)",
        "(-0.280000, 1.455386, -0.309521)",
        "(-0.280000, 1.448255, -0.308429)",
        "(-0.280000, 1.441216, -0.306955)",
        "(-0.280000, 1.434245, -0.305095)",
        "(-0.280000, 1.427387, -0.302858)",
        "(-0.280000, 1.420681, -0.300259)",
        "(-0.280000, 1.414106, -0.297290)",
        "(-0.280000, 1.407704, -0.293967)",
        "(-0.280000, 1.401510, -0.290311)",
        "(-0.280000, 1.395506, -0.286312)",
        "(-0.280000, 1.389729, -0.281991)",
        "(-0.280000, 1.384212, -0.277377)",
        "(-0.280000, 1.378939, -0.272454)",
        "(-0.280000, 1.373941, -0.267251)",
        "(-0.280000, 1.369249, -0.261801)",
        "(-0.280000, 1.364847, -0.256086)",
        "(-0.280000, 1.360762, -0.250139)",
        "(-0.280000, 1.357008, -0.243979)",
        "(-0.280000, 1.353605, -0.237643)",
        "(-0.280000, 1.350543, -0.231111)",
        "(-0.280000, 1.347841, -0.224423)",
        "(-0.280000, 1.345514, -0.217617)",
        "(-0.280000, 1.343555, -0.210674)",
        "(-0.280000, 1.341977, -0.203635)",
        "(-0.280000, 1.340788, -0.196542)",
        "(-0.280000, 1.339985, -0.189373)",
        "(-0.280000, 1.339573, -0.182170)",
        "(-0.280000, 1.339554, -0.174978)",
        "(-0.280000, 1.339928, -0.167774)",
        "(-0.280000, 1.340693, -0.160601)",
        "(-0.280000, 1.341845, -0.153501)",
        "(-0.280000, 1.343385, -0.146454)",
        "(-0.280000, 1.345308, -0.139501)",
        "(-0.280000, 1.347599, -0.132683)",
        "(-0.280000, 1.350265, -0.125980)",
        "(-0.280000, 1.353293, -0.119432)",
        "(-0.280000, 1.356670, -0.113083)",
        "(-0.280000, 1.360440, -0.106934)",
        "(-0.280000, 1.364609, -0.101055)",
        "(-0.280000, 1.369166, -0.095508)",
        "(-0.280000, 1.374129, -0.090308)",
        "(-0.280000, 1.379462, -0.085511)",
        "(-0.280000, 1.385135, -0.081156)",
        "(-0.280000, 1.391091, -0.077281)",
        "(-0.280000, 1.397324, -0.073886)",
        "(-0.280000, 1.403766, -0.070997)",
        "(-0.280000, 1.410349, -0.068627)",
        "(-0.280000, 1.417061, -0.066758)",
        "(-0.280000, 1.423835, -0.065389)",
        "(-0.280000, 1.430602, -0.064507)",
        "(-0.280000, 1.437360, -0.064082)",
        "(-0.280000, 1.444050, -0.064089)",
        "(-0.280000, 1.450618, -0.064496)",
        "(-0.280000, 1.457078, -0.065269)",
        "(-0.280000, 1.463387, -0.066371)",
        "(-0.280000, 1.469512, -0.067758)",
        "(-0.280000, 1.475482, -0.069403)",
        "(-0.280000, 1.481275, -0.071264)",
        "(-0.280000, 1.486876, -0.073301)",
        "(-0.280000, 1.492329, -0.075498)",
        "(-0.280000, 1.497626, -0.077821)",
        "(-0.280000, 1.502768, -0.080241)",
        "(-0.280000, 1.507805, -0.082757)",
        "(-0.280000, 1.512738, -0.085350)",
        "(-0.280000, 1.517573, -0.088007)",
        "(-0.280000, 1.522359, -0.090742)",
        "(-0.280000, 1.527099, -0.093553)",
        "(-0.280000, 1.531807, -0.096451)",
        "(-0.280000, 1.536483, -0.099438)",
        "(-0.280000, 1.541162, -0.102553)",
        "(-0.280000, 1.545836, -0.105805)",
        "(-0.280000, 1.550488, -0.109207)",
        "(-0.280000, 1.555142, -0.112803)",
        "(-0.280000, 1.559773, -0.116607)",
        "(-0.280000, 1.564350, -0.120630)",
        "(-0.280000, 1.568881, -0.124917)",
        "(-0.280000, 1.573326, -0.129476)",
        "(-0.280000, 1.577643, -0.134308)",
        "(-0.280000, 1.581827, -0.139453)",
        "(-0.280000, 1.585829, -0.144905)",
        "(-0.280000, 1.589603, -0.150648)",
        "(-0.280000, 1.593135, -0.156717)",
        "(-0.280000, 1.596377, -0.163086)",
        "(-0.280000, 1.599288, -0.169723)",
        "(-0.280000, 1.601854, -0.176654)",
        "(-0.280000, 1.604039, -0.183840)",
        "(-0.280000, 1.605815, -0.191235)",
        "(-0.280000, 1.607173, -0.198863)",
        "(-0.280000, 1.607143, -0.206479)",
        "(-0.280000, 1.605408, -0.213789)",
        "(-0.280000, 1.603271, -0.221015)",
        "(-0.280000, 1.600744, -0.228115)",
        "(-0.280000, 1.597834, -0.235066)",
        "(-0.280000, 1.594559, -0.241828)",
        "(-0.280000, 1.590911, -0.248421)",
        "(-0.280000, 1.586908, -0.254806)",
        "(-0.280000, 1.582577, -0.260945)",
        "(-0.280000, 1.577905, -0.266858)",
        "(-0.280000, 1.572917, -0.272507)",
        "(-0.280000, 1.567645, -0.277859)",
        "(-0.280000, 1.562072, -0.282933)",
        "(-0.280000, 1.556232, -0.287695)",
        "(-0.280000, 1.550159, -0.292119)",
        "(-0.280000, 1.543836, -0.296218)",
        "(-0.280000, 1.537299, -0.299966)",
        "(-0.280000, 1.530587, -0.303343)",
        "(-0.280000, 1.523681, -0.306359)",
        "(-0.280000, 1.516621, -0.308994)",
        "(-0.280000, 1.509450, -0.311234)",
        "(-0.280000, 1.502145, -0.313087)",
        "(-0.280000, 1.494750, -0.314538)",
        "(-0.280000, 1.487310, -0.315582)",
        "(-0.280000, 1.479802, -0.316221)",
        "(-0.280000, 1.472269, -0.316450)",
        "(-0.280000, 1.464759, -0.316269)",
        "(-0.280000, 1.457246, -0.315678)",
        "(-0.280000, 1.449777, -0.314679)",
        "(-0.280000, 1.442373, -0.313274)",
        "(-0.280000, 1.435079, -0.311474)",
        "(-0.280000, 1.427872, -0.309272)",
        "(-0.280000, 1.420795, -0.306682)",
        "(-0.280000, 1.413891, -0.303719)",
        "(-0.280000, 1.407138, -0.300374)",
        "(-0.280000, 1.400577, -0.296667)",
        "(-0.280000, 1.394247, -0.292620)",
        "(-0.280000, 1.388486, -0.287751)",
        "(-0.280000, 1.383421, -0.282129)",
        "(-0.280000, 1.378628, -0.276411)",
        "(-0.280000, 1.374063, -0.270574)",
        "(-0.280000, 1.369729, -0.264640)",
        "(-0.280000, 1.365632, -0.258627)",
        "(-0.280000, 1.361745, -0.252492)",
        "(-0.280000, 1.358088, -0.246245)",
        "(-0.280000, 1.354690, -0.239897)",
        "(-0.280000, 1.351555, -0.233397)",
        "(-0.280000, 1.348735, -0.226756)",
        "(-0.280000, 1.346280, -0.219996)",
        "(-0.280000, 1.344191, -0.213092)",
        "(-0.280000, 1.342480, -0.206083)",
        "(-0.280000, 1.341158, -0.199014)",
        "(-0.280000, 1.340219, -0.191861)",
        "(-0.280000, 1.339671, -0.184668)",
        "(-0.280000, 1.339517, -0.177456)",
        "(-0.280000, 1.339754, -0.170268)",
        "(-0.280000, 1.340384, -0.163081)",
        "(-0.280000, 1.341405, -0.155940)",
        "(-0.280000, 1.342808, -0.148886)",
        "(-0.280000, 1.344599, -0.141898)",
        "(-0.280000, 1.346768, -0.135017)",
        "(-0.280000, 1.349300, -0.128286)",
        "(-0.280000, 1.352204, -0.121682)",
        "(-0.280000, 1.355463, -0.115246)",
        "(-0.280000, 1.359057, -0.109016)",
        "(-0.280000, 1.362996, -0.102973)",
        "(-0.280000, 1.367259, -0.097153)",
        "(-0.280000, 1.371818, -0.091591)",
        "(-0.280000, 1.376688, -0.086269)",
        "(-0.280000, 1.381841, -0.081220)",
        "(-0.280000, 1.387245, -0.076474)",
        "(-0.280000, 1.392916, -0.072015)",
        "(-0.280000, 1.398822, -0.067872)",
        "(-0.280000, 1.404925, -0.064068)",
        "(-0.280000, 1.411246, -0.060591)",
        "(-0.280000, 1.417747, -0.057464)",
        "(-0.280000, 1.424388, -0.054703)",
        "(-0.280000, 1.431190, -0.052301)",
        "(-0.280000, 1.438114, -0.050273)",
        "(-0.280000, 1.445137, -0.048625)",
        "(-0.280000, 1.452218, -0.047366)",
        "(-0.280000, 1.459379, -0.046491)",
        "(-0.280000, 1.466577, -0.046008)",
        "(-0.280000, 1.473768, -0.045918)",
        "(-0.280000, 1.480976, -0.046220)",
        "(-0.280000, 1.488156, -0.046914)",
        "(-0.280000, 1.495267, -0.047995)",
        "(-0.280000, 1.502329, -0.049465)",
        "(-0.280000, 1.509301, -0.051318)",
        "(-0.280000, 1.516141, -0.053541)",
        "(-0.280000, 1.522870, -0.056141)",
        "(-0.280000, 1.529448, -0.059104)",
        "(-0.280000, 1.535835, -0.062410)",
        "(-0.280000, 1.542052, -0.066070)",
        "(-0.280000, 1.548060, -0.070063)",
        "(-0.280000, 1.553824, -0.074364)",
        "(-0.280000, 1.559362, -0.078987)",
        "(-0.280000, 1.564640, -0.083905)",
        "(-0.280000, 1.569634, -0.089080)",
        "(-0.280000, 1.574392, -0.094506)",
        "(-0.280000, 1.578920, -0.100134)",
        "(-0.280000, 1.583226, -0.105923)",
        "(-0.280000, 1.587353, -0.111899)",
        "(-0.280000, 1.591298, -0.118041)",
        "(-0.280000, 1.595065, -0.124350)",
        "(-0.280000, 1.598641, -0.130814)",
        "(-0.280000, 1.602040, -0.137482)",
        "(-0.280000, 1.605234, -0.144342)",
        "(-0.280000, 1.607458, -0.151525)",
        "(-0.280000, 1.608712, -0.158956)",
        "(-0.280000, 1.609558, -0.166444)",
        "(-0.280000, 1.609995, -0.173945)",
        "(-0.280000, 1.610023, -0.181480)",
        "(-0.280000, 1.609640, -0.189007)",
        "(-0.280000, 1.608851, -0.196478)",
        "(-0.280000, 1.607653, -0.203918)",
        "(-0.280000, 1.606050, -0.211281)",
        "(-0.280000, 1.604056, -0.218525)",
        "(-0.280000, 1.601663, -0.225671)",
        "(-0.280000, 1.598885, -0.232676)",
        "(-0.280000, 1.595739, -0.239498)",
        "(-0.280000, 1.592215, -0.246160)",
        "(-0.280000, 1.588334, -0.252619)",
        "(-0.280000, 1.584120, -0.258839)",
        "(-0.280000, 1.579560, -0.264838)",
        "(-0.280000, 1.574679, -0.270581)",
        "(-0.280000, 1.569510, -0.276032)",
        "(-0.280000, 1.564034, -0.281210)",
        "(-0.280000, 1.558285, -0.286081)",
        "(-0.280000, 1.552278, -0.290632)",
        "(-0.280000, 1.546052, -0.294837)",
        "(-0.280000, 1.539587, -0.298708)",
        "(-0.280000, 1.532920, -0.302221)",
        "(-0.280000, 1.526092, -0.305357)",
        "(-0.280000, 1.519083, -0.308125)",
        "(-0.280000, 1.511934, -0.310507)",
        "(-0.280000, 1.504687, -0.312490)",
        "(-0.280000, 1.497321, -0.314081)",
        "(-0.280000, 1.489879, -0.315268)",
        "(-0.280000, 1.482407, -0.316046)",
        "(-0.280000, 1.474880, -0.316417)",
        "(-0.280000, 1.467344, -0.316378)",
        "(-0.280000, 1.459845, -0.315929)",
        "(-0.280000, 1.452358, -0.315071)",
        "(-0.280000, 1.444929, -0.313806)",
        "(-0.280000, 1.437928, -0.310869)",
        "(-0.280000, 1.431438, -0.306637)",
        "(-0.280000, 1.425306, -0.302096)",
        "(-0.280000, 1.419565, -0.297291)",
        "(-0.280000, 1.414188, -0.292219)",
        "(-0.280000, 1.409201, -0.286929)",
        "(-0.280000, 1.404621, -0.281471)",
        "(-0.280000, 1.400415, -0.275848)",
        "(-0.280000, 1.396593, -0.270112)",
        "(-0.280000, 1.393140, -0.264296)",
        "(-0.280000, 1.390049, -0.258452)",
        "(-0.280000, 1.387282, -0.252571)",
        "(-0.280000, 1.384824, -0.246697)",
        "(-0.280000, 1.382656, -0.240868)",
        "(-0.280000, 1.380738, -0.235065)",
        "(-0.280000, 1.379047, -0.229315)",
        "(-0.280000, 1.377561, -0.223643)",
        "(-0.280000, 1.376245, -0.218013)",
        "(-0.280000, 1.375080, -0.212440)",
        "(-0.280000, 1.374046, -0.206932)",
        "(-0.280000, 1.373122, -0.201444)",
        "(-0.280000, 1.372296, -0.195977)",
        "(-0.280000, 1.371564, -0.190532)",
        "(-0.280000, 1.370918, -0.185058)",
        "(-0.280000, 1.370362, -0.179552)",
        "(-0.280000, 1.369906, -0.174015)",
        "(-0.280000, 1.369559, -0.168396)",
        "(-0.280000, 1.369342, -0.162699)",
        "(-0.280000, 1.369275, -0.156933)",
        "(-0.280000, 1.369385, -0.151056)",
        "(-0.280000, 1.369701, -0.145086)",
        "(-0.280000, 1.370251, -0.139045)",
        "(-0.280000, 1.371071, -0.132908)",
        "(-0.280000, 1.372192, -0.126709)",
        "(-0.280000, 1.373646, -0.120472)",
        "(-0.280000, 1.375454, -0.114243)",
        "(-0.280000, 1.377654, -0.108019)",
        "(-0.280000, 1.380263, -0.101859)",
        "(-0.280000, 1.383287, -0.095824)",
        "(-0.280000, 1.386756, -0.089923)",
        "(-0.280000, 1.390664, -0.084224)",
        "(-0.280000, 1.394995, -0.078792)",
        "(-0.280000, 1.399765, -0.073645)",
        "(-0.280000, 1.404943, -0.068845)",
        "(-0.280000, 1.410487, -0.064449)",
        "(-0.280000, 1.416400, -0.060470)",
        "(-0.280000, 1.422627, -0.056951)",
        "(-0.280000, 1.429106, -0.053927)",
        "(-0.280000, 1.435833, -0.051392)",
        "(-0.280000, 1.442740, -0.049360)",
        "(-0.280000, 1.449761, -0.047825)",
        "(-0.280000, 1.456894, -0.046759)",
        "(-0.280000, 1.464080, -0.046131)",
        "(-0.280000, 1.471269, -0.045905)",
        "(-0.280000, 1.478481, -0.046071)",
        "(-0.280000, 1.485673, -0.046629)",
        "(-0.280000, 1.492803, -0.047575)",
        "(-0.280000, 1.499892, -0.048912)",
        "(-0.280000, 1.506897, -0.050633)",
        "(-0.280000, 1.513799, -0.052734)",
        "(-0.280000, 1.520555, -0.055199)",
        "(-0.280000, 1.527187, -0.058037)",
        "(-0.280000, 1.533655, -0.061232)",
        "(-0.280000, 1.539921, -0.064764)",
        "(-0.280000, 1.546003, -0.068643)",
        "(-0.280000, 1.551865, -0.072848)",
        "(-0.280000, 1.557472, -0.077351)",
        "(-0.280000, 1.562842, -0.082168)",
        "(-0.280000, 1.567942, -0.087271)",
        "(-0.280000, 1.572742, -0.092627)",
        "(-0.280000, 1.577257, -0.098253)",
        "(-0.280000, 1.581458, -0.104117)",
        "(-0.280000, 1.585323, -0.110183)",
        "(-0.280000, 1.588863, -0.116469)",
        "(-0.280000, 1.592054, -0.122939)",
        "(-0.280000, 1.594881, -0.129552)",
        "(-0.280000, 1.597350, -0.136330)",
        "(-0.280000, 1.599447, -0.143233)",
        "(-0.280000, 1.601160, -0.150218)",
        "(-0.280000, 1.602494, -0.157307)",
        "(-0.280000, 1.603440, -0.164459)",
        "(-0.280000, 1.603993, -0.171630)",
        "(-0.280000, 1.604156, -0.178842)",
        "(-0.280000, 1.603926, -0.186052)",
        "(-0.280000, 1.603303, -0.193240)",
        "(-0.280000, 1.602293, -0.200360)",
        "(-0.280000, 1.600893, -0.207437)",
        "(-0.280000, 1.599109, -0.214427)",
        "(-0.280000, 1.596954, -0.221289)",
        "(-0.280000, 1.594422, -0.228044)",
        "(-0.280000, 1.591524, -0.234650)",
        "(-0.280000, 1.588282, -0.241070)",
        "(-0.280000, 1.584684, -0.247323)",
        "(-0.280000, 1.580750, -0.253370)",
        "(-0.280000, 1.576507, -0.259177)",
        "(-0.280000, 1.571939, -0.264761)",
        "(-0.280000, 1.567075, -0.270088)",
        "(-0.280000, 1.561943, -0.275126)",
        "(-0.280000, 1.556528, -0.279893)",
        "(-0.280000, 1.550861, -0.284358)",
        "(-0.280000, 1.544978, -0.288494)",
        "(-0.280000, 1.538860, -0.292317)",
        "(-0.280000, 1.532542, -0.295800)",
        "(-0.280000, 1.526065, -0.298925)",
        "(-0.280000, 1.519406, -0.301701)",
        "(-0.280000, 1.512606, -0.304110)",
        "(-0.280000, 1.505706, -0.306139)",
        "(-0.280000, 1.498685, -0.307795)",
        "(-0.280000, 1.491584, -0.309065)",
        "(-0.280000, 1.484424, -0.309947)",
        "(-0.280000, 1.477248, -0.310436)",
        "(-0.280000, 1.470035, -0.310535)",
        "(-0.280000, 1.462827, -0.310240)",
        "(-0.280000, 1.455668, -0.309556)",
        "(-0.280000, 1.448534, -0.308479)",
        "(-0.280000, 1.441470, -0.307016)",
        "(-0.280000, 1.434518, -0.305176)",
        "(-0.280000, 1.427655, -0.302953)",
        "(-0.280000, 1.420923, -0.300360)",
        "(-0.280000, 1.414362, -0.297413)",
        "(-0.280000, 1.407952, -0.294104)",
        "(-0.280000, 1.401732, -0.290450)",
        "(-0.280000, 1.395738, -0.286475)",
        "(-0.280000, 1.389951, -0.282167)",
        "(-0.280000, 1.384408, -0.277550)",
        "(-0.280000, 1.379141, -0.272653)",
        "(-0.280000, 1.374132, -0.267461)",
        "(-0.280000, 1.369414, -0.262004)",
        "(-0.280000, 1.365014, -0.256315)",
        "(-0.280000, 1.360917, -0.250377)",
        "(-0.280000, 1.357149, -0.244225)",
        "(-0.280000, 1.353733, -0.237897)",
        "(-0.280000, 1.350656, -0.231371)",
        "(-0.280000, 1.347940, -0.224688)",
        "(-0.280000, 1.345592, -0.217867)",
        "(-0.280000, 1.343625, -0.210949)",
        "(-0.280000, 1.342032, -0.203913)",
        "(-0.280000, 1.340825, -0.196801)",
        "(-0.280000, 1.340009, -0.189655)",
        "(-0.280000, 1.339582, -0.182454)",
        "(-0.280000, 1.339548, -0.175240)",
        "(-0.280000, 1.339906, -0.168057)",
        "(-0.280000, 1.340656, -0.160882)",
        "(-0.280000, 1.341796, -0.153759)",
        "(-0.280000, 1.343317, -0.146729)",
        "(-0.280000, 1.345225, -0.139772)",
        "(-0.280000, 1.347509, -0.132929)",
        "(-0.280000, 1.350153, -0.126241)",
        "(-0.280000, 1.353167, -0.119687)",
        "(-0.280000, 1.356534, -0.113307)",
        "(-0.280000, 1.360232, -0.107138)",
        "(-0.280000, 1.364272, -0.101161)",
        "(-0.280000, 1.368631, -0.095413)",
        "(-0.280000, 1.373283, -0.089928)",
        "(-0.280000, 1.378242, -0.084689)",
        "(-0.280000, 1.383478, -0.079727)",
        "(-0.280000, 1.388960, -0.075072)",
        "(-0.280000, 1.394705, -0.070708)",
        "(-0.280000, 1.400680, -0.066665)",
        "(-0.280000, 1.406865, -0.062952)",
        "(-0.280000, 1.413224, -0.059593)",
        "(-0.280000, 1.419777, -0.056575)",
        "(-0.280000, 1.426484, -0.053918)",
        "(-0.280000, 1.433305, -0.051638)",
        "(-0.280000, 1.440261, -0.049726)",
        "(-0.280000, 1.447311, -0.048196)",
        "(-0.280000, 1.454412, -0.047056)",
        "(-0.280000, 1.461586, -0.046301)",
        "(-0.280000, 1.468791, -0.045939)",
        "(-0.280000, 1.475983, -0.045969)",
        "(-0.280000, 1.483185, -0.046391)",
        "(-0.280000, 1.490353, -0.047206)",
        "(-0.280000, 1.497444, -0.048405)",
        "(-0.280000, 1.504481, -0.049994)",
        "(-0.280000, 1.511421, -0.051963)",
        "(-0.280000, 1.518223, -0.054301)",
        "(-0.280000, 1.524907, -0.057013)",
        "(-0.280000, 1.531434, -0.060085)",
        "(-0.280000, 1.537765, -0.063498)",
        "(-0.280000, 1.543920, -0.067261)",
        "(-0.280000, 1.549860, -0.071355)",
        "(-0.280000, 1.555551, -0.075752)",
        "(-0.280000, 1.561012, -0.080467)",
        "(-0.280000, 1.566207, -0.085472)",
        "(-0.280000, 1.571121, -0.090753)",
        "(-0.280000, 1.575727, -0.096276)",
        "(-0.280000, 1.580039, -0.102060)",
        "(-0.280000, 1.584029, -0.108070)",
        "(-0.280000, 1.587675, -0.114270)",
        "(-0.280000, 1.590989, -0.120678)",
        "(-0.280000, 1.593948, -0.127257)",
        "(-0.280000, 1.596537, -0.133967)",
        "(-0.280000, 1.598763, -0.140829)",
        "(-0.280000, 1.600613, -0.147801)",
        "(-0.280000, 1.602076, -0.154843)",
        "(-0.280000, 1.603156, -0.161976)",
        "(-0.280000, 1.603847, -0.169157)",
        "(-0.280000, 1.604144, -0.176343)",
        "(-0.280000, 1.604050, -0.183556)",
        "(-0.280000, 1.603563, -0.190754)",
        "(-0.280000, 1.602688, -0.197892)",
        "(-0.280000, 1.601422, -0.204994)",
        "(-0.280000, 1.599770, -0.212017)",
        "(-0.280000, 1.597737, -0.218915)",
        "(-0.280000, 1.595279, -0.225695)",
        "(-0.280000, 1.592375, -0.232292)",
        "(-0.280000, 1.589025, -0.238641)",
        "(-0.280000, 1.585208, -0.244732)",
        "(-0.280000, 1.580946, -0.250502)",
        "(-0.280000, 1.576263, -0.255908)",
        "(-0.280000, 1.571206, -0.260899)",
        "(-0.280000, 1.565783, -0.265477)",
        "(-0.280000, 1.560052, -0.269600)",
        "(-0.280000, 1.554079, -0.273245)",
        "(-0.280000, 1.547878, -0.276423)",
        "(-0.280000, 1.541518, -0.279124)",
        "(-0.280000, 1.535066, -0.281347)",
        "(-0.280000, 1.528531, -0.283121)",
        "(-0.280000, 1.521976, -0.284457)",
        "(-0.280000, 1.515459, -0.285377)",
        "(-0.280000, 1.508976, -0.285917)",
        "(-0.280000, 1.502574, -0.286105)",
        "(-0.280000, 1.496295, -0.285976)",
        "(-0.280000, 1.490117, -0.285564)",
        "(-0.280000, 1.484068, -0.284904)",
        "(-0.280000, 1.478171, -0.284032)",
        "(-0.280000, 1.472389, -0.282975)",
        "(-0.280000, 1.466733, -0.281763)",
        "(-0.280000, 1.461210, -0.280425)",
        "(-0.280000, 1.455771, -0.278971)",
        "(-0.280000, 1.450417, -0.277422)",
        "(-0.280000, 1.445147, -0.275791)",
        "(-0.280000, 1.439909, -0.274072)",
        "(-0.280000, 1.434702, -0.272270)",
        "(-0.280000, 1.429507, -0.270377)",
        "(-0.280000, 1.424327, -0.268389)",
        "(-0.280000, 1.419117, -0.266278)",
        "(-0.280000, 1.413886, -0.264030)",
        "(-0.280000, 1.408645, -0.261632)",
        "(-0.280000, 1.403364, -0.259043)",
        "(-0.280000, 1.398064, -0.256246)",
        "(-0.280000, 1.392772, -0.253225)",
        "(-0.280000, 1.387473, -0.249934)",
        "(-0.280000, 1.382203, -0.246361)",
        "(-0.280000, 1.377003, -0.242495)",
        "(-0.280000, 1.371871, -0.238295)",
        "(-0.280000, 1.366856, -0.233758)",
        "(-0.280000, 1.362006, -0.228889)",
        "(-0.280000, 1.357327, -0.223653)",
        "(-0.280000, 1.352872, -0.218065)",
        "(-0.280000, 1.348688, -0.212147)",
        "(-0.280000, 1.344782, -0.205873)",
        "(-0.280000, 1.341199, -0.199272)",
        "(-0.280000, 1.337982, -0.192383)",
        "(-0.280000, 1.335177, -0.185181)",
        "(-0.280000, 1.333612, -0.177718)",
        "(-0.280000, 1.333843, -0.170208)",
        "(-0.280000, 1.334486, -0.162700)",
        "(-0.280000, 1.335536, -0.155238)",
        "(-0.280000, 1.336991, -0.147844)",
        "(-0.280000, 1.338841, -0.140562)",
        "(-0.280000, 1.341091, -0.133370)",
        "(-0.280000, 1.343730, -0.126311)",
        "(-0.280000, 1.346740, -0.119428)",
        "(-0.280000, 1.350130, -0.112697)",
        "(-0.280000, 1.353882, -0.106162)",
        "(-0.280000, 1.357972, -0.099860)",
        "(-0.280000, 1.362412, -0.093771)",
        "(-0.280000, 1.367177, -0.087933)",
        "(-0.280000, 1.372238, -0.082380)",
        "(-0.280000, 1.377609, -0.077094)",
        "(-0.280000, 1.383261, -0.072109)",
        "(-0.280000, 1.389157, -0.067453)",
        "(-0.280000, 1.395317, -0.063112)",
        "(-0.280000, 1.401709, -0.059121)",
        "(-0.280000, 1.409164, -0.057187)",
        "(-0.280000, 1.416665, -0.055753)",
        "(-0.280000, 1.424144, -0.054797)",
        "(-0.280000, 1.431538, -0.054288)",
        "(-0.280000, 1.438860, -0.054185)",
        "(-0.280000, 1.446061, -0.054454)",
        "(-0.280000, 1.453100, -0.055050)",
        "(-0.280000, 1.460007, -0.055936)",
        "(-0.280000, 1.466756, -0.057073)",
        "(-0.280000, 1.473348, -0.058421)",
        "(-0.280000, 1.479771, -0.059941)",
        "(-0.280000, 1.486076, -0.061611)",
        "(-0.280000, 1.492260, -0.063402)",
        "(-0.280000, 1.498327, -0.065286)",
        "(-0.280000, 1.504336, -0.067262)",
        "(-0.280000, 1.510293, -0.069316)",
        "(-0.280000, 1.516205, -0.071442)",
        "(-0.280000, 1.522132, -0.073658)",
        "(-0.280000, 1.528076, -0.075973)",
        "(-0.280000, 1.534036, -0.078398)",
        "(-0.280000, 1.540059, -0.080974)",
        "(-0.280000, 1.546131, -0.083726)",
        "(-0.280000, 1.552230, -0.086678)",
        "(-0.280000, 1.558382, -0.089887)",
        "(-0.280000, 1.564544, -0.093384)",
        "(-0.280000, 1.570665, -0.097195)",
        "(-0.280000, 1.576737, -0.101381)",
        "(-0.280000, 1.582684, -0.105963)",
        "(-0.280000, 1.588420, -0.110954)",
        "(-0.280000, 1.593907, -0.116398)",
        "(-0.280000, 1.598367, -0.122583)",
        "(-0.280000, 1.601204, -0.129540)",
        "(-0.280000, 1.603665, -0.136663)",
        "(-0.280000, 1.605734, -0.143909)",
        "(-0.280000, 1.607405, -0.151257)",
        "(-0.280000, 1.608670, -0.158663)",
        "(-0.280000, 1.609533, -0.166149)",
        "(-0.280000, 1.609986, -0.173671)",
        "(-0.280000, 1.610030, -0.181184)",
        "(-0.280000, 1.609663, -0.188711)",
        "(-0.280000, 1.608887, -0.196207)",
        "(-0.280000, 1.607707, -0.203627)",
        "(-0.280000, 1.606121, -0.210994)",
        "(-0.280000, 1.604136, -0.218263)",
        "(-0.280000, 1.601765, -0.225392)",
        "(-0.280000, 1.599001, -0.232403)",
        "(-0.280000, 1.595860, -0.239253)",
        "(-0.280000, 1.592361, -0.245901)",
        "(-0.280000, 1.588493, -0.252369)",
        "(-0.280000, 1.584272, -0.258611)",
        "(-0.280000, 1.578243, -0.263405)",
        "(-0.280000, 1.571970, -0.267760)",
        "(-0.280000, 1.565523, -0.271669)",
        "(-0.280000, 1.558972, -0.275136)",
        "(-0.280000, 1.552322, -0.278202)",
        "(-0.280000, 1.545632, -0.280880)",
        "(-0.280000, 1.538958, -0.283192)",
        "(-0.280000, 1.532285, -0.285185)",
        "(-0.280000, 1.525655, -0.286886)",
        "(-0.280000, 1.519083, -0.288330)",
        "(-0.280000, 1.512597, -0.289548)",
        "(-0.280000, 1.506157, -0.290580)",
        "(-0.280000, 1.499778, -0.291454)",
        "(-0.280000, 1.493469, -0.292195)",
        "(-0.280000, 1.487175, -0.292828)",
        "(-0.280000, 1.480897, -0.293369)",
        "(-0.280000, 1.474631, -0.293826)",
        "(-0.280000, 1.468314, -0.294206)",
        "(-0.280000, 1.461942, -0.294504)",
        "(-0.280000, 1.455511, -0.294706)",
        "(-0.280000, 1.448961, -0.294796)",
        "(-0.280000, 1.442295, -0.294747)",
        "(-0.280000, 1.435522, -0.294524)",
        "(-0.280000, 1.428598, -0.294088)",
        "(-0.280000, 1.421547, -0.293394)",
        "(-0.280000, 1.414406, -0.292396)",
        "(-0.280000, 1.407158, -0.291035)",
        "(-0.280000, 1.399862, -0.289260)",
        "(-0.280000, 1.392594, -0.287028)",
        "(-0.280000, 1.385370, -0.284280)",
        "(-0.280000, 1.378783, -0.280438)",
        "(-0.280000, 1.373367, -0.275231)",
        "(-0.280000, 1.368227, -0.269720)",
        "(-0.280000, 1.363394, -0.263938)",
        "(-0.280000, 1.358884, -0.257900)",
        "(-0.280000, 1.354722, -0.251646)",
        "(-0.280000, 1.350895, -0.245154)",
        "(-0.280000, 1.347427, -0.238464)",
        "(-0.280000, 1.344338, -0.231615)",
        "(-0.280000, 1.341618, -0.224587)",
        "(-0.280000, 1.339285, -0.217422)",
        "(-0.280000, 1.337351, -0.210162)",
        "(-0.280000, 1.335810, -0.202785)",
        "(-0.280000, 1.334674, -0.195336)",
        "(-0.280000, 1.333947, -0.187858)",
        "(-0.280000, 1.333627, -0.180329)",
        "(-0.280000, 1.333718, -0.172793)",
        "(-0.280000, 1.334217, -0.165297)",
        "(-0.280000, 1.335126, -0.157816)",
        "(-0.280000, 1.336450, -0.150398)",
        "(-0.280000, 1.340014, -0.143570)",
        "(-0.280000, 1.343980, -0.137043)",
        "(-0.280000, 1.348285, -0.130854)",
        "(-0.280000, 1.352864, -0.125026)",
        "(-0.280000, 1.357698, -0.119525)",
        "(-0.280000, 1.362725, -0.114363)",
        "(-0.280000, 1.367886, -0.109540)",
        "(-0.280000, 1.373175, -0.105009)",
        "(-0.280000, 1.378544, -0.100764)",
        "(-0.280000, 1.383964, -0.096777)",
        "(-0.280000, 1.389398, -0.093031)",
        "(-0.280000, 1.394864, -0.089473)",
        "(-0.280000, 1.400339, -0.086085)",
        "(-0.280000, 1.405805, -0.082848)",
        "(-0.280000, 1.411299, -0.079714)",
        "(-0.280000, 1.416818, -0.076672)",
        "(-0.280000, 1.422359, -0.073710)",
        "(-0.280000, 1.427977, -0.070799)",
        "(-0.280000, 1.433680, -0.067941)",
        "(-0.280000, 1.439475, -0.065145)",
        "(-0.280000, 1.445424, -0.062404)",
        "(-0.280000, 1.451537, -0.059744)",
        "(-0.280000, 1.457817, -0.057198)",
        "(-0.280000, 1.464322, -0.054786)",
        "(-0.280000, 1.471048, -0.052558)",
        "(-0.280000, 1.477980, -0.050572)",
        "(-0.280000, 1.485157, -0.048874)",
        "(-0.280000, 1.492544, -0.047534)",
        "(-0.280000, 1.500096, -0.046607)",
        "(-0.280000, 1.507845, -0.046076)",
        "(-0.280000, 1.515390, -0.047041)",
        "(-0.280000, 1.522453, -0.049601)",
        "(-0.280000, 1.529388, -0.052551)",
        "(-0.280000, 1.536151, -0.055874)",
        "(-0.280000, 1.542724, -0.059561)",
        "(-0.280000, 1.549066, -0.063588)",
        "(-0.280000, 1.555199, -0.067967)",
        "(-0.280000, 1.561084, -0.072674)",
        "(-0.280000, 1.566687, -0.077679)",
        "(-0.280000, 1.572026, -0.082998)",
        "(-0.280000, 1.577067, -0.088599)",
        "(-0.280000, 1.581781, -0.094449)",
        "(-0.280000, 1.586183, -0.100566)",
        "(-0.280000, 1.590245, -0.106913)",
        "(-0.280000, 1.593945, -0.113452)",
        "(-0.280000, 1.597294, -0.120203)",
        "(-0.280000, 1.600269, -0.127126)",
        "(-0.280000, 1.602856, -0.134180)",
        "(-0.280000, 1.605062, -0.141386)",
        "(-0.280000, 1.606871, -0.148701)",
        "(-0.280000, 1.608276, -0.156081)",
        "(-0.280000, 1.609280, -0.163550)",
        "(-0.280000, 1.609876, -0.171062)",
        "(-0.280000, 1.610061, -0.178573)",
        "(-0.280000, 1.609837, -0.186106)",
        "(-0.280000, 1.609202, -0.193615)",
        "(-0.280000, 1.608163, -0.201056)",
        "(-0.280000, 1.606716, -0.208451)",
        "(-0.280000, 1.604868, -0.215757)",
        "(-0.280000, 1.602625, -0.222951)",
        "(-0.280000, 1.600002, -0.229991)",
        "(-0.280000, 1.596990, -0.236899)",
        "(-0.280000, 1.593607, -0.243633)",
        "(-0.280000, 1.589873, -0.250152)",
        "(-0.280000, 1.585778, -0.256478)",
        "(-0.280000, 1.581344, -0.262572)",
        "(-0.280000, 1.576599, -0.268397)",
        "(-0.280000, 1.571529, -0.273972)",
        "(-0.280000, 1.566163, -0.279263)",
        "(-0.280000, 1.560534, -0.284239)",
        "(-0.280000, 1.554625, -0.288915)",
        "(-0.280000, 1.548469, -0.293263)",
        "(-0.280000, 1.542106, -0.297256)",
        "(-0.280000, 1.535514, -0.300909)",
        "(-0.280000, 1.528733, -0.304197)",
        "(-0.280000, 1.521353, -0.305937)",
        "(-0.280000, 1.513591, -0.306212)",
        "(-0.280000, 1.505959, -0.306071)",
        "(-0.280000, 1.498496, -0.305506)",
        "(-0.280000, 1.491181, -0.304561)",
        "(-0.280000, 1.484059, -0.303299)",
        "(-0.280000, 1.477160, -0.301785)",
        "(-0.280000, 1.470439, -0.300059)",
        "(-0.280000, 1.463909, -0.298171)",
        "(-0.280000, 1.457554, -0.296158)",
        "(-0.280000, 1.451371, -0.294054)",
        "(-0.280000, 1.445299, -0.291867)",
        "(-0.280000, 1.439332, -0.289614)",
        "(-0.280000, 1.433460, -0.287307)",
        "(-0.280000, 1.427624, -0.284928)",
        "(-0.280000, 1.421821, -0.282473)",
        "(-0.280000, 1.416049, -0.279933)",
        "(-0.280000, 1.410260, -0.277270)",
        "(-0.280000, 1.404463, -0.274467)",
        "(-0.280000, 1.398676, -0.271504)",
        "(-0.280000, 1.392866, -0.268331)",
        "(-0.280000, 1.387062, -0.264927)",
        "(-0.280000, 1.381301, -0.261271)",
        "(-0.280000, 1.375571, -0.257313)",
        "(-0.280000, 1.369920, -0.253038)",
        "(-0.280000, 1.364403, -0.248438)",
        "(-0.280000, 1.359025, -0.243468)",
        "(-0.280000, 1.353851, -0.238130)",
        "(-0.280000, 1.348943, -0.232437)",
        "(-0.280000, 1.344323, -0.226357)",
        "(-0.280000, 1.340057, -0.219916)",
        "(-0.280000, 1.337978, -0.212697)",
        "(-0.280000, 1.336298, -0.205350)",
        "(-0.280000, 1.335021, -0.197923)",
        "(-0.280000, 1.334151, -0.190438)",
        "(-0.280000, 1.333691, -0.182939)",
        "(-0.280000, 1.333640, -0.175403)",
        "(-0.280000, 1.333999, -0.167876)",
        "(-0.280000, 1.334765, -0.160402)",
        "(-0.280000, 1.335940, -0.152959)",
        "(-0.280000, 1.337519, -0.145590)",
        "(-0.280000, 1.339490, -0.138340)",
        "(-0.280000, 1.341861, -0.131187)",
        "(-0.280000, 1.344617, -0.124173)",
        "(-0.280000, 1.347742, -0.117341)",
        "(-0.280000, 1.351245, -0.110669)",
        "(-0.280000, 1.355106, -0.104197)",
        "(-0.280000, 1.359300, -0.097964)",
        "(-0.280000, 1.363841, -0.091950)",
        "(-0.280000, 1.368704, -0.086193)",
        "(-0.280000, 1.374837, -0.081701)",
        "(-0.280000, 1.381737, -0.078218)",
        "(-0.280000, 1.388757, -0.075236)",
        "(-0.280000, 1.395818, -0.072737)",
        "(-0.280000, 1.402947, -0.070729)",
        "(-0.280000, 1.410106, -0.069249)",
        "(-0.280000, 1.417241, -0.068317)",
        "(-0.280000, 1.424358, -0.067934)",
        "(-0.280000, 1.431390, -0.068099)",
        "(-0.280000, 1.438291, -0.068796)",
        "(-0.280000, 1.444995, -0.069995)",
        "(-0.280000, 1.451501, -0.071666)",
        "(-0.280000, 1.457749, -0.073761)",
        "(-0.280000, 1.463691, -0.076221)",
        "(-0.280000, 1.469339, -0.079004)",
        "(-0.280000, 1.474662, -0.082043)",
        "(-0.280000, 1.479638, -0.085266)",
        "(-0.280000, 1.484302, -0.088632)",
        "(-0.280000, 1.488653, -0.092075)",
        "(-0.280000, 1.492700, -0.095530)",
        "(-0.280000, 1.496497, -0.098971)",
        "(-0.280000, 1.500068, -0.102346)",
        "(-0.280000, 1.503443, -0.105612)",
        "(-0.280000, 1.506689, -0.108768)",
        "(-0.280000, 1.509840, -0.111789)",
        "(-0.280000, 1.512934, -0.114663)",
        "(-0.280000, 1.516034, -0.117413)",
        "(-0.280000, 1.519174, -0.120045)",
        "(-0.280000, 1.522380, -0.122577)",
        "(-0.280000, 1.525703, -0.125054)",
        "(-0.280000, 1.529156, -0.127506)",
        "(-0.280000, 1.532744, -0.129969)",
        "(-0.280000, 1.536493, -0.132505)",
        "(-0.280000, 1.540390, -0.135153)",
        "(-0.280000, 1.544420, -0.137964)",
        "(-0.280000, 1.548548, -0.140972)",
        "(-0.280000, 1.552766, -0.144242)",
        "(-0.280000, 1.557022, -0.147801)",
        "(-0.280000, 1.561254, -0.151671)",
        "(-0.280000, 1.565435, -0.155900)",
        "(-0.280000, 1.569492, -0.160493)",
        "(-0.280000, 1.573354, -0.165442)",
        "(-0.280000, 1.576982, -0.170776)",
        "(-0.280000, 1.580304, -0.176467)",
        "(-0.280000, 1.583255, -0.182478)",
        "(-0.280000, 1.585800, -0.188818)",
        "(-0.280000, 1.587886, -0.195433)",
        "(-0.280000, 1.589474, -0.202263)",
        "(-0.280000, 1.590547, -0.209308)",
        "(-0.280000, 1.591088, -0.216506)",
        "(-0.280000, 1.591095, -0.223793)",
        "(-0.280000, 1.590581, -0.231182)",
        "(-0.280000, 1.589568, -0.238626)",
        "(-0.280000, 1.588095, -0.246091)",
        "(-0.280000, 1.586186, -0.253620)",
        "(-0.280000, 1.582917, -0.260488)",
        "(-0.280000, 1.578284, -0.266402)",
        "(-0.280000, 1.573320, -0.272072)",
        "(-0.280000, 1.568055, -0.277463)",
        "(-0.280000, 1.562503, -0.282560)",
        "(-0.280000, 1.556701, -0.287332)",
        "(-0.280000, 1.550628, -0.291795)",
        "(-0.280000, 1.544322, -0.295920)",
        "(-0.280000, 1.537820, -0.299684)",
        "(-0.280000, 1.531103, -0.303100)",
        "(-0.280000, 1.524209, -0.306144)",
        "(-0.280000, 1.517182, -0.308801)",
        "(-0.280000, 1.509998, -0.311078)",
        "(-0.280000, 1.502701, -0.312961)",
        "(-0.280000, 1.495335, -0.314439)",
        "(-0.280000, 1.487877, -0.315517)",
        "(-0.280000, 1.480371, -0.316187)",
        "(-0.280000, 1.472862, -0.316447)",
        "(-0.280000, 1.465328, -0.316297)",
        "(-0.280000, 1.457813, -0.315737)",
        "(-0.280000, 1.450362, -0.314772)",
        "(-0.280000, 1.442952, -0.313399)",
        "(-0.280000, 1.435629, -0.311624)",
        "(-0.280000, 1.428434, -0.309460)",
        "(-0.280000, 1.421346, -0.306899)",
        "(-0.280000, 1.414409, -0.303957)",
        "(-0.280000, 1.407663, -0.300651)",
        "(-0.280000, 1.401086, -0.296971)",
        "(-0.280000, 1.394719, -0.292939)",
        "(-0.280000, 1.388582, -0.288566)",
        "(-0.280000, 1.382710, -0.283880)",
        "(-0.280000, 1.377085, -0.278865)",
        "(-0.280000, 1.371741, -0.273552)",
        "(-0.280000, 1.366709, -0.267973)",
        "(-0.280000, 1.361974, -0.262110)",
        "(-0.280000, 1.357566, -0.255998)",
        "(-0.280000, 1.353509, -0.249675)",
        "(-0.280000, 1.349791, -0.243120)",
        "(-0.280000, 1.346436, -0.236372)",
        "(-0.280000, 1.343462, -0.229473)",
        "(-0.280000, 1.340860, -0.222400)",
        "(-0.280000, 1.338647, -0.215197)",
        "(-0.280000, 1.336835, -0.207906)",
        "(-0.280000, 1.335418, -0.200504)",
        "(-0.280000, 1.334407, -0.193036)",
        "(-0.280000, 1.335053, -0.185481)",
        "(-0.280000, 1.337211, -0.178020)",
        "(-0.280000, 1.339722, -0.170812)",
        "(-0.280000, 1.342602, -0.163898)",
        "(-0.280000, 1.345893, -0.157262)",
        "(-0.280000, 1.349595, -0.150959)",
        "(-0.280000, 1.353687, -0.145040)",
        "(-0.280000, 1.358174, -0.139503)",
        "(-0.280000, 1.363012, -0.134396)",
        "(-0.280000, 1.368156, -0.129744)",
        "(-0.280000, 1.373541, -0.125573)",
        "(-0.280000, 1.379142, -0.121867)",
        "(-0.280000, 1.384886, -0.118636)",
        "(-0.280000, 1.390695, -0.115877)",
        "(-0.280000, 1.396547, -0.113552)",
        "(-0.280000, 1.402370, -0.111641)",
        "(-0.280000, 1.408097, -0.110110)",
        "(-0.280000, 1.413723, -0.108906)",
        "(-0.280000, 1.419194, -0.107987)",
        "(-0.280000, 1.424471, -0.107301)",
        "(-0.280000, 1.429569, -0.106790)",
        "(-0.280000, 1.434467, -0.106404)",
        "(-0.280000, 1.439154, -0.106090)",
        "(-0.280000, 1.443672, -0.105798)",
        "(-0.280000, 1.448026, -0.105485)",
        "(-0.280000, 1.452232, -0.105116)",
        "(-0.280000, 1.456352, -0.104660)",
        "(-0.280000, 1.460410, -0.104095)",
        "(-0.280000, 1.464438, -0.103414)",
        "(-0.280000, 1.468503, -0.102609)",
        "(-0.280000, 1.472638, -0.101691)",
        "(-0.280000, 1.476871, -0.100681)",
        "(-0.280000, 1.481266, -0.099600)",
        "(-0.280000, 1.485844, -0.098485)",
        "(-0.280000, 1.490631, -0.097379)",
        "(-0.280000, 1.495631, -0.096333)",
        "(-0.280000, 1.500885, -0.095395)",
        "(-0.280000, 1.506379, -0.094625)",
        "(-0.280000, 1.512088, -0.094079)",
        "(-0.280000, 1.518028, -0.093813)",
        "(-0.280000, 1.524156, -0.093883)",
        "(-0.280000, 1.530418, -0.094336)",
        "(-0.280000, 1.536807, -0.095219)",
        "(-0.280000, 1.543257, -0.096571)",
        "(-0.280000, 1.549695, -0.098412)",
        "(-0.280000, 1.556105, -0.100774)",
        "(-0.280000, 1.562412, -0.103661)",
        "(-0.280000, 1.568544, -0.107063)",
        "(-0.280000, 1.574491, -0.110990)",
        "(-0.280000, 1.580193, -0.115415)",
        "(-0.280000, 1.585605, -0.120296)",
        "(-0.280000, 1.590742, -0.125631)",
        "(-0.280000, 1.595586, -0.131374)",
        "(-0.280000, 1.600137, -0.137472)",
        "(-0.280000, 1.604443, -0.143936)",
        "(-0.280000, 1.607347, -0.150966)",
        "(-0.280000, 1.608628, -0.158369)",
        "(-0.280000, 1.609507, -0.165854)",
        "(-0.280000, 1.609976, -0.173375)",
        "(-0.280000, 1.610035, -0.180911)",
        "(-0.280000, 1.609685, -0.188415)",
        "(-0.280000, 1.608925, -0.195913)",
        "(-0.280000, 1.607757, -0.203358)",
        "(-0.280000, 1.606191, -0.210705)",
        "(-0.280000, 1.604221, -0.217979)",
        "(-0.280000, 1.601858, -0.225135)",
        "(-0.280000, 1.599117, -0.232130)",
        "(-0.280000, 1.595990, -0.238987)",
        "(-0.280000, 1.592494, -0.245663)",
        "(-0.280000, 1.588652, -0.252119)",
        "(-0.280000, 1.584451, -0.258375)",
        "(-0.280000, 1.579916, -0.264394)",
        "(-0.280000, 1.575075, -0.270138)",
        "(-0.280000, 1.569912, -0.275628)",
        "(-0.280000, 1.564458, -0.280829)",
        "(-0.280000, 1.558746, -0.285709)",
        "(-0.280000, 1.552760, -0.290286)",
        "(-0.280000, 1.546532, -0.294530)",
        "(-0.280000, 1.540103, -0.298416)",
        "(-0.280000, 1.533451, -0.301958)",
        "(-0.280000, 1.526616, -0.305132)",
        "(-0.280000, 1.519640, -0.307921)",
        "(-0.280000, 1.512501, -0.310334)",
        "(-0.280000, 1.505241, -0.312354)",
        "(-0.280000, 1.497881, -0.313975)",
        "(-0.280000, 1.490467, -0.315189)",
        "(-0.280000, 1.482975, -0.316001)",
        "(-0.280000, 1.475450, -0.316403)",
        "(-0.280000, 1.467937, -0.316396)",
        "(-0.280000, 1.460413, -0.315978)",
        "(-0.280000, 1.452922, -0.315150)",
        "(-0.280000, 1.445511, -0.313921)",
        "(-0.280000, 1.438155, -0.312284)",
        "(-0.280000, 1.430899, -0.310249)",
        "(-0.280000, 1.423786, -0.307830)",
        "(-0.280000, 1.416794, -0.305019)",
        "(-0.280000, 1.409966, -0.301831)",
        "(-0.280000, 1.403341, -0.298287)",
        "(-0.280000, 1.396900, -0.294375)",
        "(-0.280000, 1.390681, -0.290119)",
        "(-0.280000, 1.385510, -0.284574)",
        "(-0.280000, 1.381420, -0.277970)",
        "(-0.280000, 1.377757, -0.271274)",
        "(-0.280000, 1.374545, -0.264513)",
        "(-0.280000, 1.371737, -0.257693)",
        "(-0.280000, 1.369300, -0.250883)",
        "(-0.280000, 1.367192, -0.244141)",
        "(-0.280000, 1.365357, -0.237450)",
        "(-0.280000, 1.363757, -0.230843)",
        "(-0.280000, 1.362352, -0.224327)",
        "(-0.280000, 1.361112, -0.217915)",
        "(-0.280000, 1.359999, -0.211557)",
        "(-0.280000, 1.358995, -0.205258)",
        "(-0.280000, 1.358085, -0.199016)",
        "(-0.280000, 1.357256, -0.192768)",
        "(-0.280000, 1.356509, -0.186511)",
        "(-0.280000, 1.355851, -0.180239)",
        "(-0.280000, 1.355291, -0.173892)",
        "(-0.280000, 1.354849, -0.167469)",
        "(-0.280000, 1.354551, -0.160973)",
        "(-0.280000, 1.354424, -0.154355)",
        "(-0.280000, 1.354501, -0.147627)",
        "(-0.280000, 1.354817, -0.140811)",
        "(-0.280000, 1.355411, -0.133872)",
        "(-0.280000, 1.356320, -0.126846)",
        "(-0.280000, 1.357577, -0.119773)",
        "(-0.280000, 1.359225, -0.112638)",
        "(-0.280000, 1.361293, -0.105498)",
        "(-0.280000, 1.363802, -0.098412)",
        "(-0.280000, 1.366789, -0.091384)",
        "(-0.280000, 1.370266, -0.084485)",
        "(-0.280000, 1.375503, -0.079098)",
        "(-0.280000, 1.381048, -0.073996)",
        "(-0.280000, 1.386864, -0.069203)",
        "(-0.280000, 1.392931, -0.064734)",
        "(-0.280000, 1.399214, -0.060614)",
        "(-0.280000, 1.405732, -0.056831)",
        "(-0.280000, 1.412446, -0.053409)",
        "(-0.280000, 1.419315, -0.050367)",
        "(-0.280000, 1.426361, -0.047695)",
        "(-0.280000, 1.433543, -0.045410)",
        "(-0.280000, 1.440815, -0.043526)",
        "(-0.280000, 1.448202, -0.042035)",
        "(-0.280000, 1.455660, -0.040950)",
        "(-0.280000, 1.463142, -0.040274)",
        "(-0.280000, 1.470673, -0.040005)",
        "(-0.280000, 1.478208, -0.040147)",
        "(-0.280000, 1.485700, -0.040697)",
        "(-0.280000, 1.493175, -0.041657)",
        "(-0.280000, 1.500586, -0.043023)",
        "(-0.280000, 1.507529, -0.046120)",
        "(-0.280000, 1.513976, -0.050384)",
        "(-0.280000, 1.520047, -0.054999)",
        "(-0.280000, 1.525723, -0.059883)",
        "(-0.280000, 1.531031, -0.065027)",
        "(-0.280000, 1.535945, -0.070384)",
        "(-0.280000, 1.540450, -0.075904)",
        "(-0.280000, 1.544579, -0.081583)",
        "(-0.280000, 1.548323, -0.087371)",
        "(-0.280000, 1.551697, -0.093233)",
        "(-0.280000, 1.554707, -0.099120)",
        "(-0.280000, 1.557394, -0.105038)",
        "(-0.280000, 1.559772, -0.110945)",
        "(-0.280000, 1.561860, -0.116802)",
        "(-0.280000, 1.563700, -0.122631)",
        "(-0.280000, 1.565312, -0.128403)",
        "(-0.280000, 1.566720, -0.134095)",
        "(-0.280000, 1.567960, -0.139742)",
        "(-0.280000, 1.569049, -0.145330)",
        "(-0.280000, 1.570008, -0.150852)",
        "(-0.280000, 1.570857, -0.156353)",
        "(-0.280000, 1.571608, -0.161830)",
        "(-0.280000, 1.572266, -0.167284)",
        "(-0.280000, 1.572838, -0.172767)",
        "(-0.280000, 1.573319, -0.178280)",
        "(-0.280000, 1.573699, -0.183823)",
        "(-0.280000, 1.573969, -0.189446)",
        "(-0.280000, 1.574110, -0.195145)",
        "(-0.280000, 1.574098, -0.200911)",
        "(-0.280000, 1.573908, -0.206786)",
        "(-0.280000, 1.573511, -0.212752)",
        "(-0.280000, 1.572879, -0.218784)",
        "(-0.280000, 1.571975, -0.224910)",
        "(-0.280000, 1.570769, -0.231093)",
        "(-0.280000, 1.569231, -0.237310)",
        "(-0.280000, 1.567338, -0.243514)",
        "(-0.280000, 1.565054, -0.249707)",
        "(-0.280000, 1.562361, -0.255831)",
        "(-0.280000, 1.559255, -0.261825)",
        "(-0.280000, 1.555707, -0.267678)",
        "(-0.280000, 1.551721, -0.273323)",
        "(-0.280000, 1.547317, -0.278695)",
        "(-0.280000, 1.542477, -0.283777)",
        "(-0.280000, 1.537234, -0.288506)",
        "(-0.280000, 1.531631, -0.292826)",
        "(-0.280000, 1.525665, -0.296725)",
        "(-0.280000, 1.519390, -0.300158)",
        "(-0.280000, 1.512870, -0.303094)",
        "(-0.280000, 1.506109, -0.305537)",
        "(-0.280000, 1.499175, -0.307475)",
        "(-0.280000, 1.492135, -0.308914)",
        "(-0.280000, 1.484988, -0.309883)",
        "(-0.280000, 1.477793, -0.310413)",
        "(-0.280000, 1.470603, -0.310541)",
        "(-0.280000, 1.463393, -0.310277)",
        "(-0.280000, 1.456209, -0.309621)",
        "(-0.280000, 1.449093, -0.308578)",
        "(-0.280000, 1.442023, -0.307145)",
        "(-0.280000, 1.435041, -0.305328)",
        "(-0.280000, 1.428169, -0.303134)",
        "(-0.280000, 1.421447, -0.300577)",
        "(-0.280000, 1.414854, -0.297649)",
        "(-0.280000, 1.408430, -0.294366)",
        "(-0.280000, 1.402214, -0.290750)",
        "(-0.280000, 1.396185, -0.286788)",
        "(-0.280000, 1.390381, -0.282504)",
        "(-0.280000, 1.384835, -0.277924)",
        "(-0.280000, 1.379531, -0.273035)",
        "(-0.280000, 1.374501, -0.267863)",
        "(-0.280000, 1.369775, -0.262442)",
        "(-0.280000, 1.365337, -0.256755)",
        "(-0.280000, 1.361215, -0.250834)",
        "(-0.280000, 1.357434, -0.244717)",
        "(-0.280000, 1.353980, -0.238383)",
        "(-0.280000, 1.350877, -0.231871)",
        "(-0.280000, 1.348140, -0.225219)",
        "(-0.280000, 1.345763, -0.218408)",
        "(-0.280000, 1.343761, -0.211478)",
        "(-0.280000, 1.342143, -0.204470)",
        "(-0.280000, 1.340906, -0.197363)",
        "(-0.280000, 1.340057, -0.190199)",
        "(-0.280000, 1.339601, -0.183021)",
        "(-0.280000, 1.339536, -0.175808)",
        "(-0.280000, 1.339865, -0.168601)",
        "(-0.280000, 1.340585, -0.161423)",
        "(-0.280000, 1.341692, -0.154317)",
        "(-0.280000, 1.343189, -0.147260)",
        "(-0.280000, 1.345067, -0.140295)",
        "(-0.280000, 1.347316, -0.133463)",
        "(-0.280000, 1.349940, -0.126743)",
        "(-0.280000, 1.352927, -0.120177)",
        "(-0.280000, 1.356257, -0.113802)",
        "(-0.280000, 1.359939, -0.107599)",
        "(-0.280000, 1.363955, -0.101605)",
        "(-0.280000, 1.368277, -0.095857)",
        "(-0.280000, 1.372920, -0.090335)",
        "(-0.280000, 1.377857, -0.085075)",
        "(-0.280000, 1.383057, -0.080107)",
        "(-0.280000, 1.388536, -0.075414)",
        "(-0.280000, 1.394263, -0.071027)",
        "(-0.280000, 1.400202, -0.066971)",
        "(-0.280000, 1.406371, -0.063232)",
        "(-0.280000, 1.412736, -0.059835)",
        "(-0.280000, 1.419255, -0.056799)",
        "(-0.280000, 1.425951, -0.054114)",
        "(-0.280000, 1.432783, -0.051798)",
        "(-0.280000, 1.439710, -0.049863)",
        "(-0.280000, 1.446753, -0.048303)",
        "(-0.280000, 1.453871, -0.047129)",
        "(-0.280000, 1.461042, -0.046345)",
        "(-0.280000, 1.468224, -0.045953)",
        "(-0.280000, 1.475438, -0.045953)",
        "(-0.280000, 1.482641, -0.046345)",
        "(-0.280000, 1.489791, -0.047127)",
        "(-0.280000, 1.496909, -0.048301)",
        "(-0.280000, 1.503952, -0.049860)",
        "(-0.280000, 1.510879, -0.051795)",
        "(-0.280000, 1.517711, -0.054110)",
        "(-0.280000, 1.524407, -0.056795)",
        "(-0.280000, 1.530927, -0.059831)",
        "(-0.280000, 1.537292, -0.063227)",
        "(-0.280000, 1.543462, -0.066965)",
        "(-0.280000, 1.549401, -0.071021)",
        "(-0.280000, 1.555128, -0.075408)",
        "(-0.280000, 1.560608, -0.080100)",
        "(-0.280000, 1.565808, -0.085068)",
        "(-0.280000, 1.570745, -0.090328)",
        "(-0.280000, 1.575389, -0.095849)",
        "(-0.280000, 1.579711, -0.101597)",
        "(-0.280000, 1.583727, -0.107590)",
        "(-0.280000, 1.587410, -0.113792)",
        "(-0.280000, 1.590741, -0.120167)",
        "(-0.280000, 1.593728, -0.126733)",
        "(-0.280000, 1.596353, -0.133453)",
        "(-0.280000, 1.598608, -0.140305)",
        "(-0.280000, 1.600481, -0.147249)",
        "(-0.280000, 1.601978, -0.154306)",
        "(-0.280000, 1.603088, -0.161434)",
        "(-0.280000, 1.603807, -0.168590)",
        "(-0.280000, 1.604136, -0.175797)",
        "(-0.280000, 1.604071, -0.183011)",
        "(-0.280000, 1.603616, -0.190188)",
        "(-0.280000, 1.602768, -0.197352)",
        "(-0.280000, 1.601531, -0.204460)",
        "(-0.280000, 1.599914, -0.211468)",
        "(-0.280000, 1.597912, -0.218398)",
        "(-0.280000, 1.595535, -0.225209)",
        "(-0.280000, 1.592800, -0.231861)",
        "(-0.280000, 1.589697, -0.238374)",
        "(-0.280000, 1.586244, -0.244708)",
        "(-0.280000, 1.582463, -0.250825)",
        "(-0.280000, 1.578342, -0.256746)",
        "(-0.280000, 1.573904, -0.262434)",
        "(-0.280000, 1.569185, -0.267861)",
        "(-0.280000, 1.564195, -0.273075)",
        "(-0.280000, 1.558985, -0.278077)",
        "(-0.280000, 1.553593, -0.282873)",
        "(-0.280000, 1.548001, -0.287506)",
        "(-0.280000, 1.542228, -0.291972)",
        "(-0.280000, 1.536271, -0.296276)",
        "(-0.280000, 1.530144, -0.300403)",
        "(-0.280000, 1.523800, -0.304372)",
        "(-0.280000, 1.517245, -0.308153)",
        "(-0.280000, 1.510283, -0.310996)",
        "(-0.280000, 1.502990, -0.312894)",
        "(-0.280000, 1.495604, -0.314392)",
        "(-0.280000, 1.488171, -0.315482)",
        "(-0.280000, 1.480667, -0.316168)",
        "(-0.280000, 1.473136, -0.316445)",
        "(-0.280000, 1.465624, -0.316311)",
        "(-0.280000, 1.458108, -0.315767)",
        "(-0.280000, 1.450632, -0.314815)",
        "(-0.280000, 1.443242, -0.313461)",
        "(-0.280000, 1.435915, -0.311701)",
        "(-0.280000, 1.428694, -0.309545)",
        "(-0.280000, 1.421623, -0.307007)",
        "(-0.280000, 1.414679, -0.304079)",
        "(-0.280000, 1.407905, -0.300777)",
        "(-0.280000, 1.401341, -0.297123)",
        "(-0.280000, 1.394966, -0.293104)",
        "(-0.280000, 1.388819, -0.288744)",
        "(-0.280000, 1.382937, -0.284070)",
        "(-0.280000, 1.377301, -0.279068)",
        "(-0.280000, 1.371945, -0.273766)",
        "(-0.280000, 1.366887, -0.268180)",
        "(-0.280000, 1.362155, -0.262345)",
        "(-0.280000, 1.357733, -0.256243)",
        "(-0.280000, 1.353651, -0.249909)",
        "(-0.280000, 1.349931, -0.243381)",
        "(-0.280000, 1.346561, -0.236641)",
        "(-0.280000, 1.343564, -0.229727)",
        "(-0.280000, 1.340955, -0.222681)",
        "(-0.280000, 1.338727, -0.215482)",
        "(-0.280000, 1.336894, -0.208173)",
        "(-0.280000, 1.335466, -0.200797)",
        "(-0.280000, 1.334439, -0.193331)",
        "(-0.280000, 1.333820, -0.185821)",
        "(-0.280000, 1.333611, -0.178311)",
        "(-0.280000, 1.333812, -0.170778)",
        "(-0.280000, 1.334423, -0.163266)",
        "(-0.280000, 1.336738, -0.156036)",
        "(-0.280000, 1.340386, -0.149200)",
        "(-0.280000, 1.344374, -0.142696)",
        "(-0.280000, 1.348668, -0.136559)",
        "(-0.280000, 1.353303, -0.130781)",
        "(-0.280000, 1.358268, -0.125417)",
        "(-0.280000, 1.363533, -0.120511)",
        "(-0.280000, 1.369102, -0.116064)",
        "(-0.280000, 1.374920, -0.112111)",
        "(-0.280000, 1.380942, -0.108668)",
        "(-0.280000, 1.387094, -0.105747)",
        "(-0.280000, 1.393359, -0.103326)",
        "(-0.280000, 1.399662, -0.101400)",
        "(-0.280000, 1.405927, -0.099949)",
        "(-0.280000, 1.412141, -0.098931)",
        "(-0.280000, 1.418238, -0.098311)",
        "(-0.280000, 1.424160, -0.098042)",
        "(-0.280000, 1.429913, -0.098071)",
        "(-0.280000, 1.435455, -0.098344)",
        "(-0.280000, 1.440756, -0.098804)",
        "(-0.280000, 1.445845, -0.099397)",
        "(-0.280000, 1.450713, -0.100068)",
        "(-0.280000, 1.455358, -0.100765)",
        "(-0.280000, 1.459833, -0.101447)",
        "(-0.280000, 1.464153, -0.102074)",
        "(-0.280000, 1.468341, -0.102614)",
        "(-0.280000, 1.472463, -0.103050)",
        "(-0.280000, 1.476548, -0.103368)",
        "(-0.280000, 1.480628, -0.103565)",
        "(-0.280000, 1.484771, -0.103649)",
        "(-0.280000, 1.489007, -0.103638)",
        "(-0.280000, 1.493358, -0.103558)",
        "(-0.280000, 1.497882, -0.103442)",
        "(-0.280000, 1.502593, -0.103333)",
        "(-0.280000, 1.507506, -0.103278)",
        "(-0.280000, 1.512613, -0.103328)",
        "(-0.280000, 1.517946, -0.103536)",
        "(-0.280000, 1.523478, -0.103960)",
        "(-0.280000, 1.529172, -0.104650)",
        "(-0.280000, 1.535031, -0.105662)",
        "(-0.280000, 1.541003, -0.107042)",
        "(-0.280000, 1.547021, -0.108825)",
        "(-0.280000, 1.553073, -0.111056)",
        "(-0.280000, 1.559085, -0.113757)",
        "(-0.280000, 1.564979, -0.116934)",
        "(-0.280000, 1.570735, -0.120614)",
        "(-0.280000, 1.576277, -0.124785)",
        "(-0.280000, 1.581538, -0.129421)",
        "(-0.280000, 1.586506, -0.134530)",
        "(-0.280000, 1.591129, -0.140073)",
        "(-0.280000, 1.595370, -0.145999)",
        "(-0.280000, 1.599246, -0.152311)",
        "(-0.280000, 1.602748, -0.158958)",
        "(-0.280000, 1.605879, -0.165890)",
        "(-0.280000, 1.608643, -0.173128)",
        "(-0.280000, 1.610041, -0.180614)",
        "(-0.280000, 1.609707, -0.188120)",
        "(-0.280000, 1.608963, -0.195619)",
        "(-0.280000, 1.607811, -0.203066)",
        "(-0.280000, 1.606255, -0.210440)",
        "(-0.280000, 1.604306, -0.217695)",
        "(-0.280000, 1.601958, -0.224856)",
        "(-0.280000, 1.599224, -0.231878)",
        "(-0.280000, 1.596120, -0.238720)",
        "(-0.280000, 1.592639, -0.245404)",
        "(-0.280000, 1.588798, -0.251888)",
        "(-0.280000, 1.584623, -0.258134)",
        "(-0.280000, 1.580101, -0.264162)",
        "(-0.280000, 1.575256, -0.269934)",
        "(-0.280000, 1.570121, -0.275418)",
        "(-0.280000, 1.564678, -0.280630)",
        "(-0.280000, 1.558959, -0.285537)",
        "(-0.280000, 1.553000, -0.290112)",
        "(-0.280000, 1.546781, -0.294369)",
        "(-0.280000, 1.540340, -0.298281)",
        "(-0.280000, 1.533716, -0.301826)",
        "(-0.280000, 1.526888, -0.305015)",
        "(-0.280000, 1.519897, -0.307826)",
        "(-0.280000, 1.512784, -0.310246)",
        "(-0.280000, 1.505528, -0.312282)",
        "(-0.280000, 1.498172, -0.313918)",
        "(-0.280000, 1.490761, -0.315149)",
        "(-0.280000, 1.483271, -0.315977)",
        "(-0.280000, 1.475746, -0.316395)",
        "(-0.280000, 1.468210, -0.316403)",
        "(-0.280000, 1.460708, -0.316002)",
        "(-0.280000, 1.453216, -0.315191)",
        "(-0.280000, 1.445779, -0.313972)",
        "(-0.280000, 1.438442, -0.312356)",
        "(-0.280000, 1.431182, -0.310337)",
        "(-0.280000, 1.424043, -0.307925)",
        "(-0.280000, 1.417066, -0.305137)",
        "(-0.280000, 1.410495, -0.301434)",
        "(-0.280000, 1.404466, -0.296861)",
        "(-0.280000, 1.398686, -0.292143)",
        "(-0.280000, 1.393107, -0.287265)",
        "(-0.280000, 1.387738, -0.282249)",
        "(-0.280000, 1.382586, -0.277110)",
        "(-0.280000, 1.377618, -0.271812)",
        "(-0.280000, 1.372855, -0.266362)",
        "(-0.280000, 1.368327, -0.260763)",
        "(-0.280000, 1.364030, -0.254966)",
        "(-0.280000, 1.360015, -0.248972)",
        "(-0.280000, 1.356336, -0.242792)",
        "(-0.280000, 1.352989, -0.236401)",
        "(-0.280000, 1.349995, -0.229838)",
        "(-0.280000, 1.347371, -0.223142)",
        "(-0.280000, 1.345108, -0.216292)",
        "(-0.280000, 1.343222, -0.209329)",
        "(-0.280000, 1.341718, -0.202273)",
        "(-0.280000, 1.340603, -0.195168)",
        "(-0.280000, 1.339875, -0.187991)",
        "(-0.280000, 1.339539, -0.180785)",
        "(-0.280000, 1.339595, -0.173593)",
        "(-0.280000, 1.340044, -0.166393)",
        "(-0.280000, 1.340885, -0.159228)",
        "(-0.280000, 1.342111, -0.152141)",
        "(-0.280000, 1.343725, -0.145110)",
        "(-0.280000, 1.345720, -0.138177)",
        "(-0.280000, 1.348083, -0.131384)",
        "(-0.280000, 1.350819, -0.124709)",
        "(-0.280000, 1.353916, -0.118194)",
        "(-0.280000, 1.357352, -0.111875)",
        "(-0.280000, 1.361138, -0.105735)",
        "(-0.280000, 1.365253, -0.099810)",
        "(-0.280000, 1.369671, -0.094134)",
        "(-0.280000, 1.374405, -0.088692)",
        "(-0.280000, 1.379430, -0.083515)",
        "(-0.280000, 1.384712, -0.078634)",
        "(-0.280000, 1.390269, -0.074034)",
        "(-0.280000, 1.396069, -0.069743)",
        "(-0.280000, 1.402075, -0.065787)",
        "(-0.280000, 1.408306, -0.062152)",
        "(-0.280000, 1.414726, -0.058862)",
        "(-0.280000, 1.421316, -0.055927)",
        "(-0.280000, 1.428036, -0.053363)",
        "(-0.280000, 1.434906, -0.051162)",
        "(-0.280000, 1.441885, -0.049338)",
        "(-0.280000, 1.448932, -0.047901)",
        "(-0.280000, 1.456069, -0.046846)",
        "(-0.280000, 1.463252, -0.046182)",
        "(-0.280000, 1.470439, -0.045911)",
        "(-0.280000, 1.477652, -0.046031)",
        "(-0.280000, 1.484848, -0.046545)",
        "(-0.280000, 1.491983, -0.047446)",
        "(-0.280000, 1.499081, -0.048739)",
        "(-0.280000, 1.506097, -0.050416)",
        "(-0.280000, 1.512990, -0.052466)",
        "(-0.280000, 1.519783, -0.054896)",
        "(-0.280000, 1.526433, -0.057692)",
        "(-0.280000, 1.532901, -0.060837)",
        "(-0.280000, 1.539208, -0.064339)",
        "(-0.280000, 1.545315, -0.068180)",
        "(-0.280000, 1.551190, -0.072328)",
        "(-0.280000, 1.556880, -0.076766)",
        "(-0.280000, 1.562383, -0.081445)",
        "(-0.280000, 1.567699, -0.086325)",
        "(-0.280000, 1.572873, -0.091421)",
        "(-0.280000, 1.577899, -0.096714)",
        "(-0.280000, 1.582781, -0.102206)",
        "(-0.280000, 1.587506, -0.107885)",
        "(-0.280000, 1.592094, -0.113797)",
        "(-0.280000, 1.596518, -0.119936)",
        "(-0.280000, 1.600049, -0.126576)",
        "(-0.280000, 1.602673, -0.133640)",
        "(-0.280000, 1.604909, -0.140837)",
        "(-0.280000, 1.606744, -0.148122)",
        "(-0.280000, 1.608184, -0.155519)",
        "(-0.280000, 1.609218, -0.162984)",
        "(-0.280000, 1.609844, -0.170470)",
        "(-0.280000, 1.610061, -0.178003)",
        "(-0.280000, 1.609868, -0.185537)",
        "(-0.280000, 1.609267, -0.193025)",
        "(-0.280000, 1.608256, -0.200493)",
        "(-0.280000, 1.606840, -0.207895)",
        "(-0.280000, 1.605028, -0.215186)",
        "(-0.280000, 1.602816, -0.222390)",
        "(-0.280000, 1.600214, -0.229462)",
        "(-0.280000, 1.597241, -0.236362)",
        "(-0.280000, 1.593886, -0.243110)",
        "(-0.280000, 1.590169, -0.249665)",
        "(-0.280000, 1.586112, -0.255989)",
        "(-0.280000, 1.581704, -0.262101)",
        "(-0.280000, 1.576970, -0.267964)",
        "(-0.280000, 1.571923, -0.273561)",
        "(-0.280000, 1.566596, -0.278858)",
        "(-0.280000, 1.560970, -0.283872)",
        "(-0.280000, 1.555080, -0.288573)",
        "(-0.280000, 1.548962, -0.292933)",
        "(-0.280000, 1.542596, -0.296966)",
        "(-0.280000, 1.536020, -0.300646)",
        "(-0.280000, 1.529273, -0.303952)",
        "(-0.280000, 1.522336, -0.306895)",
        "(-0.280000, 1.515249, -0.309456)",
        "(-0.280000, 1.508054, -0.311621)",
        "(-0.280000, 1.500731, -0.313397)",
        "(-0.280000, 1.493321, -0.314771)",
        "(-0.280000, 1.485870, -0.315736)",
        "(-0.280000, 1.478355, -0.316297)",
        "(-0.280000, 1.470821, -0.316447)",
        "(-0.280000, 1.463394, -0.314874)",
        "(-0.280000, 1.456225, -0.311934)",
        "(-0.280000, 1.449351, -0.308623)",
        "(-0.280000, 1.442810, -0.304978)",
        "(-0.280000, 1.436578, -0.301005)",
        "(-0.280000, 1.430689, -0.296743)",
        "(-0.280000, 1.425166, -0.292241)",
        "(-0.280000, 1.419981, -0.287506)",
        "(-0.280000, 1.415151, -0.282588)",
        "(-0.280000, 1.410669, -0.277522)",
        "(-0.280000, 1.406538, -0.272361)",
        "(-0.280000, 1.402717, -0.267103)",
        "(-0.280000, 1.399202, -0.261794)",
        "(-0.280000, 1.395980, -0.256475)",
        "(-0.280000, 1.393007, -0.251134)",
        "(-0.280000, 1.390269, -0.245803)",
        "(-0.280000, 1.387746, -0.240510)",
        "(-0.280000, 1.385398, -0.235227)",
        "(-0.280000, 1.383208, -0.229971)",
        "(-0.280000, 1.381161, -0.224754)",
        "(-0.280000, 1.379224, -0.219537)",
        "(-0.280000, 1.377388, -0.214322)",
        "(-0.280000, 1.375649, -0.209110)",
        "(-0.280000, 1.373988, -0.203854)",
        "(-0.280000, 1.372410, -0.198550)",
        "(-0.280000, 1.370924, -0.193196)",
        "(-0.280000, 1.369530, -0.187742)",
        "(-0.280000, 1.368248, -0.182188)",
        "(-0.280000, 1.367102, -0.176536)",
        "(-0.280000, 1.366108, -0.170743)",
        "(-0.280000, 1.365299, -0.164819)",
        "(-0.280000, 1.364707, -0.158782)",
        "(-0.280000, 1.364362, -0.152600)",
        "(-0.280000, 1.364302, -0.146301)",
        "(-0.280000, 1.364560, -0.139901)",
        "(-0.280000, 1.365169, -0.133444)",
        "(-0.280000, 1.366163, -0.126919)",
        "(-0.280000, 1.367571, -0.120379)",
        "(-0.280000, 1.369410, -0.113883)",
        "(-0.280000, 1.371711, -0.107437)",
        "(-0.280000, 1.374482, -0.101106)",
        "(-0.280000, 1.377718, -0.094959)",
        "(-0.280000, 1.381438, -0.089009)",
        "(-0.280000, 1.385625, -0.083323)",
        "(-0.280000, 1.390247, -0.077966)",
        "(-0.280000, 1.395309, -0.072949)",
        "(-0.280000, 1.400766, -0.068326)",
        "(-0.280000, 1.406564, -0.064140)",
        "(-0.280000, 1.412696, -0.060389)",
        "(-0.280000, 1.419100, -0.057098)",
        "(-0.280000, 1.425708, -0.054275)",
        "(-0.280000, 1.432515, -0.051890)",
        "(-0.280000, 1.439456, -0.049927)",
        "(-0.280000, 1.446476, -0.048365)",
        "(-0.280000, 1.453599, -0.047233)",
        "(-0.280000, 1.460777, -0.046580)",
        "(-0.280000, 1.467954, -0.046437)",
        "(-0.280000, 1.475132, -0.046827)",
        "(-0.280000, 1.482243, -0.047762)",
        "(-0.280000, 1.489241, -0.049242)",
        "(-0.280000, 1.496057, -0.051250)",
        "(-0.280000, 1.502688, -0.053779)",
        "(-0.280000, 1.509071, -0.056797)",
        "(-0.280000, 1.515152, -0.060258)",
        "(-0.280000, 1.520935, -0.064144)",
        "(-0.280000, 1.526378, -0.068402)",
        "(-0.280000, 1.531447, -0.072970)",
        "(-0.280000, 1.536164, -0.077829)",
        "(-0.280000, 1.540506, -0.082918)",
        "(-0.280000, 1.544467, -0.088174)",
        "(-0.280000, 1.548078, -0.093585)",
        "(-0.280000, 1.551342, -0.099095)",
        "(-0.280000, 1.554270, -0.104652)",
        "(-0.280000, 1.556901, -0.110257)",
        "(-0.280000, 1.559252, -0.115869)",
        "(-0.280000, 1.561345, -0.121450)",
        "(-0.280000, 1.563220, -0.127021)",
        "(-0.280000, 1.564898, -0.132557)",
        "(-0.280000, 1.566402, -0.138038)",
        "(-0.280000, 1.567763, -0.143500)",
        "(-0.280000, 1.569000, -0.148935)",
        "(-0.280000, 1.570124, -0.154336)",
        "(-0.280000, 1.571157, -0.159751)",
        "(-0.280000, 1.572101, -0.165180)",
        "(-0.280000, 1.572960, -0.170641)",
        "(-0.280000, 1.573729, -0.176136)",
        "(-0.280000, 1.574405, -0.181717)",
        "(-0.280000, 1.574971, -0.187382)",
        "(-0.280000, 1.575410, -0.193129)",
        "(-0.280000, 1.575703, -0.199003)",
        "(-0.280000, 1.575822, -0.204995)",
        "(-0.280000, 1.575740, -0.211088)",
        "(-0.280000, 1.575427, -0.217318)",
        "(-0.280000, 1.574852, -0.223659)",
        "(-0.280000, 1.573987, -0.230081)",
        "(-0.280000, 1.572797, -0.236604)",
        "(-0.280000, 1.571256, -0.243190)",
        "(-0.280000, 1.569344, -0.249791)",
        "(-0.280000, 1.567029, -0.256419)",
        "(-0.280000, 1.564296, -0.263023)",
        "(-0.280000, 1.561145, -0.269550)",
        "(-0.280000, 1.557546, -0.276005)",
        "(-0.280000, 1.553506, -0.282336)",
        "(-0.280000, 1.549046, -0.288501)",
        "(-0.280000, 1.544162, -0.294540)",
        "(-0.280000, 1.538321, -0.299411)",
        "(-0.280000, 1.531638, -0.302845)",
        "(-0.280000, 1.524758, -0.305919)",
        "(-0.280000, 1.517720, -0.308613)",
        "(-0.280000, 1.510546, -0.310920)",
        "(-0.280000, 1.503279, -0.312827)",
        "(-0.280000, 1.495896, -0.314340)",
        "(-0.280000, 1.488443, -0.315449)",
        "(-0.280000, 1.480962, -0.316149)",
        "(-0.280000, 1.473432, -0.316441)",
        "(-0.280000, 1.465897, -0.316323)",
        "(-0.280000, 1.458403, -0.315796)",
        "(-0.280000, 1.450925, -0.314860)",
        "(-0.280000, 1.443510, -0.313517)",
        "(-0.280000, 1.436201, -0.311778)",
        "(-0.280000, 1.428976, -0.309638)",
        "(-0.280000, 1.421878, -0.307107)",
        "(-0.280000, 1.414949, -0.304202)",
        "(-0.280000, 1.408168, -0.300914)",
        "(-0.280000, 1.401576, -0.297262)",
        "(-0.280000, 1.395212, -0.293269)",
        "(-0.280000, 1.389056, -0.288922)",
        "(-0.280000, 1.383147, -0.284246)",
        "(-0.280000, 1.377517, -0.279271)",
        "(-0.280000, 1.372151, -0.273980)",
        "(-0.280000, 1.367080, -0.268405)",
        "(-0.280000, 1.362335, -0.262580)",
        "(-0.280000, 1.357901, -0.256487)",
        "(-0.280000, 1.353805, -0.250162)",
        "(-0.280000, 1.350060, -0.243622)",
        "(-0.280000, 1.346686, -0.236909)",
        "(-0.280000, 1.343674, -0.230002)",
        "(-0.280000, 1.341043, -0.222940)",
        "(-0.280000, 1.338807, -0.215768)",
        "(-0.280000, 1.336958, -0.208462)",
        "(-0.280000, 1.335511, -0.201066)",
        "(-0.280000, 1.334471, -0.193626)",
        "(-0.280000, 1.333836, -0.186117)",
        "(-0.280000, 1.333611, -0.178584)",
        "(-0.280000, 1.333796, -0.171074)",
        "(-0.280000, 1.334391, -0.163561)",
        "(-0.280000, 1.335394, -0.156092)",
        "(-0.280000, 1.336798, -0.148712)",
        "(-0.280000, 1.338608, -0.141396)",
        "(-0.280000, 1.340813, -0.134190)",
        "(-0.280000, 1.344560, -0.127599)",
        "(-0.280000, 1.349642, -0.121724)",
        "(-0.280000, 1.354937, -0.116228)",
        "(-0.280000, 1.360438, -0.111148)",
        "(-0.280000, 1.366156, -0.106464)",
        "(-0.280000, 1.372041, -0.102196)",
        "(-0.280000, 1.378040, -0.098351)",
        "(-0.280000, 1.384155, -0.094900)",
        "(-0.280000, 1.390333, -0.091842)",
        "(-0.280000, 1.396543, -0.089162)",
        "(-0.280000, 1.402735, -0.086845)",
        "(-0.280000, 1.408921, -0.084853)",
        "(-0.280000, 1.415062, -0.083167)",
        "(-0.280000, 1.421120, -0.081763)",
        "(-0.280000, 1.427121, -0.080602)",
        "(-0.280000, 1.433040, -0.079661)",
        "(-0.280000, 1.438856, -0.078914)",
        "(-0.280000, 1.444607, -0.078329)",
        "(-0.280000, 1.450284, -0.077886)",
        "(-0.280000, 1.455878, -0.077566)",
        "(-0.280000, 1.461440, -0.077351)",
        "(-0.280000, 1.466967, -0.077232)",
        "(-0.280000, 1.472461, -0.077203)",
        "(-0.280000, 1.477973, -0.077263)",
        "(-0.280000, 1.483505, -0.077416)",
        "(-0.280000, 1.489055, -0.077672)",
        "(-0.280000, 1.494672, -0.078047)",
        "(-0.280000, 1.500350, -0.078560)",
        "(-0.280000, 1.506077, -0.079232)",
        "(-0.280000, 1.511891, -0.080093)",
        "(-0.280000, 1.517772, -0.081170)",
        "(-0.280000, 1.523693, -0.082489)",
        "(-0.280000, 1.529675, -0.084088)",
        "(-0.280000, 1.535679, -0.085993)",
        "(-0.280000, 1.541680, -0.088232)",
        "(-0.280000, 1.547626, -0.090823)",
        "(-0.280000, 1.553516, -0.093801)",
        "(-0.280000, 1.559292, -0.097177)",
        "(-0.280000, 1.564891, -0.100949)",
        "(-0.280000, 1.570300, -0.105144)",
        "(-0.280000, 1.575452, -0.109749)",
        "(-0.280000, 1.580284, -0.114739)",
        "(-0.280000, 1.584779, -0.120128)",
        "(-0.280000, 1.588877, -0.125878)",
        "(-0.280000, 1.592527, -0.131939)",
        "(-0.280000, 1.595717, -0.138313)",
        "(-0.280000, 1.598410, -0.144939)",
        "(-0.280000, 1.600580, -0.151752)",
        "(-0.280000, 1.602234, -0.158748)",
        "(-0.280000, 1.603365, -0.165859)",
        "(-0.280000, 1.603989, -0.173017)",
        "(-0.280000, 1.604134, -0.180228)",
        "(-0.280000, 1.603837, -0.187436)",
        "(-0.280000, 1.603133, -0.194593)",
        "(-0.280000, 1.601989, -0.201714)",
        "(-0.280000, 1.600373, -0.208739)",
        "(-0.280000, 1.598272, -0.215602)",
        "(-0.280000, 1.595665, -0.222301)",
        "(-0.280000, 1.592561, -0.228767)",
        "(-0.280000, 1.588974, -0.234955)",
        "(-0.280000, 1.584942, -0.240807)",
        "(-0.280000, 1.580473, -0.246319)",
        "(-0.280000, 1.575616, -0.251444)",
        "(-0.280000, 1.570433, -0.256144)",
        "(-0.280000, 1.564938, -0.260428)",
        "(-0.280000, 1.559196, -0.264273)",
        "(-0.280000, 1.553276, -0.267667)",
        "(-0.280000, 1.547189, -0.270634)",
        "(-0.280000, 1.541000, -0.273175)",
        "(-0.280000, 1.534772, -0.275300)",
        "(-0.280000, 1.528505, -0.277046)",
        "(-0.280000, 1.522252, -0.278430)",
        "(-0.280000, 1.516060, -0.279481)",
        "(-0.280000, 1.509913, -0.280234)",
        "(-0.280000, 1.503848, -0.280720)",
        "(-0.280000, 1.497893, -0.280969)",
        "(-0.280000, 1.492015, -0.281015)",
        "(-0.280000, 1.486232, -0.280884)",
        "(-0.280000, 1.480556, -0.280605)",
        "(-0.280000, 1.474941, -0.280197)",
        "(-0.280000, 1.469392, -0.279678)",
        "(-0.280000, 1.463909, -0.279064)",
        "(-0.280000, 1.458442, -0.278358)",
        "(-0.280000, 1.452989, -0.277563)",
        "(-0.280000, 1.447532, -0.276678)",
        "(-0.280000, 1.442070, -0.275696)",
        "(-0.280000, 1.436558, -0.274599)",
        "(-0.280000, 1.430998, -0.273372)",
        "(-0.280000, 1.425400, -0.271999)",
        "(-0.280000, 1.419727, -0.270446)",
        "(-0.280000, 1.413997, -0.268692)",
        "(-0.280000, 1.408233, -0.266716)",
        "(-0.280000, 1.402410, -0.264477)",
        "(-0.280000, 1.396564, -0.261955)",
        "(-0.280000, 1.390732, -0.259132)",
        "(-0.280000, 1.384904, -0.255969)",
        "(-0.280000, 1.379126, -0.252452)",
        "(-0.280000, 1.373450, -0.248579)",
        "(-0.280000, 1.367873, -0.244313)",
        "(-0.280000, 1.362449, -0.239659)",
        "(-0.280000, 1.357230, -0.234630)",
        "(-0.280000, 1.352217, -0.229199)",
        "(-0.280000, 1.347460, -0.223388)",
        "(-0.280000, 1.343009, -0.217224)",
        "(-0.280000, 1.338904, -0.210675)",
        "(-0.280000, 1.335967, -0.203637)",
        "(-0.280000, 1.334787, -0.196218)",
        "(-0.280000, 1.334010, -0.188722)",
        "(-0.280000, 1.333643, -0.181195)",
        "(-0.280000, 1.333686, -0.173659)",
        "(-0.280000, 1.334138, -0.166160)",
        "(-0.280000, 1.335001, -0.158674)",
        "(-0.280000, 1.336269, -0.151245)",
        "(-0.280000, 1.337936, -0.143919)",
        "(-0.280000, 1.340004, -0.136673)",
        "(-0.280000, 1.342465, -0.129550)",
        "(-0.280000, 1.345300, -0.122593)",
        "(-0.280000, 1.348520, -0.115780)",
        "(-0.280000, 1.352107, -0.109152)",
        "(-0.280000, 1.356037, -0.102749)",
        "(-0.280000, 1.360322, -0.096550)",
        "(-0.280000, 1.364939, -0.090594)",
        "(-0.280000, 1.369858, -0.084915)",
        "(-0.280000, 1.375095, -0.079496)",
        "(-0.280000, 1.380625, -0.074378)",
        "(-0.280000, 1.387586, -0.071081)",
        "(-0.280000, 1.394685, -0.068266)",
        "(-0.280000, 1.401852, -0.065925)",
        "(-0.280000, 1.409020, -0.064039)",
        "(-0.280000, 1.416193, -0.062566)",
        "(-0.280000, 1.423316, -0.061479)",
        "(-0.280000, 1.430342, -0.060745)",
        "(-0.280000, 1.437293, -0.060321)",
        "(-0.280000, 1.444136, -0.060173)",
        "(-0.280000, 1.450864, -0.060261)",
        "(-0.280000, 1.457457, -0.060550)",
        "(-0.280000, 1.463964, -0.061009)",
        "(-0.280000, 1.470374, -0.061609)",
        "(-0.280000, 1.476686, -0.062322)",
        "(-0.280000, 1.482959, -0.063137)",
        "(-0.280000, 1.489196, -0.064038)",
        "(-0.280000, 1.495402, -0.065017)",
        "(-0.280000, 1.501639, -0.066084)",
        "(-0.280000, 1.507912, -0.067243)",
        "(-0.280000, 1.514220, -0.068508)",
        "(-0.280000, 1.520619, -0.069910)",
        "(-0.280000, 1.527100, -0.071474)",
        "(-0.280000, 1.533644, -0.073231)",
        "(-0.280000, 1.540288, -0.075230)",
        "(-0.280000, 1.546997, -0.077509)",
        "(-0.280000, 1.553724, -0.080105)",
        "(-0.280000, 1.560473, -0.083079)",
        "(-0.280000, 1.567173, -0.086466)",
        "(-0.280000, 1.573757, -0.090281)",
        "(-0.280000, 1.580258, -0.094530)",
        "(-0.280000, 1.585694, -0.099850)",
        "(-0.280000, 1.589784, -0.106152)",
        "(-0.280000, 1.593537, -0.112688)",
        "(-0.280000, 1.596928, -0.119417)",
        "(-0.280000, 1.599947, -0.126322)",
        "(-0.280000, 1.602577, -0.133359)",
        "(-0.280000, 1.604828, -0.140551)",
        "(-0.280000, 1.606684, -0.147855)",
        "(-0.280000, 1.608135, -0.155227)",
        "(-0.280000, 1.609185, -0.162689)",
        "(-0.280000, 1.609828, -0.170197)",
        "(-0.280000, 1.610060, -0.177707)",
        "(-0.280000, 1.609883, -0.185241)",
        "(-0.280000, 1.609296, -0.192753)",
        "(-0.280000, 1.608303, -0.200201)",
        "(-0.280000, 1.606903, -0.207605)",
        "(-0.280000, 1.605101, -0.214922)",
        "(-0.280000, 1.602910, -0.222109)",
        "(-0.280000, 1.600324, -0.229187)",
        "(-0.280000, 1.597356, -0.236114)",
        "(-0.280000, 1.594025, -0.242848)",
        "(-0.280000, 1.590322, -0.249411)",
        "(-0.280000, 1.586266, -0.255763)",
        "(-0.280000, 1.581884, -0.261865)",
        "(-0.280000, 1.577162, -0.267739)",
        "(-0.280000, 1.572127, -0.273346)",
        "(-0.280000, 1.566811, -0.278654)",
        "(-0.280000, 1.561197, -0.283681)",
        "(-0.280000, 1.555317, -0.288394)",
        "(-0.280000, 1.549189, -0.292780)",
        "(-0.280000, 1.542850, -0.296814)",
        "(-0.280000, 1.536282, -0.300508)",
        "(-0.280000, 1.529522, -0.303838)",
        "(-0.280000, 1.522612, -0.306787)",
        "(-0.280000, 1.515530, -0.309363)",
        "(-0.280000, 1.508318, -0.311549)",
        "(-0.280000, 1.501021, -0.313335)",
        "(-0.280000, 1.493614, -0.314724)",
        "(-0.280000, 1.486143, -0.315708)",
        "(-0.280000, 1.478652, -0.316282)",
        "(-0.280000, 1.471117, -0.316449)",
        "(-0.280000, 1.463586, -0.316204)",
        "(-0.280000, 1.456101, -0.315552)",
        "(-0.280000, 1.448640, -0.314490)",
        "(-0.280000, 1.441249, -0.313024)",
        "(-0.280000, 1.434312, -0.309961)",
        "(-0.280000, 1.427955, -0.305498)",
        "(-0.280000, 1.421952, -0.300784)",
        "(-0.280000, 1.416343, -0.295824)",
        "(-0.280000, 1.411106, -0.290608)",
        "(-0.280000, 1.406266, -0.285184)",
        "(-0.280000, 1.401835, -0.279604)",
        "(-0.280000, 1.397785, -0.273868)",
        "(-0.280000, 1.394119, -0.268030)",
        "(-0.280000, 1.390826, -0.262122)",
        "(-0.280000, 1.387896, -0.256196)",
        "(-0.280000, 1.385290, -0.250242)",
        "(-0.280000, 1.382993, -0.244303)",
        "(-0.280000, 1.380984, -0.238417)",
        "(-0.280000, 1.379224, -0.232564)",
        "(-0.280000, 1.377691, -0.226771)",
        "(-0.280000, 1.376360, -0.221060)",
        "(-0.280000, 1.375198, -0.215397)",
        "(-0.280000, 1.374184, -0.209794)",
        "(-0.280000, 1.373301, -0.204260)",
        "(-0.280000, 1.372526, -0.198748)",
        "(-0.280000, 1.371850, -0.193261)",
        "(-0.280000, 1.371266, -0.187798)",
        "(-0.280000, 1.370769, -0.182308)",
        "(-0.280000, 1.370364, -0.176789)",
        "(-0.280000, 1.370058, -0.171242)",
        "(-0.280000, 1.369865, -0.165616)",
        "(-0.280000, 1.369802, -0.159915)",
        "(-0.280000, 1.369893, -0.154150)",
        "(-0.280000, 1.370162, -0.148278)",
        "(-0.280000, 1.370641, -0.142318)",
        "(-0.280000, 1.371355, -0.136295)",
        "(-0.280000, 1.372342, -0.130182)",
        "(-0.280000, 1.373632, -0.124016)",
        "(-0.280000, 1.375254, -0.117820)",
        "(-0.280000, 1.377231, -0.111643)",
        "(-0.280000, 1.379600, -0.105482)",
        "(-0.280000, 1.382376, -0.099395)",
        "(-0.280000, 1.385563, -0.093444)",
        "(-0.280000, 1.389191, -0.087640)",
        "(-0.280000, 1.393253, -0.082049)",
        "(-0.280000, 1.397730, -0.076738)",
        "(-0.280000, 1.402638, -0.071722)",
        "(-0.280000, 1.407945, -0.067065)",
        "(-0.280000, 1.413607, -0.062822)",
        "(-0.280000, 1.419625, -0.059004)",
        "(-0.280000, 1.425946, -0.055657)",
        "(-0.280000, 1.432506, -0.052810)",
        "(-0.280000, 1.439299, -0.050459)",
        "(-0.280000, 1.446259, -0.048616)",
        "(-0.280000, 1.453318, -0.047273)",
        "(-0.280000, 1.460478, -0.046401)",
        "(-0.280000, 1.467678, -0.045969)",
        "(-0.280000, 1.474871, -0.045930)",
        "(-0.280000, 1.482080, -0.046234)",
        "(-0.280000, 1.489278, -0.046844)",
        "(-0.280000, 1.496439, -0.047726)",
        "(-0.280000, 1.503612, -0.048867)",
        "(-0.280000, 1.510778, -0.050253)",
        "(-0.280000, 1.517943, -0.051884)",
        "(-0.280000, 1.525088, -0.053760)",
        "(-0.280000, 1.532258, -0.055905)",
        "(-0.280000, 1.539426, -0.058330)",
        "(-0.280000, 1.546158, -0.061681)",
        "(-0.280000, 1.552399, -0.065905)",
        "(-0.280000, 1.558401, -0.070462)",
        "(-0.280000, 1.564128, -0.075325)",
        "(-0.280000, 1.569598, -0.080508)",
        "(-0.280000, 1.574779, -0.085981)",
        "(-0.280000, 1.579638, -0.091710)",
        "(-0.280000, 1.584193, -0.097714)",
        "(-0.280000, 1.588414, -0.103957)",
        "(-0.280000, 1.592277, -0.110400)",
        "(-0.280000, 1.595794, -0.117065)",
        "(-0.280000, 1.598943, -0.123912)",
        "(-0.280000, 1.601707, -0.130898)",
        "(-0.280000, 1.604093, -0.138046)",
        "(-0.280000, 1.606086, -0.145313)",
        "(-0.280000, 1.607676, -0.152656)",
        "(-0.280000, 1.608868, -0.160097)",
        "(-0.280000, 1.609652, -0.167592)",
        "(-0.280000, 1.610026, -0.175096)",
        "(-0.280000, 1.609991, -0.182632)",
        "(-0.280000, 1.609546, -0.190154)",
        "(-0.280000, 1.608691, -0.197642)",
        "(-0.280000, 1.607434, -0.205049)",
        "(-0.280000, 1.605770, -0.212399)",
        "(-0.280000, 1.603709, -0.219647)",
        "(-0.280000, 1.601264, -0.226751)",
        "(-0.280000, 1.598427, -0.233732)",
        "(-0.280000, 1.595214, -0.240549)",
        "(-0.280000, 1.591645, -0.247160)",
        "(-0.280000, 1.587710, -0.253587)",
        "(-0.280000, 1.583431, -0.259790)",
        "(-0.280000, 1.578834, -0.265733)",
        "(-0.280000, 1.573906, -0.271434)",
        "(-0.280000, 1.568675, -0.276858)",
        "(-0.280000, 1.563173, -0.281974)",
        "(-0.280000, 1.557383, -0.286798)",
        "(-0.280000, 1.551339, -0.291299)",
        "(-0.280000, 1.544380, -0.294335)",
        "(-0.280000, 1.536838, -0.296108)",
        "(-0.280000, 1.529320, -0.297409)",
        "(-0.280000, 1.521879, -0.298244)",
        "(-0.280000, 1.514498, -0.298633)",
        "(-0.280000, 1.507228, -0.298587)",
        "(-0.280000, 1.500118, -0.298133)",
        "(-0.280000, 1.493146, -0.297293)",
        "(-0.280000, 1.486357, -0.296098)",
        "(-0.280000, 1.479766, -0.294580)",
        "(-0.280000, 1.473405, -0.292780)",
        "(-0.280000, 1.467240, -0.290722)",
        "(-0.280000, 1.461294, -0.288444)",
        "(-0.280000, 1.455580, -0.285988)",
        "(-0.280000, 1.450057, -0.283370)",
        "(-0.280000, 1.444731, -0.280623)",
        "(-0.280000, 1.439602, -0.277782)",
        "(-0.280000, 1.434620, -0.274847)",
        "(-0.280000, 1.429784, -0.271842)",
        "(-0.280000, 1.425086, -0.268787)",
        "(-0.280000, 1.420478, -0.265666)",
        "(-0.280000, 1.415953, -0.262489)",
        "(-0.280000, 1.411509, -0.259259)",
        "(-0.280000, 1.407102, -0.255947)",
        "(-0.280000, 1.402736, -0.252548)",
        "(-0.280000, 1.398415, -0.249055)",
        "(-0.280000, 1.394111, -0.245426)",
        "(-0.280000, 1.389840, -0.241651)",
        "(-0.280000, 1.385623, -0.237718)",
        "(-0.280000, 1.381447, -0.233581)",
        "(-0.280000, 1.377346, -0.229230)",
        "(-0.280000, 1.373356, -0.224662)",
        "(-0.280000, 1.369483, -0.219831)",
        "(-0.280000, 1.365773, -0.214740)",
        "(-0.280000, 1.362264, -0.209382)",
        "(-0.280000, 1.359006, -0.203774)",
        "(-0.280000, 1.356023, -0.197885)",
        "(-0.280000, 1.353368, -0.191745)",
        "(-0.280000, 1.351090, -0.185390)",
        "(-0.280000, 1.349216, -0.178807)",
        "(-0.280000, 1.347792, -0.172045)",
        "(-0.280000, 1.346853, -0.165162)",
        "(-0.280000, 1.346422, -0.158157)",
        "(-0.280000, 1.346525, -0.151097)",
        "(-0.280000, 1.347173, -0.144052)",
        "(-0.280000, 1.348376, -0.137027)",
        "(-0.280000, 1.350131, -0.130093)",
        "(-0.280000, 1.352417, -0.123318)",
        "(-0.280000, 1.355227, -0.116701)",
        "(-0.280000, 1.358526, -0.110301)",
        "(-0.280000, 1.362263, -0.104164)",
        "(-0.280000, 1.366416, -0.098267)",
        "(-0.280000, 1.370924, -0.092635)",
        "(-0.280000, 1.375729, -0.087285)",
        "(-0.280000, 1.380868, -0.082224)",
        "(-0.280000, 1.386330, -0.077520)",
        "(-0.280000, 1.392087, -0.073234)",
        "(-0.280000, 1.398155, -0.069380)",
        "(-0.280000, 1.404486, -0.066007)",
        "(-0.280000, 1.411040, -0.063145)",
        "(-0.280000, 1.417754, -0.060818)",
        "(-0.280000, 1.424620, -0.059022)",
        "(-0.280000, 1.431568, -0.057768)",
        "(-0.280000, 1.438528, -0.057051)",
        "(-0.280000, 1.445493, -0.056853)",
        "(-0.280000, 1.452397, -0.057154)",
        "(-0.280000, 1.459177, -0.057926)",
        "(-0.280000, 1.465839, -0.059139)",
        "(-0.280000, 1.472331, -0.060757)",
        "(-0.280000, 1.478608, -0.062732)",
        "(-0.280000, 1.484692, -0.065037)",
        "(-0.280000, 1.490551, -0.067624)",
        "(-0.280000, 1.496162, -0.070445)",
        "(-0.280000, 1.501561, -0.073477)",
        "(-0.280000, 1.506736, -0.076678)",
        "(-0.280000, 1.511682, -0.080004)",
        "(-0.280000, 1.516446, -0.083448)",
        "(-0.280000, 1.521029, -0.086977)",
        "(-0.280000, 1.525437, -0.090564)",
        "(-0.280000, 1.529720, -0.094217)",
        "(-0.280000, 1.533884, -0.097921)",
        "(-0.280000, 1.537938, -0.101663)",
        "(-0.280000, 1.541926, -0.105470)",
        "(-0.280000, 1.545849, -0.109339)",
        "(-0.280000, 1.549723, -0.113284)",
        "(-0.280000, 1.553542, -0.117309)",
        "(-0.280000, 1.557335, -0.121458)",
        "(-0.280000, 1.561088, -0.125739)",
        "(-0.280000, 1.564785, -0.130161)",
        "(-0.280000, 1.568437, -0.134771)",
        "(-0.280000, 1.572016, -0.139578)",
        "(-0.280000, 1.575491, -0.144584)",
        "(-0.280000, 1.578857, -0.149836)",
        "(-0.280000, 1.582074, -0.155330)",
        "(-0.280000, 1.585102, -0.161059)",
        "(-0.280000, 1.587925, -0.167059)",
        "(-0.280000, 1.590498, -0.173314)",
        "(-0.280000, 1.592778, -0.179797)",
        "(-0.280000, 1.594746, -0.186537)",
        "(-0.280000, 1.596360, -0.193499)",
        "(-0.280000, 1.597589, -0.200642)",
        "(-0.280000, 1.598411, -0.207986)",
        "(-0.280000, 1.598803, -0.215486)",
        "(-0.280000, 1.598756, -0.223095)",
        "(-0.280000, 1.598292, -0.230848)",
        "(-0.280000, 1.596369, -0.238207)",
        "(-0.280000, 1.592926, -0.244885)",
        "(-0.280000, 1.589113, -0.251385)",
        "(-0.280000, 1.584952, -0.257668)",
        "(-0.280000, 1.580454, -0.263714)",
        "(-0.280000, 1.575649, -0.269490)",
        "(-0.280000, 1.570521, -0.275012)",
        "(-0.280000, 1.565099, -0.280246)",
        "(-0.280000, 1.559418, -0.285162)",
        "(-0.280000, 1.553460, -0.289777)",
        "(-0.280000, 1.547260, -0.294059)",
        "(-0.280000, 1.540855, -0.297986)",
        "(-0.280000, 1.534225, -0.301570)",
        "(-0.280000, 1.527411, -0.304786)",
        "(-0.280000, 1.520452, -0.307619)",
        "(-0.280000, 1.513328, -0.310076)",
        "(-0.280000, 1.506081, -0.312141)",
        "(-0.280000, 1.498754, -0.313804)",
        "(-0.280000, 1.491325, -0.315070)",
        "(-0.280000, 1.483838, -0.315929)",
        "(-0.280000, 1.476339, -0.316377)",
        "(-0.280000, 1.468803, -0.316417)",
        "(-0.280000, 1.461276, -0.316047)",
        "(-0.280000, 1.453804, -0.315269)",
        "(-0.280000, 1.446362, -0.314083)",
        "(-0.280000, 1.438996, -0.312493)",
        "(-0.280000, 1.431749, -0.310510)",
        "(-0.280000, 1.424599, -0.308129)",
        "(-0.280000, 1.417590, -0.305361)",
        "(-0.280000, 1.410742, -0.302216)",
        "(-0.280000, 1.404095, -0.298714)",
        "(-0.280000, 1.397630, -0.294843)",
        "(-0.280000, 1.391384, -0.290625)",
        "(-0.280000, 1.385396, -0.286088)",
        "(-0.280000, 1.379646, -0.281217)",
        "(-0.280000, 1.374170, -0.276040)",
        "(-0.280000, 1.369000, -0.270589)",
        "(-0.280000, 1.364119, -0.264847)",
        "(-0.280000, 1.359559, -0.258848)",
        "(-0.280000, 1.355344, -0.252629)",
        "(-0.280000, 1.351462, -0.246169)",
        "(-0.280000, 1.347938, -0.239508)",
        "(-0.280000, 1.344792, -0.232686)",
        "(-0.280000, 1.342013, -0.225681)",
        "(-0.280000, 1.339619, -0.218536)",
        "(-0.280000, 1.338838, -0.210993)",
        "(-0.280000, 1.339559, -0.203259)",
        "(-0.280000, 1.340675, -0.195709)",
        "(-0.280000, 1.342208, -0.188377)",
        "(-0.280000, 1.344196, -0.181242)",
        "(-0.280000, 1.346651, -0.174357)",
        "(-0.280000, 1.349561, -0.167776)",
        "(-0.280000, 1.352930, -0.161496)",
        "(-0.280000, 1.356725, -0.155573)",
        "(-0.280000, 1.360906, -0.150038)",
        "(-0.280000, 1.365413, -0.144933)",
        "(-0.280000, 1.370221, -0.140242)",
        "(-0.280000, 1.375257, -0.135992)",
        "(-0.280000, 1.380446, -0.132192)",
        "(-0.280000, 1.385758, -0.128812)",
        "(-0.280000, 1.391120, -0.125843)",
        "(-0.280000, 1.396459, -0.123265)",
        "(-0.280000, 1.401759, -0.121029)",
        "(-0.280000, 1.406961, -0.119100)",
        "(-0.280000, 1.412016, -0.117437)",
        "(-0.280000, 1.416928, -0.115980)",
        "(-0.280000, 1.421667, -0.114682)",
        "(-0.280000, 1.426211, -0.113495)",
        "(-0.280000, 1.430594, -0.112361)",
        "(-0.280000, 1.434812, -0.111238)",
        "(-0.280000, 1.438875, -0.110087)",
        "(-0.280000, 1.442836, -0.108866)",
        "(-0.280000, 1.446717, -0.107551)",
        "(-0.280000, 1.450545, -0.106127)",
        "(-0.280000, 1.454388, -0.104574)",
        "(-0.280000, 1.458277, -0.102898)",
        "(-0.280000, 1.462246, -0.101112)",
        "(-0.280000, 1.466360, -0.099226)",
        "(-0.280000, 1.470648, -0.097272)",
        "(-0.280000, 1.475142, -0.095289)",
        "(-0.280000, 1.479858, -0.093325)",
        "(-0.280000, 1.484843, -0.091419)",
        "(-0.280000, 1.490095, -0.089631)",
        "(-0.280000, 1.495601, -0.088026)",
        "(-0.280000, 1.501386, -0.086651)",
        "(-0.280000, 1.507419, -0.085570)",
        "(-0.280000, 1.513654, -0.084841)",
        "(-0.280000, 1.520096, -0.084512)",
        "(-0.280000, 1.526685, -0.084630)",
        "(-0.280000, 1.533354, -0.085232)",
        "(-0.280000, 1.540093, -0.086350)",
        "(-0.280000, 1.546829, -0.088004)",
        "(-0.280000, 1.553490, -0.090196)",
        "(-0.280000, 1.560068, -0.092939)",
        "(-0.280000, 1.566498, -0.096217)",
        "(-0.280000, 1.572729, -0.099996)",
        "(-0.280000, 1.578775, -0.104274)",
        "(-0.280000, 1.584610, -0.109007)",
        "(-0.280000, 1.590216, -0.114148)",
        "(-0.280000, 1.595605, -0.119715)",
        "(-0.280000, 1.599835, -0.126048)",
        "(-0.280000, 1.602481, -0.133079)",
        "(-0.280000, 1.604747, -0.140266)",
        "(-0.280000, 1.606618, -0.147566)",
        "(-0.280000, 1.608089, -0.154957)",
        "(-0.280000, 1.609152, -0.162394)",
        "(-0.280000, 1.609810, -0.169901)",
        "(-0.280000, 1.610059, -0.177433)",
        "(-0.280000, 1.609898, -0.184944)",
        "(-0.280000, 1.609327, -0.192459)",
        "(-0.280000, 1.608347, -0.199931)",
        "(-0.280000, 1.606966, -0.207315)",
        "(-0.280000, 1.605179, -0.214637)",
        "(-0.280000, 1.602997, -0.221849)",
        "(-0.280000, 1.600433, -0.228911)",
        "(-0.280000, 1.597480, -0.235844)",
        "(-0.280000, 1.594153, -0.242606)",
        "(-0.280000, 1.590474, -0.249157)",
        "(-0.280000, 1.586432, -0.255517)",
        "(-0.280000, 1.582049, -0.261647)",
        "(-0.280000, 1.577354, -0.267512)",
        "(-0.280000, 1.572331, -0.273130)",
        "(-0.280000, 1.567010, -0.278466)",
        "(-0.280000, 1.561423, -0.283489)",
        "(-0.280000, 1.555553, -0.288215)",
        "(-0.280000, 1.549434, -0.292614)",
        "(-0.280000, 1.543105, -0.296661)",
        "(-0.280000, 1.536544, -0.300369)",
        "(-0.280000, 1.529791, -0.303714)",
        "(-0.280000, 1.522866, -0.306686)",
        "(-0.280000, 1.515811, -0.309269)",
        "(-0.280000, 1.508604, -0.311471)",
        "(-0.280000, 1.501288, -0.313277)",
        "(-0.280000, 1.493907, -0.314677)",
        "(-0.280000, 1.486437, -0.315677)",
        "(-0.280000, 1.478925, -0.316269)",
        "(-0.280000, 1.471414, -0.316450)",
        "(-0.280000, 1.463916, -0.315631)",
        "(-0.280000, 1.456574, -0.313799)",
        "(-0.280000, 1.449404, -0.311735)",
        "(-0.280000, 1.442356, -0.309446)",
        "(-0.280000, 1.435446, -0.306946)",
        "(-0.280000, 1.428687, -0.304249)",
        "(-0.280000, 1.422036, -0.301333)",
        "(-0.280000, 1.415513, -0.298196)",
        "(-0.280000, 1.409147, -0.294830)",
        "(-0.280000, 1.402916, -0.291191)",
        "(-0.280000, 1.396867, -0.287260)",
        "(-0.280000, 1.391059, -0.283019)",
        "(-0.280000, 1.385505, -0.278417)",
        "(-0.280000, 1.380274, -0.273458)",
        "(-0.280000, 1.375428, -0.268163)",
        "(-0.280000, 1.370982, -0.262514)",
        "(-0.280000, 1.366988, -0.256557)",
        "(-0.280000, 1.363479, -0.250324)",
        "(-0.280000, 1.360486, -0.243880)",
        "(-0.280000, 1.358006, -0.237230)",
        "(-0.280000, 1.356058, -0.230444)",
        "(-0.280000, 1.354642, -0.223592)",
        "(-0.280000, 1.353742, -0.216682)",
        "(-0.280000, 1.353345, -0.209783)",
        "(-0.280000, 1.353428, -0.202960)",
        "(-0.280000, 1.353963, -0.196210)",
        "(-0.280000, 1.354917, -0.189588)",
        "(-0.280000, 1.356249, -0.183143)",
        "(-0.280000, 1.357928, -0.176858)",
        "(-0.280000, 1.359911, -0.170768)",
        "(-0.280000, 1.362151, -0.164901)",
        "(-0.280000, 1.364623, -0.159223)",
        "(-0.280000, 1.367285, -0.153752)",
        "(-0.280000, 1.370095, -0.148495)",
        "(-0.280000, 1.373040, -0.143408)",
        "(-0.280000, 1.376089, -0.138493)",
        "(-0.280000, 1.379213, -0.133744)",
        "(-0.280000, 1.382416, -0.129115)",
        "(-0.280000, 1.385680, -0.124598)",
        "(-0.280000, 1.388994, -0.120187)",
        "(-0.280000, 1.392379, -0.115836)",
        "(-0.280000, 1.395832, -0.111542)",
        "(-0.280000, 1.399366, -0.107290)",
        "(-0.280000, 1.402986, -0.103084)",
        "(-0.280000, 1.406730, -0.098892)",
        "(-0.280000, 1.410611, -0.094726)",
        "(-0.280000, 1.414637, -0.090601)",
        "(-0.280000, 1.418855, -0.086503)",
        "(-0.280000, 1.423276, -0.082457)",
        "(-0.280000, 1.427906, -0.078495)",
        "(-0.280000, 1.432791, -0.074616)",
        "(-0.280000, 1.437933, -0.070861)",
        "(-0.280000, 1.443326, -0.067270)",
        "(-0.280000, 1.449011, -0.063856)",
        "(-0.280000, 1.454975, -0.060665)",
        "(-0.280000, 1.461194, -0.057742)",
        "(-0.280000, 1.467701, -0.055104)",
        "(-0.280000, 1.474465, -0.052795)",
        "(-0.280000, 1.481447, -0.050853)",
        "(-0.280000, 1.488671, -0.049293)",
        "(-0.280000, 1.496094, -0.048146)",
        "(-0.280000, 1.503668, -0.047425)",
        "(-0.280000, 1.511429, -0.047105)",
        "(-0.280000, 1.518944, -0.048275)",
        "(-0.280000, 1.525935, -0.051027)",
        "(-0.280000, 1.532787, -0.054164)",
        "(-0.280000, 1.539458, -0.057670)",
        "(-0.280000, 1.545927, -0.061535)",
        "(-0.280000, 1.552158, -0.065732)",
        "(-0.280000, 1.558169, -0.070277)",
        "(-0.280000, 1.563924, -0.075143)",
        "(-0.280000, 1.569389, -0.080298)",
        "(-0.280000, 1.574581, -0.085760)",
        "(-0.280000, 1.579467, -0.091497)",
        "(-0.280000, 1.584020, -0.097473)",
        "(-0.280000, 1.588254, -0.103707)",
        "(-0.280000, 1.592143, -0.110162)",
        "(-0.280000, 1.595663, -0.116799)",
        "(-0.280000, 1.598827, -0.123639)",
        "(-0.280000, 1.601613, -0.130641)",
        "(-0.280000, 1.604006, -0.137762)",
        "(-0.280000, 1.606015, -0.145026)",
        "(-0.280000, 1.607625, -0.152388)",
        "(-0.280000, 1.608828, -0.159803)",
        "(-0.280000, 1.609629, -0.167297)",
        "(-0.280000, 1.610019, -0.174822)",
        "(-0.280000, 1.610000, -0.182335)",
        "(-0.280000, 1.609571, -0.189859)",
        "(-0.280000, 1.608732, -0.197348)",
        "(-0.280000, 1.607491, -0.204758)",
        "(-0.280000, 1.605843, -0.212111)",
        "(-0.280000, 1.603798, -0.219364)",
        "(-0.280000, 1.601359, -0.226495)",
        "(-0.280000, 1.598545, -0.233461)",
        "(-0.280000, 1.595347, -0.240284)",
        "(-0.280000, 1.591781, -0.246923)",
        "(-0.280000, 1.587872, -0.253339)",
        "(-0.280000, 1.583606, -0.259551)",
        "(-0.280000, 1.579007, -0.265521)",
        "(-0.280000, 1.574106, -0.271215)",
        "(-0.280000, 1.568886, -0.276650)",
        "(-0.280000, 1.563378, -0.281793)",
        "(-0.280000, 1.557616, -0.286614)",
        "(-0.280000, 1.551581, -0.291128)",
        "(-0.280000, 1.545310, -0.295306)",
        "(-0.280000, 1.538840, -0.299125)",
        "(-0.280000, 1.532151, -0.302597)",
        "(-0.280000, 1.525284, -0.305699)",
        "(-0.280000, 1.517859, -0.307237)",
        "(-0.280000, 1.510091, -0.307301)",
        "(-0.280000, 1.502467, -0.306953)",
        "(-0.280000, 1.495021, -0.306184)",
        "(-0.280000, 1.487735, -0.305040)",
        "(-0.280000, 1.480650, -0.303586)",
        "(-0.280000, 1.473795, -0.301884)",
        "(-0.280000, 1.467123, -0.299976)",
        "(-0.280000, 1.460647, -0.297911)",
        "(-0.280000, 1.454349, -0.295725)",
        "(-0.280000, 1.448226, -0.293454)",
        "(-0.280000, 1.442216, -0.291102)",
        "(-0.280000, 1.436312, -0.288688)",
        "(-0.280000, 1.430505, -0.286222)",
        "(-0.280000, 1.424736, -0.283685)",
        "(-0.280000, 1.419001, -0.281073)",
        "(-0.280000, 1.413301, -0.278377)",
        "(-0.280000, 1.407586, -0.275558)",
        "(-0.280000, 1.401869, -0.272598)",
        "(-0.280000, 1.396164, -0.269478)",
        "(-0.280000, 1.390442, -0.266148)",
        "(-0.280000, 1.384733, -0.262587)",
        "(-0.280000, 1.379074, -0.258776)",
        "(-0.280000, 1.373454, -0.254664)",
        "(-0.280000, 1.367922, -0.250236)",
        "(-0.280000, 1.362531, -0.245488)",
        "(-0.280000, 1.357291, -0.240373)",
        "(-0.280000, 1.352264, -0.234897)",
        "(-0.280000, 1.347513, -0.229072)",
        "(-0.280000, 1.343060, -0.222869)",
        "(-0.280000, 1.338971, -0.216313)",
        "(-0.280000, 1.337089, -0.209040)",
        "(-0.280000, 1.335610, -0.201651)",
        "(-0.280000, 1.334536, -0.194192)",
        "(-0.280000, 1.333870, -0.186686)",
        "(-0.280000, 1.333614, -0.179177)",
        "(-0.280000, 1.333768, -0.171643)",
        "(-0.280000, 1.334332, -0.164128)",
        "(-0.280000, 1.335301, -0.156678)",
        "(-0.280000, 1.336678, -0.149269)",
        "(-0.280000, 1.338457, -0.141946)",
        "(-0.280000, 1.340625, -0.134753)",
        "(-0.280000, 1.343189, -0.127667)",
        "(-0.280000, 1.346136, -0.120731)",
        "(-0.280000, 1.349445, -0.113986)",
        "(-0.280000, 1.353128, -0.107411)",
        "(-0.280000, 1.357164, -0.101047)",
        "(-0.280000, 1.361526, -0.094931)",
        "(-0.280000, 1.366230, -0.089043)",
        "(-0.280000, 1.371247, -0.083420)",
        "(-0.280000, 1.377500, -0.079096)",
        "(-0.280000, 1.384493, -0.075803)",
        "(-0.280000, 1.391591, -0.073013)",
        "(-0.280000, 1.398712, -0.070700)",
        "(-0.280000, 1.405865, -0.068837)",
        "(-0.280000, 1.412995, -0.067422)",
        "(-0.280000, 1.420053, -0.066439)",
        "(-0.280000, 1.427050, -0.065863)",
        "(-0.280000, 1.433941, -0.065670)",
        "(-0.280000, 1.440703, -0.065833)",
        "(-0.280000, 1.447296, -0.066319)",
        "(-0.280000, 1.453749, -0.067097)",
        "(-0.280000, 1.460031, -0.068134)",
        "(-0.280000, 1.466121, -0.069393)",
        "(-0.280000, 1.472058, -0.070849)",
        "(-0.280000, 1.477827, -0.072470)",
        "(-0.280000, 1.483423, -0.074224)",
        "(-0.280000, 1.488891, -0.076099)",
        "(-0.280000, 1.494233, -0.078071)",
        "(-0.280000, 1.499448, -0.080121)",
        "(-0.280000, 1.504590, -0.082252)",
        "(-0.280000, 1.509660, -0.084456)",
        "(-0.280000, 1.514662, -0.086728)",
        "(-0.280000, 1.519644, -0.089088)",
        "(-0.280000, 1.524604, -0.091541)",
        "(-0.280000, 1.529539, -0.094095)",
        "(-0.280000, 1.534484, -0.096786)",
        "(-0.280000, 1.539426, -0.099626)",
        "(-0.280000, 1.544347, -0.102633)",
        "(-0.280000, 1.549268, -0.105847)",
        "(-0.280000, 1.554159, -0.109285)",
        "(-0.280000, 1.558985, -0.112960)",
        "(-0.280000, 1.563750, -0.116914)",
        "(-0.280000, 1.568407, -0.121156)",
        "(-0.280000, 1.572920, -0.125700)",
        "(-0.280000, 1.577237, -0.130541)",
        "(-0.280000, 1.581342, -0.135710)",
        "(-0.280000, 1.585176, -0.141192)",
        "(-0.280000, 1.588684, -0.146960)",
        "(-0.280000, 1.591842, -0.153033)",
        "(-0.280000, 1.594595, -0.159371)",
        "(-0.280000, 1.596897, -0.165925)",
        "(-0.280000, 1.598725, -0.172701)",
        "(-0.280000, 1.600042, -0.179638)",
        "(-0.280000, 1.600822, -0.186670)",
        "(-0.280000, 1.601054, -0.193793)",
        "(-0.280000, 1.600728, -0.200938)",
        "(-0.280000, 1.599849, -0.208035)",
        "(-0.280000, 1.598424, -0.215080)",
        "(-0.280000, 1.596478, -0.222012)",
        "(-0.280000, 1.594049, -0.228776)",
        "(-0.280000, 1.591165, -0.235386)",
        "(-0.280000, 1.587880, -0.241808)",
        "(-0.280000, 1.584254, -0.248020)",
        "(-0.280000, 1.580283, -0.254042)",
        "(-0.280000, 1.575990, -0.259840)",
        "(-0.280000, 1.571402, -0.265378)",
        "(-0.280000, 1.566504, -0.270675)",
        "(-0.280000, 1.561325, -0.275697)",
        "(-0.280000, 1.555880, -0.280429)",
        "(-0.280000, 1.550203, -0.284845)",
        "(-0.280000, 1.544276, -0.288957)",
        "(-0.280000, 1.538134, -0.292740)",
        "(-0.280000, 1.531814, -0.296173)",
        "(-0.280000, 1.525297, -0.299267)",
        "(-0.280000, 1.518621, -0.302000)",
        "(-0.280000, 1.511827, -0.304359)",
        "(-0.280000, 1.504893, -0.306351)",
        "(-0.280000, 1.497861, -0.307962)",
        "(-0.280000, 1.490774, -0.309185)",
        "(-0.280000, 1.483608, -0.310022)",
        "(-0.280000, 1.476408, -0.310468)",
        "(-0.280000, 1.469216, -0.310521)",
        "(-0.280000, 1.462010, -0.310182)",
        "(-0.280000, 1.454834, -0.309450)",
        "(-0.280000, 1.447729, -0.308332)",
        "(-0.280000, 1.440674, -0.306825)",
        "(-0.280000, 1.433712, -0.304936)",
        "(-0.280000, 1.426884, -0.302677)",
        "(-0.280000, 1.420168, -0.300043)",
        "(-0.280000, 1.413606, -0.297046)",
        "(-0.280000, 1.407236, -0.293706)",
        "(-0.280000, 1.401039, -0.290014)",
        "(-0.280000, 1.395051, -0.285990)",
        "(-0.280000, 1.389292, -0.281645)",
        "(-0.280000, 1.383795, -0.277007)",
        "(-0.280000, 1.378543, -0.272062)",
        "(-0.280000, 1.373567, -0.266839)",
        "(-0.280000, 1.368898, -0.261368)",
        "(-0.280000, 1.364520, -0.255635)",
        "(-0.280000, 1.360461, -0.249671)",
        "(-0.280000, 1.356743, -0.243514)",
        "(-0.280000, 1.353356, -0.237145)",
        "(-0.280000, 1.350321, -0.230600)",
        "(-0.280000, 1.347655, -0.223921)",
        "(-0.280000, 1.345349, -0.217085)",
        "(-0.280000, 1.343419, -0.210134)",
        "(-0.280000, 1.341875, -0.203110)",
        "(-0.280000, 1.340712, -0.195990)",
        "(-0.280000, 1.339939, -0.188818)",
        "(-0.280000, 1.339558, -0.181636)",
        "(-0.280000, 1.339569, -0.174422)",
        "(-0.280000, 1.339973, -0.167219)",
        "(-0.280000, 1.340774, -0.160072)",
        "(-0.280000, 1.342015, -0.152967)",
        "(-0.280000, 1.343726, -0.145965)",
        "(-0.280000, 1.345920, -0.139131)",
        "(-0.280000, 1.348619, -0.132468)",
        "(-0.280000, 1.351811, -0.126045)",
        "(-0.280000, 1.355481, -0.119906)",
        "(-0.280000, 1.359592, -0.114110)",
        "(-0.280000, 1.364136, -0.108659)",
        "(-0.280000, 1.369062, -0.103600)",
        "(-0.280000, 1.374309, -0.098972)",
        "(-0.280000, 1.379862, -0.094763)",
        "(-0.280000, 1.385655, -0.090996)",
        "(-0.280000, 1.391621, -0.087684)",
        "(-0.280000, 1.397748, -0.084800)",
        "(-0.280000, 1.403971, -0.082343)",
        "(-0.280000, 1.410227, -0.080303)",
        "(-0.280000, 1.416518, -0.078643)",
        "(-0.280000, 1.422789, -0.077343)",
        "(-0.280000, 1.428995, -0.076378)",
        "(-0.280000, 1.435151, -0.075708)",
        "(-0.280000, 1.441222, -0.075305)",
        "(-0.280000, 1.447180, -0.075136)",
        "(-0.280000, 1.453058, -0.075171)",
        "(-0.280000, 1.458839, -0.075380)",
        "(-0.280000, 1.464511, -0.075736)",
        "(-0.280000, 1.470120, -0.076221)",
        "(-0.280000, 1.475661, -0.076815)",
        "(-0.280000, 1.481135, -0.077504)",
        "(-0.280000, 1.486592, -0.078284)",
        "(-0.280000, 1.492034, -0.079153)",
        "(-0.280000, 1.497478, -0.080113)",
        "(-0.280000, 1.502926, -0.081169)",
        "(-0.280000, 1.508423, -0.082341)",
        "(-0.280000, 1.513966, -0.083643)",
        "(-0.280000, 1.519544, -0.085093)",
        "(-0.280000, 1.525195, -0.086722)",
        "(-0.280000, 1.530901, -0.088554)",
        "(-0.280000, 1.536638, -0.090609)",
        "(-0.280000, 1.542429, -0.092926)",
        "(-0.280000, 1.548241, -0.095528)",
        "(-0.280000, 1.554034, -0.098430)",
        "(-0.280000, 1.559819, -0.101672)",
        "(-0.280000, 1.565548, -0.105267)",
        "(-0.280000, 1.571171, -0.109218)",
        "(-0.280000, 1.576689, -0.113559)",
        "(-0.280000, 1.582049, -0.118286)",
        "(-0.280000, 1.587200, -0.123385)",
        "(-0.280000, 1.592138, -0.128884)",
        "(-0.280000, 1.596815, -0.134760)",
        "(-0.280000, 1.601182, -0.140984)",
        "(-0.280000, 1.605198, -0.147588)",
        "(-0.280000, 1.608039, -0.154665)",
        "(-0.280000, 1.609118, -0.162100)",
        "(-0.280000, 1.609792, -0.169606)",
        "(-0.280000, 1.610057, -0.177137)",
        "(-0.280000, 1.609911, -0.184671)",
        "(-0.280000, 1.609357, -0.192164)",
        "(-0.280000, 1.608393, -0.199638)",
        "(-0.280000, 1.607023, -0.207048)",
        "(-0.280000, 1.605257, -0.214350)",
        "(-0.280000, 1.603090, -0.221568)",
        "(-0.280000, 1.600533, -0.228657)",
        "(-0.280000, 1.597603, -0.235575)",
        "(-0.280000, 1.594290, -0.242344)",
        "(-0.280000, 1.590614, -0.248922)",
        "(-0.280000, 1.586598, -0.255271)",
        "(-0.280000, 1.582228, -0.261411)",
        "(-0.280000, 1.577531, -0.267303)",
        "(-0.280000, 1.572535, -0.272915)",
        "(-0.280000, 1.567225, -0.278262)",
        "(-0.280000, 1.561625, -0.283305)",
        "(-0.280000, 1.554620, -0.286506)",
        "(-0.280000, 1.547483, -0.289224)",
        "(-0.280000, 1.540285, -0.291468)",
        "(-0.280000, 1.533092, -0.293256)",
        "(-0.280000, 1.525900, -0.294632)",
        "(-0.280000, 1.518762, -0.295621)",
        "(-0.280000, 1.511727, -0.296259)",
        "(-0.280000, 1.504771, -0.296588)",
        "(-0.280000, 1.497927, -0.296644)",
        "(-0.280000, 1.491201, -0.296464)",
        "(-0.280000, 1.484612, -0.296085)",
        "(-0.280000, 1.478112, -0.295538)",
        "(-0.280000, 1.471711, -0.294851)",
        "(-0.280000, 1.465409, -0.294051)",
        "(-0.280000, 1.459148, -0.293152)",
        "(-0.280000, 1.452924, -0.292166)",
        "(-0.280000, 1.446732, -0.291102)",
        "(-0.280000, 1.440509, -0.289951)",
        "(-0.280000, 1.434253, -0.288706)",
        "(-0.280000, 1.427962, -0.287356)",
        "(-0.280000, 1.421583, -0.285867)",
        "(-0.280000, 1.415125, -0.284214)",
        "(-0.280000, 1.408604, -0.282369)",
        "(-0.280000, 1.401988, -0.280280)",
        "(-0.280000, 1.395311, -0.277909)",
        "(-0.280000, 1.388620, -0.275222)",
        "(-0.280000, 1.381913, -0.272157)",
        "(-0.280000, 1.375259, -0.268679)",
        "(-0.280000, 1.368728, -0.264774)",
        "(-0.280000, 1.362285, -0.260437)",
        "(-0.280000, 1.356922, -0.255043)",
        "(-0.280000, 1.352918, -0.248686)",
        "(-0.280000, 1.349255, -0.242101)",
        "(-0.280000, 1.345956, -0.235325)",
        "(-0.280000, 1.343031, -0.228380)",
        "(-0.280000, 1.340496, -0.221308)",
        "(-0.280000, 1.338344, -0.214086)",
        "(-0.280000, 1.336588, -0.206757)",
        "(-0.280000, 1.335237, -0.199367)",
        "(-0.280000, 1.334288, -0.191891)",
        "(-0.280000, 1.333748, -0.184374)",
        "(-0.280000, 1.333618, -0.176863)",
        "(-0.280000, 1.333897, -0.169332)",
        "(-0.280000, 1.334587, -0.161828)",
        "(-0.280000, 1.335681, -0.154395)",
        "(-0.280000, 1.337182, -0.147010)",
        "(-0.280000, 1.339083, -0.139718)",
        "(-0.280000, 1.341371, -0.132562)",
        "(-0.280000, 1.344054, -0.125519)",
        "(-0.280000, 1.347116, -0.118634)",
        "(-0.280000, 1.350538, -0.111946)",
        "(-0.280000, 1.354330, -0.105433)",
        "(-0.280000, 1.358472, -0.099138)",
        "(-0.280000, 1.362937, -0.093095)",
        "(-0.280000, 1.367738, -0.087287)",
        "(-0.280000, 1.372849, -0.081749)",
        "(-0.280000, 1.378237, -0.076513)",
        "(-0.280000, 1.383919, -0.071563)",
        "(-0.280000, 1.389863, -0.066930)",
        "(-0.280000, 1.396050, -0.062628)",
        "(-0.280000, 1.402442, -0.058681)",
        "(-0.280000, 1.409061, -0.055077)",
        "(-0.280000, 1.415865, -0.051839)",
        "(-0.280000, 1.422815, -0.048985)",
        "(-0.280000, 1.429931, -0.046505)",
        "(-0.280000, 1.437172, -0.044417)",
        "(-0.280000, 1.444493, -0.042731)",
        "(-0.280000, 1.451918, -0.041443)",
        "(-0.280000, 1.459402, -0.040560)",
        "(-0.280000, 1.466900, -0.040088)",
        "(-0.280000, 1.474436, -0.040024)",
        "(-0.280000, 1.481964, -0.040372)",
        "(-0.280000, 1.489439, -0.041125)",
        "(-0.280000, 1.496884, -0.042288)",
        "(-0.280000, 1.504256, -0.043856)",
        "(-0.280000, 1.511150, -0.047013)",
        "(-0.280000, 1.517446, -0.051562)",
        "(-0.280000, 1.523384, -0.056357)",
        "(-0.280000, 1.528928, -0.061385)",
        "(-0.280000, 1.534122, -0.066622)",
        "(-0.280000, 1.538970, -0.071990)",
        "(-0.280000, 1.543486, -0.077421)",
        "(-0.280000, 1.547732, -0.082909)",
        "(-0.280000, 1.551728, -0.088408)",
        "(-0.280000, 1.555508, -0.093899)",
        "(-0.280000, 1.559097, -0.099355)",
        "(-0.280000, 1.562548, -0.104809)",
        "(-0.280000, 1.565876, -0.110251)",
        "(-0.280000, 1.569095, -0.115677)",
        "(-0.280000, 1.572241, -0.121137)",
        "(-0.280000, 1.575315, -0.126638)",
        "(-0.280000, 1.578312, -0.132186)",
        "(-0.280000, 1.581247, -0.137842)",
        "(-0.280000, 1.584102, -0.143613)",
        "(-0.280000, 1.586851, -0.149505)",
        "(-0.280000, 1.589490, -0.155577)",
        "(-0.280000, 1.591981, -0.161827)",
        "(-0.280000, 1.594285, -0.168249)",
        "(-0.280000, 1.596379, -0.174891)",
        "(-0.280000, 1.598214, -0.181735)",
        "(-0.280000, 1.599746, -0.188753)",
        "(-0.280000, 1.600940, -0.195977)",
        "(-0.280000, 1.601747, -0.203368)",
        "(-0.280000, 1.602127, -0.210874)",
        "(-0.280000, 1.602041, -0.218511)",
        "(-0.280000, 1.601454, -0.226214)",
        "(-0.280000, 1.598664, -0.233189)",
        "(-0.280000, 1.595480, -0.240019)",
        "(-0.280000, 1.591928, -0.246666)",
        "(-0.280000, 1.588020, -0.253109)",
        "(-0.280000, 1.583780, -0.259311)",
        "(-0.280000, 1.579194, -0.265291)",
        "(-0.280000, 1.574290, -0.271013)",
        "(-0.280000, 1.569097, -0.276442)",
        "(-0.280000, 1.563600, -0.281597)",
        "(-0.280000, 1.557830, -0.286444)",
        "(-0.280000, 1.551823, -0.290957)",
        "(-0.280000, 1.545560, -0.295148)",
        "(-0.280000, 1.539079, -0.298992)",
        "(-0.280000, 1.532418, -0.302467)",
        "(-0.280000, 1.525557, -0.305584)",
        "(-0.280000, 1.518536, -0.308323)",
        "(-0.280000, 1.511399, -0.310668)",
        "(-0.280000, 1.504122, -0.312627)",
        "(-0.280000, 1.496749, -0.314187)",
        "(-0.280000, 1.489150, -0.313968)",
        "(-0.280000, 1.481565, -0.312481)",
        "(-0.280000, 1.474193, -0.310526)",
        "(-0.280000, 1.467085, -0.308173)",
        "(-0.280000, 1.460219, -0.305438)",
        "(-0.280000, 1.453635, -0.302356)",
        "(-0.280000, 1.447366, -0.298968)",
        "(-0.280000, 1.441386, -0.295289)",
        "(-0.280000, 1.435719, -0.291364)",
        "(-0.280000, 1.430367, -0.287228)",
        "(-0.280000, 1.425341, -0.282932)",
        "(-0.280000, 1.420603, -0.278484)",
        "(-0.280000, 1.416155, -0.273928)",
        "(-0.280000, 1.411993, -0.269307)",
        "(-0.280000, 1.408071, -0.264618)",
        "(-0.280000, 1.404382, -0.259895)",
        "(-0.280000, 1.400912, -0.255169)",
        "(-0.280000, 1.397615, -0.250419)",
        "(-0.280000, 1.394479, -0.245667)",
        "(-0.280000, 1.391490, -0.240927)",
        "(-0.280000, 1.388610, -0.236165)",
        "(-0.280000, 1.385829, -0.231386)",
        "(-0.280000, 1.383143, -0.226594)",
        "(-0.280000, 1.380526, -0.221742)",
        "(-0.280000, 1.377982, -0.216828)",
        "(-0.280000, 1.375519, -0.211847)",
        "(-0.280000, 1.373127, -0.206751)",
        "(-0.280000, 1.370827, -0.201535)",
        "(-0.280000, 1.368642, -0.196199)",
        "(-0.280000, 1.366580, -0.190695)",
        "(-0.280000, 1.364674, -0.185027)",
        "(-0.280000, 1.362962, -0.179209)",
        "(-0.280000, 1.361464, -0.173200)",
        "(-0.280000, 1.360224, -0.167024)",
        "(-0.280000, 1.359278, -0.160690)",
        "(-0.280000, 1.358665, -0.154233)",
        "(-0.280000, 1.358419, -0.147637)",
        "(-0.280000, 1.358576, -0.140949)",
        "(-0.280000, 1.359165, -0.134224)",
        "(-0.280000, 1.360216, -0.127460)",
        "(-0.280000, 1.361751, -0.120723)",
        "(-0.280000, 1.363778, -0.114078)",
        "(-0.280000, 1.366317, -0.107536)",
        "(-0.280000, 1.369363, -0.101166)",
        "(-0.280000, 1.372899, -0.095038)",
        "(-0.280000, 1.376931, -0.089160)",
        "(-0.280000, 1.381425, -0.083596)",
        "(-0.280000, 1.386335, -0.078398)",
        "(-0.280000, 1.391656, -0.073564)",
        "(-0.280000, 1.397329, -0.069131)",
        "(-0.280000, 1.403291, -0.065119)",
        "(-0.280000, 1.409530, -0.061501)",
        "(-0.280000, 1.415980, -0.058271)",
        "(-0.280000, 1.422577, -0.055405)",
        "(-0.280000, 1.429325, -0.052848)",
        "(-0.280000, 1.436182, -0.050577)",
        "(-0.280000, 1.443113, -0.048571)",
        "(-0.280000, 1.450155, -0.046797)",
        "(-0.280000, 1.457289, -0.045253)",
        "(-0.280000, 1.464518, -0.043933)",
        "(-0.280000, 1.471825, -0.042847)"
    ],
    "leftHandPositions": [
        "(-0.211218, 1.484949, 0.274129)",
        "(-0.280000, 1.474566, 0.067662)",
        "(-0.280000, 1.480180, 0.069867)",
        "(-0.280000, 1.485611, 0.072232)",
        "(-0.280000, 1.490852, 0.074721)",
        "(-0.280000, 1.495903, 0.077303)",
        "(-0.280000, 1.500812, 0.079974)",
        "(-0.280000, 1.505582, 0.082711)",
        "(-0.280000, 1.510221, 0.085494)",
        "(-0.280000, 1.514778, 0.088336)",
        "(-0.280000, 1.519257, 0.091229)",
        "(-0.280000, 1.523665, 0.094168)",
        "(-0.280000, 1.528044, 0.097183)",
        "(-0.280000, 1.532393, 0.100277)",
        "(-0.280000, 1.536707, 0.103459)",
        "(-0.280000, 1.541017, 0.106770)",
        "(-0.280000, 1.545308, 0.110221)",
        "(-0.280000, 1.549561, 0.113825)",
        "(-0.280000, 1.553788, 0.117628)",
        "(-0.280000, 1.557958, 0.121641)",
        "(-0.280000, 1.562036, 0.125872)",
        "(-0.280000, 1.566017, 0.130364)",
        "(-0.280000, 1.569856, 0.135118)",
        "(-0.280000, 1.573514, 0.140144)",
        "(-0.280000, 1.576941, 0.145427)",
        "(-0.280000, 1.580116, 0.150997)",
        "(-0.280000, 1.582984, 0.156831)",
        "(-0.280000, 1.585495, 0.162893)",
        "(-0.280000, 1.587622, 0.169198)",
        "(-0.280000, 1.589318, 0.175700)",
        "(-0.280000, 1.590544, 0.182343)",
        "(-0.280000, 1.591278, 0.189129)",
        "(-0.280000, 1.591491, 0.195992)",
        "(-0.280000, 1.591170, 0.202866)",
        "(-0.280000, 1.590304, 0.209744)",
        "(-0.280000, 1.588894, 0.216557)",
        "(-0.280000, 1.586956, 0.223237)",
        "(-0.280000, 1.584498, 0.229783)",
        "(-0.280000, 1.581553, 0.236137)",
        "(-0.280000, 1.578168, 0.242253)",
        "(-0.280000, 1.574367, 0.248150)",
        "(-0.280000, 1.570209, 0.253803)",
        "(-0.280000, 1.565764, 0.259205)",
        "(-0.280000, 1.561051, 0.264408)",
        "(-0.280000, 1.556120, 0.269413)",
        "(-0.280000, 1.551008, 0.274225)",
        "(-0.280000, 1.545699, 0.278888)",
        "(-0.280000, 1.540211, 0.283397)",
        "(-0.280000, 1.534541, 0.287758)",
        "(-0.280000, 1.528700, 0.291957)",
        "(-0.280000, 1.522643, 0.296012)",
        "(-0.280000, 1.516376, 0.299895)",
        "(-0.280000, 1.509679, 0.302862)",
        "(-0.280000, 1.502629, 0.304903)",
        "(-0.280000, 1.495478, 0.306557)",
        "(-0.280000, 1.488270, 0.307816)",
        "(-0.280000, 1.480982, 0.308683)",
        "(-0.280000, 1.473658, 0.309151)",
        "(-0.280000, 1.466341, 0.309220)",
        "(-0.280000, 1.459009, 0.308890)",
        "(-0.280000, 1.451706, 0.308161)",
        "(-0.280000, 1.444476, 0.307039)",
        "(-0.280000, 1.437295, 0.305520)",
        "(-0.280000, 1.430208, 0.303613)",
        "(-0.280000, 1.423257, 0.301329)",
        "(-0.280000, 1.416419, 0.298663)",
        "(-0.280000, 1.409736, 0.295628)",
        "(-0.280000, 1.403249, 0.292244)",
        "(-0.280000, 1.396936, 0.288500)",
        "(-0.280000, 1.390836, 0.284418)",
        "(-0.280000, 1.384986, 0.280024)",
        "(-0.280000, 1.379366, 0.275304)",
        "(-0.280000, 1.374012, 0.270284)",
        "(-0.280000, 1.368939, 0.264980)",
        "(-0.280000, 1.364177, 0.259424)",
        "(-0.280000, 1.359711, 0.253600)",
        "(-0.280000, 1.355568, 0.247542)",
        "(-0.280000, 1.351774, 0.241286)",
        "(-0.280000, 1.348314, 0.234813)",
        "(-0.280000, 1.345213, 0.228161)",
        "(-0.280000, 1.342486, 0.221371)",
        "(-0.280000, 1.340126, 0.214421)",
        "(-0.280000, 1.338148, 0.207354)",
        "(-0.280000, 1.336563, 0.200210)",
        "(-0.280000, 1.335364, 0.192970)",
        "(-0.280000, 1.334563, 0.185674)",
        "(-0.280000, 1.334160, 0.178368)",
        "(-0.280000, 1.334156, 0.171029)",
        "(-0.280000, 1.334552, 0.163700)",
        "(-0.280000, 1.336648, 0.156604)",
        "(-0.280000, 1.340077, 0.149866)",
        "(-0.280000, 1.343844, 0.143447)",
        "(-0.280000, 1.347908, 0.137381)",
        "(-0.280000, 1.352268, 0.131646)",
        "(-0.280000, 1.356879, 0.126269)",
        "(-0.280000, 1.361694, 0.121272)",
        "(-0.280000, 1.366707, 0.116624)",
        "(-0.280000, 1.371866, 0.112338)",
        "(-0.280000, 1.377138, 0.108404)",
        "(-0.280000, 1.382471, 0.104821)",
        "(-0.280000, 1.387869, 0.101548)",
        "(-0.280000, 1.393287, 0.098576)",
        "(-0.280000, 1.398687, 0.095890)",
        "(-0.280000, 1.404082, 0.093446)",
        "(-0.280000, 1.409443, 0.091226)",
        "(-0.280000, 1.414746, 0.089210)",
        "(-0.280000, 1.420019, 0.087359)",
        "(-0.280000, 1.425248, 0.085654)",
        "(-0.280000, 1.430423, 0.084079)",
        "(-0.280000, 1.435586, 0.082604)",
        "(-0.280000, 1.440736, 0.081220)",
        "(-0.280000, 1.445872, 0.079920)",
        "(-0.280000, 1.451045, 0.078693)",
        "(-0.280000, 1.456256, 0.077541)",
        "(-0.280000, 1.461510, 0.076473)",
        "(-0.280000, 1.466856, 0.075495)",
        "(-0.280000, 1.472294, 0.074625)",
        "(-0.280000, 1.477819, 0.073887)",
        "(-0.280000, 1.483474, 0.073300)",
        "(-0.280000, 1.489248, 0.072897)",
        "(-0.280000, 1.495121, 0.072708)",
        "(-0.280000, 1.501123, 0.072766)",
        "(-0.280000, 1.507224, 0.073106)",
        "(-0.280000, 1.513405, 0.073761)",
        "(-0.280000, 1.519623, 0.074761)",
        "(-0.280000, 1.525885, 0.076140)",
        "(-0.280000, 1.532136, 0.077924)",
        "(-0.280000, 1.538317, 0.080125)",
        "(-0.280000, 1.544421, 0.082775)",
        "(-0.280000, 1.550382, 0.085876)",
        "(-0.280000, 1.556132, 0.089420)",
        "(-0.280000, 1.561659, 0.093425)",
        "(-0.280000, 1.566895, 0.097869)",
        "(-0.280000, 1.571779, 0.102716)",
        "(-0.280000, 1.576302, 0.107970)",
        "(-0.280000, 1.580411, 0.113584)",
        "(-0.280000, 1.584067, 0.119500)",
        "(-0.280000, 1.587276, 0.125713)",
        "(-0.280000, 1.590015, 0.132159)",
        "(-0.280000, 1.592283, 0.138771)",
        "(-0.280000, 1.594110, 0.145544)",
        "(-0.280000, 1.595517, 0.152419)",
        "(-0.280000, 1.596527, 0.159342)",
        "(-0.280000, 1.597112, 0.166333)",
        "(-0.280000, 1.597227, 0.173343)",
        "(-0.280000, 1.596843, 0.180315)",
        "(-0.280000, 1.595938, 0.187249)",
        "(-0.280000, 1.594506, 0.194077)",
        "(-0.280000, 1.592549, 0.200753)",
        "(-0.280000, 1.590089, 0.207212)",
        "(-0.280000, 1.587134, 0.213450)",
        "(-0.280000, 1.583719, 0.219408)",
        "(-0.280000, 1.579895, 0.225035)",
        "(-0.280000, 1.575678, 0.230340)",
        "(-0.280000, 1.571126, 0.235282)",
        "(-0.280000, 1.566301, 0.239834)",
        "(-0.280000, 1.561220, 0.244019)",
        "(-0.280000, 1.555947, 0.247820)",
        "(-0.280000, 1.550543, 0.251235)",
        "(-0.280000, 1.545019, 0.254298)",
        "(-0.280000, 1.539428, 0.257015)",
        "(-0.280000, 1.533823, 0.259400)",
        "(-0.280000, 1.528197, 0.261495)",
        "(-0.280000, 1.522593, 0.263319)",
        "(-0.280000, 1.517042, 0.264897)",
        "(-0.280000, 1.511524, 0.266268)",
        "(-0.280000, 1.506060, 0.267455)",
        "(-0.280000, 1.500666, 0.268482)",
        "(-0.280000, 1.495306, 0.269379)",
        "(-0.280000, 1.489986, 0.270162)",
        "(-0.280000, 1.484709, 0.270848)",
        "(-0.280000, 1.479427, 0.271451)",
        "(-0.280000, 1.474139, 0.271976)",
        "(-0.280000, 1.468825, 0.272424)",
        "(-0.280000, 1.463484, 0.272791)",
        "(-0.280000, 1.458065, 0.273068)",
        "(-0.280000, 1.452568, 0.273242)",
        "(-0.280000, 1.446997, 0.273292)",
        "(-0.280000, 1.441308, 0.273198)",
        "(-0.280000, 1.435512, 0.272932)",
        "(-0.280000, 1.429625, 0.272469)",
        "(-0.280000, 1.423616, 0.271775)",
        "(-0.280000, 1.417510, 0.270821)",
        "(-0.280000, 1.411340, 0.269582)",
        "(-0.280000, 1.405087, 0.268020)",
        "(-0.280000, 1.398793, 0.266112)",
        "(-0.280000, 1.392503, 0.263841)",
        "(-0.280000, 1.386210, 0.261174)",
        "(-0.280000, 1.379964, 0.258101)",
        "(-0.280000, 1.373819, 0.254623)",
        "(-0.280000, 1.367769, 0.250711)",
        "(-0.280000, 1.361867, 0.246375)",
        "(-0.280000, 1.356153, 0.241638)",
        "(-0.280000, 1.350587, 0.236493)",
        "(-0.280000, 1.346246, 0.230484)",
        "(-0.280000, 1.343392, 0.223747)",
        "(-0.280000, 1.340901, 0.216843)",
        "(-0.280000, 1.338790, 0.209814)",
        "(-0.280000, 1.337065, 0.202680)",
        "(-0.280000, 1.335735, 0.195485)",
        "(-0.280000, 1.334795, 0.188206)",
        "(-0.280000, 1.334254, 0.180887)",
        "(-0.280000, 1.334112, 0.173571)",
        "(-0.280000, 1.334369, 0.166237)",
        "(-0.280000, 1.335026, 0.158927)",
        "(-0.280000, 1.336076, 0.151685)",
        "(-0.280000, 1.337523, 0.144490)",
        "(-0.280000, 1.339360, 0.137384)",
        "(-0.280000, 1.341575, 0.130410)",
        "(-0.280000, 1.344173, 0.123546)",
        "(-0.280000, 1.347142, 0.116834)",
        "(-0.280000, 1.350461, 0.110313)",
        "(-0.280000, 1.354141, 0.103963)",
        "(-0.280000, 1.358162, 0.097824)",
        "(-0.280000, 1.362498, 0.091930)",
        "(-0.280000, 1.367162, 0.086263)",
        "(-0.280000, 1.372129, 0.080859)",
        "(-0.280000, 1.377366, 0.075749)",
        "(-0.280000, 1.382890, 0.070917)",
        "(-0.280000, 1.388669, 0.066393)",
        "(-0.280000, 1.394668, 0.062203)",
        "(-0.280000, 1.400904, 0.058334)",
        "(-0.280000, 1.407343, 0.054810)",
        "(-0.280000, 1.413963, 0.051643)",
        "(-0.280000, 1.420726, 0.048849)",
        "(-0.280000, 1.427652, 0.046420)",
        "(-0.280000, 1.434700, 0.044372)",
        "(-0.280000, 1.441827, 0.042715)",
        "(-0.280000, 1.449055, 0.041445)",
        "(-0.280000, 1.456342, 0.040571)",
        "(-0.280000, 1.463644, 0.040096)",
        "(-0.280000, 1.470983, 0.040019)",
        "(-0.280000, 1.478315, 0.040342)",
        "(-0.280000, 1.485597, 0.041061)",
        "(-0.280000, 1.492850, 0.042179)",
        "(-0.280000, 1.500032, 0.043690)",
        "(-0.280000, 1.507100, 0.045584)",
        "(-0.280000, 1.514075, 0.047867)",
        "(-0.280000, 1.520916, 0.050527)",
        "(-0.280000, 1.527035, 0.054670)",
        "(-0.280000, 1.532344, 0.060080)",
        "(-0.280000, 1.537265, 0.065667)",
        "(-0.280000, 1.541767, 0.071412)",
        "(-0.280000, 1.545895, 0.077297)",
        "(-0.280000, 1.549667, 0.083248)",
        "(-0.280000, 1.553109, 0.089200)",
        "(-0.280000, 1.556282, 0.095157)",
        "(-0.280000, 1.559214, 0.101078)",
        "(-0.280000, 1.561944, 0.106949)",
        "(-0.280000, 1.564499, 0.112749)",
        "(-0.280000, 1.566926, 0.118519)",
        "(-0.280000, 1.569244, 0.124251)",
        "(-0.280000, 1.571467, 0.129946)",
        "(-0.280000, 1.573621, 0.135659)",
        "(-0.280000, 1.575708, 0.141396)",
        "(-0.280000, 1.577722, 0.147165)",
        "(-0.280000, 1.579668, 0.153027)",
        "(-0.280000, 1.581526, 0.158988)",
        "(-0.280000, 1.583272, 0.165051)",
        "(-0.280000, 1.584890, 0.171271)",
        "(-0.280000, 1.586344, 0.177644)",
        "(-0.280000, 1.587597, 0.184157)",
        "(-0.280000, 1.588617, 0.190854)",
        "(-0.280000, 1.589361, 0.197709)",
        "(-0.280000, 1.589788, 0.204691)",
        "(-0.280000, 1.589858, 0.211824)",
        "(-0.280000, 1.589531, 0.219062)",
        "(-0.280000, 1.588772, 0.226350)",
        "(-0.280000, 1.587544, 0.233695)",
        "(-0.280000, 1.585819, 0.241030)",
        "(-0.280000, 1.582045, 0.247299)",
        "(-0.280000, 1.577916, 0.253367)",
        "(-0.280000, 1.573462, 0.259200)",
        "(-0.280000, 1.568697, 0.264782)",
        "(-0.280000, 1.563651, 0.270080)",
        "(-0.280000, 1.558307, 0.275112)",
        "(-0.280000, 1.552697, 0.279844)",
        "(-0.280000, 1.546856, 0.284251)",
        "(-0.280000, 1.540765, 0.288346)",
        "(-0.280000, 1.534461, 0.292103)",
        "(-0.280000, 1.527980, 0.295501)",
        "(-0.280000, 1.521304, 0.298550)",
        "(-0.280000, 1.514472, 0.301231)",
        "(-0.280000, 1.507526, 0.303530)",
        "(-0.280000, 1.500443, 0.305453)",
        "(-0.280000, 1.493265, 0.306986)",
        "(-0.280000, 1.486037, 0.308124)",
        "(-0.280000, 1.478736, 0.308869)",
        "(-0.280000, 1.471405, 0.309215)",
        "(-0.280000, 1.464136, 0.307779)",
        "(-0.280000, 1.457084, 0.305105)",
        "(-0.280000, 1.450317, 0.302014)",
        "(-0.280000, 1.443872, 0.298583)",
        "(-0.280000, 1.437726, 0.294824)",
        "(-0.280000, 1.431911, 0.290779)",
        "(-0.280000, 1.426453, 0.286493)",
        "(-0.280000, 1.421324, 0.281975)",
        "(-0.280000, 1.416539, 0.277274)",
        "(-0.280000, 1.412093, 0.272427)",
        "(-0.280000, 1.407990, 0.267482)",
        "(-0.280000, 1.404189, 0.262442)",
        "(-0.280000, 1.400686, 0.257351)",
        "(-0.280000, 1.397468, 0.252250)",
        "(-0.280000, 1.394492, 0.247129)",
        "(-0.280000, 1.391743, 0.242019)",
        "(-0.280000, 1.389202, 0.236948)",
        "(-0.280000, 1.386828, 0.231888)",
        "(-0.280000, 1.384604, 0.226858)",
        "(-0.280000, 1.382515, 0.221868)",
        "(-0.280000, 1.380526, 0.216880)",
        "(-0.280000, 1.378629, 0.211896)",
        "(-0.280000, 1.376818, 0.206918)",
        "(-0.280000, 1.375075, 0.201895)",
        "(-0.280000, 1.373403, 0.196827)",
        "(-0.280000, 1.371811, 0.191707)",
        "(-0.280000, 1.370298, 0.186487)",
        "(-0.280000, 1.368884, 0.181165)",
        "(-0.280000, 1.367592, 0.175743)",
        "(-0.280000, 1.366437, 0.170175)",
        "(-0.280000, 1.365453, 0.164472)",
        "(-0.280000, 1.364673, 0.158648)",
        "(-0.280000, 1.364125, 0.152671)",
        "(-0.280000, 1.363847, 0.146567)",
        "(-0.280000, 1.363876, 0.140351)",
        "(-0.280000, 1.364242, 0.134064)",
        "(-0.280000, 1.364983, 0.127695)",
        "(-0.280000, 1.366126, 0.121296)",
        "(-0.280000, 1.367693, 0.114924)",
        "(-0.280000, 1.369713, 0.108584)",
        "(-0.280000, 1.372197, 0.102341)",
        "(-0.280000, 1.375143, 0.096261)",
        "(-0.280000, 1.378569, 0.090359)",
        "(-0.280000, 1.382462, 0.084702)",
        "(-0.280000, 1.386791, 0.079353)",
        "(-0.280000, 1.391562, 0.074323)",
        "(-0.280000, 1.396733, 0.069669)",
        "(-0.280000, 1.402250, 0.065433)",
        "(-0.280000, 1.408107, 0.061614)",
        "(-0.280000, 1.414243, 0.058238)",
        "(-0.280000, 1.420593, 0.055315)",
        "(-0.280000, 1.427148, 0.052814)",
        "(-0.280000, 1.433845, 0.050721)",
        "(-0.280000, 1.440629, 0.049008)",
        "(-0.280000, 1.447516, 0.047664)",
        "(-0.280000, 1.454467, 0.046696)",
        "(-0.280000, 1.461438, 0.046110)",
        "(-0.280000, 1.468453, 0.045904)",
        "(-0.280000, 1.475468, 0.046080)",
        "(-0.280000, 1.482463, 0.046638)",
        "(-0.280000, 1.489396, 0.047574)",
        "(-0.280000, 1.496290, 0.048889)",
        "(-0.280000, 1.503101, 0.050578)",
        "(-0.280000, 1.509790, 0.052629)",
        "(-0.280000, 1.516377, 0.055048)",
        "(-0.280000, 1.522823, 0.057822)",
        "(-0.280000, 1.529089, 0.060934)",
        "(-0.280000, 1.535195, 0.064392)",
        "(-0.280000, 1.541103, 0.068178)",
        "(-0.280000, 1.546780, 0.072268)",
        "(-0.280000, 1.552242, 0.076674)",
        "(-0.280000, 1.557456, 0.081371)",
        "(-0.280000, 1.562391, 0.086329)",
        "(-0.280000, 1.567064, 0.091565)",
        "(-0.280000, 1.571444, 0.097047)",
        "(-0.280000, 1.575507, 0.102743)",
        "(-0.280000, 1.579266, 0.108669)",
        "(-0.280000, 1.582696, 0.114791)",
        "(-0.280000, 1.585778, 0.121072)",
        "(-0.280000, 1.588523, 0.127530)",
        "(-0.280000, 1.590911, 0.134129)",
        "(-0.280000, 1.592930, 0.140827)",
        "(-0.280000, 1.594588, 0.147646)",
        "(-0.280000, 1.595871, 0.154545)",
        "(-0.280000, 1.596776, 0.161504)",
        "(-0.280000, 1.597299, 0.168481)",
        "(-0.280000, 1.597443, 0.175497)",
        "(-0.280000, 1.597204, 0.182510)",
        "(-0.280000, 1.596585, 0.189479)",
        "(-0.280000, 1.595586, 0.196425)",
        "(-0.280000, 1.594209, 0.203306)",
        "(-0.280000, 1.592465, 0.210081)",
        "(-0.280000, 1.590348, 0.216772)",
        "(-0.280000, 1.587870, 0.223337)",
        "(-0.280000, 1.585048, 0.229739)",
        "(-0.280000, 1.581871, 0.235996)",
        "(-0.280000, 1.578358, 0.242071)",
        "(-0.280000, 1.574531, 0.247928)",
        "(-0.280000, 1.570379, 0.253585)",
        "(-0.280000, 1.565924, 0.259007)",
        "(-0.280000, 1.561196, 0.264164)",
        "(-0.280000, 1.556178, 0.269070)",
        "(-0.280000, 1.550901, 0.273695)",
        "(-0.280000, 1.545397, 0.278014)",
        "(-0.280000, 1.539648, 0.282038)",
        "(-0.280000, 1.533689, 0.285744)",
        "(-0.280000, 1.527555, 0.289109)",
        "(-0.280000, 1.521228, 0.292145)",
        "(-0.280000, 1.514745, 0.294831)",
        "(-0.280000, 1.508125, 0.297160)",
        "(-0.280000, 1.501409, 0.299120)",
        "(-0.280000, 1.494576, 0.300716)",
        "(-0.280000, 1.487665, 0.301937)",
        "(-0.280000, 1.480720, 0.302778)",
        "(-0.280000, 1.473718, 0.303241)",
        "(-0.280000, 1.466701, 0.303322)",
        "(-0.280000, 1.459711, 0.303022)",
        "(-0.280000, 1.452727, 0.302339)",
        "(-0.280000, 1.445790, 0.301277)",
        "(-0.280000, 1.438942, 0.299844)",
        "(-0.280000, 1.432162, 0.298035)",
        "(-0.280000, 1.425490, 0.295858)",
        "(-0.280000, 1.418967, 0.293330)",
        "(-0.280000, 1.412572, 0.290442)",
        "(-0.280000, 1.406343, 0.287209)",
        "(-0.280000, 1.400318, 0.283653)",
        "(-0.280000, 1.394478, 0.279763)",
        "(-0.280000, 1.388858, 0.275560)",
        "(-0.280000, 1.383492, 0.271071)",
        "(-0.280000, 1.378362, 0.266283)",
        "(-0.280000, 1.373501, 0.261222)",
        "(-0.280000, 1.368936, 0.255920)",
        "(-0.280000, 1.364654, 0.250360)",
        "(-0.280000, 1.360681, 0.244576)",
        "(-0.280000, 1.357029, 0.238583)",
        "(-0.280000, 1.353719, 0.232420)",
        "(-0.280000, 1.350739, 0.226066)",
        "(-0.280000, 1.348111, 0.219559)",
        "(-0.280000, 1.345848, 0.212940)",
        "(-0.280000, 1.343942, 0.206186)",
        "(-0.280000, 1.342407, 0.199338)",
        "(-0.280000, 1.341251, 0.192438)",
        "(-0.280000, 1.340469, 0.185464)",
        "(-0.280000, 1.340069, 0.178458)",
        "(-0.280000, 1.340050, 0.171462)",
        "(-0.280000, 1.340414, 0.164454)",
        "(-0.280000, 1.341158, 0.157476)",
        "(-0.280000, 1.342278, 0.150570)",
        "(-0.280000, 1.343777, 0.143715)",
        "(-0.280000, 1.345647, 0.136951)",
        "(-0.280000, 1.347875, 0.130319)",
        "(-0.280000, 1.350469, 0.123799)",
        "(-0.280000, 1.353415, 0.117429)",
        "(-0.280000, 1.356700, 0.111253)",
        "(-0.280000, 1.360369, 0.105273)",
        "(-0.280000, 1.364428, 0.099556)",
        "(-0.280000, 1.368866, 0.094165)",
        "(-0.280000, 1.373701, 0.089114)",
        "(-0.280000, 1.378899, 0.084460)",
        "(-0.280000, 1.384429, 0.080239)",
        "(-0.280000, 1.390236, 0.076491)",
        "(-0.280000, 1.396311, 0.073215)",
        "(-0.280000, 1.402591, 0.070436)",
        "(-0.280000, 1.409005, 0.068166)",
        "(-0.280000, 1.415544, 0.066388)",
        "(-0.280000, 1.422139, 0.065102)",
        "(-0.280000, 1.428723, 0.064291)",
        "(-0.280000, 1.435295, 0.063928)",
        "(-0.280000, 1.441795, 0.063987)",
        "(-0.280000, 1.448172, 0.064435)",
        "(-0.280000, 1.454437, 0.065239)",
        "(-0.280000, 1.460551, 0.066361)",
        "(-0.280000, 1.466480, 0.067758)",
        "(-0.280000, 1.472254, 0.069401)",
        "(-0.280000, 1.477851, 0.071250)",
        "(-0.280000, 1.483258, 0.073265)",
        "(-0.280000, 1.488516, 0.075428)",
        "(-0.280000, 1.493622, 0.077708)",
        "(-0.280000, 1.498576, 0.080074)",
        "(-0.280000, 1.503426, 0.082526)",
        "(-0.280000, 1.508178, 0.085045)",
        "(-0.280000, 1.512836, 0.087617)",
        "(-0.280000, 1.517449, 0.090259)",
        "(-0.280000, 1.522021, 0.092967)",
        "(-0.280000, 1.526568, 0.095753)",
        "(-0.280000, 1.531089, 0.098620)",
        "(-0.280000, 1.535620, 0.101606)",
        "(-0.280000, 1.540152, 0.104721)",
        "(-0.280000, 1.544672, 0.107980)",
        "(-0.280000, 1.549200, 0.111425)",
        "(-0.280000, 1.553713, 0.115071)",
        "(-0.280000, 1.558182, 0.118931)",
        "(-0.280000, 1.562614, 0.123048)",
        "(-0.280000, 1.566969, 0.127433)",
        "(-0.280000, 1.571207, 0.132085)",
        "(-0.280000, 1.575320, 0.137047)",
        "(-0.280000, 1.579262, 0.142312)",
        "(-0.280000, 1.582986, 0.147866)",
        "(-0.280000, 1.586478, 0.153742)",
        "(-0.280000, 1.589691, 0.159916)",
        "(-0.280000, 1.592584, 0.166359)",
        "(-0.280000, 1.595142, 0.173093)",
        "(-0.280000, 1.597330, 0.180082)",
        "(-0.280000, 1.599120, 0.187282)",
        "(-0.280000, 1.600502, 0.194715)",
        "(-0.280000, 1.600507, 0.202137)",
        "(-0.280000, 1.598817, 0.209257)",
        "(-0.280000, 1.596737, 0.216295)",
        "(-0.280000, 1.594275, 0.223209)",
        "(-0.280000, 1.591441, 0.229979)",
        "(-0.280000, 1.588251, 0.236564)",
        "(-0.280000, 1.584698, 0.242986)",
        "(-0.280000, 1.580800, 0.249205)",
        "(-0.280000, 1.576582, 0.255184)",
        "(-0.280000, 1.572031, 0.260942)",
        "(-0.280000, 1.567173, 0.266443)",
        "(-0.280000, 1.562039, 0.271657)",
        "(-0.280000, 1.556612, 0.276598)",
        "(-0.280000, 1.550924, 0.281236)",
        "(-0.280000, 1.545010, 0.285544)",
        "(-0.280000, 1.538851, 0.289536)",
        "(-0.280000, 1.532484, 0.293187)",
        "(-0.280000, 1.525948, 0.296476)",
        "(-0.280000, 1.519222, 0.299413)",
        "(-0.280000, 1.512346, 0.301980)",
        "(-0.280000, 1.505362, 0.304161)",
        "(-0.280000, 1.498248, 0.305965)",
        "(-0.280000, 1.491045, 0.307379)",
        "(-0.280000, 1.483799, 0.308395)",
        "(-0.280000, 1.476487, 0.309018)",
        "(-0.280000, 1.469151, 0.309241)",
        "(-0.280000, 1.461836, 0.309065)",
        "(-0.280000, 1.454519, 0.308489)",
        "(-0.280000, 1.447244, 0.307516)",
        "(-0.280000, 1.440034, 0.306148)",
        "(-0.280000, 1.432930, 0.304394)",
        "(-0.280000, 1.425911, 0.302250)",
        "(-0.280000, 1.419019, 0.299727)",
        "(-0.280000, 1.412295, 0.296842)",
        "(-0.280000, 1.405718, 0.293584)",
        "(-0.280000, 1.399328, 0.289974)",
        "(-0.280000, 1.393163, 0.286032)",
        "(-0.280000, 1.387562, 0.281278)",
        "(-0.280000, 1.382650, 0.275779)",
        "(-0.280000, 1.378003, 0.270192)",
        "(-0.280000, 1.373576, 0.264495)",
        "(-0.280000, 1.369373, 0.258707)",
        "(-0.280000, 1.365398, 0.252846)",
        "(-0.280000, 1.361625, 0.246871)",
        "(-0.280000, 1.358075, 0.240791)",
        "(-0.280000, 1.354772, 0.234613)",
        "(-0.280000, 1.351724, 0.228289)",
        "(-0.280000, 1.348981, 0.221830)",
        "(-0.280000, 1.346593, 0.215254)",
        "(-0.280000, 1.344560, 0.208537)",
        "(-0.280000, 1.342896, 0.201720)",
        "(-0.280000, 1.341610, 0.194843)",
        "(-0.280000, 1.340697, 0.187885)",
        "(-0.280000, 1.340164, 0.180888)",
        "(-0.280000, 1.340014, 0.173872)",
        "(-0.280000, 1.340245, 0.166880)",
        "(-0.280000, 1.340857, 0.159889)",
        "(-0.280000, 1.341850, 0.152942)",
        "(-0.280000, 1.343215, 0.146081)",
        "(-0.280000, 1.344957, 0.139283)",
        "(-0.280000, 1.347067, 0.132590)",
        "(-0.280000, 1.349531, 0.126042)",
        "(-0.280000, 1.352355, 0.119618)",
        "(-0.280000, 1.355526, 0.113357)",
        "(-0.280000, 1.359022, 0.107297)",
        "(-0.280000, 1.362854, 0.101418)",
        "(-0.280000, 1.367000, 0.095757)",
        "(-0.280000, 1.371436, 0.090346)",
        "(-0.280000, 1.376173, 0.085169)",
        "(-0.280000, 1.381186, 0.080258)",
        "(-0.280000, 1.386442, 0.075641)",
        "(-0.280000, 1.391958, 0.071304)",
        "(-0.280000, 1.397703, 0.067273)",
        "(-0.280000, 1.403640, 0.063573)",
        "(-0.280000, 1.409789, 0.060191)",
        "(-0.280000, 1.416113, 0.057149)",
        "(-0.280000, 1.422573, 0.054463)",
        "(-0.280000, 1.429190, 0.052127)",
        "(-0.280000, 1.435925, 0.050154)",
        "(-0.280000, 1.442757, 0.048551)",
        "(-0.280000, 1.449645, 0.047326)",
        "(-0.280000, 1.456611, 0.046475)",
        "(-0.280000, 1.463612, 0.046005)",
        "(-0.280000, 1.470608, 0.045917)",
        "(-0.280000, 1.477619, 0.046211)",
        "(-0.280000, 1.484604, 0.046886)",
        "(-0.280000, 1.491521, 0.047938)",
        "(-0.280000, 1.498391, 0.049368)",
        "(-0.280000, 1.505173, 0.051171)",
        "(-0.280000, 1.511827, 0.053333)",
        "(-0.280000, 1.518373, 0.055862)",
        "(-0.280000, 1.524771, 0.058744)",
        "(-0.280000, 1.530984, 0.061960)",
        "(-0.280000, 1.537031, 0.065521)",
        "(-0.280000, 1.542876, 0.069405)",
        "(-0.280000, 1.548483, 0.073589)",
        "(-0.280000, 1.553870, 0.078086)",
        "(-0.280000, 1.559005, 0.082869)",
        "(-0.280000, 1.563863, 0.087904)",
        "(-0.280000, 1.568492, 0.093181)",
        "(-0.280000, 1.572900, 0.098653)",
        "(-0.280000, 1.577096, 0.104281)",
        "(-0.280000, 1.581120, 0.110090)",
        "(-0.280000, 1.584971, 0.116058)",
        "(-0.280000, 1.588655, 0.122190)",
        "(-0.280000, 1.592157, 0.128472)",
        "(-0.280000, 1.595492, 0.134953)",
        "(-0.280000, 1.598633, 0.141624)",
        "(-0.280000, 1.600814, 0.148617)",
        "(-0.280000, 1.602035, 0.155854)",
        "(-0.280000, 1.602859, 0.163147)",
        "(-0.280000, 1.603285, 0.170452)",
        "(-0.280000, 1.603312, 0.177791)",
        "(-0.280000, 1.602939, 0.185121)",
        "(-0.280000, 1.602170, 0.192397)",
        "(-0.280000, 1.601003, 0.199643)",
        "(-0.280000, 1.599443, 0.206815)",
        "(-0.280000, 1.597501, 0.213869)",
        "(-0.280000, 1.595170, 0.220829)",
        "(-0.280000, 1.592464, 0.227651)",
        "(-0.280000, 1.589400, 0.234296)",
        "(-0.280000, 1.585969, 0.240783)",
        "(-0.280000, 1.582189, 0.247075)",
        "(-0.280000, 1.578084, 0.253132)",
        "(-0.280000, 1.573643, 0.258975)",
        "(-0.280000, 1.568890, 0.264568)",
        "(-0.280000, 1.563855, 0.269877)",
        "(-0.280000, 1.558522, 0.274919)",
        "(-0.280000, 1.552923, 0.279664)",
        "(-0.280000, 1.547073, 0.284096)",
        "(-0.280000, 1.541009, 0.288191)",
        "(-0.280000, 1.534712, 0.291962)",
        "(-0.280000, 1.528219, 0.295383)",
        "(-0.280000, 1.521570, 0.298437)",
        "(-0.280000, 1.514744, 0.301133)",
        "(-0.280000, 1.507781, 0.303453)",
        "(-0.280000, 1.500723, 0.305384)",
        "(-0.280000, 1.493549, 0.306934)",
        "(-0.280000, 1.486301, 0.308090)",
        "(-0.280000, 1.479024, 0.308847)",
        "(-0.280000, 1.471693, 0.309209)",
        "(-0.280000, 1.464354, 0.309170)",
        "(-0.280000, 1.457050, 0.308734)",
        "(-0.280000, 1.449758, 0.307898)",
        "(-0.280000, 1.442523, 0.306666)",
        "(-0.280000, 1.435714, 0.303772)",
        "(-0.280000, 1.429412, 0.299594)",
        "(-0.280000, 1.423467, 0.295117)",
        "(-0.280000, 1.417906, 0.290385)",
        "(-0.280000, 1.412707, 0.285398)",
        "(-0.280000, 1.407894, 0.280201)",
        "(-0.280000, 1.403480, 0.274846)",
        "(-0.280000, 1.399436, 0.269335)",
        "(-0.280000, 1.395769, 0.263718)",
        "(-0.280000, 1.392465, 0.258032)",
        "(-0.280000, 1.389515, 0.252323)",
        "(-0.280000, 1.386882, 0.246586)",
        "(-0.280000, 1.384550, 0.240863)",
        "(-0.280000, 1.382499, 0.235192)",
        "(-0.280000, 1.380688, 0.229552)",
        "(-0.280000, 1.379097, 0.223972)",
        "(-0.280000, 1.377701, 0.218474)",
        "(-0.280000, 1.376466, 0.213024)",
        "(-0.280000, 1.375370, 0.207634)",
        "(-0.280000, 1.374397, 0.202312)",
        "(-0.280000, 1.373523, 0.197014)",
        "(-0.280000, 1.372738, 0.191740)",
        "(-0.280000, 1.372035, 0.186489)",
        "(-0.280000, 1.371407, 0.181210)",
        "(-0.280000, 1.370859, 0.175900)",
        "(-0.280000, 1.370400, 0.170559)",
        "(-0.280000, 1.370040, 0.165136)",
        "(-0.280000, 1.369798, 0.159635)",
        "(-0.280000, 1.369697, 0.154061)",
        "(-0.280000, 1.369762, 0.148376)",
        "(-0.280000, 1.370022, 0.142594)",
        "(-0.280000, 1.370507, 0.136738)",
        "(-0.280000, 1.371251, 0.130782)",
        "(-0.280000, 1.372287, 0.124760)",
        "(-0.280000, 1.373645, 0.118694)",
        "(-0.280000, 1.375350, 0.112632)",
        "(-0.280000, 1.377437, 0.106569)",
        "(-0.280000, 1.379924, 0.100563)",
        "(-0.280000, 1.382818, 0.094675)",
        "(-0.280000, 1.386149, 0.088914)",
        "(-0.280000, 1.389912, 0.083347)",
        "(-0.280000, 1.394091, 0.078040)",
        "(-0.280000, 1.398703, 0.073008)",
        "(-0.280000, 1.403716, 0.068316)",
        "(-0.280000, 1.409090, 0.064018)",
        "(-0.280000, 1.414828, 0.060126)",
        "(-0.280000, 1.420875, 0.056687)",
        "(-0.280000, 1.427171, 0.053731)",
        "(-0.280000, 1.433710, 0.051255)",
        "(-0.280000, 1.440427, 0.049271)",
        "(-0.280000, 1.447255, 0.047775)",
        "(-0.280000, 1.454193, 0.046736)",
        "(-0.280000, 1.461184, 0.046125)",
        "(-0.280000, 1.468176, 0.045905)",
        "(-0.280000, 1.475192, 0.046066)",
        "(-0.280000, 1.482189, 0.046609)",
        "(-0.280000, 1.489124, 0.047530)",
        "(-0.280000, 1.496020, 0.048830)",
        "(-0.280000, 1.502835, 0.050504)",
        "(-0.280000, 1.509548, 0.052548)",
        "(-0.280000, 1.516121, 0.054946)",
        "(-0.280000, 1.522572, 0.057706)",
        "(-0.280000, 1.528864, 0.060814)",
        "(-0.280000, 1.534958, 0.064250)",
        "(-0.280000, 1.540875, 0.068023)",
        "(-0.280000, 1.546577, 0.072114)",
        "(-0.280000, 1.552032, 0.076495)",
        "(-0.280000, 1.557256, 0.081181)",
        "(-0.280000, 1.562216, 0.086144)",
        "(-0.280000, 1.566885, 0.091354)",
        "(-0.280000, 1.571277, 0.096827)",
        "(-0.280000, 1.575365, 0.102532)",
        "(-0.280000, 1.579124, 0.108432)",
        "(-0.280000, 1.582567, 0.114547)",
        "(-0.280000, 1.585672, 0.120840)",
        "(-0.280000, 1.588421, 0.127273)",
        "(-0.280000, 1.590824, 0.133867)",
        "(-0.280000, 1.592863, 0.140581)",
        "(-0.280000, 1.594529, 0.147376)",
        "(-0.280000, 1.595827, 0.154273)",
        "(-0.280000, 1.596747, 0.161230)",
        "(-0.280000, 1.597286, 0.168205)",
        "(-0.280000, 1.597444, 0.175221)",
        "(-0.280000, 1.597220, 0.182235)",
        "(-0.280000, 1.596614, 0.189226)",
        "(-0.280000, 1.595632, 0.196153)",
        "(-0.280000, 1.594270, 0.203037)",
        "(-0.280000, 1.592535, 0.209836)",
        "(-0.280000, 1.590439, 0.216511)",
        "(-0.280000, 1.587975, 0.223082)",
        "(-0.280000, 1.585156, 0.229509)",
        "(-0.280000, 1.582002, 0.235753)",
        "(-0.280000, 1.578502, 0.241836)",
        "(-0.280000, 1.574676, 0.247718)",
        "(-0.280000, 1.570548, 0.253367)",
        "(-0.280000, 1.566105, 0.258799)",
        "(-0.280000, 1.561373, 0.263980)",
        "(-0.280000, 1.556381, 0.268882)",
        "(-0.280000, 1.551113, 0.273519)",
        "(-0.280000, 1.545601, 0.277862)",
        "(-0.280000, 1.539878, 0.281886)",
        "(-0.280000, 1.533927, 0.285604)",
        "(-0.280000, 1.527781, 0.288992)",
        "(-0.280000, 1.521480, 0.292032)",
        "(-0.280000, 1.515003, 0.294732)",
        "(-0.280000, 1.508388, 0.297076)",
        "(-0.280000, 1.501676, 0.299050)",
        "(-0.280000, 1.494846, 0.300660)",
        "(-0.280000, 1.487938, 0.301896)",
        "(-0.280000, 1.480973, 0.302754)",
        "(-0.280000, 1.473994, 0.303230)",
        "(-0.280000, 1.466977, 0.303326)",
        "(-0.280000, 1.459965, 0.303039)",
        "(-0.280000, 1.453001, 0.302373)",
        "(-0.280000, 1.446062, 0.301326)",
        "(-0.280000, 1.439190, 0.299903)",
        "(-0.280000, 1.432427, 0.298113)",
        "(-0.280000, 1.425751, 0.295951)",
        "(-0.280000, 1.419202, 0.293428)",
        "(-0.280000, 1.412820, 0.290562)",
        "(-0.280000, 1.406585, 0.287343)",
        "(-0.280000, 1.400534, 0.283788)",
        "(-0.280000, 1.394703, 0.279922)",
        "(-0.280000, 1.389074, 0.275731)",
        "(-0.280000, 1.383682, 0.271240)",
        "(-0.280000, 1.378559, 0.266476)",
        "(-0.280000, 1.373687, 0.261426)",
        "(-0.280000, 1.369097, 0.256117)",
        "(-0.280000, 1.364816, 0.250583)",
        "(-0.280000, 1.360831, 0.244807)",
        "(-0.280000, 1.357166, 0.238823)",
        "(-0.280000, 1.353843, 0.232667)",
        "(-0.280000, 1.350850, 0.226319)",
        "(-0.280000, 1.348208, 0.219818)",
        "(-0.280000, 1.345924, 0.213183)",
        "(-0.280000, 1.344010, 0.206453)",
        "(-0.280000, 1.342460, 0.199609)",
        "(-0.280000, 1.341286, 0.192690)",
        "(-0.280000, 1.340493, 0.185740)",
        "(-0.280000, 1.340077, 0.178734)",
        "(-0.280000, 1.340044, 0.171717)",
        "(-0.280000, 1.340392, 0.164729)",
        "(-0.280000, 1.341122, 0.157750)",
        "(-0.280000, 1.342231, 0.150821)",
        "(-0.280000, 1.343711, 0.143983)",
        "(-0.280000, 1.345567, 0.137215)",
        "(-0.280000, 1.347788, 0.130559)",
        "(-0.280000, 1.350361, 0.124053)",
        "(-0.280000, 1.353293, 0.117677)",
        "(-0.280000, 1.356568, 0.111470)",
        "(-0.280000, 1.360164, 0.105470)",
        "(-0.280000, 1.364094, 0.099656)",
        "(-0.280000, 1.368335, 0.094065)",
        "(-0.280000, 1.372860, 0.088729)",
        "(-0.280000, 1.377684, 0.083632)",
        "(-0.280000, 1.382778, 0.078805)",
        "(-0.280000, 1.388111, 0.074277)",
        "(-0.280000, 1.393699, 0.070033)",
        "(-0.280000, 1.399511, 0.066099)",
        "(-0.280000, 1.405528, 0.062488)",
        "(-0.280000, 1.411713, 0.059220)",
        "(-0.280000, 1.418087, 0.056284)",
        "(-0.280000, 1.424612, 0.053700)",
        "(-0.280000, 1.431247, 0.051482)",
        "(-0.280000, 1.438014, 0.049622)",
        "(-0.280000, 1.444871, 0.048134)",
        "(-0.280000, 1.451779, 0.047024)",
        "(-0.280000, 1.458758, 0.046290)",
        "(-0.280000, 1.465767, 0.045938)",
        "(-0.280000, 1.472763, 0.045967)",
        "(-0.280000, 1.479768, 0.046378)",
        "(-0.280000, 1.486741, 0.047170)",
        "(-0.280000, 1.493639, 0.048337)",
        "(-0.280000, 1.500484, 0.049882)",
        "(-0.280000, 1.507235, 0.051798)",
        "(-0.280000, 1.513852, 0.054072)",
        "(-0.280000, 1.520354, 0.056710)",
        "(-0.280000, 1.526703, 0.059699)",
        "(-0.280000, 1.532862, 0.063019)",
        "(-0.280000, 1.538849, 0.066680)",
        "(-0.280000, 1.544627, 0.070661)",
        "(-0.280000, 1.550163, 0.074939)",
        "(-0.280000, 1.555475, 0.079525)",
        "(-0.280000, 1.560529, 0.084394)",
        "(-0.280000, 1.565309, 0.089531)",
        "(-0.280000, 1.569790, 0.094904)",
        "(-0.280000, 1.573984, 0.100530)",
        "(-0.280000, 1.577865, 0.106377)",
        "(-0.280000, 1.581412, 0.112407)",
        "(-0.280000, 1.584635, 0.118641)",
        "(-0.280000, 1.587514, 0.125041)",
        "(-0.280000, 1.590032, 0.131568)",
        "(-0.280000, 1.592198, 0.138243)",
        "(-0.280000, 1.593997, 0.145026)",
        "(-0.280000, 1.595420, 0.151876)",
        "(-0.280000, 1.596472, 0.158814)",
        "(-0.280000, 1.597143, 0.165799)",
        "(-0.280000, 1.597433, 0.172789)",
        "(-0.280000, 1.597341, 0.179806)",
        "(-0.280000, 1.596868, 0.186808)",
        "(-0.280000, 1.596016, 0.193752)",
        "(-0.280000, 1.594784, 0.200660)",
        "(-0.280000, 1.593178, 0.207492)",
        "(-0.280000, 1.591200, 0.214202)",
        "(-0.280000, 1.588807, 0.220797)",
        "(-0.280000, 1.585979, 0.227213)",
        "(-0.280000, 1.582713, 0.233384)",
        "(-0.280000, 1.578991, 0.239304)",
        "(-0.280000, 1.574834, 0.244906)",
        "(-0.280000, 1.570264, 0.250152)",
        "(-0.280000, 1.565328, 0.254989)",
        "(-0.280000, 1.560034, 0.259419)",
        "(-0.280000, 1.554440, 0.263403)",
        "(-0.280000, 1.548613, 0.266915)",
        "(-0.280000, 1.542564, 0.269969)",
        "(-0.280000, 1.536362, 0.272553)",
        "(-0.280000, 1.530074, 0.274670)",
        "(-0.280000, 1.523710, 0.276345)",
        "(-0.280000, 1.517330, 0.277592)",
        "(-0.280000, 1.510993, 0.278434)",
        "(-0.280000, 1.504693, 0.278905)",
        "(-0.280000, 1.498479, 0.279033)",
        "(-0.280000, 1.492390, 0.278856)",
        "(-0.280000, 1.486404, 0.278406)",
        "(-0.280000, 1.480550, 0.277718)",
        "(-0.280000, 1.474849, 0.276829)",
        "(-0.280000, 1.469263, 0.275766)",
        "(-0.280000, 1.463803, 0.274558)",
        "(-0.280000, 1.458475, 0.273235)",
        "(-0.280000, 1.453231, 0.271807)",
        "(-0.280000, 1.448071, 0.270294)",
        "(-0.280000, 1.442991, 0.268709)",
        "(-0.280000, 1.437941, 0.267048)",
        "(-0.280000, 1.432918, 0.265312)",
        "(-0.280000, 1.427904, 0.263497)",
        "(-0.280000, 1.422900, 0.261595)",
        "(-0.280000, 1.417861, 0.259581)",
        "(-0.280000, 1.412796, 0.257439)",
        "(-0.280000, 1.407714, 0.255154)",
        "(-0.280000, 1.402587, 0.252689)",
        "(-0.280000, 1.397433, 0.250023)",
        "(-0.280000, 1.392280, 0.247139)",
        "(-0.280000, 1.387112, 0.243995)",
        "(-0.280000, 1.381965, 0.240575)",
        "(-0.280000, 1.376880, 0.236868)",
        "(-0.280000, 1.371853, 0.232834)",
        "(-0.280000, 1.366935, 0.228468)",
        "(-0.280000, 1.362171, 0.223774)",
        "(-0.280000, 1.357570, 0.218719)",
        "(-0.280000, 1.353183, 0.213316)",
        "(-0.280000, 1.349056, 0.207585)",
        "(-0.280000, 1.345197, 0.201502)",
        "(-0.280000, 1.341650, 0.195095)",
        "(-0.280000, 1.338459, 0.188400)",
        "(-0.280000, 1.335670, 0.181393)",
        "(-0.280000, 1.334109, 0.174126)",
        "(-0.280000, 1.334335, 0.166813)",
        "(-0.280000, 1.334960, 0.159500)",
        "(-0.280000, 1.335983, 0.152233)",
        "(-0.280000, 1.337400, 0.145031)",
        "(-0.280000, 1.339202, 0.137940)",
        "(-0.280000, 1.341393, 0.130935)",
        "(-0.280000, 1.343963, 0.124060)",
        "(-0.280000, 1.346895, 0.117356)",
        "(-0.280000, 1.350197, 0.110802)",
        "(-0.280000, 1.353851, 0.104437)",
        "(-0.280000, 1.357834, 0.098299)",
        "(-0.280000, 1.362158, 0.092368)",
        "(-0.280000, 1.366799, 0.086683)",
        "(-0.280000, 1.371728, 0.081275)",
        "(-0.280000, 1.376959, 0.076127)",
        "(-0.280000, 1.382463, 0.071272)",
        "(-0.280000, 1.388206, 0.066737)",
        "(-0.280000, 1.394205, 0.062509)",
        "(-0.280000, 1.400430, 0.058622)",
        "(-0.280000, 1.407714, 0.056784)",
        "(-0.280000, 1.415038, 0.055435)",
        "(-0.280000, 1.422336, 0.054555)",
        "(-0.280000, 1.429545, 0.054111)",
        "(-0.280000, 1.436679, 0.054064)",
        "(-0.280000, 1.443688, 0.054378)",
        "(-0.280000, 1.450534, 0.055009)",
        "(-0.280000, 1.457247, 0.055920)",
        "(-0.280000, 1.463800, 0.057070)",
        "(-0.280000, 1.470195, 0.058421)",
        "(-0.280000, 1.476422, 0.059933)",
        "(-0.280000, 1.482531, 0.061585)",
        "(-0.280000, 1.488521, 0.063346)",
        "(-0.280000, 1.494396, 0.065191)",
        "(-0.280000, 1.500215, 0.067117)",
        "(-0.280000, 1.505985, 0.069110)",
        "(-0.280000, 1.511715, 0.071166)",
        "(-0.280000, 1.517462, 0.073302)",
        "(-0.280000, 1.523232, 0.075527)",
        "(-0.280000, 1.529022, 0.077853)",
        "(-0.280000, 1.534881, 0.080321)",
        "(-0.280000, 1.540796, 0.082955)",
        "(-0.280000, 1.546744, 0.085782)",
        "(-0.280000, 1.552752, 0.088857)",
        "(-0.280000, 1.558778, 0.092213)",
        "(-0.280000, 1.564770, 0.095876)",
        "(-0.280000, 1.570722, 0.099906)",
        "(-0.280000, 1.576557, 0.104327)",
        "(-0.280000, 1.582191, 0.109151)",
        "(-0.280000, 1.587584, 0.114422)",
        "(-0.280000, 1.591960, 0.120429)",
        "(-0.280000, 1.594723, 0.127205)",
        "(-0.280000, 1.597119, 0.134142)",
        "(-0.280000, 1.599135, 0.141199)",
        "(-0.280000, 1.600762, 0.148356)",
        "(-0.280000, 1.601994, 0.155568)",
        "(-0.280000, 1.602835, 0.162859)",
        "(-0.280000, 1.603276, 0.170185)",
        "(-0.280000, 1.603319, 0.177502)",
        "(-0.280000, 1.602961, 0.184833)",
        "(-0.280000, 1.602205, 0.192133)",
        "(-0.280000, 1.601057, 0.199360)",
        "(-0.280000, 1.599512, 0.206534)",
        "(-0.280000, 1.597578, 0.213615)",
        "(-0.280000, 1.595269, 0.220558)",
        "(-0.280000, 1.592578, 0.227386)",
        "(-0.280000, 1.589518, 0.234057)",
        "(-0.280000, 1.586110, 0.240532)",
        "(-0.280000, 1.582344, 0.246831)",
        "(-0.280000, 1.578232, 0.252910)",
        "(-0.280000, 1.572322, 0.257547)",
        "(-0.280000, 1.566175, 0.261753)",
        "(-0.280000, 1.559863, 0.265519)",
        "(-0.280000, 1.553455, 0.268851)",
        "(-0.280000, 1.546954, 0.271790)",
        "(-0.280000, 1.540421, 0.274348)",
        "(-0.280000, 1.533908, 0.276551)",
        "(-0.280000, 1.527404, 0.278443)",
        "(-0.280000, 1.520948, 0.280052)",
        "(-0.280000, 1.514555, 0.281413)",
        "(-0.280000, 1.508250, 0.282559)",
        "(-0.280000, 1.501996, 0.283529)",
        "(-0.280000, 1.495807, 0.284350)",
        "(-0.280000, 1.489689, 0.285049)",
        "(-0.280000, 1.483589, 0.285651)",
        "(-0.280000, 1.477507, 0.286171)",
        "(-0.280000, 1.471436, 0.286618)",
        "(-0.280000, 1.465316, 0.286999)",
        "(-0.280000, 1.459141, 0.287307)",
        "(-0.280000, 1.452904, 0.287532)",
        "(-0.280000, 1.446548, 0.287655)",
        "(-0.280000, 1.440073, 0.287648)",
        "(-0.280000, 1.433489, 0.287479)",
        "(-0.280000, 1.426751, 0.287107)",
        "(-0.280000, 1.419882, 0.286486)",
        "(-0.280000, 1.412918, 0.285571)",
        "(-0.280000, 1.405843, 0.284303)",
        "(-0.280000, 1.398715, 0.282631)",
        "(-0.280000, 1.391609, 0.280510)",
        "(-0.280000, 1.384540, 0.277882)",
        "(-0.280000, 1.378102, 0.274168)",
        "(-0.280000, 1.372828, 0.269097)",
        "(-0.280000, 1.367821, 0.263730)",
        "(-0.280000, 1.363115, 0.258098)",
        "(-0.280000, 1.358722, 0.252218)",
        "(-0.280000, 1.354669, 0.246127)",
        "(-0.280000, 1.350941, 0.239804)",
        "(-0.280000, 1.347564, 0.233288)",
        "(-0.280000, 1.344555, 0.226618)",
        "(-0.280000, 1.341906, 0.219774)",
        "(-0.280000, 1.339634, 0.212795)",
        "(-0.280000, 1.337750, 0.205725)",
        "(-0.280000, 1.336250, 0.198540)",
        "(-0.280000, 1.335143, 0.191285)",
        "(-0.280000, 1.334435, 0.184002)",
        "(-0.280000, 1.334124, 0.176669)",
        "(-0.280000, 1.334212, 0.169331)",
        "(-0.280000, 1.334698, 0.162030)",
        "(-0.280000, 1.335583, 0.154744)",
        "(-0.280000, 1.336873, 0.147519)",
        "(-0.280000, 1.340393, 0.140882)",
        "(-0.280000, 1.344303, 0.134544)",
        "(-0.280000, 1.348543, 0.128540)",
        "(-0.280000, 1.353047, 0.122893)",
        "(-0.280000, 1.357796, 0.117569)",
        "(-0.280000, 1.362728, 0.112579)",
        "(-0.280000, 1.367786, 0.107922)",
        "(-0.280000, 1.372962, 0.103553)",
        "(-0.280000, 1.378209, 0.099462)",
        "(-0.280000, 1.383500, 0.095623)",
        "(-0.280000, 1.388797, 0.092017)",
        "(-0.280000, 1.394118, 0.088592)",
        "(-0.280000, 1.399441, 0.085329)",
        "(-0.280000, 1.404749, 0.082207)",
        "(-0.280000, 1.410079, 0.079181)",
        "(-0.280000, 1.415427, 0.076237)",
        "(-0.280000, 1.420794, 0.073364)",
        "(-0.280000, 1.426232, 0.070532)",
        "(-0.280000, 1.431751, 0.067743)",
        "(-0.280000, 1.437359, 0.065006)",
        "(-0.280000, 1.443118, 0.062314)",
        "(-0.280000, 1.449038, 0.059692)",
        "(-0.280000, 1.455124, 0.057174)",
        "(-0.280000, 1.461434, 0.054779)",
        "(-0.280000, 1.467964, 0.052558)",
        "(-0.280000, 1.474699, 0.050568)",
        "(-0.280000, 1.481680, 0.048855)",
        "(-0.280000, 1.488872, 0.047490)",
        "(-0.280000, 1.496232, 0.046527)",
        "(-0.280000, 1.503790, 0.045949)",
        "(-0.280000, 1.511147, 0.046857)",
        "(-0.280000, 1.518026, 0.049351)",
        "(-0.280000, 1.524779, 0.052224)",
        "(-0.280000, 1.531366, 0.055460)",
        "(-0.280000, 1.537768, 0.059051)",
        "(-0.280000, 1.543945, 0.062973)",
        "(-0.280000, 1.549918, 0.067238)",
        "(-0.280000, 1.555649, 0.071822)",
        "(-0.280000, 1.561106, 0.076697)",
        "(-0.280000, 1.566306, 0.081877)",
        "(-0.280000, 1.571215, 0.087332)",
        "(-0.280000, 1.575806, 0.093029)",
        "(-0.280000, 1.580094, 0.098986)",
        "(-0.280000, 1.584050, 0.105168)",
        "(-0.280000, 1.587653, 0.111536)",
        "(-0.280000, 1.590915, 0.118111)",
        "(-0.280000, 1.593813, 0.124854)",
        "(-0.280000, 1.596332, 0.131724)",
        "(-0.280000, 1.598480, 0.138742)",
        "(-0.280000, 1.600243, 0.145866)",
        "(-0.280000, 1.601611, 0.153054)",
        "(-0.280000, 1.602589, 0.160328)",
        "(-0.280000, 1.603168, 0.167645)",
        "(-0.280000, 1.603349, 0.174959)",
        "(-0.280000, 1.603130, 0.182296)",
        "(-0.280000, 1.602512, 0.189609)",
        "(-0.280000, 1.601500, 0.196856)",
        "(-0.280000, 1.600091, 0.204058)",
        "(-0.280000, 1.598292, 0.211174)",
        "(-0.280000, 1.596107, 0.218180)",
        "(-0.280000, 1.593552, 0.225037)",
        "(-0.280000, 1.590619, 0.231765)",
        "(-0.280000, 1.587324, 0.238323)",
        "(-0.280000, 1.583688, 0.244672)",
        "(-0.280000, 1.579699, 0.250833)",
        "(-0.280000, 1.575381, 0.256768)",
        "(-0.280000, 1.570760, 0.262441)",
        "(-0.280000, 1.565822, 0.267871)",
        "(-0.280000, 1.560596, 0.273024)",
        "(-0.280000, 1.555114, 0.277870)",
        "(-0.280000, 1.549358, 0.282424)",
        "(-0.280000, 1.543363, 0.286658)",
        "(-0.280000, 1.537166, 0.290548)",
        "(-0.280000, 1.530746, 0.294105)",
        "(-0.280000, 1.524142, 0.297308)",
        "(-0.280000, 1.516943, 0.298972)",
        "(-0.280000, 1.509365, 0.299180)",
        "(-0.280000, 1.501922, 0.298984)",
        "(-0.280000, 1.494649, 0.298373)",
        "(-0.280000, 1.487528, 0.297393)",
        "(-0.280000, 1.480601, 0.296107)",
        "(-0.280000, 1.473897, 0.294579)",
        "(-0.280000, 1.467373, 0.292850)",
        "(-0.280000, 1.461039, 0.290970)",
        "(-0.280000, 1.454880, 0.288975)",
        "(-0.280000, 1.448891, 0.286900)",
        "(-0.280000, 1.443012, 0.284752)",
        "(-0.280000, 1.437234, 0.282549)",
        "(-0.280000, 1.431549, 0.280302)",
        "(-0.280000, 1.425897, 0.277993)",
        "(-0.280000, 1.420272, 0.275618)",
        "(-0.280000, 1.414675, 0.273168)",
        "(-0.280000, 1.409055, 0.270605)",
        "(-0.280000, 1.403423, 0.267910)",
        "(-0.280000, 1.397793, 0.265063)",
        "(-0.280000, 1.392134, 0.262016)",
        "(-0.280000, 1.386475, 0.258745)",
        "(-0.280000, 1.380850, 0.255230)",
        "(-0.280000, 1.375248, 0.251421)",
        "(-0.280000, 1.369719, 0.247301)",
        "(-0.280000, 1.364313, 0.242862)",
        "(-0.280000, 1.359038, 0.238059)",
        "(-0.280000, 1.353958, 0.232894)",
        "(-0.280000, 1.349134, 0.227378)",
        "(-0.280000, 1.344588, 0.221480)",
        "(-0.280000, 1.340387, 0.215224)",
        "(-0.280000, 1.338361, 0.208193)",
        "(-0.280000, 1.336725, 0.201038)",
        "(-0.280000, 1.335482, 0.193805)",
        "(-0.280000, 1.334634, 0.186515)",
        "(-0.280000, 1.334186, 0.179212)",
        "(-0.280000, 1.334136, 0.171872)",
        "(-0.280000, 1.334486, 0.164541)",
        "(-0.280000, 1.335232, 0.157262)",
        "(-0.280000, 1.336376, 0.150013)",
        "(-0.280000, 1.337914, 0.142836)",
        "(-0.280000, 1.339834, 0.135776)",
        "(-0.280000, 1.342143, 0.128809)",
        "(-0.280000, 1.344827, 0.121978)",
        "(-0.280000, 1.347871, 0.115324)",
        "(-0.280000, 1.351282, 0.108826)",
        "(-0.280000, 1.355042, 0.102523)",
        "(-0.280000, 1.359127, 0.096452)",
        "(-0.280000, 1.363550, 0.090595)",
        "(-0.280000, 1.368286, 0.084988)",
        "(-0.280000, 1.374285, 0.080639)",
        "(-0.280000, 1.381042, 0.077292)",
        "(-0.280000, 1.387912, 0.074437)",
        "(-0.280000, 1.394818, 0.072057)",
        "(-0.280000, 1.401785, 0.070160)",
        "(-0.280000, 1.408775, 0.068781)",
        "(-0.280000, 1.415737, 0.067941)",
        "(-0.280000, 1.422675, 0.067640)",
        "(-0.280000, 1.429525, 0.067878)",
        "(-0.280000, 1.436240, 0.068638)",
        "(-0.280000, 1.442755, 0.069889)",
        "(-0.280000, 1.449069, 0.071602)",
        "(-0.280000, 1.455123, 0.073729)",
        "(-0.280000, 1.460870, 0.076210)",
        "(-0.280000, 1.466323, 0.079003)",
        "(-0.280000, 1.471448, 0.082041)",
        "(-0.280000, 1.476229, 0.085253)",
        "(-0.280000, 1.480698, 0.088598)",
        "(-0.280000, 1.484855, 0.092009)",
        "(-0.280000, 1.488710, 0.095421)",
        "(-0.280000, 1.492319, 0.098808)",
        "(-0.280000, 1.495703, 0.102119)",
        "(-0.280000, 1.498897, 0.105313)",
        "(-0.280000, 1.501965, 0.108385)",
        "(-0.280000, 1.504943, 0.111313)",
        "(-0.280000, 1.507869, 0.114085)",
        "(-0.280000, 1.510808, 0.116724)",
        "(-0.280000, 1.513792, 0.119237)",
        "(-0.280000, 1.516850, 0.121640)",
        "(-0.280000, 1.520030, 0.123981)",
        "(-0.280000, 1.523350, 0.126290)",
        "(-0.280000, 1.526811, 0.128603)",
        "(-0.280000, 1.530442, 0.130981)",
        "(-0.280000, 1.534230, 0.133467)",
        "(-0.280000, 1.538160, 0.136107)",
        "(-0.280000, 1.542198, 0.138942)",
        "(-0.280000, 1.546335, 0.142033)",
        "(-0.280000, 1.550520, 0.145409)",
        "(-0.280000, 1.554691, 0.149093)",
        "(-0.280000, 1.558821, 0.153132)",
        "(-0.280000, 1.562838, 0.157533)",
        "(-0.280000, 1.566670, 0.162288)",
        "(-0.280000, 1.570279, 0.167426)",
        "(-0.280000, 1.573593, 0.172921)",
        "(-0.280000, 1.576545, 0.178736)",
        "(-0.280000, 1.579104, 0.184879)",
        "(-0.280000, 1.581213, 0.191299)",
        "(-0.280000, 1.582835, 0.197937)",
        "(-0.280000, 1.583953, 0.204791)",
        "(-0.280000, 1.584548, 0.211799)",
        "(-0.280000, 1.584621, 0.218902)",
        "(-0.280000, 1.584181, 0.226109)",
        "(-0.280000, 1.583253, 0.233376)",
        "(-0.280000, 1.581875, 0.240670)",
        "(-0.280000, 1.580069, 0.248031)",
        "(-0.280000, 1.576913, 0.254738)",
        "(-0.280000, 1.572400, 0.260498)",
        "(-0.280000, 1.567566, 0.266020)",
        "(-0.280000, 1.562438, 0.271271)",
        "(-0.280000, 1.557032, 0.276234)",
        "(-0.280000, 1.551380, 0.280882)",
        "(-0.280000, 1.545466, 0.285228)",
        "(-0.280000, 1.539324, 0.289246)",
        "(-0.280000, 1.532992, 0.292913)",
        "(-0.280000, 1.526450, 0.296239)",
        "(-0.280000, 1.519736, 0.299204)",
        "(-0.280000, 1.512892, 0.301791)",
        "(-0.280000, 1.505895, 0.304009)",
        "(-0.280000, 1.498789, 0.305842)",
        "(-0.280000, 1.491615, 0.307282)",
        "(-0.280000, 1.484351, 0.308332)",
        "(-0.280000, 1.477041, 0.308985)",
        "(-0.280000, 1.469728, 0.309238)",
        "(-0.280000, 1.462390, 0.309092)",
        "(-0.280000, 1.455071, 0.308547)",
        "(-0.280000, 1.447815, 0.307607)",
        "(-0.280000, 1.440598, 0.306270)",
        "(-0.280000, 1.433465, 0.304541)",
        "(-0.280000, 1.426458, 0.302433)",
        "(-0.280000, 1.419556, 0.299939)",
        "(-0.280000, 1.412799, 0.297073)",
        "(-0.280000, 1.406229, 0.293854)",
        "(-0.280000, 1.399823, 0.290270)",
        "(-0.280000, 1.393623, 0.286343)",
        "(-0.280000, 1.387646, 0.282084)",
        "(-0.280000, 1.381927, 0.277520)",
        "(-0.280000, 1.376448, 0.272636)",
        "(-0.280000, 1.371244, 0.267461)",
        "(-0.280000, 1.366343, 0.262028)",
        "(-0.280000, 1.361732, 0.256318)",
        "(-0.280000, 1.357439, 0.250365)",
        "(-0.280000, 1.353487, 0.244207)",
        "(-0.280000, 1.349866, 0.237823)",
        "(-0.280000, 1.346599, 0.231251)",
        "(-0.280000, 1.343702, 0.224532)",
        "(-0.280000, 1.341168, 0.217644)",
        "(-0.280000, 1.339013, 0.210628)",
        "(-0.280000, 1.337248, 0.203527)",
        "(-0.280000, 1.335868, 0.196319)",
        "(-0.280000, 1.334883, 0.189046)",
        "(-0.280000, 1.335545, 0.181686)",
        "(-0.280000, 1.337708, 0.174421)",
        "(-0.280000, 1.340214, 0.167410)",
        "(-0.280000, 1.343078, 0.160691)",
        "(-0.280000, 1.346341, 0.154249)",
        "(-0.280000, 1.350006, 0.148139)",
        "(-0.280000, 1.354050, 0.142410)",
        "(-0.280000, 1.358479, 0.137061)",
        "(-0.280000, 1.363248, 0.132138)",
        "(-0.280000, 1.368314, 0.127666)",
        "(-0.280000, 1.373611, 0.123671)",
        "(-0.280000, 1.379115, 0.120135)",
        "(-0.280000, 1.384752, 0.117069)",
        "(-0.280000, 1.390446, 0.114469)",
        "(-0.280000, 1.396174, 0.112296)",
        "(-0.280000, 1.401865, 0.110530)",
        "(-0.280000, 1.407453, 0.109137)",
        "(-0.280000, 1.412931, 0.108064)",
        "(-0.280000, 1.418249, 0.107267)",
        "(-0.280000, 1.423365, 0.106694)",
        "(-0.280000, 1.428298, 0.106288)",
        "(-0.280000, 1.433024, 0.105997)",
        "(-0.280000, 1.437534, 0.105768)",
        "(-0.280000, 1.441871, 0.105552)",
        "(-0.280000, 1.446040, 0.105306)",
        "(-0.280000, 1.450058, 0.104993)",
        "(-0.280000, 1.453987, 0.104582)",
        "(-0.280000, 1.457852, 0.104053)",
        "(-0.280000, 1.461685, 0.103396)",
        "(-0.280000, 1.465554, 0.102606)",
        "(-0.280000, 1.469493, 0.101691)",
        "(-0.280000, 1.473530, 0.100674)",
        "(-0.280000, 1.477729, 0.099574)",
        "(-0.280000, 1.482112, 0.098430)",
        "(-0.280000, 1.486707, 0.097285)",
        "(-0.280000, 1.491517, 0.096190)",
        "(-0.280000, 1.496584, 0.095192)",
        "(-0.280000, 1.501895, 0.094351)",
        "(-0.280000, 1.507425, 0.093727)",
        "(-0.280000, 1.513191, 0.093371)",
        "(-0.280000, 1.519149, 0.093341)",
        "(-0.280000, 1.525246, 0.093686)",
        "(-0.280000, 1.531478, 0.094453)",
        "(-0.280000, 1.537777, 0.095679)",
        "(-0.280000, 1.544071, 0.097388)",
        "(-0.280000, 1.550344, 0.099609)",
        "(-0.280000, 1.556522, 0.102348)",
        "(-0.280000, 1.562533, 0.105595)",
        "(-0.280000, 1.568368, 0.109361)",
        "(-0.280000, 1.573967, 0.113618)",
        "(-0.280000, 1.579285, 0.118327)",
        "(-0.280000, 1.584338, 0.123485)",
        "(-0.280000, 1.589107, 0.129046)",
        "(-0.280000, 1.593594, 0.134959)",
        "(-0.280000, 1.597845, 0.141234)",
        "(-0.280000, 1.600706, 0.148073)",
        "(-0.280000, 1.601953, 0.155282)",
        "(-0.280000, 1.602809, 0.162572)",
        "(-0.280000, 1.603266, 0.169897)",
        "(-0.280000, 1.603324, 0.177236)",
        "(-0.280000, 1.602983, 0.184545)",
        "(-0.280000, 1.602243, 0.191847)",
        "(-0.280000, 1.601105, 0.199098)",
        "(-0.280000, 1.599580, 0.206254)",
        "(-0.280000, 1.597662, 0.213338)",
        "(-0.280000, 1.595360, 0.220307)",
        "(-0.280000, 1.592691, 0.227120)",
        "(-0.280000, 1.589645, 0.233798)",
        "(-0.280000, 1.586241, 0.240300)",
        "(-0.280000, 1.582498, 0.246587)",
        "(-0.280000, 1.578407, 0.252681)",
        "(-0.280000, 1.573990, 0.258542)",
        "(-0.280000, 1.569275, 0.264137)",
        "(-0.280000, 1.564247, 0.269484)",
        "(-0.280000, 1.558935, 0.274548)",
        "(-0.280000, 1.553373, 0.279302)",
        "(-0.280000, 1.547542, 0.283759)",
        "(-0.280000, 1.541477, 0.287892)",
        "(-0.280000, 1.535215, 0.291678)",
        "(-0.280000, 1.528737, 0.295127)",
        "(-0.280000, 1.522080, 0.298218)",
        "(-0.280000, 1.515286, 0.300934)",
        "(-0.280000, 1.508333, 0.303284)",
        "(-0.280000, 1.501262, 0.305251)",
        "(-0.280000, 1.494094, 0.306830)",
        "(-0.280000, 1.486874, 0.308013)",
        "(-0.280000, 1.479577, 0.308804)",
        "(-0.280000, 1.472248, 0.309195)",
        "(-0.280000, 1.464931, 0.309188)",
        "(-0.280000, 1.457603, 0.308781)",
        "(-0.280000, 1.450308, 0.307975)",
        "(-0.280000, 1.443090, 0.306777)",
        "(-0.280000, 1.435926, 0.305184)",
        "(-0.280000, 1.428859, 0.303202)",
        "(-0.280000, 1.421932, 0.300846)",
        "(-0.280000, 1.415122, 0.298108)",
        "(-0.280000, 1.408472, 0.295003)",
        "(-0.280000, 1.402020, 0.291551)",
        "(-0.280000, 1.395747, 0.287742)",
        "(-0.280000, 1.389690, 0.283596)",
        "(-0.280000, 1.384674, 0.278170)",
        "(-0.280000, 1.380734, 0.271694)",
        "(-0.280000, 1.377212, 0.265135)",
        "(-0.280000, 1.374134, 0.258517)",
        "(-0.280000, 1.371453, 0.251847)",
        "(-0.280000, 1.369133, 0.245195)",
        "(-0.280000, 1.367135, 0.238616)",
        "(-0.280000, 1.365399, 0.232093)",
        "(-0.280000, 1.363890, 0.225661)",
        "(-0.280000, 1.362567, 0.219323)",
        "(-0.280000, 1.361398, 0.213094)",
        "(-0.280000, 1.360346, 0.206923)",
        "(-0.280000, 1.359393, 0.200814)",
        "(-0.280000, 1.358523, 0.194763)",
        "(-0.280000, 1.357724, 0.188710)",
        "(-0.280000, 1.356997, 0.182648)",
        "(-0.280000, 1.356347, 0.176572)",
        "(-0.280000, 1.355785, 0.170422)",
        "(-0.280000, 1.355331, 0.164194)",
        "(-0.280000, 1.355010, 0.157893)",
        "(-0.280000, 1.354849, 0.151468)",
        "(-0.280000, 1.354882, 0.144932)",
        "(-0.280000, 1.355143, 0.138304)",
        "(-0.280000, 1.355672, 0.131551)",
        "(-0.280000, 1.356506, 0.124706)",
        "(-0.280000, 1.357679, 0.117810)",
        "(-0.280000, 1.359233, 0.110848)",
        "(-0.280000, 1.361197, 0.103874)",
        "(-0.280000, 1.363593, 0.096949)",
        "(-0.280000, 1.366460, 0.090076)",
        "(-0.280000, 1.369807, 0.083325)",
        "(-0.280000, 1.374908, 0.078079)",
        "(-0.280000, 1.380308, 0.073109)",
        "(-0.280000, 1.385972, 0.068441)",
        "(-0.280000, 1.391882, 0.064089)",
        "(-0.280000, 1.398001, 0.060077)",
        "(-0.280000, 1.404348, 0.056393)",
        "(-0.280000, 1.410887, 0.053060)",
        "(-0.280000, 1.417577, 0.050096)",
        "(-0.280000, 1.424440, 0.047494)",
        "(-0.280000, 1.431434, 0.045269)",
        "(-0.280000, 1.438517, 0.043434)",
        "(-0.280000, 1.445711, 0.041982)",
        "(-0.280000, 1.452974, 0.040925)",
        "(-0.280000, 1.460261, 0.040267)",
        "(-0.280000, 1.467596, 0.040005)",
        "(-0.280000, 1.474934, 0.040143)",
        "(-0.280000, 1.482231, 0.040679)",
        "(-0.280000, 1.489511, 0.041614)",
        "(-0.280000, 1.496729, 0.042944)",
        "(-0.280000, 1.503481, 0.045995)",
        "(-0.280000, 1.509740, 0.050202)",
        "(-0.280000, 1.515627, 0.054751)",
        "(-0.280000, 1.521122, 0.059558)",
        "(-0.280000, 1.526253, 0.064616)",
        "(-0.280000, 1.530995, 0.069878)",
        "(-0.280000, 1.535335, 0.075293)",
        "(-0.280000, 1.539304, 0.080859)",
        "(-0.280000, 1.542894, 0.086524)",
        "(-0.280000, 1.546121, 0.092256)",
        "(-0.280000, 1.548992, 0.098004)",
        "(-0.280000, 1.551547, 0.103776)",
        "(-0.280000, 1.553801, 0.109530)",
        "(-0.280000, 1.555775, 0.115229)",
        "(-0.280000, 1.557508, 0.120893)",
        "(-0.280000, 1.559024, 0.126494)",
        "(-0.280000, 1.560345, 0.132011)",
        "(-0.280000, 1.561506, 0.137477)",
        "(-0.280000, 1.562528, 0.142881)",
        "(-0.280000, 1.563428, 0.148216)",
        "(-0.280000, 1.564230, 0.153525)",
        "(-0.280000, 1.564944, 0.158810)",
        "(-0.280000, 1.565575, 0.164070)",
        "(-0.280000, 1.566131, 0.169357)",
        "(-0.280000, 1.566607, 0.174673)",
        "(-0.280000, 1.566993, 0.180021)",
        "(-0.280000, 1.567279, 0.185448)",
        "(-0.280000, 1.567446, 0.190952)",
        "(-0.280000, 1.567471, 0.196526)",
        "(-0.280000, 1.567329, 0.202210)",
        "(-0.280000, 1.566990, 0.207988)",
        "(-0.280000, 1.566426, 0.213837)",
        "(-0.280000, 1.565600, 0.219782)",
        "(-0.280000, 1.564483, 0.225790)",
        "(-0.280000, 1.563042, 0.231836)",
        "(-0.280000, 1.561255, 0.237875)",
        "(-0.280000, 1.559086, 0.243909)",
        "(-0.280000, 1.556517, 0.249880)",
        "(-0.280000, 1.553543, 0.255729)",
        "(-0.280000, 1.550134, 0.261444)",
        "(-0.280000, 1.546296, 0.266958)",
        "(-0.280000, 1.542044, 0.272208)",
        "(-0.280000, 1.537365, 0.277177)",
        "(-0.280000, 1.532288, 0.281801)",
        "(-0.280000, 1.526856, 0.286025)",
        "(-0.280000, 1.521066, 0.289838)",
        "(-0.280000, 1.514973, 0.293195)",
        "(-0.280000, 1.508637, 0.296065)",
        "(-0.280000, 1.502065, 0.298452)",
        "(-0.280000, 1.495322, 0.300344)",
        "(-0.280000, 1.488474, 0.301747)",
        "(-0.280000, 1.481522, 0.302692)",
        "(-0.280000, 1.474524, 0.303207)",
        "(-0.280000, 1.467529, 0.303332)",
        "(-0.280000, 1.460516, 0.303076)",
        "(-0.280000, 1.453528, 0.302437)",
        "(-0.280000, 1.446605, 0.301422)",
        "(-0.280000, 1.439728, 0.300028)",
        "(-0.280000, 1.432936, 0.298261)",
        "(-0.280000, 1.426251, 0.296127)",
        "(-0.280000, 1.419712, 0.293640)",
        "(-0.280000, 1.413299, 0.290791)",
        "(-0.280000, 1.407050, 0.287598)",
        "(-0.280000, 1.401003, 0.284080)",
        "(-0.280000, 1.395138, 0.280226)",
        "(-0.280000, 1.389492, 0.276059)",
        "(-0.280000, 1.384098, 0.271604)",
        "(-0.280000, 1.378938, 0.266847)",
        "(-0.280000, 1.374045, 0.261817)",
        "(-0.280000, 1.369448, 0.256544)",
        "(-0.280000, 1.365130, 0.251011)",
        "(-0.280000, 1.361121, 0.245252)",
        "(-0.280000, 1.357443, 0.239301)",
        "(-0.280000, 1.354083, 0.233140)",
        "(-0.280000, 1.351064, 0.226805)",
        "(-0.280000, 1.348403, 0.220335)",
        "(-0.280000, 1.346090, 0.213709)",
        "(-0.280000, 1.344142, 0.206967)",
        "(-0.280000, 1.342569, 0.200151)",
        "(-0.280000, 1.341365, 0.193237)",
        "(-0.280000, 1.340540, 0.186268)",
        "(-0.280000, 1.340096, 0.179286)",
        "(-0.280000, 1.340033, 0.172269)",
        "(-0.280000, 1.340352, 0.165259)",
        "(-0.280000, 1.341053, 0.158276)",
        "(-0.280000, 1.342130, 0.151363)",
        "(-0.280000, 1.343586, 0.144499)",
        "(-0.280000, 1.345413, 0.137723)",
        "(-0.280000, 1.347600, 0.131078)",
        "(-0.280000, 1.350153, 0.124541)",
        "(-0.280000, 1.353059, 0.118153)",
        "(-0.280000, 1.356298, 0.111952)",
        "(-0.280000, 1.359880, 0.105918)",
        "(-0.280000, 1.363786, 0.100088)",
        "(-0.280000, 1.367991, 0.094496)",
        "(-0.280000, 1.372507, 0.089125)",
        "(-0.280000, 1.377309, 0.084008)",
        "(-0.280000, 1.382368, 0.079175)",
        "(-0.280000, 1.387698, 0.074610)",
        "(-0.280000, 1.393268, 0.070343)",
        "(-0.280000, 1.399046, 0.066397)",
        "(-0.280000, 1.405047, 0.062760)",
        "(-0.280000, 1.411238, 0.059456)",
        "(-0.280000, 1.417580, 0.056502)",
        "(-0.280000, 1.424094, 0.053890)",
        "(-0.280000, 1.430740, 0.051637)",
        "(-0.280000, 1.437478, 0.049755)",
        "(-0.280000, 1.444329, 0.048237)",
        "(-0.280000, 1.451253, 0.047095)",
        "(-0.280000, 1.458229, 0.046333)",
        "(-0.280000, 1.465215, 0.045952)",
        "(-0.280000, 1.472232, 0.045951)",
        "(-0.280000, 1.479239, 0.046333)",
        "(-0.280000, 1.486194, 0.047094)",
        "(-0.280000, 1.493118, 0.048235)",
        "(-0.280000, 1.499970, 0.049752)",
        "(-0.280000, 1.506708, 0.051634)",
        "(-0.280000, 1.513354, 0.053887)",
        "(-0.280000, 1.519868, 0.056498)",
        "(-0.280000, 1.526210, 0.059451)",
        "(-0.280000, 1.532401, 0.062755)",
        "(-0.280000, 1.538403, 0.066391)",
        "(-0.280000, 1.544181, 0.070337)",
        "(-0.280000, 1.549752, 0.074604)",
        "(-0.280000, 1.555082, 0.079168)",
        "(-0.280000, 1.560141, 0.084001)",
        "(-0.280000, 1.564943, 0.089117)",
        "(-0.280000, 1.569460, 0.094488)",
        "(-0.280000, 1.573665, 0.100079)",
        "(-0.280000, 1.577572, 0.105909)",
        "(-0.280000, 1.581155, 0.111943)",
        "(-0.280000, 1.584394, 0.118144)",
        "(-0.280000, 1.587300, 0.124532)",
        "(-0.280000, 1.589854, 0.131068)",
        "(-0.280000, 1.592047, 0.137734)",
        "(-0.280000, 1.593869, 0.144489)",
        "(-0.280000, 1.595325, 0.151353)",
        "(-0.280000, 1.596405, 0.158287)",
        "(-0.280000, 1.597104, 0.165248)",
        "(-0.280000, 1.597424, 0.172259)",
        "(-0.280000, 1.597362, 0.179276)",
        "(-0.280000, 1.596919, 0.186258)",
        "(-0.280000, 1.596094, 0.193227)",
        "(-0.280000, 1.594891, 0.200140)",
        "(-0.280000, 1.593318, 0.206957)",
        "(-0.280000, 1.591370, 0.213699)",
        "(-0.280000, 1.589058, 0.220325)",
        "(-0.280000, 1.586397, 0.226795)",
        "(-0.280000, 1.583379, 0.233131)",
        "(-0.280000, 1.580020, 0.239292)",
        "(-0.280000, 1.576342, 0.245243)",
        "(-0.280000, 1.572333, 0.251003)",
        "(-0.280000, 1.568016, 0.256536)",
        "(-0.280000, 1.563425, 0.261815)",
        "(-0.280000, 1.558573, 0.266888)",
        "(-0.280000, 1.553507, 0.271757)",
        "(-0.280000, 1.548267, 0.276428)",
        "(-0.280000, 1.542832, 0.280944)",
        "(-0.280000, 1.537223, 0.285303)",
        "(-0.280000, 1.531437, 0.289507)",
        "(-0.280000, 1.525484, 0.293546)",
        "(-0.280000, 1.519319, 0.297434)",
        "(-0.280000, 1.512948, 0.301146)",
        "(-0.280000, 1.506173, 0.303929)",
        "(-0.280000, 1.499070, 0.305778)",
        "(-0.280000, 1.491877, 0.307236)",
        "(-0.280000, 1.484638, 0.308298)",
        "(-0.280000, 1.477329, 0.308966)",
        "(-0.280000, 1.469994, 0.309236)",
        "(-0.280000, 1.462679, 0.309105)",
        "(-0.280000, 1.455358, 0.308576)",
        "(-0.280000, 1.448078, 0.307648)",
        "(-0.280000, 1.440881, 0.306330)",
        "(-0.280000, 1.433744, 0.304616)",
        "(-0.280000, 1.426711, 0.302516)",
        "(-0.280000, 1.419825, 0.300045)",
        "(-0.280000, 1.413062, 0.297193)",
        "(-0.280000, 1.406465, 0.293977)",
        "(-0.280000, 1.400072, 0.290418)",
        "(-0.280000, 1.393863, 0.286504)",
        "(-0.280000, 1.387877, 0.282258)",
        "(-0.280000, 1.382148, 0.277706)",
        "(-0.280000, 1.376659, 0.272834)",
        "(-0.280000, 1.371443, 0.267670)",
        "(-0.280000, 1.366516, 0.262230)",
        "(-0.280000, 1.361907, 0.256547)",
        "(-0.280000, 1.357601, 0.250604)",
        "(-0.280000, 1.353625, 0.244435)",
        "(-0.280000, 1.350002, 0.238078)",
        "(-0.280000, 1.346720, 0.231513)",
        "(-0.280000, 1.343801, 0.224779)",
        "(-0.280000, 1.341260, 0.217917)",
        "(-0.280000, 1.339090, 0.210906)",
        "(-0.280000, 1.337305, 0.203787)",
        "(-0.280000, 1.335915, 0.196604)",
        "(-0.280000, 1.334914, 0.189333)",
        "(-0.280000, 1.334311, 0.182018)",
        "(-0.280000, 1.334108, 0.174704)",
        "(-0.280000, 1.334303, 0.167367)",
        "(-0.280000, 1.334899, 0.160052)",
        "(-0.280000, 1.337187, 0.153016)",
        "(-0.280000, 1.340798, 0.146373)",
        "(-0.280000, 1.344738, 0.140059)",
        "(-0.280000, 1.348975, 0.134109)",
        "(-0.280000, 1.353542, 0.128516)",
        "(-0.280000, 1.358429, 0.123332)",
        "(-0.280000, 1.363607, 0.118602)",
        "(-0.280000, 1.369078, 0.114325)",
        "(-0.280000, 1.374790, 0.110538)",
        "(-0.280000, 1.380697, 0.107254)",
        "(-0.280000, 1.386726, 0.104486)",
        "(-0.280000, 1.392860, 0.102211)",
        "(-0.280000, 1.399023, 0.100423)",
        "(-0.280000, 1.405141, 0.099102)",
        "(-0.280000, 1.411201, 0.098206)",
        "(-0.280000, 1.417138, 0.097700)",
        "(-0.280000, 1.422895, 0.097535)",
        "(-0.280000, 1.428476, 0.097660)",
        "(-0.280000, 1.433841, 0.098020)",
        "(-0.280000, 1.438962, 0.098556)",
        "(-0.280000, 1.443867, 0.099216)",
        "(-0.280000, 1.448546, 0.099943)",
        "(-0.280000, 1.453001, 0.100686)",
        "(-0.280000, 1.457282, 0.101403)",
        "(-0.280000, 1.461407, 0.102056)",
        "(-0.280000, 1.465400, 0.102611)",
        "(-0.280000, 1.469325, 0.103050)",
        "(-0.280000, 1.473214, 0.103361)",
        "(-0.280000, 1.477099, 0.103540)",
        "(-0.280000, 1.481048, 0.103596)",
        "(-0.280000, 1.485091, 0.103546)",
        "(-0.280000, 1.489252, 0.103417)",
        "(-0.280000, 1.493589, 0.103242)",
        "(-0.280000, 1.498116, 0.103063)",
        "(-0.280000, 1.502849, 0.102928)",
        "(-0.280000, 1.507782, 0.102889)",
        "(-0.280000, 1.512945, 0.102999)",
        "(-0.280000, 1.518313, 0.103315)",
        "(-0.280000, 1.523849, 0.103888)",
        "(-0.280000, 1.529557, 0.104775)",
        "(-0.280000, 1.535383, 0.106022)",
        "(-0.280000, 1.541265, 0.107665)",
        "(-0.280000, 1.547188, 0.109749)",
        "(-0.280000, 1.553078, 0.112295)",
        "(-0.280000, 1.558861, 0.115311)",
        "(-0.280000, 1.564513, 0.118824)",
        "(-0.280000, 1.569961, 0.122822)",
        "(-0.280000, 1.575137, 0.127281)",
        "(-0.280000, 1.580031, 0.132209)",
        "(-0.280000, 1.584588, 0.137567)",
        "(-0.280000, 1.588775, 0.143305)",
        "(-0.280000, 1.592606, 0.149425)",
        "(-0.280000, 1.596074, 0.155878)",
        "(-0.280000, 1.599182, 0.162616)",
        "(-0.280000, 1.601933, 0.169658)",
        "(-0.280000, 1.603329, 0.176947)",
        "(-0.280000, 1.603004, 0.184257)",
        "(-0.280000, 1.602279, 0.191561)",
        "(-0.280000, 1.601158, 0.198814)",
        "(-0.280000, 1.599642, 0.205995)",
        "(-0.280000, 1.597744, 0.213061)",
        "(-0.280000, 1.595458, 0.220036)",
        "(-0.280000, 1.592794, 0.226875)",
        "(-0.280000, 1.589772, 0.233538)",
        "(-0.280000, 1.586381, 0.240047)",
        "(-0.280000, 1.582641, 0.246362)",
        "(-0.280000, 1.578574, 0.252445)",
        "(-0.280000, 1.574170, 0.258316)",
        "(-0.280000, 1.569452, 0.263938)",
        "(-0.280000, 1.564450, 0.269279)",
        "(-0.280000, 1.559149, 0.274355)",
        "(-0.280000, 1.553580, 0.279134)",
        "(-0.280000, 1.547776, 0.283590)",
        "(-0.280000, 1.541720, 0.287736)",
        "(-0.280000, 1.535447, 0.291546)",
        "(-0.280000, 1.528995, 0.294998)",
        "(-0.280000, 1.522345, 0.298104)",
        "(-0.280000, 1.515536, 0.300842)",
        "(-0.280000, 1.508609, 0.303199)",
        "(-0.280000, 1.501542, 0.305181)",
        "(-0.280000, 1.494378, 0.306775)",
        "(-0.280000, 1.487160, 0.307974)",
        "(-0.280000, 1.479865, 0.308780)",
        "(-0.280000, 1.472537, 0.309188)",
        "(-0.280000, 1.465197, 0.309195)",
        "(-0.280000, 1.457891, 0.308805)",
        "(-0.280000, 1.450594, 0.308014)",
        "(-0.280000, 1.443351, 0.306828)",
        "(-0.280000, 1.436206, 0.305254)",
        "(-0.280000, 1.429135, 0.303287)",
        "(-0.280000, 1.422181, 0.300938)",
        "(-0.280000, 1.415387, 0.298223)",
        "(-0.280000, 1.408994, 0.294603)",
        "(-0.280000, 1.403138, 0.290122)",
        "(-0.280000, 1.397526, 0.285505)",
        "(-0.280000, 1.392110, 0.280738)",
        "(-0.280000, 1.386897, 0.275841)",
        "(-0.280000, 1.381893, 0.270829)",
        "(-0.280000, 1.377068, 0.265667)",
        "(-0.280000, 1.372440, 0.260360)",
        "(-0.280000, 1.368038, 0.254911)",
        "(-0.280000, 1.363859, 0.249271)",
        "(-0.280000, 1.359954, 0.243440)",
        "(-0.280000, 1.356375, 0.237428)",
        "(-0.280000, 1.353119, 0.231212)",
        "(-0.280000, 1.350207, 0.224827)",
        "(-0.280000, 1.347654, 0.218313)",
        "(-0.280000, 1.345453, 0.211650)",
        "(-0.280000, 1.343618, 0.204877)",
        "(-0.280000, 1.342155, 0.198013)",
        "(-0.280000, 1.341071, 0.191102)",
        "(-0.280000, 1.340363, 0.184120)",
        "(-0.280000, 1.340036, 0.177110)",
        "(-0.280000, 1.340090, 0.170114)",
        "(-0.280000, 1.340527, 0.163110)",
        "(-0.280000, 1.341345, 0.156141)",
        "(-0.280000, 1.342537, 0.149247)",
        "(-0.280000, 1.344108, 0.142407)",
        "(-0.280000, 1.346048, 0.135664)",
        "(-0.280000, 1.348346, 0.129056)",
        "(-0.280000, 1.351008, 0.122563)",
        "(-0.280000, 1.354020, 0.116224)",
        "(-0.280000, 1.357363, 0.110078)",
        "(-0.280000, 1.361046, 0.104105)",
        "(-0.280000, 1.365049, 0.098341)",
        "(-0.280000, 1.369346, 0.092821)",
        "(-0.280000, 1.373952, 0.087526)",
        "(-0.280000, 1.378839, 0.082490)",
        "(-0.280000, 1.383978, 0.077742)",
        "(-0.280000, 1.389384, 0.073268)",
        "(-0.280000, 1.395025, 0.069094)",
        "(-0.280000, 1.400868, 0.065245)",
        "(-0.280000, 1.406929, 0.061710)",
        "(-0.280000, 1.413175, 0.058509)",
        "(-0.280000, 1.419585, 0.055654)",
        "(-0.280000, 1.426121, 0.053160)",
        "(-0.280000, 1.432804, 0.051018)",
        "(-0.280000, 1.439594, 0.049244)",
        "(-0.280000, 1.446449, 0.047846)",
        "(-0.280000, 1.453391, 0.046821)",
        "(-0.280000, 1.460379, 0.046175)",
        "(-0.280000, 1.467370, 0.045911)",
        "(-0.280000, 1.474386, 0.046028)",
        "(-0.280000, 1.481386, 0.046527)",
        "(-0.280000, 1.488327, 0.047404)",
        "(-0.280000, 1.495231, 0.048661)",
        "(-0.280000, 1.502056, 0.050293)",
        "(-0.280000, 1.508762, 0.052287)",
        "(-0.280000, 1.515369, 0.054651)",
        "(-0.280000, 1.521838, 0.057371)",
        "(-0.280000, 1.528130, 0.060430)",
        "(-0.280000, 1.534265, 0.063837)",
        "(-0.280000, 1.540205, 0.067573)",
        "(-0.280000, 1.545921, 0.071608)",
        "(-0.280000, 1.551458, 0.075924)",
        "(-0.280000, 1.556813, 0.080472)",
        "(-0.280000, 1.561989, 0.085215)",
        "(-0.280000, 1.567031, 0.090165)",
        "(-0.280000, 1.571933, 0.095306)",
        "(-0.280000, 1.576700, 0.100638)",
        "(-0.280000, 1.581319, 0.106153)",
        "(-0.280000, 1.585809, 0.111894)",
        "(-0.280000, 1.590145, 0.117858)",
        "(-0.280000, 1.593598, 0.124318)",
        "(-0.280000, 1.596154, 0.131198)",
        "(-0.280000, 1.598331, 0.138207)",
        "(-0.280000, 1.600118, 0.145303)",
        "(-0.280000, 1.601521, 0.152507)",
        "(-0.280000, 1.602528, 0.159776)",
        "(-0.280000, 1.603137, 0.167068)",
        "(-0.280000, 1.603349, 0.174404)",
        "(-0.280000, 1.603161, 0.181741)",
        "(-0.280000, 1.602575, 0.189035)",
        "(-0.280000, 1.601591, 0.196308)",
        "(-0.280000, 1.600212, 0.203517)",
        "(-0.280000, 1.598447, 0.210618)",
        "(-0.280000, 1.596293, 0.217634)",
        "(-0.280000, 1.593759, 0.224522)",
        "(-0.280000, 1.590863, 0.231241)",
        "(-0.280000, 1.587596, 0.237813)",
        "(-0.280000, 1.583975, 0.244198)",
        "(-0.280000, 1.580025, 0.250356)",
        "(-0.280000, 1.575732, 0.256309)",
        "(-0.280000, 1.571121, 0.262019)",
        "(-0.280000, 1.566206, 0.267470)",
        "(-0.280000, 1.561017, 0.272629)",
        "(-0.280000, 1.555539, 0.277513)",
        "(-0.280000, 1.549802, 0.282091)",
        "(-0.280000, 1.543843, 0.286337)",
        "(-0.280000, 1.537643, 0.290265)",
        "(-0.280000, 1.531238, 0.293849)",
        "(-0.280000, 1.524668, 0.297069)",
        "(-0.280000, 1.517912, 0.299935)",
        "(-0.280000, 1.511009, 0.302430)",
        "(-0.280000, 1.504002, 0.304538)",
        "(-0.280000, 1.496870, 0.306267)",
        "(-0.280000, 1.489653, 0.307605)",
        "(-0.280000, 1.482397, 0.308546)",
        "(-0.280000, 1.475078, 0.309092)",
        "(-0.280000, 1.467740, 0.309238)",
        "(-0.280000, 1.460509, 0.307671)",
        "(-0.280000, 1.453536, 0.304749)",
        "(-0.280000, 1.446856, 0.301466)",
        "(-0.280000, 1.440508, 0.297860)",
        "(-0.280000, 1.434466, 0.293936)",
        "(-0.280000, 1.428763, 0.289733)",
        "(-0.280000, 1.423424, 0.285300)",
        "(-0.280000, 1.418419, 0.280645)",
        "(-0.280000, 1.413764, 0.275816)",
        "(-0.280000, 1.409452, 0.270849)",
        "(-0.280000, 1.405485, 0.265794)",
        "(-0.280000, 1.401823, 0.260653)",
        "(-0.280000, 1.398459, 0.255468)",
        "(-0.280000, 1.395381, 0.250282)",
        "(-0.280000, 1.392546, 0.245082)",
        "(-0.280000, 1.389937, 0.239899)",
        "(-0.280000, 1.387535, 0.234760)",
        "(-0.280000, 1.385300, 0.229638)",
        "(-0.280000, 1.383214, 0.224549)",
        "(-0.280000, 1.381260, 0.219504)",
        "(-0.280000, 1.379408, 0.214464)",
        "(-0.280000, 1.377648, 0.209430)",
        "(-0.280000, 1.375973, 0.204404)",
        "(-0.280000, 1.374367, 0.199336)",
        "(-0.280000, 1.372834, 0.194224)",
        "(-0.280000, 1.371382, 0.189063)",
        "(-0.280000, 1.370012, 0.183804)",
        "(-0.280000, 1.368743, 0.178445)",
        "(-0.280000, 1.367599, 0.172990)",
        "(-0.280000, 1.366596, 0.167393)",
        "(-0.280000, 1.365768, 0.161665)",
        "(-0.280000, 1.365146, 0.155821)",
        "(-0.280000, 1.364761, 0.149831)",
        "(-0.280000, 1.364650, 0.143722)",
        "(-0.280000, 1.364847, 0.137510)",
        "(-0.280000, 1.365385, 0.131235)",
        "(-0.280000, 1.366299, 0.124888)",
        "(-0.280000, 1.367616, 0.118523)",
        "(-0.280000, 1.369355, 0.112196)",
        "(-0.280000, 1.371547, 0.105913)",
        "(-0.280000, 1.374200, 0.099740)",
        "(-0.280000, 1.377310, 0.093743)",
        "(-0.280000, 1.380896, 0.087936)",
        "(-0.280000, 1.384941, 0.082387)",
        "(-0.280000, 1.389415, 0.077158)",
        "(-0.280000, 1.394321, 0.072260)",
        "(-0.280000, 1.399616, 0.067748)",
        "(-0.280000, 1.405246, 0.063664)",
        "(-0.280000, 1.411205, 0.060006)",
        "(-0.280000, 1.417431, 0.056798)",
        "(-0.280000, 1.423858, 0.054049)",
        "(-0.280000, 1.430478, 0.051727)",
        "(-0.280000, 1.437231, 0.049817)",
        "(-0.280000, 1.444060, 0.048298)",
        "(-0.280000, 1.450989, 0.047199)",
        "(-0.280000, 1.457972, 0.046567)",
        "(-0.280000, 1.464953, 0.046436)",
        "(-0.280000, 1.471934, 0.046826)",
        "(-0.280000, 1.478849, 0.047751)",
        "(-0.280000, 1.485651, 0.049210)",
        "(-0.280000, 1.492274, 0.051186)",
        "(-0.280000, 1.498713, 0.053673)",
        "(-0.280000, 1.504907, 0.056638)",
        "(-0.280000, 1.510802, 0.060037)",
        "(-0.280000, 1.516403, 0.063851)",
        "(-0.280000, 1.521667, 0.068026)",
        "(-0.280000, 1.526564, 0.072502)",
        "(-0.280000, 1.531111, 0.077260)",
        "(-0.280000, 1.535292, 0.082238)",
        "(-0.280000, 1.539096, 0.087375)",
        "(-0.280000, 1.542558, 0.092659)",
        "(-0.280000, 1.545680, 0.098034)",
        "(-0.280000, 1.548473, 0.103448)",
        "(-0.280000, 1.550977, 0.108903)",
        "(-0.280000, 1.553210, 0.114358)",
        "(-0.280000, 1.555194, 0.119777)",
        "(-0.280000, 1.556968, 0.125179)",
        "(-0.280000, 1.558555, 0.130540)",
        "(-0.280000, 1.559977, 0.135843)",
        "(-0.280000, 1.561267, 0.141123)",
        "(-0.280000, 1.562441, 0.146371)",
        "(-0.280000, 1.563514, 0.151582)",
        "(-0.280000, 1.564506, 0.156805)",
        "(-0.280000, 1.565419, 0.162040)",
        "(-0.280000, 1.566258, 0.167306)",
        "(-0.280000, 1.567018, 0.172606)",
        "(-0.280000, 1.567695, 0.177990)",
        "(-0.280000, 1.568273, 0.183459)",
        "(-0.280000, 1.568735, 0.189011)",
        "(-0.280000, 1.569061, 0.194692)",
        "(-0.280000, 1.569224, 0.200492)",
        "(-0.280000, 1.569196, 0.206396)",
        "(-0.280000, 1.568947, 0.212441)",
        "(-0.280000, 1.568447, 0.218600)",
        "(-0.280000, 1.567666, 0.224844)",
        "(-0.280000, 1.566570, 0.231196)",
        "(-0.280000, 1.565131, 0.237613)",
        "(-0.280000, 1.563331, 0.244054)",
        "(-0.280000, 1.561136, 0.250527)",
        "(-0.280000, 1.558533, 0.256982)",
        "(-0.280000, 1.555517, 0.263368)",
        "(-0.280000, 1.552063, 0.269690)",
        "(-0.280000, 1.548174, 0.275895)",
        "(-0.280000, 1.543871, 0.281943)",
        "(-0.280000, 1.539151, 0.287875)",
        "(-0.280000, 1.533479, 0.292647)",
        "(-0.280000, 1.526971, 0.295990)",
        "(-0.280000, 1.520270, 0.298984)",
        "(-0.280000, 1.513416, 0.301608)",
        "(-0.280000, 1.506429, 0.303855)",
        "(-0.280000, 1.499351, 0.305712)",
        "(-0.280000, 1.492162, 0.307186)",
        "(-0.280000, 1.484902, 0.308266)",
        "(-0.280000, 1.477617, 0.308948)",
        "(-0.280000, 1.470283, 0.309232)",
        "(-0.280000, 1.462945, 0.309117)",
        "(-0.280000, 1.455646, 0.308604)",
        "(-0.280000, 1.448363, 0.307692)",
        "(-0.280000, 1.441141, 0.306384)",
        "(-0.280000, 1.434023, 0.304691)",
        "(-0.280000, 1.426986, 0.302606)",
        "(-0.280000, 1.420073, 0.300141)",
        "(-0.280000, 1.413325, 0.297312)",
        "(-0.280000, 1.406721, 0.294110)",
        "(-0.280000, 1.400301, 0.290553)",
        "(-0.280000, 1.394103, 0.286664)",
        "(-0.280000, 1.388108, 0.282431)",
        "(-0.280000, 1.382352, 0.277877)",
        "(-0.280000, 1.376869, 0.273031)",
        "(-0.280000, 1.371643, 0.267879)",
        "(-0.280000, 1.366705, 0.262449)",
        "(-0.280000, 1.362083, 0.256776)",
        "(-0.280000, 1.357764, 0.250842)",
        "(-0.280000, 1.353775, 0.244681)",
        "(-0.280000, 1.350128, 0.238312)",
        "(-0.280000, 1.346843, 0.231774)",
        "(-0.280000, 1.343909, 0.225047)",
        "(-0.280000, 1.341346, 0.218169)",
        "(-0.280000, 1.339168, 0.211184)",
        "(-0.280000, 1.337368, 0.204069)",
        "(-0.280000, 1.335959, 0.196866)",
        "(-0.280000, 1.334946, 0.189620)",
        "(-0.280000, 1.334328, 0.182306)",
        "(-0.280000, 1.334108, 0.174970)",
        "(-0.280000, 1.334288, 0.167655)",
        "(-0.280000, 1.334868, 0.160339)",
        "(-0.280000, 1.335845, 0.153065)",
        "(-0.280000, 1.337212, 0.145877)",
        "(-0.280000, 1.338974, 0.138752)",
        "(-0.280000, 1.341122, 0.131734)",
        "(-0.280000, 1.344802, 0.125326)",
        "(-0.280000, 1.349806, 0.119632)",
        "(-0.280000, 1.355014, 0.114312)",
        "(-0.280000, 1.360419, 0.109403)",
        "(-0.280000, 1.366031, 0.104885)",
        "(-0.280000, 1.371801, 0.100776)",
        "(-0.280000, 1.377677, 0.097083)",
        "(-0.280000, 1.383660, 0.093778)",
        "(-0.280000, 1.389699, 0.090860)",
        "(-0.280000, 1.395762, 0.088310)",
        "(-0.280000, 1.401802, 0.086116)",
        "(-0.280000, 1.407828, 0.084238)",
        "(-0.280000, 1.413803, 0.082657)",
        "(-0.280000, 1.419690, 0.081349)",
        "(-0.280000, 1.425515, 0.080275)",
        "(-0.280000, 1.431252, 0.079411)",
        "(-0.280000, 1.436884, 0.078730)",
        "(-0.280000, 1.442448, 0.078202)",
        "(-0.280000, 1.447933, 0.077806)",
        "(-0.280000, 1.453335, 0.077521)",
        "(-0.280000, 1.458702, 0.077332)",
        "(-0.280000, 1.464033, 0.077228)",
        "(-0.280000, 1.469332, 0.077203)",
        "(-0.280000, 1.474647, 0.077256)",
        "(-0.280000, 1.479983, 0.077392)",
        "(-0.280000, 1.485339, 0.077620)",
        "(-0.280000, 1.490764, 0.077957)",
        "(-0.280000, 1.496251, 0.078421)",
        "(-0.280000, 1.501791, 0.079034)",
        "(-0.280000, 1.507422, 0.079826)",
        "(-0.280000, 1.513123, 0.080823)",
        "(-0.280000, 1.518869, 0.082054)",
        "(-0.280000, 1.524680, 0.083554)",
        "(-0.280000, 1.530520, 0.085352)",
        "(-0.280000, 1.536362, 0.087475)",
        "(-0.280000, 1.542157, 0.089942)",
        "(-0.280000, 1.547903, 0.092787)",
        "(-0.280000, 1.553541, 0.096022)",
        "(-0.280000, 1.559011, 0.099647)",
        "(-0.280000, 1.564298, 0.103687)",
        "(-0.280000, 1.569337, 0.108132)",
        "(-0.280000, 1.574066, 0.112956)",
        "(-0.280000, 1.578466, 0.118173)",
        "(-0.280000, 1.582479, 0.123745)",
        "(-0.280000, 1.586054, 0.129626)",
        "(-0.280000, 1.589179, 0.135814)",
        "(-0.280000, 1.591816, 0.142251)",
        "(-0.280000, 1.593942, 0.148874)",
        "(-0.280000, 1.595561, 0.155676)",
        "(-0.280000, 1.596669, 0.162591)",
        "(-0.280000, 1.597280, 0.169555)",
        "(-0.280000, 1.597422, 0.176569)",
        "(-0.280000, 1.597134, 0.183580)",
        "(-0.280000, 1.596449, 0.190543)",
        "(-0.280000, 1.595334, 0.197469)",
        "(-0.280000, 1.593759, 0.204302)",
        "(-0.280000, 1.591708, 0.210976)",
        "(-0.280000, 1.589162, 0.217488)",
        "(-0.280000, 1.586128, 0.223771)",
        "(-0.280000, 1.582622, 0.229780)",
        "(-0.280000, 1.578681, 0.235457)",
        "(-0.280000, 1.574311, 0.240800)",
        "(-0.280000, 1.569564, 0.245762)",
        "(-0.280000, 1.564497, 0.250304)",
        "(-0.280000, 1.559128, 0.254438)",
        "(-0.280000, 1.553521, 0.258139)",
        "(-0.280000, 1.547741, 0.261397)",
        "(-0.280000, 1.541804, 0.264236)",
        "(-0.280000, 1.535771, 0.266657)",
        "(-0.280000, 1.529704, 0.268671)",
        "(-0.280000, 1.523604, 0.270314)",
        "(-0.280000, 1.517524, 0.271606)",
        "(-0.280000, 1.511510, 0.272573)",
        "(-0.280000, 1.505545, 0.273252)",
        "(-0.280000, 1.499666, 0.273674)",
        "(-0.280000, 1.493899, 0.273870)",
        "(-0.280000, 1.488213, 0.273873)",
        "(-0.280000, 1.482624, 0.273710)",
        "(-0.280000, 1.477142, 0.273409)",
        "(-0.280000, 1.471724, 0.272990)",
        "(-0.280000, 1.466371, 0.272470)",
        "(-0.280000, 1.461084, 0.271866)",
        "(-0.280000, 1.455813, 0.271180)",
        "(-0.280000, 1.450553, 0.270418)",
        "(-0.280000, 1.445288, 0.269574)",
        "(-0.280000, 1.440016, 0.268644)",
        "(-0.280000, 1.434689, 0.267610)",
        "(-0.280000, 1.429312, 0.266455)",
        "(-0.280000, 1.423892, 0.265164)",
        "(-0.280000, 1.418393, 0.263703)",
        "(-0.280000, 1.412831, 0.262051)",
        "(-0.280000, 1.407229, 0.260184)",
        "(-0.280000, 1.401563, 0.258065)",
        "(-0.280000, 1.395866, 0.255670)",
        "(-0.280000, 1.390176, 0.252982)",
        "(-0.280000, 1.384483, 0.249961)",
        "(-0.280000, 1.378833, 0.246595)",
        "(-0.280000, 1.373274, 0.242878)",
        "(-0.280000, 1.367807, 0.238775)",
        "(-0.280000, 1.362484, 0.234289)",
        "(-0.280000, 1.357356, 0.229434)",
        "(-0.280000, 1.352426, 0.224182)",
        "(-0.280000, 1.347741, 0.218553)",
        "(-0.280000, 1.343351, 0.212575)",
        "(-0.280000, 1.339298, 0.206215)",
        "(-0.280000, 1.336403, 0.199370)",
        "(-0.280000, 1.335253, 0.192144)",
        "(-0.280000, 1.334497, 0.184844)",
        "(-0.280000, 1.334139, 0.177513)",
        "(-0.280000, 1.334181, 0.170174)",
        "(-0.280000, 1.334622, 0.162870)",
        "(-0.280000, 1.335461, 0.155579)",
        "(-0.280000, 1.336697, 0.148344)",
        "(-0.280000, 1.338320, 0.141210)",
        "(-0.280000, 1.340335, 0.134152)",
        "(-0.280000, 1.342731, 0.127215)",
        "(-0.280000, 1.345493, 0.120439)",
        "(-0.280000, 1.348629, 0.113804)",
        "(-0.280000, 1.352122, 0.107349)",
        "(-0.280000, 1.355949, 0.101112)",
        "(-0.280000, 1.360123, 0.095075)",
        "(-0.280000, 1.364619, 0.089275)",
        "(-0.280000, 1.369410, 0.083744)",
        "(-0.280000, 1.374510, 0.078466)",
        "(-0.280000, 1.379897, 0.073481)",
        "(-0.280000, 1.386707, 0.070310)",
        "(-0.280000, 1.393648, 0.067612)",
        "(-0.280000, 1.400651, 0.065380)",
        "(-0.280000, 1.407650, 0.063592)",
        "(-0.280000, 1.414648, 0.062209)",
        "(-0.280000, 1.421592, 0.061203)",
        "(-0.280000, 1.428435, 0.060540)",
        "(-0.280000, 1.435199, 0.060176)",
        "(-0.280000, 1.441852, 0.060077)",
        "(-0.280000, 1.448387, 0.060205)",
        "(-0.280000, 1.454787, 0.060524)",
        "(-0.280000, 1.461098, 0.061001)",
        "(-0.280000, 1.467312, 0.061608)",
        "(-0.280000, 1.473428, 0.062319)",
        "(-0.280000, 1.479505, 0.063120)",
        "(-0.280000, 1.485547, 0.063997)",
        "(-0.280000, 1.491560, 0.064942)",
        "(-0.280000, 1.497606, 0.065963)",
        "(-0.280000, 1.503690, 0.067066)",
        "(-0.280000, 1.509814, 0.068266)",
        "(-0.280000, 1.516032, 0.069592)",
        "(-0.280000, 1.522335, 0.071071)",
        "(-0.280000, 1.528708, 0.072732)",
        "(-0.280000, 1.535186, 0.074627)",
        "(-0.280000, 1.541734, 0.076793)",
        "(-0.280000, 1.548307, 0.079268)",
        "(-0.280000, 1.554908, 0.082112)",
        "(-0.280000, 1.561469, 0.085361)",
        "(-0.280000, 1.567920, 0.089031)",
        "(-0.280000, 1.574297, 0.093128)",
        "(-0.280000, 1.579617, 0.098290)",
        "(-0.280000, 1.583601, 0.104427)",
        "(-0.280000, 1.587256, 0.110792)",
        "(-0.280000, 1.590558, 0.117346)",
        "(-0.280000, 1.593498, 0.124071)",
        "(-0.280000, 1.596061, 0.130925)",
        "(-0.280000, 1.598253, 0.137929)",
        "(-0.280000, 1.600060, 0.145043)",
        "(-0.280000, 1.601473, 0.152222)",
        "(-0.280000, 1.602496, 0.159490)",
        "(-0.280000, 1.603122, 0.166802)",
        "(-0.280000, 1.603348, 0.174116)",
        "(-0.280000, 1.603176, 0.181453)",
        "(-0.280000, 1.602604, 0.188770)",
        "(-0.280000, 1.601637, 0.196023)",
        "(-0.280000, 1.600273, 0.203234)",
        "(-0.280000, 1.598518, 0.210361)",
        "(-0.280000, 1.596385, 0.217360)",
        "(-0.280000, 1.593866, 0.224253)",
        "(-0.280000, 1.590975, 0.231000)",
        "(-0.280000, 1.587731, 0.237558)",
        "(-0.280000, 1.584124, 0.243950)",
        "(-0.280000, 1.580174, 0.250136)",
        "(-0.280000, 1.575907, 0.256080)",
        "(-0.280000, 1.571308, 0.261800)",
        "(-0.280000, 1.566405, 0.267261)",
        "(-0.280000, 1.561227, 0.272431)",
        "(-0.280000, 1.555759, 0.277326)",
        "(-0.280000, 1.550032, 0.281917)",
        "(-0.280000, 1.544064, 0.286188)",
        "(-0.280000, 1.537891, 0.290117)",
        "(-0.280000, 1.531494, 0.293714)",
        "(-0.280000, 1.524910, 0.296958)",
        "(-0.280000, 1.518180, 0.299830)",
        "(-0.280000, 1.511283, 0.302339)",
        "(-0.280000, 1.504259, 0.304468)",
        "(-0.280000, 1.497152, 0.306207)",
        "(-0.280000, 1.489938, 0.307560)",
        "(-0.280000, 1.482662, 0.308518)",
        "(-0.280000, 1.475366, 0.309078)",
        "(-0.280000, 1.468029, 0.309240)",
        "(-0.280000, 1.460693, 0.309001)",
        "(-0.280000, 1.453404, 0.308366)",
        "(-0.280000, 1.446138, 0.307332)",
        "(-0.280000, 1.438939, 0.305904)",
        "(-0.280000, 1.432192, 0.302889)",
        "(-0.280000, 1.426022, 0.298486)",
        "(-0.280000, 1.420203, 0.293841)",
        "(-0.280000, 1.414774, 0.288959)",
        "(-0.280000, 1.409713, 0.283832)",
        "(-0.280000, 1.405042, 0.278506)",
        "(-0.280000, 1.400776, 0.273033)",
        "(-0.280000, 1.396884, 0.267413)",
        "(-0.280000, 1.393371, 0.261700)",
        "(-0.280000, 1.390223, 0.255925)",
        "(-0.280000, 1.387430, 0.250138)",
        "(-0.280000, 1.384953, 0.244332)",
        "(-0.280000, 1.382778, 0.238547)",
        "(-0.280000, 1.380882, 0.232822)",
        "(-0.280000, 1.379226, 0.227135)",
        "(-0.280000, 1.377787, 0.221514)",
        "(-0.280000, 1.376541, 0.215980)",
        "(-0.280000, 1.375454, 0.210498)",
        "(-0.280000, 1.374506, 0.205081)",
        "(-0.280000, 1.373679, 0.199734)",
        "(-0.280000, 1.372949, 0.194414)",
        "(-0.280000, 1.372307, 0.189121)",
        "(-0.280000, 1.371747, 0.183852)",
        "(-0.280000, 1.371264, 0.178558)",
        "(-0.280000, 1.370860, 0.173236)",
        "(-0.280000, 1.370547, 0.167884)",
        "(-0.280000, 1.370335, 0.162454)",
        "(-0.280000, 1.370243, 0.156947)",
        "(-0.280000, 1.370293, 0.151373)",
        "(-0.280000, 1.370513, 0.145692)",
        "(-0.280000, 1.370930, 0.139919)",
        "(-0.280000, 1.371574, 0.134078)",
        "(-0.280000, 1.372481, 0.128145)",
        "(-0.280000, 1.373680, 0.122153)",
        "(-0.280000, 1.375203, 0.116127)",
        "(-0.280000, 1.377072, 0.110113)",
        "(-0.280000, 1.379323, 0.104110)",
        "(-0.280000, 1.381973, 0.098173)",
        "(-0.280000, 1.385026, 0.092366)",
        "(-0.280000, 1.388513, 0.086698)",
        "(-0.280000, 1.392426, 0.081236)",
        "(-0.280000, 1.396748, 0.076044)",
        "(-0.280000, 1.401494, 0.071140)",
        "(-0.280000, 1.406634, 0.066585)",
        "(-0.280000, 1.412123, 0.062435)",
        "(-0.280000, 1.417964, 0.058702)",
        "(-0.280000, 1.424103, 0.055428)",
        "(-0.280000, 1.430477, 0.052645)",
        "(-0.280000, 1.437081, 0.050348)",
        "(-0.280000, 1.443849, 0.048547)",
        "(-0.280000, 1.450716, 0.047237)",
        "(-0.280000, 1.457680, 0.046387)",
        "(-0.280000, 1.464684, 0.045967)",
        "(-0.280000, 1.471681, 0.045929)",
        "(-0.280000, 1.478694, 0.046224)",
        "(-0.280000, 1.485696, 0.046813)",
        "(-0.280000, 1.492664, 0.047664)",
        "(-0.280000, 1.499644, 0.048762)",
        "(-0.280000, 1.506621, 0.050097)",
        "(-0.280000, 1.513600, 0.051666)",
        "(-0.280000, 1.520563, 0.053470)",
        "(-0.280000, 1.527554, 0.055532)",
        "(-0.280000, 1.534548, 0.057866)",
        "(-0.280000, 1.541112, 0.061116)",
        "(-0.280000, 1.547191, 0.065229)",
        "(-0.280000, 1.553036, 0.069668)",
        "(-0.280000, 1.558614, 0.074404)",
        "(-0.280000, 1.563942, 0.079451)",
        "(-0.280000, 1.568987, 0.084782)",
        "(-0.280000, 1.573720, 0.090362)",
        "(-0.280000, 1.578156, 0.096209)",
        "(-0.280000, 1.582267, 0.102289)",
        "(-0.280000, 1.586029, 0.108565)",
        "(-0.280000, 1.589454, 0.115055)",
        "(-0.280000, 1.592521, 0.121723)",
        "(-0.280000, 1.595212, 0.128527)",
        "(-0.280000, 1.597536, 0.135489)",
        "(-0.280000, 1.599478, 0.142567)",
        "(-0.280000, 1.601026, 0.149718)",
        "(-0.280000, 1.602187, 0.156965)",
        "(-0.280000, 1.602950, 0.164265)",
        "(-0.280000, 1.603315, 0.171573)",
        "(-0.280000, 1.603281, 0.178912)",
        "(-0.280000, 1.602847, 0.186239)",
        "(-0.280000, 1.602015, 0.193531)",
        "(-0.280000, 1.600790, 0.200745)",
        "(-0.280000, 1.599170, 0.207903)",
        "(-0.280000, 1.597163, 0.214962)",
        "(-0.280000, 1.594781, 0.221881)",
        "(-0.280000, 1.592018, 0.228680)",
        "(-0.280000, 1.588889, 0.235319)",
        "(-0.280000, 1.585413, 0.241758)",
        "(-0.280000, 1.581581, 0.248017)",
        "(-0.280000, 1.577413, 0.254059)",
        "(-0.280000, 1.572937, 0.259846)",
        "(-0.280000, 1.568137, 0.265399)",
        "(-0.280000, 1.563042, 0.270682)",
        "(-0.280000, 1.557684, 0.275664)",
        "(-0.280000, 1.552045, 0.280362)",
        "(-0.280000, 1.546158, 0.284745)",
        "(-0.280000, 1.539363, 0.287673)",
        "(-0.280000, 1.531990, 0.289347)",
        "(-0.280000, 1.524646, 0.290557)",
        "(-0.280000, 1.517384, 0.291313)",
        "(-0.280000, 1.510187, 0.291630)",
        "(-0.280000, 1.503104, 0.291525)",
        "(-0.280000, 1.496183, 0.291020)",
        "(-0.280000, 1.489404, 0.290140)",
        "(-0.280000, 1.482809, 0.288915)",
        "(-0.280000, 1.476414, 0.287379)",
        "(-0.280000, 1.470248, 0.285571)",
        "(-0.280000, 1.464280, 0.283516)",
        "(-0.280000, 1.458529, 0.281252)",
        "(-0.280000, 1.453011, 0.278819)",
        "(-0.280000, 1.447681, 0.276235)",
        "(-0.280000, 1.442546, 0.273534)",
        "(-0.280000, 1.437605, 0.270748)",
        "(-0.280000, 1.432809, 0.267879)",
        "(-0.280000, 1.428154, 0.264950)",
        "(-0.280000, 1.423632, 0.261979)",
        "(-0.280000, 1.419196, 0.258954)",
        "(-0.280000, 1.414838, 0.255881)",
        "(-0.280000, 1.410554, 0.252764)",
        "(-0.280000, 1.406302, 0.249573)",
        "(-0.280000, 1.402083, 0.246304)",
        "(-0.280000, 1.397902, 0.242948)",
        "(-0.280000, 1.393731, 0.239464)",
        "(-0.280000, 1.389584, 0.235841)",
        "(-0.280000, 1.385482, 0.232066)",
        "(-0.280000, 1.381414, 0.228094)",
        "(-0.280000, 1.377411, 0.223914)",
        "(-0.280000, 1.373509, 0.219520)",
        "(-0.280000, 1.369714, 0.214869)",
        "(-0.280000, 1.366073, 0.209962)",
        "(-0.280000, 1.362623, 0.204792)",
        "(-0.280000, 1.359415, 0.199373)",
        "(-0.280000, 1.356470, 0.193677)",
        "(-0.280000, 1.353842, 0.187731)",
        "(-0.280000, 1.351581, 0.181572)",
        "(-0.280000, 1.349713, 0.175185)",
        "(-0.280000, 1.348284, 0.168620)",
        "(-0.280000, 1.347330, 0.161932)",
        "(-0.280000, 1.346874, 0.155122)",
        "(-0.280000, 1.346941, 0.148255)",
        "(-0.280000, 1.347542, 0.141400)",
        "(-0.280000, 1.348688, 0.134563)",
        "(-0.280000, 1.350375, 0.127814)",
        "(-0.280000, 1.352584, 0.121219)",
        "(-0.280000, 1.355308, 0.114779)",
        "(-0.280000, 1.358510, 0.108550)",
        "(-0.280000, 1.362142, 0.102577)",
        "(-0.280000, 1.366180, 0.096841)",
        "(-0.280000, 1.370565, 0.091362)",
        "(-0.280000, 1.375240, 0.086157)",
        "(-0.280000, 1.380240, 0.081236)",
        "(-0.280000, 1.385555, 0.076663)",
        "(-0.280000, 1.391160, 0.072499)",
        "(-0.280000, 1.397069, 0.068760)",
        "(-0.280000, 1.403233, 0.065494)",
        "(-0.280000, 1.409617, 0.062728)",
        "(-0.280000, 1.416155, 0.060487)",
        "(-0.280000, 1.422840, 0.058769)",
        "(-0.280000, 1.429604, 0.057582)",
        "(-0.280000, 1.436376, 0.056922)",
        "(-0.280000, 1.443150, 0.056771)",
        "(-0.280000, 1.449861, 0.057109)",
        "(-0.280000, 1.456447, 0.057906)",
        "(-0.280000, 1.462913, 0.059135)",
        "(-0.280000, 1.469208, 0.060757)",
        "(-0.280000, 1.475290, 0.062726)",
        "(-0.280000, 1.481178, 0.065014)",
        "(-0.280000, 1.486842, 0.067574)",
        "(-0.280000, 1.492261, 0.070357)",
        "(-0.280000, 1.497469, 0.073341)",
        "(-0.280000, 1.502457, 0.076482)",
        "(-0.280000, 1.507220, 0.079739)",
        "(-0.280000, 1.511803, 0.083104)",
        "(-0.280000, 1.516211, 0.086545)",
        "(-0.280000, 1.520450, 0.090034)",
        "(-0.280000, 1.524567, 0.093581)",
        "(-0.280000, 1.528573, 0.097169)",
        "(-0.280000, 1.532475, 0.100787)",
        "(-0.280000, 1.536317, 0.104461)",
        "(-0.280000, 1.540103, 0.108190)",
        "(-0.280000, 1.543847, 0.111988)",
        "(-0.280000, 1.547544, 0.115859)",
        "(-0.280000, 1.551224, 0.119847)",
        "(-0.280000, 1.554874, 0.123962)",
        "(-0.280000, 1.558476, 0.128212)",
        "(-0.280000, 1.562042, 0.132645)",
        "(-0.280000, 1.565546, 0.137271)",
        "(-0.280000, 1.568955, 0.142092)",
        "(-0.280000, 1.572265, 0.147155)",
        "(-0.280000, 1.575437, 0.152459)",
        "(-0.280000, 1.578431, 0.157994)",
        "(-0.280000, 1.581230, 0.163800)",
        "(-0.280000, 1.583789, 0.169858)",
        "(-0.280000, 1.586067, 0.176145)",
        "(-0.280000, 1.588042, 0.182689)",
        "(-0.280000, 1.589675, 0.189455)",
        "(-0.280000, 1.590932, 0.196404)",
        "(-0.280000, 1.591795, 0.203557)",
        "(-0.280000, 1.592237, 0.210867)",
        "(-0.280000, 1.592250, 0.218289)",
        "(-0.280000, 1.591856, 0.225859)",
        "(-0.280000, 1.590014, 0.233039)",
        "(-0.280000, 1.586661, 0.239542)",
        "(-0.280000, 1.582947, 0.245873)",
        "(-0.280000, 1.578894, 0.251992)",
        "(-0.280000, 1.574514, 0.257880)",
        "(-0.280000, 1.569834, 0.263505)",
        "(-0.280000, 1.564840, 0.268883)",
        "(-0.280000, 1.559560, 0.273981)",
        "(-0.280000, 1.554027, 0.278769)",
        "(-0.280000, 1.548224, 0.283263)",
        "(-0.280000, 1.542185, 0.287434)",
        "(-0.280000, 1.535947, 0.291259)",
        "(-0.280000, 1.529491, 0.294749)",
        "(-0.280000, 1.522854, 0.297881)",
        "(-0.280000, 1.516077, 0.300640)",
        "(-0.280000, 1.509139, 0.303033)",
        "(-0.280000, 1.502080, 0.305045)",
        "(-0.280000, 1.494945, 0.306664)",
        "(-0.280000, 1.487710, 0.307897)",
        "(-0.280000, 1.480418, 0.308733)",
        "(-0.280000, 1.473114, 0.309170)",
        "(-0.280000, 1.465775, 0.309209)",
        "(-0.280000, 1.458444, 0.308848)",
        "(-0.280000, 1.451167, 0.308091)",
        "(-0.280000, 1.443919, 0.306936)",
        "(-0.280000, 1.436745, 0.305387)",
        "(-0.280000, 1.429687, 0.303456)",
        "(-0.280000, 1.422724, 0.301137)",
        "(-0.280000, 1.415897, 0.298441)",
        "(-0.280000, 1.409228, 0.295378)",
        "(-0.280000, 1.402754, 0.291967)",
        "(-0.280000, 1.396457, 0.288197)",
        "(-0.280000, 1.390375, 0.284090)",
        "(-0.280000, 1.384543, 0.279671)",
        "(-0.280000, 1.378943, 0.274927)",
        "(-0.280000, 1.373610, 0.269884)",
        "(-0.280000, 1.368575, 0.264576)",
        "(-0.280000, 1.363821, 0.258984)",
        "(-0.280000, 1.359379, 0.253141)",
        "(-0.280000, 1.355274, 0.247084)",
        "(-0.280000, 1.351494, 0.240793)",
        "(-0.280000, 1.348062, 0.234305)",
        "(-0.280000, 1.344997, 0.227661)",
        "(-0.280000, 1.342291, 0.220839)",
        "(-0.280000, 1.339960, 0.213880)",
        "(-0.280000, 1.339231, 0.206526)",
        "(-0.280000, 1.339993, 0.198984)",
        "(-0.280000, 1.341140, 0.191628)",
        "(-0.280000, 1.342694, 0.184491)",
        "(-0.280000, 1.344692, 0.177552)",
        "(-0.280000, 1.347146, 0.170863)",
        "(-0.280000, 1.350045, 0.164478)",
        "(-0.280000, 1.353392, 0.158393)",
        "(-0.280000, 1.357154, 0.152664)",
        "(-0.280000, 1.361292, 0.147321)",
        "(-0.280000, 1.365746, 0.142404)",
        "(-0.280000, 1.370490, 0.137899)",
        "(-0.280000, 1.375452, 0.133831)",
        "(-0.280000, 1.380558, 0.130209)",
        "(-0.280000, 1.385777, 0.127002)",
        "(-0.280000, 1.391036, 0.124200)",
        "(-0.280000, 1.396264, 0.121784)",
        "(-0.280000, 1.401444, 0.119703)",
        "(-0.280000, 1.406518, 0.117923)",
        "(-0.280000, 1.411436, 0.116402)",
        "(-0.280000, 1.416205, 0.115078)",
        "(-0.280000, 1.420793, 0.113906)",
        "(-0.280000, 1.425181, 0.112836)",
        "(-0.280000, 1.429400, 0.111811)",
        "(-0.280000, 1.433448, 0.110788)",
        "(-0.280000, 1.437337, 0.109728)",
        "(-0.280000, 1.441119, 0.108587)",
        "(-0.280000, 1.444816, 0.107343)",
        "(-0.280000, 1.448459, 0.105979)",
        "(-0.280000, 1.452111, 0.104477)",
        "(-0.280000, 1.455808, 0.102841)",
        "(-0.280000, 1.459583, 0.101085)",
        "(-0.280000, 1.463502, 0.099217)",
        "(-0.280000, 1.467593, 0.097272)",
        "(-0.280000, 1.471891, 0.095286)",
        "(-0.280000, 1.476411, 0.093309)",
        "(-0.280000, 1.481201, 0.091379)",
        "(-0.280000, 1.486260, 0.089557)",
        "(-0.280000, 1.491575, 0.087907)",
        "(-0.280000, 1.497172, 0.086477)",
        "(-0.280000, 1.503019, 0.085330)",
        "(-0.280000, 1.509073, 0.084527)",
        "(-0.280000, 1.515338, 0.084112)",
        "(-0.280000, 1.521755, 0.084135)",
        "(-0.280000, 1.528258, 0.084634)",
        "(-0.280000, 1.534836, 0.085639)",
        "(-0.280000, 1.541417, 0.087172)",
        "(-0.280000, 1.547931, 0.089235)",
        "(-0.280000, 1.554368, 0.091840)",
        "(-0.280000, 1.560667, 0.094972)",
        "(-0.280000, 1.566773, 0.098600)",
        "(-0.280000, 1.572703, 0.102720)",
        "(-0.280000, 1.578430, 0.107288)",
        "(-0.280000, 1.583938, 0.112259)",
        "(-0.280000, 1.589238, 0.117651)",
        "(-0.280000, 1.593390, 0.123804)",
        "(-0.280000, 1.595966, 0.130652)",
        "(-0.280000, 1.598174, 0.137651)",
        "(-0.280000, 1.599996, 0.144761)",
        "(-0.280000, 1.601428, 0.151959)",
        "(-0.280000, 1.602463, 0.159203)",
        "(-0.280000, 1.603105, 0.166514)",
        "(-0.280000, 1.603347, 0.173849)",
        "(-0.280000, 1.603190, 0.181165)",
        "(-0.280000, 1.602634, 0.188483)",
        "(-0.280000, 1.601679, 0.195760)",
        "(-0.280000, 1.600334, 0.202952)",
        "(-0.280000, 1.598595, 0.210082)",
        "(-0.280000, 1.596469, 0.217107)",
        "(-0.280000, 1.593972, 0.223985)",
        "(-0.280000, 1.591096, 0.230737)",
        "(-0.280000, 1.587855, 0.237323)",
        "(-0.280000, 1.584273, 0.243703)",
        "(-0.280000, 1.580336, 0.249897)",
        "(-0.280000, 1.576068, 0.255867)",
        "(-0.280000, 1.571495, 0.261579)",
        "(-0.280000, 1.566603, 0.267051)",
        "(-0.280000, 1.561420, 0.272247)",
        "(-0.280000, 1.555979, 0.277139)",
        "(-0.280000, 1.550262, 0.281742)",
        "(-0.280000, 1.544303, 0.286026)",
        "(-0.280000, 1.538139, 0.289968)",
        "(-0.280000, 1.531749, 0.293579)",
        "(-0.280000, 1.525172, 0.296837)",
        "(-0.280000, 1.518428, 0.299732)",
        "(-0.280000, 1.511557, 0.302247)",
        "(-0.280000, 1.504538, 0.304391)",
        "(-0.280000, 1.497412, 0.306150)",
        "(-0.280000, 1.490224, 0.307514)",
        "(-0.280000, 1.482949, 0.308488)",
        "(-0.280000, 1.475632, 0.309064)",
        "(-0.280000, 1.468318, 0.309241)",
        "(-0.280000, 1.461016, 0.308428)",
        "(-0.280000, 1.453869, 0.306612)",
        "(-0.280000, 1.446894, 0.304576)",
        "(-0.280000, 1.440039, 0.302324)",
        "(-0.280000, 1.433319, 0.299873)",
        "(-0.280000, 1.426748, 0.297234)",
        "(-0.280000, 1.420280, 0.294387)",
        "(-0.280000, 1.413938, 0.291329)",
        "(-0.280000, 1.407747, 0.288051)",
        "(-0.280000, 1.401686, 0.284510)",
        "(-0.280000, 1.395801, 0.280685)",
        "(-0.280000, 1.390152, 0.276560)",
        "(-0.280000, 1.384750, 0.272082)",
        "(-0.280000, 1.379665, 0.267255)",
        "(-0.280000, 1.374957, 0.262099)",
        "(-0.280000, 1.370640, 0.256598)",
        "(-0.280000, 1.366768, 0.250795)",
        "(-0.280000, 1.363372, 0.244723)",
        "(-0.280000, 1.360483, 0.238445)",
        "(-0.280000, 1.358099, 0.231967)",
        "(-0.280000, 1.356236, 0.225357)",
        "(-0.280000, 1.354896, 0.218686)",
        "(-0.280000, 1.354062, 0.211962)",
        "(-0.280000, 1.353721, 0.205251)",
        "(-0.280000, 1.353849, 0.198618)",
        "(-0.280000, 1.354419, 0.192061)",
        "(-0.280000, 1.355398, 0.185635)",
        "(-0.280000, 1.356743, 0.179385)",
        "(-0.280000, 1.358425, 0.173297)",
        "(-0.280000, 1.360400, 0.167403)",
        "(-0.280000, 1.362622, 0.161731)",
        "(-0.280000, 1.365065, 0.156248)",
        "(-0.280000, 1.367687, 0.150969)",
        "(-0.280000, 1.370447, 0.145901)",
        "(-0.280000, 1.373333, 0.141002)",
        "(-0.280000, 1.376311, 0.136270)",
        "(-0.280000, 1.379355, 0.131700)",
        "(-0.280000, 1.382468, 0.127245)",
        "(-0.280000, 1.385633, 0.122898)",
        "(-0.280000, 1.388839, 0.118651)",
        "(-0.280000, 1.392106, 0.114457)",
        "(-0.280000, 1.395434, 0.110314)",
        "(-0.280000, 1.398835, 0.106207)",
        "(-0.280000, 1.402313, 0.102137)",
        "(-0.280000, 1.405910, 0.098074)",
        "(-0.280000, 1.409635, 0.094028)",
        "(-0.280000, 1.413500, 0.090015)",
        "(-0.280000, 1.417551, 0.086019)",
        "(-0.280000, 1.421799, 0.082067)",
        "(-0.280000, 1.426252, 0.078189)",
        "(-0.280000, 1.430955, 0.074385)",
        "(-0.280000, 1.435911, 0.070693)",
        "(-0.280000, 1.441116, 0.067157)",
        "(-0.280000, 1.446609, 0.063786)",
        "(-0.280000, 1.452379, 0.060629)",
        "(-0.280000, 1.458404, 0.057728)",
        "(-0.280000, 1.464715, 0.055102)",
        "(-0.280000, 1.471282, 0.052794)",
        "(-0.280000, 1.478069, 0.050842)",
        "(-0.280000, 1.485097, 0.049262)",
        "(-0.280000, 1.492325, 0.048085)",
        "(-0.280000, 1.499709, 0.047323)",
        "(-0.280000, 1.507279, 0.046951)",
        "(-0.280000, 1.514608, 0.048059)",
        "(-0.280000, 1.521417, 0.050739)",
        "(-0.280000, 1.528090, 0.053795)",
        "(-0.280000, 1.534587, 0.057209)",
        "(-0.280000, 1.540888, 0.060973)",
        "(-0.280000, 1.546956, 0.065061)",
        "(-0.280000, 1.552810, 0.069488)",
        "(-0.280000, 1.558415, 0.074226)",
        "(-0.280000, 1.563737, 0.079247)",
        "(-0.280000, 1.568794, 0.084567)",
        "(-0.280000, 1.573553, 0.090154)",
        "(-0.280000, 1.577987, 0.095974)",
        "(-0.280000, 1.582111, 0.102046)",
        "(-0.280000, 1.585898, 0.108333)",
        "(-0.280000, 1.589326, 0.114797)",
        "(-0.280000, 1.592407, 0.121458)",
        "(-0.280000, 1.595121, 0.128277)",
        "(-0.280000, 1.597452, 0.135213)",
        "(-0.280000, 1.599409, 0.142287)",
        "(-0.280000, 1.600977, 0.149457)",
        "(-0.280000, 1.602148, 0.156679)",
        "(-0.280000, 1.602928, 0.163977)",
        "(-0.280000, 1.603309, 0.171307)",
        "(-0.280000, 1.603290, 0.178624)",
        "(-0.280000, 1.602872, 0.185951)",
        "(-0.280000, 1.602055, 0.193245)",
        "(-0.280000, 1.600846, 0.200461)",
        "(-0.280000, 1.599241, 0.207623)",
        "(-0.280000, 1.597249, 0.214687)",
        "(-0.280000, 1.594874, 0.221631)",
        "(-0.280000, 1.592134, 0.228416)",
        "(-0.280000, 1.589019, 0.235061)",
        "(-0.280000, 1.585546, 0.241527)",
        "(-0.280000, 1.581738, 0.247775)",
        "(-0.280000, 1.577583, 0.253825)",
        "(-0.280000, 1.573105, 0.259640)",
        "(-0.280000, 1.568332, 0.265186)",
        "(-0.280000, 1.563248, 0.270479)",
        "(-0.280000, 1.557883, 0.275488)",
        "(-0.280000, 1.552271, 0.280183)",
        "(-0.280000, 1.546394, 0.284579)",
        "(-0.280000, 1.540286, 0.288648)",
        "(-0.280000, 1.533985, 0.292368)",
        "(-0.280000, 1.527471, 0.295749)",
        "(-0.280000, 1.520782, 0.298770)",
        "(-0.280000, 1.513540, 0.300238)",
        "(-0.280000, 1.505960, 0.300240)",
        "(-0.280000, 1.498525, 0.299842)",
        "(-0.280000, 1.491271, 0.299033)",
        "(-0.280000, 1.484179, 0.297859)",
        "(-0.280000, 1.477290, 0.296385)",
        "(-0.280000, 1.470630, 0.294675)",
        "(-0.280000, 1.464155, 0.292770)",
        "(-0.280000, 1.457875, 0.290718)",
        "(-0.280000, 1.451772, 0.288555)",
        "(-0.280000, 1.445842, 0.286318)",
        "(-0.280000, 1.440023, 0.284011)",
        "(-0.280000, 1.434308, 0.281652)",
        "(-0.280000, 1.428686, 0.279251)",
        "(-0.280000, 1.423099, 0.276789)",
        "(-0.280000, 1.417541, 0.274262)",
        "(-0.280000, 1.412012, 0.271660)",
        "(-0.280000, 1.406465, 0.268945)",
        "(-0.280000, 1.400908, 0.266098)",
        "(-0.280000, 1.395357, 0.263099)",
        "(-0.280000, 1.389783, 0.259898)",
        "(-0.280000, 1.384215, 0.256475)",
        "(-0.280000, 1.378688, 0.252808)",
        "(-0.280000, 1.373193, 0.248848)",
        "(-0.280000, 1.367777, 0.244579)",
        "(-0.280000, 1.362494, 0.239994)",
        "(-0.280000, 1.357352, 0.235050)",
        "(-0.280000, 1.352414, 0.229748)",
        "(-0.280000, 1.347742, 0.224103)",
        "(-0.280000, 1.343358, 0.218083)",
        "(-0.280000, 1.339329, 0.211716)",
        "(-0.280000, 1.337496, 0.204632)",
        "(-0.280000, 1.336055, 0.197436)",
        "(-0.280000, 1.335009, 0.190171)",
        "(-0.280000, 1.334360, 0.182860)",
        "(-0.280000, 1.334111, 0.175548)",
        "(-0.280000, 1.334261, 0.168210)",
        "(-0.280000, 1.334810, 0.160891)",
        "(-0.280000, 1.335754, 0.153635)",
        "(-0.280000, 1.337095, 0.146419)",
        "(-0.280000, 1.338828, 0.139288)",
        "(-0.280000, 1.340939, 0.132282)",
        "(-0.280000, 1.343436, 0.125380)",
        "(-0.280000, 1.346306, 0.118625)",
        "(-0.280000, 1.349530, 0.112057)",
        "(-0.280000, 1.353116, 0.105653)",
        "(-0.280000, 1.357047, 0.099455)",
        "(-0.280000, 1.361296, 0.093498)",
        "(-0.280000, 1.365876, 0.087764)",
        "(-0.280000, 1.370763, 0.082287)",
        "(-0.280000, 1.376878, 0.078103)",
        "(-0.280000, 1.383724, 0.074941)",
        "(-0.280000, 1.390669, 0.072274)",
        "(-0.280000, 1.397632, 0.070076)",
        "(-0.280000, 1.404619, 0.068320)",
        "(-0.280000, 1.411579, 0.067001)",
        "(-0.280000, 1.418460, 0.066105)",
        "(-0.280000, 1.425278, 0.065606)",
        "(-0.280000, 1.431984, 0.065482)",
        "(-0.280000, 1.438558, 0.065702)",
        "(-0.280000, 1.444961, 0.066235)",
        "(-0.280000, 1.451220, 0.067050)",
        "(-0.280000, 1.457308, 0.068114)",
        "(-0.280000, 1.463203, 0.069388)",
        "(-0.280000, 1.468943, 0.070849)",
        "(-0.280000, 1.474516, 0.072465)",
        "(-0.280000, 1.479916, 0.074202)",
        "(-0.280000, 1.485190, 0.076050)",
        "(-0.280000, 1.490339, 0.077984)",
        "(-0.280000, 1.495364, 0.079986)",
        "(-0.280000, 1.500318, 0.082059)",
        "(-0.280000, 1.505204, 0.084195)",
        "(-0.280000, 1.510027, 0.086388)",
        "(-0.280000, 1.514833, 0.088660)",
        "(-0.280000, 1.519623, 0.091015)",
        "(-0.280000, 1.524392, 0.093463)",
        "(-0.280000, 1.529178, 0.096038)",
        "(-0.280000, 1.533968, 0.098755)",
        "(-0.280000, 1.538744, 0.101629)",
        "(-0.280000, 1.543527, 0.104704)",
        "(-0.280000, 1.548288, 0.107995)",
        "(-0.280000, 1.552993, 0.111516)",
        "(-0.280000, 1.557644, 0.115310)",
        "(-0.280000, 1.562196, 0.119386)",
        "(-0.280000, 1.566614, 0.123758)",
        "(-0.280000, 1.570846, 0.128422)",
        "(-0.280000, 1.574874, 0.133410)",
        "(-0.280000, 1.578642, 0.138707)",
        "(-0.280000, 1.582094, 0.144287)",
        "(-0.280000, 1.585207, 0.150169)",
        "(-0.280000, 1.587925, 0.156314)",
        "(-0.280000, 1.590202, 0.162674)",
        "(-0.280000, 1.592017, 0.169253)",
        "(-0.280000, 1.593330, 0.175993)",
        "(-0.280000, 1.594118, 0.182830)",
        "(-0.280000, 1.594368, 0.189757)",
        "(-0.280000, 1.594070, 0.196708)",
        "(-0.280000, 1.593231, 0.203613)",
        "(-0.280000, 1.591856, 0.210468)",
        "(-0.280000, 1.589970, 0.217213)",
        "(-0.280000, 1.587611, 0.223793)",
        "(-0.280000, 1.584807, 0.230224)",
        "(-0.280000, 1.581612, 0.236472)",
        "(-0.280000, 1.578084, 0.242514)",
        "(-0.280000, 1.574222, 0.248373)",
        "(-0.280000, 1.570046, 0.254012)",
        "(-0.280000, 1.565582, 0.259400)",
        "(-0.280000, 1.560818, 0.264552)",
        "(-0.280000, 1.555780, 0.269437)",
        "(-0.280000, 1.550483, 0.274040)",
        "(-0.280000, 1.544961, 0.278336)",
        "(-0.280000, 1.539195, 0.282336)",
        "(-0.280000, 1.533220, 0.286016)",
        "(-0.280000, 1.527073, 0.289356)",
        "(-0.280000, 1.520733, 0.292365)",
        "(-0.280000, 1.514239, 0.295024)",
        "(-0.280000, 1.507630, 0.297319)",
        "(-0.280000, 1.500885, 0.299256)",
        "(-0.280000, 1.494045, 0.300824)",
        "(-0.280000, 1.487150, 0.302013)",
        "(-0.280000, 1.480180, 0.302827)",
        "(-0.280000, 1.473176, 0.303261)",
        "(-0.280000, 1.466180, 0.303313)",
        "(-0.280000, 1.459171, 0.302982)",
        "(-0.280000, 1.452189, 0.302271)",
        "(-0.280000, 1.445278, 0.301184)",
        "(-0.280000, 1.438416, 0.299718)",
        "(-0.280000, 1.431643, 0.297880)",
        "(-0.280000, 1.425001, 0.295683)",
        "(-0.280000, 1.418468, 0.293120)",
        "(-0.280000, 1.412085, 0.290204)",
        "(-0.280000, 1.405888, 0.286956)",
        "(-0.280000, 1.399860, 0.283364)",
        "(-0.280000, 1.394036, 0.279449)",
        "(-0.280000, 1.388434, 0.275223)",
        "(-0.280000, 1.383086, 0.270712)",
        "(-0.280000, 1.377977, 0.265902)",
        "(-0.280000, 1.373137, 0.260820)",
        "(-0.280000, 1.368595, 0.255499)",
        "(-0.280000, 1.364336, 0.249922)",
        "(-0.280000, 1.360387, 0.244120)",
        "(-0.280000, 1.356771, 0.238131)",
        "(-0.280000, 1.353476, 0.231935)",
        "(-0.280000, 1.350524, 0.225569)",
        "(-0.280000, 1.347930, 0.219071)",
        "(-0.280000, 1.345687, 0.212422)",
        "(-0.280000, 1.343810, 0.205660)",
        "(-0.280000, 1.342308, 0.198827)",
        "(-0.280000, 1.341177, 0.191902)",
        "(-0.280000, 1.340425, 0.184925)",
        "(-0.280000, 1.340054, 0.177938)",
        "(-0.280000, 1.340065, 0.170921)",
        "(-0.280000, 1.340458, 0.163914)",
        "(-0.280000, 1.341237, 0.156962)",
        "(-0.280000, 1.342446, 0.150051)",
        "(-0.280000, 1.344114, 0.143241)",
        "(-0.280000, 1.346255, 0.136595)",
        "(-0.280000, 1.348890, 0.130118)",
        "(-0.280000, 1.352009, 0.123877)",
        "(-0.280000, 1.355596, 0.117917)",
        "(-0.280000, 1.359615, 0.112294)",
        "(-0.280000, 1.364057, 0.107010)",
        "(-0.280000, 1.368871, 0.102114)",
        "(-0.280000, 1.373999, 0.097641)",
        "(-0.280000, 1.379424, 0.093581)",
        "(-0.280000, 1.385081, 0.089956)",
        "(-0.280000, 1.390904, 0.086777)",
        "(-0.280000, 1.396880, 0.084019)",
        "(-0.280000, 1.402946, 0.081681)",
        "(-0.280000, 1.409039, 0.079749)",
        "(-0.280000, 1.415161, 0.078189)",
        "(-0.280000, 1.421258, 0.076980)",
        "(-0.280000, 1.427285, 0.076096)",
        "(-0.280000, 1.433258, 0.075497)",
        "(-0.280000, 1.439142, 0.075155)",
        "(-0.280000, 1.444911, 0.075038)",
        "(-0.280000, 1.450597, 0.075112)",
        "(-0.280000, 1.456183, 0.075351)",
        "(-0.280000, 1.461661, 0.075727)",
        "(-0.280000, 1.467073, 0.076220)",
        "(-0.280000, 1.472418, 0.076812)",
        "(-0.280000, 1.477696, 0.077488)",
        "(-0.280000, 1.482958, 0.078246)",
        "(-0.280000, 1.488206, 0.079080)",
        "(-0.280000, 1.493459, 0.079995)",
        "(-0.280000, 1.498719, 0.080997)",
        "(-0.280000, 1.504031, 0.082104)",
        "(-0.280000, 1.509392, 0.083331)",
        "(-0.280000, 1.514793, 0.084696)",
        "(-0.280000, 1.520272, 0.086232)",
        "(-0.280000, 1.525811, 0.087960)",
        "(-0.280000, 1.531387, 0.089902)",
        "(-0.280000, 1.537024, 0.092098)",
        "(-0.280000, 1.542688, 0.094571)",
        "(-0.280000, 1.548340, 0.097336)",
        "(-0.280000, 1.553992, 0.100434)",
        "(-0.280000, 1.559596, 0.103877)",
        "(-0.280000, 1.565103, 0.107670)",
        "(-0.280000, 1.570514, 0.111846)",
        "(-0.280000, 1.575775, 0.116404)",
        "(-0.280000, 1.580837, 0.121328)",
        "(-0.280000, 1.585695, 0.126647)",
        "(-0.280000, 1.590303, 0.132339)",
        "(-0.280000, 1.594611, 0.138377)",
        "(-0.280000, 1.598577, 0.144791)",
        "(-0.280000, 1.601379, 0.151675)",
        "(-0.280000, 1.602430, 0.158916)",
        "(-0.280000, 1.603087, 0.166226)",
        "(-0.280000, 1.603345, 0.173561)",
        "(-0.280000, 1.603203, 0.180899)",
        "(-0.280000, 1.602663, 0.188196)",
        "(-0.280000, 1.601724, 0.195475)",
        "(-0.280000, 1.600390, 0.202692)",
        "(-0.280000, 1.598670, 0.209804)",
        "(-0.280000, 1.596560, 0.216833)",
        "(-0.280000, 1.594069, 0.223737)",
        "(-0.280000, 1.591216, 0.230475)",
        "(-0.280000, 1.587990, 0.237067)",
        "(-0.280000, 1.584409, 0.243474)",
        "(-0.280000, 1.580497, 0.249657)",
        "(-0.280000, 1.576242, 0.255637)",
        "(-0.280000, 1.571667, 0.261376)",
        "(-0.280000, 1.566801, 0.266841)",
        "(-0.280000, 1.561630, 0.272048)",
        "(-0.280000, 1.556176, 0.276960)",
        "(-0.280000, 1.549323, 0.280038)",
        "(-0.280000, 1.542346, 0.282641)",
        "(-0.280000, 1.535313, 0.284778)",
        "(-0.280000, 1.528291, 0.286470)",
        "(-0.280000, 1.521274, 0.287758)",
        "(-0.280000, 1.514317, 0.288669)",
        "(-0.280000, 1.507466, 0.289240)",
        "(-0.280000, 1.500697, 0.289511)",
        "(-0.280000, 1.494044, 0.289519)",
        "(-0.280000, 1.487511, 0.289302)",
        "(-0.280000, 1.481116, 0.288897)",
        "(-0.280000, 1.474813, 0.288334)",
        "(-0.280000, 1.468607, 0.287642)",
        "(-0.280000, 1.462501, 0.286848)",
        "(-0.280000, 1.456436, 0.285964)",
        "(-0.280000, 1.450406, 0.285005)",
        "(-0.280000, 1.444407, 0.283979)",
        "(-0.280000, 1.438375, 0.282876)",
        "(-0.280000, 1.432307, 0.281689)",
        "(-0.280000, 1.426200, 0.280407)",
        "(-0.280000, 1.420001, 0.278996)",
        "(-0.280000, 1.413718, 0.277432)",
        "(-0.280000, 1.407368, 0.275683)",
        "(-0.280000, 1.400917, 0.273700)",
        "(-0.280000, 1.394399, 0.271445)",
        "(-0.280000, 1.387860, 0.268881)",
        "(-0.280000, 1.381298, 0.265948)",
        "(-0.280000, 1.374782, 0.262610)",
        "(-0.280000, 1.368381, 0.258852)",
        "(-0.280000, 1.362061, 0.254669)",
        "(-0.280000, 1.356811, 0.249435)",
        "(-0.280000, 1.352912, 0.243244)",
        "(-0.280000, 1.349344, 0.236830)",
        "(-0.280000, 1.346131, 0.230231)",
        "(-0.280000, 1.343283, 0.223467)",
        "(-0.280000, 1.340814, 0.216579)",
        "(-0.280000, 1.338717, 0.209546)",
        "(-0.280000, 1.337007, 0.202409)",
        "(-0.280000, 1.335692, 0.195211)",
        "(-0.280000, 1.334767, 0.187930)",
        "(-0.280000, 1.334241, 0.180609)",
        "(-0.280000, 1.334115, 0.173293)",
        "(-0.280000, 1.334387, 0.165959)",
        "(-0.280000, 1.335059, 0.158651)",
        "(-0.280000, 1.336124, 0.151412)",
        "(-0.280000, 1.337586, 0.144219)",
        "(-0.280000, 1.339437, 0.137117)",
        "(-0.280000, 1.341666, 0.130148)",
        "(-0.280000, 1.344279, 0.123289)",
        "(-0.280000, 1.347261, 0.116583)",
        "(-0.280000, 1.350594, 0.110069)",
        "(-0.280000, 1.354287, 0.103727)",
        "(-0.280000, 1.358321, 0.097596)",
        "(-0.280000, 1.362669, 0.091711)",
        "(-0.280000, 1.367345, 0.086054)",
        "(-0.280000, 1.372323, 0.080660)",
        "(-0.280000, 1.377570, 0.075561)",
        "(-0.280000, 1.383104, 0.070740)",
        "(-0.280000, 1.388893, 0.066228)",
        "(-0.280000, 1.394919, 0.062038)",
        "(-0.280000, 1.401145, 0.058194)",
        "(-0.280000, 1.407590, 0.054684)",
        "(-0.280000, 1.414217, 0.051530)",
        "(-0.280000, 1.420986, 0.048750)",
        "(-0.280000, 1.427917, 0.046335)",
        "(-0.280000, 1.434969, 0.044302)",
        "(-0.280000, 1.442099, 0.042660)",
        "(-0.280000, 1.449330, 0.041405)",
        "(-0.280000, 1.456619, 0.040546)",
        "(-0.280000, 1.463922, 0.040086)",
        "(-0.280000, 1.471261, 0.040024)",
        "(-0.280000, 1.478592, 0.040362)",
        "(-0.280000, 1.485872, 0.041096)",
        "(-0.280000, 1.493124, 0.042229)",
        "(-0.280000, 1.500303, 0.043755)",
        "(-0.280000, 1.507007, 0.046861)",
        "(-0.280000, 1.513117, 0.051348)",
        "(-0.280000, 1.518872, 0.056072)",
        "(-0.280000, 1.524238, 0.061019)",
        "(-0.280000, 1.529258, 0.066165)",
        "(-0.280000, 1.533937, 0.071432)",
        "(-0.280000, 1.538291, 0.076754)",
        "(-0.280000, 1.542379, 0.082124)",
        "(-0.280000, 1.546225, 0.087497)",
        "(-0.280000, 1.549862, 0.092853)",
        "(-0.280000, 1.553316, 0.098167)",
        "(-0.280000, 1.556638, 0.103472)",
        "(-0.280000, 1.559847, 0.108758)",
        "(-0.280000, 1.562955, 0.114022)",
        "(-0.280000, 1.566000, 0.119314)",
        "(-0.280000, 1.568981, 0.124642)",
        "(-0.280000, 1.571896, 0.130012)",
        "(-0.280000, 1.574758, 0.135486)",
        "(-0.280000, 1.577550, 0.141070)",
        "(-0.280000, 1.580247, 0.146774)",
        "(-0.280000, 1.582843, 0.152653)",
        "(-0.280000, 1.585302, 0.158710)",
        "(-0.280000, 1.587585, 0.164937)",
        "(-0.280000, 1.589668, 0.171383)",
        "(-0.280000, 1.591504, 0.178030)",
        "(-0.280000, 1.593046, 0.184853)",
        "(-0.280000, 1.594261, 0.191882)",
        "(-0.280000, 1.595101, 0.199078)",
        "(-0.280000, 1.595523, 0.206394)",
        "(-0.280000, 1.595491, 0.213841)",
        "(-0.280000, 1.594967, 0.221358)",
        "(-0.280000, 1.592249, 0.228151)",
        "(-0.280000, 1.589148, 0.234803)",
        "(-0.280000, 1.585689, 0.241276)",
        "(-0.280000, 1.581883, 0.247552)",
        "(-0.280000, 1.577753, 0.253592)",
        "(-0.280000, 1.573287, 0.259416)",
        "(-0.280000, 1.568511, 0.264988)",
        "(-0.280000, 1.563453, 0.270276)",
        "(-0.280000, 1.558099, 0.275296)",
        "(-0.280000, 1.552480, 0.280017)",
        "(-0.280000, 1.546630, 0.284412)",
        "(-0.280000, 1.540530, 0.288494)",
        "(-0.280000, 1.534218, 0.292238)",
        "(-0.280000, 1.527731, 0.295623)",
        "(-0.280000, 1.521048, 0.298659)",
        "(-0.280000, 1.514211, 0.301326)",
        "(-0.280000, 1.507259, 0.303610)",
        "(-0.280000, 1.500172, 0.305518)",
        "(-0.280000, 1.492992, 0.307037)",
        "(-0.280000, 1.485587, 0.306788)",
        "(-0.280000, 1.478197, 0.305281)",
        "(-0.280000, 1.471022, 0.303317)",
        "(-0.280000, 1.464109, 0.300966)",
        "(-0.280000, 1.457439, 0.298243)",
        "(-0.280000, 1.451050, 0.295185)",
        "(-0.280000, 1.444974, 0.291831)",
        "(-0.280000, 1.439186, 0.288196)",
        "(-0.280000, 1.433707, 0.284325)",
        "(-0.280000, 1.428541, 0.280255)",
        "(-0.280000, 1.423697, 0.276033)",
        "(-0.280000, 1.419136, 0.271669)",
        "(-0.280000, 1.414860, 0.267208)",
        "(-0.280000, 1.410864, 0.262690)",
        "(-0.280000, 1.407105, 0.258113)",
        "(-0.280000, 1.403570, 0.253512)",
        "(-0.280000, 1.400248, 0.248914)",
        "(-0.280000, 1.397092, 0.244302)",
        "(-0.280000, 1.394089, 0.239694)",
        "(-0.280000, 1.391225, 0.235105)",
        "(-0.280000, 1.388460, 0.230501)",
        "(-0.280000, 1.385788, 0.225886)",
        "(-0.280000, 1.383200, 0.221263)",
        "(-0.280000, 1.380673, 0.216586)",
        "(-0.280000, 1.378208, 0.211852)",
        "(-0.280000, 1.375815, 0.207055)",
        "(-0.280000, 1.373483, 0.202146)",
        "(-0.280000, 1.371232, 0.197120)",
        "(-0.280000, 1.369086, 0.191976)",
        "(-0.280000, 1.367052, 0.186666)",
        "(-0.280000, 1.365164, 0.181195)",
        "(-0.280000, 1.363459, 0.175571)",
        "(-0.280000, 1.361958, 0.169760)",
        "(-0.280000, 1.360703, 0.163780)",
        "(-0.280000, 1.359732, 0.157640)",
        "(-0.280000, 1.359084, 0.151376)",
        "(-0.280000, 1.358792, 0.144971)",
        "(-0.280000, 1.358892, 0.138471)",
        "(-0.280000, 1.359415, 0.131930)",
        "(-0.280000, 1.360390, 0.125348)",
        "(-0.280000, 1.361839, 0.118787)",
        "(-0.280000, 1.363770, 0.112313)",
        "(-0.280000, 1.366204, 0.105937)",
        "(-0.280000, 1.369137, 0.099728)",
        "(-0.280000, 1.372551, 0.093753)",
        "(-0.280000, 1.376452, 0.088022)",
        "(-0.280000, 1.380807, 0.082598)",
        "(-0.280000, 1.385573, 0.077531)",
        "(-0.280000, 1.390740, 0.072821)",
        "(-0.280000, 1.396255, 0.068503)",
        "(-0.280000, 1.402052, 0.064597)",
        "(-0.280000, 1.408120, 0.061076)",
        "(-0.280000, 1.414394, 0.057934)",
        "(-0.280000, 1.420811, 0.055146)",
        "(-0.280000, 1.427375, 0.052658)",
        "(-0.280000, 1.434044, 0.050444)",
        "(-0.280000, 1.440785, 0.048485)",
        "(-0.280000, 1.447635, 0.046749)",
        "(-0.280000, 1.454574, 0.045231)",
        "(-0.280000, 1.461607, 0.043928)",
        "(-0.280000, 1.468718, 0.042847)"
    ],
    "rightHandRotations": [
        "(0.000000, 89.999990, 270.000000)",
        "(290.000000, 70.000000, 0.000000)",
        "(290.000000, 70.000000, 0.000000)",
        "(290.000000, 70.000000, 0.000000)",
        "(290.000000, 70.000000, 0.000000)",
        "(290.000000, 70.000000, 0.000000)",
        "(290.000000, 70.000000, 0.000000)",
        "(290.000000, 70.000000, 0.000000)",
        "(290.000000, 70.000000, 0.000000)",
        "(290.000000, 70.000000, 0.000000)",
        "(290.000000, 70.000000, 0.000000)",
        "(290.000000, 70.000000, 0.000000)",
        "(290.000000, 70.000000, 0.000000)",
        "(290.000000, 70.000000, 0.000000)",
        "(290.000000, 70.000000, 0.000000)",
        "(290.000000, 70.000000, 0.000000)",
        "(290.000000, 70.000000, 0.000000)",
        "(290.000000, 70.000000, 0.000000)",
        "(290.000000, 70.000000, 0.000000)",
        "(290.000000, 70.000000, 0.000000)",
        "(290.000000, 70.000000, 0.000000)",
        "(290.000000, 70.000000, 0.000000)",
        "(290.000000, 70.000000, 0.000000)",
        "(290.000000, 70.000000, 0.000000)",
        "(290.000000, 70.000000, 0.000000)",
        "(290.000000, 70.000000, 0.000000)",
        "(290.000000, 70.000000, 0.000000)",
        "(290.000000, 70.000000, 0.000000)",
        "(290.000000, 70.000000, 0.000000)",
        "(290.000000, 70.000000, 0.000000)",
        "(290.000000, 70.000000, 0.000000)",
        "(290.000000, 70.000000, 0.000000)",
        "(290.000000, 70.000000, 0.000000)",
        "(290.000000, 70.000000, 0.000000)",
        "(290.000000, 70.000000, 0.000000)",
        "(290.000000, 70.000000, 0.000000)",
        "(290.000000, 70.000000, 0.000000)",
        "(290.000000, 70.000000, 0.000000)",
        "(290.000000, 70.000000, 0.000000)",
        "(290.000000, 70.000000, 0.000000)",
        "(290.000000, 70.000000, 0.000000)",
        "(290.000000, 70.000000, 0.000000)",
        "(290.000000, 70.000000, 0.000000)",
        "(290.000000, 70.000000, 0.000000)",
        "(290.000000, 70.000000, 0.000000)",
        "(290.000000, 70.000000, 0.000000)",
        "(290.000000, 70.000000, 0.000000)",
        "(290.000000, 70.000000, 0.000000)",
        "(290.000000, 70.000000, 0.000000)",
        "(290.000000, 70.000000, 0.000000)",
        "(290.000000, 70.000000, 0.000000)",
        "(290.000000, 70.000000, 0.000000)",
        "(290.000000, 70.000000, 0.000000)",
        "(290.000000, 70.000000, 0.000000)",
        "(290.000000, 70.000000, 0.000000)",
        "(290.000000, 70.000000, 0.000000)",
        "(290.000000, 70.000000, 0.000000)",
        "(290.000000, 70.000000, 0.000000)",
        "(290.000000, 70.000000, 0.000000)",
        "(290.000000, 70.000000, 0.000000)",
        "(290.000000, 70.000000, 0.000000)",
        "(290.000000, 70.000000, 0.000000)",
        "(290.000000, 70.000000, 0.000000)",
        "(290.000000, 70.000000, 0.000000)",
        "(290.000000, 70.000000, 0.000000)",
        "(290.000000, 70.000000, 0.000000)",
        "(290.000000, 70.000000, 0.000000)",
        "(290.000000, 70.000000, 0.000000)",
        "(290.000000, 70.000000, 0.000000)",
        "(290.000000, 70.000000, 0.000000)",
        "(290.000000, 70.000000, 0.000000)",
        "(290.000000, 70.000000, 0.000000)",
        "(290.000000, 70.000000, 0.000000)",
        "(290.000000, 70.000000, 0.000000)",
        "(290.000000, 70.000000, 0.000000)",
        "(290.000000, 70.000000, 0.000000)",
        "(290.000000, 70.000000, 0.000000)",
        "(290.000000, 70.000000, 0.000000)",
        "(290.000000, 70.000000, 0.000000)",
        "(290.000000, 70.000000, 0.000000)",
        "(290.000000, 70.000000, 0.000000)",
        "(290.000000, 70.000000, 0.000000)",
        "(290.000000, 70.000000, 0.000000)",
        "(290.000000, 70.000000, 0.000000)",
        "(290.000000, 70.000000, 0.000000)",
        "(290.000000, 70.000000, 0.000000)",
        "(290.000000, 70.000000, 0.000000)",
        "(290.000000, 70.000000, 0.000000)",
        "(290.000000, 70.000000, 0.000000)",
        "(290.000000, 70.000000, 0.000000)",
        "(290.000000, 70.000000, 0.000000)",
        "(290.000000, 70.000000, 0.000000)",
        "(290.000000, 70.000000, 0.000000)",
        "(290.000000, 70.000000, 0.000000)",
        "(290.000000, 70.000000, 0.000000)",
        "(290.000000, 70.000000, 0.000000)",
        "(290.000000, 70.000000, 0.000000)",
        "(290.000000, 70.000000, 0.000000)",
        "(290.000000, 70.000000, 0.000000)",
        "(290.000000, 70.000000, 0.000000)",
        "(290.000000, 70.000000, 0.000000)",
        "(290.000000, 70.000000, 0.000000)",
        "(290.000000, 70.000000, 0.000000)",
        "(290.000000, 70.000000, 0.000000)",
        "(290.000000, 70.000000, 0.000000)",
        "(290.000000, 70.000000, 0.000000)",
        "(290.000000, 70.000000, 0.000000)",
        "(290.000000, 70.000000, 0.000000)",
        "(290.000000, 70.000000, 0.000000)",
        "(290.000000, 70.000000, 0.000000)",
        "(290.000000, 70.000000, 0.000000)",
        "(290.000000, 70.000000, 0.000000)",
        "(290.000000, 70.000000, 0.000000)",
        "(290.000000, 70.000000, 0.000000)",
        "(290.000000, 70.000000, 0.000000)",
        "(290.000000, 70.000000, 0.000000)",
        "(290.000000, 70.000000, 0.000000)",
        "(290.000000, 70.000000, 0.000000)",
        "(290.000000, 70.000000, 0.000000)",
        "(290.000000, 70.000000, 0.000000)",
        "(290.000000, 70.000000, 0.000000)",
        "(290.000000, 70.000000, 0.000000)",
        "(290.000000, 70.000000, 0.000000)",
        "(290.000000, 70.000000, 0.000000)",
        "(290.000000, 70.000000, 0.000000)",
        "(290.000000, 70.000000, 0.000000)",
        "(290.000000, 70.000000, 0.000000)",
        "(290.000000, 70.000000, 0.000000)",
        "(290.000000, 70.000000, 0.000000)",
        "(290.000000, 70.000000, 0.000000)",
        "(290.000000, 70.000000, 0.000000)",
        "(290.000000, 70.000000, 0.000000)",
        "(290.000000, 70.000000, 0.000000)",
        "(290.000000, 70.000000, 0.000000)",
        "(290.000000, 70.000000, 0.000000)",
        "(290.000000, 70.000000, 0.000000)",
        "(290.000000, 70.000000, 0.000000)",
        "(290.000000, 70.000000, 0.000000)",
        "(290.000000, 70.000000, 0.000000)",
        "(290.000000, 70.000000, 0.000000)",
        "(290.000000, 70.000000, 0.000000)",
        "(290.000000, 70.000000, 0.000000)",
        "(290.000000, 70.000000, 0.000000)",
        "(290.000000, 70.000000, 0.000000)",
        "(290.000000, 70.000000, 0.000000)",
        "(290.000000, 70.000000, 0.000000)",
        "(290.000000, 70.000000, 0.000000)",
        "(290.000000, 70.000000, 0.000000)",
        "(290.000000, 70.000000, 0.000000)",
        "(290.000000, 70.000000, 0.000000)",
        "(290.000000, 70.000000, 0.000000)",
        "(290.000000, 70.000000, 0.000000)",
        "(290.000000, 70.000000, 0.000000)",
        "(290.000000, 70.000000, 0.000000)",
        "(290.000000, 70.000000, 0.000000)",
        "(290.000000, 70.000000, 0.000000)",
        "(290.000000, 70.000000, 0.000000)",
        "(290.000000, 70.000000, 0.000000)",
        "(290.000000, 70.000000, 0.000000)",
        "(290.000000, 70.000000, 0.000000)",
        "(290.000000, 70.000000, 0.000000)",
        "(290.000000, 70.000000, 0.000000)",
        "(290.000000, 70.000000, 0.000000)",
        "(290.000000, 70.000000, 0.000000)",
        "(290.000000, 70.000000, 0.000000)",
        "(290.000000, 70.000000, 0.000000)",
        "(290.000000, 70.000000, 0.000000)",
        "(290.000000, 70.000000, 0.000000)",
        "(290.000000, 70.000000, 0.000000)",
        "(290.000000, 70.000000, 0.000000)",
        "(290.000000, 70.000000, 0.000000)",
        "(290.000000, 70.000000, 0.000000)",
        "(290.000000, 70.000000, 0.000000)",
        "(290.000000, 70.000000, 0.000000)",
        "(290.000000, 70.000000, 0.000000)",
        "(290.000000, 70.000000, 0.000000)",
        "(290.000000, 70.000000, 0.000000)",
        "(290.000000, 70.000000, 0.000000)",
        "(290.000000, 70.000000, 0.000000)",
        "(290.000000, 70.000000, 0.000000)",
        "(290.000000, 70.000000, 0.000000)",
        "(290.000000, 70.000000, 0.000000)",
        "(290.000000, 70.000000, 0.000000)",
        "(290.000000, 70.000000, 0.000000)",
        "(290.000000, 70.000000, 0.000000)",
        "(290.000000, 70.000000, 0.000000)",
        "(290.000000, 70.000000, 0.000000)",
        "(290.000000, 70.000000, 0.000000)",
        "(290.000000, 70.000000, 0.000000)",
        "(290.000000, 70.000000, 0.000000)",
        "(290.000000, 70.000000, 0.000000)",
        "(290.000000, 70.000000, 0.000000)",
        "(290.000000, 70.000000, 0.000000)",
        "(290.000000, 70.000000, 0.000000)",
        "(290.000000, 70.000000, 0.000000)",
        "(290.000000, 70.000000, 0.000000)",
        "(290.000000, 70.000000, 0.000000)",
        "(290.000000, 70.000000, 0.000000)",
        "(290.000000, 70.000000, 0.000000)",
        "(290.000000, 70.000000, 0.000000)",
        "(290.000000, 70.000000, 0.000000)",
        "(290.000000, 70.000000, 0.000000)",
        "(290.000000, 70.000000, 0.000000)",
        "(290.000000, 70.000000, 0.000000)",
        "(290.000000, 70.000000, 0.000000)",
        "(290.000000, 70.000000, 0.000000)",
        "(290.000000, 70.000000, 0.000000)",
        "(290.000000, 70.000000, 0.000000)",
        "(290.000000, 70.000000, 0.000000)",
        "(290.000000, 70.000000, 0.000000)",
        "(290.000000, 70.000000, 0.000000)",
        "(290.000000, 70.000000, 0.000000)",
        "(290.000000, 70.000000, 0.000000)",
        "(290.000000, 70.000000, 0.000000)",
        "(290.000000, 70.000000, 0.000000)",
        "(290.000000, 70.000000, 0.000000)",
        "(290.000000, 70.000000, 0.000000)",
        "(290.000000, 70.000000, 0.000000)",
        "(290.000000, 70.000000, 0.000000)",
        "(290.000000, 70.000000, 0.000000)",
        "(290.000000, 70.000000, 0.000000)",
        "(290.000000, 70.000000, 0.000000)",
        "(290.000000, 70.000000, 0.000000)",
        "(290.000000, 70.000000, 0.000000)",
        "(290.000000, 70.000000, 0.000000)",
        "(290.000000, 70.000000, 0.000000)",
        "(290.000000, 70.000000, 0.000000)",
        "(290.000000, 70.000000, 0.000000)",
        "(290.000000, 70.000000, 0.000000)",
        "(290.000000, 70.000000, 0.000000)",
        "(290.000000, 70.000000, 0.000000)",
        "(290.000000, 70.000000, 0.000000)",
        "(290.000000, 70.000000, 0.000000)",
        "(290.000000, 70.000000, 0.000000)",
        "(290.000000, 70.000000, 0.000000)",
        "(290.000000, 70.000000, 0.000000)",
        "(290.000000, 70.000000, 0.000000)",
        "(290.000000, 70.000000, 0.000000)",
        "(290.000000, 70.000000, 0.000000)",
        "(290.000000, 70.000000, 0.000000)",
        "(290.000000, 70.000000, 0.000000)",
        "(290.000000, 70.000000, 0.000000)",
        "(290.000000, 70.000000, 0.000000)",
        "(290.000000, 70.000000, 0.000000)",
        "(290.000000, 70.000000, 0.000000)",
        "(290.000000, 70.000000, 0.000000)",
        "(290.000000, 70.000000, 0.000000)",
        "(290.000000, 70.000000, 0.000000)",
        "(290.000000, 70.000000, 0.000000)",
        "(290.000000, 70.000000, 0.000000)",
        "(290.000000, 70.000000, 0.000000)",
        "(290.000000, 70.000000, 0.000000)",
        "(290.000000, 70.000000, 0.000000)",
        "(290.000000, 70.000000, 0.000000)",
        "(290.000000, 70.000000, 0.000000)",
        "(290.000000, 70.000000, 0.000000)",
        "(290.000000, 70.000000, 0.000000)",
        "(290.000000, 70.000000, 0.000000)",
        "(290.000000, 70.000000, 0.000000)",
        "(290.000000, 70.000000, 0.000000)",
        "(290.000000, 70.000000, 0.000000)",
        "(290.000000, 70.000000, 0.000000)",
        "(290.000000, 70.000000, 0.000000)",
        "(290.000000, 70.000000, 0.000000)",
        "(290.000000, 70.000000, 0.000000)",
        "(290.000000, 70.000000, 0.000000)",
        "(290.000000, 70.000000, 0.000000)",
        "(290.000000, 70.000000, 0.000000)",
        "(290.000000, 70.000000, 0.000000)",
        "(290.000000, 70.000000, 0.000000)",
        "(290.000000, 70.000000, 0.000000)",
        "(290.000000, 70.000000, 0.000000)",
        "(290.000000, 70.000000, 0.000000)",
        "(290.000000, 70.000000, 0.000000)",
        "(290.000000, 70.000000, 0.000000)",
        "(290.000000, 70.000000, 0.000000)",
        "(290.000000, 70.000000, 0.000000)",
        "(290.000000, 70.000000, 0.000000)",
        "(290.000000, 70.000000, 0.000000)",
        "(290.000000, 70.000000, 0.000000)",
        "(290.000000, 70.000000, 0.000000)",
        "(290.000000, 70.000000, 0.000000)",
        "(290.000000, 70.000000, 0.000000)",
        "(290.000000, 70.000000, 0.000000)",
        "(290.000000, 70.000000, 0.000000)",
        "(290.000000, 70.000000, 0.000000)",
        "(290.000000, 70.000000, 0.000000)",
        "(290.000000, 70.000000, 0.000000)",
        "(290.000000, 70.000000, 0.000000)",
        "(290.000000, 70.000000, 0.000000)",
        "(290.000000, 70.000000, 0.000000)",
        "(290.000000, 70.000000, 0.000000)",
        "(290.000000, 70.000000, 0.000000)",
        "(290.000000, 70.000000, 0.000000)",
        "(290.000000, 70.000000, 0.000000)",
        "(290.000000, 70.000000, 0.000000)",
        "(290.000000, 70.000000, 0.000000)",
        "(290.000000, 70.000000, 0.000000)",
        "(290.000000, 70.000000, 0.000000)",
        "(290.000000, 70.000000, 0.000000)",
        "(290.000000, 70.000000, 0.000000)",
        "(290.000000, 70.000000, 0.000000)",
        "(290.000000, 70.000000, 0.000000)",
        "(290.000000, 70.000000, 0.000000)",
        "(290.000000, 70.000000, 0.000000)",
        "(290.000000, 70.000000, 0.000000)",
        "(290.000000, 70.000000, 0.000000)",
        "(290.000000, 70.000000, 0.000000)",
        "(290.000000, 70.000000, 0.000000)",
        "(290.000000, 70.000000, 0.000000)",
        "(290.000000, 70.000000, 0.000000)",
        "(290.000000, 70.000000, 0.000000)",
        "(290.000000, 70.000000, 0.000000)",
        "(290.000000, 70.000000, 0.000000)",
        "(290.000000, 70.000000, 0.000000)",
        "(290.000000, 70.000000, 0.000000)",
        "(290.000000, 70.000000, 0.000000)",
        "(290.000000, 70.000000, 0.000000)",
        "(290.000000, 70.000000, 0.000000)",
        "(290.000000, 70.000000, 0.000000)",
        "(290.000000, 70.000000, 0.000000)",
        "(290.000000, 70.000000, 0.000000)",
        "(290.000000, 70.000000, 0.000000)",
        "(290.000000, 70.000000, 0.000000)",
        "(290.000000, 70.000000, 0.000000)",
        "(290.000000, 70.000000, 0.000000)",
        "(290.000000, 70.000000, 0.000000)",
        "(290.000000, 70.000000, 0.000000)",
        "(290.000000, 70.000000, 0.000000)",
        "(290.000000, 70.000000, 0.000000)",
        "(290.000000, 70.000000, 0.000000)",
        "(290.000000, 70.000000, 0.000000)",
        "(290.000000, 70.000000, 0.000000)",
        "(290.000000, 70.000000, 0.000000)",
        "(290.000000, 70.000000, 0.000000)",
        "(290.000000, 70.000000, 0.000000)",
        "(290.000000, 70.000000, 0.000000)",
        "(290.000000, 70.000000, 0.000000)",
        "(290.000000, 70.000000, 0.000000)",
        "(290.000000, 70.000000, 0.000000)",
        "(290.000000, 70.000000, 0.000000)",
        "(290.000000, 70.000000, 0.000000)",
        "(290.000000, 70.000000, 0.000000)",
        "(290.000000, 70.000000, 0.000000)",
        "(290.000000, 70.000000, 0.000000)",
        "(290.000000, 70.000000, 0.000000)",
        "(290.000000, 70.000000, 0.000000)",
        "(290.000000, 70.000000, 0.000000)",
        "(290.000000, 70.000000, 0.000000)",
        "(290.000000, 70.000000, 0.000000)",
        "(290.000000, 70.000000, 0.000000)",
        "(290.000000, 70.000000, 0.000000)",
        "(290.000000, 70.000000, 0.000000)",
        "(290.000000, 70.000000, 0.000000)",
        "(290.000000, 70.000000, 0.000000)",
        "(290.000000, 70.000000, 0.000000)",
        "(290.000000, 70.000000, 0.000000)",
        "(290.000000, 70.000000, 0.000000)",
        "(290.000000, 70.000000, 0.000000)",
        "(290.000000, 70.000000, 0.000000)",
        "(290.000000, 70.000000, 0.000000)",
        "(290.000000, 70.000000, 0.000000)",
        "(290.000000, 70.000000, 0.000000)",
        "(290.000000, 70.000000, 0.000000)",
        "(290.000000, 70.000000, 0.000000)",
        "(290.000000, 70.000000, 0.000000)",
        "(290.000000, 70.000000, 0.000000)",
        "(290.000000, 70.000000, 0.000000)",
        "(290.000000, 70.000000, 0.000000)",
        "(290.000000, 70.000000, 0.000000)",
        "(290.000000, 70.000000, 0.000000)",
        "(290.000000, 70.000000, 0.000000)",
        "(290.000000, 70.000000, 0.000000)",
        "(290.000000, 70.000000, 0.000000)",
        "(290.000000, 70.000000, 0.000000)",
        "(290.000000, 70.000000, 0.000000)",
        "(290.000000, 70.000000, 0.000000)",
        "(290.000000, 70.000000, 0.000000)",
        "(290.000000, 70.000000, 0.000000)",
        "(290.000000, 70.000000, 0.000000)",
        "(290.000000, 70.000000, 0.000000)",
        "(290.000000, 70.000000, 0.000000)",
        "(290.000000, 70.000000, 0.000000)",
        "(290.000000, 70.000000, 0.000000)",
        "(290.000000, 70.000000, 0.000000)",
        "(290.000000, 70.000000, 0.000000)",
        "(290.000000, 70.000000, 0.000000)",
        "(290.000000, 70.000000, 0.000000)",
        "(290.000000, 70.000000, 0.000000)",
        "(290.000000, 70.000000, 0.000000)",
        "(290.000000, 70.000000, 0.000000)",
        "(290.000000, 70.000000, 0.000000)",
        "(290.000000, 70.000000, 0.000000)",
        "(290.000000, 70.000000, 0.000000)",
        "(290.000000, 70.000000, 0.000000)",
        "(290.000000, 70.000000, 0.000000)",
        "(290.000000, 70.000000, 0.000000)",
        "(290.000000, 70.000000, 0.000000)",
        "(290.000000, 70.000000, 0.000000)",
        "(290.000000, 70.000000, 0.000000)",
        "(290.000000, 70.000000, 0.000000)",
        "(290.000000, 70.000000, 0.000000)",
        "(290.000000, 70.000000, 0.000000)",
        "(290.000000, 70.000000, 0.000000)",
        "(290.000000, 70.000000, 0.000000)",
        "(290.000000, 70.000000, 0.000000)",
        "(290.000000, 70.000000, 0.000000)",
        "(290.000000, 70.000000, 0.000000)",
        "(290.000000, 70.000000, 0.000000)",
        "(290.000000, 70.000000, 0.000000)",
        "(290.000000, 70.000000, 0.000000)",
        "(290.000000, 70.000000, 0.000000)",
        "(290.000000, 70.000000, 0.000000)",
        "(290.000000, 70.000000, 0.000000)",
        "(290.000000, 70.000000, 0.000000)",
        "(290.000000, 70.000000, 0.000000)",
        "(290.000000, 70.000000, 0.000000)",
        "(290.000000, 70.000000, 0.000000)",
        "(290.000000, 70.000000, 0.000000)",
        "(290.000000, 70.000000, 0.000000)",
        "(290.000000, 70.000000, 0.000000)",
        "(290.000000, 70.000000, 0.000000)",
        "(290.000000, 70.000000, 0.000000)",
        "(290.000000, 70.000000, 0.000000)",
        "(290.000000, 70.000000, 0.000000)",
        "(290.000000, 70.000000, 0.000000)",
        "(290.000000, 70.000000, 0.000000)",
        "(290.000000, 70.000000, 0.000000)",
        "(290.000000, 70.000000, 0.000000)",
        "(290.000000, 70.000000, 0.000000)",
        "(290.000000, 70.000000, 0.000000)",
        "(290.000000, 70.000000, 0.000000)",
        "(290.000000, 70.000000, 0.000000)",
        "(290.000000, 70.000000, 0.000000)",
        "(290.000000, 70.000000, 0.000000)",
        "(290.000000, 70.000000, 0.000000)",
        "(290.000000, 70.000000, 0.000000)",
        "(290.000000, 70.000000, 0.000000)",
        "(290.000000, 70.000000, 0.000000)",
        "(290.000000, 70.000000, 0.000000)",
        "(290.000000, 70.000000, 0.000000)",
        "(290.000000, 70.000000, 0.000000)",
        "(290.000000, 70.000000, 0.000000)",
        "(290.000000, 70.000000, 0.000000)",
        "(290.000000, 70.000000, 0.000000)",
        "(290.000000, 70.000000, 0.000000)",
        "(290.000000, 70.000000, 0.000000)",
        "(290.000000, 70.000000, 0.000000)",
        "(290.000000, 70.000000, 0.000000)",
        "(290.000000, 70.000000, 0.000000)",
        "(290.000000, 70.000000, 0.000000)",
        "(290.000000, 70.000000, 0.000000)",
        "(290.000000, 70.000000, 0.000000)",
        "(290.000000, 70.000000, 0.000000)",
        "(290.000000, 70.000000, 0.000000)",
        "(290.000000, 70.000000, 0.000000)",
        "(290.000000, 70.000000, 0.000000)",
        "(290.000000, 70.000000, 0.000000)",
        "(290.000000, 70.000000, 0.000000)",
        "(290.000000, 70.000000, 0.000000)",
        "(290.000000, 70.000000, 0.000000)",
        "(290.000000, 70.000000, 0.000000)",
        "(290.000000, 70.000000, 0.000000)",
        "(290.000000, 70.000000, 0.000000)",
        "(290.000000, 70.000000, 0.000000)",
        "(290.000000, 70.000000, 0.000000)",
        "(290.000000, 70.000000, 0.000000)",
        "(290.000000, 70.000000, 0.000000)",
        "(290.000000, 70.000000, 0.000000)",
        "(290.000000, 70.000000, 0.000000)",
        "(290.000000, 70.000000, 0.000000)",
        "(290.000000, 70.000000, 0.000000)",
        "(290.000000, 70.000000, 0.000000)",
        "(290.000000, 70.000000, 0.000000)",
        "(290.000000, 70.000000, 0.000000)",
        "(290.000000, 70.000000, 0.000000)",
        "(290.000000, 70.000000, 0.000000)",
        "(290.000000, 70.000000, 0.000000)",
        "(290.000000, 70.000000, 0.000000)",
        "(290.000000, 70.000000, 0.000000)",
        "(290.000000, 70.000000, 0.000000)",
        "(290.000000, 70.000000, 0.000000)",
        "(290.000000, 70.000000, 0.000000)",
        "(290.000000, 70.000000, 0.000000)",
        "(290.000000, 70.000000, 0.000000)",
        "(290.000000, 70.000000, 0.000000)",
        "(290.000000, 70.000000, 0.000000)",
        "(290.000000, 70.000000, 0.000000)",
        "(290.000000, 70.000000, 0.000000)",
        "(290.000000, 70.000000, 0.000000)",
        "(290.000000, 70.000000, 0.000000)",
        "(290.000000, 70.000000, 0.000000)",
        "(290.000000, 70.000000, 0.000000)",
        "(290.000000, 70.000000, 0.000000)",
        "(290.000000, 70.000000, 0.000000)",
        "(290.000000, 70.000000, 0.000000)",
        "(290.000000, 70.000000, 0.000000)",
        "(290.000000, 70.000000, 0.000000)",
        "(290.000000, 70.000000, 0.000000)",
        "(290.000000, 70.000000, 0.000000)",
        "(290.000000, 70.000000, 0.000000)",
        "(290.000000, 70.000000, 0.000000)",
        "(290.000000, 70.000000, 0.000000)",
        "(290.000000, 70.000000, 0.000000)",
        "(290.000000, 70.000000, 0.000000)",
        "(290.000000, 70.000000, 0.000000)",
        "(290.000000, 70.000000, 0.000000)",
        "(290.000000, 70.000000, 0.000000)",
        "(290.000000, 70.000000, 0.000000)",
        "(290.000000, 70.000000, 0.000000)",
        "(290.000000, 70.000000, 0.000000)",
        "(290.000000, 70.000000, 0.000000)",
        "(290.000000, 70.000000, 0.000000)",
        "(290.000000, 70.000000, 0.000000)",
        "(290.000000, 70.000000, 0.000000)",
        "(290.000000, 70.000000, 0.000000)",
        "(290.000000, 70.000000, 0.000000)",
        "(290.000000, 70.000000, 0.000000)",
        "(290.000000, 70.000000, 0.000000)",
        "(290.000000, 70.000000, 0.000000)",
        "(290.000000, 70.000000, 0.000000)",
        "(290.000000, 70.000000, 0.000000)",
        "(290.000000, 70.000000, 0.000000)",
        "(290.000000, 70.000000, 0.000000)",
        "(290.000000, 70.000000, 0.000000)",
        "(290.000000, 70.000000, 0.000000)",
        "(290.000000, 70.000000, 0.000000)",
        "(290.000000, 70.000000, 0.000000)",
        "(290.000000, 70.000000, 0.000000)",
        "(290.000000, 70.000000, 0.000000)",
        "(290.000000, 70.000000, 0.000000)",
        "(290.000000, 70.000000, 0.000000)",
        "(290.000000, 70.000000, 0.000000)",
        "(290.000000, 70.000000, 0.000000)",
        "(290.000000, 70.000000, 0.000000)",
        "(290.000000, 70.000000, 0.000000)",
        "(290.000000, 70.000000, 0.000000)",
        "(290.000000, 70.000000, 0.000000)",
        "(290.000000, 70.000000, 0.000000)",
        "(290.000000, 70.000000, 0.000000)",
        "(290.000000, 70.000000, 0.000000)",
        "(290.000000, 70.000000, 0.000000)",
        "(290.000000, 70.000000, 0.000000)",
        "(290.000000, 70.000000, 0.000000)",
        "(290.000000, 70.000000, 0.000000)",
        "(290.000000, 70.000000, 0.000000)",
        "(290.000000, 70.000000, 0.000000)",
        "(290.000000, 70.000000, 0.000000)",
        "(290.000000, 70.000000, 0.000000)",
        "(290.000000, 70.000000, 0.000000)",
        "(290.000000, 70.000000, 0.000000)",
        "(290.000000, 70.000000, 0.000000)",
        "(290.000000, 70.000000, 0.000000)",
        "(290.000000, 70.000000, 0.000000)",
        "(290.000000, 70.000000, 0.000000)",
        "(290.000000, 70.000000, 0.000000)",
        "(290.000000, 70.000000, 0.000000)",
        "(290.000000, 70.000000, 0.000000)",
        "(290.000000, 70.000000, 0.000000)",
        "(290.000000, 70.000000, 0.000000)",
        "(290.000000, 70.000000, 0.000000)",
        "(290.000000, 70.000000, 0.000000)",
        "(290.000000, 70.000000, 0.000000)",
        "(290.000000, 70.000000, 0.000000)",
        "(290.000000, 70.000000, 0.000000)",
        "(290.000000, 70.000000, 0.000000)",
        "(290.000000, 70.000000, 0.000000)",
        "(290.000000, 70.000000, 0.000000)",
        "(290.000000, 70.000000, 0.000000)",
        "(290.000000, 70.000000, 0.000000)",
        "(290.000000, 70.000000, 0.000000)",
        "(290.000000, 70.000000, 0.000000)",
        "(290.000000, 70.000000, 0.000000)",
        "(290.000000, 70.000000, 0.000000)",
        "(290.000000, 70.000000, 0.000000)",
        "(290.000000, 70.000000, 0.000000)",
        "(290.000000, 70.000000, 0.000000)",
        "(290.000000, 70.000000, 0.000000)",
        "(290.000000, 70.000000, 0.000000)",
        "(290.000000, 70.000000, 0.000000)",
        "(290.000000, 70.000000, 0.000000)",
        "(290.000000, 70.000000, 0.000000)",
        "(290.000000, 70.000000, 0.000000)",
        "(290.000000, 70.000000, 0.000000)",
        "(290.000000, 70.000000, 0.000000)",
        "(290.000000, 70.000000, 0.000000)",
        "(290.000000, 70.000000, 0.000000)",
        "(290.000000, 70.000000, 0.000000)",
        "(290.000000, 70.000000, 0.000000)",
        "(290.000000, 70.000000, 0.000000)",
        "(290.000000, 70.000000, 0.000000)",
        "(290.000000, 70.000000, 0.000000)",
        "(290.000000, 70.000000, 0.000000)",
        "(290.000000, 70.000000, 0.000000)",
        "(290.000000, 70.000000, 0.000000)",
        "(290.000000, 70.000000, 0.000000)",
        "(290.000000, 70.000000, 0.000000)",
        "(290.000000, 70.000000, 0.000000)",
        "(290.000000, 70.000000, 0.000000)",
        "(290.000000, 70.000000, 0.000000)",
        "(290.000000, 70.000000, 0.000000)",
        "(290.000000, 70.000000, 0.000000)",
        "(290.000000, 70.000000, 0.000000)",
        "(290.000000, 70.000000, 0.000000)",
        "(290.000000, 70.000000, 0.000000)",
        "(290.000000, 70.000000, 0.000000)",
        "(290.000000, 70.000000, 0.000000)",
        "(290.000000, 70.000000, 0.000000)",
        "(290.000000, 70.000000, 0.000000)",
        "(290.000000, 70.000000, 0.000000)",
        "(290.000000, 70.000000, 0.000000)",
        "(290.000000, 70.000000, 0.000000)",
        "(290.000000, 70.000000, 0.000000)",
        "(290.000000, 70.000000, 0.000000)",
        "(290.000000, 70.000000, 0.000000)",
        "(290.000000, 70.000000, 0.000000)",
        "(290.000000, 70.000000, 0.000000)",
        "(290.000000, 70.000000, 0.000000)",
        "(290.000000, 70.000000, 0.000000)",
        "(290.000000, 70.000000, 0.000000)",
        "(290.000000, 70.000000, 0.000000)",
        "(290.000000, 70.000000, 0.000000)",
        "(290.000000, 70.000000, 0.000000)",
        "(290.000000, 70.000000, 0.000000)",
        "(290.000000, 70.000000, 0.000000)",
        "(290.000000, 70.000000, 0.000000)",
        "(290.000000, 70.000000, 0.000000)",
        "(290.000000, 70.000000, 0.000000)",
        "(290.000000, 70.000000, 0.000000)",
        "(290.000000, 70.000000, 0.000000)",
        "(290.000000, 70.000000, 0.000000)",
        "(290.000000, 70.000000, 0.000000)",
        "(290.000000, 70.000000, 0.000000)",
        "(290.000000, 70.000000, 0.000000)",
        "(290.000000, 70.000000, 0.000000)",
        "(290.000000, 70.000000, 0.000000)",
        "(290.000000, 70.000000, 0.000000)",
        "(290.000000, 70.000000, 0.000000)",
        "(290.000000, 70.000000, 0.000000)",
        "(290.000000, 70.000000, 0.000000)",
        "(290.000000, 70.000000, 0.000000)",
        "(290.000000, 70.000000, 0.000000)",
        "(290.000000, 70.000000, 0.000000)",
        "(290.000000, 70.000000, 0.000000)",
        "(290.000000, 70.000000, 0.000000)",
        "(290.000000, 70.000000, 0.000000)",
        "(290.000000, 70.000000, 0.000000)",
        "(290.000000, 70.000000, 0.000000)",
        "(290.000000, 70.000000, 0.000000)",
        "(290.000000, 70.000000, 0.000000)",
        "(290.000000, 70.000000, 0.000000)",
        "(290.000000, 70.000000, 0.000000)",
        "(290.000000, 70.000000, 0.000000)",
        "(290.000000, 70.000000, 0.000000)",
        "(290.000000, 70.000000, 0.000000)",
        "(290.000000, 70.000000, 0.000000)",
        "(290.000000, 70.000000, 0.000000)",
        "(290.000000, 70.000000, 0.000000)",
        "(290.000000, 70.000000, 0.000000)",
        "(290.000000, 70.000000, 0.000000)",
        "(290.000000, 70.000000, 0.000000)",
        "(290.000000, 70.000000, 0.000000)",
        "(290.000000, 70.000000, 0.000000)",
        "(290.000000, 70.000000, 0.000000)",
        "(290.000000, 70.000000, 0.000000)",
        "(290.000000, 70.000000, 0.000000)",
        "(290.000000, 70.000000, 0.000000)",
        "(290.000000, 70.000000, 0.000000)",
        "(290.000000, 70.000000, 0.000000)",
        "(290.000000, 70.000000, 0.000000)",
        "(290.000000, 70.000000, 0.000000)",
        "(290.000000, 70.000000, 0.000000)",
        "(290.000000, 70.000000, 0.000000)",
        "(290.000000, 70.000000, 0.000000)",
        "(290.000000, 70.000000, 0.000000)",
        "(290.000000, 70.000000, 0.000000)",
        "(290.000000, 70.000000, 0.000000)",
        "(290.000000, 70.000000, 0.000000)",
        "(290.000000, 70.000000, 0.000000)",
        "(290.000000, 70.000000, 0.000000)",
        "(290.000000, 70.000000, 0.000000)",
        "(290.000000, 70.000000, 0.000000)",
        "(290.000000, 70.000000, 0.000000)",
        "(290.000000, 70.000000, 0.000000)",
        "(290.000000, 70.000000, 0.000000)",
        "(290.000000, 70.000000, 0.000000)",
        "(290.000000, 70.000000, 0.000000)",
        "(290.000000, 70.000000, 0.000000)",
        "(290.000000, 70.000000, 0.000000)",
        "(290.000000, 70.000000, 0.000000)",
        "(290.000000, 70.000000, 0.000000)",
        "(290.000000, 70.000000, 0.000000)",
        "(290.000000, 70.000000, 0.000000)",
        "(290.000000, 70.000000, 0.000000)",
        "(290.000000, 70.000000, 0.000000)",
        "(290.000000, 70.000000, 0.000000)",
        "(290.000000, 70.000000, 0.000000)",
        "(290.000000, 70.000000, 0.000000)",
        "(290.000000, 70.000000, 0.000000)",
        "(290.000000, 70.000000, 0.000000)",
        "(290.000000, 70.000000, 0.000000)",
        "(290.000000, 70.000000, 0.000000)",
        "(290.000000, 70.000000, 0.000000)",
        "(290.000000, 70.000000, 0.000000)",
        "(290.000000, 70.000000, 0.000000)",
        "(290.000000, 70.000000, 0.000000)",
        "(290.000000, 70.000000, 0.000000)",
        "(290.000000, 70.000000, 0.000000)",
        "(290.000000, 70.000000, 0.000000)",
        "(290.000000, 70.000000, 0.000000)",
        "(290.000000, 70.000000, 0.000000)",
        "(290.000000, 70.000000, 0.000000)",
        "(290.000000, 70.000000, 0.000000)",
        "(290.000000, 70.000000, 0.000000)",
        "(290.000000, 70.000000, 0.000000)",
        "(290.000000, 70.000000, 0.000000)",
        "(290.000000, 70.000000, 0.000000)",
        "(290.000000, 70.000000, 0.000000)",
        "(290.000000, 70.000000, 0.000000)",
        "(290.000000, 70.000000, 0.000000)",
        "(290.000000, 70.000000, 0.000000)",
        "(290.000000, 70.000000, 0.000000)",
        "(290.000000, 70.000000, 0.000000)",
        "(290.000000, 70.000000, 0.000000)",
        "(290.000000, 70.000000, 0.000000)",
        "(290.000000, 70.000000, 0.000000)",
        "(290.000000, 70.000000, 0.000000)",
        "(290.000000, 70.000000, 0.000000)",
        "(290.000000, 70.000000, 0.000000)",
        "(290.000000, 70.000000, 0.000000)",
        "(290.000000, 70.000000, 0.000000)",
        "(290.000000, 70.000000, 0.000000)",
        "(290.000000, 70.000000, 0.000000)",
        "(290.000000, 70.000000, 0.000000)",
        "(290.000000, 70.000000, 0.000000)",
        "(290.000000, 70.000000, 0.000000)",
        "(290.000000, 70.000000, 0.000000)",
        "(290.000000, 70.000000, 0.000000)",
        "(290.000000, 70.000000, 0.000000)",
        "(290.000000, 70.000000, 0.000000)",
        "(290.000000, 70.000000, 0.000000)",
        "(290.000000, 70.000000, 0.000000)",
        "(290.000000, 70.000000, 0.000000)",
        "(290.000000, 70.000000, 0.000000)",
        "(290.000000, 70.000000, 0.000000)",
        "(290.000000, 70.000000, 0.000000)",
        "(290.000000, 70.000000, 0.000000)",
        "(290.000000, 70.000000, 0.000000)",
        "(290.000000, 70.000000, 0.000000)",
        "(290.000000, 70.000000, 0.000000)",
        "(290.000000, 70.000000, 0.000000)",
        "(290.000000, 70.000000, 0.000000)",
        "(290.000000, 70.000000, 0.000000)",
        "(290.000000, 70.000000, 0.000000)",
        "(290.000000, 70.000000, 0.000000)",
        "(290.000000, 70.000000, 0.000000)",
        "(290.000000, 70.000000, 0.000000)",
        "(290.000000, 70.000000, 0.000000)",
        "(290.000000, 70.000000, 0.000000)",
        "(290.000000, 70.000000, 0.000000)",
        "(290.000000, 70.000000, 0.000000)",
        "(290.000000, 70.000000, 0.000000)",
        "(290.000000, 70.000000, 0.000000)",
        "(290.000000, 70.000000, 0.000000)",
        "(290.000000, 70.000000, 0.000000)",
        "(290.000000, 70.000000, 0.000000)",
        "(290.000000, 70.000000, 0.000000)",
        "(290.000000, 70.000000, 0.000000)",
        "(290.000000, 70.000000, 0.000000)",
        "(290.000000, 70.000000, 0.000000)",
        "(290.000000, 70.000000, 0.000000)",
        "(290.000000, 70.000000, 0.000000)",
        "(290.000000, 70.000000, 0.000000)",
        "(290.000000, 70.000000, 0.000000)",
        "(290.000000, 70.000000, 0.000000)",
        "(290.000000, 70.000000, 0.000000)",
        "(290.000000, 70.000000, 0.000000)",
        "(290.000000, 70.000000, 0.000000)",
        "(290.000000, 70.000000, 0.000000)",
        "(290.000000, 70.000000, 0.000000)",
        "(290.000000, 70.000000, 0.000000)",
        "(290.000000, 70.000000, 0.000000)",
        "(290.000000, 70.000000, 0.000000)",
        "(290.000000, 70.000000, 0.000000)",
        "(290.000000, 70.000000, 0.000000)",
        "(290.000000, 70.000000, 0.000000)",
        "(290.000000, 70.000000, 0.000000)",
        "(290.000000, 70.000000, 0.000000)",
        "(290.000000, 70.000000, 0.000000)",
        "(290.000000, 70.000000, 0.000000)",
        "(290.000000, 70.000000, 0.000000)",
        "(290.000000, 70.000000, 0.000000)",
        "(290.000000, 70.000000, 0.000000)",
        "(290.000000, 70.000000, 0.000000)",
        "(290.000000, 70.000000, 0.000000)",
        "(290.000000, 70.000000, 0.000000)",
        "(290.000000, 70.000000, 0.000000)",
        "(290.000000, 70.000000, 0.000000)",
        "(290.000000, 70.000000, 0.000000)",
        "(290.000000, 70.000000, 0.000000)",
        "(290.000000, 70.000000, 0.000000)",
        "(290.000000, 70.000000, 0.000000)",
        "(290.000000, 70.000000, 0.000000)",
        "(290.000000, 70.000000, 0.000000)",
        "(290.000000, 70.000000, 0.000000)",
        "(290.000000, 70.000000, 0.000000)",
        "(290.000000, 70.000000, 0.000000)",
        "(290.000000, 70.000000, 0.000000)",
        "(290.000000, 70.000000, 0.000000)",
        "(290.000000, 70.000000, 0.000000)",
        "(290.000000, 70.000000, 0.000000)",
        "(290.000000, 70.000000, 0.000000)",
        "(290.000000, 70.000000, 0.000000)",
        "(290.000000, 70.000000, 0.000000)",
        "(290.000000, 70.000000, 0.000000)",
        "(290.000000, 70.000000, 0.000000)",
        "(290.000000, 70.000000, 0.000000)",
        "(290.000000, 70.000000, 0.000000)",
        "(290.000000, 70.000000, 0.000000)",
        "(290.000000, 70.000000, 0.000000)",
        "(290.000000, 70.000000, 0.000000)",
        "(290.000000, 70.000000, 0.000000)",
        "(290.000000, 70.000000, 0.000000)",
        "(290.000000, 70.000000, 0.000000)",
        "(290.000000, 70.000000, 0.000000)",
        "(290.000000, 70.000000, 0.000000)",
        "(290.000000, 70.000000, 0.000000)",
        "(290.000000, 70.000000, 0.000000)",
        "(290.000000, 70.000000, 0.000000)",
        "(290.000000, 70.000000, 0.000000)",
        "(290.000000, 70.000000, 0.000000)",
        "(290.000000, 70.000000, 0.000000)",
        "(290.000000, 70.000000, 0.000000)",
        "(290.000000, 70.000000, 0.000000)",
        "(290.000000, 70.000000, 0.000000)",
        "(290.000000, 70.000000, 0.000000)",
        "(290.000000, 70.000000, 0.000000)",
        "(290.000000, 70.000000, 0.000000)",
        "(290.000000, 70.000000, 0.000000)",
        "(290.000000, 70.000000, 0.000000)",
        "(290.000000, 70.000000, 0.000000)",
        "(290.000000, 70.000000, 0.000000)",
        "(290.000000, 70.000000, 0.000000)",
        "(290.000000, 70.000000, 0.000000)",
        "(290.000000, 70.000000, 0.000000)",
        "(290.000000, 70.000000, 0.000000)",
        "(290.000000, 70.000000, 0.000000)",
        "(290.000000, 70.000000, 0.000000)",
        "(290.000000, 70.000000, 0.000000)",
        "(290.000000, 70.000000, 0.000000)",
        "(290.000000, 70.000000, 0.000000)",
        "(290.000000, 70.000000, 0.000000)",
        "(290.000000, 70.000000, 0.000000)",
        "(290.000000, 70.000000, 0.000000)",
        "(290.000000, 70.000000, 0.000000)",
        "(290.000000, 70.000000, 0.000000)",
        "(290.000000, 70.000000, 0.000000)",
        "(290.000000, 70.000000, 0.000000)",
        "(290.000000, 70.000000, 0.000000)",
        "(290.000000, 70.000000, 0.000000)",
        "(290.000000, 70.000000, 0.000000)",
        "(290.000000, 70.000000, 0.000000)",
        "(290.000000, 70.000000, 0.000000)",
        "(290.000000, 70.000000, 0.000000)",
        "(290.000000, 70.000000, 0.000000)",
        "(290.000000, 70.000000, 0.000000)",
        "(290.000000, 70.000000, 0.000000)",
        "(290.000000, 70.000000, 0.000000)",
        "(290.000000, 70.000000, 0.000000)",
        "(290.000000, 70.000000, 0.000000)",
        "(290.000000, 70.000000, 0.000000)",
        "(290.000000, 70.000000, 0.000000)",
        "(290.000000, 70.000000, 0.000000)",
        "(290.000000, 70.000000, 0.000000)",
        "(290.000000, 70.000000, 0.000000)",
        "(290.000000, 70.000000, 0.000000)",
        "(290.000000, 70.000000, 0.000000)",
        "(290.000000, 70.000000, 0.000000)",
        "(290.000000, 70.000000, 0.000000)",
        "(290.000000, 70.000000, 0.000000)",
        "(290.000000, 70.000000, 0.000000)",
        "(290.000000, 70.000000, 0.000000)",
        "(290.000000, 70.000000, 0.000000)",
        "(290.000000, 70.000000, 0.000000)",
        "(290.000000, 70.000000, 0.000000)",
        "(290.000000, 70.000000, 0.000000)",
        "(290.000000, 70.000000, 0.000000)",
        "(290.000000, 70.000000, 0.000000)",
        "(290.000000, 70.000000, 0.000000)",
        "(290.000000, 70.000000, 0.000000)",
        "(290.000000, 70.000000, 0.000000)",
        "(290.000000, 70.000000, 0.000000)",
        "(290.000000, 70.000000, 0.000000)",
        "(290.000000, 70.000000, 0.000000)",
        "(290.000000, 70.000000, 0.000000)",
        "(290.000000, 70.000000, 0.000000)",
        "(290.000000, 70.000000, 0.000000)",
        "(290.000000, 70.000000, 0.000000)",
        "(290.000000, 70.000000, 0.000000)",
        "(290.000000, 70.000000, 0.000000)",
        "(290.000000, 70.000000, 0.000000)",
        "(290.000000, 70.000000, 0.000000)",
        "(290.000000, 70.000000, 0.000000)",
        "(290.000000, 70.000000, 0.000000)",
        "(290.000000, 70.000000, 0.000000)",
        "(290.000000, 70.000000, 0.000000)",
        "(290.000000, 70.000000, 0.000000)",
        "(290.000000, 70.000000, 0.000000)",
        "(290.000000, 70.000000, 0.000000)",
        "(290.000000, 70.000000, 0.000000)",
        "(290.000000, 70.000000, 0.000000)",
        "(290.000000, 70.000000, 0.000000)",
        "(290.000000, 70.000000, 0.000000)",
        "(290.000000, 70.000000, 0.000000)",
        "(290.000000, 70.000000, 0.000000)",
        "(290.000000, 70.000000, 0.000000)",
        "(290.000000, 70.000000, 0.000000)",
        "(290.000000, 70.000000, 0.000000)",
        "(290.000000, 70.000000, 0.000000)",
        "(290.000000, 70.000000, 0.000000)",
        "(290.000000, 70.000000, 0.000000)",
        "(290.000000, 70.000000, 0.000000)",
        "(290.000000, 70.000000, 0.000000)",
        "(290.000000, 70.000000, 0.000000)",
        "(290.000000, 70.000000, 0.000000)",
        "(290.000000, 70.000000, 0.000000)",
        "(290.000000, 70.000000, 0.000000)",
        "(290.000000, 70.000000, 0.000000)",
        "(290.000000, 70.000000, 0.000000)",
        "(290.000000, 70.000000, 0.000000)",
        "(290.000000, 70.000000, 0.000000)",
        "(290.000000, 70.000000, 0.000000)",
        "(290.000000, 70.000000, 0.000000)",
        "(290.000000, 70.000000, 0.000000)",
        "(290.000000, 70.000000, 0.000000)",
        "(290.000000, 70.000000, 0.000000)",
        "(290.000000, 70.000000, 0.000000)",
        "(290.000000, 70.000000, 0.000000)",
        "(290.000000, 70.000000, 0.000000)",
        "(290.000000, 70.000000, 0.000000)",
        "(290.000000, 70.000000, 0.000000)",
        "(290.000000, 70.000000, 0.000000)",
        "(290.000000, 70.000000, 0.000000)",
        "(290.000000, 70.000000, 0.000000)",
        "(290.000000, 70.000000, 0.000000)",
        "(290.000000, 70.000000, 0.000000)",
        "(290.000000, 70.000000, 0.000000)",
        "(290.000000, 70.000000, 0.000000)",
        "(290.000000, 70.000000, 0.000000)",
        "(290.000000, 70.000000, 0.000000)",
        "(290.000000, 70.000000, 0.000000)",
        "(290.000000, 70.000000, 0.000000)",
        "(290.000000, 70.000000, 0.000000)",
        "(290.000000, 70.000000, 0.000000)",
        "(290.000000, 70.000000, 0.000000)",
        "(290.000000, 70.000000, 0.000000)",
        "(290.000000, 70.000000, 0.000000)",
        "(290.000000, 70.000000, 0.000000)",
        "(290.000000, 70.000000, 0.000000)",
        "(290.000000, 70.000000, 0.000000)",
        "(290.000000, 70.000000, 0.000000)",
        "(290.000000, 70.000000, 0.000000)",
        "(290.000000, 70.000000, 0.000000)",
        "(290.000000, 70.000000, 0.000000)",
        "(290.000000, 70.000000, 0.000000)",
        "(290.000000, 70.000000, 0.000000)",
        "(290.000000, 70.000000, 0.000000)",
        "(290.000000, 70.000000, 0.000000)",
        "(290.000000, 70.000000, 0.000000)",
        "(290.000000, 70.000000, 0.000000)",
        "(290.000000, 70.000000, 0.000000)",
        "(290.000000, 70.000000, 0.000000)",
        "(290.000000, 70.000000, 0.000000)",
        "(290.000000, 70.000000, 0.000000)",
        "(290.000000, 70.000000, 0.000000)",
        "(290.000000, 70.000000, 0.000000)",
        "(290.000000, 70.000000, 0.000000)",
        "(290.000000, 70.000000, 0.000000)",
        "(290.000000, 70.000000, 0.000000)",
        "(290.000000, 70.000000, 0.000000)",
        "(290.000000, 70.000000, 0.000000)",
        "(290.000000, 70.000000, 0.000000)",
        "(290.000000, 70.000000, 0.000000)",
        "(290.000000, 70.000000, 0.000000)",
        "(290.000000, 70.000000, 0.000000)",
        "(290.000000, 70.000000, 0.000000)",
        "(290.000000, 70.000000, 0.000000)",
        "(290.000000, 70.000000, 0.000000)",
        "(290.000000, 70.000000, 0.000000)",
        "(290.000000, 70.000000, 0.000000)",
        "(290.000000, 70.000000, 0.000000)",
        "(290.000000, 70.000000, 0.000000)",
        "(290.000000, 70.000000, 0.000000)",
        "(290.000000, 70.000000, 0.000000)",
        "(290.000000, 70.000000, 0.000000)",
        "(290.000000, 70.000000, 0.000000)",
        "(290.000000, 70.000000, 0.000000)",
        "(290.000000, 70.000000, 0.000000)",
        "(290.000000, 70.000000, 0.000000)",
        "(290.000000, 70.000000, 0.000000)",
        "(290.000000, 70.000000, 0.000000)",
        "(290.000000, 70.000000, 0.000000)",
        "(290.000000, 70.000000, 0.000000)",
        "(290.000000, 70.000000, 0.000000)",
        "(290.000000, 70.000000, 0.000000)",
        "(290.000000, 70.000000, 0.000000)",
        "(290.000000, 70.000000, 0.000000)",
        "(290.000000, 70.000000, 0.000000)",
        "(290.000000, 70.000000, 0.000000)",
        "(290.000000, 70.000000, 0.000000)",
        "(290.000000, 70.000000, 0.000000)",
        "(290.000000, 70.000000, 0.000000)",
        "(290.000000, 70.000000, 0.000000)",
        "(290.000000, 70.000000, 0.000000)",
        "(290.000000, 70.000000, 0.000000)",
        "(290.000000, 70.000000, 0.000000)",
        "(290.000000, 70.000000, 0.000000)",
        "(290.000000, 70.000000, 0.000000)",
        "(290.000000, 70.000000, 0.000000)",
        "(290.000000, 70.000000, 0.000000)",
        "(290.000000, 70.000000, 0.000000)",
        "(290.000000, 70.000000, 0.000000)",
        "(290.000000, 70.000000, 0.000000)",
        "(290.000000, 70.000000, 0.000000)",
        "(290.000000, 70.000000, 0.000000)",
        "(290.000000, 70.000000, 0.000000)",
        "(290.000000, 70.000000, 0.000000)",
        "(290.000000, 70.000000, 0.000000)",
        "(290.000000, 70.000000, 0.000000)",
        "(290.000000, 70.000000, 0.000000)",
        "(290.000000, 70.000000, 0.000000)",
        "(290.000000, 70.000000, 0.000000)",
        "(290.000000, 70.000000, 0.000000)",
        "(290.000000, 70.000000, 0.000000)",
        "(290.000000, 70.000000, 0.000000)",
        "(290.000000, 70.000000, 0.000000)",
        "(290.000000, 70.000000, 0.000000)",
        "(290.000000, 70.000000, 0.000000)",
        "(290.000000, 70.000000, 0.000000)",
        "(290.000000, 70.000000, 0.000000)",
        "(290.000000, 70.000000, 0.000000)",
        "(290.000000, 70.000000, 0.000000)",
        "(290.000000, 70.000000, 0.000000)",
        "(290.000000, 70.000000, 0.000000)",
        "(290.000000, 70.000000, 0.000000)",
        "(290.000000, 70.000000, 0.000000)",
        "(290.000000, 70.000000, 0.000000)",
        "(290.000000, 70.000000, 0.000000)",
        "(290.000000, 70.000000, 0.000000)",
        "(290.000000, 70.000000, 0.000000)",
        "(290.000000, 70.000000, 0.000000)",
        "(290.000000, 70.000000, 0.000000)",
        "(290.000000, 70.000000, 0.000000)",
        "(290.000000, 70.000000, 0.000000)",
        "(290.000000, 70.000000, 0.000000)",
        "(290.000000, 70.000000, 0.000000)",
        "(290.000000, 70.000000, 0.000000)",
        "(290.000000, 70.000000, 0.000000)",
        "(290.000000, 70.000000, 0.000000)",
        "(290.000000, 70.000000, 0.000000)",
        "(290.000000, 70.000000, 0.000000)",
        "(290.000000, 70.000000, 0.000000)",
        "(290.000000, 70.000000, 0.000000)",
        "(290.000000, 70.000000, 0.000000)",
        "(290.000000, 70.000000, 0.000000)",
        "(290.000000, 70.000000, 0.000000)",
        "(290.000000, 70.000000, 0.000000)",
        "(290.000000, 70.000000, 0.000000)",
        "(290.000000, 70.000000, 0.000000)",
        "(290.000000, 70.000000, 0.000000)",
        "(290.000000, 70.000000, 0.000000)",
        "(290.000000, 70.000000, 0.000000)",
        "(290.000000, 70.000000, 0.000000)",
        "(290.000000, 70.000000, 0.000000)",
        "(290.000000, 70.000000, 0.000000)",
        "(290.000000, 70.000000, 0.000000)",
        "(290.000000, 70.000000, 0.000000)",
        "(290.000000, 70.000000, 0.000000)",
        "(290.000000, 70.000000, 0.000000)",
        "(290.000000, 70.000000, 0.000000)",
        "(290.000000, 70.000000, 0.000000)",
        "(290.000000, 70.000000, 0.000000)",
        "(290.000000, 70.000000, 0.000000)",
        "(290.000000, 70.000000, 0.000000)",
        "(290.000000, 70.000000, 0.000000)",
        "(290.000000, 70.000000, 0.000000)",
        "(290.000000, 70.000000, 0.000000)",
        "(290.000000, 70.000000, 0.000000)",
        "(290.000000, 70.000000, 0.000000)",
        "(290.000000, 70.000000, 0.000000)",
        "(290.000000, 70.000000, 0.000000)",
        "(290.000000, 70.000000, 0.000000)",
        "(290.000000, 70.000000, 0.000000)",
        "(290.000000, 70.000000, 0.000000)",
        "(290.000000, 70.000000, 0.000000)",
        "(290.000000, 70.000000, 0.000000)",
        "(290.000000, 70.000000, 0.000000)",
        "(290.000000, 70.000000, 0.000000)",
        "(290.000000, 70.000000, 0.000000)",
        "(290.000000, 70.000000, 0.000000)",
        "(290.000000, 70.000000, 0.000000)",
        "(290.000000, 70.000000, 0.000000)",
        "(290.000000, 70.000000, 0.000000)",
        "(290.000000, 70.000000, 0.000000)",
        "(290.000000, 70.000000, 0.000000)",
        "(290.000000, 70.000000, 0.000000)",
        "(290.000000, 70.000000, 0.000000)",
        "(290.000000, 70.000000, 0.000000)",
        "(290.000000, 70.000000, 0.000000)",
        "(290.000000, 70.000000, 0.000000)",
        "(290.000000, 70.000000, 0.000000)",
        "(290.000000, 70.000000, 0.000000)",
        "(290.000000, 70.000000, 0.000000)",
        "(290.000000, 70.000000, 0.000000)",
        "(290.000000, 70.000000, 0.000000)",
        "(290.000000, 70.000000, 0.000000)",
        "(290.000000, 70.000000, 0.000000)",
        "(290.000000, 70.000000, 0.000000)",
        "(290.000000, 70.000000, 0.000000)",
        "(290.000000, 70.000000, 0.000000)",
        "(290.000000, 70.000000, 0.000000)",
        "(290.000000, 70.000000, 0.000000)",
        "(290.000000, 70.000000, 0.000000)",
        "(290.000000, 70.000000, 0.000000)",
        "(290.000000, 70.000000, 0.000000)",
        "(290.000000, 70.000000, 0.000000)",
        "(290.000000, 70.000000, 0.000000)",
        "(290.000000, 70.000000, 0.000000)",
        "(290.000000, 70.000000, 0.000000)",
        "(290.000000, 70.000000, 0.000000)",
        "(290.000000, 70.000000, 0.000000)",
        "(290.000000, 70.000000, 0.000000)",
        "(290.000000, 70.000000, 0.000000)",
        "(290.000000, 70.000000, 0.000000)",
        "(290.000000, 70.000000, 0.000000)",
        "(290.000000, 70.000000, 0.000000)",
        "(290.000000, 70.000000, 0.000000)",
        "(290.000000, 70.000000, 0.000000)",
        "(290.000000, 70.000000, 0.000000)",
        "(290.000000, 70.000000, 0.000000)",
        "(290.000000, 70.000000, 0.000000)",
        "(290.000000, 70.000000, 0.000000)",
        "(290.000000, 70.000000, 0.000000)",
        "(290.000000, 70.000000, 0.000000)",
        "(290.000000, 70.000000, 0.000000)",
        "(290.000000, 70.000000, 0.000000)",
        "(290.000000, 70.000000, 0.000000)",
        "(290.000000, 70.000000, 0.000000)",
        "(290.000000, 70.000000, 0.000000)",
        "(290.000000, 70.000000, 0.000000)",
        "(290.000000, 70.000000, 0.000000)",
        "(290.000000, 70.000000, 0.000000)",
        "(290.000000, 70.000000, 0.000000)",
        "(290.000000, 70.000000, 0.000000)",
        "(290.000000, 70.000000, 0.000000)",
        "(290.000000, 70.000000, 0.000000)",
        "(290.000000, 70.000000, 0.000000)",
        "(290.000000, 70.000000, 0.000000)",
        "(290.000000, 70.000000, 0.000000)",
        "(290.000000, 70.000000, 0.000000)",
        "(290.000000, 70.000000, 0.000000)",
        "(290.000000, 70.000000, 0.000000)",
        "(290.000000, 70.000000, 0.000000)",
        "(290.000000, 70.000000, 0.000000)",
        "(290.000000, 70.000000, 0.000000)",
        "(290.000000, 70.000000, 0.000000)",
        "(290.000000, 70.000000, 0.000000)",
        "(290.000000, 70.000000, 0.000000)",
        "(290.000000, 70.000000, 0.000000)",
        "(290.000000, 70.000000, 0.000000)",
        "(290.000000, 70.000000, 0.000000)",
        "(290.000000, 70.000000, 0.000000)",
        "(290.000000, 70.000000, 0.000000)",
        "(290.000000, 70.000000, 0.000000)",
        "(290.000000, 70.000000, 0.000000)",
        "(290.000000, 70.000000, 0.000000)",
        "(290.000000, 70.000000, 0.000000)",
        "(290.000000, 70.000000, 0.000000)",
        "(290.000000, 70.000000, 0.000000)",
        "(290.000000, 70.000000, 0.000000)",
        "(290.000000, 70.000000, 0.000000)",
        "(290.000000, 70.000000, 0.000000)",
        "(290.000000, 70.000000, 0.000000)",
        "(290.000000, 70.000000, 0.000000)",
        "(290.000000, 70.000000, 0.000000)",
        "(290.000000, 70.000000, 0.000000)",
        "(290.000000, 70.000000, 0.000000)",
        "(290.000000, 70.000000, 0.000000)",
        "(290.000000, 70.000000, 0.000000)",
        "(290.000000, 70.000000, 0.000000)",
        "(290.000000, 70.000000, 0.000000)",
        "(290.000000, 70.000000, 0.000000)",
        "(290.000000, 70.000000, 0.000000)",
        "(290.000000, 70.000000, 0.000000)",
        "(290.000000, 70.000000, 0.000000)",
        "(290.000000, 70.000000, 0.000000)",
        "(290.000000, 70.000000, 0.000000)",
        "(290.000000, 70.000000, 0.000000)",
        "(290.000000, 70.000000, 0.000000)",
        "(290.000000, 70.000000, 0.000000)",
        "(290.000000, 70.000000, 0.000000)",
        "(290.000000, 70.000000, 0.000000)",
        "(290.000000, 70.000000, 0.000000)",
        "(290.000000, 70.000000, 0.000000)",
        "(290.000000, 70.000000, 0.000000)",
        "(290.000000, 70.000000, 0.000000)",
        "(290.000000, 70.000000, 0.000000)",
        "(290.000000, 70.000000, 0.000000)",
        "(290.000000, 70.000000, 0.000000)",
        "(290.000000, 70.000000, 0.000000)",
        "(290.000000, 70.000000, 0.000000)",
        "(290.000000, 70.000000, 0.000000)",
        "(290.000000, 70.000000, 0.000000)",
        "(290.000000, 70.000000, 0.000000)",
        "(290.000000, 70.000000, 0.000000)",
        "(290.000000, 70.000000, 0.000000)",
        "(290.000000, 70.000000, 0.000000)",
        "(290.000000, 70.000000, 0.000000)",
        "(290.000000, 70.000000, 0.000000)",
        "(290.000000, 70.000000, 0.000000)",
        "(290.000000, 70.000000, 0.000000)",
        "(290.000000, 70.000000, 0.000000)",
        "(290.000000, 70.000000, 0.000000)",
        "(290.000000, 70.000000, 0.000000)",
        "(290.000000, 70.000000, 0.000000)",
        "(290.000000, 70.000000, 0.000000)",
        "(290.000000, 70.000000, 0.000000)",
        "(290.000000, 70.000000, 0.000000)",
        "(290.000000, 70.000000, 0.000000)",
        "(290.000000, 70.000000, 0.000000)",
        "(290.000000, 70.000000, 0.000000)",
        "(290.000000, 70.000000, 0.000000)",
        "(290.000000, 70.000000, 0.000000)",
        "(290.000000, 70.000000, 0.000000)",
        "(290.000000, 70.000000, 0.000000)",
        "(290.000000, 70.000000, 0.000000)",
        "(290.000000, 70.000000, 0.000000)",
        "(290.000000, 70.000000, 0.000000)",
        "(290.000000, 70.000000, 0.000000)",
        "(290.000000, 70.000000, 0.000000)",
        "(290.000000, 70.000000, 0.000000)",
        "(290.000000, 70.000000, 0.000000)",
        "(290.000000, 70.000000, 0.000000)",
        "(290.000000, 70.000000, 0.000000)",
        "(290.000000, 70.000000, 0.000000)",
        "(290.000000, 70.000000, 0.000000)",
        "(290.000000, 70.000000, 0.000000)",
        "(290.000000, 70.000000, 0.000000)",
        "(290.000000, 70.000000, 0.000000)",
        "(290.000000, 70.000000, 0.000000)",
        "(290.000000, 70.000000, 0.000000)",
        "(290.000000, 70.000000, 0.000000)",
        "(290.000000, 70.000000, 0.000000)",
        "(290.000000, 70.000000, 0.000000)",
        "(290.000000, 70.000000, 0.000000)",
        "(290.000000, 70.000000, 0.000000)",
        "(290.000000, 70.000000, 0.000000)",
        "(290.000000, 70.000000, 0.000000)",
        "(290.000000, 70.000000, 0.000000)",
        "(290.000000, 70.000000, 0.000000)",
        "(290.000000, 70.000000, 0.000000)",
        "(290.000000, 70.000000, 0.000000)",
        "(290.000000, 70.000000, 0.000000)",
        "(290.000000, 70.000000, 0.000000)",
        "(290.000000, 70.000000, 0.000000)",
        "(290.000000, 70.000000, 0.000000)",
        "(290.000000, 70.000000, 0.000000)",
        "(290.000000, 70.000000, 0.000000)",
        "(290.000000, 70.000000, 0.000000)",
        "(290.000000, 70.000000, 0.000000)",
        "(290.000000, 70.000000, 0.000000)",
        "(290.000000, 70.000000, 0.000000)",
        "(290.000000, 70.000000, 0.000000)",
        "(290.000000, 70.000000, 0.000000)",
        "(290.000000, 70.000000, 0.000000)",
        "(290.000000, 70.000000, 0.000000)",
        "(290.000000, 70.000000, 0.000000)",
        "(290.000000, 70.000000, 0.000000)",
        "(290.000000, 70.000000, 0.000000)",
        "(290.000000, 70.000000, 0.000000)",
        "(290.000000, 70.000000, 0.000000)",
        "(290.000000, 70.000000, 0.000000)",
        "(290.000000, 70.000000, 0.000000)",
        "(290.000000, 70.000000, 0.000000)",
        "(290.000000, 70.000000, 0.000000)",
        "(290.000000, 70.000000, 0.000000)",
        "(290.000000, 70.000000, 0.000000)",
        "(290.000000, 70.000000, 0.000000)",
        "(290.000000, 70.000000, 0.000000)",
        "(290.000000, 70.000000, 0.000000)",
        "(290.000000, 70.000000, 0.000000)",
        "(290.000000, 70.000000, 0.000000)",
        "(290.000000, 70.000000, 0.000000)",
        "(290.000000, 70.000000, 0.000000)",
        "(290.000000, 70.000000, 0.000000)",
        "(290.000000, 70.000000, 0.000000)",
        "(290.000000, 70.000000, 0.000000)",
        "(290.000000, 70.000000, 0.000000)",
        "(290.000000, 70.000000, 0.000000)",
        "(290.000000, 70.000000, 0.000000)",
        "(290.000000, 70.000000, 0.000000)",
        "(290.000000, 70.000000, 0.000000)",
        "(290.000000, 70.000000, 0.000000)",
        "(290.000000, 70.000000, 0.000000)",
        "(290.000000, 70.000000, 0.000000)",
        "(290.000000, 70.000000, 0.000000)",
        "(290.000000, 70.000000, 0.000000)",
        "(290.000000, 70.000000, 0.000000)",
        "(290.000000, 70.000000, 0.000000)",
        "(290.000000, 70.000000, 0.000000)",
        "(290.000000, 70.000000, 0.000000)",
        "(290.000000, 70.000000, 0.000000)",
        "(290.000000, 70.000000, 0.000000)",
        "(290.000000, 70.000000, 0.000000)",
        "(290.000000, 70.000000, 0.000000)",
        "(290.000000, 70.000000, 0.000000)",
        "(290.000000, 70.000000, 0.000000)",
        "(290.000000, 70.000000, 0.000000)",
        "(290.000000, 70.000000, 0.000000)",
        "(290.000000, 70.000000, 0.000000)",
        "(290.000000, 70.000000, 0.000000)",
        "(290.000000, 70.000000, 0.000000)",
        "(290.000000, 70.000000, 0.000000)",
        "(290.000000, 70.000000, 0.000000)",
        "(290.000000, 70.000000, 0.000000)",
        "(290.000000, 70.000000, 0.000000)",
        "(290.000000, 70.000000, 0.000000)",
        "(290.000000, 70.000000, 0.000000)",
        "(290.000000, 70.000000, 0.000000)",
        "(290.000000, 70.000000, 0.000000)",
        "(290.000000, 70.000000, 0.000000)",
        "(290.000000, 70.000000, 0.000000)",
        "(290.000000, 70.000000, 0.000000)",
        "(290.000000, 70.000000, 0.000000)",
        "(290.000000, 70.000000, 0.000000)",
        "(290.000000, 70.000000, 0.000000)",
        "(290.000000, 70.000000, 0.000000)",
        "(290.000000, 70.000000, 0.000000)",
        "(290.000000, 70.000000, 0.000000)",
        "(290.000000, 70.000000, 0.000000)",
        "(290.000000, 70.000000, 0.000000)",
        "(290.000000, 70.000000, 0.000000)",
        "(290.000000, 70.000000, 0.000000)",
        "(290.000000, 70.000000, 0.000000)",
        "(290.000000, 70.000000, 0.000000)",
        "(290.000000, 70.000000, 0.000000)",
        "(290.000000, 70.000000, 0.000000)",
        "(290.000000, 70.000000, 0.000000)",
        "(290.000000, 70.000000, 0.000000)",
        "(290.000000, 70.000000, 0.000000)",
        "(290.000000, 70.000000, 0.000000)",
        "(290.000000, 70.000000, 0.000000)",
        "(290.000000, 70.000000, 0.000000)",
        "(290.000000, 70.000000, 0.000000)",
        "(290.000000, 70.000000, 0.000000)",
        "(290.000000, 70.000000, 0.000000)",
        "(290.000000, 70.000000, 0.000000)",
        "(290.000000, 70.000000, 0.000000)",
        "(290.000000, 70.000000, 0.000000)",
        "(290.000000, 70.000000, 0.000000)",
        "(290.000000, 70.000000, 0.000000)",
        "(290.000000, 70.000000, 0.000000)",
        "(290.000000, 70.000000, 0.000000)",
        "(290.000000, 70.000000, 0.000000)",
        "(290.000000, 70.000000, 0.000000)",
        "(290.000000, 70.000000, 0.000000)",
        "(290.000000, 70.000000, 0.000000)",
        "(290.000000, 70.000000, 0.000000)",
        "(290.000000, 70.000000, 0.000000)",
        "(290.000000, 70.000000, 0.000000)",
        "(290.000000, 70.000000, 0.000000)",
        "(290.000000, 70.000000, 0.000000)",
        "(290.000000, 70.000000, 0.000000)",
        "(290.000000, 70.000000, 0.000000)",
        "(290.000000, 70.000000, 0.000000)",
        "(290.000000, 70.000000, 0.000000)",
        "(290.000000, 70.000000, 0.000000)",
        "(290.000000, 70.000000, 0.000000)",
        "(290.000000, 70.000000, 0.000000)",
        "(290.000000, 70.000000, 0.000000)",
        "(290.000000, 70.000000, 0.000000)",
[truncated: 252,991 more chars]
