# Supplementary material for: Playing the mirror game in virtual reality with an autonomous character
Source: Sci Rep. 2022 Dec 9;12:21329. doi: 10.1038/s41598-022-25197-z (PMC9734752; doi:10.1038/s41598-022-25197-z)
Supplement: Supplementary file 2 — Supplementary Information 1. [file 41598_2022_25197_MOESM2_ESM.zip › Data/Couple15/condition2_trial1_player2.json]

{
    "isFemale": false,
    "eyesLevel": 1.684508204460144,
    "timestamps": [
        0.0,
        0.01995849609375,
        0.03997802734375,
        0.05999755859375,
        0.0799560546875,
        0.0999755859375,
        0.1199951171875,
        0.13995361328125,
        0.15997314453125,
        0.17999267578125,
        0.199951171875,
        0.219970703125,
        0.239990234375,
        0.25994873046875,
        0.27996826171875,
        0.29998779296875,
        0.3199462890625,
        0.3399658203125,
        0.3599853515625,
        0.37994384765625,
        0.39996337890625,
        0.41998291015625,
        0.44000244140625,
        0.4599609375,
        0.47998046875,
        0.5,
        0.51995849609375,
        0.53997802734375,
        0.55999755859375,
        0.5799560546875,
        0.5999755859375,
        0.6199951171875,
        0.63995361328125,
        0.65997314453125,
        0.67999267578125,
        0.699951171875,
        0.719970703125,
        0.739990234375,
        0.75994873046875,
        0.77996826171875,
        0.79998779296875,
        0.8199462890625,
        0.8399658203125,
        0.8599853515625,
        0.87994384765625,
        0.89996337890625,
        0.91998291015625,
        0.94000244140625,
        0.9599609375,
        0.97998046875,
        1.0,
        1.01995849609375,
        1.03997802734375,
        1.05999755859375,
        1.0799560546875,
        1.0999755859375,
        1.1199951171875,
        1.13995361328125,
        1.15997314453125,
        1.17999267578125,
        1.199951171875,
        1.219970703125,
        1.239990234375,
        1.25994873046875,
        1.27996826171875,
        1.29998779296875,
        1.3199462890625,
        1.3399658203125,
        1.3599853515625,
        1.37994384765625,
        1.39996337890625,
        1.41998291015625,
        1.44000244140625,
        1.4599609375,
        1.47998046875,
        1.5,
        1.51995849609375,
        1.53997802734375,
        1.55999755859375,
        1.5799560546875,
        1.5999755859375,
        1.6199951171875,
        1.63995361328125,
        1.65997314453125,
        1.67999267578125,
        1.699951171875,
        1.719970703125,
        1.739990234375,
        1.75994873046875,
        1.77996826171875,
        1.79998779296875,
        1.8199462890625,
        1.8399658203125,
        1.8599853515625,
        1.87994384765625,
        1.89996337890625,
        1.91998291015625,
        1.94000244140625,
        1.9599609375,
        1.97998046875,
        2.0,
        2.01995849609375,
        2.03997802734375,
        2.05999755859375,
        2.0799560546875,
        2.0999755859375,
        2.1199951171875,
        2.13995361328125,
        2.15997314453125,
        2.17999267578125,
        2.199951171875,
        2.219970703125,
        2.239990234375,
        2.25994873046875,
        2.27996826171875,
        2.29998779296875,
        2.3199462890625,
        2.3399658203125,
        2.3599853515625,
        2.37994384765625,
        2.39996337890625,
        2.41998291015625,
        2.44000244140625,
        2.4599609375,
        2.47998046875,
        2.5,
        2.51995849609375,
        2.53997802734375,
        2.55999755859375,
        2.5799560546875,
        2.5999755859375,
        2.6199951171875,
        2.63995361328125,
        2.65997314453125,
        2.67999267578125,
        2.699951171875,
        2.719970703125,
        2.739990234375,
        2.75994873046875,
        2.77996826171875,
        2.79998779296875,
        2.8199462890625,
        2.8399658203125,
        2.8599853515625,
        2.87994384765625,
        2.89996337890625,
        2.91998291015625,
        2.94000244140625,
        2.9599609375,
        2.97998046875,
        3.0,
        3.01995849609375,
        3.03997802734375,
        3.05999755859375,
        3.0799560546875,
        3.0999755859375,
        3.1199951171875,
        3.13995361328125,
        3.15997314453125,
        3.17999267578125,
        3.199951171875,
        3.219970703125,
        3.239990234375,
        3.25994873046875,
        3.27996826171875,
        3.29998779296875,
        3.3199462890625,
        3.3399658203125,
        3.3599853515625,
        3.37994384765625,
        3.39996337890625,
        3.41998291015625,
        3.44000244140625,
        3.4599609375,
        3.47998046875,
        3.5,
        3.51995849609375,
        3.53997802734375,
        3.55999755859375,
        3.5799560546875,
        3.5999755859375,
        3.6199951171875,
        3.63995361328125,
        3.65997314453125,
        3.67999267578125,
        3.699951171875,
        3.719970703125,
        3.739990234375,
        3.75994873046875,
        3.77996826171875,
        3.79998779296875,
        3.8199462890625,
        3.8399658203125,
        3.8599853515625,
        3.87994384765625,
        3.89996337890625,
        3.91998291015625,
        3.94000244140625,
        3.9599609375,
        3.97998046875,
        4.0,
        4.01995849609375,
        4.03997802734375,
        4.05999755859375,
        4.0799560546875,
        4.0999755859375,
        4.1199951171875,
        4.13995361328125,
        4.15997314453125,
        4.17999267578125,
        4.199951171875,
        4.219970703125,
        4.239990234375,
        4.25994873046875,
        4.27996826171875,
        4.29998779296875,
        4.3199462890625,
        4.3399658203125,
        4.3599853515625,
        4.37994384765625,
        4.39996337890625,
        4.41998291015625,
        4.44000244140625,
        4.4599609375,
        4.47998046875,
        4.5,
        4.51995849609375,
        4.53997802734375,
        4.55999755859375,
        4.5799560546875,
        4.5999755859375,
        4.6199951171875,
        4.63995361328125,
        4.65997314453125,
        4.67999267578125,
        4.699951171875,
        4.719970703125,
        4.739990234375,
        4.75994873046875,
        4.77996826171875,
        4.79998779296875,
        4.8199462890625,
        4.8399658203125,
        4.8599853515625,
        4.87994384765625,
        4.89996337890625,
        4.91998291015625,
        4.94000244140625,
        4.9599609375,
        4.97998046875,
        5.0,
        5.01995849609375,
        5.03997802734375,
        5.05999755859375,
        5.0799560546875,
        5.0999755859375,
        5.1199951171875,
        5.13995361328125,
        5.15997314453125,
        5.17999267578125,
        5.199951171875,
        5.219970703125,
        5.239990234375,
        5.25994873046875,
        5.27996826171875,
        5.29998779296875,
        5.3199462890625,
        5.3399658203125,
        5.3599853515625,
        5.37994384765625,
        5.39996337890625,
        5.41998291015625,
        5.44000244140625,
        5.4599609375,
        5.47998046875,
        5.5,
        5.51995849609375,
        5.53997802734375,
        5.55999755859375,
        5.5799560546875,
        5.5999755859375,
        5.6199951171875,
        5.63995361328125,
        5.65997314453125,
        5.67999267578125,
        5.699951171875,
        5.719970703125,
        5.739990234375,
        5.75994873046875,
        5.77996826171875,
        5.79998779296875,
        5.8199462890625,
        5.8399658203125,
        5.8599853515625,
        5.87994384765625,
        5.89996337890625,
        5.91998291015625,
        5.94000244140625,
        5.9599609375,
        5.97998046875,
        6.0,
        6.01995849609375,
        6.03997802734375,
        6.05999755859375,
        6.0799560546875,
        6.0999755859375,
        6.1199951171875,
        6.13995361328125,
        6.15997314453125,
        6.17999267578125,
        6.199951171875,
        6.219970703125,
        6.239990234375,
        6.25994873046875,
        6.27996826171875,
        6.29998779296875,
        6.3199462890625,
        6.3399658203125,
        6.3599853515625,
        6.37994384765625,
        6.39996337890625,
        6.41998291015625,
        6.44000244140625,
        6.4599609375,
        6.47998046875,
        6.5,
        6.51995849609375,
        6.53997802734375,
        6.55999755859375,
        6.5799560546875,
        6.5999755859375,
        6.6199951171875,
        6.63995361328125,
        6.65997314453125,
        6.67999267578125,
        6.699951171875,
        6.719970703125,
        6.739990234375,
        6.75994873046875,
        6.77996826171875,
        6.79998779296875,
        6.8199462890625,
        6.8399658203125,
        6.8599853515625,
        6.87994384765625,
        6.89996337890625,
        6.91998291015625,
        6.94000244140625,
        6.9599609375,
        6.97998046875,
        7.0,
        7.01995849609375,
        7.03997802734375,
        7.05999755859375,
        7.0799560546875,
        7.0999755859375,
        7.1199951171875,
        7.13995361328125,
        7.15997314453125,
        7.17999267578125,
        7.199951171875,
        7.219970703125,
        7.239990234375,
        7.25994873046875,
        7.27996826171875,
        7.29998779296875,
        7.3199462890625,
        7.3399658203125,
        7.3599853515625,
        7.37994384765625,
        7.39996337890625,
        7.41998291015625,
        7.44000244140625,
        7.4599609375,
        7.47998046875,
        7.5,
        7.51995849609375,
        7.53997802734375,
        7.55999755859375,
        7.5799560546875,
        7.5999755859375,
        7.6199951171875,
        7.63995361328125,
        7.65997314453125,
        7.67999267578125,
        7.699951171875,
        7.719970703125,
        7.739990234375,
        7.75994873046875,
        7.77996826171875,
        7.79998779296875,
        7.8199462890625,
        7.8399658203125,
        7.8599853515625,
        7.87994384765625,
        7.89996337890625,
        7.91998291015625,
        7.94000244140625,
        7.9599609375,
        7.97998046875,
        8.0,
        8.01995849609375,
        8.03997802734375,
        8.05999755859375,
        8.0799560546875,
        8.0999755859375,
        8.1199951171875,
        8.13995361328125,
        8.15997314453125,
        8.17999267578125,
        8.199951171875,
        8.219970703125,
        8.239990234375,
        8.25994873046875,
        8.27996826171875,
        8.29998779296875,
        8.3199462890625,
        8.3399658203125,
        8.3599853515625,
        8.37994384765625,
        8.39996337890625,
        8.41998291015625,
        8.44000244140625,
        8.4599609375,
        8.47998046875,
        8.5,
        8.51995849609375,
        8.53997802734375,
        8.55999755859375,
        8.5799560546875,
        8.5999755859375,
        8.6199951171875,
        8.63995361328125,
        8.65997314453125,
        8.67999267578125,
        8.699951171875,
        8.719970703125,
        8.739990234375,
        8.75994873046875,
        8.77996826171875,
        8.79998779296875,
        8.8199462890625,
        8.8399658203125,
        8.8599853515625,
        8.87994384765625,
        8.89996337890625,
        8.91998291015625,
        8.94000244140625,
        8.9599609375,
        8.97998046875,
        9.0,
        9.01995849609375,
        9.03997802734375,
        9.05999755859375,
        9.0799560546875,
        9.0999755859375,
        9.1199951171875,
        9.13995361328125,
        9.15997314453125,
        9.17999267578125,
        9.199951171875,
        9.219970703125,
        9.239990234375,
        9.25994873046875,
        9.27996826171875,
        9.29998779296875,
        9.3199462890625,
        9.3399658203125,
        9.3599853515625,
        9.37994384765625,
        9.39996337890625,
        9.41998291015625,
        9.44000244140625,
        9.4599609375,
        9.47998046875,
        9.5,
        9.51995849609375,
        9.53997802734375,
        9.55999755859375,
        9.5799560546875,
        9.5999755859375,
        9.6199951171875,
        9.63995361328125,
        9.65997314453125,
        9.67999267578125,
        9.699951171875,
        9.719970703125,
        9.739990234375,
        9.75994873046875,
        9.77996826171875,
        9.79998779296875,
        9.8199462890625,
        9.8399658203125,
        9.8599853515625,
        9.87994384765625,
        9.89996337890625,
        9.91998291015625,
        9.94000244140625,
        9.9599609375,
        9.97998046875,
        10.0,
        10.01995849609375,
        10.03997802734375,
        10.05999755859375,
        10.0799560546875,
        10.0999755859375,
        10.1199951171875,
        10.13995361328125,
        10.15997314453125,
        10.17999267578125,
        10.199951171875,
        10.219970703125,
        10.239990234375,
        10.25994873046875,
        10.27996826171875,
        10.29998779296875,
        10.3199462890625,
        10.3399658203125,
        10.3599853515625,
        10.37994384765625,
        10.39996337890625,
        10.41998291015625,
        10.44000244140625,
        10.4599609375,
        10.47998046875,
        10.5,
        10.51995849609375,
        10.53997802734375,
        10.55999755859375,
        10.5799560546875,
        10.5999755859375,
        10.6199951171875,
        10.63995361328125,
        10.65997314453125,
        10.67999267578125,
        10.699951171875,
        10.719970703125,
        10.739990234375,
        10.75994873046875,
        10.77996826171875,
        10.79998779296875,
        10.8199462890625,
        10.8399658203125,
        10.8599853515625,
        10.87994384765625,
        10.89996337890625,
        10.91998291015625,
        10.94000244140625,
        10.9599609375,
        10.97998046875,
        11.0,
        11.01995849609375,
        11.03997802734375,
        11.05999755859375,
        11.0799560546875,
        11.0999755859375,
        11.1199951171875,
        11.13995361328125,
        11.15997314453125,
        11.17999267578125,
        11.199951171875,
        11.219970703125,
        11.239990234375,
        11.25994873046875,
        11.27996826171875,
        11.29998779296875,
        11.3199462890625,
        11.3399658203125,
        11.3599853515625,
        11.37994384765625,
        11.39996337890625,
        11.41998291015625,
        11.44000244140625,
        11.4599609375,
        11.47998046875,
        11.5,
        11.51995849609375,
        11.53997802734375,
        11.55999755859375,
        11.5799560546875,
        11.5999755859375,
        11.6199951171875,
        11.63995361328125,
        11.65997314453125,
        11.67999267578125,
        11.699951171875,
        11.719970703125,
        11.739990234375,
        11.75994873046875,
        11.77996826171875,
        11.79998779296875,
        11.8199462890625,
        11.8399658203125,
        11.8599853515625,
        11.87994384765625,
        11.89996337890625,
        11.91998291015625,
        11.94000244140625,
        11.9599609375,
        11.97998046875,
        12.0,
        12.01995849609375,
        12.03997802734375,
        12.05999755859375,
        12.0799560546875,
        12.0999755859375,
        12.1199951171875,
        12.13995361328125,
        12.15997314453125,
        12.17999267578125,
        12.199951171875,
        12.219970703125,
        12.239990234375,
        12.25994873046875,
        12.27996826171875,
        12.29998779296875,
        12.3199462890625,
        12.3399658203125,
        12.3599853515625,
        12.37994384765625,
        12.39996337890625,
        12.41998291015625,
        12.44000244140625,
        12.4599609375,
        12.47998046875,
        12.5,
        12.51995849609375,
        12.53997802734375,
        12.55999755859375,
        12.5799560546875,
        12.5999755859375,
        12.6199951171875,
        12.63995361328125,
        12.65997314453125,
        12.67999267578125,
        12.699951171875,
        12.719970703125,
        12.739990234375,
        12.75994873046875,
        12.77996826171875,
        12.79998779296875,
        12.8199462890625,
        12.8399658203125,
        12.8599853515625,
        12.87994384765625,
        12.89996337890625,
        12.91998291015625,
        12.94000244140625,
        12.9599609375,
        12.97998046875,
        13.0,
        13.01995849609375,
        13.03997802734375,
        13.05999755859375,
        13.0799560546875,
        13.0999755859375,
        13.1199951171875,
        13.13995361328125,
        13.15997314453125,
        13.17999267578125,
        13.199951171875,
        13.219970703125,
        13.239990234375,
        13.25994873046875,
        13.27996826171875,
        13.29998779296875,
        13.3199462890625,
        13.3399658203125,
        13.3599853515625,
        13.37994384765625,
        13.39996337890625,
        13.41998291015625,
        13.44000244140625,
        13.4599609375,
        13.47998046875,
        13.5,
        13.51995849609375,
        13.53997802734375,
        13.55999755859375,
        13.5799560546875,
        13.5999755859375,
        13.6199951171875,
        13.63995361328125,
        13.65997314453125,
        13.67999267578125,
        13.699951171875,
        13.719970703125,
        13.739990234375,
        13.75994873046875,
        13.77996826171875,
        13.79998779296875,
        13.8199462890625,
        13.8399658203125,
        13.8599853515625,
        13.87994384765625,
        13.89996337890625,
        13.91998291015625,
        13.94000244140625,
        13.9599609375,
        13.97998046875,
        14.0,
        14.01995849609375,
        14.03997802734375,
        14.05999755859375,
        14.0799560546875,
        14.0999755859375,
        14.1199951171875,
        14.13995361328125,
        14.15997314453125,
        14.17999267578125,
        14.199951171875,
        14.219970703125,
        14.239990234375,
        14.25994873046875,
        14.27996826171875,
        14.29998779296875,
        14.3199462890625,
        14.3399658203125,
        14.3599853515625,
        14.37994384765625,
        14.39996337890625,
        14.41998291015625,
        14.44000244140625,
        14.4599609375,
        14.47998046875,
        14.5,
        14.51995849609375,
        14.53997802734375,
        14.55999755859375,
        14.5799560546875,
        14.5999755859375,
        14.6199951171875,
        14.63995361328125,
        14.65997314453125,
        14.67999267578125,
        14.699951171875,
        14.719970703125,
        14.739990234375,
        14.75994873046875,
        14.77996826171875,
        14.79998779296875,
        14.8199462890625,
        14.8399658203125,
        14.8599853515625,
        14.87994384765625,
        14.89996337890625,
        14.91998291015625,
        14.94000244140625,
        14.9599609375,
        14.97998046875,
        15.0,
        15.01995849609375,
        15.03997802734375,
        15.05999755859375,
        15.0799560546875,
        15.0999755859375,
        15.1199951171875,
        15.13995361328125,
        15.15997314453125,
        15.17999267578125,
        15.199951171875,
        15.219970703125,
        15.239990234375,
        15.25994873046875,
        15.27996826171875,
        15.29998779296875,
        15.3199462890625,
        15.3399658203125,
        15.3599853515625,
        15.37994384765625,
        15.39996337890625,
        15.41998291015625,
        15.44000244140625,
        15.4599609375,
        15.47998046875,
        15.5,
        15.51995849609375,
        15.53997802734375,
        15.55999755859375,
        15.5799560546875,
        15.5999755859375,
        15.6199951171875,
        15.63995361328125,
        15.65997314453125,
        15.67999267578125,
        15.699951171875,
        15.719970703125,
        15.739990234375,
        15.75994873046875,
        15.77996826171875,
        15.79998779296875,
        15.8199462890625,
        15.8399658203125,
        15.8599853515625,
        15.87994384765625,
        15.89996337890625,
        15.91998291015625,
        15.94000244140625,
        15.9599609375,
        15.97998046875,
        16.0,
        16.01995849609375,
        16.03997802734375,
        16.05999755859375,
        16.0799560546875,
        16.0999755859375,
        16.1199951171875,
        16.13995361328125,
        16.15997314453125,
        16.17999267578125,
        16.199951171875,
        16.219970703125,
        16.239990234375,
        16.25994873046875,
        16.27996826171875,
        16.29998779296875,
        16.3199462890625,
        16.3399658203125,
        16.3599853515625,
        16.37994384765625,
        16.39996337890625,
        16.41998291015625,
        16.44000244140625,
        16.4599609375,
        16.47998046875,
        16.5,
        16.51995849609375,
        16.53997802734375,
        16.55999755859375,
        16.5799560546875,
        16.5999755859375,
        16.6199951171875,
        16.63995361328125,
        16.65997314453125,
        16.67999267578125,
        16.699951171875,
        16.719970703125,
        16.739990234375,
        16.75994873046875,
        16.77996826171875,
        16.79998779296875,
        16.8199462890625,
        16.8399658203125,
        16.8599853515625,
        16.87994384765625,
        16.89996337890625,
        16.91998291015625,
        16.94000244140625,
        16.9599609375,
        16.97998046875,
        17.0,
        17.01995849609375,
        17.03997802734375,
        17.05999755859375,
        17.0799560546875,
        17.0999755859375,
        17.1199951171875,
        17.13995361328125,
        17.15997314453125,
        17.17999267578125,
        17.199951171875,
        17.219970703125,
        17.239990234375,
        17.25994873046875,
        17.27996826171875,
        17.29998779296875,
        17.3199462890625,
        17.3399658203125,
        17.3599853515625,
        17.37994384765625,
        17.39996337890625,
        17.41998291015625,
        17.44000244140625,
        17.4599609375,
        17.47998046875,
        17.5,
        17.51995849609375,
        17.53997802734375,
        17.55999755859375,
        17.5799560546875,
        17.5999755859375,
        17.6199951171875,
        17.63995361328125,
        17.65997314453125,
        17.67999267578125,
        17.699951171875,
        17.719970703125,
        17.739990234375,
        17.75994873046875,
        17.77996826171875,
        17.79998779296875,
        17.8199462890625,
        17.8399658203125,
        17.8599853515625,
        17.87994384765625,
        17.89996337890625,
        17.91998291015625,
        17.94000244140625,
        17.9599609375,
        17.97998046875,
        18.0,
        18.01995849609375,
        18.03997802734375,
        18.05999755859375,
        18.0799560546875,
        18.0999755859375,
        18.1199951171875,
        18.13995361328125,
        18.15997314453125,
        18.17999267578125,
        18.199951171875,
        18.219970703125,
        18.239990234375,
        18.25994873046875,
        18.27996826171875,
        18.29998779296875,
        18.3199462890625,
        18.3399658203125,
        18.3599853515625,
        18.37994384765625,
        18.39996337890625,
        18.41998291015625,
        18.44000244140625,
        18.4599609375,
        18.47998046875,
        18.5,
        18.51995849609375,
        18.53997802734375,
        18.55999755859375,
        18.5799560546875,
        18.5999755859375,
        18.6199951171875,
        18.63995361328125,
        18.65997314453125,
        18.67999267578125,
        18.699951171875,
        18.719970703125,
        18.739990234375,
        18.75994873046875,
        18.77996826171875,
        18.79998779296875,
        18.8199462890625,
        18.8399658203125,
        18.8599853515625,
        18.87994384765625,
        18.89996337890625,
        18.91998291015625,
        18.94000244140625,
        18.9599609375,
        18.97998046875,
        19.0,
        19.01995849609375,
        19.03997802734375,
        19.05999755859375,
        19.0799560546875,
        19.0999755859375,
        19.1199951171875,
        19.13995361328125,
        19.15997314453125,
        19.17999267578125,
        19.199951171875,
        19.219970703125,
        19.239990234375,
        19.25994873046875,
        19.27996826171875,
        19.29998779296875,
        19.3199462890625,
        19.3399658203125,
        19.3599853515625,
        19.37994384765625,
        19.39996337890625,
        19.41998291015625,
        19.44000244140625,
        19.4599609375,
        19.47998046875,
        19.5,
        19.51995849609375,
        19.53997802734375,
        19.55999755859375,
        19.5799560546875,
        19.5999755859375,
        19.6199951171875,
        19.63995361328125,
        19.65997314453125,
        19.67999267578125,
        19.699951171875,
        19.719970703125,
        19.739990234375,
        19.75994873046875,
        19.77996826171875,
        19.79998779296875,
        19.8199462890625,
        19.8399658203125,
        19.8599853515625,
        19.87994384765625,
        19.89996337890625,
        19.91998291015625,
        19.94000244140625,
        19.9599609375,
        19.97998046875,
        20.0,
        20.01995849609375,
        20.03997802734375,
        20.05999755859375,
        20.0799560546875,
        20.0999755859375,
        20.1199951171875,
        20.13995361328125,
        20.15997314453125,
        20.17999267578125,
        20.199951171875,
        20.219970703125,
        20.239990234375,
        20.25994873046875,
        20.27996826171875,
        20.29998779296875,
        20.3199462890625,
        20.3399658203125,
        20.3599853515625,
        20.37994384765625,
        20.39996337890625,
        20.41998291015625,
        20.44000244140625,
        20.4599609375,
        20.47998046875,
        20.5,
        20.51995849609375,
        20.53997802734375,
        20.55999755859375,
        20.5799560546875,
        20.5999755859375,
        20.6199951171875,
        20.63995361328125,
        20.65997314453125,
        20.67999267578125,
        20.699951171875,
        20.719970703125,
        20.739990234375,
        20.75994873046875,
        20.77996826171875,
        20.79998779296875,
        20.8199462890625,
        20.8399658203125,
        20.8599853515625,
        20.87994384765625,
        20.89996337890625,
        20.91998291015625,
        20.94000244140625,
        20.9599609375,
        20.97998046875,
        21.0,
        21.01995849609375,
        21.03997802734375,
        21.05999755859375,
        21.0799560546875,
        21.0999755859375,
        21.1199951171875,
        21.13995361328125,
        21.15997314453125,
        21.17999267578125,
        21.199951171875,
        21.219970703125,
        21.239990234375,
        21.25994873046875,
        21.27996826171875,
        21.29998779296875,
        21.3199462890625,
        21.3399658203125,
        21.3599853515625,
        21.37994384765625,
        21.39996337890625,
        21.41998291015625,
        21.44000244140625,
        21.4599609375,
        21.47998046875,
        21.5,
        21.51995849609375,
        21.53997802734375,
        21.55999755859375,
        21.5799560546875,
        21.5999755859375,
        21.6199951171875,
        21.63995361328125,
        21.65997314453125,
        21.67999267578125,
        21.699951171875,
        21.719970703125,
        21.739990234375,
        21.75994873046875,
        21.77996826171875,
        21.79998779296875,
        21.8199462890625,
        21.8399658203125,
        21.8599853515625,
        21.87994384765625,
        21.89996337890625,
        21.91998291015625,
        21.94000244140625,
        21.9599609375,
        21.97998046875,
        22.0,
        22.01995849609375,
        22.03997802734375,
        22.05999755859375,
        22.0799560546875,
        22.0999755859375,
        22.1199951171875,
        22.13995361328125,
        22.15997314453125,
        22.17999267578125,
        22.199951171875,
        22.219970703125,
        22.239990234375,
        22.25994873046875,
        22.27996826171875,
        22.29998779296875,
        22.3199462890625,
        22.3399658203125,
        22.3599853515625,
        22.37994384765625,
        22.39996337890625,
        22.41998291015625,
        22.44000244140625,
        22.4599609375,
        22.47998046875,
        22.5,
        22.51995849609375,
        22.53997802734375,
        22.55999755859375,
        22.5799560546875,
        22.5999755859375,
        22.6199951171875,
        22.63995361328125,
        22.65997314453125,
        22.67999267578125,
        22.699951171875,
        22.719970703125,
        22.739990234375,
        22.75994873046875,
        22.77996826171875,
        22.79998779296875,
        22.8199462890625,
        22.8399658203125,
        22.8599853515625,
        22.87994384765625,
        22.89996337890625,
        22.91998291015625,
        22.94000244140625,
        22.9599609375,
        22.97998046875,
        23.0,
        23.01995849609375,
        23.03997802734375,
        23.05999755859375,
        23.0799560546875,
        23.0999755859375,
        23.1199951171875,
        23.13995361328125,
        23.15997314453125,
        23.17999267578125,
        23.199951171875,
        23.219970703125,
        23.239990234375,
        23.25994873046875,
        23.27996826171875,
        23.29998779296875,
        23.3199462890625,
        23.3399658203125,
        23.3599853515625,
        23.37994384765625,
        23.39996337890625,
        23.41998291015625,
        23.44000244140625,
        23.4599609375,
        23.47998046875,
        23.5,
        23.51995849609375,
        23.53997802734375,
        23.55999755859375,
        23.5799560546875,
        23.5999755859375,
        23.6199951171875,
        23.63995361328125,
        23.65997314453125,
        23.67999267578125,
        23.699951171875,
        23.719970703125,
        23.739990234375,
        23.75994873046875,
        23.77996826171875,
        23.79998779296875,
        23.8199462890625,
        23.8399658203125,
        23.8599853515625,
        23.87994384765625,
        23.89996337890625,
        23.91998291015625,
        23.94000244140625,
        23.9599609375,
        23.97998046875,
        24.0,
        24.01995849609375,
        24.03997802734375,
        24.05999755859375,
        24.0799560546875,
        24.0999755859375,
        24.1199951171875,
        24.13995361328125,
        24.15997314453125,
        24.17999267578125,
        24.199951171875,
        24.219970703125,
        24.239990234375,
        24.25994873046875,
        24.27996826171875,
        24.29998779296875,
        24.3199462890625,
        24.3399658203125,
        24.3599853515625,
        24.37994384765625,
        24.39996337890625,
        24.41998291015625,
        24.44000244140625,
        24.4599609375,
        24.47998046875,
        24.5,
        24.51995849609375,
        24.53997802734375,
        24.55999755859375,
        24.5799560546875,
        24.5999755859375,
        24.6199951171875,
        24.63995361328125,
        24.65997314453125,
        24.67999267578125,
        24.699951171875,
        24.719970703125,
        24.739990234375,
        24.75994873046875,
        24.77996826171875,
        24.79998779296875,
        24.8199462890625,
        24.8399658203125,
        24.8599853515625,
        24.87994384765625,
        24.89996337890625,
        24.91998291015625,
        24.94000244140625,
        24.9599609375,
        24.97998046875,
        25.0,
        25.01995849609375,
        25.03997802734375,
        25.05999755859375,
        25.0799560546875,
        25.0999755859375,
        25.1199951171875,
        25.13995361328125,
        25.15997314453125,
        25.17999267578125,
        25.199951171875,
        25.219970703125,
        25.239990234375,
        25.25994873046875,
        25.27996826171875,
        25.29998779296875,
        25.3199462890625,
        25.3399658203125,
        25.3599853515625,
        25.37994384765625,
        25.39996337890625,
        25.41998291015625,
        25.44000244140625,
        25.4599609375,
        25.47998046875,
        25.5,
        25.51995849609375,
        25.53997802734375,
        25.55999755859375,
        25.5799560546875,
        25.5999755859375,
        25.6199951171875,
        25.63995361328125,
        25.65997314453125,
        25.67999267578125,
        25.699951171875,
        25.719970703125,
        25.739990234375,
        25.75994873046875,
        25.77996826171875,
        25.79998779296875,
        25.8199462890625,
        25.8399658203125,
        25.8599853515625,
        25.87994384765625,
        25.89996337890625,
        25.91998291015625,
        25.94000244140625,
        25.9599609375,
        25.97998046875,
        26.0,
        26.01995849609375,
        26.03997802734375,
        26.05999755859375,
        26.0799560546875,
        26.0999755859375,
        26.1199951171875,
        26.13995361328125,
        26.15997314453125,
        26.17999267578125,
        26.199951171875,
        26.219970703125,
        26.239990234375,
        26.25994873046875,
        26.27996826171875,
        26.29998779296875,
        26.3199462890625,
        26.3399658203125,
        26.3599853515625,
        26.37994384765625,
        26.39996337890625,
        26.41998291015625,
        26.44000244140625,
        26.4599609375,
        26.47998046875,
        26.5,
        26.51995849609375,
        26.53997802734375,
        26.55999755859375,
        26.5799560546875,
        26.5999755859375,
        26.6199951171875,
        26.63995361328125,
        26.65997314453125,
        26.67999267578125,
        26.699951171875,
        26.719970703125,
        26.739990234375,
        26.75994873046875,
        26.77996826171875,
        26.79998779296875,
        26.8199462890625,
        26.8399658203125,
        26.8599853515625,
        26.87994384765625,
        26.89996337890625,
        26.91998291015625,
        26.94000244140625,
        26.9599609375,
        26.97998046875,
        27.0,
        27.01995849609375,
        27.03997802734375,
        27.05999755859375,
        27.0799560546875,
        27.0999755859375,
        27.1199951171875,
        27.13995361328125,
        27.15997314453125,
        27.17999267578125,
        27.199951171875,
        27.219970703125,
        27.239990234375,
        27.25994873046875,
        27.27996826171875,
        27.29998779296875,
        27.3199462890625,
        27.3399658203125,
        27.3599853515625,
        27.37994384765625,
        27.39996337890625,
        27.41998291015625,
        27.44000244140625,
        27.4599609375,
        27.47998046875,
        27.5,
        27.51995849609375,
        27.53997802734375,
        27.55999755859375,
        27.5799560546875,
        27.5999755859375,
        27.6199951171875,
        27.63995361328125,
        27.65997314453125,
        27.67999267578125,
        27.699951171875,
        27.719970703125,
        27.739990234375,
        27.75994873046875,
        27.77996826171875,
        27.79998779296875,
        27.8199462890625,
        27.8399658203125,
        27.8599853515625,
        27.87994384765625,
        27.89996337890625,
        27.91998291015625,
        27.94000244140625,
        27.9599609375,
        27.97998046875,
        28.0,
        28.01995849609375,
        28.03997802734375,
        28.05999755859375,
        28.0799560546875,
        28.0999755859375,
        28.1199951171875,
        28.13995361328125,
        28.15997314453125,
        28.17999267578125,
        28.199951171875,
        28.219970703125,
        28.239990234375,
        28.25994873046875,
        28.27996826171875,
        28.29998779296875,
        28.3199462890625,
        28.3399658203125,
        28.3599853515625,
        28.37994384765625,
        28.39996337890625,
        28.41998291015625,
        28.44000244140625,
        28.4599609375,
        28.47998046875,
        28.5,
        28.51995849609375,
        28.53997802734375,
        28.55999755859375,
        28.5799560546875,
        28.5999755859375,
        28.6199951171875,
        28.63995361328125,
        28.65997314453125,
        28.67999267578125,
        28.699951171875,
        28.719970703125,
        28.739990234375,
        28.75994873046875,
        28.77996826171875,
        28.79998779296875,
        28.8199462890625,
        28.8399658203125,
        28.8599853515625,
        28.87994384765625,
        28.89996337890625,
        28.91998291015625,
        28.94000244140625,
        28.9599609375,
        28.97998046875,
        29.0,
        29.01995849609375,
        29.03997802734375,
        29.05999755859375,
        29.0799560546875,
        29.0999755859375,
        29.1199951171875,
        29.13995361328125,
        29.15997314453125,
        29.17999267578125,
        29.199951171875,
        29.219970703125,
        29.239990234375,
        29.25994873046875,
        29.27996826171875,
        29.29998779296875,
        29.3199462890625,
        29.3399658203125,
        29.3599853515625,
        29.37994384765625,
        29.39996337890625,
        29.41998291015625,
        29.44000244140625,
        29.4599609375,
        29.47998046875,
        29.5,
        29.51995849609375,
        29.53997802734375,
        29.55999755859375,
        29.5799560546875,
        29.5999755859375,
        29.6199951171875,
        29.63995361328125,
        29.65997314453125,
        29.67999267578125,
        29.699951171875,
        29.719970703125,
        29.739990234375,
        29.75994873046875,
        29.77996826171875,
        29.79998779296875,
        29.8199462890625,
        29.8399658203125,
        29.8599853515625,
        29.87994384765625,
        29.89996337890625,
        29.91998291015625,
        29.94000244140625,
        29.9599609375,
        29.97998046875,
        30.0,
        30.01995849609375,
        30.03997802734375,
        30.05999755859375,
        30.0799560546875,
        30.0999755859375,
        30.1199951171875,
        30.13995361328125,
        30.15997314453125,
        30.17999267578125,
        30.199951171875,
        30.219970703125,
        30.239990234375,
        30.25994873046875,
        30.27996826171875,
        30.29998779296875,
        30.3199462890625,
        30.3399658203125,
        30.3599853515625,
        30.37994384765625,
        30.39996337890625,
        30.41998291015625,
        30.44000244140625,
        30.4599609375,
        30.47998046875,
        30.5,
        30.51995849609375,
        30.53997802734375,
        30.55999755859375,
        30.5799560546875,
        30.5999755859375,
        30.6199951171875,
        30.63995361328125,
        30.65997314453125,
        30.67999267578125,
        30.699951171875,
        30.719970703125,
        30.739990234375,
        30.75994873046875,
        30.77996826171875,
        30.79998779296875,
        30.8199462890625,
        30.8399658203125,
        30.8599853515625,
        30.87994384765625,
        30.89996337890625,
        30.91998291015625,
        30.94000244140625,
        30.9599609375,
        30.97998046875,
        31.0,
        31.01995849609375,
        31.03997802734375,
        31.05999755859375,
        31.0799560546875,
        31.0999755859375,
        31.1199951171875,
        31.13995361328125,
        31.15997314453125,
        31.17999267578125,
        31.199951171875,
        31.219970703125,
        31.239990234375,
        31.25994873046875,
        31.27996826171875,
        31.29998779296875,
        31.3199462890625,
        31.3399658203125,
        31.3599853515625,
        31.37994384765625,
        31.39996337890625,
        31.41998291015625,
        31.44000244140625,
        31.4599609375,
        31.47998046875,
        31.5,
        31.51995849609375,
        31.53997802734375,
        31.55999755859375,
        31.5799560546875,
        31.5999755859375,
        31.6199951171875,
        31.63995361328125,
        31.65997314453125,
        31.67999267578125,
        31.699951171875,
        31.719970703125,
        31.739990234375,
        31.75994873046875,
        31.77996826171875,
        31.79998779296875,
        31.8199462890625,
        31.8399658203125,
        31.8599853515625,
        31.87994384765625,
        31.89996337890625,
        31.91998291015625,
        31.94000244140625,
        31.9599609375,
        31.97998046875,
        32.0,
        32.01995849609375,
        32.03997802734375,
        32.05999755859375,
        32.0799560546875,
        32.0999755859375,
        32.1199951171875,
        32.13995361328125,
        32.15997314453125,
        32.17999267578125,
        32.199951171875,
        32.219970703125,
        32.239990234375,
        32.25994873046875,
        32.27996826171875,
        32.29998779296875,
        32.3199462890625,
        32.3399658203125,
        32.3599853515625,
        32.37994384765625,
        32.39996337890625,
        32.41998291015625,
        32.44000244140625,
        32.4599609375,
        32.47998046875,
        32.5,
        32.51995849609375,
        32.53997802734375,
        32.55999755859375,
        32.5799560546875,
        32.5999755859375,
        32.6199951171875,
        32.63995361328125,
        32.65997314453125,
        32.67999267578125,
        32.699951171875,
        32.719970703125,
        32.739990234375,
        32.75994873046875,
        32.77996826171875,
        32.79998779296875,
        32.8199462890625,
        32.8399658203125,
        32.8599853515625,
        32.87994384765625,
        32.89996337890625,
        32.91998291015625,
        32.94000244140625,
        32.9599609375,
        32.97998046875,
        33.0,
        33.01995849609375,
        33.03997802734375,
        33.05999755859375,
        33.0799560546875,
        33.0999755859375,
        33.1199951171875,
        33.13995361328125,
        33.15997314453125,
        33.17999267578125,
        33.199951171875,
        33.219970703125,
        33.239990234375,
        33.25994873046875,
        33.27996826171875,
        33.29998779296875,
        33.3199462890625,
        33.3399658203125,
        33.3599853515625,
        33.37994384765625,
        33.39996337890625,
        33.41998291015625,
        33.44000244140625,
        33.4599609375,
        33.47998046875,
        33.5,
        33.51995849609375,
        33.53997802734375,
        33.55999755859375,
        33.5799560546875,
        33.5999755859375,
        33.6199951171875,
        33.63995361328125,
        33.65997314453125,
        33.67999267578125,
        33.699951171875,
        33.719970703125,
        33.739990234375,
        33.75994873046875,
        33.77996826171875,
        33.79998779296875,
        33.8199462890625,
        33.8399658203125,
        33.8599853515625,
        33.87994384765625,
        33.89996337890625,
        33.91998291015625,
        33.94000244140625,
        33.9599609375,
        33.97998046875,
        34.0,
        34.01995849609375,
        34.03997802734375,
        34.05999755859375,
        34.0799560546875,
        34.0999755859375,
        34.1199951171875,
        34.13995361328125,
        34.15997314453125,
        34.17999267578125,
        34.199951171875,
        34.219970703125,
        34.239990234375,
        34.25994873046875,
        34.27996826171875,
        34.29998779296875,
        34.3199462890625,
        34.3399658203125,
        34.3599853515625,
        34.37994384765625,
        34.39996337890625,
        34.41998291015625,
        34.44000244140625,
        34.4599609375,
        34.47998046875,
        34.5,
        34.51995849609375,
        34.53997802734375,
        34.55999755859375,
        34.5799560546875,
        34.5999755859375,
        34.6199951171875,
        34.63995361328125,
        34.65997314453125,
        34.67999267578125,
        34.699951171875,
        34.719970703125,
        34.739990234375,
        34.75994873046875,
        34.77996826171875,
        34.79998779296875,
        34.8199462890625,
        34.8399658203125,
        34.8599853515625,
        34.87994384765625,
        34.89996337890625,
        34.91998291015625,
        34.94000244140625,
        34.9599609375,
        34.97998046875,
        35.0,
        35.01995849609375,
        35.03997802734375,
        35.05999755859375,
        35.0799560546875,
        35.0999755859375,
        35.1199951171875,
        35.13995361328125,
        35.15997314453125,
        35.17999267578125,
        35.199951171875,
        35.219970703125,
        35.239990234375,
        35.25994873046875,
        35.27996826171875,
        35.29998779296875,
        35.3199462890625,
        35.3399658203125,
        35.3599853515625,
        35.37994384765625,
        35.39996337890625,
        35.41998291015625,
        35.44000244140625,
        35.4599609375,
        35.47998046875,
        35.5,
        35.51995849609375,
        35.53997802734375,
        35.55999755859375,
        35.5799560546875,
        35.5999755859375,
        35.6199951171875,
        35.63995361328125,
        35.65997314453125,
        35.67999267578125,
        35.699951171875,
        35.719970703125,
        35.739990234375,
        35.75994873046875,
        35.77996826171875,
        35.79998779296875,
        35.8199462890625,
        35.8399658203125,
        35.8599853515625,
        35.87994384765625,
        35.89996337890625,
        35.91998291015625,
        35.94000244140625,
        35.9599609375,
        35.97998046875,
        36.0,
        36.01995849609375,
        36.03997802734375,
        36.05999755859375,
        36.0799560546875,
        36.0999755859375,
        36.1199951171875,
        36.13995361328125,
        36.15997314453125,
        36.17999267578125,
        36.199951171875,
        36.219970703125,
        36.239990234375,
        36.25994873046875,
        36.27996826171875,
        36.29998779296875,
        36.3199462890625,
        36.3399658203125,
        36.3599853515625,
        36.37994384765625,
        36.39996337890625,
        36.41998291015625,
        36.44000244140625,
        36.4599609375,
        36.47998046875,
        36.5,
        36.51995849609375,
        36.53997802734375,
        36.55999755859375,
        36.5799560546875,
        36.5999755859375,
        36.6199951171875,
        36.63995361328125,
        36.65997314453125,
        36.67999267578125,
        36.699951171875,
        36.719970703125,
        36.739990234375,
        36.75994873046875,
        36.77996826171875,
        36.79998779296875,
        36.8199462890625,
        36.8399658203125,
        36.8599853515625,
        36.87994384765625,
        36.89996337890625,
        36.91998291015625,
        36.94000244140625,
        36.9599609375,
        36.97998046875,
        37.0,
        37.01995849609375,
        37.03997802734375,
        37.05999755859375,
        37.0799560546875,
        37.0999755859375,
        37.1199951171875,
        37.13995361328125,
        37.15997314453125,
        37.17999267578125,
        37.199951171875,
        37.219970703125,
        37.239990234375,
        37.25994873046875,
        37.27996826171875,
        37.29998779296875,
        37.3199462890625,
        37.3399658203125,
        37.3599853515625,
        37.37994384765625,
        37.39996337890625,
        37.41998291015625,
        37.44000244140625,
        37.4599609375,
        37.47998046875,
        37.5,
        37.51995849609375,
        37.53997802734375,
        37.55999755859375,
        37.5799560546875,
        37.5999755859375,
        37.6199951171875,
        37.63995361328125,
        37.65997314453125,
        37.67999267578125,
        37.699951171875,
        37.719970703125,
        37.739990234375,
        37.75994873046875,
        37.77996826171875,
        37.79998779296875,
        37.8199462890625,
        37.8399658203125,
        37.8599853515625,
        37.87994384765625,
        37.89996337890625,
        37.91998291015625,
        37.94000244140625,
        37.9599609375,
        37.97998046875,
        38.0,
        38.01995849609375,
        38.03997802734375,
        38.05999755859375,
        38.0799560546875,
        38.0999755859375,
        38.1199951171875,
        38.13995361328125,
        38.15997314453125,
        38.17999267578125,
        38.199951171875,
        38.219970703125,
        38.239990234375,
        38.25994873046875,
        38.27996826171875,
        38.29998779296875,
        38.3199462890625,
        38.3399658203125,
        38.3599853515625,
        38.37994384765625,
        38.39996337890625,
        38.41998291015625,
        38.44000244140625,
        38.4599609375,
        38.47998046875,
        38.5,
        38.51995849609375,
        38.53997802734375,
        38.55999755859375,
        38.5799560546875,
        38.5999755859375,
        38.6199951171875,
        38.63995361328125,
        38.65997314453125,
        38.67999267578125,
        38.699951171875,
        38.719970703125,
        38.739990234375,
        38.75994873046875,
        38.77996826171875,
        38.79998779296875,
        38.8199462890625,
        38.8399658203125,
        38.8599853515625,
        38.87994384765625,
        38.89996337890625,
        38.91998291015625,
        38.94000244140625,
        38.9599609375,
        38.97998046875,
        39.0,
        39.01995849609375,
        39.03997802734375,
        39.05999755859375,
        39.0799560546875,
        39.0999755859375,
        39.1199951171875,
        39.13995361328125,
        39.15997314453125,
        39.17999267578125,
        39.199951171875,
        39.219970703125,
        39.239990234375,
        39.25994873046875,
        39.27996826171875,
        39.29998779296875,
        39.3199462890625,
        39.3399658203125,
        39.3599853515625,
        39.37994384765625,
        39.39996337890625,
        39.41998291015625,
        39.44000244140625,
        39.4599609375,
        39.47998046875,
        39.5,
        39.51995849609375,
        39.53997802734375,
        39.55999755859375,
        39.5799560546875,
        39.5999755859375,
        39.6199951171875,
        39.63995361328125,
        39.65997314453125,
        39.67999267578125,
        39.699951171875,
        39.719970703125,
        39.739990234375,
        39.75994873046875,
        39.77996826171875,
        39.79998779296875,
        39.8199462890625,
        39.8399658203125,
        39.8599853515625,
        39.87994384765625,
        39.89996337890625,
        39.91998291015625,
        39.94000244140625,
        39.9599609375,
        39.97998046875,
        40.0,
        40.01995849609375,
        40.03997802734375,
        40.05999755859375,
        40.0799560546875,
        40.0999755859375,
        40.1199951171875,
        40.13995361328125,
        40.15997314453125,
        40.17999267578125,
        40.199951171875,
        40.219970703125,
        40.239990234375,
        40.25994873046875,
        40.27996826171875,
        40.29998779296875,
        40.3199462890625,
        40.3399658203125,
        40.3599853515625,
        40.37994384765625,
        40.39996337890625,
        40.41998291015625,
        40.44000244140625,
        40.4599609375,
        40.47998046875,
        40.5,
        40.51995849609375,
        40.53997802734375,
        40.55999755859375,
        40.5799560546875,
        40.5999755859375,
        40.6199951171875,
        40.63995361328125,
        40.65997314453125,
        40.67999267578125,
        40.699951171875,
        40.719970703125,
        40.739990234375,
        40.75994873046875,
        40.77996826171875,
        40.79998779296875,
        40.8199462890625,
        40.8399658203125,
        40.8599853515625,
        40.87994384765625,
        40.89996337890625,
        40.91998291015625,
        40.94000244140625,
        40.9599609375,
        40.97998046875,
        41.0,
        41.01995849609375,
        41.03997802734375,
        41.05999755859375,
        41.0799560546875,
        41.0999755859375,
        41.1199951171875,
        41.13995361328125,
        41.15997314453125,
        41.17999267578125,
        41.199951171875,
        41.219970703125,
        41.239990234375,
        41.25994873046875,
        41.27996826171875,
        41.29998779296875,
        41.3199462890625,
        41.3399658203125,
        41.3599853515625,
        41.37994384765625,
        41.39996337890625,
        41.41998291015625,
        41.44000244140625,
        41.4599609375,
        41.47998046875,
        41.5,
        41.51995849609375,
        41.53997802734375,
        41.55999755859375,
        41.5799560546875,
        41.5999755859375,
        41.6199951171875,
        41.63995361328125,
        41.65997314453125,
        41.67999267578125,
        41.699951171875,
        41.719970703125,
        41.739990234375,
        41.75994873046875,
        41.77996826171875,
        41.79998779296875,
        41.8199462890625,
        41.8399658203125,
        41.8599853515625,
        41.87994384765625,
        41.89996337890625,
        41.91998291015625,
        41.94000244140625,
        41.9599609375,
        41.97998046875,
        42.0,
        42.01995849609375,
        42.03997802734375,
        42.05999755859375,
        42.0799560546875,
        42.0999755859375,
        42.1199951171875,
        42.13995361328125,
        42.15997314453125,
        42.17999267578125,
        42.199951171875,
        42.219970703125,
        42.239990234375,
        42.25994873046875,
        42.27996826171875,
        42.29998779296875,
        42.3199462890625,
        42.3399658203125,
        42.3599853515625,
        42.37994384765625,
        42.39996337890625,
        42.41998291015625,
        42.44000244140625,
        42.4599609375,
        42.47998046875,
        42.5,
        42.51995849609375,
        42.53997802734375,
        42.55999755859375,
        42.5799560546875,
        42.5999755859375,
        42.6199951171875,
        42.63995361328125,
        42.65997314453125,
        42.67999267578125,
        42.699951171875,
        42.719970703125,
        42.739990234375,
        42.75994873046875,
        42.77996826171875,
        42.79998779296875,
        42.8199462890625,
        42.8399658203125,
        42.8599853515625,
        42.87994384765625,
        42.89996337890625,
        42.91998291015625,
        42.94000244140625,
        42.9599609375,
        42.97998046875,
        43.0,
        43.01995849609375,
        43.03997802734375,
        43.05999755859375,
        43.0799560546875,
        43.0999755859375,
        43.1199951171875,
        43.13995361328125,
        43.15997314453125,
        43.17999267578125,
        43.199951171875,
        43.219970703125,
        43.239990234375,
        43.25994873046875,
        43.27996826171875,
        43.29998779296875,
        43.3199462890625,
        43.3399658203125,
        43.3599853515625,
        43.37994384765625,
        43.39996337890625,
        43.41998291015625,
        43.44000244140625,
        43.4599609375,
        43.47998046875,
        43.5,
        43.51995849609375,
        43.53997802734375,
        43.55999755859375,
        43.5799560546875,
        43.5999755859375,
        43.6199951171875,
        43.63995361328125,
        43.65997314453125,
        43.67999267578125,
        43.699951171875,
        43.719970703125,
        43.739990234375,
        43.75994873046875,
        43.77996826171875,
        43.79998779296875,
        43.8199462890625,
        43.8399658203125,
        43.8599853515625,
        43.87994384765625,
        43.89996337890625,
        43.91998291015625,
        43.94000244140625,
        43.9599609375,
        43.97998046875,
        44.0,
        44.01995849609375,
        44.03997802734375,
        44.05999755859375,
        44.0799560546875,
        44.0999755859375,
        44.1199951171875,
        44.13995361328125,
        44.15997314453125,
        44.17999267578125,
        44.199951171875,
        44.219970703125,
        44.239990234375,
        44.25994873046875,
        44.27996826171875,
        44.29998779296875,
        44.3199462890625,
        44.3399658203125,
        44.3599853515625,
        44.37994384765625,
        44.39996337890625,
        44.41998291015625,
        44.44000244140625,
        44.4599609375,
        44.47998046875,
        44.5,
        44.51995849609375,
        44.53997802734375,
        44.55999755859375,
        44.5799560546875,
        44.5999755859375,
        44.6199951171875,
        44.63995361328125,
        44.65997314453125,
        44.67999267578125,
        44.699951171875,
        44.719970703125,
        44.739990234375,
        44.75994873046875,
        44.77996826171875,
        44.79998779296875,
        44.8199462890625,
        44.8399658203125,
        44.8599853515625,
        44.87994384765625,
        44.89996337890625,
        44.91998291015625,
        44.94000244140625,
        44.9599609375,
        44.97998046875,
        45.0,
        45.01995849609375,
        45.03997802734375,
        45.05999755859375,
        45.0799560546875,
        45.0999755859375,
        45.1199951171875,
        45.13995361328125,
        45.15997314453125,
        45.17999267578125,
        45.199951171875,
        45.219970703125,
        45.239990234375,
        45.25994873046875,
        45.27996826171875,
        45.29998779296875,
        45.3199462890625,
        45.3399658203125,
        45.3599853515625,
        45.37994384765625,
        45.39996337890625,
        45.41998291015625,
        45.44000244140625,
        45.4599609375,
        45.47998046875,
        45.5,
        45.51995849609375,
        45.53997802734375,
        45.55999755859375,
        45.5799560546875,
        45.5999755859375,
        45.6199951171875,
        45.63995361328125,
        45.65997314453125,
        45.67999267578125,
        45.699951171875,
        45.719970703125,
        45.739990234375,
        45.75994873046875,
        45.77996826171875,
        45.79998779296875,
        45.8199462890625,
        45.8399658203125,
        45.8599853515625,
        45.87994384765625,
        45.89996337890625,
        45.91998291015625,
        45.94000244140625,
        45.9599609375,
        45.97998046875,
        46.0,
        46.01995849609375,
        46.03997802734375,
        46.05999755859375,
        46.0799560546875,
        46.0999755859375,
        46.1199951171875,
        46.13995361328125,
        46.15997314453125,
        46.17999267578125,
        46.199951171875,
        46.219970703125,
        46.239990234375,
        46.25994873046875,
        46.27996826171875,
        46.29998779296875,
        46.3199462890625,
        46.3399658203125,
        46.3599853515625,
        46.37994384765625,
        46.39996337890625,
        46.41998291015625,
        46.44000244140625,
        46.4599609375,
        46.47998046875,
        46.5,
        46.51995849609375,
        46.53997802734375,
        46.55999755859375,
        46.5799560546875,
        46.5999755859375,
        46.6199951171875,
        46.63995361328125,
        46.65997314453125,
        46.67999267578125,
        46.699951171875,
        46.719970703125,
        46.739990234375,
        46.75994873046875,
        46.77996826171875,
        46.79998779296875,
        46.8199462890625,
        46.8399658203125,
        46.8599853515625,
        46.87994384765625,
        46.89996337890625,
        46.91998291015625,
        46.94000244140625,
        46.9599609375,
        46.97998046875,
        47.0,
        47.01995849609375,
        47.03997802734375,
        47.05999755859375,
        47.0799560546875,
        47.0999755859375,
        47.1199951171875,
        47.13995361328125,
        47.15997314453125,
        47.17999267578125,
        47.199951171875,
        47.219970703125,
        47.239990234375,
        47.25994873046875,
        47.27996826171875,
        47.29998779296875,
        47.3199462890625,
        47.3399658203125,
        47.3599853515625,
        47.37994384765625,
        47.39996337890625,
        47.41998291015625,
        47.44000244140625,
        47.4599609375,
        47.47998046875,
        47.5,
        47.51995849609375,
        47.53997802734375,
        47.55999755859375,
        47.5799560546875,
        47.5999755859375,
        47.6199951171875,
        47.63995361328125,
        47.65997314453125,
        47.67999267578125,
        47.699951171875,
        47.719970703125,
        47.739990234375,
        47.75994873046875,
        47.77996826171875,
        47.79998779296875,
        47.8199462890625,
        47.8399658203125,
        47.8599853515625,
        47.87994384765625,
        47.89996337890625,
        47.91998291015625,
        47.94000244140625,
        47.9599609375,
        47.97998046875,
        48.0,
        48.01995849609375,
        48.03997802734375,
        48.05999755859375,
        48.0799560546875,
        48.0999755859375,
        48.1199951171875,
        48.13995361328125,
        48.15997314453125,
        48.17999267578125,
        48.199951171875,
        48.219970703125,
        48.239990234375,
        48.25994873046875,
        48.27996826171875,
        48.29998779296875,
        48.3199462890625,
        48.3399658203125,
        48.3599853515625,
        48.37994384765625,
        48.39996337890625,
        48.41998291015625,
        48.44000244140625,
        48.4599609375,
        48.47998046875,
        48.5,
        48.51995849609375,
        48.53997802734375,
        48.55999755859375,
        48.5799560546875,
        48.5999755859375,
        48.6199951171875,
        48.63995361328125,
        48.65997314453125,
        48.67999267578125,
        48.699951171875,
        48.719970703125,
        48.739990234375,
        48.75994873046875,
        48.77996826171875,
        48.79998779296875,
        48.8199462890625,
        48.8399658203125,
        48.8599853515625,
        48.87994384765625,
        48.89996337890625,
        48.91998291015625,
        48.94000244140625,
        48.9599609375,
        48.97998046875,
        49.0,
        49.01995849609375,
        49.03997802734375,
        49.05999755859375,
        49.0799560546875,
        49.0999755859375,
        49.1199951171875,
        49.13995361328125,
        49.15997314453125,
        49.17999267578125,
        49.199951171875,
        49.219970703125,
        49.239990234375,
        49.25994873046875,
        49.27996826171875,
        49.29998779296875,
        49.3199462890625,
        49.3399658203125,
        49.3599853515625,
        49.37994384765625,
        49.39996337890625,
        49.41998291015625,
        49.44000244140625,
        49.4599609375,
        49.47998046875,
        49.5,
        49.51995849609375,
        49.53997802734375,
        49.55999755859375,
        49.5799560546875,
        49.5999755859375,
        49.6199951171875,
        49.63995361328125,
        49.65997314453125,
        49.67999267578125,
        49.699951171875,
        49.719970703125,
        49.739990234375,
        49.75994873046875,
        49.77996826171875,
        49.79998779296875,
        49.8199462890625,
        49.8399658203125,
        49.8599853515625,
        49.87994384765625,
        49.89996337890625,
        49.91998291015625,
        49.94000244140625,
        49.9599609375,
        49.97998046875,
        50.0,
        50.01995849609375,
        50.03997802734375,
        50.05999755859375,
        50.0799560546875,
        50.0999755859375,
        50.1199951171875,
        50.13995361328125,
        50.15997314453125,
        50.17999267578125,
        50.199951171875,
        50.219970703125,
        50.239990234375,
        50.25994873046875,
        50.27996826171875,
        50.29998779296875,
        50.3199462890625,
        50.3399658203125,
        50.3599853515625,
        50.37994384765625,
        50.39996337890625,
        50.41998291015625,
        50.44000244140625,
        50.4599609375,
        50.47998046875,
        50.5,
        50.51995849609375,
        50.53997802734375,
        50.55999755859375,
        50.5799560546875,
        50.5999755859375,
        50.6199951171875,
        50.63995361328125,
        50.65997314453125,
        50.67999267578125,
        50.699951171875,
        50.719970703125,
        50.739990234375,
        50.75994873046875,
        50.77996826171875,
        50.79998779296875,
        50.8199462890625,
        50.8399658203125,
        50.8599853515625,
        50.87994384765625,
        50.89996337890625,
        50.91998291015625,
        50.94000244140625,
        50.9599609375,
        50.97998046875,
        51.0,
        51.01995849609375,
        51.03997802734375,
        51.05999755859375,
        51.0799560546875,
        51.0999755859375,
        51.1199951171875,
        51.13995361328125,
        51.15997314453125,
        51.17999267578125,
        51.199951171875,
        51.219970703125,
        51.239990234375,
        51.25994873046875,
        51.27996826171875,
        51.29998779296875,
        51.3199462890625,
        51.3399658203125,
        51.3599853515625,
        51.37994384765625,
        51.39996337890625,
        51.41998291015625,
        51.44000244140625,
        51.4599609375,
        51.47998046875,
        51.5,
        51.51995849609375,
        51.53997802734375,
        51.55999755859375,
        51.5799560546875,
        51.5999755859375,
        51.6199951171875,
        51.63995361328125,
        51.65997314453125,
        51.67999267578125,
        51.699951171875,
        51.719970703125,
        51.739990234375,
        51.75994873046875,
        51.77996826171875,
        51.79998779296875,
        51.8199462890625,
        51.8399658203125,
        51.8599853515625,
        51.87994384765625,
        51.89996337890625,
        51.91998291015625,
        51.94000244140625,
        51.9599609375,
        51.97998046875,
        52.0,
        52.01995849609375,
        52.03997802734375,
        52.05999755859375,
        52.0799560546875,
        52.0999755859375,
        52.1199951171875,
        52.13995361328125,
        52.15997314453125,
        52.17999267578125,
        52.199951171875,
        52.219970703125,
        52.239990234375,
        52.25994873046875,
        52.27996826171875,
        52.29998779296875,
        52.3199462890625,
        52.3399658203125,
        52.3599853515625,
        52.37994384765625,
        52.39996337890625,
        52.41998291015625,
        52.44000244140625,
        52.4599609375,
        52.47998046875,
        52.5,
        52.51995849609375,
        52.53997802734375,
        52.55999755859375,
        52.5799560546875,
        52.5999755859375,
        52.6199951171875,
        52.63995361328125,
        52.65997314453125,
        52.67999267578125,
        52.699951171875,
        52.719970703125,
        52.739990234375,
        52.75994873046875,
        52.77996826171875,
        52.79998779296875,
        52.8199462890625,
        52.8399658203125,
        52.8599853515625,
        52.87994384765625,
        52.89996337890625,
        52.91998291015625,
        52.94000244140625,
        52.9599609375,
        52.97998046875,
        53.0,
        53.01995849609375,
        53.03997802734375,
        53.05999755859375,
        53.0799560546875,
        53.0999755859375,
        53.1199951171875,
        53.13995361328125,
        53.15997314453125,
        53.17999267578125,
        53.199951171875,
        53.219970703125,
        53.239990234375,
        53.25994873046875,
        53.27996826171875,
        53.29998779296875,
        53.3199462890625,
        53.3399658203125,
        53.3599853515625,
        53.37994384765625,
        53.39996337890625,
        53.41998291015625,
        53.44000244140625,
        53.4599609375,
        53.47998046875,
        53.5,
        53.51995849609375,
        53.53997802734375,
        53.55999755859375,
        53.5799560546875,
        53.5999755859375,
        53.6199951171875,
        53.63995361328125,
        53.65997314453125,
        53.67999267578125,
        53.699951171875,
        53.719970703125,
        53.739990234375,
        53.75994873046875,
        53.77996826171875,
        53.79998779296875,
        53.8199462890625,
        53.8399658203125,
        53.8599853515625,
        53.87994384765625,
        53.89996337890625,
        53.91998291015625,
        53.94000244140625,
        53.9599609375,
        53.97998046875,
        54.0,
        54.01995849609375,
        54.03997802734375,
        54.05999755859375,
        54.0799560546875,
        54.0999755859375,
        54.1199951171875,
        54.13995361328125,
        54.15997314453125,
        54.17999267578125,
        54.199951171875,
        54.219970703125,
        54.239990234375,
        54.25994873046875,
        54.27996826171875,
        54.29998779296875,
        54.3199462890625,
        54.3399658203125,
        54.3599853515625,
        54.37994384765625,
        54.39996337890625,
        54.41998291015625,
        54.44000244140625,
        54.4599609375,
        54.47998046875,
        54.5,
        54.51995849609375,
        54.53997802734375,
        54.55999755859375,
        54.5799560546875,
        54.5999755859375,
        54.6199951171875,
        54.63995361328125,
        54.65997314453125,
        54.67999267578125,
        54.699951171875,
        54.719970703125,
        54.739990234375,
        54.75994873046875,
        54.77996826171875,
        54.79998779296875,
        54.8199462890625,
        54.8399658203125,
        54.8599853515625,
        54.87994384765625,
        54.89996337890625,
        54.91998291015625,
        54.94000244140625,
        54.9599609375,
        54.97998046875,
        55.0,
        55.01995849609375,
        55.03997802734375,
        55.05999755859375,
        55.0799560546875,
        55.0999755859375,
        55.1199951171875,
        55.13995361328125,
        55.15997314453125,
        55.17999267578125,
        55.199951171875,
        55.219970703125,
        55.239990234375,
        55.25994873046875,
        55.27996826171875,
        55.29998779296875,
        55.3199462890625,
        55.3399658203125,
        55.3599853515625,
        55.37994384765625,
        55.39996337890625,
        55.41998291015625,
        55.44000244140625,
        55.4599609375,
        55.47998046875,
        55.5,
        55.51995849609375,
        55.53997802734375,
        55.55999755859375,
        55.5799560546875,
        55.5999755859375,
        55.6199951171875,
        55.63995361328125,
        55.65997314453125,
        55.67999267578125,
        55.699951171875,
        55.719970703125,
        55.739990234375,
        55.75994873046875,
        55.77996826171875,
        55.79998779296875,
        55.8199462890625,
        55.8399658203125,
        55.8599853515625,
        55.87994384765625,
        55.89996337890625,
        55.91998291015625,
        55.94000244140625,
        55.9599609375,
        55.97998046875,
        56.0,
        56.01995849609375,
        56.03997802734375,
        56.05999755859375,
        56.0799560546875,
        56.0999755859375,
        56.1199951171875,
        56.13995361328125,
        56.15997314453125,
        56.17999267578125,
        56.199951171875,
        56.219970703125,
        56.239990234375,
        56.25994873046875,
        56.27996826171875,
        56.29998779296875,
        56.3199462890625,
        56.3399658203125,
        56.3599853515625,
        56.37994384765625,
        56.39996337890625,
        56.41998291015625,
        56.44000244140625,
        56.4599609375,
        56.47998046875,
        56.5,
        56.51995849609375,
        56.53997802734375,
        56.55999755859375,
        56.5799560546875,
        56.5999755859375,
        56.6199951171875,
        56.63995361328125,
        56.65997314453125,
        56.67999267578125,
        56.699951171875,
        56.719970703125,
        56.739990234375,
        56.75994873046875,
        56.77996826171875,
        56.79998779296875,
        56.8199462890625,
        56.8399658203125,
        56.8599853515625,
        56.87994384765625,
        56.89996337890625,
        56.91998291015625,
        56.94000244140625,
        56.9599609375,
        56.97998046875,
        57.0,
        57.01995849609375,
        57.03997802734375,
        57.05999755859375,
        57.0799560546875,
        57.0999755859375,
        57.1199951171875,
        57.13995361328125,
        57.15997314453125,
        57.17999267578125,
        57.199951171875,
        57.219970703125,
        57.239990234375,
        57.25994873046875,
        57.27996826171875,
        57.29998779296875,
        57.3199462890625,
        57.3399658203125,
        57.3599853515625,
        57.37994384765625,
        57.39996337890625,
        57.41998291015625,
        57.44000244140625,
        57.4599609375,
        57.47998046875,
        57.5,
        57.51995849609375,
        57.53997802734375,
        57.55999755859375,
        57.5799560546875,
        57.5999755859375,
        57.6199951171875,
        57.63995361328125,
        57.65997314453125,
        57.67999267578125,
        57.699951171875,
        57.719970703125,
        57.739990234375,
        57.75994873046875,
        57.77996826171875,
        57.79998779296875,
        57.8199462890625,
        57.8399658203125,
        57.8599853515625,
        57.87994384765625,
        57.89996337890625,
        57.91998291015625,
        57.94000244140625,
        57.9599609375,
        57.97998046875,
        58.0,
        58.01995849609375,
        58.03997802734375,
        58.05999755859375,
        58.0799560546875,
        58.0999755859375,
        58.1199951171875,
        58.13995361328125,
        58.15997314453125,
        58.17999267578125,
        58.199951171875,
        58.219970703125,
        58.239990234375,
        58.25994873046875,
        58.27996826171875,
        58.29998779296875,
        58.3199462890625,
        58.3399658203125,
        58.3599853515625,
        58.37994384765625,
        58.39996337890625,
        58.41998291015625,
        58.44000244140625,
        58.4599609375,
        58.47998046875,
        58.5,
        58.51995849609375,
        58.53997802734375,
        58.55999755859375,
        58.5799560546875,
        58.5999755859375,
        58.6199951171875,
        58.63995361328125,
        58.65997314453125,
        58.67999267578125,
        58.699951171875,
        58.719970703125,
        58.739990234375,
        58.75994873046875,
        58.77996826171875,
        58.79998779296875,
        58.8199462890625,
        58.8399658203125,
        58.8599853515625,
        58.87994384765625,
        58.89996337890625,
        58.91998291015625,
        58.94000244140625,
        58.9599609375,
        58.97998046875,
        59.0,
        59.01995849609375,
        59.03997802734375,
        59.05999755859375,
        59.0799560546875,
        59.0999755859375,
        59.1199951171875,
        59.13995361328125,
        59.15997314453125,
        59.17999267578125,
        59.199951171875,
        59.219970703125,
        59.239990234375,
        59.25994873046875,
        59.27996826171875,
        59.29998779296875,
        59.3199462890625,
        59.3399658203125,
        59.3599853515625,
        59.37994384765625,
        59.39996337890625,
        59.41998291015625,
        59.44000244140625,
        59.4599609375,
        59.47998046875,
        59.5,
        59.51995849609375,
        59.53997802734375,
        59.55999755859375,
        59.5799560546875,
        59.5999755859375,
        59.6199951171875,
        59.63995361328125,
        59.65997314453125,
        59.67999267578125,
        59.699951171875,
        59.719970703125,
        59.739990234375,
        59.75994873046875,
        59.77996826171875,
        59.79998779296875,
        59.8199462890625,
        59.8399658203125,
        59.8599853515625,
        59.87994384765625,
        59.89996337890625,
        59.91998291015625,
        59.94000244140625,
        59.9599609375,
        59.97998046875
    ],
    "rightHandPositions": [
        "(0.439109, 0.750243, 0.224323)",
        "(0.440891, 0.749680, 0.223710)",
        "(0.442741, 0.749344, 0.223005)",
        "(0.444486, 0.749152, 0.222239)",
        "(0.446043, 0.749077, 0.221495)",
        "(0.447331, 0.749037, 0.220841)",
        "(0.447900, 0.748994, 0.220588)",
        "(0.449016, 0.748847, 0.220270)",
        "(0.449996, 0.748670, 0.220153)",
        "(0.450587, 0.748566, 0.220136)",
        "(0.451836, 0.748452, 0.220180)",
        "(0.452326, 0.748444, 0.220214)",
        "(0.452917, 0.748470, 0.220264)",
        "(0.453386, 0.748491, 0.220314)",
        "(0.454169, 0.748546, 0.220526)",
        "(0.454710, 0.748541, 0.220753)",
        "(0.454960, 0.748513, 0.220870)",
        "(0.455312, 0.748420, 0.220976)",
        "(0.455678, 0.748308, 0.221043)",
        "(0.456037, 0.748194, 0.221030)",
        "(0.456808, 0.748008, 0.220990)",
        "(0.457256, 0.747912, 0.220933)",
        "(0.457857, 0.747748, 0.220777)",
        "(0.458151, 0.747664, 0.220577)",
        "(0.458176, 0.747689, 0.220384)",
        "(0.458187, 0.747767, 0.220106)",
        "(0.458119, 0.747850, 0.219949)",
        "(0.457825, 0.748072, 0.219569)",
        "(0.457377, 0.748379, 0.219146)",
        "(0.456832, 0.748776, 0.218734)",
        "(0.456068, 0.749232, 0.218387)",
        "(0.455555, 0.749488, 0.218248)",
        "(0.454272, 0.750025, 0.218027)",
        "(0.452781, 0.750594, 0.217818)",
        "(0.451061, 0.751180, 0.217679)",
        "(0.449148, 0.751753, 0.217596)",
        "(0.448099, 0.752063, 0.217567)",
        "(0.445853, 0.752759, 0.217587)",
        "(0.443264, 0.753553, 0.217804)",
        "(0.440200, 0.754490, 0.218255)",
        "(0.436733, 0.755772, 0.218737)",
        "(0.434519, 0.756701, 0.219014)",
        "(0.429332, 0.759117, 0.219558)",
        "(0.422789, 0.762632, 0.220026)",
        "(0.415008, 0.767147, 0.220408)",
        "(0.406189, 0.772887, 0.220594)",
        "(0.401313, 0.776365, 0.220656)",
        "(0.390744, 0.784235, 0.220949)",
        "(0.378294, 0.793912, 0.221971)",
        "(0.363577, 0.805998, 0.224053)",
        "(0.346971, 0.820313, 0.227404)",
        "(0.338133, 0.828491, 0.229574)",
        "(0.319988, 0.846632, 0.234462)",
        "(0.301390, 0.867344, 0.240107)",
        "(0.282497, 0.890706, 0.246594)",
        "(0.263860, 0.916617, 0.253842)",
        "(0.254941, 0.930655, 0.257601)",
        "(0.238100, 0.960181, 0.264901)",
        "(0.223018, 0.991454, 0.271726)",
        "(0.210036, 1.023919, 0.277573)",
        "(0.199165, 1.056977, 0.282706)",
        "(0.194641, 1.073842, 0.284989)",
        "(0.187209, 1.107607, 0.289060)",
        "(0.182329, 1.140631, 0.292446)",
        "(0.179399, 1.172205, 0.295139)",
        "(0.178836, 1.202298, 0.297050)",
        "(0.179385, 1.216592, 0.297668)",
        "(0.181411, 1.244102, 0.298444)",
        "(0.184719, 1.269869, 0.298543)",
        "(0.189047, 1.293582, 0.298016)",
        "(0.194439, 1.315421, 0.296823)",
        "(0.197426, 1.325317, 0.295920)",
        "(0.203503, 1.343732, 0.293782)",
        "(0.209845, 1.359997, 0.291187)",
        "(0.216344, 1.374246, 0.288324)",
        "(0.222678, 1.386551, 0.285327)",
        "(0.225678, 1.391839, 0.283745)",
        "(0.231103, 1.401183, 0.280370)",
        "(0.236081, 1.408924, 0.276755)",
        "(0.240519, 1.415179, 0.272909)",
        "(0.244339, 1.420054, 0.268861)",
        "(0.246040, 1.422037, 0.266879)",
        "(0.248937, 1.425427, 0.263111)",
        "(0.251039, 1.427868, 0.259782)",
        "(0.252309, 1.429489, 0.256809)",
        "(0.253053, 1.430563, 0.254440)",
        "(0.253564, 1.431103, 0.253628)",
        "(0.254494, 1.432113, 0.252692)",
        "(0.255422, 1.433244, 0.252455)",
        "(0.256274, 1.434537, 0.252482)",
        "(0.257040, 1.436080, 0.252229)",
        "(0.257279, 1.436828, 0.251785)",
        "(0.257655, 1.438266, 0.250014)",
        "(0.257619, 1.439490, 0.246853)",
        "(0.257566, 1.440616, 0.242393)",
        "(0.257550, 1.441749, 0.237097)",
        "(0.257505, 1.442236, 0.234239)",
        "(0.257471, 1.443128, 0.228455)",
        "(0.257389, 1.443754, 0.222671)",
        "(0.257150, 1.444032, 0.217162)",
        "(0.256871, 1.443984, 0.212085)",
        "(0.256622, 1.443673, 0.209700)",
        "(0.256463, 1.442864, 0.205169)",
        "(0.256543, 1.441605, 0.201067)",
        "(0.256819, 1.439817, 0.197262)",
        "(0.257257, 1.437514, 0.193584)",
        "(0.257441, 1.436088, 0.191748)",
        "(0.257662, 1.432816, 0.188065)",
        "(0.257856, 1.429215, 0.184448)",
        "(0.257985, 1.425750, 0.180887)",
        "(0.258044, 1.422603, 0.177096)",
        "(0.257958, 1.421189, 0.175078)",
        "(0.257490, 1.418589, 0.170982)",
        "(0.256780, 1.416459, 0.166859)",
        "(0.256184, 1.415090, 0.162725)",
        "(0.255900, 1.414307, 0.158656)",
        "(0.255618, 1.413957, 0.156582)",
        "(0.255576, 1.413786, 0.152393)",
        "(0.255445, 1.413554, 0.148096)",
        "(0.256300, 1.414120, 0.143814)",
        "(0.256888, 1.414387, 0.139652)",
        "(0.257336, 1.414798, 0.137703)",
        "(0.263581, 1.420779, 0.133692)",
        "(0.263668, 1.421838, 0.129869)",
        "(0.263879, 1.423107, 0.126243)",
        "(0.263911, 1.424507, 0.122738)",
        "(0.263766, 1.425341, 0.120962)",
        "(0.263133, 1.427151, 0.117304)",
        "(0.262189, 1.429305, 0.113570)",
        "(0.260970, 1.431887, 0.109749)",
        "(0.259057, 1.434905, 0.105976)",
        "(0.257715, 1.436737, 0.104148)",
        "(0.254634, 1.441296, 0.100631)",
        "(0.251232, 1.447306, 0.097250)",
        "(0.247821, 1.454744, 0.094046)",
        "(0.244589, 1.463594, 0.091278)",
        "(0.242973, 1.468680, 0.090196)",
        "(0.239857, 1.479630, 0.088834)",
        "(0.237099, 1.491779, 0.088964)",
        "(0.234711, 1.504705, 0.090753)",
        "(0.232919, 1.517970, 0.094124)",
        "(0.232365, 1.524582, 0.096451)",
        "(0.231945, 1.537486, 0.101949)",
        "(0.232429, 1.549574, 0.108592)",
        "(0.233528, 1.560345, 0.116175)",
        "(0.235022, 1.569481, 0.124530)",
        "(0.235837, 1.573274, 0.129006)",
        "(0.237394, 1.579673, 0.138225)",
        "(0.238892, 1.583990, 0.147892)",
        "(0.240235, 1.586122, 0.158025)",
        "(0.241475, 1.586053, 0.168663)",
        "(0.242040, 1.585092, 0.174283)",
        "(0.243026, 1.581785, 0.185947)",
        "(0.243686, 1.576581, 0.198273)",
        "(0.243917, 1.569748, 0.211289)",
        "(0.243921, 1.561585, 0.224798)",
        "(0.243907, 1.556921, 0.231705)",
        "(0.243828, 1.546897, 0.245613)",
        "(0.243618, 1.535983, 0.259607)",
        "(0.243237, 1.524293, 0.273478)",
        "(0.242932, 1.512005, 0.286907)",
        "(0.242781, 1.505639, 0.293331)",
        "(0.242381, 1.492445, 0.305565)",
        "(0.241873, 1.478478, 0.316709)",
        "(0.241255, 1.464024, 0.326514)",
        "(0.240555, 1.449280, 0.334979)",
        "(0.240232, 1.441809, 0.338604)",
        "(0.239694, 1.426752, 0.344798)",
        "(0.239231, 1.411674, 0.349460)",
        "(0.238766, 1.396800, 0.352671)",
        "(0.238347, 1.382209, 0.354352)",
        "(0.238111, 1.375027, 0.354648)",
        "(0.237607, 1.360793, 0.354701)",
        "(0.237167, 1.346863, 0.353874)",
        "(0.236678, 1.333212, 0.352141)",
        "(0.236262, 1.319958, 0.349470)",
        "(0.236198, 1.313629, 0.347701)",
        "(0.236133, 1.301264, 0.343611)",
        "(0.236052, 1.289455, 0.338771)",
        "(0.235966, 1.278130, 0.333357)",
        "(0.235976, 1.267213, 0.327334)",
        "(0.236107, 1.261982, 0.324138)",
        "(0.236434, 1.251835, 0.317635)",
        "(0.237204, 1.242484, 0.310975)",
        "(0.238238, 1.233724, 0.304319)",
        "(0.239532, 1.225579, 0.297633)",
        "(0.240305, 1.221735, 0.294095)",
        "(0.242144, 1.214524, 0.286913)",
        "(0.244396, 1.208128, 0.279492)",
        "(0.246827, 1.202404, 0.272123)",
        "(0.249053, 1.196999, 0.264785)",
        "(0.250208, 1.194456, 0.260967)",
        "(0.252758, 1.189663, 0.252961)",
        "(0.255141, 1.184989, 0.244580)",
        "(0.257388, 1.180635, 0.236497)",
        "(0.259620, 1.176850, 0.228912)",
        "(0.260784, 1.175228, 0.225299)",
        "(0.262736, 1.172026, 0.218095)",
        "(0.264421, 1.169038, 0.210991)",
        "(0.265919, 1.166543, 0.204058)",
        "(0.267406, 1.164679, 0.197152)",
        "(0.268133, 1.164060, 0.193673)",
        "(0.269137, 1.163218, 0.186669)",
        "(0.269798, 1.163332, 0.179497)",
        "(0.269953, 1.164297, 0.172199)",
        "(0.269758, 1.166333, 0.165006)",
        "(0.269390, 1.167833, 0.161488)",
        "(0.268092, 1.171460, 0.154588)",
        "(0.266090, 1.176113, 0.147902)",
        "(0.263316, 1.181687, 0.141388)",
        "(0.259917, 1.188384, 0.134993)",
        "(0.257932, 1.192214, 0.131841)",
        "(0.253581, 1.200640, 0.125528)",
        "(0.248817, 1.210275, 0.119289)",
        "(0.243886, 1.221246, 0.113151)",
        "(0.238961, 1.233664, 0.107311)",
        "(0.236653, 1.240494, 0.104579)",
        "(0.232488, 1.255177, 0.099433)",
        "(0.228880, 1.271121, 0.094946)",
        "(0.225598, 1.287597, 0.090853)",
        "(0.222596, 1.304519, 0.087335)",
        "(0.221375, 1.313269, 0.085953)",
        "(0.219509, 1.331163, 0.083772)",
        "(0.218527, 1.349148, 0.082262)",
        "(0.218478, 1.366864, 0.081186)",
        "(0.219183, 1.383989, 0.080582)",
        "(0.219693, 1.392133, 0.080469)",
        "(0.220953, 1.408119, 0.080732)",
        "(0.222713, 1.423403, 0.081781)",
        "(0.224960, 1.437896, 0.083602)",
        "(0.227555, 1.451581, 0.086114)",
        "(0.229009, 1.457929, 0.087801)",
        "(0.234184, 1.472176, 0.091412)",
        "(0.238019, 1.484151, 0.096073)",
        "(0.240590, 1.493949, 0.101790)",
        "(0.242853, 1.502502, 0.108386)",
        "(0.243989, 1.506313, 0.112029)",
        "(0.246248, 1.512989, 0.119779)",
        "(0.248173, 1.518289, 0.128122)",
        "(0.249604, 1.522253, 0.136924)",
        "(0.250833, 1.524944, 0.146222)",
        "(0.251337, 1.525777, 0.151044)",
        "(0.252263, 1.526641, 0.160908)",
        "(0.253161, 1.526346, 0.171079)",
        "(0.254002, 1.524989, 0.181458)",
        "(0.254584, 1.522711, 0.191873)",
        "(0.254765, 1.521186, 0.197132)",
        "(0.255148, 1.517657, 0.207430)",
        "(0.255565, 1.513312, 0.217467)",
        "(0.255930, 1.508155, 0.227280)",
        "(0.256096, 1.502074, 0.236865)",
        "(0.256114, 1.498742, 0.241537)",
        "(0.256135, 1.491557, 0.250557)",
        "(0.255911, 1.483546, 0.259077)",
        "(0.255411, 1.474533, 0.266974)",
        "(0.254613, 1.464571, 0.274255)",
        "(0.254036, 1.459274, 0.277583)",
        "(0.252827, 1.448223, 0.283603)",
        "(0.251412, 1.436473, 0.288555)",
        "(0.249904, 1.423984, 0.292400)",
        "(0.248317, 1.410900, 0.295350)",
        "(0.247468, 1.404190, 0.296496)",
        "(0.245831, 1.390702, 0.298365)",
        "(0.244285, 1.377208, 0.299722)",
        "(0.243046, 1.363788, 0.300533)",
        "(0.242266, 1.350701, 0.300752)",
        "(0.242016, 1.344288, 0.300579)",
        "(0.241536, 1.331687, 0.299781)",
        "(0.241315, 1.319538, 0.298447)",
        "(0.241483, 1.308040, 0.296743)",
        "(0.241927, 1.297154, 0.294613)",
        "(0.242163, 1.291927, 0.293322)",
        "(0.242593, 1.281741, 0.290305)",
        "(0.243232, 1.272169, 0.286683)",
        "(0.243837, 1.263043, 0.282508)",
        "(0.244610, 1.254678, 0.277974)",
        "(0.245013, 1.250812, 0.275619)",
        "(0.245833, 1.243530, 0.270756)",
        "(0.246708, 1.236809, 0.265500)",
        "(0.247622, 1.230621, 0.259945)",
        "(0.248519, 1.224952, 0.254289)",
        "(0.249037, 1.222411, 0.251482)",
        "(0.249900, 1.217534, 0.245862)",
        "(0.250591, 1.212919, 0.240127)",
        "(0.251251, 1.208609, 0.234253)",
        "(0.251831, 1.204571, 0.228408)",
        "(0.252133, 1.202709, 0.225496)",
        "(0.252866, 1.199292, 0.219697)",
        "(0.253368, 1.196156, 0.214010)",
        "(0.253957, 1.193576, 0.208373)",
        "(0.254567, 1.191351, 0.202710)",
        "(0.254968, 1.190433, 0.199883)",
        "(0.255619, 1.188719, 0.194285)",
        "(0.256334, 1.187374, 0.188858)",
        "(0.256913, 1.186152, 0.183523)",
        "(0.257501, 1.185144, 0.178345)",
        "(0.257857, 1.184759, 0.175820)",
        "(0.258363, 1.183948, 0.170782)",
        "(0.258713, 1.183221, 0.165744)",
        "(0.259215, 1.182896, 0.160892)",
        "(0.259558, 1.182876, 0.156431)",
        "(0.259662, 1.183023, 0.154364)",
        "(0.259565, 1.183437, 0.150479)",
        "(0.259244, 1.184260, 0.146877)",
        "(0.258614, 1.185380, 0.143475)",
        "(0.257935, 1.186878, 0.140188)",
        "(0.257580, 1.187765, 0.138592)",
        "(0.256856, 1.189776, 0.135443)",
        "(0.256006, 1.191972, 0.132359)",
        "(0.255140, 1.194384, 0.129333)",
        "(0.254061, 1.197000, 0.126409)",
        "(0.253397, 1.198340, 0.124968)",
        "(0.252131, 1.201255, 0.122160)",
        "(0.250942, 1.204452, 0.119444)",
        "(0.249595, 1.207710, 0.116770)",
        "(0.248245, 1.211132, 0.114088)",
        "(0.247606, 1.212919, 0.112720)",
        "(0.246315, 1.216564, 0.110030)",
        "(0.245121, 1.220572, 0.107438)",
        "(0.243884, 1.224672, 0.104990)",
        "(0.242620, 1.228821, 0.102559)",
        "(0.242007, 1.230944, 0.101371)",
        "(0.240701, 1.235164, 0.099130)",
        "(0.239510, 1.239596, 0.097010)",
        "(0.238269, 1.244221, 0.094964)",
        "(0.237075, 1.249128, 0.092983)",
        "(0.236522, 1.251722, 0.092025)",
        "(0.235366, 1.256887, 0.090186)",
        "(0.234295, 1.262253, 0.088490)",
        "(0.233205, 1.267685, 0.086920)",
        "(0.232151, 1.273261, 0.085518)",
        "(0.231646, 1.276080, 0.084916)",
        "(0.230575, 1.281829, 0.083849)",
        "(0.229489, 1.287836, 0.082956)",
        "(0.228391, 1.294106, 0.082186)",
        "(0.227298, 1.300694, 0.081532)",
        "(0.226664, 1.304101, 0.081236)",
        "(0.225311, 1.311240, 0.080706)",
        "(0.223995, 1.318926, 0.080370)",
        "(0.222715, 1.327126, 0.080266)",
        "(0.221570, 1.335800, 0.080192)",
        "(0.221006, 1.340249, 0.080184)",
        "(0.219827, 1.349231, 0.080153)",
        "(0.218648, 1.358287, 0.080078)",
        "(0.217469, 1.367310, 0.079909)",
        "(0.216436, 1.376313, 0.079743)",
        "(0.215989, 1.380781, 0.079636)",
        "(0.215106, 1.389728, 0.079390)",
        "(0.214255, 1.398722, 0.079272)",
        "(0.213771, 1.407973, 0.079391)",
        "(0.213703, 1.417136, 0.079713)",
        "(0.213663, 1.421913, 0.080000)",
        "(0.213909, 1.431429, 0.080790)",
        "(0.214408, 1.440859, 0.081850)",
        "(0.215280, 1.450270, 0.083255)",
        "(0.216379, 1.459443, 0.085233)",
        "(0.217185, 1.464043, 0.086440)",
        "(0.219049, 1.472993, 0.089133)",
        "(0.221407, 1.481853, 0.092254)",
        "(0.226305, 1.492596, 0.095627)",
        "(0.228503, 1.500298, 0.099871)",
        "(0.229696, 1.503907, 0.102218)",
        "(0.232115, 1.510657, 0.107306)",
        "(0.234589, 1.516741, 0.112985)",
        "(0.237059, 1.521979, 0.119253)",
        "(0.239395, 1.526232, 0.126113)",
        "(0.240469, 1.527954, 0.129752)",
        "(0.242390, 1.530741, 0.137274)",
        "(0.244064, 1.532548, 0.145237)",
        "(0.245491, 1.533377, 0.153560)",
        "(0.246889, 1.533267, 0.162286)",
        "(0.247551, 1.532839, 0.166816)",
        "(0.248710, 1.531495, 0.176095)",
        "(0.249665, 1.529526, 0.185665)",
        "(0.250492, 1.527012, 0.195478)",
        "(0.251337, 1.523884, 0.205463)",
        "(0.251908, 1.522070, 0.210522)",
        "(0.253073, 1.518196, 0.220684)",
        "(0.254203, 1.513931, 0.230792)",
        "(0.255361, 1.509291, 0.240843)",
        "(0.256315, 1.504267, 0.250513)",
        "(0.256703, 1.501559, 0.255188)",
        "(0.257415, 1.495960, 0.264244)",
        "(0.257912, 1.489810, 0.272932)",
        "(0.258274, 1.483208, 0.281159)",
        "(0.258645, 1.476281, 0.288778)",
        "(0.258861, 1.472698, 0.292291)",
        "(0.259200, 1.465349, 0.298910)",
        "(0.259330, 1.457608, 0.304981)",
        "(0.259416, 1.449623, 0.310405)",
        "(0.259541, 1.441269, 0.315063)",
        "(0.259582, 1.437002, 0.317061)",
        "(0.259611, 1.428303, 0.320535)",
        "(0.259406, 1.419181, 0.323160)",
        "(0.258953, 1.409669, 0.324984)",
        "(0.258676, 1.399969, 0.326100)",
        "(0.258690, 1.395064, 0.326393)",
        "(0.258754, 1.385049, 0.326738)",
        "(0.258688, 1.374800, 0.326651)",
        "(0.258235, 1.364234, 0.326098)",
        "(0.257475, 1.353271, 0.324923)",
        "(0.257133, 1.347702, 0.324100)",
        "(0.256613, 1.336536, 0.322413)",
        "(0.256293, 1.325437, 0.320527)",
        "(0.255848, 1.314278, 0.318479)",
        "(0.255279, 1.303075, 0.316151)",
        "(0.255031, 1.297478, 0.314805)",
        "(0.254789, 1.286389, 0.311805)",
        "(0.254585, 1.275393, 0.308465)",
        "(0.254515, 1.264708, 0.304822)",
        "(0.254485, 1.254249, 0.300812)",
        "(0.254715, 1.249286, 0.298683)",
        "(0.255349, 1.239647, 0.294162)",
        "(0.256080, 1.230270, 0.289062)",
        "(0.256862, 1.221054, 0.283093)",
        "(0.257638, 1.212083, 0.276505)",
        "(0.258172, 1.207855, 0.273066)",
        "(0.259219, 1.199694, 0.265945)",
        "(0.260387, 1.191974, 0.258452)",
        "(0.261569, 1.184808, 0.250491)",
        "(0.262965, 1.178390, 0.241827)",
        "(0.263859, 1.175586, 0.237328)",
        "(0.265461, 1.170586, 0.228439)",
        "(0.266908, 1.166844, 0.219916)",
        "(0.268176, 1.164346, 0.211603)",
        "(0.269287, 1.163007, 0.203348)",
        "(0.269728, 1.162828, 0.199277)",
        "(0.270462, 1.163185, 0.191357)",
        "(0.270715, 1.164526, 0.183778)",
        "(0.270487, 1.166778, 0.176587)",
        "(0.269873, 1.169954, 0.169865)",
        "(0.269464, 1.171941, 0.166744)",
        "(0.268432, 1.176367, 0.160808)",
        "(0.266921, 1.181272, 0.155212)",
        "(0.265111, 1.186712, 0.149911)",
        "(0.263239, 1.192804, 0.144925)",
        "(0.262314, 1.196122, 0.142554)",
        "(0.260308, 1.202945, 0.138115)",
        "(0.258421, 1.210353, 0.134066)",
        "(0.256343, 1.218040, 0.130276)",
        "(0.254156, 1.226050, 0.126690)",
        "(0.253063, 1.230244, 0.124964)",
        "(0.251021, 1.238812, 0.121608)",
        "(0.249185, 1.247802, 0.118394)",
        "(0.247271, 1.257126, 0.115300)",
        "(0.245128, 1.266797, 0.112391)",
        "(0.244015, 1.271806, 0.111008)",
        "(0.241801, 1.281876, 0.108386)",
        "(0.239963, 1.292354, 0.105955)",
        "(0.238201, 1.303126, 0.103687)",
        "(0.236389, 1.314177, 0.101547)",
        "(0.235435, 1.319796, 0.100631)",
        "(0.233564, 1.331222, 0.099162)",
        "(0.231816, 1.342894, 0.098192)",
        "(0.230093, 1.354715, 0.097599)",
        "(0.228402, 1.366642, 0.097399)",
        "(0.227571, 1.372623, 0.097479)",
        "(0.226159, 1.384601, 0.097947)",
        "(0.225363, 1.396533, 0.099000)",
        "(0.224812, 1.408341, 0.100535)",
        "(0.223967, 1.419740, 0.102285)",
        "(0.223525, 1.425266, 0.103241)",
        "(0.222637, 1.435997, 0.105262)",
        "(0.222391, 1.446313, 0.107452)",
        "(0.222747, 1.456112, 0.109832)",
        "(0.223660, 1.465461, 0.112523)",
        "(0.224801, 1.470572, 0.114031)",
        "(0.227415, 1.480928, 0.117341)",
        "(0.228669, 1.489484, 0.121238)",
        "(0.229918, 1.497597, 0.125631)",
        "(0.231765, 1.505364, 0.130423)",
        "(0.232818, 1.508990, 0.133038)",
        "(0.235001, 1.515869, 0.138447)",
        "(0.237155, 1.522111, 0.144059)",
        "(0.239360, 1.527730, 0.149952)",
        "(0.241438, 1.532491, 0.156087)",
        "(0.242486, 1.534538, 0.159242)",
        "(0.244590, 1.537988, 0.165615)",
        "(0.246861, 1.540552, 0.172131)",
        "(0.249204, 1.542223, 0.178810)",
        "(0.251531, 1.542981, 0.185590)",
        "(0.252668, 1.542983, 0.189044)",
        "(0.254786, 1.542547, 0.196022)",
        "(0.256693, 1.541475, 0.203159)",
        "(0.258494, 1.539786, 0.210460)",
        "(0.260118, 1.537523, 0.217927)",
        "(0.260852, 1.536199, 0.221707)",
        "(0.262350, 1.533317, 0.229300)",
        "(0.263796, 1.530075, 0.236887)",
        "(0.265113, 1.526443, 0.244342)",
        "(0.266375, 1.522464, 0.251575)",
        "(0.266977, 1.520338, 0.255080)",
        "(0.267931, 1.515884, 0.261965)",
        "(0.268601, 1.511178, 0.268609)",
        "(0.269374, 1.506304, 0.274903)",
        "(0.269929, 1.501132, 0.280886)",
        "(0.270115, 1.498440, 0.283766)",
        "(0.270323, 1.492944, 0.289402)",
        "(0.270155, 1.487135, 0.294730)",
        "(0.269596, 1.480960, 0.299751)",
        "(0.268879, 1.474603, 0.304342)",
        "(0.268480, 1.471321, 0.306413)",
        "(0.267558, 1.464604, 0.310182)",
        "(0.266431, 1.457750, 0.313417)",
        "(0.265157, 1.450600, 0.316114)",
        "(0.263860, 1.443190, 0.318250)",
        "(0.263273, 1.439424, 0.319119)",
        "(0.262168, 1.431779, 0.320536)",
        "(0.261164, 1.423875, 0.321575)",
        "(0.260325, 1.415827, 0.322339)",
        "(0.259569, 1.407494, 0.322814)",
        "(0.259201, 1.403160, 0.322841)",
        "(0.258491, 1.394302, 0.322660)",
        "(0.257914, 1.385170, 0.322260)",
        "(0.257411, 1.375838, 0.321600)",
        "(0.256990, 1.366371, 0.320678)",
        "(0.256900, 1.361629, 0.320064)",
        "(0.256729, 1.351989, 0.318526)",
        "(0.256391, 1.342084, 0.316489)",
        "(0.256078, 1.332000, 0.313879)",
        "(0.255901, 1.321943, 0.310914)",
        "(0.255988, 1.317041, 0.309313)",
        "(0.256320, 1.307308, 0.305779)",
        "(0.256926, 1.297719, 0.301757)",
        "(0.257697, 1.288269, 0.297358)",
        "(0.258656, 1.279121, 0.292684)",
        "(0.259187, 1.274689, 0.290206)",
        "(0.260212, 1.266004, 0.285079)",
        "(0.261052, 1.257509, 0.279557)",
        "(0.262051, 1.249409, 0.273528)",
        "(0.263039, 1.241516, 0.266877)",
        "(0.263632, 1.237794, 0.263384)",
        "(0.264800, 1.230629, 0.256105)",
        "(0.266052, 1.223878, 0.248260)",
        "(0.267301, 1.217485, 0.240056)",
        "(0.268568, 1.211765, 0.231658)",
        "(0.269328, 1.209219, 0.227328)",
        "(0.270719, 1.204285, 0.218180)",
        "(0.272100, 1.199863, 0.208599)",
        "(0.273436, 1.196332, 0.199170)",
        "(0.274639, 1.193809, 0.189992)",
        "(0.275203, 1.192974, 0.185428)",
        "(0.275958, 1.191743, 0.176350)",
        "(0.276447, 1.191513, 0.167521)",
        "(0.276620, 1.192341, 0.159068)",
        "(0.276739, 1.194131, 0.150886)",
        "(0.276592, 1.195314, 0.146955)",
        "(0.276162, 1.198359, 0.139440)",
        "(0.275314, 1.202301, 0.132478)",
        "(0.273986, 1.207132, 0.126097)",
        "(0.272532, 1.212953, 0.120393)",
        "(0.271715, 1.216285, 0.117852)",
        "(0.269800, 1.223503, 0.113251)",
        "(0.267530, 1.231442, 0.109262)",
        "(0.265132, 1.239980, 0.105780)",
        "(0.262621, 1.248955, 0.102584)",
        "(0.261334, 1.253620, 0.101074)",
        "(0.258758, 1.263072, 0.098113)",
        "(0.256370, 1.272801, 0.095296)",
        "(0.254078, 1.282773, 0.092733)",
        "(0.251960, 1.292975, 0.090480)",
        "(0.250998, 1.298167, 0.089506)",
        "(0.248770, 1.308563, 0.087681)",
        "(0.246066, 1.318902, 0.085997)",
        "(0.243524, 1.329271, 0.084508)",
        "(0.241855, 1.339966, 0.083457)",
        "(0.241185, 1.345444, 0.083104)",
        "(0.239729, 1.356413, 0.082646)",
        "(0.238135, 1.367557, 0.082492)",
        "(0.235968, 1.378616, 0.082517)",
        "(0.234773, 1.389895, 0.082831)",
        "(0.234536, 1.395558, 0.083186)",
        "(0.234020, 1.406794, 0.084034)",
        "(0.233476, 1.417987, 0.085105)",
        "(0.233028, 1.429214, 0.086508)",
        "(0.232886, 1.440480, 0.088426)",
        "(0.232898, 1.446088, 0.089620)",
        "(0.233068, 1.457462, 0.092304)",
        "(0.234697, 1.469954, 0.095305)",
        "(0.234550, 1.480590, 0.098930)",
        "(0.234878, 1.490883, 0.102922)",
        "(0.235501, 1.495989, 0.105058)",
        "(0.236787, 1.505856, 0.109555)",
        "(0.237840, 1.514961, 0.114297)",
        "(0.238744, 1.523638, 0.119285)",
        "(0.239587, 1.531796, 0.124650)",
        "(0.240092, 1.535687, 0.127431)",
        "(0.241113, 1.543127, 0.133101)",
        "(0.242145, 1.549959, 0.138966)",
        "(0.243334, 1.556025, 0.145023)",
        "(0.244617, 1.561300, 0.151255)",
        "(0.245296, 1.563553, 0.154451)",
        "(0.246592, 1.567524, 0.161008)",
        "(0.247569, 1.570654, 0.167772)",
        "(0.248378, 1.572986, 0.174773)",
        "(0.249130, 1.574490, 0.182108)",
        "(0.249544, 1.574891, 0.185879)",
        "(0.250400, 1.575123, 0.193567)",
        "(0.251228, 1.574560, 0.201401)",
        "(0.251918, 1.573283, 0.209412)",
        "(0.252400, 1.571321, 0.217556)",
        "(0.252579, 1.570046, 0.221649)",
        "(0.252967, 1.566994, 0.229870)",
        "(0.253385, 1.563156, 0.238079)",
        "(0.253805, 1.558579, 0.246286)",
        "(0.254172, 1.553400, 0.254552)",
        "(0.254318, 1.550525, 0.258700)",
        "(0.254614, 1.544295, 0.267041)",
        "(0.255008, 1.537500, 0.275315)",
        "(0.255400, 1.530140, 0.283447)",
        "(0.255876, 1.522078, 0.291519)",
        "(0.256082, 1.517698, 0.295522)",
        "(0.256394, 1.508502, 0.303491)",
        "(0.256496, 1.498752, 0.311245)",
        "(0.256225, 1.488290, 0.318651)",
        "(0.255667, 1.476992, 0.325637)",
        "(0.255368, 1.470984, 0.328938)",
        "(0.254847, 1.458627, 0.335192)",
        "(0.254285, 1.445966, 0.340870)",
        "(0.253720, 1.433022, 0.345839)",
        "(0.253120, 1.419940, 0.350146)",
        "(0.252785, 1.413348, 0.351933)",
        "(0.252169, 1.400061, 0.354943)",
        "(0.251638, 1.386736, 0.357024)",
        "(0.251279, 1.373585, 0.358201)",
        "(0.251239, 1.360878, 0.358656)",
        "(0.251425, 1.354715, 0.358543)",
        "(0.252003, 1.342633, 0.357847)",
        "(0.252649, 1.330847, 0.356536)",
        "(0.253298, 1.319284, 0.354758)",
        "(0.253913, 1.308098, 0.352471)",
        "(0.254234, 1.302666, 0.351052)",
        "(0.254961, 1.292046, 0.347812)",
        "(0.255828, 1.281901, 0.344009)",
        "(0.256710, 1.272212, 0.339568)",
        "(0.257674, 1.263060, 0.334671)",
        "(0.258231, 1.258794, 0.332047)",
        "(0.259499, 1.250758, 0.326465)",
        "(0.260675, 1.243095, 0.320318)",
        "(0.261691, 1.235766, 0.313570)",
        "(0.262718, 1.229048, 0.306648)",
        "(0.263196, 1.225956, 0.303054)",
        "(0.264114, 1.220152, 0.295618)",
        "(0.264525, 1.214653, 0.287586)",
        "(0.264761, 1.209748, 0.279059)",
        "(0.264738, 1.205578, 0.270109)",
        "(0.264530, 1.203602, 0.265243)",
        "(0.263907, 1.200272, 0.255538)",
        "(0.263006, 1.197872, 0.245965)",
        "(0.262234, 1.196490, 0.236585)",
        "(0.261975, 1.196330, 0.227510)",
        "(0.261894, 1.196741, 0.223001)",
        "(0.261493, 1.197969, 0.213713)",
        "(0.260961, 1.199948, 0.204142)",
        "(0.260382, 1.202842, 0.194382)",
        "(0.259572, 1.206599, 0.184549)",
        "(0.259233, 1.209041, 0.179727)",
        "(0.258220, 1.214569, 0.170207)",
        "(0.256929, 1.221065, 0.160993)",
        "(0.255487, 1.228577, 0.152205)",
        "(0.254114, 1.237143, 0.143961)",
        "(0.253587, 1.241919, 0.140080)",
        "(0.252302, 1.251794, 0.132663)",
        "(0.250908, 1.262235, 0.125843)",
        "(0.249553, 1.273307, 0.119718)",
        "(0.248270, 1.285021, 0.114288)",
        "(0.247702, 1.291099, 0.111844)",
        "(0.246758, 1.303489, 0.107228)",
        "(0.245806, 1.316020, 0.102951)",
        "(0.244725, 1.328521, 0.099005)",
        "(0.243647, 1.340924, 0.095345)",
        "(0.243209, 1.347038, 0.093655)",
        "(0.242408, 1.359153, 0.090462)",
        "(0.241761, 1.371066, 0.087619)",
        "(0.241430, 1.382759, 0.085196)",
        "(0.241352, 1.394231, 0.083164)",
        "(0.241424, 1.399889, 0.082351)",
        "(0.241466, 1.410937, 0.081076)",
        "(0.242045, 1.422366, 0.080168)",
        "(0.243292, 1.434023, 0.079889)",
        "(0.243778, 1.444570, 0.080506)",
        "(0.244154, 1.449790, 0.081036)",
        "(0.244888, 1.460137, 0.082327)",
        "(0.245717, 1.470362, 0.084102)",
        "(0.246583, 1.480388, 0.086449)",
        "(0.247721, 1.490234, 0.089382)",
        "(0.248231, 1.495070, 0.091020)",
        "(0.249095, 1.504531, 0.094579)",
        "(0.249879, 1.513681, 0.098583)",
        "(0.250728, 1.522480, 0.102921)",
        "(0.251208, 1.530910, 0.107600)",
        "(0.251556, 1.534978, 0.110011)",
        "(0.252060, 1.542696, 0.114975)",
        "(0.252408, 1.549887, 0.120185)",
        "(0.252582, 1.556756, 0.125487)",
        "(0.252598, 1.563125, 0.130853)",
        "(0.252562, 1.566046, 0.133539)",
        "(0.252407, 1.571507, 0.138881)",
        "(0.252164, 1.576450, 0.144208)",
        "(0.251922, 1.580827, 0.149539)",
        "(0.251640, 1.584542, 0.154891)",
        "(0.251514, 1.586157, 0.157609)",
        "(0.251280, 1.589017, 0.163025)",
        "(0.250943, 1.591244, 0.168587)",
        "(0.250827, 1.592929, 0.174331)",
        "(0.250831, 1.594119, 0.180272)",
        "(0.250805, 1.594508, 0.183311)",
        "(0.250635, 1.594942, 0.189532)",
        "(0.250326, 1.594962, 0.195879)",
        "(0.249935, 1.594550, 0.202297)",
        "(0.249654, 1.593756, 0.208832)",
        "(0.249474, 1.593213, 0.212154)",
        "(0.249005, 1.591956, 0.218874)",
        "(0.248591, 1.590627, 0.225666)",
        "(0.248269, 1.589237, 0.232433)",
        "(0.248065, 1.587702, 0.239146)",
        "(0.248131, 1.586903, 0.242467)",
        "(0.248436, 1.585223, 0.248975)",
        "(0.248766, 1.583383, 0.255445)",
        "(0.249152, 1.581415, 0.261850)",
        "(0.249722, 1.579280, 0.268180)",
        "(0.250057, 1.578103, 0.271298)",
        "(0.250835, 1.575626, 0.277518)",
        "(0.251575, 1.572870, 0.283753)",
        "(0.252455, 1.569864, 0.289918)",
        "(0.253353, 1.566487, 0.295987)",
        "(0.253847, 1.564629, 0.298997)",
        "(0.254923, 1.560709, 0.304921)",
        "(0.256056, 1.556519, 0.310644)",
        "(0.257063, 1.551815, 0.316309)",
        "(0.257635, 1.549402, 0.319092)",
        "(0.259010, 1.544608, 0.324399)",
        "(0.260359, 1.539219, 0.329508)",
        "(0.261853, 1.533278, 0.334460)",
        "(0.263410, 1.526841, 0.339190)",
        "(0.265019, 1.519896, 0.343736)",
        "(0.265867, 1.516193, 0.345972)",
        "(0.267702, 1.508398, 0.350385)",
        "(0.269546, 1.499947, 0.354749)",
        "(0.271437, 1.490791, 0.358967)",
        "(0.273576, 1.480954, 0.362846)",
        "(0.274678, 1.475725, 0.364674)",
        "(0.276548, 1.464799, 0.368259)",
        "(0.278107, 1.453212, 0.371672)",
        "(0.279259, 1.440987, 0.374714)",
        "(0.279983, 1.428067, 0.377044)",
        "(0.280142, 1.421344, 0.377907)",
        "(0.280182, 1.407588, 0.379393)",
        "(0.280126, 1.393518, 0.380251)",
        "(0.279646, 1.379071, 0.380516)",
        "(0.278987, 1.364418, 0.380150)",
        "(0.278834, 1.357148, 0.379653)",
        "(0.278834, 1.342663, 0.378269)",
        "(0.279093, 1.328474, 0.376374)",
        "(0.279719, 1.314624, 0.374040)",
        "(0.280646, 1.301163, 0.371398)",
        "(0.281354, 1.294674, 0.369996)",
        "(0.282941, 1.281975, 0.367219)",
        "(0.284434, 1.269561, 0.364252)",
        "(0.285364, 1.257211, 0.360946)",
        "(0.286394, 1.245383, 0.356919)",
        "(0.287090, 1.239851, 0.354585)",
        "(0.288613, 1.229323, 0.349411)",
        "(0.290309, 1.219636, 0.343553)",
        "(0.292016, 1.210712, 0.337082)",
        "(0.293574, 1.202483, 0.330027)",
        "(0.294269, 1.198644, 0.326280)",
        "(0.295574, 1.191385, 0.318577)",
        "(0.296635, 1.184699, 0.310327)",
        "(0.297718, 1.178748, 0.301675)",
        "(0.298606, 1.173676, 0.292660)",
        "(0.299225, 1.171673, 0.288076)",
        "(0.299721, 1.167772, 0.278339)",
        "(0.300040, 1.164461, 0.268196)",
        "(0.300273, 1.161935, 0.257942)",
        "(0.300449, 1.160291, 0.247785)",
        "(0.300927, 1.159994, 0.242805)",
        "(0.302283, 1.159876, 0.232602)",
        "(0.303166, 1.159964, 0.221702)",
        "(0.304113, 1.160548, 0.210716)",
        "(0.304806, 1.161851, 0.200202)",
        "(0.305127, 1.162891, 0.195174)",
        "(0.305150, 1.165430, 0.185415)",
        "(0.304692, 1.168909, 0.176062)",
        "(0.303948, 1.173411, 0.167104)",
        "(0.302975, 1.178949, 0.158574)",
        "(0.302168, 1.182046, 0.154569)",
        "(0.300094, 1.188891, 0.146954)",
        "(0.297618, 1.196774, 0.140011)",
        "(0.294679, 1.205555, 0.133676)",
        "(0.291691, 1.215366, 0.127917)",
        "(0.290259, 1.220655, 0.125320)",
        "(0.287264, 1.231783, 0.120408)",
        "(0.283631, 1.243298, 0.115849)",
        "(0.280023, 1.255402, 0.111829)",
        "(0.276769, 1.268397, 0.108427)",
        "(0.275380, 1.275196, 0.106929)",
        "(0.273367, 1.289181, 0.104066)",
        "(0.272864, 1.304250, 0.101369)",
        "(0.270944, 1.318612, 0.099268)",
        "(0.268824, 1.332943, 0.097729)",
        "(0.267872, 1.340104, 0.097214)",
        "(0.266504, 1.354399, 0.096534)",
        "(0.265598, 1.368488, 0.096177)",
        "(0.265403, 1.382627, 0.095841)",
        "(0.265348, 1.396379, 0.095831)",
        "(0.265442, 1.402975, 0.096085)",
        "(0.265609, 1.415775, 0.096697)",
        "(0.265599, 1.427981, 0.097293)",
        "(0.266326, 1.439510, 0.098081)",
        "(0.267639, 1.450545, 0.099122)",
        "(0.268307, 1.455767, 0.099730)",
        "(0.269349, 1.465826, 0.101156)",
        "(0.270289, 1.475328, 0.102905)",
        "(0.271563, 1.484077, 0.105190)",
        "(0.273501, 1.492176, 0.108187)",
        "(0.274554, 1.495972, 0.109958)",
        "(0.276275, 1.503191, 0.113832)",
        "(0.277838, 1.509955, 0.118249)",
        "(0.279328, 1.516312, 0.123157)",
        "(0.280791, 1.522183, 0.128486)",
        "(0.281519, 1.524972, 0.131350)",
        "(0.282899, 1.530307, 0.137283)",
        "(0.283973, 1.535269, 0.143539)",
        "(0.284812, 1.539933, 0.150153)",
        "(0.285434, 1.544249, 0.156934)",
        "(0.285730, 1.546233, 0.160418)",
        "(0.286390, 1.549897, 0.167557)",
        "(0.286911, 1.553027, 0.174786)",
        "(0.287272, 1.555624, 0.182133)",
        "(0.287517, 1.557645, 0.189717)",
        "(0.287598, 1.558396, 0.193590)",
        "(0.287605, 1.559569, 0.201385)",
        "(0.287445, 1.560270, 0.209364)",
        "(0.287388, 1.560466, 0.217464)",
        "(0.287324, 1.560163, 0.225681)",
        "(0.287343, 1.559804, 0.229825)",
        "(0.287387, 1.558711, 0.238171)",
        "(0.287511, 1.557059, 0.246504)",
        "(0.287793, 1.554873, 0.254889)",
        "(0.288133, 1.552047, 0.263253)",
        "(0.288342, 1.550354, 0.267413)",
        "(0.288852, 1.546612, 0.275654)",
        "(0.289471, 1.542379, 0.283611)",
        "(0.290096, 1.537607, 0.291294)",
        "(0.290851, 1.532201, 0.298563)",
        "(0.291329, 1.529270, 0.302017)",
        "(0.292188, 1.523070, 0.308624)",
        "(0.292846, 1.516289, 0.314743)",
        "(0.293438, 1.509048, 0.320386)",
        "(0.294005, 1.501481, 0.325493)",
        "(0.294323, 1.497500, 0.327805)",
        "(0.294707, 1.489089, 0.332040)",
        "(0.294763, 1.480021, 0.335658)",
        "(0.294631, 1.470186, 0.338358)",
        "(0.294228, 1.459420, 0.340154)",
        "(0.293974, 1.453613, 0.340760)",
        "(0.293733, 1.441881, 0.341861)",
        "(0.293743, 1.429944, 0.342786)",
        "(0.293831, 1.417792, 0.343375)",
        "(0.293847, 1.405572, 0.343445)",
        "(0.293810, 1.399404, 0.343232)",
        "(0.293784, 1.386976, 0.342448)",
        "(0.293851, 1.374447, 0.341339)",
        "(0.293885, 1.361755, 0.340132)",
        "(0.293801, 1.348843, 0.338641)",
        "(0.293538, 1.342198, 0.337675)",
        "(0.292883, 1.328659, 0.335120)",
        "(0.292225, 1.314892, 0.331825)",
        "(0.291891, 1.301273, 0.327864)",
        "(0.291885, 1.287866, 0.323347)",
        "(0.291924, 1.281293, 0.320939)",
        "(0.292111, 1.268489, 0.315913)",
        "(0.292465, 1.256115, 0.310321)",
        "(0.292757, 1.244115, 0.304090)",
        "(0.293121, 1.232797, 0.297402)",
        "(0.293373, 1.227533, 0.293862)",
        "(0.293706, 1.217339, 0.286203)",
        "(0.293637, 1.207665, 0.277401)",
        "(0.293273, 1.198589, 0.267062)",
        "(0.293187, 1.190359, 0.255147)",
        "(0.293346, 1.186754, 0.248748)",
        "(0.294816, 1.180900, 0.236135)",
        "(0.296407, 1.176336, 0.223740)",
        "(0.297851, 1.173117, 0.211915)",
        "(0.299024, 1.171128, 0.200411)",
        "(0.299450, 1.170549, 0.194663)",
        "(0.300366, 1.170174, 0.183280)",
        "(0.301235, 1.171087, 0.172406)",
        "(0.301951, 1.173147, 0.162167)",
        "(0.302409, 1.176210, 0.152443)",
        "(0.302639, 1.178168, 0.147822)",
        "(0.302640, 1.182422, 0.138866)",
        "(0.302176, 1.187308, 0.130523)",
        "(0.301413, 1.192918, 0.122895)",
        "(0.300269, 1.199128, 0.115970)",
        "(0.299798, 1.202751, 0.112708)",
        "(0.298707, 1.210329, 0.106574)",
        "(0.296733, 1.218196, 0.101290)",
        "(0.294770, 1.226430, 0.096521)",
        "(0.292793, 1.234976, 0.092217)",
        "(0.291866, 1.239418, 0.090274)",
        "(0.289868, 1.248459, 0.086675)",
        "(0.287878, 1.257747, 0.083457)",
        "(0.285883, 1.267254, 0.080650)",
        "(0.283747, 1.277012, 0.078184)",
        "(0.282611, 1.281960, 0.077016)",
        "(0.280295, 1.291904, 0.074826)",
        "(0.278070, 1.302109, 0.072928)",
        "(0.276160, 1.312910, 0.071494)",
        "(0.274245, 1.323882, 0.070621)",
        "(0.273154, 1.329405, 0.070316)",
        "(0.270868, 1.340533, 0.069947)",
        "(0.268472, 1.351790, 0.070057)",
        "(0.265939, 1.363094, 0.070506)",
        "(0.263120, 1.374236, 0.071058)",
        "(0.261663, 1.379776, 0.071392)",
        "(0.258864, 1.390865, 0.072294)",
        "(0.256510, 1.402143, 0.073554)",
        "(0.254931, 1.413671, 0.075181)",
        "(0.253462, 1.424983, 0.077239)",
        "(0.253021, 1.430667, 0.078447)",
        "(0.252020, 1.441990, 0.080978)",
        "(0.251041, 1.453302, 0.083748)",
        "(0.249921, 1.464572, 0.086963)",
        "(0.249117, 1.475863, 0.090864)",
        "(0.249081, 1.481470, 0.093189)",
        "(0.249202, 1.492467, 0.098204)",
        "(0.249327, 1.503089, 0.103671)",
        "(0.249401, 1.513233, 0.109694)",
        "(0.249632, 1.522726, 0.116267)",
        "(0.249880, 1.527186, 0.119737)",
        "(0.250530, 1.535386, 0.127235)",
        "(0.251278, 1.542922, 0.135125)",
        "(0.251936, 1.549692, 0.143374)",
        "(0.252392, 1.555523, 0.151857)",
        "(0.252645, 1.558092, 0.156279)",
        "(0.253267, 1.562856, 0.165434)",
        "(0.254121, 1.566978, 0.175101)",
        "(0.255017, 1.570373, 0.185155)",
        "(0.256096, 1.572934, 0.195540)",
        "(0.256837, 1.573903, 0.200926)",
        "(0.258399, 1.575471, 0.211869)",
        "(0.259830, 1.576375, 0.222888)",
        "(0.261238, 1.576591, 0.233953)",
        "(0.262503, 1.576020, 0.244880)",
        "(0.263136, 1.575434, 0.250266)",
        "(0.264379, 1.573779, 0.260857)",
        "(0.265453, 1.571363, 0.271068)",
        "(0.266385, 1.568168, 0.280944)",
        "(0.267329, 1.564209, 0.290517)",
        "(0.267836, 1.561939, 0.295177)",
        "(0.268843, 1.557022, 0.304325)",
        "(0.269861, 1.551467, 0.313179)",
        "(0.271046, 1.545331, 0.321649)",
        "(0.272026, 1.538563, 0.329632)",
        "(0.272505, 1.534839, 0.333358)",
        "(0.273228, 1.526717, 0.340426)",
        "(0.274034, 1.518181, 0.346832)",
        "(0.274511, 1.508844, 0.352712)",
        "(0.274723, 1.499028, 0.357947)",
        "(0.274678, 1.493919, 0.360315)",
        "(0.274389, 1.483558, 0.364630)",
        "(0.273621, 1.472850, 0.368299)",
        "(0.272513, 1.461851, 0.371436)",
        "(0.271158, 1.450721, 0.374287)",
        "(0.270423, 1.445114, 0.375651)",
        "(0.268791, 1.433777, 0.378113)",
        "(0.267118, 1.422564, 0.380228)",
        "(0.265410, 1.411346, 0.381673)",
        "(0.263802, 1.400101, 0.382396)",
        "(0.263129, 1.394520, 0.382461)",
        "(0.261925, 1.383585, 0.382317)",
        "(0.260811, 1.372929, 0.381644)",
        "(0.259931, 1.362547, 0.380530)",
        "(0.259226, 1.352354, 0.378919)",
        "(0.258863, 1.347302, 0.377879)",
        "(0.258057, 1.337145, 0.375566)",
        "(0.257338, 1.327126, 0.373235)",
        "(0.256863, 1.317549, 0.371401)",
        "(0.256875, 1.308733, 0.370037)",
        "(0.257029, 1.304628, 0.369402)",
        "(0.257357, 1.296621, 0.367721)",
        "(0.257812, 1.288858, 0.365026)",
        "(0.258121, 1.281113, 0.361161)",
        "(0.258335, 1.273494, 0.356341)",
        "(0.258419, 1.269771, 0.353527)",
        "(0.258766, 1.262532, 0.347406)",
        "(0.259235, 1.255587, 0.340276)",
        "(0.259380, 1.248616, 0.331870)",
        "(0.259530, 1.241922, 0.322467)",
        "(0.259791, 1.238800, 0.317392)",
        "(0.260303, 1.232818, 0.306772)",
        "(0.260548, 1.227103, 0.295401)",
        "(0.260585, 1.221770, 0.283242)",
        "(0.260817, 1.217050, 0.270605)",
        "(0.261173, 1.215115, 0.264171)",
        "(0.262068, 1.211731, 0.251076)",
        "(0.262748, 1.208921, 0.237779)",
        "(0.263397, 1.206899, 0.224358)",
        "(0.264238, 1.205735, 0.211301)",
        "(0.264359, 1.205292, 0.204433)",
        "(0.264788, 1.205133, 0.191044)",
        "(0.265314, 1.206038, 0.178254)",
        "(0.265629, 1.207990, 0.166139)",
        "(0.265557, 1.211001, 0.154658)",
        "(0.265503, 1.212990, 0.149217)",
        "(0.265360, 1.217881, 0.138962)",
        "(0.264861, 1.224042, 0.129604)",
        "(0.263794, 1.231373, 0.121267)",
        "(0.262299, 1.239857, 0.113955)",
        "(0.261565, 1.245000, 0.110920)",
        "(0.259378, 1.255317, 0.105080)",
        "(0.256977, 1.266669, 0.100144)",
        "(0.254618, 1.278903, 0.096007)",
        "(0.252351, 1.291687, 0.092463)",
        "(0.251292, 1.298308, 0.090948)",
        "(0.249258, 1.311657, 0.088207)",
        "(0.247271, 1.325335, 0.085876)",
        "(0.245199, 1.338925, 0.083648)",
        "(0.245082, 1.353766, 0.081341)",
        "(0.244852, 1.361016, 0.080411)",
        "(0.243457, 1.374624, 0.079148)",
        "(0.242597, 1.388230, 0.078722)",
        "(0.241849, 1.401696, 0.078793)",
        "(0.241555, 1.408252, 0.079042)",
        "(0.241199, 1.421074, 0.079857)",
        "(0.241783, 1.433611, 0.081270)",
        "(0.242356, 1.445480, 0.083122)",
        "(0.242720, 1.456654, 0.085281)",
        "(0.242959, 1.467276, 0.087871)",
        "(0.243064, 1.472324, 0.089367)",
        "(0.243845, 1.481893, 0.092788)",
        "(0.244825, 1.490817, 0.096688)",
        "(0.245685, 1.499016, 0.101012)",
        "(0.246374, 1.506517, 0.105738)",
        "(0.246649, 1.510013, 0.108291)",
        "(0.246974, 1.516550, 0.113769)",
        "(0.247241, 1.522249, 0.119599)",
        "(0.247454, 1.527175, 0.125641)",
        "(0.247825, 1.531508, 0.131975)",
        "(0.248030, 1.533440, 0.135266)",
        "(0.248152, 1.537030, 0.141983)",
        "(0.248012, 1.540192, 0.148801)",
        "(0.247732, 1.542996, 0.155706)",
        "(0.247705, 1.545512, 0.162739)",
        "(0.247811, 1.546627, 0.166228)",
        "(0.247836, 1.548527, 0.173163)",
        "(0.247775, 1.549998, 0.180088)",
        "(0.247841, 1.551126, 0.187029)",
        "(0.248083, 1.552031, 0.193956)",
        "(0.248193, 1.552386, 0.197388)",
        "(0.248377, 1.552835, 0.204137)",
        "(0.248653, 1.553031, 0.210779)",
        "(0.248919, 1.552993, 0.217402)",
        "(0.249071, 1.552701, 0.223931)",
        "(0.249052, 1.552429, 0.227158)",
        "(0.249163, 1.551803, 0.233577)",
        "(0.249283, 1.550913, 0.239888)",
        "(0.249315, 1.549754, 0.246062)",
        "(0.249258, 1.548275, 0.252145)",
        "(0.249217, 1.547425, 0.255188)",
        "(0.249225, 1.545541, 0.261187)",
        "(0.249331, 1.543331, 0.267051)",
        "(0.249476, 1.540746, 0.272675)",
        "(0.249652, 1.537670, 0.278065)",
        "(0.249714, 1.535867, 0.280671)",
        "(0.249893, 1.531898, 0.285825)",
        "(0.250186, 1.527524, 0.290919)",
        "(0.250434, 1.522676, 0.295869)",
        "(0.250534, 1.517374, 0.300621)",
        "(0.250509, 1.514544, 0.302922)",
        "(0.250455, 1.508599, 0.307371)",
        "(0.250395, 1.502271, 0.311592)",
        "(0.250317, 1.495685, 0.315458)",
        "(0.250027, 1.488705, 0.319039)",
        "(0.249796, 1.485066, 0.320698)",
        "(0.249425, 1.477668, 0.323784)",
        "(0.249082, 1.470042, 0.326653)",
        "(0.248789, 1.462261, 0.329339)",
        "(0.248481, 1.454336, 0.331790)",
        "(0.248341, 1.450285, 0.332961)",
        "(0.248113, 1.442130, 0.335251)",
        "(0.247997, 1.433883, 0.337478)",
        "(0.247836, 1.425471, 0.339525)",
        "(0.247573, 1.416713, 0.341336)",
        "(0.247516, 1.412258, 0.342125)",
        "(0.247333, 1.403018, 0.343494)",
        "(0.247331, 1.393685, 0.344487)",
        "(0.247439, 1.384053, 0.344990)",
        "(0.247669, 1.374063, 0.345038)",
        "(0.247999, 1.369021, 0.344805)",
        "(0.248489, 1.358534, 0.343959)",
        "(0.249222, 1.347782, 0.342600)",
        "(0.250109, 1.336765, 0.340720)",
        "(0.250843, 1.325478, 0.338365)",
        "(0.251382, 1.319852, 0.336983)",
        "(0.252247, 1.308275, 0.333875)",
        "(0.253443, 1.296745, 0.330337)",
        "(0.254847, 1.285288, 0.326391)",
        "(0.256282, 1.273948, 0.321779)",
        "(0.256982, 1.268314, 0.319164)",
        "(0.258390, 1.257256, 0.313662)",
        "(0.260257, 1.247027, 0.307596)",
        "(0.261770, 1.237050, 0.300851)",
        "(0.263224, 1.227662, 0.293573)",
        "(0.263936, 1.223274, 0.289783)",
        "(0.265335, 1.215048, 0.282149)",
        "(0.266568, 1.207609, 0.274299)",
        "(0.267584, 1.200859, 0.265971)",
        "(0.268539, 1.194834, 0.257143)",
        "(0.269081, 1.192176, 0.252567)",
        "(0.270132, 1.187456, 0.243292)",
        "(0.271192, 1.183628, 0.233990)",
        "(0.271930, 1.180621, 0.224573)",
        "(0.272676, 1.178517, 0.215059)",
        "(0.273043, 1.177902, 0.210286)",
        "(0.273705, 1.177278, 0.200756)",
        "(0.274198, 1.177483, 0.191244)",
        "(0.274449, 1.178522, 0.181852)",
        "(0.274558, 1.180496, 0.172573)",
        "(0.274552, 1.181731, 0.167930)",
        "(0.274609, 1.185046, 0.158726)",
        "(0.274589, 1.189050, 0.149608)",
        "(0.274331, 1.193761, 0.140758)",
        "(0.273918, 1.199267, 0.132446)",
        "(0.273638, 1.202279, 0.128446)",
        "(0.272933, 1.208959, 0.120960)",
        "(0.271869, 1.216048, 0.113887)",
        "(0.270688, 1.223771, 0.107353)",
        "(0.269405, 1.232085, 0.101451)",
        "(0.268735, 1.236486, 0.098763)",
        "(0.267347, 1.245666, 0.093904)",
        "(0.265816, 1.255236, 0.089742)",
        "(0.264145, 1.265142, 0.086163)",
        "(0.262312, 1.275272, 0.083002)",
        "(0.261384, 1.280445, 0.081554)",
        "(0.259506, 1.291005, 0.079107)",
        "(0.257684, 1.301816, 0.077092)",
        "(0.255814, 1.312703, 0.075320)",
        "(0.253870, 1.323631, 0.073797)",
        "(0.252855, 1.329144, 0.073106)",
        "(0.251010, 1.340283, 0.071957)",
        "(0.249269, 1.351400, 0.070973)",
        "(0.247404, 1.362371, 0.070202)",
        "(0.245418, 1.373194, 0.069760)",
        "(0.244471, 1.378553, 0.069695)",
        "(0.242813, 1.389272, 0.069780)",
        "(0.241306, 1.399932, 0.070109)",
        "(0.239952, 1.410538, 0.070603)",
        "(0.238454, 1.421079, 0.071254)",
        "(0.237665, 1.426360, 0.071721)",
        "(0.236212, 1.436936, 0.072957)",
        "(0.236741, 1.449172, 0.074547)",
        "(0.235980, 1.459800, 0.076994)",
        "(0.235835, 1.465207, 0.078361)",
        "(0.235858, 1.476060, 0.081761)",
        "(0.235893, 1.486557, 0.085844)",
        "(0.236186, 1.496696, 0.090532)",
        "(0.236923, 1.506467, 0.095931)",
        "(0.237858, 1.515678, 0.101872)",
        "(0.238363, 1.520025, 0.105011)",
        "(0.239667, 1.528183, 0.111502)",
        "(0.241173, 1.535495, 0.118456)",
        "(0.242656, 1.541848, 0.125654)",
        "(0.243983, 1.547271, 0.133162)",
        "(0.244569, 1.549618, 0.137093)",
        "(0.245598, 1.553738, 0.145183)",
        "(0.246705, 1.556968, 0.153682)",
        "(0.247771, 1.559148, 0.162544)",
        "(0.248953, 1.560261, 0.171624)",
        "(0.249511, 1.560490, 0.176255)",
        "(0.250434, 1.560133, 0.185640)",
        "(0.251181, 1.558853, 0.195249)",
        "(0.251903, 1.556921, 0.205005)",
        "(0.252555, 1.554200, 0.214844)",
        "(0.252805, 1.552566, 0.219818)",
        "(0.253220, 1.548615, 0.229808)",
        "(0.253305, 1.544126, 0.239811)",
        "(0.253247, 1.538951, 0.249768)",
        "(0.253427, 1.533074, 0.259628)",
        "(0.253623, 1.529889, 0.264484)",
        "(0.254022, 1.523133, 0.273878)",
        "(0.254528, 1.515803, 0.282900)",
        "(0.255012, 1.507885, 0.291460)",
        "(0.255164, 1.503691, 0.295512)",
        "(0.255309, 1.495015, 0.303223)",
        "(0.255311, 1.485865, 0.310248)",
        "(0.255203, 1.476267, 0.316527)",
        "(0.254830, 1.466284, 0.322109)",
        "(0.254328, 1.456178, 0.326971)",
        "(0.254054, 1.451132, 0.329079)",
        "(0.253470, 1.440999, 0.332849)",
        "(0.252917, 1.430866, 0.335871)",
        "(0.252486, 1.420832, 0.338179)",
        "(0.252241, 1.415907, 0.339104)",
        "(0.251793, 1.406187, 0.340667)",
        "(0.251596, 1.396737, 0.341784)",
        "(0.251401, 1.387500, 0.342509)",
        "(0.251211, 1.378533, 0.342762)",
        "(0.250918, 1.369738, 0.342639)",
        "(0.250700, 1.365417, 0.342346)",
        "(0.250271, 1.356883, 0.341217)",
        "(0.249762, 1.348380, 0.339380)",
        "(0.249388, 1.339987, 0.336952)",
        "(0.248955, 1.331748, 0.334043)",
        "(0.248768, 1.327700, 0.332392)",
        "(0.248301, 1.319538, 0.328801)",
        "(0.248024, 1.311526, 0.324797)",
        "(0.247786, 1.303431, 0.320162)",
        "(0.247455, 1.295103, 0.314925)",
        "(0.247490, 1.290980, 0.312126)",
        "(0.247433, 1.282602, 0.306352)",
        "(0.247456, 1.274253, 0.300343)",
        "(0.247594, 1.265866, 0.293943)",
        "(0.247574, 1.257332, 0.287056)",
        "(0.247735, 1.253202, 0.283490)",
        "(0.247976, 1.245137, 0.276263)",
        "(0.248370, 1.237713, 0.269011)",
        "(0.248577, 1.230928, 0.261752)",
        "(0.249017, 1.225031, 0.254196)",
        "(0.249241, 1.222389, 0.250231)",
        "(0.249642, 1.217552, 0.241885)",
        "(0.250197, 1.213494, 0.233048)",
        "(0.250608, 1.210004, 0.223776)",
        "(0.251266, 1.207279, 0.214177)",
        "(0.251580, 1.206169, 0.209256)",
        "(0.252328, 1.204420, 0.199300)",
        "(0.253114, 1.203388, 0.189233)",
        "(0.253842, 1.203073, 0.179180)",
        "(0.254642, 1.203625, 0.169197)",
        "(0.255056, 1.204246, 0.164240)",
        "(0.255929, 1.206157, 0.154545)",
        "(0.256727, 1.209062, 0.145137)",
        "(0.257284, 1.212940, 0.136105)",
        "(0.257874, 1.217922, 0.127614)",
        "(0.258090, 1.220845, 0.123608)",
        "(0.258391, 1.227213, 0.115911)",
        "(0.258592, 1.234418, 0.108745)",
        "(0.258608, 1.242383, 0.102291)",
        "(0.258511, 1.251058, 0.096670)",
        "(0.258376, 1.255522, 0.094130)",
        "(0.257884, 1.264905, 0.089776)",
        "(0.257265, 1.274546, 0.086113)",
        "(0.256644, 1.284476, 0.083202)",
        "(0.255761, 1.294483, 0.080847)",
        "(0.255250, 1.299538, 0.079884)",
        "(0.254313, 1.309667, 0.078245)",
        "(0.253391, 1.319744, 0.076942)",
        "(0.252451, 1.329820, 0.075930)",
        "(0.251407, 1.339876, 0.075222)",
        "(0.250969, 1.344930, 0.074943)",
        "(0.250093, 1.354902, 0.074513)",
        "(0.249496, 1.364879, 0.074221)",
        "(0.249136, 1.374843, 0.074026)",
        "(0.248846, 1.384642, 0.073911)",
        "(0.248694, 1.389503, 0.073867)",
        "(0.248377, 1.399010, 0.073875)",
        "(0.248179, 1.408286, 0.073987)",
        "(0.248205, 1.417518, 0.074482)",
        "(0.248443, 1.426751, 0.075429)",
        "(0.248556, 1.431337, 0.075991)",
        "(0.248751, 1.440429, 0.077433)",
        "(0.249921, 1.450160, 0.079221)",
        "(0.250707, 1.459320, 0.081526)",
        "(0.251197, 1.468052, 0.084244)",
        "(0.251354, 1.472295, 0.085726)",
        "(0.251764, 1.480586, 0.089112)",
        "(0.252102, 1.488544, 0.093152)",
        "(0.252477, 1.496159, 0.097814)",
        "(0.252585, 1.503068, 0.103207)",
        "(0.252693, 1.506274, 0.106161)",
        "(0.253116, 1.512373, 0.112469)",
        "(0.254040, 1.517884, 0.119220)",
        "(0.255022, 1.522672, 0.126286)",
        "(0.256004, 1.526884, 0.133596)",
        "(0.256488, 1.528745, 0.137342)",
        "(0.257388, 1.532145, 0.144985)",
        "(0.258125, 1.535050, 0.152749)",
        "(0.258728, 1.537350, 0.160581)",
        "(0.259244, 1.539064, 0.168462)",
        "(0.259485, 1.539767, 0.172387)",
        "(0.259718, 1.540722, 0.180244)",
        "(0.259710, 1.541247, 0.188067)",
        "(0.259497, 1.541316, 0.195941)",
        "(0.259313, 1.541198, 0.199850)",
        "(0.258861, 1.540686, 0.207633)",
        "(0.258352, 1.539850, 0.215336)",
        "(0.257775, 1.538849, 0.222865)",
        "(0.257282, 1.537696, 0.230255)",
        "(0.257182, 1.536346, 0.237391)",
        "(0.257216, 1.535591, 0.240871)",
        "(0.257524, 1.533867, 0.247603)",
        "(0.257776, 1.531979, 0.253930)",
        "(0.257856, 1.529733, 0.260523)",
        "(0.258004, 1.527241, 0.266927)",
        "(0.258071, 1.525900, 0.270049)",
        "(0.258275, 1.522950, 0.275996)",
        "(0.258364, 1.519600, 0.281528)",
        "(0.258385, 1.515948, 0.286736)",
        "(0.258147, 1.511805, 0.291593)",
        "(0.258016, 1.509596, 0.293916)",
        "(0.257783, 1.505068, 0.298319)",
        "(0.257558, 1.500264, 0.302378)",
        "(0.257272, 1.495083, 0.306099)",
        "(0.257047, 1.489605, 0.309476)",
        "(0.256950, 1.486714, 0.311007)",
        "(0.256750, 1.480653, 0.313906)",
        "(0.256491, 1.474322, 0.316625)",
        "(0.256107, 1.467666, 0.319138)",
        "(0.255869, 1.464164, 0.320248)",
        "(0.255360, 1.456814, 0.322397)",
        "(0.254892, 1.449239, 0.324394)",
        "(0.254494, 1.441495, 0.326179)",
        "(0.254146, 1.433548, 0.327734)",
        "(0.253748, 1.425366, 0.329145)",
        "(0.253542, 1.421221, 0.329770)",
        "(0.253155, 1.412866, 0.330701)",
        "(0.252845, 1.404378, 0.331283)",
        "(0.252509, 1.395724, 0.331538)",
        "(0.252122, 1.386839, 0.331443)",
        "(0.252040, 1.382380, 0.331287)",
        "(0.252080, 1.373585, 0.330890)",
        "(0.252354, 1.364786, 0.330268)",
        "(0.252783, 1.355971, 0.329452)",
        "(0.253014, 1.351489, 0.328948)",
        "(0.253721, 1.342500, 0.327673)",
        "(0.254543, 1.333320, 0.325985)",
        "(0.255365, 1.324003, 0.323945)",
        "(0.256280, 1.314726, 0.321552)",
        "(0.257222, 1.305482, 0.318751)",
        "(0.257824, 1.300953, 0.317138)",
        "(0.258942, 1.291869, 0.313503)",
        "(0.260157, 1.282978, 0.309354)",
        "(0.261583, 1.274393, 0.304653)",
        "(0.263118, 1.266091, 0.299309)",
        "(0.263992, 1.262135, 0.296375)",
        "(0.265466, 1.254315, 0.290129)",
        "(0.266997, 1.246945, 0.283428)",
        "(0.268510, 1.240036, 0.276323)",
        "(0.269201, 1.236781, 0.272645)",
        "(0.270529, 1.230614, 0.265189)",
        "(0.271796, 1.225212, 0.257456)",
        "(0.272779, 1.220239, 0.249423)",
        "(0.273521, 1.215839, 0.241156)",
        "(0.273961, 1.213992, 0.236893)",
        "(0.274986, 1.210870, 0.228212)",
        "(0.276111, 1.208557, 0.219294)",
        "(0.277324, 1.206975, 0.210245)",
        "(0.278396, 1.205879, 0.201084)",
        "(0.279383, 1.205374, 0.191999)",
        "(0.279819, 1.205406, 0.187542)",
        "(0.280764, 1.206087, 0.178911)",
        "(0.281590, 1.207439, 0.170613)",
        "(0.282153, 1.209334, 0.162642)",
        "(0.282665, 1.211843, 0.155052)",
        "(0.282901, 1.213370, 0.151432)",
        "(0.283251, 1.216740, 0.144487)",
        "(0.283392, 1.220579, 0.137978)",
        "(0.283326, 1.224803, 0.131802)",
        "(0.283120, 1.229431, 0.125942)",
        "(0.282954, 1.231877, 0.123134)",
        "(0.282543, 1.237018, 0.117737)",
        "(0.281911, 1.242517, 0.112654)",
        "(0.281149, 1.248422, 0.107982)",
        "(0.280696, 1.251476, 0.105761)",
        "(0.279777, 1.257964, 0.101629)",
        "(0.280247, 1.265493, 0.097693)",
        "(0.279164, 1.272474, 0.094240)",
        "(0.278228, 1.279750, 0.091083)",
        "(0.277321, 1.287163, 0.088231)",
        "(0.276865, 1.290950, 0.086939)",
        "(0.275927, 1.298627, 0.084565)",
        "(0.274742, 1.306325, 0.082566)",
        "(0.273513, 1.314203, 0.080838)",
        "(0.272198, 1.322311, 0.079430)",
        "(0.271491, 1.326397, 0.078780)",
        "(0.270484, 1.334935, 0.077578)",
        "(0.269667, 1.343778, 0.076654)",
        "(0.268576, 1.352438, 0.075945)",
        "(0.267266, 1.361000, 0.075413)",
        "(0.266598, 1.365311, 0.075222)",
        "(0.265329, 1.373930, 0.074989)",
        "(0.264305, 1.382589, 0.074949)",
        "(0.263611, 1.391288, 0.075094)",
        "(0.262996, 1.399909, 0.075172)",
        "(0.262675, 1.404181, 0.075205)",
        "(0.262617, 1.413198, 0.075266)",
        "(0.262003, 1.421960, 0.075577)",
        "(0.261157, 1.430683, 0.076121)",
        "(0.260070, 1.439442, 0.076967)",
        "(0.259431, 1.443807, 0.077468)",
        "(0.258338, 1.452585, 0.078737)",
        "(0.257507, 1.461377, 0.080295)",
        "(0.256641, 1.469990, 0.082140)",
        "(0.255857, 1.478529, 0.084384)",
        "(0.255555, 1.482745, 0.085728)",
        "(0.254984, 1.490924, 0.088799)",
        "(0.254513, 1.498763, 0.092526)",
        "(0.254382, 1.506230, 0.096934)",
        "(0.254549, 1.513260, 0.101921)",
        "(0.254727, 1.516540, 0.104586)",
        "(0.255086, 1.522599, 0.110175)",
        "(0.255431, 1.527826, 0.116053)",
        "(0.255761, 1.532342, 0.122338)",
        "(0.256069, 1.536163, 0.128926)",
        "(0.256229, 1.537760, 0.132298)",
        "(0.256345, 1.540509, 0.139133)",
        "(0.256355, 1.542588, 0.146083)",
        "(0.256338, 1.544102, 0.153146)",
        "(0.256367, 1.544932, 0.160292)",
        "(0.256402, 1.545065, 0.163940)",
        "(0.256410, 1.545031, 0.171282)",
        "(0.256237, 1.544559, 0.178634)",
        "(0.255930, 1.543733, 0.185970)",
        "(0.255688, 1.542550, 0.193309)",
        "(0.255599, 1.541754, 0.196900)",
        "(0.255386, 1.539817, 0.203957)",
        "(0.255202, 1.537428, 0.210919)",
        "(0.254996, 1.534754, 0.217767)",
        "(0.254731, 1.531727, 0.224493)",
        "(0.254698, 1.530057, 0.227828)",
        "(0.254845, 1.526528, 0.234372)",
        "(0.255063, 1.522690, 0.240747)",
        "(0.255508, 1.518565, 0.247042)",
        "(0.256079, 1.514234, 0.253303)",
        "(0.256372, 1.511967, 0.256376)",
        "(0.257001, 1.507202, 0.262374)",
        "(0.257757, 1.502116, 0.268199)",
        "(0.258353, 1.496613, 0.273820)",
        "(0.258617, 1.493774, 0.276545)",
        "(0.259115, 1.487820, 0.281719)",
        "(0.259593, 1.481512, 0.286585)",
        "(0.259985, 1.474922, 0.291121)",
        "(0.260362, 1.468146, 0.295289)",
        "(0.260850, 1.461016, 0.299112)",
        "(0.261080, 1.457308, 0.300884)",
        "(0.261567, 1.449848, 0.304144)",
        "(0.261890, 1.442186, 0.306966)",
        "(0.262215, 1.434276, 0.309384)",
        "(0.262709, 1.426193, 0.311549)",
        "(0.262986, 1.422091, 0.312481)",
        "(0.263504, 1.413813, 0.314037)",
        "(0.263864, 1.405471, 0.315150)",
        "(0.264193, 1.396984, 0.315861)",
        "(0.264520, 1.388302, 0.316265)",
        "(0.264756, 1.383913, 0.316309)",
        "(0.265003, 1.374877, 0.316089)",
        "(0.265168, 1.365568, 0.315407)",
        "(0.265262, 1.356013, 0.314337)",
        "(0.265337, 1.346234, 0.312858)",
        "(0.265545, 1.341320, 0.311976)",
        "(0.265827, 1.331295, 0.310080)",
        "(0.266154, 1.321166, 0.308141)",
        "(0.266516, 1.311006, 0.306155)",
        "(0.266568, 1.305852, 0.305073)",
        "(0.266670, 1.295436, 0.302511)",
        "(0.266576, 1.284865, 0.299285)",
        "(0.266314, 1.274207, 0.295363)",
        "(0.265829, 1.263749, 0.290981)",
        "(0.265234, 1.253764, 0.286225)",
        "(0.264817, 1.249021, 0.283694)",
        "(0.263887, 1.240059, 0.278377)",
        "(0.263264, 1.232149, 0.272745)",
        "(0.262708, 1.225131, 0.266475)",
        "(0.262261, 1.218992, 0.259641)",
        "(0.262077, 1.216348, 0.256073)",
        "(0.261515, 1.211549, 0.248719)",
        "(0.260837, 1.207539, 0.241013)",
        "(0.259930, 1.204300, 0.232895)",
        "(0.258970, 1.201938, 0.224144)",
        "(0.258492, 1.201149, 0.219392)",
        "(0.257576, 1.200174, 0.209347)",
        "(0.257003, 1.200440, 0.198734)",
        "(0.256561, 1.201811, 0.187728)",
        "(0.256058, 1.204159, 0.176548)",
        "(0.255736, 1.205821, 0.170926)",
        "(0.254978, 1.209903, 0.159716)",
        "(0.254289, 1.215212, 0.148691)",
        "(0.253604, 1.221786, 0.137948)",
        "(0.252822, 1.229499, 0.127629)",
        "(0.252220, 1.233761, 0.122731)",
        "(0.250867, 1.242930, 0.113555)",
        "(0.249319, 1.253008, 0.105275)",
        "(0.247873, 1.264090, 0.098082)",
        "(0.246419, 1.276060, 0.092205)",
        "(0.245591, 1.282377, 0.089764)",
        "(0.243879, 1.295511, 0.085552)",
        "(0.242517, 1.309335, 0.082444)",
        "(0.241482, 1.323479, 0.080107)",
        "(0.240737, 1.337774, 0.078485)",
        "(0.240539, 1.345016, 0.077973)",
        "(0.239963, 1.359275, 0.077350)",
        "(0.239558, 1.373388, 0.077421)",
        "(0.239513, 1.387301, 0.078066)",
        "(0.239628, 1.394121, 0.078534)",
        "(0.240188, 1.407401, 0.079838)",
        "(0.241013, 1.420092, 0.081502)",
        "(0.241814, 1.432207, 0.083463)",
        "(0.242498, 1.443758, 0.085833)",
        "(0.243305, 1.449665, 0.087157)",
        "(0.245237, 1.461354, 0.090158)",
        "(0.246125, 1.471360, 0.094114)",
        "(0.246971, 1.481000, 0.098544)",
        "(0.247728, 1.489902, 0.103445)",
        "(0.248482, 1.498160, 0.108809)",
        "(0.248899, 1.502062, 0.111644)",
        "(0.249821, 1.509528, 0.117403)",
        "(0.250607, 1.516342, 0.123338)",
        "(0.251431, 1.522652, 0.129532)",
        "(0.252112, 1.528492, 0.135941)",
        "(0.252435, 1.531186, 0.139188)",
        "(0.253124, 1.536206, 0.145746)",
        "(0.253761, 1.540686, 0.152400)",
        "(0.254450, 1.544571, 0.159152)",
        "(0.255051, 1.547766, 0.165902)",
        "(0.255274, 1.549100, 0.169291)",
        "(0.255616, 1.551445, 0.176239)",
        "(0.255875, 1.553276, 0.183421)",
        "(0.256056, 1.554398, 0.190535)",
        "(0.256289, 1.554830, 0.197934)",
        "(0.256422, 1.554775, 0.201690)",
        "(0.256600, 1.554262, 0.209355)",
        "(0.256711, 1.553242, 0.217216)",
        "(0.256844, 1.551721, 0.225280)",
        "(0.256962, 1.549731, 0.233615)",
        "(0.256973, 1.548546, 0.237834)",
        "(0.256865, 1.545814, 0.246406)",
        "(0.256660, 1.542555, 0.255001)",
        "(0.256536, 1.538778, 0.263529)",
        "(0.256350, 1.534560, 0.271988)",
        "(0.256289, 1.532264, 0.276153)",
        "(0.256263, 1.527476, 0.284342)",
        "(0.256524, 1.522310, 0.292246)",
        "(0.257019, 1.516574, 0.299899)",
        "(0.257408, 1.513549, 0.303635)",
        "(0.258186, 1.507273, 0.311016)",
        "(0.259085, 1.500379, 0.318168)",
        "(0.260154, 1.493135, 0.325271)",
        "(0.261389, 1.485340, 0.332084)",
        "(0.262026, 1.481218, 0.335319)",
        "(0.263292, 1.472209, 0.341326)",
        "(0.264507, 1.462503, 0.346844)",
        "(0.265602, 1.452065, 0.351719)",
        "(0.266629, 1.440796, 0.355883)",
        "(0.267176, 1.434799, 0.357648)",
        "(0.268388, 1.422147, 0.360640)",
        "(0.269847, 1.408786, 0.362422)",
        "(0.271011, 1.394746, 0.363146)",
        "(0.272144, 1.380292, 0.363108)",
        "(0.272795, 1.373033, 0.362800)",
        "(0.273954, 1.358437, 0.361617)",
        "(0.275087, 1.343629, 0.359538)",
        "(0.276390, 1.328903, 0.356913)",
        "(0.278124, 1.314603, 0.353882)",
        "(0.279021, 1.307589, 0.352155)",
        "(0.280592, 1.293685, 0.348368)",
        "(0.282173, 1.280080, 0.343940)",
        "(0.283884, 1.266884, 0.338796)",
        "(0.285748, 1.254266, 0.332960)",
        "(0.286622, 1.248129, 0.329689)",
        "(0.288133, 1.236285, 0.322878)",
        "(0.289810, 1.225372, 0.315561)",
        "(0.291117, 1.215050, 0.307464)",
        "(0.291911, 1.205240, 0.298537)",
        "(0.292192, 1.200594, 0.293826)",
        "(0.292674, 1.192269, 0.283770)",
        "(0.292619, 1.184617, 0.273203)",
        "(0.292684, 1.178228, 0.262335)",
        "(0.292988, 1.172948, 0.251085)",
        "(0.292963, 1.170510, 0.245251)",
        "(0.293097, 1.166563, 0.233209)",
        "(0.292868, 1.163158, 0.221098)",
        "(0.292834, 1.160712, 0.209249)",
        "(0.292801, 1.158902, 0.197517)",
        "(0.292737, 1.158142, 0.191628)",
        "(0.292832, 1.156927, 0.179821)",
        "(0.292908, 1.156299, 0.168308)",
        "(0.293056, 1.156686, 0.157566)",
        "(0.292982, 1.158148, 0.147524)",
        "(0.292902, 1.159353, 0.142763)",
        "(0.292665, 1.162534, 0.133762)",
        "(0.292089, 1.166894, 0.125576)",
        "(0.290865, 1.172160, 0.118031)",
        "(0.289003, 1.178454, 0.111225)",
        "(0.287892, 1.181876, 0.108009)",
        "(0.285450, 1.189899, 0.102386)",
        "(0.282960, 1.199004, 0.097548)",
        "(0.280214, 1.208696, 0.093089)",
        "(0.277348, 1.219035, 0.089004)",
        "(0.275829, 1.224458, 0.087093)",
        "(0.272717, 1.235619, 0.083533)",
        "(0.269593, 1.247386, 0.080503)",
        "(0.266564, 1.259743, 0.077967)",
        "(0.263553, 1.272445, 0.075730)",
        "(0.262066, 1.278943, 0.074762)",
        "(0.259264, 1.292127, 0.073219)",
        "(0.256556, 1.305591, 0.072124)",
        "(0.254109, 1.319220, 0.071322)",
        "(0.251808, 1.332916, 0.070847)",
        "(0.250678, 1.339801, 0.070791)",
        "(0.248240, 1.353563, 0.070860)",
        "(0.245680, 1.367147, 0.071249)",
        "(0.243372, 1.380483, 0.072063)",
        "(0.241341, 1.393399, 0.073390)",
        "(0.240458, 1.399695, 0.074329)",
        "(0.238896, 1.412072, 0.076655)",
        "(0.237516, 1.423978, 0.079522)",
        "(0.236599, 1.435785, 0.083026)",
        "(0.235440, 1.446936, 0.087308)",
        "(0.234911, 1.452215, 0.089678)",
        "(0.234009, 1.462273, 0.094686)",
        "(0.233523, 1.471745, 0.100403)",
        "(0.233527, 1.480943, 0.106826)",
        "(0.233902, 1.489979, 0.113700)",
        "(0.233803, 1.494023, 0.117369)",
        "(0.233294, 1.501385, 0.125028)",
        "(0.233033, 1.507730, 0.133085)",
        "(0.233143, 1.513528, 0.141624)",
        "(0.233205, 1.518672, 0.150618)",
        "(0.233308, 1.523144, 0.159943)",
        "(0.233301, 1.525097, 0.164683)",
        "(0.233484, 1.528666, 0.174366)",
        "(0.233863, 1.531675, 0.184393)",
        "(0.234285, 1.534078, 0.194566)",
        "(0.234565, 1.534956, 0.199672)",
        "(0.235240, 1.536295, 0.209902)",
        "(0.236170, 1.537084, 0.220271)",
        "(0.237250, 1.537423, 0.230731)",
        "(0.238373, 1.537352, 0.241211)",
        "(0.238861, 1.537141, 0.246407)",
        "(0.239839, 1.536506, 0.256648)",
        "(0.240721, 1.535563, 0.266598)",
        "(0.241497, 1.534335, 0.276352)",
        "(0.242444, 1.532801, 0.285924)",
        "(0.242931, 1.531968, 0.290578)",
        "(0.243926, 1.530023, 0.299514)",
        "(0.245107, 1.527740, 0.307987)",
        "(0.246371, 1.525083, 0.316106)",
        "(0.247739, 1.522105, 0.323993)",
        "(0.248451, 1.520497, 0.327855)",
        "(0.249696, 1.516878, 0.335168)",
        "(0.250775, 1.512785, 0.341925)",
        "(0.251741, 1.508251, 0.348160)",
        "(0.252582, 1.503172, 0.353731)",
        "(0.252984, 1.500465, 0.356254)",
        "(0.253721, 1.494913, 0.361013)",
        "(0.254371, 1.488977, 0.365344)",
        "(0.254874, 1.482812, 0.369041)",
        "(0.255449, 1.475854, 0.372571)",
        "(0.255758, 1.472229, 0.374227)",
        "(0.256255, 1.464857, 0.377270)",
        "(0.256523, 1.457225, 0.379891)",
        "(0.256855, 1.449235, 0.382141)",
        "(0.257161, 1.440919, 0.384134)",
        "(0.257336, 1.436635, 0.384932)",
        "(0.257880, 1.427973, 0.386181)",
        "(0.258604, 1.419085, 0.387117)",
        "(0.259612, 1.409967, 0.387798)",
        "(0.260781, 1.400625, 0.388199)",
        "(0.261450, 1.395960, 0.388217)",
        "(0.262732, 1.386491, 0.387966)",
        "(0.264420, 1.377083, 0.387313)",
        "(0.266400, 1.367345, 0.386226)",
        "(0.268148, 1.357569, 0.385039)",
        "(0.269413, 1.352652, 0.384331)",
        "(0.271476, 1.342657, 0.382627)",
        "(0.273921, 1.332427, 0.380361)",
        "(0.276414, 1.321882, 0.377644)",
        "(0.278912, 1.311051, 0.374523)",
        "(0.280339, 1.305598, 0.372806)",
        "(0.283027, 1.294322, 0.368960)",
        "(0.285452, 1.282520, 0.364513)",
        "(0.287865, 1.270221, 0.359395)",
        "(0.290084, 1.257358, 0.353717)",
        "(0.291045, 1.250673, 0.350626)",
        "(0.292879, 1.237137, 0.344341)",
        "(0.294777, 1.223573, 0.337808)",
        "(0.296652, 1.210243, 0.330700)",
        "(0.298356, 1.197205, 0.322885)",
        "(0.299302, 1.190951, 0.318707)",
        "(0.301132, 1.179226, 0.310291)",
        "(0.302788, 1.168594, 0.301673)",
        "(0.304161, 1.159230, 0.292967)",
        "(0.305286, 1.151370, 0.284468)",
        "(0.305669, 1.147888, 0.280266)",
        "(0.306247, 1.142165, 0.272035)",
        "(0.306264, 1.137488, 0.264329)",
        "(0.306159, 1.134320, 0.257020)",
        "(0.305783, 1.132340, 0.249928)",
        "(0.305686, 1.131746, 0.246426)",
        "(0.305858, 1.131566, 0.239793)",
        "(0.305581, 1.132274, 0.233653)",
        "(0.305072, 1.133619, 0.227943)",
        "(0.304564, 1.135507, 0.222183)",
        "(0.304304, 1.136617, 0.219150)",
        "(0.303788, 1.139084, 0.212727)",
        "(0.303056, 1.141707, 0.205344)",
        "(0.302305, 1.144625, 0.196836)",
        "(0.301805, 1.148098, 0.187500)",
        "(0.301601, 1.150079, 0.182574)",
        "(0.300948, 1.154296, 0.172579)",
        "(0.299826, 1.159082, 0.161964)",
        "(0.298431, 1.164644, 0.151304)",
        "(0.296802, 1.171159, 0.140612)",
        "(0.295950, 1.174763, 0.135267)",
        "(0.294080, 1.182528, 0.124772)",
        "(0.291858, 1.191025, 0.114657)",
        "(0.289405, 1.200386, 0.105079)",
        "(0.286568, 1.210499, 0.096301)",
        "(0.285082, 1.215902, 0.092303)",
        "(0.282193, 1.227469, 0.085279)",
        "(0.279028, 1.239915, 0.079574)",
        "(0.275893, 1.253202, 0.075190)",
        "(0.272980, 1.267065, 0.072042)",
        "(0.271488, 1.274196, 0.070943)",
        "(0.268499, 1.288601, 0.069391)",
        "(0.265464, 1.303168, 0.068650)",
        "(0.262588, 1.317814, 0.068677)",
        "(0.260207, 1.332582, 0.069421)",
        "(0.259185, 1.339953, 0.069969)",
        "(0.257220, 1.354468, 0.071193)",
        "(0.255297, 1.368727, 0.072610)",
        "(0.253362, 1.382623, 0.074200)",
        "(0.252134, 1.396203, 0.076278)",
        "(0.251753, 1.402893, 0.077434)",
        "(0.251395, 1.415854, 0.079953)",
        "(0.251210, 1.428288, 0.082674)",
        "(0.251079, 1.440358, 0.085856)",
        "(0.252476, 1.452976, 0.089537)",
        "(0.252684, 1.458606, 0.091721)",
        "(0.253202, 1.469532, 0.096326)",
        "(0.253703, 1.479812, 0.101220)",
        "(0.253918, 1.489395, 0.106420)",
        "(0.253886, 1.498424, 0.111994)",
        "(0.253806, 1.502730, 0.114880)",
        "(0.253585, 1.510694, 0.120976)",
        "(0.253366, 1.518078, 0.127364)",
        "(0.253152, 1.524796, 0.134048)",
        "(0.253077, 1.530846, 0.140946)",
        "(0.253080, 1.533592, 0.144452)",
        "(0.253148, 1.538824, 0.151522)",
        "(0.253454, 1.543571, 0.158798)",
        "(0.253734, 1.547755, 0.166205)",
        "(0.253989, 1.551306, 0.173704)",
        "(0.254272, 1.552796, 0.177559)",
        "(0.255036, 1.555372, 0.185438)",
        "(0.255827, 1.557211, 0.193570)",
        "(0.256583, 1.558213, 0.201888)",
        "(0.257200, 1.558485, 0.210403)",
        "(0.257376, 1.558297, 0.214763)",
        "(0.257757, 1.557429, 0.223581)",
        "(0.258217, 1.555757, 0.232575)",
        "(0.258581, 1.553217, 0.241676)",
        "(0.259054, 1.549773, 0.250958)",
        "(0.259393, 1.547748, 0.255682)",
        "(0.260116, 1.542890, 0.265267)",
        "(0.261046, 1.537205, 0.274925)",
        "(0.262234, 1.530640, 0.284493)",
        "(0.263541, 1.523243, 0.294055)",
        "(0.264323, 1.519241, 0.298753)",
        "(0.265595, 1.510407, 0.307844)",
        "(0.266608, 1.500546, 0.316585)",
        "(0.267750, 1.489919, 0.324923)",
        "(0.268750, 1.478524, 0.332591)",
        "(0.269104, 1.472360, 0.336020)",
        "(0.269585, 1.459303, 0.342130)",
        "(0.270170, 1.445408, 0.347179)",
        "(0.270952, 1.430815, 0.351343)",
        "(0.271923, 1.415554, 0.354590)",
        "(0.272508, 1.407703, 0.355837)",
        "(0.273665, 1.391789, 0.357878)",
        "(0.275002, 1.375581, 0.359231)",
        "(0.276714, 1.359369, 0.359907)",
        "(0.278727, 1.343131, 0.359844)",
        "(0.279699, 1.335006, 0.359572)",
        "(0.281780, 1.318884, 0.358659)",
        "(0.284083, 1.303096, 0.357198)",
        "(0.286383, 1.287633, 0.355259)",
        "(0.288689, 1.272758, 0.352952)",
        "(0.289770, 1.265540, 0.351689)",
        "(0.291785, 1.251558, 0.348975)",
        "(0.294070, 1.238652, 0.345998)",
        "(0.296369, 1.226846, 0.342786)",
        "(0.298511, 1.216142, 0.339155)",
        "(0.299540, 1.211258, 0.337203)",
        "(0.301469, 1.202329, 0.333183)",
        "(0.303178, 1.194559, 0.329047)",
        "(0.304546, 1.187816, 0.324613)",
        "(0.305607, 1.181949, 0.319454)",
        "(0.306054, 1.179332, 0.316556)",
        "(0.306603, 1.174471, 0.310332)",
        "(0.306956, 1.170391, 0.303624)",
        "(0.306942, 1.166830, 0.296576)",
        "(0.306621, 1.163744, 0.289113)",
        "(0.306296, 1.162345, 0.285065)",
        "(0.305519, 1.159647, 0.276516)",
        "(0.304826, 1.157387, 0.267477)",
        "(0.304104, 1.155578, 0.258316)",
        "(0.304036, 1.154449, 0.249224)",
        "(0.303904, 1.154008, 0.244531)",
        "(0.303530, 1.153260, 0.234906)",
        "(0.303359, 1.153008, 0.225218)",
        "(0.303180, 1.153273, 0.215666)",
        "(0.302874, 1.153855, 0.206325)",
        "(0.302700, 1.154310, 0.201773)",
        "(0.302256, 1.155527, 0.192987)",
        "(0.301647, 1.157346, 0.184721)",
        "(0.300981, 1.159773, 0.176840)",
        "(0.299928, 1.162650, 0.169195)",
        "(0.299322, 1.164262, 0.165408)",
        "(0.298021, 1.167737, 0.157893)",
        "(0.296567, 1.171606, 0.150643)",
        "(0.295048, 1.175891, 0.143696)",
        "(0.293598, 1.180741, 0.137059)",
        "(0.292919, 1.183461, 0.133908)",
        "(0.291343, 1.189072, 0.127771)",
        "(0.289614, 1.195254, 0.121981)",
        "(0.287851, 1.202041, 0.116668)",
        "(0.285936, 1.209373, 0.111777)",
        "(0.284868, 1.213367, 0.109548)",
        "(0.282719, 1.221525, 0.105269)",
        "(0.280533, 1.230157, 0.101337)",
        "(0.278418, 1.239217, 0.097813)",
        "(0.276422, 1.248590, 0.094611)",
        "(0.275482, 1.253405, 0.093196)",
        "(0.273564, 1.263315, 0.090648)",
        "(0.271655, 1.273342, 0.088550)",
        "(0.269722, 1.283308, 0.086756)",
        "(0.268012, 1.293043, 0.085354)",
        "(0.267304, 1.297869, 0.084813)",
        "(0.265891, 1.307421, 0.083872)",
        "(0.264386, 1.316816, 0.083155)",
        "(0.262735, 1.325965, 0.082568)",
        "(0.261200, 1.334931, 0.082132)",
        "(0.260600, 1.339411, 0.082023)",
        "(0.259468, 1.348298, 0.081892)",
        "(0.258168, 1.357075, 0.081823)",
        "(0.256682, 1.365761, 0.081886)",
        "(0.255070, 1.374324, 0.082044)",
        "(0.254333, 1.378599, 0.082147)",
        "(0.252957, 1.387127, 0.082575)",
        "(0.251601, 1.395681, 0.083327)",
        "(0.250144, 1.404283, 0.084421)",
        "(0.248647, 1.412971, 0.085994)",
        "(0.247783, 1.417338, 0.086970)",
        "(0.246125, 1.426093, 0.089215)",
        "(0.246012, 1.435686, 0.091923)",
        "(0.245070, 1.444280, 0.095299)",
        "(0.244166, 1.452555, 0.099150)",
        "(0.243732, 1.456520, 0.101291)",
        "(0.242847, 1.464282, 0.105892)",
        "(0.242083, 1.471870, 0.110960)",
        "(0.241670, 1.479337, 0.116467)",
        "(0.241557, 1.486225, 0.122416)",
        "(0.241604, 1.489408, 0.125495)",
        "(0.241868, 1.495446, 0.132036)",
        "(0.242305, 1.501006, 0.139064)",
        "(0.242741, 1.505906, 0.146407)",
        "(0.243166, 1.510092, 0.153981)",
        "(0.243485, 1.511887, 0.157879)",
        "(0.244288, 1.514974, 0.165869)",
        "(0.245268, 1.517191, 0.174189)",
        "(0.246405, 1.518526, 0.182783)",
        "(0.247549, 1.519013, 0.191741)",
        "(0.248131, 1.518927, 0.196392)",
        "(0.249234, 1.518196, 0.205878)",
        "(0.250304, 1.516682, 0.215668)",
        "(0.251486, 1.514431, 0.225727)",
        "(0.252693, 1.511360, 0.235885)",
        "(0.253314, 1.509530, 0.241010)",
        "(0.254594, 1.505592, 0.251334)",
        "(0.255809, 1.501128, 0.261691)",
        "(0.257015, 1.496048, 0.272002)",
        "(0.258360, 1.490374, 0.282301)",
        "(0.259119, 1.487327, 0.287360)",
        "(0.260733, 1.480946, 0.297231)",
        "(0.262495, 1.474112, 0.306810)",
        "(0.264403, 1.466766, 0.315879)",
        "(0.266249, 1.458870, 0.324454)",
        "(0.267264, 1.454735, 0.328586)",
        "(0.269225, 1.446341, 0.336418)",
        "(0.270733, 1.437438, 0.343567)",
        "(0.272073, 1.427991, 0.350035)",
        "(0.273298, 1.418160, 0.355794)",
        "(0.273881, 1.413130, 0.358382)",
        "(0.275180, 1.403025, 0.363185)",
        "(0.276583, 1.392905, 0.367422)",
        "(0.277877, 1.382710, 0.371041)",
        "(0.279302, 1.372446, 0.373846)",
        "(0.280151, 1.367287, 0.374867)",
        "(0.281812, 1.356850, 0.376475)",
        "(0.283737, 1.346316, 0.377238)",
        "(0.285632, 1.335616, 0.377615)",
        "(0.287565, 1.324788, 0.377424)",
        "(0.288394, 1.319273, 0.377173)",
        "(0.289849, 1.308091, 0.376153)",
        "(0.291084, 1.296865, 0.374530)",
        "(0.292194, 1.285716, 0.372137)",
        "(0.293348, 1.274900, 0.369079)",
        "(0.293981, 1.269681, 0.367290)",
        "(0.295253, 1.259583, 0.363539)",
        "(0.296328, 1.249902, 0.359471)",
        "(0.297197, 1.240616, 0.354943)",
        "(0.297851, 1.231648, 0.349817)",
        "(0.298063, 1.227300, 0.346963)",
        "(0.298447, 1.218928, 0.340975)",
        "(0.298624, 1.211059, 0.334584)",
        "(0.298529, 1.203649, 0.327642)",
        "(0.298257, 1.196714, 0.320098)",
        "(0.298001, 1.193419, 0.316079)",
        "(0.297480, 1.187229, 0.307784)",
        "(0.297070, 1.181797, 0.299364)",
        "(0.296666, 1.177068, 0.290754)",
        "(0.296113, 1.172938, 0.281771)",
        "(0.295844, 1.171129, 0.277095)",
        "(0.295294, 1.167909, 0.267465)",
        "(0.294861, 1.165385, 0.257480)",
        "(0.294314, 1.163494, 0.247128)",
        "(0.293598, 1.162351, 0.236523)",
        "(0.293177, 1.162148, 0.231205)",
        "(0.292354, 1.162420, 0.220628)",
        "(0.291481, 1.163611, 0.210232)",
        "(0.290421, 1.165825, 0.200397)",
        "(0.289007, 1.168740, 0.191012)",
        "(0.288351, 1.170558, 0.186485)",
        "(0.286814, 1.174508, 0.177598)",
        "(0.284999, 1.178928, 0.168879)",
        "(0.283282, 1.183965, 0.160389)",
        "(0.281623, 1.189647, 0.152280)",
        "(0.280789, 1.192758, 0.148426)",
        "(0.278849, 1.199241, 0.140963)",
        "(0.276795, 1.206205, 0.133906)",
        "(0.274810, 1.213711, 0.127295)",
        "(0.272974, 1.221794, 0.121104)",
        "(0.272146, 1.226056, 0.118131)",
        "(0.270378, 1.234675, 0.112410)",
        "(0.268689, 1.243562, 0.107081)",
        "(0.266963, 1.252685, 0.102076)",
        "(0.265416, 1.262095, 0.097464)",
        "(0.264626, 1.266857, 0.095295)",
        "(0.263064, 1.276623, 0.091378)",
        "(0.261586, 1.286575, 0.087944)",
        "(0.260369, 1.296614, 0.085053)",
        "(0.259290, 1.306745, 0.082729)",
        "(0.258670, 1.311777, 0.081759)",
        "(0.257281, 1.321836, 0.080016)",
        "(0.255688, 1.331991, 0.078637)",
        "(0.253995, 1.342305, 0.077702)",
        "(0.252339, 1.352773, 0.077177)",
        "(0.251567, 1.358041, 0.077048)",
        "(0.249860, 1.368452, 0.076870)",
        "(0.248070, 1.378762, 0.076711)",
        "(0.246750, 1.388979, 0.076746)",
        "(0.245707, 1.399069, 0.077142)",
        "(0.245210, 1.404090, 0.077531)",
        "(0.244117, 1.414044, 0.078618)",
        "(0.243377, 1.423932, 0.080256)",
        "(0.242842, 1.433765, 0.082705)",
        "(0.242411, 1.443493, 0.085921)",
        "(0.242352, 1.448313, 0.087878)",
        "(0.242408, 1.457764, 0.092238)",
        "(0.242988, 1.467057, 0.097117)",
        "(0.243579, 1.475791, 0.102639)",
        "(0.244484, 1.483930, 0.108789)",
        "(0.245179, 1.487726, 0.112213)",
        "(0.246935, 1.494689, 0.119194)",
        "(0.248740, 1.500667, 0.126185)",
        "(0.250471, 1.505622, 0.133292)",
        "(0.251883, 1.509752, 0.140580)",
        "(0.252482, 1.511492, 0.144331)",
        "(0.253520, 1.514532, 0.152006)",
        "(0.254418, 1.516883, 0.159822)",
        "(0.255244, 1.518534, 0.167545)",
        "(0.255968, 1.519411, 0.175161)",
        "(0.256278, 1.519582, 0.178939)",
        "(0.256686, 1.519648, 0.186520)",
        "(0.256882, 1.519293, 0.194239)",
        "(0.256812, 1.518516, 0.202169)",
        "(0.256638, 1.517237, 0.210240)",
        "(0.256415, 1.516458, 0.214353)",
        "(0.255814, 1.514697, 0.222700)",
        "(0.255068, 1.512537, 0.231121)",
        "(0.254302, 1.509960, 0.239531)",
        "(0.253617, 1.507249, 0.247646)",
        "(0.253251, 1.505642, 0.251927)",
        "(0.252559, 1.502120, 0.260338)",
        "(0.251950, 1.498204, 0.268435)",
        "(0.251381, 1.493785, 0.276316)",
        "(0.250703, 1.489096, 0.284092)",
        "(0.250431, 1.486613, 0.287912)",
        "(0.250052, 1.481441, 0.295449)",
        "(0.250027, 1.475829, 0.302719)",
        "(0.250199, 1.469722, 0.309645)",
        "(0.250475, 1.463019, 0.316278)",
        "(0.250685, 1.459377, 0.319426)",
        "(0.251123, 1.451710, 0.325481)",
        "(0.251407, 1.443308, 0.331022)",
        "(0.251653, 1.434143, 0.336227)",
        "(0.252097, 1.424360, 0.341284)",
        "(0.252483, 1.419275, 0.343777)",
        "(0.253073, 1.408823, 0.348674)",
        "(0.253426, 1.397963, 0.353153)",
        "(0.253752, 1.386723, 0.357179)",
        "(0.254134, 1.375074, 0.360656)",
        "(0.254410, 1.369100, 0.362126)",
        "(0.254954, 1.356906, 0.364726)",
        "(0.255641, 1.344533, 0.366918)",
        "(0.256419, 1.331995, 0.368624)",
        "(0.257225, 1.319241, 0.369687)",
        "(0.257713, 1.312797, 0.369877)",
        "(0.258659, 1.299752, 0.369645)",
        "(0.259604, 1.286612, 0.368305)",
        "(0.260606, 1.273488, 0.365781)",
        "(0.261586, 1.260457, 0.362262)",
        "(0.262088, 1.254088, 0.360150)",
        "(0.263227, 1.241924, 0.355689)",
        "(0.264659, 1.230790, 0.350738)",
        "(0.265840, 1.220256, 0.345105)",
        "(0.266807, 1.210136, 0.338443)",
        "(0.267166, 1.205244, 0.334591)",
        "(0.267796, 1.195872, 0.326210)",
        "(0.268250, 1.187315, 0.316827)",
        "(0.268477, 1.179534, 0.306474)",
        "(0.268501, 1.172488, 0.295093)",
        "(0.268508, 1.169197, 0.289204)",
        "(0.268606, 1.163471, 0.276981)",
        "(0.269252, 1.159015, 0.264789)",
        "(0.270026, 1.155678, 0.252757)",
        "(0.270522, 1.153269, 0.240770)",
        "(0.270722, 1.152460, 0.234789)",
        "(0.271062, 1.151427, 0.222815)",
        "(0.271473, 1.151479, 0.211019)",
        "(0.271888, 1.152565, 0.199568)",
        "(0.272233, 1.154609, 0.188710)",
        "(0.272229, 1.156013, 0.183555)",
        "(0.272023, 1.159340, 0.173645)",
        "(0.271450, 1.163270, 0.164146)",
        "(0.270776, 1.168052, 0.155154)",
        "(0.269968, 1.173695, 0.146682)",
        "(0.269486, 1.176815, 0.142584)",
        "(0.268336, 1.183431, 0.134630)",
        "(0.266978, 1.190837, 0.127311)",
        "(0.265563, 1.198984, 0.120506)",
        "(0.264186, 1.207813, 0.114116)",
        "(0.263476, 1.212543, 0.111172)",
        "(0.261914, 1.222340, 0.105603)",
        "(0.260194, 1.232512, 0.100435)",
        "(0.258576, 1.243068, 0.095896)",
        "(0.257178, 1.254060, 0.092056)",
        "(0.256492, 1.259604, 0.090317)",
        "(0.254942, 1.270593, 0.087019)",
        "(0.253344, 1.281565, 0.084026)",
        "(0.251964, 1.292532, 0.081478)",
        "(0.250918, 1.303565, 0.079484)",
        "(0.250376, 1.308985, 0.078605)",
        "(0.249076, 1.319565, 0.076829)",
        "(0.247647, 1.330219, 0.075758)",
        "(0.246097, 1.340847, 0.075087)",
        "(0.244571, 1.351296, 0.074574)",
        "(0.243887, 1.356476, 0.074348)",
        "(0.242493, 1.366701, 0.074013)",
        "(0.241241, 1.376811, 0.074000)",
        "(0.240247, 1.386864, 0.074435)",
        "(0.239227, 1.396899, 0.075241)",
        "(0.238669, 1.401928, 0.075810)",
        "(0.237528, 1.411995, 0.077198)",
        "(0.236374, 1.422055, 0.079136)",
        "(0.235212, 1.432161, 0.081539)",
        "(0.234023, 1.442293, 0.084495)",
        "(0.233497, 1.447363, 0.086260)",
        "(0.232559, 1.457469, 0.090039)",
        "(0.231801, 1.467377, 0.094156)",
        "(0.231257, 1.477054, 0.098703)",
        "(0.230868, 1.486310, 0.103558)",
        "(0.230786, 1.490728, 0.106088)",
        "(0.231007, 1.499243, 0.111370)",
        "(0.231759, 1.507173, 0.117057)",
        "(0.232849, 1.514315, 0.123014)",
        "(0.234144, 1.520763, 0.129339)",
        "(0.234858, 1.523693, 0.132685)",
        "(0.236214, 1.529080, 0.139591)",
        "(0.237595, 1.533886, 0.146849)",
        "(0.239094, 1.538231, 0.154399)",
        "(0.240656, 1.542089, 0.162094)",
        "(0.241443, 1.543810, 0.165970)",
        "(0.243062, 1.546924, 0.173745)",
        "(0.244735, 1.549488, 0.181519)",
        "(0.246437, 1.551547, 0.189250)",
        "(0.248106, 1.553127, 0.197001)",
        "(0.248940, 1.553658, 0.200890)",
        "(0.250375, 1.554370, 0.208651)",
        "(0.251647, 1.554613, 0.216407)",
        "(0.252920, 1.554538, 0.224204)",
        "(0.254163, 1.554132, 0.231941)",
        "(0.254700, 1.553821, 0.235760)",
        "(0.255723, 1.553129, 0.243266)",
        "(0.256744, 1.552327, 0.250550)",
        "(0.257663, 1.551365, 0.257558)",
        "(0.258617, 1.550259, 0.264331)",
        "(0.259098, 1.549621, 0.267610)",
        "(0.259898, 1.548233, 0.273986)",
        "(0.260633, 1.546628, 0.280187)",
        "(0.261398, 1.544786, 0.286290)",
        "(0.262086, 1.542741, 0.292252)",
        "(0.262414, 1.541636, 0.295198)",
        "(0.263111, 1.539268, 0.301060)",
        "(0.263776, 1.536631, 0.306852)",
        "(0.264459, 1.533702, 0.312497)",
        "(0.265088, 1.530268, 0.318028)",
        "(0.265378, 1.528477, 0.320784)",
        "(0.265860, 1.524580, 0.326167)",
        "(0.266323, 1.520431, 0.331322)",
        "(0.266780, 1.516010, 0.336350)",
        "(0.267239, 1.511259, 0.341259)",
        "(0.267440, 1.508735, 0.343665)",
        "(0.267762, 1.503360, 0.348352)",
        "(0.268022, 1.497585, 0.352865)",
        "(0.268124, 1.491406, 0.357191)",
        "(0.268014, 1.484749, 0.361354)",
        "(0.267997, 1.481257, 0.363350)",
        "(0.268078, 1.474081, 0.367237)",
        "(0.268165, 1.466538, 0.370951)",
        "(0.268227, 1.458657, 0.374524)",
        "(0.268083, 1.450447, 0.377996)",
        "(0.268043, 1.446323, 0.379666)",
        "(0.267972, 1.437861, 0.382838)",
        "(0.268028, 1.429312, 0.385783)",
        "(0.268230, 1.420704, 0.388421)",
        "(0.268493, 1.412000, 0.390726)",
        "(0.268566, 1.407637, 0.391832)",
        "(0.268575, 1.399021, 0.393971)",
        "(0.268748, 1.390673, 0.395795)",
        "(0.268768, 1.382340, 0.397277)",
        "(0.268868, 1.374182, 0.398473)",
        "(0.268948, 1.370185, 0.399027)",
        "(0.268959, 1.362300, 0.399974)",
        "(0.269120, 1.354573, 0.400549)",
        "(0.269134, 1.346811, 0.400742)",
        "(0.269299, 1.339113, 0.400534)",
        "(0.269446, 1.335289, 0.400265)",
        "(0.269751, 1.327689, 0.399646)",
        "(0.270120, 1.320262, 0.398858)",
        "(0.270663, 1.312990, 0.397864)",
        "(0.271257, 1.305662, 0.396606)",
        "(0.271572, 1.301972, 0.395879)",
        "(0.272136, 1.294484, 0.394244)",
        "(0.272813, 1.286951, 0.392270)",
        "(0.273361, 1.279270, 0.389782)",
        "(0.273805, 1.271505, 0.386734)",
        "(0.274032, 1.267627, 0.384972)",
        "(0.274612, 1.259952, 0.381012)",
        "(0.275216, 1.252354, 0.376339)",
        "(0.275619, 1.244759, 0.370945)",
        "(0.276053, 1.237415, 0.364953)",
        "(0.276323, 1.233882, 0.361757)",
        "(0.276638, 1.226963, 0.355002)",
        "(0.277088, 1.220495, 0.347790)",
        "(0.277252, 1.214230, 0.339959)",
        "(0.277403, 1.208404, 0.331708)",
        "(0.277442, 1.205594, 0.327549)",
        "(0.277764, 1.200406, 0.319071)",
        "(0.277761, 1.195437, 0.310418)",
        "(0.277812, 1.190947, 0.301750)",
        "(0.277809, 1.186883, 0.292766)",
        "(0.277844, 1.185006, 0.288098)",
        "(0.277715, 1.181338, 0.278527)",
        "(0.277596, 1.178071, 0.268669)",
        "(0.277487, 1.175170, 0.258416)",
        "(0.277404, 1.172736, 0.247788)",
        "(0.277529, 1.171799, 0.242343)",
        "(0.277804, 1.170355, 0.231400)",
        "(0.278058, 1.169619, 0.220476)",
        "(0.278181, 1.169497, 0.209630)",
        "(0.278248, 1.170181, 0.199153)",
        "(0.278292, 1.170871, 0.194017)",
        "(0.278162, 1.172603, 0.183873)",
        "(0.278023, 1.175118, 0.174164)",
        "(0.277782, 1.178343, 0.164952)",
        "(0.277396, 1.182192, 0.156204)",
        "(0.277124, 1.184376, 0.152045)",
        "(0.276452, 1.189177, 0.144036)",
        "(0.275580, 1.194563, 0.136539)",
        "(0.274747, 1.200621, 0.129654)",
        "(0.273872, 1.207204, 0.123343)",
        "(0.273338, 1.210640, 0.120384)",
        "(0.272342, 1.217802, 0.114857)",
        "(0.271388, 1.225306, 0.109894)",
        "(0.270258, 1.232993, 0.105349)",
        "(0.269018, 1.240844, 0.101204)",
        "(0.268396, 1.244823, 0.099297)",
        "(0.267076, 1.252845, 0.095799)",
        "(0.265656, 1.260954, 0.092618)",
        "(0.264229, 1.269147, 0.089805)",
        "(0.262979, 1.277476, 0.087486)",
        "(0.262407, 1.281669, 0.086461)",
        "(0.260960, 1.289821, 0.084363)",
        "(0.259264, 1.297820, 0.082418)",
        "(0.257400, 1.305709, 0.080616)",
        "(0.255726, 1.313634, 0.078991)",
        "(0.255018, 1.317656, 0.078243)",
        "(0.253442, 1.325607, 0.076873)",
        "(0.251654, 1.333668, 0.075782)",
        "(0.249960, 1.341981, 0.075050)",
        "(0.248561, 1.350567, 0.074704)",
        "(0.247872, 1.355056, 0.074887)",
        "(0.246483, 1.363924, 0.075156)",
        "(0.245069, 1.372793, 0.075410)",
        "(0.243896, 1.381735, 0.075832)",
        "(0.243169, 1.390651, 0.076552)",
        "(0.242876, 1.395051, 0.076948)",
        "(0.242317, 1.403676, 0.077795)",
        "(0.241687, 1.412139, 0.078885)",
        "(0.240893, 1.420618, 0.080267)",
        "(0.240092, 1.429124, 0.082000)",
        "(0.239777, 1.433399, 0.083103)",
        "(0.239190, 1.442015, 0.085725)",
        "(0.238476, 1.450613, 0.088866)",
        "(0.237530, 1.459080, 0.092472)",
        "(0.236557, 1.467486, 0.096689)",
        "(0.236018, 1.471478, 0.099067)",
        "(0.234973, 1.479087, 0.104045)",
        "(0.234316, 1.486600, 0.109351)",
        "(0.233989, 1.493712, 0.114954)",
        "(0.234107, 1.500334, 0.120891)",
        "(0.234168, 1.503416, 0.123964)",
        "(0.234409, 1.509194, 0.130256)",
        "(0.234880, 1.514319, 0.136792)",
        "(0.235263, 1.518638, 0.143623)",
        "(0.235706, 1.522331, 0.150816)",
        "(0.235902, 1.523925, 0.154642)",
        "(0.236466, 1.526868, 0.162783)",
        "(0.237182, 1.529345, 0.171569)",
        "(0.238000, 1.531061, 0.180782)",
        "(0.238872, 1.532204, 0.190369)",
        "(0.239397, 1.532488, 0.195320)",
        "(0.240814, 1.532796, 0.205490)",
        "(0.242617, 1.532142, 0.215768)",
        "(0.243747, 1.530705, 0.226029)",
        "(0.245169, 1.528438, 0.236409)",
        "(0.245678, 1.527027, 0.241773)",
        "(0.246661, 1.523633, 0.252492)",
        "(0.247679, 1.519347, 0.263541)",
        "(0.248799, 1.514100, 0.274836)",
        "(0.249940, 1.507728, 0.286270)",
        "(0.250555, 1.504292, 0.292009)",
        "(0.251824, 1.496730, 0.303414)",
        "(0.253085, 1.488420, 0.314554)",
        "(0.254317, 1.479400, 0.325294)",
        "(0.255667, 1.469622, 0.335401)",
        "(0.256399, 1.464429, 0.340061)",
        "(0.257785, 1.453646, 0.348772)",
        "(0.259086, 1.442342, 0.356363)",
        "(0.260447, 1.430673, 0.362633)",
        "(0.261669, 1.418504, 0.367529)",
        "(0.262216, 1.412239, 0.369444)",
        "(0.263261, 1.399558, 0.372798)",
        "(0.264404, 1.386830, 0.375412)",
        "(0.265363, 1.373970, 0.377428)",
        "(0.266270, 1.361161, 0.378781)",
        "(0.266739, 1.354735, 0.379127)",
        "(0.267827, 1.341996, 0.379538)",
        "(0.269139, 1.329496, 0.379487)",
        "(0.270453, 1.317197, 0.379005)",
        "(0.271780, 1.305333, 0.377952)",
        "(0.272347, 1.299508, 0.377242)",
        "(0.273376, 1.288188, 0.375276)",
        "(0.274531, 1.277446, 0.372550)",
        "(0.275757, 1.267215, 0.369145)",
        "(0.276705, 1.257389, 0.365147)",
        "(0.277107, 1.252732, 0.363014)",
        "(0.277909, 1.243896, 0.358506)",
        "(0.278538, 1.235715, 0.353631)",
        "(0.278955, 1.228104, 0.348287)",
        "(0.279274, 1.221073, 0.342610)",
        "(0.279337, 1.217764, 0.339659)",
        "(0.279271, 1.211454, 0.333604)",
        "(0.278841, 1.205638, 0.327111)",
        "(0.278156, 1.200215, 0.320124)",
        "(0.277185, 1.195229, 0.312560)",
        "(0.276633, 1.192984, 0.308478)",
        "(0.275449, 1.188797, 0.300034)",
        "(0.274827, 1.185508, 0.291472)",
        "(0.273947, 1.182961, 0.282399)",
        "(0.272664, 1.180906, 0.272694)",
        "(0.272075, 1.180327, 0.267436)",
        "(0.270794, 1.179367, 0.256663)",
        "(0.269377, 1.178990, 0.245575)",
        "(0.268050, 1.179324, 0.234349)",
        "(0.266484, 1.180016, 0.222702)",
        "(0.265813, 1.180596, 0.216774)",
        "(0.264486, 1.182198, 0.204956)",
        "(0.263222, 1.184373, 0.193292)",
        "(0.262051, 1.187102, 0.181758)",
        "(0.260761, 1.190284, 0.170476)",
        "(0.260079, 1.192129, 0.164931)",
        "(0.258683, 1.196374, 0.154113)",
        "(0.257596, 1.201604, 0.143854)",
        "(0.256481, 1.207426, 0.134036)",
        "(0.255105, 1.213613, 0.124747)",
        "(0.254346, 1.216963, 0.120408)",
        "(0.252766, 1.224140, 0.112291)",
        "(0.251380, 1.232366, 0.104933)",
        "(0.250194, 1.241506, 0.098595)",
        "(0.248751, 1.251124, 0.092920)",
        "(0.248048, 1.256254, 0.090496)",
        "(0.246599, 1.266811, 0.086037)",
        "(0.245042, 1.277472, 0.081996)",
        "(0.243214, 1.288486, 0.078447)",
        "(0.241574, 1.300069, 0.075509)",
        "(0.240854, 1.306157, 0.074160)",
        "(0.239578, 1.318748, 0.071620)",
        "(0.238704, 1.332126, 0.069477)",
        "(0.238030, 1.346404, 0.067931)",
        "(0.237760, 1.361556, 0.067272)",
        "(0.237761, 1.369353, 0.067641)",
        "(0.237913, 1.385160, 0.069044)",
        "(0.238463, 1.400916, 0.071249)",
        "(0.239649, 1.416553, 0.074408)",
        "(0.241446, 1.431838, 0.078327)",
        "(0.242485, 1.439257, 0.080575)",
        "(0.244408, 1.453404, 0.085442)",
        "(0.246451, 1.466441, 0.090801)",
        "(0.249144, 1.478485, 0.096703)",
        "(0.252239, 1.489147, 0.103220)",
        "(0.253738, 1.493905, 0.106613)",
        "(0.256554, 1.502547, 0.113511)",
        "(0.259449, 1.510046, 0.120649)",
        "(0.262296, 1.516375, 0.128118)",
        "(0.264927, 1.521502, 0.135956)",
        "(0.266107, 1.523585, 0.140067)",
        "(0.267976, 1.527215, 0.148570)",
        "(0.269331, 1.529959, 0.157423)",
        "(0.270275, 1.531831, 0.166565)",
        "(0.271060, 1.532776, 0.175944)",
        "(0.271316, 1.532819, 0.180709)",
        "(0.271442, 1.532329, 0.190159)",
        "(0.271204, 1.531069, 0.199662)",
        "(0.270811, 1.529129, 0.209260)",
        "(0.270194, 1.526476, 0.218807)",
        "(0.269753, 1.524915, 0.223263)",
        "(0.268729, 1.521302, 0.232838)",
        "(0.267849, 1.517161, 0.242385)",
        "(0.267226, 1.512540, 0.251797)",
        "(0.266744, 1.507485, 0.260959)",
        "(0.266524, 1.504727, 0.265451)",
        "(0.266353, 1.498984, 0.274310)",
        "(0.266510, 1.492824, 0.283042)",
        "(0.266905, 1.486239, 0.291682)",
        "(0.267579, 1.479137, 0.300285)",
        "(0.267935, 1.475396, 0.304556)",
        "(0.268627, 1.467628, 0.312977)",
        "(0.269378, 1.459378, 0.321061)",
        "(0.270122, 1.450643, 0.328693)",
        "(0.270766, 1.441467, 0.335749)",
        "(0.271078, 1.436667, 0.338971)",
        "(0.271551, 1.426688, 0.344902)",
        "(0.271905, 1.416170, 0.350152)",
        "(0.272408, 1.405286, 0.354715)",
        "(0.273022, 1.393878, 0.358399)",
        "(0.273395, 1.387977, 0.359856)",
        "(0.274168, 1.376016, 0.362391)",
        "(0.274910, 1.363927, 0.364621)",
        "(0.275671, 1.351792, 0.366609)",
        "(0.276422, 1.339538, 0.368170)",
        "(0.276803, 1.333372, 0.368753)",
        "(0.277693, 1.321032, 0.369539)",
        "(0.278690, 1.308711, 0.369874)",
        "(0.279829, 1.296478, 0.369764)",
        "(0.280998, 1.284274, 0.369101)",
        "(0.281625, 1.278221, 0.368449)",
        "(0.282831, 1.266128, 0.366528)",
        "(0.284099, 1.254205, 0.363826)",
        "(0.285489, 1.242675, 0.360454)",
        "(0.286813, 1.231441, 0.356305)",
        "(0.287549, 1.226007, 0.353870)",
        "(0.289196, 1.215659, 0.348640)",
        "(0.291029, 1.206146, 0.342811)",
        "(0.292730, 1.197455, 0.336293)",
        "(0.294417, 1.189632, 0.329191)",
        "(0.295135, 1.186040, 0.325327)",
        "(0.296532, 1.179468, 0.317356)",
        "(0.297597, 1.173794, 0.309197)",
        "(0.298356, 1.169113, 0.300916)",
        "(0.298712, 1.165320, 0.292524)",
        "(0.298719, 1.163764, 0.288195)",
        "(0.298602, 1.161117, 0.279296)",
        "(0.298258, 1.159312, 0.270360)",
        "(0.297660, 1.158394, 0.261453)",
        "(0.296660, 1.158092, 0.252565)",
        "(0.296075, 1.158241, 0.248151)",
        "(0.295144, 1.159039, 0.239594)",
        "(0.294255, 1.160624, 0.231464)",
        "(0.292847, 1.162912, 0.223676)",
        "(0.291031, 1.165731, 0.215962)",
        "(0.290081, 1.167373, 0.212060)",
        "(0.288081, 1.170920, 0.204065)",
        "(0.286070, 1.174877, 0.195807)",
        "(0.284043, 1.179340, 0.187403)",
        "(0.282030, 1.184324, 0.178934)",
        "(0.281003, 1.187060, 0.174714)",
        "(0.279106, 1.193058, 0.166263)",
        "(0.277179, 1.199694, 0.157851)",
        "(0.275554, 1.207109, 0.149718)",
        "(0.273851, 1.215079, 0.141827)",
        "(0.272910, 1.219274, 0.138015)",
        "(0.271133, 1.228135, 0.130770)",
        "(0.269424, 1.237535, 0.123967)",
        "(0.267900, 1.247418, 0.117530)",
        "(0.266538, 1.257639, 0.111359)",
        "(0.265906, 1.262888, 0.108371)",
        "(0.264549, 1.273555, 0.102572)",
        "(0.263220, 1.284473, 0.097147)",
        "(0.262314, 1.295810, 0.092306)",
        "(0.261565, 1.307575, 0.088180)",
        "(0.261251, 1.313778, 0.086434)",
        "(0.260771, 1.326243, 0.083460)",
        "(0.260600, 1.338865, 0.081339)",
        "(0.260621, 1.351714, 0.079988)",
        "(0.260828, 1.364767, 0.079521)",
        "(0.261054, 1.371312, 0.079669)",
        "(0.261620, 1.384338, 0.080522)",
        "(0.262424, 1.397181, 0.082236)",
        "(0.263181, 1.409643, 0.084657)",
        "(0.264034, 1.421835, 0.087761)",
        "(0.264781, 1.427977, 0.089587)",
        "(0.265343, 1.439268, 0.093782)",
        "(0.265813, 1.449789, 0.098773)",
        "(0.266304, 1.459526, 0.104461)",
        "(0.266558, 1.468516, 0.110724)",
        "(0.266596, 1.472655, 0.114078)",
        "(0.266588, 1.480342, 0.121043)",
        "(0.266341, 1.487253, 0.128285)",
        "(0.266109, 1.493373, 0.135848)",
        "(0.265790, 1.498771, 0.143623)",
        "(0.265564, 1.501144, 0.147524)",
        "(0.264959, 1.505487, 0.155306)",
        "(0.264346, 1.509294, 0.163100)",
        "(0.263946, 1.512615, 0.171019)",
        "(0.263740, 1.515365, 0.179003)",
        "(0.263683, 1.516495, 0.182970)",
        "(0.263686, 1.518321, 0.190878)",
        "(0.263824, 1.519505, 0.198722)",
        "(0.264057, 1.520080, 0.206561)",
        "(0.264419, 1.520051, 0.214421)",
        "(0.264634, 1.519823, 0.218401)",
        "(0.265097, 1.519026, 0.226333)",
        "(0.265488, 1.517685, 0.234210)",
        "(0.265903, 1.515889, 0.242023)",
        "(0.266276, 1.513606, 0.249838)",
        "(0.266467, 1.512265, 0.253746)",
        "(0.266863, 1.509280, 0.261534)",
        "(0.267261, 1.505794, 0.269144)",
        "(0.267742, 1.501755, 0.276609)",
        "(0.268480, 1.497207, 0.283955)",
        "(0.268850, 1.494695, 0.287590)",
        "(0.269475, 1.489288, 0.294728)",
        "(0.269920, 1.483241, 0.301673)",
        "(0.270271, 1.476698, 0.308436)",
        "(0.270692, 1.469755, 0.314914)",
        "(0.270896, 1.466053, 0.318004)",
        "(0.271213, 1.458317, 0.323993)",
        "(0.271660, 1.450198, 0.329662)",
        "(0.272074, 1.441677, 0.334998)",
        "(0.272448, 1.432796, 0.340005)",
        "(0.272618, 1.428149, 0.342290)",
        "(0.272957, 1.418539, 0.346441)",
        "(0.273321, 1.408500, 0.350020)",
        "(0.273722, 1.398093, 0.352986)",
        "(0.274225, 1.387357, 0.355406)",
        "(0.274591, 1.381925, 0.356416)",
        "(0.275412, 1.370968, 0.358216)",
        "(0.276426, 1.359875, 0.359579)",
        "(0.277729, 1.348724, 0.360495)",
        "(0.279121, 1.337545, 0.360878)",
        "(0.279841, 1.331971, 0.360817)",
        "(0.281413, 1.320929, 0.360263)",
        "(0.283015, 1.310115, 0.359090)",
        "(0.284709, 1.299610, 0.357359)",
        "(0.286253, 1.289290, 0.354982)",
        "(0.287000, 1.284266, 0.353484)",
        "(0.288356, 1.274371, 0.350033)",
        "(0.289692, 1.264932, 0.345921)",
        "(0.290906, 1.255851, 0.341208)",
        "(0.292114, 1.247321, 0.335924)",
        "(0.292717, 1.243270, 0.332990)",
        "(0.293731, 1.235345, 0.326736)",
        "(0.294755, 1.228001, 0.320077)",
        "(0.295610, 1.221206, 0.313021)",
        "(0.296367, 1.215016, 0.305457)",
        "(0.296661, 1.212154, 0.301429)",
        "(0.297164, 1.206757, 0.292896)",
        "(0.297522, 1.201791, 0.283724)",
        "(0.297831, 1.197338, 0.274219)",
        "(0.298080, 1.193424, 0.264516)",
        "(0.298180, 1.191715, 0.259631)",
        "(0.298394, 1.188659, 0.249771)",
        "(0.298623, 1.186136, 0.239902)",
        "(0.298863, 1.184179, 0.230038)",
        "(0.299053, 1.182740, 0.220112)",
        "(0.299117, 1.182235, 0.215190)",
        "(0.299227, 1.181629, 0.205517)",
        "(0.299375, 1.181800, 0.196209)",
        "(0.299308, 1.182572, 0.187110)",
        "(0.299057, 1.183986, 0.178166)",
        "(0.298901, 1.184983, 0.173821)",
        "(0.298435, 1.187371, 0.165372)",
        "(0.297826, 1.190387, 0.157322)",
        "(0.296974, 1.194023, 0.149738)",
        "(0.295855, 1.198318, 0.142629)",
        "(0.295238, 1.200764, 0.139286)",
        "(0.293862, 1.206061, 0.132848)",
        "(0.292264, 1.211914, 0.126802)",
        "(0.290542, 1.218392, 0.121230)",
        "(0.288669, 1.225372, 0.116111)",
        "(0.287671, 1.228980, 0.113747)",
        "(0.285020, 1.236289, 0.109298)",
        "(0.282544, 1.243636, 0.105338)",
        "(0.280611, 1.251392, 0.101789)",
        "(0.278530, 1.259184, 0.098599)",
        "(0.277561, 1.263142, 0.097182)",
        "(0.275568, 1.271135, 0.094552)",
        "(0.273293, 1.279180, 0.092308)",
        "(0.270915, 1.287308, 0.090419)",
        "(0.268504, 1.295636, 0.088987)",
        "(0.267327, 1.299903, 0.088465)",
        "(0.265040, 1.308559, 0.087661)",
        "(0.263108, 1.317384, 0.087161)",
        "(0.261427, 1.326406, 0.086882)",
        "(0.259783, 1.335489, 0.086808)",
        "(0.258924, 1.340042, 0.086865)",
        "(0.257198, 1.349233, 0.087200)",
        "(0.255519, 1.358485, 0.087766)",
        "(0.254048, 1.367709, 0.088443)",
        "(0.252680, 1.376848, 0.089241)",
        "(0.252039, 1.381390, 0.089709)",
        "(0.251005, 1.390495, 0.090857)",
        "(0.250624, 1.399743, 0.092344)",
        "(0.250431, 1.408896, 0.094018)",
        "(0.250238, 1.417920, 0.095990)",
        "(0.250251, 1.422443, 0.097111)",
        "(0.250186, 1.431447, 0.099548)",
        "(0.250164, 1.440391, 0.102368)",
        "(0.250246, 1.449225, 0.105561)",
        "(0.250257, 1.457851, 0.109004)",
        "(0.250289, 1.462047, 0.110870)",
        "(0.250700, 1.470385, 0.114890)",
        "(0.251368, 1.478513, 0.119401)",
        "(0.252139, 1.486248, 0.124298)",
        "(0.253074, 1.493505, 0.129619)",
        "(0.253585, 1.496917, 0.132503)",
        "(0.254529, 1.503173, 0.138597)",
        "(0.255696, 1.508778, 0.145237)",
        "(0.256734, 1.513683, 0.152313)",
        "(0.257584, 1.517883, 0.159691)",
        "(0.257960, 1.519686, 0.163476)",
        "(0.258682, 1.522862, 0.171229)",
        "(0.259569, 1.525400, 0.179336)",
        "(0.260547, 1.527198, 0.187730)",
        "(0.261525, 1.528155, 0.196231)",
        "(0.261959, 1.528306, 0.200495)",
        "(0.262762, 1.528177, 0.209051)",
        "(0.263486, 1.527402, 0.217683)",
        "(0.264175, 1.525959, 0.226368)",
        "(0.264661, 1.523888, 0.235030)",
        "(0.264801, 1.522586, 0.239353)",
        "(0.265001, 1.519570, 0.247988)",
        "(0.265193, 1.515921, 0.256616)",
        "(0.265425, 1.511556, 0.265206)",
        "(0.265628, 1.506428, 0.273709)",
        "(0.265683, 1.503525, 0.277869)",
        "(0.265763, 1.497244, 0.285956)",
        "(0.265755, 1.490224, 0.293707)",
        "(0.265721, 1.482406, 0.301185)",
        "(0.265826, 1.474079, 0.308487)",
        "(0.265883, 1.469757, 0.312048)",
        "(0.265954, 1.460886, 0.318932)",
        "(0.266083, 1.451602, 0.325333)",
        "(0.266298, 1.442001, 0.331279)",
        "(0.266637, 1.432204, 0.336780)",
        "(0.266942, 1.427256, 0.339351)",
        "(0.267784, 1.417332, 0.344242)",
        "(0.268749, 1.407308, 0.348846)",
        "(0.269821, 1.397089, 0.352964)",
        "(0.271032, 1.386790, 0.356681)",
        "(0.271657, 1.381588, 0.358328)",
        "(0.272858, 1.371139, 0.361242)",
        "(0.274031, 1.360643, 0.363649)",
        "(0.275539, 1.350194, 0.365546)",
        "(0.277437, 1.339916, 0.366969)",
        "(0.278567, 1.334902, 0.367434)",
        "(0.281076, 1.325058, 0.367911)",
        "(0.283960, 1.315546, 0.367784)",
        "(0.286984, 1.306294, 0.367127)",
        "(0.289886, 1.297166, 0.365887)",
        "(0.291237, 1.292632, 0.365029)",
        "(0.293680, 1.283584, 0.363005)",
        "(0.295930, 1.274654, 0.360530)",
        "(0.297972, 1.265946, 0.357725)",
        "(0.299628, 1.257529, 0.354705)",
        "(0.300287, 1.253453, 0.353069)",
        "(0.301228, 1.245401, 0.349496)",
        "(0.301799, 1.237630, 0.345505)",
        "(0.301798, 1.229311, 0.341236)",
        "(0.301446, 1.221159, 0.336639)",
        "(0.301193, 1.217447, 0.334143)",
        "(0.300463, 1.210604, 0.328634)",
        "(0.299391, 1.204366, 0.322325)",
        "(0.298187, 1.198704, 0.315173)",
        "(0.296736, 1.193447, 0.307254)",
        "(0.295972, 1.191021, 0.303062)",
        "(0.294308, 1.186345, 0.294471)",
        "(0.292606, 1.182369, 0.285730)",
        "(0.290992, 1.179040, 0.276566)",
        "(0.289391, 1.176130, 0.266457)",
        "(0.288594, 1.174834, 0.260996)",
        "(0.287258, 1.172711, 0.249684)",
        "(0.286292, 1.171468, 0.238266)",
        "(0.285360, 1.170943, 0.226913)",
        "(0.284315, 1.171123, 0.215617)",
        "(0.283727, 1.171508, 0.210012)",
        "(0.282477, 1.172791, 0.198954)",
        "(0.281428, 1.175072, 0.188195)",
        "(0.280281, 1.178156, 0.177944)",
        "(0.278685, 1.181979, 0.168298)",
        "(0.277686, 1.184231, 0.163752)",
        "(0.275375, 1.189259, 0.154979)",
        "(0.272789, 1.195215, 0.146659)",
        "(0.270113, 1.202177, 0.138845)",
        "(0.267534, 1.210092, 0.131550)",
        "(0.266213, 1.214443, 0.128162)",
        "(0.263604, 1.223812, 0.121858)",
        "(0.260829, 1.233909, 0.116076)",
        "(0.257879, 1.244591, 0.110653)",
        "(0.255128, 1.255862, 0.105702)",
        "(0.253856, 1.261724, 0.103433)",
        "(0.251533, 1.273651, 0.099171)",
        "(0.249426, 1.285811, 0.095338)",
        "(0.247156, 1.297916, 0.091845)",
        "(0.244780, 1.309951, 0.088795)",
        "(0.243692, 1.315998, 0.087558)",
        "(0.242137, 1.328500, 0.085798)",
        "(0.241255, 1.341377, 0.084749)",
        "(0.240528, 1.354290, 0.084152)",
        "(0.239836, 1.367244, 0.084276)",
        "(0.239461, 1.373759, 0.084692)",
        "(0.239031, 1.386796, 0.086056)",
        "(0.239065, 1.399766, 0.088192)",
        "(0.239294, 1.412756, 0.091049)",
        "(0.239653, 1.425616, 0.094644)",
        "(0.239828, 1.431912, 0.096696)",
        "(0.240174, 1.444203, 0.101183)",
        "(0.240771, 1.455907, 0.106451)",
        "(0.241569, 1.467632, 0.112518)",
        "(0.243003, 1.479133, 0.118869)",
        "(0.243663, 1.484542, 0.122216)",
        "(0.244666, 1.494685, 0.129225)",
        "(0.245582, 1.504212, 0.136670)",
        "(0.246602, 1.513134, 0.144619)",
        "(0.247567, 1.521392, 0.153215)",
        "(0.247973, 1.525270, 0.157748)",
        "(0.248675, 1.532581, 0.166973)",
        "(0.249175, 1.539056, 0.176507)",
        "(0.249587, 1.544709, 0.186315)",
        "(0.250046, 1.549637, 0.196418)",
        "(0.250258, 1.551742, 0.201588)",
        "(0.250498, 1.555250, 0.212072)",
        "(0.250648, 1.557878, 0.222718)",
        "(0.250890, 1.559788, 0.233623)",
        "(0.251140, 1.561000, 0.244699)",
        "(0.251169, 1.561232, 0.250246)",
        "(0.251205, 1.561134, 0.261168)",
        "(0.251398, 1.560298, 0.271940)",
        "(0.251779, 1.558815, 0.282479)",
        "(0.252290, 1.556642, 0.292850)",
        "(0.252602, 1.555304, 0.297971)",
        "(0.253330, 1.552238, 0.308139)",
        "(0.254235, 1.548530, 0.318200)",
        "(0.255339, 1.544159, 0.328069)",
        "(0.256487, 1.539255, 0.337796)",
        "(0.257153, 1.536593, 0.342565)",
        "(0.258523, 1.530911, 0.352092)",
        "(0.259771, 1.524731, 0.361448)",
        "(0.261063, 1.518125, 0.370497)",
        "(0.262395, 1.511102, 0.379275)",
        "(0.263109, 1.507382, 0.383518)",
        "(0.264503, 1.499665, 0.391661)",
        "(0.266062, 1.491600, 0.399263)",
        "(0.267647, 1.483158, 0.406371)",
        "(0.269080, 1.474217, 0.412837)",
        "(0.269715, 1.469461, 0.415758)",
        "(0.270777, 1.459610, 0.421185)",
        "(0.271531, 1.449425, 0.425872)",
        "(0.272001, 1.438791, 0.429730)",
        "(0.272174, 1.427707, 0.432727)",
        "(0.272241, 1.422020, 0.433870)",
        "(0.272557, 1.410693, 0.435861)",
        "(0.272901, 1.399228, 0.437332)",
        "(0.273149, 1.387586, 0.438271)",
        "(0.273266, 1.375771, 0.438642)",
        "(0.273323, 1.369813, 0.438516)",
        "(0.273473, 1.357893, 0.437899)",
        "(0.273825, 1.346161, 0.437005)",
        "(0.274410, 1.334683, 0.435672)",
        "(0.274823, 1.323192, 0.433670)",
        "(0.274924, 1.317415, 0.432261)",
        "(0.274946, 1.305780, 0.428470)",
        "(0.274366, 1.293827, 0.423422)",
        "(0.273621, 1.281948, 0.417692)",
        "(0.273141, 1.270761, 0.411770)",
        "(0.272885, 1.265350, 0.408722)",
        "(0.272064, 1.254635, 0.402328)",
        "(0.271063, 1.244192, 0.395212)",
        "(0.269952, 1.234131, 0.387533)",
        "(0.269008, 1.224652, 0.379525)",
        "(0.268570, 1.220236, 0.375515)",
        "(0.267665, 1.211882, 0.367582)",
        "(0.266819, 1.204214, 0.359507)",
        "(0.265947, 1.196941, 0.351206)",
        "(0.265113, 1.190153, 0.342732)",
        "(0.264747, 1.187120, 0.338493)",
        "(0.263947, 1.181502, 0.329939)",
        "(0.263142, 1.176381, 0.321000)",
        "(0.262264, 1.171637, 0.311599)",
        "(0.261416, 1.167283, 0.301938)",
        "(0.261100, 1.165384, 0.297087)",
        "(0.260476, 1.161958, 0.287395)",
        "(0.259898, 1.158907, 0.277576)",
        "(0.259878, 1.156306, 0.267719)",
        "(0.259720, 1.154049, 0.257598)",
        "(0.259698, 1.153162, 0.252386)",
        "(0.259529, 1.151890, 0.241830)",
        "(0.259492, 1.151613, 0.231357)",
        "(0.259446, 1.152327, 0.221097)",
        "(0.259193, 1.153897, 0.210914)",
        "(0.258911, 1.154896, 0.205768)",
        "(0.258288, 1.157362, 0.195534)",
        "(0.257861, 1.160817, 0.185662)",
        "(0.257454, 1.165236, 0.176200)",
        "(0.256679, 1.170371, 0.167180)",
        "(0.256242, 1.173331, 0.162876)",
        "(0.255338, 1.179771, 0.154542)",
        "(0.254435, 1.186951, 0.146646)",
        "(0.253493, 1.194789, 0.139124)",
        "(0.252466, 1.203319, 0.131989)",
        "(0.252076, 1.208061, 0.128656)",
        "(0.251564, 1.218291, 0.122369)",
        "(0.251634, 1.229861, 0.116765)",
        "(0.251675, 1.241873, 0.111558)",
        "(0.251812, 1.254394, 0.106912)",
        "(0.251771, 1.260717, 0.104779)",
        "(0.251423, 1.273202, 0.100729)",
        "(0.251442, 1.285902, 0.097389)",
        "(0.251601, 1.298674, 0.094798)",
        "(0.251606, 1.311412, 0.092694)",
        "(0.251508, 1.317719, 0.091834)",
        "(0.250918, 1.329992, 0.090261)",
        "(0.250309, 1.341945, 0.089072)",
        "(0.250573, 1.354031, 0.088605)",
        "(0.250889, 1.365831, 0.088348)",
        "(0.251052, 1.371656, 0.088264)",
        "(0.251436, 1.383337, 0.088406)",
        "(0.251744, 1.395010, 0.089154)",
        "(0.252225, 1.406849, 0.090629)",
        "(0.252861, 1.418930, 0.093026)",
        "(0.253178, 1.425005, 0.094562)",
        "(0.253711, 1.437121, 0.098068)",
        "(0.254244, 1.449314, 0.102257)",
        "(0.255020, 1.461399, 0.106999)",
        "(0.255827, 1.472865, 0.112366)",
        "(0.256218, 1.478308, 0.115221)",
        "(0.257674, 1.489469, 0.121005)",
        "(0.259135, 1.500286, 0.126978)",
        "(0.260445, 1.510567, 0.132999)",
        "(0.261652, 1.520137, 0.139095)",
        "(0.262320, 1.524620, 0.142149)",
        "(0.263737, 1.533026, 0.148420)",
        "(0.265195, 1.540724, 0.154910)",
        "(0.266425, 1.547593, 0.161553)",
        "(0.267626, 1.553695, 0.168391)",
        "(0.268215, 1.556436, 0.171900)",
        "(0.269241, 1.561474, 0.178993)",
        "(0.270182, 1.565866, 0.186272)",
        "(0.270937, 1.569612, 0.193641)",
        "(0.271553, 1.572777, 0.201112)",
        "(0.271817, 1.574123, 0.204935)",
        "(0.272242, 1.576456, 0.212668)",
        "(0.272514, 1.578295, 0.220561)",
        "(0.272423, 1.579587, 0.228631)",
        "(0.272097, 1.580299, 0.236828)",
        "(0.271987, 1.580436, 0.241016)",
        "(0.271843, 1.580380, 0.249497)",
        "(0.271387, 1.579763, 0.258077)",
        "(0.270951, 1.578706, 0.266912)",
        "(0.270542, 1.577353, 0.276039)",
        "(0.270384, 1.576541, 0.280691)",
        "(0.270158, 1.574602, 0.290028)",
        "(0.269938, 1.572170, 0.299245)",
        "(0.270079, 1.569467, 0.308463)",
        "(0.270456, 1.566538, 0.317768)",
        "(0.270753, 1.564933, 0.322427)",
        "(0.271466, 1.561408, 0.331695)",
        "(0.272514, 1.557481, 0.340824)",
        "(0.273963, 1.553275, 0.349709)",
        "(0.275407, 1.548679, 0.358413)",
        "(0.276118, 1.546049, 0.362696)",
        "(0.277616, 1.540517, 0.371008)",
        "(0.279228, 1.534312, 0.378980)",
        "(0.280748, 1.527427, 0.386650)",
        "(0.282217, 1.519910, 0.394088)",
        "(0.282953, 1.515879, 0.397677)",
        "(0.284101, 1.507362, 0.404639)",
        "(0.284967, 1.498138, 0.411231)",
        "(0.285704, 1.488336, 0.417429)",
        "(0.286446, 1.477925, 0.423225)",
        "(0.286907, 1.472446, 0.425939)",
        "(0.288033, 1.461148, 0.431275)",
        "(0.289167, 1.449441, 0.436469)",
        "(0.290148, 1.437253, 0.441463)",
        "(0.290742, 1.424346, 0.446106)",
        "(0.290826, 1.417513, 0.448230)",
        "(0.290710, 1.403310, 0.452046)",
        "(0.290735, 1.388604, 0.455147)",
        "(0.291029, 1.373547, 0.457491)",
        "(0.291313, 1.358185, 0.459035)",
        "(0.291443, 1.350424, 0.459398)",
        "(0.291823, 1.334845, 0.459277)",
        "(0.292412, 1.319268, 0.457877)",
        "(0.293258, 1.303886, 0.455266)",
        "(0.294292, 1.288776, 0.451526)",
        "(0.294906, 1.281362, 0.449253)",
        "(0.296268, 1.266709, 0.444205)",
        "(0.297853, 1.252348, 0.438385)",
        "(0.299429, 1.238336, 0.431950)",
        "(0.300838, 1.224503, 0.424737)",
        "(0.301441, 1.217685, 0.420695)",
        "(0.302472, 1.204343, 0.411857)",
        "(0.303266, 1.191583, 0.402040)",
        "(0.303784, 1.179446, 0.391525)",
        "(0.304080, 1.168099, 0.380387)",
        "(0.304135, 1.162738, 0.374547)",
        "(0.304122, 1.152518, 0.362571)",
        "(0.304010, 1.143075, 0.350302)",
        "(0.303711, 1.134408, 0.337627)",
        "(0.303334, 1.126329, 0.324262)",
        "(0.303278, 1.122577, 0.317195)",
        "(0.303157, 1.115543, 0.302603)",
        "(0.303368, 1.109385, 0.287837)",
        "(0.303996, 1.104481, 0.273357)",
        "(0.304743, 1.100767, 0.259300)",
        "(0.305177, 1.099339, 0.252263)",
        "(0.306393, 1.097059, 0.238269)",
        "(0.307947, 1.095707, 0.224300)",
        "(0.309263, 1.095439, 0.210836)",
        "(0.310303, 1.096776, 0.198504)",
        "(0.310530, 1.098003, 0.192716)",
        "(0.310739, 1.101100, 0.181473)",
        "(0.310789, 1.105276, 0.170654)",
        "(0.310491, 1.110412, 0.160179)",
        "(0.310202, 1.116475, 0.150031)",
        "(0.309992, 1.119860, 0.145117)",
        "(0.309558, 1.127327, 0.135927)",
        "(0.308764, 1.136101, 0.127638)",
        "(0.307453, 1.146249, 0.120214)",
        "(0.305713, 1.157671, 0.113433)",
        "(0.304729, 1.163864, 0.110277)",
        "(0.302655, 1.176764, 0.104275)",
        "(0.300220, 1.190439, 0.098774)",
        "(0.297109, 1.204747, 0.093868)",
        "(0.293603, 1.219586, 0.089783)",
        "(0.291702, 1.227130, 0.088054)",
        "(0.288209, 1.242464, 0.085205)",
        "(0.284618, 1.258005, 0.083107)",
        "(0.280477, 1.273325, 0.081354)",
        "(0.275653, 1.288187, 0.079873)",
        "(0.273137, 1.295488, 0.079298)",
        "(0.268716, 1.310308, 0.078765)",
        "(0.265099, 1.325384, 0.078850)",
        "(0.262438, 1.340479, 0.079054)",
        "(0.260020, 1.355251, 0.079283)",
        "(0.258748, 1.362478, 0.079456)",
        "(0.256094, 1.376654, 0.079872)",
        "(0.253665, 1.390406, 0.080489)",
        "(0.252157, 1.403983, 0.081474)",
        "(0.251470, 1.417483, 0.082897)",
        "(0.251498, 1.424216, 0.083835)",
        "(0.251750, 1.437530, 0.085951)",
        "(0.252215, 1.450448, 0.088487)",
        "(0.253063, 1.462983, 0.091657)",
        "(0.253823, 1.474603, 0.095784)",
        "(0.254272, 1.480091, 0.098323)",
        "(0.255973, 1.491415, 0.103818)",
        "(0.257347, 1.501863, 0.109952)",
        "(0.258447, 1.511601, 0.116708)",
        "(0.259233, 1.520385, 0.123913)",
        "(0.259575, 1.524414, 0.127701)",
        "(0.260456, 1.532060, 0.135563)",
        "(0.261208, 1.538898, 0.143821)",
        "(0.261512, 1.544824, 0.152342)",
        "(0.261813, 1.549990, 0.161222)",
        "(0.261972, 1.552210, 0.165848)",
        "(0.262505, 1.556090, 0.175445)",
        "(0.263255, 1.559212, 0.185645)",
        "(0.263842, 1.561582, 0.196248)",
        "(0.264319, 1.563264, 0.207203)",
        "(0.264604, 1.563894, 0.212869)",
        "(0.265358, 1.564924, 0.224557)",
        "(0.266112, 1.565394, 0.236655)",
        "(0.266746, 1.565305, 0.249144)",
        "(0.267212, 1.564653, 0.261883)",
        "(0.267578, 1.564115, 0.268385)",
        "(0.268601, 1.562719, 0.281444)",
        "(0.269447, 1.560410, 0.294404)",
        "(0.270203, 1.556980, 0.306972)",
        "(0.270767, 1.552700, 0.319529)",
        "(0.271026, 1.550331, 0.325899)",
        "(0.271963, 1.545209, 0.338553)",
        "(0.273427, 1.539412, 0.350838)",
        "(0.275262, 1.532610, 0.362520)",
        "(0.277227, 1.524828, 0.373398)",
        "(0.278209, 1.520571, 0.378481)",
        "(0.279999, 1.511526, 0.388163)",
        "(0.281690, 1.501605, 0.397074)",
        "(0.283383, 1.490962, 0.405175)",
        "(0.284838, 1.479706, 0.412495)",
        "(0.285406, 1.473765, 0.415847)",
        "(0.286394, 1.461302, 0.422043)",
        "(0.287372, 1.447970, 0.427282)",
        "(0.288395, 1.434032, 0.431765)",
        "(0.289439, 1.419719, 0.435720)",
        "(0.289863, 1.412342, 0.437523)",
        "(0.290562, 1.397344, 0.440753)",
        "(0.291107, 1.381906, 0.443078)",
        "(0.291603, 1.366154, 0.444394)",
        "(0.292357, 1.350350, 0.444627)",
        "(0.292708, 1.342469, 0.444349)",
        "(0.293423, 1.326740, 0.443126)",
        "(0.294099, 1.311083, 0.440954)",
        "(0.294705, 1.295492, 0.437885)",
        "(0.295360, 1.280237, 0.434101)",
        "(0.295791, 1.272875, 0.431943)",
        "(0.296693, 1.258599, 0.427404)",
        "(0.297293, 1.244661, 0.422405)",
        "(0.297769, 1.231092, 0.416784)",
        "(0.298057, 1.217854, 0.410457)",
        "(0.298097, 1.211294, 0.406902)",
        "(0.297870, 1.198097, 0.399117)",
        "(0.297537, 1.185381, 0.390481)",
        "(0.297228, 1.173340, 0.381017)",
        "(0.296502, 1.161891, 0.370536)",
        "(0.295997, 1.156418, 0.364755)",
        "(0.294811, 1.145838, 0.352108)",
        "(0.293547, 1.136060, 0.338366)",
        "(0.292612, 1.127909, 0.324344)",
        "(0.291546, 1.121416, 0.310131)",
        "(0.290891, 1.118807, 0.302774)",
        "(0.289299, 1.114363, 0.287336)",
        "(0.287658, 1.111376, 0.271069)",
        "(0.286354, 1.109897, 0.254577)",
        "(0.284926, 1.110154, 0.238404)",
        "(0.284381, 1.110974, 0.230481)",
        "(0.283775, 1.113430, 0.214836)",
        "(0.282908, 1.117008, 0.199251)",
        "(0.282098, 1.122016, 0.183953)",
        "(0.280998, 1.128221, 0.169190)",
        "(0.280460, 1.131955, 0.162103)",
        "(0.279573, 1.140471, 0.148543)",
        "(0.278824, 1.150113, 0.136575)",
        "(0.277506, 1.161226, 0.125023)",
        "(0.275953, 1.173367, 0.114575)",
        "(0.275231, 1.179667, 0.109765)",
        "(0.273986, 1.193006, 0.101379)",
        "(0.273026, 1.206915, 0.094236)",
        "(0.272091, 1.221196, 0.088362)",
        "(0.271054, 1.235686, 0.083610)",
        "(0.270454, 1.242979, 0.081678)",
        "(0.269437, 1.257702, 0.078535)",
        "(0.268683, 1.272480, 0.076473)",
        "(0.267776, 1.286910, 0.075207)",
        "(0.266521, 1.300902, 0.074545)",
        "(0.265858, 1.307756, 0.074548)",
        "(0.265211, 1.321527, 0.075108)",
        "(0.264994, 1.335006, 0.076111)",
        "(0.264958, 1.348016, 0.077073)",
        "(0.264886, 1.360572, 0.077974)",
        "(0.264745, 1.366688, 0.078456)",
        "(0.264711, 1.378654, 0.079553)",
        "(0.265070, 1.390045, 0.080828)",
        "(0.265531, 1.400941, 0.082204)",
        "(0.265622, 1.411336, 0.083582)",
        "(0.265315, 1.416092, 0.084386)",
        "(0.264657, 1.425317, 0.086186)",
        "(0.264347, 1.434468, 0.088324)",
        "(0.264156, 1.443519, 0.091145)",
        "(0.263861, 1.452550, 0.094656)",
        "(0.263767, 1.456995, 0.096706)",
        "(0.263600, 1.465866, 0.101256)",
        "(0.263226, 1.474719, 0.106440)",
        "(0.262355, 1.483466, 0.112288)",
        "(0.261355, 1.491991, 0.118870)"
    ],
    "leftHandPositions": [
        "(0.421758, 0.754232, -0.132876)",
        "(0.424444, 0.753174, -0.133648)",
        "(0.427581, 0.752613, -0.134402)",
        "(0.430867, 0.752033, -0.135068)",
        "(0.434351, 0.751597, -0.135344)",
        "(0.437855, 0.751265, -0.135650)",
        "(0.439446, 0.751170, -0.135765)",
        "(0.442387, 0.751283, -0.135893)",
        "(0.445199, 0.751574, -0.135896)",
        "(0.447918, 0.752020, -0.135892)",
        "(0.450472, 0.752376, -0.135957)",
        "(0.451653, 0.752470, -0.136073)",
        "(0.453805, 0.752667, -0.136238)",
        "(0.455523, 0.752779, -0.136569)",
        "(0.456927, 0.753009, -0.137027)",
        "(0.458257, 0.753446, -0.137374)",
        "(0.458893, 0.753656, -0.137514)",
        "(0.460167, 0.754104, -0.137657)",
        "(0.461213, 0.754487, -0.137713)",
        "(0.461733, 0.754739, -0.137815)",
        "(0.461350, 0.754861, -0.138091)",
        "(0.460966, 0.754832, -0.138278)",
        "(0.459884, 0.754627, -0.138763)",
        "(0.458534, 0.754148, -0.139211)",
        "(0.457067, 0.754164, -0.139492)",
        "(0.455643, 0.754463, -0.139512)",
        "(0.454995, 0.754495, -0.139471)",
        "(0.453590, 0.754569, -0.139498)",
        "(0.452134, 0.754279, -0.139643)",
        "(0.450612, 0.753832, -0.139902)",
        "(0.449116, 0.753609, -0.140229)",
        "(0.448411, 0.753684, -0.140371)",
        "(0.447113, 0.754140, -0.140609)",
        "(0.445991, 0.754361, -0.140828)",
        "(0.445010, 0.754391, -0.141100)",
        "(0.444148, 0.754354, -0.141440)",
        "(0.443696, 0.754287, -0.141682)",
        "(0.442642, 0.754220, -0.142283)",
        "(0.441379, 0.754122, -0.143045)",
        "(0.439926, 0.753978, -0.143933)",
        "(0.438215, 0.753961, -0.144846)",
        "(0.436905, 0.754166, -0.145229)",
        "(0.434121, 0.754811, -0.145739)",
        "(0.430473, 0.756059, -0.145998)",
        "(0.424535, 0.758663, -0.145979)",
        "(0.416843, 0.762378, -0.145949)",
        "(0.412111, 0.764801, -0.146012)",
        "(0.401104, 0.770849, -0.146402)",
        "(0.387630, 0.778704, -0.147637)",
        "(0.371499, 0.788369, -0.150143)",
        "(0.353006, 0.800103, -0.153860)",
        "(0.342916, 0.807052, -0.156098)",
        "(0.321911, 0.822932, -0.161035)",
        "(0.299862, 0.841992, -0.166704)",
        "(0.277267, 0.864231, -0.173178)",
        "(0.255131, 0.889253, -0.180245)",
        "(0.244614, 0.902899, -0.183919)",
        "(0.224581, 0.931476, -0.191378)",
        "(0.206332, 0.961667, -0.198806)",
        "(0.190364, 0.993637, -0.205923)",
        "(0.176149, 1.026138, -0.212611)",
        "(0.170413, 1.042886, -0.215657)",
        "(0.159927, 1.076218, -0.221368)",
        "(0.152098, 1.109473, -0.226285)",
        "(0.146878, 1.142247, -0.230365)",
        "(0.143358, 1.173767, -0.233988)",
        "(0.142809, 1.188717, -0.235516)",
        "(0.142245, 1.218001, -0.238198)",
        "(0.143265, 1.245331, -0.240201)",
        "(0.145604, 1.270230, -0.241494)",
        "(0.149311, 1.293248, -0.241703)",
        "(0.151691, 1.304218, -0.241485)",
        "(0.157221, 1.325063, -0.240701)",
        "(0.163326, 1.343799, -0.239319)",
        "(0.169733, 1.360804, -0.237683)",
        "(0.176767, 1.376390, -0.235425)",
        "(0.180581, 1.383580, -0.234090)",
        "(0.188231, 1.397142, -0.231271)",
        "(0.195843, 1.408794, -0.228129)",
        "(0.203264, 1.419405, -0.224995)",
        "(0.210170, 1.428080, -0.221791)",
        "(0.213357, 1.431993, -0.220199)",
        "(0.218627, 1.438099, -0.217211)",
        "(0.222468, 1.442910, -0.214568)",
        "(0.225201, 1.446360, -0.212108)",
        "(0.227262, 1.448843, -0.209999)",
        "(0.228200, 1.449865, -0.209117)",
        "(0.229693, 1.451397, -0.207977)",
        "(0.230997, 1.452762, -0.207320)",
        "(0.232264, 1.454178, -0.206656)",
        "(0.233511, 1.455648, -0.205601)",
        "(0.233924, 1.456344, -0.204753)",
        "(0.234401, 1.457742, -0.202096)",
        "(0.234293, 1.458832, -0.197887)",
        "(0.233831, 1.459679, -0.192531)",
        "(0.233900, 1.460816, -0.186864)",
        "(0.234068, 1.461465, -0.183969)",
        "(0.234349, 1.462715, -0.178249)",
        "(0.234216, 1.463724, -0.172835)",
        "(0.233768, 1.464626, -0.167976)",
        "(0.233527, 1.465354, -0.163582)",
        "(0.233459, 1.465527, -0.161609)",
        "(0.233308, 1.465531, -0.157996)",
        "(0.233294, 1.465039, -0.154939)",
        "(0.233426, 1.464087, -0.152390)",
        "(0.233647, 1.462580, -0.150232)",
        "(0.233851, 1.461542, -0.149173)",
        "(0.234218, 1.458949, -0.147065)",
        "(0.234460, 1.455970, -0.145050)",
        "(0.234651, 1.453152, -0.143014)",
        "(0.234786, 1.450544, -0.140533)",
        "(0.234830, 1.449290, -0.138999)",
        "(0.234838, 1.446931, -0.135566)",
        "(0.234732, 1.444916, -0.131813)",
        "(0.234562, 1.443312, -0.127714)",
        "(0.234299, 1.442100, -0.123412)",
        "(0.234038, 1.441626, -0.121129)",
        "(0.233153, 1.440719, -0.116329)",
        "(0.232002, 1.439925, -0.111374)",
        "(0.230919, 1.439321, -0.106617)",
        "(0.229955, 1.438873, -0.102196)",
        "(0.229314, 1.438688, -0.100097)",
        "(0.227707, 1.438370, -0.095961)",
        "(0.226217, 1.438249, -0.091869)",
        "(0.225159, 1.438372, -0.087814)",
        "(0.223987, 1.438768, -0.083880)",
        "(0.223260, 1.439098, -0.081907)",
        "(0.221636, 1.440044, -0.077966)",
        "(0.219830, 1.441469, -0.073914)",
        "(0.217995, 1.443575, -0.070126)",
        "(0.215856, 1.446413, -0.066203)",
        "(0.214599, 1.448230, -0.064195)",
        "(0.211768, 1.452631, -0.060132)",
        "(0.208877, 1.458477, -0.055925)",
        "(0.205962, 1.465703, -0.051668)",
        "(0.203360, 1.474613, -0.047397)",
        "(0.202333, 1.479526, -0.045396)",
        "(0.200555, 1.490026, -0.041784)",
        "(0.199108, 1.501236, -0.038926)",
        "(0.197883, 1.512903, -0.037283)",
        "(0.196880, 1.524583, -0.037018)",
        "(0.196384, 1.530340, -0.037541)",
        "(0.195524, 1.541706, -0.039683)",
        "(0.195290, 1.552777, -0.043426)",
        "(0.195542, 1.563087, -0.048830)",
        "(0.196419, 1.572450, -0.055622)",
        "(0.197141, 1.576684, -0.059569)",
        "(0.199058, 1.584196, -0.068104)",
        "(0.201551, 1.590026, -0.077627)",
        "(0.204235, 1.593858, -0.088031)",
        "(0.206895, 1.595542, -0.099329)",
        "(0.208132, 1.595511, -0.105412)",
        "(0.210335, 1.594203, -0.118135)",
        "(0.211974, 1.591019, -0.131764)",
        "(0.213155, 1.586174, -0.146241)",
        "(0.214202, 1.579811, -0.161211)",
        "(0.214634, 1.575980, -0.168759)",
        "(0.215151, 1.567319, -0.183869)",
        "(0.215403, 1.557486, -0.198788)",
        "(0.215474, 1.546679, -0.213409)",
        "(0.215610, 1.535064, -0.227354)",
        "(0.215686, 1.528957, -0.234010)",
        "(0.215529, 1.516301, -0.246780)",
        "(0.215113, 1.503030, -0.258573)",
        "(0.214849, 1.489349, -0.269178)",
        "(0.214813, 1.475425, -0.278458)",
        "(0.214860, 1.468343, -0.282470)",
        "(0.214872, 1.453955, -0.289408)",
        "(0.214899, 1.439404, -0.294677)",
        "(0.215003, 1.424955, -0.298454)",
        "(0.214942, 1.410618, -0.300986)",
        "(0.214781, 1.403559, -0.301769)",
        "(0.214430, 1.389490, -0.302671)",
        "(0.214118, 1.375796, -0.302593)",
        "(0.213954, 1.362586, -0.301684)",
        "(0.213805, 1.349721, -0.299804)",
        "(0.213737, 1.343443, -0.298437)",
        "(0.213568, 1.331005, -0.295100)",
        "(0.213278, 1.318852, -0.291059)",
        "(0.212965, 1.307079, -0.286649)",
        "(0.212687, 1.295605, -0.281839)",
        "(0.212597, 1.290157, -0.279308)",
        "(0.212679, 1.279584, -0.273950)",
        "(0.212926, 1.269498, -0.268117)",
        "(0.213349, 1.259912, -0.262026)",
        "(0.214091, 1.250996, -0.255608)",
        "(0.214722, 1.246866, -0.252086)",
        "(0.215993, 1.238811, -0.244472)",
        "(0.217324, 1.231038, -0.235974)",
        "(0.218845, 1.223735, -0.226856)",
        "(0.220482, 1.217212, -0.217468)",
        "(0.221450, 1.214225, -0.212557)",
        "(0.223187, 1.208498, -0.202345)",
        "(0.224890, 1.203135, -0.191644)",
        "(0.226256, 1.198314, -0.181173)",
        "(0.227770, 1.194281, -0.170864)",
        "(0.228559, 1.192399, -0.165756)",
        "(0.229794, 1.189207, -0.155770)",
        "(0.230931, 1.186670, -0.146156)",
        "(0.232040, 1.184895, -0.136772)",
        "(0.232852, 1.183692, -0.127519)",
        "(0.233160, 1.183318, -0.122900)",
        "(0.233696, 1.183012, -0.113758)",
        "(0.234101, 1.183569, -0.105044)",
        "(0.234051, 1.184891, -0.096996)",
        "(0.233435, 1.187145, -0.089472)",
        "(0.232886, 1.188649, -0.085952)",
        "(0.231373, 1.192293, -0.079240)",
        "(0.229475, 1.197064, -0.072904)",
        "(0.227083, 1.202784, -0.066722)",
        "(0.224346, 1.209576, -0.060732)",
        "(0.222798, 1.213471, -0.057858)",
        "(0.219496, 1.222113, -0.052195)",
        "(0.216256, 1.232150, -0.046701)",
        "(0.213063, 1.243560, -0.041457)",
        "(0.209830, 1.256168, -0.036429)",
        "(0.208089, 1.262895, -0.034007)",
        "(0.204640, 1.277088, -0.029344)",
        "(0.201610, 1.292431, -0.025067)",
        "(0.199370, 1.308981, -0.021300)",
        "(0.197692, 1.326275, -0.018032)",
        "(0.197040, 1.335118, -0.016539)",
        "(0.196094, 1.353131, -0.013769)",
        "(0.195746, 1.371236, -0.011440)",
        "(0.196036, 1.389268, -0.009516)",
        "(0.197661, 1.407138, -0.008276)",
        "(0.198635, 1.415591, -0.007808)",
        "(0.200287, 1.432044, -0.007257)",
        "(0.201703, 1.447686, -0.007663)",
        "(0.203523, 1.462995, -0.008996)",
        "(0.205952, 1.477395, -0.011290)",
        "(0.207175, 1.484229, -0.012880)",
        "(0.209211, 1.496876, -0.016548)",
        "(0.210913, 1.508278, -0.021185)",
        "(0.213001, 1.518490, -0.026568)",
        "(0.215126, 1.527364, -0.032819)",
        "(0.216032, 1.531161, -0.036250)",
        "(0.217730, 1.537780, -0.043395)",
        "(0.219598, 1.543164, -0.050970)",
        "(0.221055, 1.546501, -0.059026)",
        "(0.222176, 1.548637, -0.067485)",
        "(0.222592, 1.549271, -0.071820)",
        "(0.223268, 1.549201, -0.080859)",
        "(0.223699, 1.548440, -0.090312)",
        "(0.223872, 1.546433, -0.100150)",
        "(0.224062, 1.543648, -0.110116)",
        "(0.224179, 1.541755, -0.115099)",
        "(0.224352, 1.537647, -0.125073)",
        "(0.224420, 1.532606, -0.134978)",
        "(0.223954, 1.527069, -0.144913)",
        "(0.223470, 1.520962, -0.154586)",
        "(0.223225, 1.517662, -0.159309)",
        "(0.222910, 1.510575, -0.168395)",
        "(0.222875, 1.502885, -0.177006)",
        "(0.222651, 1.494605, -0.185020)",
        "(0.222200, 1.485822, -0.192742)",
        "(0.222146, 1.481176, -0.196259)",
        "(0.221974, 1.471515, -0.202937)",
        "(0.221603, 1.461414, -0.208822)",
        "(0.221160, 1.450686, -0.213928)",
        "(0.220611, 1.439484, -0.218281)",
        "(0.220301, 1.433705, -0.220049)",
        "(0.219699, 1.422043, -0.222998)",
        "(0.219434, 1.410251, -0.225384)",
        "(0.219153, 1.398416, -0.227230)",
        "(0.218851, 1.386522, -0.228570)",
        "(0.218751, 1.380607, -0.229077)",
        "(0.218589, 1.368927, -0.229730)",
        "(0.218613, 1.357349, -0.229643)",
        "(0.218774, 1.346045, -0.228768)",
        "(0.219006, 1.335199, -0.227243)",
        "(0.219166, 1.330044, -0.226223)",
        "(0.219630, 1.319957, -0.223696)",
        "(0.220372, 1.310379, -0.220359)",
        "(0.221160, 1.301189, -0.216558)",
        "(0.221928, 1.292560, -0.212363)",
        "(0.222337, 1.288395, -0.209996)",
        "(0.222975, 1.280352, -0.204884)",
        "(0.223650, 1.272756, -0.199312)",
        "(0.224222, 1.265572, -0.193493)",
        "(0.224700, 1.258939, -0.187691)",
        "(0.224930, 1.255939, -0.184867)",
        "(0.225374, 1.250285, -0.179313)",
        "(0.225903, 1.245312, -0.173825)",
        "(0.226257, 1.240670, -0.168175)",
        "(0.226324, 1.236379, -0.162455)",
        "(0.226335, 1.234391, -0.159600)",
        "(0.226301, 1.230617, -0.153804)",
        "(0.226136, 1.226996, -0.147837)",
        "(0.225958, 1.223748, -0.141883)",
        "(0.225893, 1.220918, -0.136174)",
        "(0.225928, 1.219674, -0.133339)",
        "(0.226153, 1.217303, -0.127496)",
        "(0.226403, 1.215051, -0.121744)",
        "(0.226875, 1.213042, -0.116302)",
        "(0.227294, 1.211576, -0.111166)",
        "(0.227488, 1.210963, -0.108680)",
        "(0.227845, 1.209916, -0.103727)",
        "(0.228289, 1.209293, -0.099178)",
        "(0.228778, 1.209192, -0.094936)",
        "(0.229380, 1.209141, -0.090807)",
        "(0.229600, 1.209236, -0.088760)",
        "(0.230070, 1.209628, -0.084788)",
        "(0.230354, 1.210211, -0.081059)",
        "(0.230769, 1.211102, -0.077499)",
        "(0.231079, 1.212191, -0.074165)",
        "(0.231195, 1.212768, -0.072473)",
        "(0.231486, 1.214135, -0.069188)",
        "(0.231837, 1.215823, -0.066049)",
        "(0.232173, 1.217588, -0.062929)",
        "(0.232308, 1.219404, -0.059943)",
        "(0.232283, 1.220348, -0.058516)",
        "(0.232165, 1.222409, -0.055786)",
        "(0.231908, 1.224725, -0.053315)",
        "(0.231533, 1.227140, -0.050978)",
        "(0.230989, 1.229818, -0.048733)",
        "(0.230714, 1.231299, -0.047647)",
        "(0.230109, 1.234309, -0.045493)",
        "(0.229540, 1.237533, -0.043317)",
        "(0.228807, 1.240988, -0.041186)",
        "(0.228287, 1.244744, -0.039173)",
        "(0.227996, 1.246686, -0.038184)",
        "(0.227310, 1.250633, -0.036196)",
        "(0.226554, 1.254682, -0.034122)",
        "(0.225781, 1.259004, -0.032065)",
        "(0.225004, 1.263627, -0.030156)",
        "(0.224593, 1.266025, -0.029180)",
        "(0.223779, 1.270909, -0.027330)",
        "(0.222903, 1.275992, -0.025606)",
        "(0.222004, 1.281258, -0.024060)",
        "(0.221132, 1.286701, -0.022591)",
        "(0.220668, 1.289491, -0.021947)",
        "(0.219865, 1.295256, -0.020833)",
        "(0.219128, 1.301282, -0.019917)",
        "(0.218381, 1.307543, -0.019108)",
        "(0.217646, 1.313935, -0.018401)",
        "(0.217262, 1.317172, -0.018102)",
        "(0.216390, 1.323787, -0.017541)",
        "(0.215296, 1.330610, -0.016955)",
        "(0.214205, 1.337698, -0.016352)",
        "(0.213329, 1.345128, -0.015739)",
        "(0.212954, 1.349011, -0.015442)",
        "(0.212292, 1.356904, -0.014926)",
        "(0.211618, 1.365021, -0.014505)",
        "(0.211093, 1.373510, -0.014194)",
        "(0.210669, 1.382288, -0.014059)",
        "(0.210492, 1.386809, -0.014077)",
        "(0.210215, 1.395980, -0.014096)",
        "(0.209931, 1.405352, -0.014093)",
        "(0.209701, 1.414955, -0.014104)",
        "(0.209515, 1.424651, -0.014229)",
        "(0.209473, 1.429512, -0.014350)",
        "(0.209599, 1.439233, -0.014815)",
        "(0.210105, 1.448925, -0.015604)",
        "(0.210901, 1.458489, -0.016661)",
        "(0.211638, 1.467691, -0.017978)",
        "(0.212083, 1.472213, -0.018801)",
        "(0.213027, 1.481066, -0.020792)",
        "(0.214239, 1.489591, -0.023298)",
        "(0.215686, 1.497705, -0.026382)",
        "(0.217306, 1.505423, -0.029968)",
        "(0.218155, 1.509061, -0.031973)",
        "(0.220089, 1.516047, -0.036367)",
        "(0.222281, 1.522400, -0.041355)",
        "(0.224598, 1.527980, -0.046811)",
        "(0.226979, 1.532782, -0.052795)",
        "(0.228198, 1.534855, -0.056009)",
        "(0.230669, 1.538500, -0.062774)",
        "(0.233123, 1.541306, -0.070038)",
        "(0.235417, 1.543229, -0.077709)",
        "(0.237581, 1.544309, -0.085807)",
        "(0.238554, 1.544536, -0.089990)",
        "(0.240182, 1.544518, -0.098615)",
        "(0.241642, 1.543833, -0.107483)",
        "(0.242882, 1.542425, -0.116527)",
        "(0.243978, 1.540382, -0.125754)",
        "(0.244345, 1.539038, -0.130434)",
        "(0.244938, 1.535992, -0.139897)",
        "(0.245612, 1.532412, -0.149446)",
        "(0.246051, 1.528349, -0.159041)",
        "(0.246517, 1.523818, -0.168452)",
        "(0.246725, 1.521320, -0.173115)",
        "(0.246973, 1.516042, -0.182371)",
        "(0.247378, 1.510430, -0.191455)",
        "(0.247781, 1.504363, -0.200391)",
        "(0.247964, 1.498004, -0.209005)",
        "(0.248018, 1.494684, -0.213110)",
        "(0.248266, 1.487720, -0.220901)",
        "(0.248561, 1.480268, -0.228042)",
        "(0.248783, 1.472454, -0.234487)",
        "(0.249007, 1.464122, -0.240083)",
        "(0.249126, 1.459781, -0.242537)",
        "(0.249231, 1.450879, -0.246909)",
        "(0.249444, 1.441874, -0.250610)",
        "(0.249520, 1.432456, -0.253547)",
        "(0.249368, 1.422667, -0.255824)",
        "(0.249269, 1.417707, -0.256697)",
        "(0.249022, 1.407662, -0.258038)",
        "(0.248808, 1.397579, -0.258963)",
        "(0.248826, 1.387562, -0.259572)",
        "(0.248946, 1.377413, -0.259746)",
        "(0.248960, 1.372303, -0.259705)",
        "(0.248936, 1.362105, -0.259352)",
        "(0.248633, 1.351836, -0.258588)",
        "(0.248263, 1.341650, -0.257375)",
        "(0.247871, 1.331592, -0.255697)",
        "(0.247655, 1.326637, -0.254649)",
        "(0.247162, 1.316744, -0.252300)",
        "(0.246723, 1.307128, -0.249248)",
        "(0.246339, 1.297569, -0.245712)",
        "(0.245961, 1.288170, -0.241530)",
        "(0.245842, 1.283564, -0.239317)",
        "(0.245886, 1.274503, -0.234310)",
        "(0.246114, 1.265492, -0.228727)",
        "(0.246532, 1.256626, -0.222790)",
        "(0.247144, 1.247990, -0.216600)",
        "(0.247408, 1.243812, -0.213406)",
        "(0.247854, 1.235625, -0.206874)",
        "(0.248327, 1.228027, -0.199639)",
        "(0.248923, 1.221033, -0.191920)",
        "(0.249652, 1.214979, -0.183648)",
        "(0.250052, 1.212274, -0.179461)",
        "(0.250763, 1.207458, -0.171287)",
        "(0.251289, 1.203353, -0.163183)",
        "(0.251634, 1.200355, -0.154982)",
        "(0.251841, 1.198153, -0.146697)",
        "(0.251889, 1.197572, -0.142644)",
        "(0.251914, 1.197122, -0.134478)",
        "(0.251832, 1.197684, -0.126314)",
        "(0.251538, 1.199166, -0.118115)",
        "(0.251016, 1.201524, -0.109975)",
        "(0.250706, 1.203051, -0.105942)",
        "(0.250109, 1.206725, -0.098103)",
        "(0.249456, 1.211118, -0.090372)",
        "(0.248639, 1.216164, -0.082929)",
        "(0.247626, 1.221844, -0.075805)",
        "(0.247027, 1.224945, -0.072362)",
        "(0.245752, 1.231522, -0.065759)",
        "(0.244442, 1.238697, -0.059610)",
        "(0.243019, 1.246228, -0.053910)",
        "(0.241403, 1.254029, -0.048619)",
        "(0.240542, 1.258094, -0.046126)",
        "(0.238814, 1.266349, -0.041460)",
        "(0.237079, 1.274869, -0.037082)",
        "(0.235653, 1.283660, -0.032979)",
        "(0.234322, 1.292545, -0.029114)",
        "(0.233648, 1.297023, -0.027259)",
        "(0.232078, 1.305898, -0.023732)",
        "(0.230396, 1.314907, -0.020520)",
        "(0.228801, 1.324303, -0.017721)",
        "(0.227326, 1.334170, -0.015480)",
        "(0.226507, 1.339234, -0.014509)",
        "(0.224911, 1.349566, -0.012828)",
        "(0.223345, 1.360241, -0.011705)",
        "(0.221663, 1.371089, -0.010934)",
        "(0.220268, 1.382020, -0.010641)",
        "(0.219650, 1.387507, -0.010750)",
        "(0.218640, 1.398557, -0.011276)",
        "(0.217716, 1.409554, -0.011985)",
        "(0.216938, 1.420377, -0.012736)",
        "(0.216295, 1.430942, -0.013689)",
        "(0.216042, 1.436096, -0.014295)",
        "(0.215599, 1.446308, -0.015713)",
        "(0.215476, 1.456438, -0.017435)",
        "(0.215754, 1.466772, -0.019493)",
        "(0.216185, 1.476187, -0.021461)",
        "(0.216509, 1.480728, -0.022492)",
        "(0.217251, 1.489655, -0.024766)",
        "(0.218258, 1.498328, -0.027366)",
        "(0.219481, 1.506584, -0.030185)",
        "(0.220883, 1.514365, -0.033173)",
        "(0.221735, 1.518043, -0.034795)",
        "(0.223583, 1.525056, -0.038285)",
        "(0.225788, 1.531392, -0.042221)",
        "(0.228050, 1.536963, -0.046572)",
        "(0.230410, 1.541689, -0.051366)",
        "(0.231621, 1.543647, -0.053957)",
        "(0.233835, 1.546902, -0.059386)",
        "(0.235951, 1.549321, -0.065348)",
        "(0.238064, 1.550880, -0.071802)",
        "(0.239989, 1.551604, -0.078665)",
        "(0.240825, 1.551655, -0.082229)",
        "(0.242520, 1.551335, -0.089514)",
        "(0.243973, 1.550321, -0.097078)",
        "(0.245313, 1.548696, -0.104759)",
        "(0.246304, 1.546600, -0.112561)",
        "(0.246624, 1.545366, -0.116539)",
        "(0.246997, 1.542622, -0.124538)",
        "(0.247059, 1.539507, -0.132525)",
        "(0.246909, 1.536056, -0.140466)",
        "(0.246573, 1.532187, -0.148331)",
        "(0.246397, 1.530118, -0.152158)",
        "(0.246108, 1.525830, -0.159622)",
        "(0.245625, 1.521297, -0.166825)",
        "(0.245148, 1.516689, -0.173831)",
        "(0.244549, 1.511855, -0.180714)",
        "(0.244217, 1.509387, -0.184068)",
        "(0.243495, 1.504375, -0.190621)",
        "(0.242835, 1.499208, -0.196870)",
        "(0.242375, 1.493842, -0.202800)",
        "(0.242031, 1.488431, -0.208360)",
        "(0.241892, 1.485723, -0.210925)",
        "(0.241560, 1.480182, -0.215817)",
        "(0.241276, 1.474502, -0.220189)",
        "(0.241033, 1.468482, -0.223793)",
        "(0.240899, 1.462030, -0.226602)",
        "(0.240891, 1.458615, -0.227713)",
        "(0.240761, 1.451474, -0.229478)",
        "(0.240312, 1.443864, -0.230704)",
        "(0.239754, 1.435851, -0.231695)",
        "(0.239391, 1.427598, -0.232547)",
        "(0.239248, 1.423369, -0.232888)",
        "(0.239049, 1.414768, -0.233333)",
        "(0.239049, 1.406086, -0.233605)",
        "(0.239105, 1.397322, -0.233657)",
        "(0.239263, 1.388321, -0.233204)",
        "(0.239383, 1.383782, -0.232793)",
        "(0.239713, 1.374572, -0.231781)",
        "(0.239966, 1.365129, -0.230460)",
        "(0.240141, 1.355479, -0.228810)",
        "(0.240292, 1.345702, -0.226864)",
        "(0.240403, 1.340877, -0.225796)",
        "(0.240666, 1.331330, -0.223497)",
        "(0.241072, 1.322077, -0.220848)",
        "(0.241352, 1.312894, -0.217591)",
        "(0.241591, 1.303938, -0.213540)",
        "(0.241812, 1.299601, -0.211355)",
        "(0.242328, 1.291088, -0.206700)",
        "(0.242785, 1.282792, -0.201667)",
        "(0.243203, 1.274682, -0.196285)",
        "(0.243505, 1.266718, -0.190788)",
        "(0.243686, 1.262856, -0.188000)",
        "(0.244187, 1.255422, -0.182410)",
        "(0.244765, 1.248269, -0.176667)",
        "(0.245341, 1.241384, -0.170413)",
        "(0.245867, 1.234847, -0.163469)",
        "(0.246165, 1.231806, -0.159717)",
        "(0.246866, 1.226120, -0.151844)",
        "(0.247613, 1.221045, -0.143491)",
        "(0.248236, 1.216824, -0.134896)",
        "(0.248849, 1.213383, -0.126104)",
        "(0.249145, 1.212254, -0.121540)",
        "(0.249703, 1.210331, -0.112386)",
        "(0.250286, 1.209471, -0.103227)",
        "(0.250688, 1.209504, -0.094344)",
        "(0.250725, 1.210591, -0.085904)",
        "(0.250705, 1.211662, -0.081883)",
        "(0.250547, 1.214392, -0.074100)",
        "(0.250162, 1.218248, -0.066863)",
        "(0.249541, 1.223107, -0.060191)",
        "(0.248531, 1.228817, -0.053959)",
        "(0.247900, 1.232016, -0.051025)",
        "(0.246572, 1.238891, -0.045502)",
        "(0.245133, 1.246613, -0.040496)",
        "(0.243553, 1.254942, -0.035883)",
        "(0.241950, 1.263888, -0.031578)",
        "(0.241181, 1.268614, -0.029601)",
        "(0.239678, 1.278297, -0.025770)",
        "(0.238243, 1.288203, -0.022159)",
        "(0.236996, 1.298264, -0.018711)",
        "(0.235759, 1.308439, -0.015425)",
        "(0.235223, 1.313557, -0.013869)",
        "(0.233970, 1.323707, -0.011022)",
        "(0.232391, 1.333905, -0.008442)",
        "(0.230733, 1.344160, -0.006190)",
        "(0.229124, 1.354493, -0.004248)",
        "(0.228426, 1.359729, -0.003428)",
        "(0.227087, 1.370357, -0.002068)",
        "(0.226066, 1.381229, -0.001200)",
        "(0.225094, 1.392185, -0.000715)",
        "(0.224216, 1.403256, -0.000589)",
        "(0.223813, 1.408787, -0.000641)",
        "(0.223258, 1.419873, -0.001011)",
        "(0.222801, 1.430870, -0.001601)",
        "(0.222397, 1.441766, -0.002511)",
        "(0.221933, 1.452591, -0.003666)",
        "(0.221942, 1.457930, -0.004506)",
        "(0.221814, 1.468385, -0.006283)",
        "(0.221714, 1.478507, -0.008365)",
        "(0.221762, 1.488251, -0.010830)",
        "(0.221778, 1.497547, -0.013574)",
        "(0.221853, 1.501954, -0.015099)",
        "(0.221960, 1.510424, -0.018299)",
        "(0.222184, 1.518404, -0.021734)",
        "(0.222778, 1.525848, -0.025474)",
        "(0.223561, 1.532893, -0.029394)",
        "(0.224045, 1.536083, -0.031506)",
        "(0.225007, 1.542215, -0.035776)",
        "(0.226084, 1.547821, -0.040311)",
        "(0.227073, 1.552938, -0.045042)",
        "(0.228173, 1.557434, -0.050116)",
        "(0.228710, 1.559393, -0.052715)",
        "(0.229739, 1.562952, -0.057947)",
        "(0.230893, 1.565722, -0.063540)",
        "(0.231901, 1.568124, -0.069494)",
        "(0.232559, 1.569988, -0.075956)",
        "(0.232812, 1.570735, -0.079382)",
        "(0.233174, 1.571934, -0.086461)",
        "(0.233715, 1.572718, -0.093858)",
        "(0.234220, 1.573001, -0.101539)",
        "(0.234696, 1.572703, -0.109427)",
        "(0.234963, 1.572305, -0.113470)",
        "(0.235500, 1.571190, -0.121571)",
        "(0.235828, 1.569513, -0.129683)",
        "(0.236011, 1.567281, -0.137796)",
        "(0.236211, 1.564324, -0.145981)",
        "(0.236270, 1.562534, -0.150098)",
        "(0.236356, 1.558430, -0.158333)",
        "(0.236392, 1.553660, -0.166660)",
        "(0.236160, 1.548282, -0.175075)",
        "(0.235889, 1.542306, -0.183633)",
        "(0.235770, 1.539100, -0.187920)",
        "(0.235423, 1.532330, -0.196483)",
        "(0.235083, 1.524906, -0.205107)",
        "(0.234944, 1.516951, -0.213650)",
        "(0.234852, 1.508473, -0.221873)",
        "(0.234839, 1.503924, -0.225890)",
        "(0.234769, 1.494515, -0.233639)",
        "(0.234589, 1.484520, -0.240837)",
        "(0.234175, 1.473981, -0.247347)",
        "(0.233644, 1.462908, -0.253086)",
        "(0.233411, 1.457181, -0.255605)",
        "(0.233089, 1.445472, -0.260363)",
        "(0.232890, 1.433389, -0.264617)",
        "(0.233091, 1.421062, -0.268527)",
        "(0.233681, 1.408762, -0.272063)",
        "(0.233991, 1.402589, -0.273533)",
        "(0.234464, 1.389968, -0.276029)",
        "(0.234967, 1.377355, -0.277914)",
        "(0.235702, 1.364839, -0.279153)",
        "(0.236324, 1.352475, -0.279599)",
        "(0.236650, 1.346394, -0.279504)",
        "(0.237485, 1.334090, -0.278838)",
        "(0.238537, 1.322723, -0.277464)",
        "(0.239664, 1.311745, -0.275234)",
        "(0.240913, 1.300861, -0.272140)",
        "(0.241517, 1.295471, -0.270300)",
        "(0.242748, 1.284815, -0.266111)",
        "(0.243971, 1.274469, -0.261231)",
        "(0.245059, 1.264432, -0.255733)",
        "(0.246164, 1.254942, -0.249595)",
        "(0.246741, 1.250514, -0.246201)",
        "(0.248051, 1.242253, -0.238937)",
        "(0.249234, 1.234696, -0.230934)",
        "(0.250213, 1.227855, -0.222085)",
        "(0.251088, 1.221899, -0.212627)",
        "(0.251487, 1.219289, -0.207706)",
        "(0.252129, 1.214725, -0.197620)",
        "(0.252609, 1.211078, -0.187138)",
        "(0.252996, 1.208543, -0.176165)",
        "(0.253378, 1.206968, -0.164547)",
        "(0.253486, 1.206528, -0.158519)",
        "(0.253546, 1.206165, -0.146204)",
        "(0.253404, 1.206831, -0.133999)",
        "(0.253061, 1.208797, -0.122073)",
        "(0.252506, 1.212044, -0.110797)",
        "(0.252028, 1.214177, -0.105484)",
        "(0.250768, 1.219251, -0.095381)",
        "(0.249106, 1.225538, -0.085944)",
        "(0.247209, 1.233041, -0.077183)",
        "(0.245012, 1.241618, -0.068936)",
        "(0.243876, 1.246373, -0.064998)",
        "(0.241652, 1.256567, -0.057577)",
        "(0.239412, 1.267622, -0.050781)",
        "(0.237323, 1.279342, -0.044526)",
        "(0.235738, 1.291990, -0.038965)",
        "(0.235107, 1.298574, -0.036455)",
        "(0.233962, 1.311917, -0.031630)",
        "(0.232974, 1.325519, -0.027193)",
        "(0.232086, 1.339242, -0.023160)",
        "(0.231316, 1.352924, -0.019512)",
        "(0.231113, 1.359730, -0.017885)",
        "(0.230925, 1.373194, -0.015006)",
        "(0.230936, 1.386379, -0.012704)",
        "(0.231064, 1.399244, -0.010949)",
        "(0.231378, 1.411695, -0.009826)",
        "(0.231510, 1.417736, -0.009457)",
        "(0.231684, 1.429357, -0.008976)",
        "(0.232374, 1.440535, -0.009067)",
        "(0.233151, 1.451246, -0.009797)",
        "(0.234054, 1.461365, -0.010961)",
        "(0.234551, 1.466265, -0.011719)",
        "(0.235561, 1.475824, -0.013529)",
        "(0.236854, 1.485088, -0.015719)",
        "(0.238322, 1.494043, -0.018232)",
        "(0.239778, 1.502768, -0.020949)",
        "(0.240576, 1.507024, -0.022428)",
        "(0.241993, 1.515340, -0.025481)",
        "(0.243419, 1.523416, -0.028694)",
        "(0.244990, 1.531281, -0.032060)",
        "(0.246703, 1.538786, -0.035535)",
        "(0.247504, 1.542346, -0.037313)",
        "(0.248962, 1.549175, -0.040912)",
        "(0.250331, 1.555534, -0.044595)",
        "(0.251820, 1.561481, -0.048364)",
        "(0.253100, 1.566921, -0.052201)",
        "(0.253573, 1.569395, -0.054098)",
        "(0.254475, 1.574027, -0.057951)",
        "(0.255172, 1.578086, -0.061808)",
        "(0.255579, 1.581540, -0.065618)",
        "(0.255904, 1.584453, -0.069437)",
        "(0.255980, 1.585653, -0.071391)",
        "(0.255942, 1.587794, -0.075363)",
        "(0.255800, 1.589508, -0.079617)",
        "(0.255430, 1.590765, -0.084076)",
        "(0.255004, 1.591644, -0.088774)",
        "(0.254755, 1.591961, -0.091255)",
        "(0.254162, 1.592417, -0.096429)",
        "(0.253429, 1.592571, -0.101809)",
        "(0.252493, 1.592467, -0.107285)",
        "(0.251396, 1.592141, -0.112812)",
        "(0.250882, 1.591873, -0.115621)",
        "(0.249781, 1.591203, -0.121290)",
        "(0.248755, 1.590286, -0.126955)",
        "(0.247880, 1.589197, -0.132636)",
        "(0.246921, 1.587833, -0.138352)",
        "(0.246436, 1.587078, -0.141214)",
        "(0.245541, 1.585479, -0.146912)",
        "(0.244637, 1.583741, -0.152563)",
        "(0.243782, 1.581719, -0.158224)",
        "(0.242959, 1.579426, -0.163916)",
        "(0.242540, 1.578174, -0.166758)",
        "(0.241773, 1.575345, -0.172425)",
        "(0.241093, 1.572299, -0.178111)",
        "(0.240392, 1.569008, -0.183778)",
        "(0.239728, 1.565452, -0.189453)",
        "(0.239495, 1.563550, -0.192268)",
        "(0.239079, 1.559469, -0.197866)",
        "(0.238796, 1.555145, -0.203498)",
        "(0.238669, 1.550597, -0.209203)",
        "(0.238612, 1.548172, -0.212079)",
        "(0.238523, 1.543051, -0.217794)",
        "(0.238786, 1.537508, -0.223439)",
        "(0.239305, 1.531672, -0.228903)",
        "(0.239932, 1.525359, -0.234358)",
        "(0.240573, 1.518619, -0.239876)",
        "(0.240945, 1.515018, -0.242615)",
        "(0.241701, 1.507479, -0.248096)",
        "(0.242640, 1.499347, -0.253512)",
        "(0.243649, 1.490668, -0.258982)",
        "(0.244704, 1.481219, -0.264440)",
        "(0.245218, 1.476247, -0.267121)",
        "(0.246304, 1.466039, -0.272312)",
        "(0.247491, 1.455588, -0.277265)",
        "(0.248256, 1.444856, -0.282137)",
        "(0.248856, 1.433860, -0.286902)",
        "(0.249073, 1.428201, -0.289199)",
        "(0.249416, 1.416648, -0.293545)",
        "(0.249575, 1.404948, -0.297315)",
        "(0.249683, 1.393196, -0.300401)",
        "(0.249950, 1.381518, -0.302839)",
        "(0.250209, 1.375748, -0.303784)",
        "(0.250820, 1.364243, -0.305307)",
        "(0.251455, 1.352839, -0.306230)",
        "(0.252210, 1.341682, -0.306604)",
        "(0.253021, 1.330625, -0.306535)",
        "(0.253446, 1.325192, -0.306243)",
        "(0.254420, 1.314463, -0.305227)",
        "(0.255474, 1.303893, -0.303834)",
        "(0.256720, 1.293800, -0.301903)",
        "(0.258030, 1.284086, -0.299471)",
        "(0.258799, 1.279502, -0.297793)",
        "(0.260388, 1.270534, -0.294008)",
        "(0.262149, 1.262023, -0.289607)",
        "(0.264022, 1.254164, -0.284542)",
        "(0.265933, 1.246726, -0.278878)",
        "(0.266813, 1.243122, -0.275832)",
        "(0.268346, 1.236074, -0.269422)",
        "(0.269670, 1.229364, -0.262465)",
        "(0.270730, 1.223003, -0.254870)",
        "(0.271636, 1.217000, -0.246575)",
        "(0.271988, 1.214154, -0.242089)",
        "(0.272685, 1.208561, -0.232378)",
        "(0.273361, 1.203374, -0.221650)",
        "(0.273968, 1.198701, -0.210455)",
        "(0.274511, 1.194731, -0.199179)",
        "(0.274763, 1.193043, -0.193524)",
        "(0.275158, 1.189981, -0.182131)",
        "(0.275402, 1.187639, -0.170700)",
        "(0.275561, 1.186101, -0.159161)",
        "(0.275810, 1.185533, -0.147675)",
        "(0.275893, 1.185625, -0.141988)",
        "(0.276067, 1.186411, -0.130806)",
        "(0.276085, 1.188148, -0.119967)",
        "(0.275794, 1.190686, -0.109429)",
        "(0.275374, 1.194379, -0.099305)",
        "(0.275051, 1.196641, -0.094436)",
        "(0.274112, 1.201709, -0.084824)",
        "(0.272919, 1.207785, -0.075710)",
        "(0.271385, 1.214777, -0.067060)",
        "(0.269692, 1.222768, -0.058992)",
        "(0.268748, 1.227124, -0.055207)",
        "(0.266751, 1.236406, -0.047900)",
        "(0.264547, 1.246403, -0.041141)",
        "(0.262339, 1.257323, -0.035132)",
        "(0.260050, 1.268908, -0.029707)",
        "(0.258938, 1.274988, -0.027240)",
        "(0.256814, 1.287546, -0.022909)",
        "(0.254722, 1.300654, -0.019110)",
        "(0.252728, 1.313935, -0.015683)",
        "(0.251014, 1.328068, -0.012647)",
        "(0.250409, 1.334908, -0.011468)",
        "(0.249264, 1.348587, -0.009326)",
        "(0.248323, 1.362414, -0.007473)",
        "(0.247642, 1.376286, -0.005883)",
        "(0.247377, 1.389992, -0.004489)",
        "(0.247503, 1.396783, -0.003930)",
        "(0.247830, 1.409999, -0.003101)",
        "(0.248213, 1.422791, -0.002585)",
        "(0.248727, 1.435110, -0.002463)",
        "(0.249302, 1.446886, -0.002516)",
        "(0.249680, 1.452510, -0.002658)",
        "(0.250453, 1.463225, -0.003139)",
        "(0.251366, 1.473407, -0.003932)",
        "(0.252465, 1.483053, -0.005053)",
        "(0.253461, 1.492112, -0.006457)",
        "(0.253987, 1.496411, -0.007388)",
        "(0.254924, 1.504710, -0.009486)",
        "(0.255918, 1.512443, -0.011989)",
        "(0.257063, 1.519601, -0.014878)",
        "(0.258171, 1.526214, -0.018245)",
        "(0.258694, 1.529314, -0.020116)",
        "(0.259651, 1.535244, -0.024080)",
        "(0.260481, 1.540664, -0.028260)",
        "(0.261365, 1.545628, -0.032759)",
        "(0.262176, 1.550173, -0.037535)",
        "(0.262553, 1.552258, -0.040031)",
        "(0.263323, 1.556230, -0.045189)",
        "(0.263973, 1.559646, -0.050593)",
        "(0.264626, 1.562644, -0.056308)",
        "(0.265356, 1.565110, -0.062292)",
        "(0.265792, 1.566129, -0.065408)",
        "(0.266581, 1.567712, -0.071846)",
        "(0.267178, 1.568786, -0.078563)",
        "(0.267712, 1.569452, -0.085697)",
        "(0.267936, 1.569587, -0.093167)",
        "(0.267950, 1.569445, -0.096974)",
        "(0.268051, 1.568879, -0.104722)",
        "(0.268014, 1.567771, -0.112547)",
        "(0.267892, 1.566017, -0.120437)",
        "(0.267717, 1.563719, -0.128352)",
        "(0.267559, 1.562305, -0.132285)",
        "(0.267203, 1.559048, -0.140091)",
        "(0.266845, 1.554953, -0.147860)",
        "(0.266494, 1.550094, -0.155555)",
        "(0.265984, 1.544700, -0.163032)",
        "(0.265622, 1.541783, -0.166713)",
        "(0.264753, 1.535498, -0.174018)",
        "(0.263762, 1.528752, -0.181197)",
        "(0.262622, 1.521684, -0.188260)",
        "(0.261294, 1.514300, -0.195212)",
        "(0.260569, 1.510484, -0.198633)",
        "(0.258973, 1.502689, -0.205380)",
        "(0.257473, 1.494504, -0.211870)",
        "(0.256141, 1.485980, -0.217951)",
        "(0.254993, 1.477117, -0.223781)",
        "(0.254536, 1.472522, -0.226677)",
        "(0.253858, 1.463191, -0.232330)",
        "(0.253090, 1.453519, -0.237612)",
        "(0.252482, 1.443467, -0.242404)",
        "(0.252173, 1.433141, -0.246774)",
        "(0.252119, 1.427814, -0.248759)",
        "(0.252093, 1.416853, -0.252354)",
        "(0.252049, 1.405419, -0.255297)",
        "(0.252066, 1.393645, -0.257437)",
        "(0.252288, 1.381714, -0.258945)",
        "(0.252480, 1.375697, -0.259508)",
        "(0.253099, 1.363775, -0.260397)",
        "(0.254023, 1.351831, -0.260960)",
        "(0.254933, 1.339761, -0.261080)",
        "(0.255642, 1.327601, -0.260622)",
        "(0.255910, 1.321490, -0.260079)",
        "(0.256692, 1.309412, -0.258499)",
        "(0.257872, 1.297628, -0.256103)",
        "(0.259285, 1.286021, -0.252867)",
        "(0.260662, 1.274813, -0.248811)",
        "(0.261270, 1.269361, -0.246401)",
        "(0.262389, 1.258819, -0.241051)",
        "(0.263425, 1.248883, -0.234860)",
        "(0.264379, 1.239528, -0.227815)",
        "(0.265226, 1.230847, -0.220033)",
        "(0.265494, 1.226818, -0.215889)",
        "(0.265753, 1.219381, -0.207174)",
        "(0.265661, 1.212960, -0.197624)",
        "(0.265478, 1.207726, -0.187196)",
        "(0.265342, 1.203566, -0.175744)",
        "(0.265304, 1.201913, -0.169713)",
        "(0.265341, 1.199214, -0.157581)",
        "(0.265558, 1.197929, -0.145286)",
        "(0.265806, 1.197478, -0.133142)",
        "(0.266075, 1.198023, -0.121397)",
        "(0.266196, 1.198700, -0.115775)",
        "(0.266385, 1.201044, -0.105197)",
        "(0.266219, 1.204179, -0.095304)",
        "(0.265586, 1.208300, -0.086278)",
        "(0.264635, 1.213515, -0.078101)",
        "(0.264027, 1.216555, -0.074374)",
        "(0.262675, 1.223217, -0.067371)",
        "(0.261153, 1.230917, -0.061168)",
        "(0.259614, 1.239150, -0.055247)",
        "(0.258119, 1.247944, -0.049774)",
        "(0.257368, 1.252483, -0.047146)",
        "(0.255736, 1.261883, -0.042231)",
        "(0.254098, 1.271449, -0.037570)",
        "(0.252462, 1.281349, -0.033293)",
        "(0.250904, 1.291404, -0.029254)",
        "(0.250187, 1.296533, -0.027415)",
        "(0.248704, 1.306770, -0.023894)",
        "(0.247114, 1.317032, -0.020641)",
        "(0.245640, 1.327448, -0.017594)",
        "(0.244407, 1.338077, -0.014731)",
        "(0.243831, 1.343499, -0.013361)",
        "(0.242700, 1.354564, -0.010670)",
        "(0.241603, 1.365843, -0.008172)",
        "(0.240610, 1.377384, -0.006069)",
        "(0.239820, 1.389123, -0.004356)",
        "(0.239464, 1.395043, -0.003639)",
        "(0.238622, 1.406772, -0.002530)",
        "(0.237664, 1.418429, -0.001823)",
        "(0.236760, 1.429880, -0.001636)",
        "(0.235793, 1.441057, -0.001815)",
        "(0.235318, 1.446579, -0.002181)",
        "(0.234408, 1.457469, -0.003301)",
        "(0.233857, 1.468164, -0.005044)",
        "(0.233527, 1.478613, -0.007177)",
        "(0.233323, 1.488541, -0.009701)",
        "(0.233299, 1.493414, -0.011068)",
        "(0.233349, 1.502702, -0.014281)",
        "(0.233571, 1.511472, -0.017844)",
        "(0.234037, 1.519784, -0.021747)",
        "(0.234655, 1.527709, -0.025981)",
        "(0.234982, 1.531464, -0.028256)",
        "(0.235643, 1.538424, -0.033168)",
        "(0.236335, 1.544933, -0.038519)",
        "(0.237081, 1.550785, -0.044344)",
        "(0.238268, 1.556019, -0.050856)",
        "(0.238756, 1.558348, -0.054340)",
        "(0.239479, 1.562547, -0.061577)",
        "(0.240055, 1.566018, -0.069489)",
        "(0.240584, 1.568735, -0.078077)",
        "(0.241297, 1.570730, -0.087180)",
        "(0.241755, 1.571411, -0.091901)",
        "(0.242438, 1.572298, -0.101462)",
        "(0.243013, 1.572556, -0.111130)",
        "(0.243658, 1.572467, -0.120980)",
        "(0.244054, 1.572023, -0.130814)",
        "(0.244228, 1.571566, -0.135666)",
        "(0.244589, 1.570369, -0.145154)",
        "(0.244880, 1.568700, -0.154231)",
        "(0.245189, 1.566508, -0.162834)",
        "(0.245358, 1.563829, -0.171004)",
        "(0.245428, 1.562258, -0.174930)",
        "(0.245509, 1.558823, -0.182572)",
        "(0.245360, 1.554888, -0.189867)",
        "(0.245246, 1.550495, -0.196879)",
        "(0.245277, 1.545512, -0.203482)",
        "(0.245258, 1.542823, -0.206586)",
        "(0.245091, 1.537135, -0.212680)",
        "(0.244867, 1.530975, -0.218508)",
        "(0.244554, 1.524355, -0.224090)",
        "(0.244176, 1.517407, -0.229369)",
        "(0.243976, 1.513765, -0.231903)",
        "(0.243565, 1.506263, -0.236841)",
        "(0.243069, 1.498161, -0.241395)",
        "(0.242455, 1.489426, -0.245564)",
        "(0.241710, 1.480185, -0.249266)",
        "(0.241326, 1.475432, -0.250998)",
        "(0.240425, 1.465234, -0.254191)",
        "(0.239501, 1.455260, -0.257066)",
        "(0.238584, 1.445270, -0.259670)",
        "(0.237642, 1.435084, -0.262171)",
        "(0.237130, 1.429951, -0.263387)",
        "(0.236445, 1.419695, -0.265682)",
        "(0.236093, 1.409550, -0.267703)",
        "(0.235978, 1.399530, -0.269347)",
        "(0.236225, 1.389531, -0.270425)",
        "(0.236414, 1.384485, -0.270691)",
        "(0.236944, 1.374305, -0.270779)",
        "(0.237552, 1.364027, -0.270433)",
        "(0.238074, 1.353728, -0.269813)",
        "(0.238603, 1.343279, -0.268616)",
        "(0.238917, 1.338089, -0.267910)",
        "(0.239804, 1.327969, -0.266408)",
        "(0.241016, 1.318096, -0.264422)",
        "(0.242215, 1.308321, -0.261912)",
        "(0.243250, 1.298655, -0.258814)",
        "(0.243691, 1.293868, -0.257022)",
        "(0.244570, 1.284491, -0.253049)",
        "(0.245496, 1.275632, -0.248441)",
        "(0.246454, 1.267234, -0.243200)",
        "(0.247355, 1.259215, -0.237222)",
        "(0.247699, 1.255285, -0.233803)",
        "(0.248341, 1.247772, -0.226134)",
        "(0.249065, 1.241026, -0.217612)",
        "(0.249929, 1.235321, -0.208445)",
        "(0.250782, 1.230423, -0.198617)",
        "(0.251189, 1.228279, -0.193425)",
        "(0.252037, 1.224444, -0.182637)",
        "(0.252944, 1.221454, -0.171399)",
        "(0.253822, 1.219350, -0.160032)",
        "(0.254574, 1.218035, -0.148661)",
        "(0.254844, 1.217743, -0.143023)",
        "(0.255172, 1.217775, -0.131822)",
        "(0.255225, 1.218865, -0.120638)",
        "(0.254950, 1.221072, -0.109610)",
        "(0.254391, 1.224597, -0.099029)",
        "(0.254022, 1.226916, -0.093970)",
        "(0.253121, 1.232423, -0.084344)",
        "(0.251931, 1.239159, -0.075481)",
        "(0.250386, 1.247037, -0.067351)",
        "(0.248845, 1.255996, -0.059844)",
        "(0.248070, 1.261107, -0.056402)",
        "(0.246646, 1.271561, -0.049729)",
        "(0.245276, 1.282807, -0.043792)",
        "(0.243830, 1.294597, -0.038485)",
        "(0.242326, 1.306705, -0.033749)",
        "(0.241575, 1.312872, -0.031608)",
        "(0.240084, 1.325329, -0.027609)",
        "(0.238694, 1.338025, -0.024281)",
        "(0.237307, 1.350881, -0.021582)",
        "(0.235905, 1.363709, -0.019551)",
        "(0.235220, 1.370095, -0.018817)",
        "(0.233789, 1.382726, -0.017686)",
        "(0.232750, 1.395361, -0.017469)",
        "(0.231730, 1.407714, -0.017671)",
        "(0.231287, 1.413788, -0.017945)",
        "(0.230410, 1.425718, -0.018798)",
        "(0.229599, 1.437196, -0.020186)",
        "(0.228985, 1.448210, -0.022039)",
        "(0.228765, 1.458863, -0.024288)",
        "(0.228743, 1.469050, -0.026939)",
        "(0.228723, 1.473901, -0.028384)",
        "(0.228721, 1.483242, -0.031335)",
        "(0.228820, 1.492006, -0.034478)",
        "(0.229131, 1.500150, -0.037787)",
        "(0.229800, 1.507710, -0.041222)",
        "(0.230264, 1.511233, -0.042993)",
        "(0.231098, 1.517831, -0.046658)",
        "(0.232013, 1.523824, -0.050515)",
        "(0.232908, 1.529244, -0.054518)",
        "(0.233618, 1.534147, -0.058597)",
        "(0.233952, 1.536372, -0.060677)",
        "(0.234503, 1.540555, -0.064957)",
        "(0.235064, 1.544260, -0.069311)",
        "(0.235527, 1.547509, -0.073681)",
        "(0.236024, 1.550350, -0.078172)",
        "(0.236273, 1.551601, -0.080432)",
        "(0.236571, 1.553863, -0.085068)",
        "(0.236729, 1.555884, -0.089904)",
        "(0.236842, 1.557644, -0.094914)",
        "(0.236919, 1.559156, -0.099979)",
        "(0.236916, 1.559798, -0.102548)",
        "(0.236899, 1.560794, -0.107709)",
        "(0.236933, 1.561430, -0.112947)",
        "(0.237021, 1.561687, -0.118228)",
        "(0.237124, 1.561535, -0.123574)",
        "(0.237125, 1.561335, -0.126287)",
        "(0.237143, 1.560824, -0.131777)",
        "(0.237144, 1.559916, -0.137211)",
        "(0.237098, 1.558755, -0.142661)",
        "(0.237082, 1.557278, -0.148100)",
        "(0.237066, 1.556422, -0.150824)",
        "(0.237094, 1.554521, -0.156291)",
        "(0.237200, 1.552254, -0.161739)",
        "(0.237402, 1.549692, -0.167225)",
        "(0.237680, 1.546828, -0.172750)",
        "(0.237758, 1.545228, -0.175493)",
        "(0.237862, 1.541749, -0.180917)",
        "(0.237924, 1.537902, -0.186326)",
        "(0.237888, 1.533647, -0.191688)",
        "(0.237866, 1.528881, -0.196957)",
        "(0.237914, 1.526311, -0.199538)",
        "(0.237966, 1.520912, -0.204600)",
        "(0.237846, 1.515291, -0.209525)",
        "(0.237698, 1.509344, -0.214169)",
        "(0.237424, 1.503054, -0.218648)",
        "(0.237303, 1.499773, -0.220777)",
        "(0.237136, 1.493049, -0.224811)",
        "(0.236919, 1.486099, -0.228510)",
        "(0.236780, 1.478763, -0.231853)",
        "(0.236619, 1.471110, -0.234925)",
        "(0.236510, 1.467200, -0.236319)",
        "(0.236197, 1.459304, -0.238924)",
        "(0.235941, 1.451187, -0.241338)",
        "(0.235767, 1.442873, -0.243600)",
        "(0.235689, 1.434271, -0.245529)",
        "(0.235609, 1.429891, -0.246380)",
        "(0.235550, 1.420792, -0.247767)",
        "(0.235609, 1.411481, -0.248892)",
        "(0.235475, 1.401803, -0.249610)",
        "(0.235329, 1.391924, -0.250011)",
        "(0.235257, 1.386814, -0.249938)",
        "(0.235252, 1.376521, -0.249685)",
        "(0.235327, 1.366040, -0.248937)",
        "(0.235584, 1.355623, -0.247727)",
        "(0.235860, 1.345242, -0.245989)",
        "(0.236046, 1.340107, -0.244990)",
        "(0.236435, 1.329939, -0.242518)",
        "(0.236954, 1.319952, -0.239681)",
        "(0.237847, 1.310304, -0.236348)",
        "(0.238771, 1.300854, -0.232459)",
        "(0.239242, 1.296187, -0.230288)",
        "(0.240106, 1.286997, -0.225755)",
        "(0.241025, 1.278151, -0.220892)",
        "(0.242040, 1.269741, -0.215807)",
        "(0.243047, 1.261633, -0.210526)",
        "(0.243498, 1.257736, -0.207748)",
        "(0.244270, 1.250137, -0.201923)",
        "(0.244960, 1.242916, -0.195695)",
        "(0.245693, 1.236244, -0.189063)",
        "(0.246436, 1.230098, -0.182114)",
        "(0.246815, 1.227354, -0.178388)",
        "(0.247595, 1.222031, -0.170779)",
        "(0.248391, 1.217350, -0.162605)",
        "(0.249306, 1.213274, -0.154088)",
        "(0.250130, 1.209735, -0.145291)",
        "(0.250475, 1.208229, -0.140730)",
        "(0.251107, 1.205712, -0.131384)",
        "(0.251678, 1.204052, -0.121750)",
        "(0.252333, 1.203319, -0.111968)",
        "(0.252880, 1.203373, -0.102022)",
        "(0.253085, 1.203651, -0.097010)",
        "(0.253504, 1.205117, -0.086978)",
        "(0.254007, 1.207382, -0.077174)",
        "(0.254328, 1.210484, -0.067925)",
        "(0.254286, 1.214281, -0.059261)",
        "(0.254169, 1.216404, -0.055071)",
        "(0.253768, 1.221398, -0.047254)",
        "(0.253186, 1.227071, -0.040025)",
        "(0.252434, 1.233502, -0.033444)",
        "(0.251561, 1.240716, -0.027559)",
        "(0.251047, 1.244603, -0.024895)",
        "(0.250002, 1.252770, -0.019968)",
        "(0.248822, 1.261520, -0.015729)",
        "(0.247554, 1.270747, -0.012057)",
        "(0.246275, 1.280880, -0.008872)",
        "(0.245670, 1.285856, -0.007498)",
        "(0.244472, 1.295930, -0.005204)",
        "(0.243299, 1.306483, -0.003194)",
        "(0.242095, 1.317202, -0.001347)",
        "(0.240854, 1.328179, 0.000187)",
        "(0.240226, 1.333808, 0.000854)",
        "(0.239070, 1.345174, 0.001904)",
        "(0.237989, 1.356598, 0.002728)",
        "(0.237038, 1.368092, 0.003238)",
        "(0.236052, 1.379581, 0.003541)",
        "(0.235603, 1.385332, 0.003572)",
        "(0.234819, 1.396763, 0.003565)",
        "(0.234272, 1.408126, 0.003372)",
        "(0.233878, 1.419434, 0.003045)",
        "(0.233338, 1.430559, 0.002568)",
        "(0.233072, 1.436080, 0.002178)",
        "(0.232573, 1.447062, 0.001116)",
        "(0.232491, 1.457991, -0.000440)",
        "(0.232474, 1.468571, -0.002302)",
        "(0.232511, 1.473736, -0.003319)",
        "(0.232958, 1.483850, -0.005648)",
        "(0.233638, 1.493618, -0.008314)",
        "(0.234624, 1.502946, -0.011398)",
        "(0.235836, 1.511811, -0.014930)",
        "(0.237073, 1.520080, -0.018916)",
        "(0.237679, 1.523948, -0.021063)",
        "(0.238854, 1.531153, -0.025634)",
        "(0.240070, 1.537728, -0.030578)",
        "(0.241199, 1.543609, -0.035887)",
        "(0.242125, 1.548758, -0.041519)",
        "(0.242594, 1.551017, -0.044519)",
        "(0.243304, 1.555006, -0.050680)",
        "(0.244062, 1.558262, -0.057205)",
        "(0.244610, 1.560729, -0.064119)",
        "(0.244881, 1.562295, -0.071314)",
        "(0.244910, 1.562807, -0.075029)",
        "(0.244878, 1.563203, -0.082829)",
        "(0.244581, 1.562868, -0.091059)",
        "(0.244015, 1.561888, -0.099480)",
        "(0.243337, 1.560157, -0.108112)",
        "(0.242974, 1.559025, -0.112506)",
        "(0.242158, 1.556039, -0.121315)",
        "(0.241190, 1.552363, -0.130185)",
        "(0.240109, 1.548050, -0.139097)",
        "(0.238823, 1.543145, -0.148001)",
        "(0.238221, 1.540432, -0.152481)",
        "(0.237101, 1.534549, -0.161388)",
        "(0.235905, 1.528228, -0.170129)",
        "(0.234717, 1.521493, -0.178700)",
        "(0.234142, 1.517910, -0.182827)",
        "(0.232903, 1.510321, -0.190672)",
        "(0.231777, 1.502148, -0.197930)",
        "(0.230622, 1.493532, -0.204581)",
        "(0.229540, 1.484645, -0.210607)",
        "(0.228528, 1.475506, -0.216057)",
        "(0.228073, 1.470819, -0.218503)",
        "(0.227347, 1.461222, -0.222937)",
        "(0.226638, 1.451418, -0.226645)",
        "(0.225912, 1.441445, -0.229689)",
        "(0.225628, 1.436413, -0.231008)",
        "(0.225199, 1.426334, -0.233329)",
        "(0.224752, 1.416156, -0.234996)",
        "(0.224327, 1.405789, -0.235757)",
        "(0.223977, 1.395260, -0.235647)",
        "(0.223842, 1.384703, -0.234782)",
        "(0.223778, 1.379485, -0.234039)",
        "(0.223545, 1.369042, -0.232145)",
        "(0.223332, 1.358855, -0.229685)",
        "(0.223341, 1.349099, -0.226791)",
        "(0.223365, 1.339590, -0.223436)",
        "(0.223379, 1.334886, -0.221568)",
        "(0.223566, 1.325812, -0.217626)",
        "(0.223903, 1.317153, -0.213389)",
        "(0.224400, 1.308875, -0.208879)",
        "(0.225063, 1.300919, -0.204141)",
        "(0.225371, 1.297068, -0.201675)",
        "(0.226128, 1.289661, -0.196615)",
        "(0.227019, 1.282699, -0.191377)",
        "(0.227837, 1.275980, -0.185869)",
        "(0.228701, 1.269523, -0.180009)",
        "(0.229114, 1.266373, -0.176906)",
        "(0.229964, 1.260184, -0.170438)",
        "(0.230907, 1.254380, -0.163553)",
        "(0.231844, 1.248919, -0.156469)",
        "(0.232732, 1.244018, -0.149048)",
        "(0.233133, 1.241687, -0.145155)",
        "(0.233950, 1.237380, -0.137167)",
        "(0.234869, 1.233781, -0.128969)",
        "(0.235773, 1.230731, -0.120473)",
        "(0.236627, 1.228302, -0.111784)",
        "(0.237028, 1.227380, -0.107424)",
        "(0.237859, 1.225983, -0.098633)",
        "(0.238741, 1.225192, -0.089753)",
        "(0.239618, 1.224957, -0.080922)",
        "(0.240434, 1.225394, -0.072261)",
        "(0.240817, 1.225939, -0.068054)",
        "(0.241658, 1.227617, -0.059967)",
        "(0.242478, 1.230119, -0.052218)",
        "(0.243063, 1.233333, -0.044924)",
        "(0.243500, 1.237300, -0.038172)",
        "(0.243631, 1.239835, -0.035101)",
        "(0.243798, 1.245187, -0.029205)",
        "(0.243774, 1.251295, -0.023845)",
        "(0.243569, 1.258146, -0.019037)",
        "(0.243328, 1.265669, -0.014729)",
        "(0.243159, 1.269600, -0.012749)",
        "(0.242700, 1.277871, -0.009212)",
        "(0.242246, 1.286561, -0.006112)",
        "(0.241896, 1.295665, -0.003446)",
        "(0.241503, 1.304915, -0.001095)",
        "(0.241336, 1.309617, -0.000075)",
        "(0.241090, 1.319143, 0.001670)",
        "(0.240692, 1.328643, 0.003238)",
        "(0.240094, 1.338067, 0.004752)",
        "(0.239675, 1.347579, 0.006147)",
        "(0.239592, 1.352364, 0.006818)",
        "(0.239578, 1.361979, 0.007962)",
        "(0.239646, 1.371642, 0.008766)",
        "(0.239707, 1.381374, 0.009348)",
        "(0.239913, 1.391264, 0.009512)",
        "(0.240018, 1.396230, 0.009522)",
        "(0.240324, 1.406285, 0.008991)",
        "(0.240337, 1.416293, 0.008219)",
        "(0.240184, 1.426261, 0.007196)",
        "(0.240005, 1.436162, 0.005976)",
        "(0.240014, 1.441129, 0.005240)",
        "(0.240205, 1.451027, 0.003558)",
        "(0.240340, 1.460758, 0.001370)",
        "(0.240453, 1.470292, -0.001067)",
        "(0.240659, 1.479504, -0.003883)",
        "(0.240831, 1.483956, -0.005401)",
        "(0.241342, 1.492579, -0.008627)",
        "(0.241860, 1.500695, -0.012123)",
        "(0.242611, 1.508266, -0.015956)",
        "(0.243463, 1.515175, -0.020084)",
        "(0.243886, 1.518335, -0.022300)",
        "(0.244722, 1.524237, -0.026906)",
        "(0.245536, 1.529442, -0.031901)",
        "(0.246185, 1.533930, -0.037171)",
        "(0.246710, 1.537736, -0.042794)",
        "(0.246911, 1.539354, -0.045703)",
        "(0.247022, 1.542134, -0.051662)",
        "(0.246937, 1.544267, -0.057833)",
        "(0.246732, 1.545866, -0.064204)",
        "(0.246438, 1.547031, -0.070695)",
        "(0.246237, 1.547487, -0.073965)",
        "(0.245726, 1.548027, -0.080612)",
        "(0.245248, 1.548291, -0.087280)",
        "(0.244815, 1.548194, -0.093962)",
        "(0.244673, 1.548026, -0.097281)",
        "(0.244358, 1.547522, -0.103926)",
        "(0.243965, 1.546752, -0.110562)",
        "(0.243470, 1.545702, -0.117128)",
        "(0.242891, 1.544491, -0.123598)",
        "(0.242287, 1.543202, -0.129996)",
        "(0.241896, 1.542479, -0.133189)",
        "(0.241021, 1.540910, -0.139484)",
        "(0.240163, 1.539144, -0.145643)",
        "(0.239289, 1.537216, -0.151714)",
        "(0.238482, 1.535107, -0.157603)",
        "(0.238141, 1.533979, -0.160447)",
        "(0.237562, 1.531567, -0.165988)",
        "(0.237143, 1.528888, -0.171389)",
        "(0.236880, 1.525906, -0.176595)",
        "(0.236691, 1.522553, -0.181622)",
        "(0.236597, 1.520726, -0.184079)",
        "(0.236428, 1.516907, -0.188900)",
        "(0.236228, 1.512613, -0.193635)",
        "(0.236034, 1.508148, -0.197927)",
        "(0.235924, 1.503324, -0.202024)",
        "(0.235956, 1.500768, -0.204053)",
        "(0.236077, 1.495487, -0.208109)",
        "(0.236282, 1.489903, -0.212035)",
        "(0.236566, 1.484020, -0.215807)",
        "(0.236725, 1.480945, -0.217558)",
        "(0.237072, 1.474564, -0.220872)",
        "(0.237498, 1.467891, -0.223978)",
        "(0.237825, 1.460936, -0.226871)",
        "(0.238082, 1.453747, -0.229599)",
        "(0.238530, 1.446393, -0.232170)",
        "(0.238778, 1.442634, -0.233372)",
        "(0.239230, 1.434903, -0.235588)",
        "(0.239587, 1.427077, -0.237528)",
        "(0.239864, 1.418982, -0.238994)",
        "(0.240211, 1.410599, -0.240122)",
        "(0.240446, 1.406301, -0.240519)",
        "(0.240943, 1.397553, -0.241031)",
        "(0.241441, 1.388544, -0.241150)",
        "(0.242139, 1.379309, -0.240945)",
        "(0.242525, 1.374610, -0.240797)",
        "(0.243493, 1.365171, -0.240314)",
        "(0.244565, 1.355664, -0.239607)",
        "(0.245522, 1.346022, -0.238672)",
        "(0.246324, 1.336243, -0.237328)",
        "(0.247232, 1.326459, -0.235674)",
        "(0.247643, 1.321610, -0.234693)",
        "(0.248527, 1.312093, -0.232516)",
        "(0.249368, 1.302788, -0.229983)",
        "(0.250274, 1.293880, -0.226968)",
        "(0.251337, 1.285550, -0.223412)",
        "(0.251844, 1.281595, -0.221362)",
        "(0.252946, 1.273998, -0.216720)",
        "(0.253996, 1.266801, -0.211276)",
        "(0.254901, 1.259922, -0.205112)",
        "(0.255301, 1.256704, -0.201790)",
        "(0.256064, 1.250617, -0.195004)",
        "(0.256735, 1.245305, -0.187765)",
        "(0.257490, 1.240601, -0.180232)",
        "(0.258315, 1.236605, -0.172386)",
        "(0.258754, 1.234912, -0.168388)",
        "(0.259535, 1.232065, -0.160362)",
        "(0.260164, 1.229952, -0.152368)",
        "(0.260733, 1.228580, -0.144395)",
        "(0.261232, 1.227923, -0.136443)",
        "(0.261589, 1.227684, -0.128372)",
        "(0.261715, 1.227718, -0.124339)",
        "(0.261957, 1.228157, -0.116376)",
        "(0.262055, 1.228912, -0.108461)",
        "(0.262002, 1.230095, -0.100627)",
        "(0.262112, 1.231844, -0.092932)",
        "(0.262147, 1.232811, -0.089137)",
        "(0.262213, 1.235135, -0.081719)",
        "(0.262251, 1.237814, -0.074475)",
        "(0.262237, 1.240848, -0.067525)",
        "(0.262177, 1.244278, -0.060925)",
        "(0.262134, 1.246117, -0.057750)",
        "(0.262008, 1.250021, -0.051646)",
        "(0.261750, 1.254315, -0.045934)",
        "(0.261377, 1.258917, -0.040510)",
        "(0.261160, 1.261305, -0.037889)",
        "(0.260752, 1.266463, -0.032970)",
        "(0.260306, 1.271948, -0.028378)",
        "(0.259765, 1.277752, -0.024116)",
        "(0.259270, 1.283975, -0.020219)",
        "(0.258681, 1.290578, -0.016659)",
        "(0.258335, 1.294035, -0.015010)",
        "(0.257667, 1.301155, -0.011885)",
        "(0.256961, 1.308617, -0.009164)",
        "(0.256233, 1.316340, -0.006714)",
        "(0.255402, 1.324371, -0.004745)",
        "(0.255024, 1.328516, -0.003934)",
        "(0.254133, 1.336794, -0.002542)",
        "(0.253156, 1.345173, -0.001407)",
        "(0.252148, 1.353667, -0.000627)",
        "(0.250963, 1.362220, -0.000207)",
        "(0.250399, 1.366571, -0.000142)",
        "(0.249332, 1.375446, -0.000236)",
        "(0.248063, 1.384382, -0.000462)",
        "(0.246982, 1.393471, -0.000830)",
        "(0.245850, 1.402611, -0.001235)",
        "(0.245321, 1.407227, -0.001441)",
        "(0.244158, 1.416452, -0.001924)",
        "(0.242862, 1.425720, -0.002535)",
        "(0.241519, 1.434915, -0.003126)",
        "(0.240607, 1.444108, -0.003857)",
        "(0.240243, 1.448664, -0.004254)",
        "(0.239590, 1.457708, -0.005078)",
        "(0.239026, 1.466619, -0.005959)",
        "(0.238478, 1.475271, -0.007000)",
        "(0.238346, 1.483703, -0.008456)",
        "(0.238381, 1.487796, -0.009351)",
        "(0.238467, 1.495541, -0.011438)",
        "(0.238665, 1.502815, -0.013956)",
        "(0.238875, 1.509491, -0.016871)",
        "(0.239112, 1.515515, -0.020110)",
        "(0.239256, 1.518264, -0.021880)",
        "(0.239569, 1.523353, -0.025682)",
        "(0.239928, 1.527792, -0.029760)",
        "(0.240164, 1.531607, -0.034056)",
        "(0.240276, 1.534916, -0.038631)",
        "(0.240300, 1.536374, -0.041024)",
        "(0.240257, 1.538989, -0.046022)",
        "(0.240273, 1.541201, -0.051287)",
        "(0.240305, 1.542928, -0.056716)",
        "(0.240185, 1.544196, -0.062293)",
        "(0.240059, 1.544654, -0.065165)",
        "(0.239798, 1.545325, -0.071065)",
        "(0.239517, 1.545549, -0.077107)",
        "(0.239246, 1.545389, -0.083240)",
        "(0.238844, 1.544869, -0.089489)",
        "(0.238544, 1.544505, -0.092635)",
        "(0.237875, 1.543466, -0.098952)",
        "(0.237071, 1.542246, -0.105429)",
        "(0.236209, 1.540693, -0.112001)",
        "(0.235322, 1.538804, -0.118564)",
        "(0.234977, 1.537675, -0.121871)",
        "(0.234230, 1.535320, -0.128439)",
        "(0.233535, 1.532691, -0.134961)",
        "(0.232901, 1.529715, -0.141579)",
        "(0.232329, 1.526427, -0.148242)",
        "(0.232103, 1.524752, -0.151562)",
        "(0.231800, 1.521188, -0.158202)",
        "(0.231647, 1.517311, -0.164812)",
        "(0.231607, 1.513096, -0.171208)",
        "(0.231623, 1.510870, -0.174297)",
        "(0.231837, 1.506275, -0.180404)",
        "(0.232116, 1.501456, -0.186368)",
        "(0.232358, 1.496254, -0.192170)",
        "(0.232773, 1.490709, -0.197826)",
        "(0.233122, 1.484832, -0.203312)",
        "(0.233332, 1.481799, -0.205945)",
        "(0.233775, 1.475348, -0.210868)",
        "(0.234109, 1.468207, -0.215254)",
        "(0.234401, 1.460530, -0.219061)",
        "(0.234489, 1.452337, -0.222349)",
        "(0.234446, 1.448060, -0.223811)",
        "(0.234444, 1.439304, -0.226536)",
        "(0.234271, 1.430330, -0.229028)",
        "(0.234151, 1.421254, -0.231264)",
        "(0.234141, 1.412156, -0.233136)",
        "(0.234098, 1.407589, -0.233819)",
        "(0.234129, 1.398399, -0.234739)",
        "(0.234299, 1.389168, -0.235131)",
        "(0.234812, 1.379882, -0.234981)",
        "(0.235464, 1.370503, -0.234357)",
        "(0.235711, 1.365754, -0.233848)",
        "(0.236265, 1.356209, -0.232588)",
        "(0.236925, 1.346552, -0.231073)",
        "(0.237776, 1.336800, -0.229198)",
        "(0.238162, 1.331944, -0.228127)",
        "(0.238823, 1.322292, -0.225690)",
        "(0.239362, 1.312703, -0.222720)",
        "(0.239919, 1.303276, -0.219349)",
        "(0.240544, 1.294055, -0.215595)",
        "(0.241153, 1.285082, -0.211324)",
        "(0.241356, 1.280646, -0.208956)",
        "(0.241595, 1.271971, -0.203728)",
        "(0.241870, 1.263809, -0.197656)",
        "(0.242074, 1.256203, -0.190958)",
        "(0.242240, 1.249168, -0.183654)",
        "(0.242224, 1.245905, -0.179792)",
        "(0.242055, 1.239789, -0.171770)",
        "(0.241795, 1.234491, -0.163148)",
        "(0.241505, 1.230071, -0.153726)",
        "(0.241217, 1.226494, -0.143110)",
        "(0.241048, 1.225261, -0.137919)",
        "(0.240835, 1.223447, -0.127331)",
        "(0.240653, 1.222565, -0.116298)",
        "(0.240486, 1.222598, -0.104961)",
        "(0.240465, 1.223587, -0.093544)",
        "(0.240539, 1.224566, -0.087896)",
        "(0.240600, 1.227201, -0.076802)",
        "(0.240245, 1.230786, -0.066071)",
        "(0.239542, 1.235576, -0.055792)",
        "(0.238799, 1.241784, -0.045986)",
        "(0.238404, 1.245475, -0.041342)",
        "(0.237578, 1.253734, -0.032615)",
        "(0.236683, 1.263281, -0.024925)",
        "(0.235455, 1.273957, -0.018214)",
        "(0.233931, 1.285511, -0.012445)",
        "(0.233188, 1.291689, -0.009948)",
        "(0.231706, 1.304492, -0.005529)",
        "(0.230020, 1.317800, -0.001939)",
        "(0.228435, 1.331598, 0.000970)",
        "(0.226920, 1.345649, 0.003127)",
        "(0.226334, 1.352826, 0.003878)",
        "(0.225334, 1.367063, 0.005007)",
        "(0.224483, 1.381127, 0.005663)",
        "(0.224069, 1.395012, 0.005650)",
        "(0.223860, 1.401726, 0.005613)",
        "(0.223336, 1.414803, 0.005211)",
        "(0.223293, 1.427496, 0.004180)",
        "(0.223626, 1.439732, 0.002674)",
        "(0.224045, 1.451488, 0.000716)",
        "(0.224258, 1.457151, -0.000441)",
        "(0.224730, 1.468004, -0.002945)",
        "(0.225104, 1.478151, -0.005796)",
        "(0.225539, 1.487642, -0.009123)",
        "(0.226371, 1.496430, -0.012776)",
        "(0.227303, 1.504618, -0.016795)",
        "(0.227797, 1.508414, -0.018908)",
        "(0.228587, 1.515530, -0.023240)",
        "(0.229129, 1.521898, -0.027671)",
        "(0.229557, 1.527808, -0.032367)",
        "(0.229878, 1.533226, -0.037355)",
        "(0.229939, 1.535647, -0.039895)",
        "(0.229894, 1.540208, -0.045004)",
        "(0.229742, 1.544351, -0.050364)",
        "(0.229600, 1.548094, -0.056005)",
        "(0.229496, 1.551371, -0.061759)",
        "(0.229528, 1.552775, -0.064648)",
        "(0.229711, 1.555127, -0.070582)",
        "(0.229952, 1.556840, -0.076699)",
        "(0.230135, 1.557985, -0.082947)",
        "(0.230361, 1.558818, -0.089683)",
        "(0.230425, 1.559061, -0.093195)",
        "(0.230521, 1.559278, -0.100460)",
        "(0.230629, 1.559094, -0.107967)",
        "(0.230690, 1.558490, -0.115684)",
        "(0.230836, 1.557428, -0.123627)",
        "(0.230976, 1.556641, -0.127682)",
        "(0.231030, 1.554676, -0.135922)",
        "(0.231022, 1.552170, -0.144323)",
        "(0.230897, 1.549169, -0.152944)",
        "(0.230813, 1.545649, -0.161787)",
        "(0.230807, 1.543668, -0.166286)",
        "(0.230911, 1.539418, -0.175415)",
        "(0.230992, 1.534682, -0.184613)",
        "(0.230943, 1.529458, -0.193613)",
        "(0.230969, 1.526616, -0.198047)",
        "(0.231092, 1.520724, -0.206981)",
        "(0.231342, 1.514267, -0.215854)",
        "(0.231606, 1.507381, -0.224519)",
        "(0.231820, 1.499952, -0.232900)",
        "(0.231956, 1.496002, -0.236924)",
        "(0.232333, 1.487818, -0.244750)",
        "(0.232728, 1.479267, -0.252058)",
        "(0.233036, 1.470135, -0.258749)",
        "(0.233456, 1.460328, -0.264697)",
        "(0.233717, 1.455137, -0.267338)",
        "(0.234297, 1.444132, -0.272039)",
        "(0.235129, 1.432305, -0.275938)",
        "(0.235950, 1.419847, -0.279205)",
        "(0.236752, 1.406898, -0.281846)",
        "(0.237270, 1.400181, -0.282713)",
        "(0.238469, 1.386775, -0.284078)",
        "(0.239803, 1.373341, -0.284546)",
        "(0.241257, 1.359924, -0.284071)",
        "(0.242852, 1.346595, -0.282683)",
        "(0.243735, 1.340033, -0.281642)",
        "(0.245486, 1.327029, -0.279076)",
        "(0.247212, 1.314354, -0.275716)",
        "(0.248761, 1.301951, -0.271356)",
        "(0.250146, 1.289937, -0.266078)",
        "(0.250825, 1.284119, -0.263006)",
        "(0.252225, 1.272950, -0.256427)",
        "(0.253481, 1.262443, -0.249106)",
        "(0.254468, 1.252436, -0.240963)",
        "(0.255333, 1.243103, -0.231869)",
        "(0.255696, 1.238635, -0.227007)",
        "(0.256186, 1.230334, -0.216650)",
        "(0.256648, 1.223031, -0.205751)",
        "(0.256736, 1.216293, -0.194610)",
        "(0.256742, 1.210398, -0.183066)",
        "(0.256712, 1.207574, -0.177224)",
        "(0.256514, 1.203025, -0.165206)",
        "(0.256519, 1.199297, -0.153227)",
        "(0.256515, 1.196323, -0.141271)",
        "(0.256611, 1.194184, -0.129511)",
        "(0.256688, 1.193415, -0.123693)",
        "(0.256892, 1.192302, -0.112211)",
        "(0.256967, 1.191894, -0.101196)",
        "(0.256997, 1.192582, -0.090911)",
        "(0.257060, 1.194342, -0.081389)",
        "(0.257083, 1.195510, -0.076765)",
        "(0.257176, 1.198517, -0.067711)",
        "(0.257281, 1.201932, -0.058712)",
        "(0.257412, 1.206184, -0.050303)",
        "(0.257265, 1.210825, -0.042264)",
        "(0.257089, 1.213503, -0.038474)",
        "(0.256628, 1.219222, -0.031185)",
        "(0.255849, 1.225821, -0.024509)",
        "(0.254816, 1.233210, -0.018296)",
        "(0.253490, 1.241846, -0.012836)",
        "(0.252765, 1.246518, -0.010322)",
        "(0.251109, 1.256358, -0.005635)",
        "(0.249310, 1.266935, -0.001570)",
        "(0.247492, 1.278245, 0.001875)",
        "(0.245487, 1.290116, 0.004765)",
        "(0.244404, 1.296406, 0.005867)",
        "(0.242142, 1.308978, 0.007770)",
        "(0.239903, 1.321879, 0.009097)",
        "(0.237514, 1.334844, 0.010019)",
        "(0.235070, 1.348017, 0.010408)",
        "(0.233848, 1.354531, 0.010456)",
        "(0.231518, 1.367610, 0.010264)",
        "(0.229613, 1.380522, 0.009597)",
        "(0.227729, 1.393153, 0.008525)",
        "(0.226295, 1.405533, 0.006880)",
        "(0.225653, 1.411532, 0.005821)",
        "(0.224207, 1.423232, 0.003413)",
        "(0.222738, 1.434416, 0.000517)",
        "(0.221265, 1.445031, -0.002783)",
        "(0.220212, 1.455196, -0.006606)",
        "(0.219731, 1.460024, -0.008666)",
        "(0.218959, 1.469290, -0.012910)",
        "(0.218517, 1.478021, -0.017459)",
        "(0.218371, 1.486237, -0.022343)",
        "(0.218569, 1.493904, -0.027445)",
        "(0.218659, 1.497554, -0.030082)",
        "(0.218927, 1.504300, -0.035592)",
        "(0.219362, 1.510312, -0.041543)",
        "(0.219735, 1.515803, -0.047857)",
        "(0.220328, 1.520766, -0.054551)",
        "(0.220770, 1.525067, -0.061392)",
        "(0.221025, 1.526953, -0.064893)",
        "(0.221730, 1.530402, -0.072032)",
        "(0.222638, 1.533235, -0.079374)",
        "(0.223442, 1.535421, -0.086794)",
        "(0.223816, 1.536330, -0.090563)",
        "(0.224386, 1.537706, -0.098155)",
        "(0.224714, 1.538543, -0.105912)",
        "(0.225066, 1.539087, -0.113840)",
        "(0.225203, 1.539217, -0.121773)",
        "(0.225166, 1.539047, -0.125747)",
        "(0.225175, 1.538428, -0.133709)",
        "(0.225187, 1.537399, -0.141633)",
        "(0.224939, 1.535933, -0.149471)",
        "(0.224587, 1.534014, -0.157299)",
        "(0.224378, 1.532873, -0.161187)",
        "(0.223973, 1.530282, -0.168910)",
        "(0.223677, 1.527390, -0.176583)",
        "(0.223448, 1.524103, -0.184331)",
        "(0.223414, 1.520753, -0.191599)",
        "(0.223537, 1.519030, -0.195132)",
        "(0.223864, 1.515296, -0.201887)",
        "(0.224313, 1.511210, -0.208205)",
        "(0.224924, 1.506826, -0.214252)",
        "(0.225395, 1.502139, -0.219976)",
        "(0.225598, 1.499695, -0.222668)",
        "(0.226003, 1.494633, -0.227810)",
        "(0.226555, 1.489294, -0.232492)",
        "(0.227209, 1.483712, -0.236715)",
        "(0.227765, 1.477816, -0.240633)",
        "(0.228127, 1.474734, -0.242538)",
        "(0.228872, 1.468462, -0.246333)",
        "(0.229499, 1.461997, -0.250055)",
        "(0.229952, 1.455288, -0.253594)",
        "(0.230574, 1.448332, -0.256933)",
        "(0.231028, 1.444811, -0.258515)",
        "(0.232171, 1.437850, -0.261565)",
        "(0.233372, 1.430624, -0.264348)",
        "(0.234637, 1.422984, -0.266926)",
        "(0.235918, 1.415534, -0.269568)",
        "(0.236534, 1.411714, -0.270833)",
        "(0.237781, 1.403928, -0.273190)",
        "(0.239385, 1.396355, -0.275240)",
        "(0.241246, 1.388311, -0.276723)",
        "(0.243058, 1.379819, -0.277810)",
        "(0.243897, 1.375476, -0.278264)",
        "(0.245823, 1.366427, -0.278789)",
        "(0.247786, 1.357330, -0.279087)",
        "(0.250098, 1.347684, -0.278788)",
        "(0.252599, 1.337561, -0.278105)",
        "(0.253894, 1.332287, -0.277575)",
        "(0.256627, 1.321376, -0.276187)",
        "(0.259297, 1.309789, -0.274215)",
        "(0.262083, 1.297898, -0.271786)",
        "(0.265057, 1.285568, -0.268773)",
        "(0.266555, 1.279329, -0.267093)",
        "(0.269583, 1.266963, -0.263632)",
        "(0.272553, 1.254690, -0.259682)",
        "(0.275416, 1.242674, -0.254864)",
        "(0.278410, 1.230882, -0.248526)",
        "(0.280089, 1.225468, -0.244748)",
        "(0.283033, 1.215338, -0.236772)",
        "(0.285756, 1.206252, -0.228213)",
        "(0.288180, 1.198304, -0.219540)",
        "(0.289740, 1.191192, -0.210959)",
        "(0.290361, 1.187963, -0.206633)",
        "(0.291406, 1.182777, -0.198074)",
        "(0.292370, 1.178867, -0.189675)",
        "(0.292871, 1.175822, -0.181388)",
        "(0.293010, 1.173702, -0.173301)",
        "(0.293070, 1.172955, -0.169315)",
        "(0.293074, 1.172134, -0.161667)",
        "(0.292891, 1.172184, -0.154532)",
        "(0.292642, 1.172632, -0.147739)",
        "(0.292106, 1.173400, -0.141076)",
        "(0.291803, 1.173925, -0.137749)",
        "(0.291073, 1.174893, -0.130754)",
        "(0.290265, 1.175902, -0.123201)",
        "(0.289420, 1.177085, -0.115174)",
        "(0.288396, 1.178734, -0.107203)",
        "(0.287781, 1.179816, -0.103274)",
        "(0.286076, 1.182125, -0.095316)",
        "(0.283929, 1.184879, -0.087058)",
        "(0.281770, 1.188522, -0.078574)",
        "(0.279420, 1.192867, -0.069836)",
        "(0.278201, 1.195371, -0.065354)",
        "(0.275749, 1.200903, -0.056432)",
        "(0.273091, 1.207441, -0.047754)",
        "(0.270157, 1.214996, -0.039371)",
        "(0.267063, 1.223775, -0.031568)",
        "(0.265572, 1.228728, -0.027953)",
        "(0.262531, 1.239331, -0.021205)",
        "(0.259545, 1.251128, -0.015369)",
        "(0.256635, 1.263897, -0.010339)",
        "(0.253665, 1.277772, -0.006381)",
        "(0.252268, 1.284995, -0.004748)",
        "(0.249577, 1.299586, -0.001858)",
        "(0.247080, 1.314346, 0.000473)",
        "(0.244767, 1.329258, 0.002058)",
        "(0.242443, 1.344187, 0.003128)",
        "(0.241512, 1.351674, 0.003446)",
        "(0.239920, 1.366514, 0.003788)",
        "(0.238819, 1.381055, 0.003818)",
        "(0.237751, 1.395181, 0.003600)",
        "(0.236759, 1.408750, 0.003157)",
        "(0.236248, 1.415327, 0.002852)",
        "(0.235665, 1.428028, 0.001974)",
        "(0.235255, 1.440235, 0.000687)",
        "(0.234729, 1.451924, -0.001010)",
        "(0.234308, 1.463022, -0.003157)",
        "(0.234100, 1.468343, -0.004366)",
        "(0.233611, 1.478344, -0.006934)",
        "(0.233381, 1.487896, -0.009788)",
        "(0.233606, 1.496776, -0.013243)",
        "(0.233770, 1.505239, -0.016894)",
        "(0.233754, 1.509186, -0.018853)",
        "(0.233645, 1.516762, -0.023117)",
        "(0.233563, 1.524002, -0.027726)",
        "(0.233580, 1.530793, -0.032712)",
        "(0.233595, 1.537061, -0.037927)",
        "(0.233490, 1.539940, -0.040623)",
        "(0.233224, 1.545401, -0.046109)",
        "(0.233223, 1.550348, -0.051941)",
        "(0.233064, 1.554671, -0.057918)",
        "(0.232785, 1.558337, -0.063978)",
        "(0.232742, 1.559904, -0.067177)",
        "(0.232648, 1.562679, -0.073723)",
        "(0.232360, 1.564575, -0.080444)",
        "(0.231954, 1.565937, -0.087379)",
        "(0.231609, 1.566526, -0.094695)",
        "(0.231360, 1.566555, -0.098437)",
        "(0.230800, 1.566245, -0.106061)",
        "(0.230408, 1.565122, -0.114039)",
        "(0.229995, 1.563348, -0.122104)",
        "(0.229543, 1.560655, -0.130497)",
        "(0.229382, 1.558992, -0.134887)",
        "(0.229180, 1.555302, -0.143758)",
        "(0.229244, 1.550965, -0.152944)",
        "(0.229482, 1.545918, -0.162472)",
        "(0.229916, 1.540110, -0.172288)",
        "(0.230066, 1.536892, -0.177242)",
        "(0.230257, 1.529799, -0.186864)",
        "(0.230633, 1.522188, -0.196326)",
        "(0.231139, 1.513958, -0.205436)",
        "(0.231849, 1.505029, -0.214032)",
        "(0.232304, 1.500310, -0.218147)",
        "(0.233256, 1.490225, -0.225833)",
        "(0.234188, 1.479535, -0.232676)",
        "(0.235037, 1.467844, -0.238279)",
        "(0.235877, 1.455244, -0.242784)",
        "(0.236374, 1.448653, -0.244602)",
        "(0.237375, 1.435052, -0.247716)",
        "(0.238496, 1.421088, -0.250329)",
        "(0.239709, 1.406984, -0.252421)",
        "(0.241147, 1.392992, -0.254053)",
        "(0.241902, 1.385966, -0.254597)",
        "(0.243515, 1.371903, -0.255149)",
        "(0.245263, 1.357934, -0.254857)",
        "(0.247194, 1.344144, -0.253812)",
        "(0.249549, 1.330795, -0.252041)",
        "(0.250833, 1.324296, -0.250813)",
        "(0.253432, 1.311659, -0.247750)",
        "(0.256104, 1.299583, -0.243892)",
        "(0.258541, 1.288023, -0.239439)",
        "(0.260924, 1.277050, -0.234350)",
        "(0.262052, 1.271830, -0.231619)",
        "(0.264135, 1.261588, -0.225951)",
        "(0.266062, 1.251807, -0.219773)",
        "(0.267699, 1.242455, -0.213195)",
        "(0.269058, 1.233697, -0.206466)",
        "(0.269561, 1.229498, -0.203064)",
        "(0.270283, 1.221446, -0.196146)",
        "(0.270806, 1.214201, -0.189087)",
        "(0.271223, 1.207847, -0.181928)",
        "(0.271784, 1.202762, -0.174722)",
        "(0.272089, 1.200704, -0.171144)",
        "(0.272539, 1.197074, -0.163883)",
        "(0.272752, 1.194208, -0.156306)",
        "(0.272919, 1.192152, -0.148514)",
        "(0.273001, 1.190857, -0.140723)",
        "(0.273019, 1.190521, -0.136836)",
        "(0.272980, 1.190210, -0.129068)",
        "(0.272747, 1.190298, -0.121186)",
        "(0.272547, 1.190849, -0.113253)",
        "(0.272402, 1.191840, -0.105438)",
        "(0.272308, 1.192495, -0.101566)",
        "(0.272095, 1.194072, -0.093735)",
        "(0.271831, 1.195818, -0.086448)",
        "(0.271612, 1.197928, -0.079237)",
        "(0.271363, 1.200313, -0.071979)",
        "(0.271214, 1.201585, -0.068376)",
        "(0.270888, 1.204278, -0.061375)",
        "(0.270422, 1.207092, -0.054648)",
        "(0.269899, 1.210328, -0.048310)",
        "(0.269257, 1.213893, -0.042318)",
        "(0.268849, 1.215833, -0.039449)",
        "(0.268046, 1.220036, -0.033981)",
        "(0.267102, 1.224698, -0.028786)",
        "(0.266063, 1.229900, -0.023882)",
        "(0.264904, 1.235595, -0.019257)",
        "(0.264224, 1.238784, -0.017120)",
        "(0.262812, 1.245481, -0.013131)",
        "(0.261212, 1.252730, -0.009489)",
        "(0.259635, 1.260488, -0.006186)",
        "(0.257955, 1.268594, -0.003294)",
        "(0.257164, 1.272782, -0.002014)",
        "(0.255549, 1.281261, 0.000340)",
        "(0.254002, 1.289972, 0.002268)",
        "(0.252558, 1.298788, 0.003831)",
        "(0.251229, 1.307680, 0.005081)",
        "(0.250605, 1.312226, 0.005591)",
        "(0.249393, 1.321303, 0.006531)",
        "(0.248196, 1.330378, 0.007177)",
        "(0.247009, 1.339517, 0.007450)",
        "(0.245832, 1.348702, 0.007407)",
        "(0.245263, 1.353277, 0.007261)",
        "(0.244143, 1.362412, 0.006817)",
        "(0.243059, 1.371409, 0.006275)",
        "(0.241872, 1.380171, 0.005665)",
        "(0.240662, 1.388737, 0.005001)",
        "(0.240069, 1.392925, 0.004623)",
        "(0.238773, 1.401200, 0.003784)",
        "(0.237567, 1.409356, 0.002831)",
        "(0.236263, 1.417460, 0.001638)",
        "(0.234941, 1.425511, 0.000231)",
        "(0.234383, 1.429540, -0.000636)",
        "(0.233542, 1.437661, -0.002712)",
        "(0.232775, 1.445770, -0.005242)",
        "(0.231801, 1.453588, -0.008108)",
        "(0.230735, 1.461115, -0.011399)",
        "(0.230206, 1.464734, -0.013232)",
        "(0.229308, 1.471802, -0.017136)",
        "(0.228514, 1.478380, -0.021347)",
        "(0.227864, 1.484474, -0.025897)",
        "(0.227438, 1.489980, -0.030862)",
        "(0.227147, 1.492473, -0.033441)",
        "(0.226594, 1.497117, -0.038827)",
        "(0.226244, 1.501310, -0.044634)",
        "(0.225940, 1.505005, -0.050692)",
        "(0.225813, 1.508276, -0.057167)",
        "(0.225799, 1.509727, -0.060579)",
        "(0.225836, 1.512354, -0.067711)",
        "(0.225902, 1.514533, -0.075193)",
        "(0.225957, 1.516253, -0.083084)",
        "(0.226099, 1.517581, -0.091431)",
        "(0.226304, 1.518069, -0.095793)",
        "(0.226750, 1.518673, -0.104793)",
        "(0.227449, 1.518735, -0.114143)",
        "(0.228394, 1.518176, -0.123699)",
        "(0.229603, 1.517063, -0.133450)",
        "(0.230240, 1.516250, -0.138387)",
        "(0.231415, 1.514223, -0.148279)",
        "(0.232663, 1.511564, -0.158098)",
        "(0.233930, 1.508184, -0.167778)",
        "(0.235095, 1.504167, -0.177275)",
        "(0.235646, 1.501927, -0.181953)",
        "(0.236779, 1.497136, -0.191249)",
        "(0.238031, 1.491738, -0.200334)",
        "(0.239248, 1.485776, -0.209063)",
        "(0.240564, 1.479439, -0.217542)",
        "(0.241272, 1.476056, -0.221631)",
        "(0.242428, 1.469181, -0.229568)",
        "(0.243442, 1.461947, -0.236992)",
        "(0.244605, 1.454399, -0.243946)",
        "(0.245918, 1.446537, -0.250456)",
        "(0.246613, 1.442499, -0.253542)",
        "(0.247972, 1.434191, -0.259414)",
        "(0.249345, 1.425634, -0.264788)",
        "(0.250783, 1.416885, -0.269574)",
        "(0.252284, 1.407941, -0.273623)",
        "(0.253106, 1.403419, -0.275348)",
        "(0.254703, 1.394230, -0.278556)",
        "(0.256357, 1.384926, -0.281122)",
        "(0.258070, 1.375449, -0.283103)",
        "(0.259806, 1.365757, -0.284126)",
        "(0.260705, 1.360909, -0.284400)",
        "(0.262499, 1.351144, -0.284325)",
        "(0.264181, 1.341258, -0.283165)",
        "(0.265840, 1.331208, -0.281238)",
        "(0.267362, 1.320934, -0.278200)",
        "(0.268134, 1.315778, -0.276352)",
        "(0.269430, 1.305360, -0.272373)",
        "(0.270382, 1.294966, -0.267745)",
        "(0.271227, 1.284655, -0.262485)",
        "(0.271953, 1.274561, -0.256448)",
        "(0.272335, 1.269668, -0.253198)",
        "(0.273049, 1.260196, -0.246539)",
        "(0.273600, 1.251086, -0.239479)",
        "(0.274026, 1.242437, -0.231985)",
        "(0.274433, 1.234444, -0.224113)",
        "(0.274602, 1.230725, -0.220085)",
        "(0.274939, 1.223779, -0.211966)",
        "(0.275113, 1.217341, -0.203730)",
        "(0.275115, 1.211558, -0.195164)",
        "(0.275097, 1.206248, -0.186370)",
        "(0.275047, 1.203990, -0.181843)",
        "(0.274947, 1.199819, -0.172815)",
        "(0.274611, 1.196258, -0.163632)",
        "(0.274124, 1.193195, -0.154263)",
        "(0.273433, 1.190838, -0.144724)",
        "(0.273018, 1.189878, -0.139931)",
        "(0.272068, 1.188308, -0.130397)",
        "(0.270871, 1.187212, -0.120825)",
        "(0.269642, 1.186779, -0.111349)",
        "(0.268353, 1.187059, -0.102110)",
        "(0.267659, 1.187540, -0.097600)",
        "(0.266139, 1.189139, -0.088802)",
        "(0.264629, 1.191729, -0.080199)",
        "(0.263094, 1.195087, -0.071718)",
        "(0.261551, 1.199700, -0.063576)",
        "(0.260791, 1.202333, -0.059634)",
        "(0.259192, 1.207983, -0.051930)",
        "(0.257615, 1.214647, -0.044664)",
        "(0.256151, 1.222054, -0.037769)",
        "(0.254735, 1.230130, -0.031355)",
        "(0.253998, 1.234189, -0.028203)",
        "(0.252537, 1.242770, -0.022414)",
        "(0.251129, 1.251685, -0.017143)",
        "(0.249741, 1.260754, -0.012382)",
        "(0.248380, 1.270000, -0.008167)",
        "(0.247696, 1.274672, -0.006203)",
        "(0.246444, 1.284219, -0.002743)",
        "(0.245155, 1.293974, 0.000166)",
        "(0.243764, 1.303933, 0.002559)",
        "(0.242385, 1.314130, 0.004488)",
        "(0.241626, 1.319282, 0.005283)",
        "(0.240127, 1.329704, 0.006643)",
        "(0.238751, 1.340250, 0.007681)",
        "(0.237397, 1.350740, 0.008447)",
        "(0.236091, 1.361181, 0.008897)",
        "(0.235460, 1.366401, 0.009007)",
        "(0.233971, 1.376635, 0.009209)",
        "(0.232679, 1.386923, 0.009054)",
        "(0.231580, 1.397281, 0.008537)",
        "(0.230553, 1.407542, 0.007687)",
        "(0.230015, 1.412652, 0.007131)",
        "(0.228884, 1.422758, 0.005711)",
        "(0.227672, 1.432663, 0.003841)",
        "(0.226513, 1.442406, 0.001359)",
        "(0.225554, 1.451849, -0.001659)",
        "(0.225192, 1.456409, -0.003388)",
        "(0.224443, 1.465242, -0.007295)",
        "(0.223855, 1.473740, -0.011959)",
        "(0.223774, 1.481933, -0.017432)",
        "(0.223913, 1.489580, -0.023422)",
        "(0.223976, 1.493212, -0.026623)",
        "(0.224218, 1.500031, -0.033344)",
        "(0.224587, 1.506326, -0.040525)",
        "(0.225043, 1.512017, -0.048129)",
        "(0.225435, 1.517068, -0.056027)",
        "(0.225719, 1.519309, -0.060135)",
        "(0.226424, 1.523326, -0.068570)",
        "(0.227157, 1.526631, -0.077471)",
        "(0.227822, 1.529022, -0.086013)",
        "(0.228390, 1.530833, -0.094879)",
        "(0.228618, 1.531481, -0.099445)",
        "(0.228864, 1.532440, -0.108821)",
        "(0.228950, 1.532943, -0.118502)",
        "(0.228956, 1.532972, -0.128265)",
        "(0.228924, 1.532601, -0.138147)",
        "(0.228967, 1.532213, -0.143128)",
        "(0.229043, 1.531201, -0.153037)",
        "(0.229107, 1.529680, -0.162808)",
        "(0.229214, 1.527773, -0.172411)",
        "(0.229346, 1.525474, -0.181804)",
        "(0.229495, 1.524113, -0.186378)",
        "(0.229712, 1.521084, -0.195291)",
        "(0.229854, 1.517568, -0.204012)",
        "(0.230091, 1.513596, -0.212514)",
        "(0.230234, 1.509229, -0.220816)",
        "(0.230362, 1.506815, -0.224831)",
        "(0.230664, 1.501544, -0.232598)",
        "(0.230872, 1.495642, -0.239864)",
        "(0.231114, 1.489194, -0.246758)",
        "(0.231395, 1.482127, -0.253233)",
        "(0.231576, 1.478372, -0.256219)",
        "(0.231919, 1.470479, -0.261719)",
        "(0.232071, 1.461824, -0.266553)",
        "(0.232321, 1.452652, -0.270928)",
        "(0.232675, 1.443142, -0.274968)",
        "(0.232865, 1.438220, -0.276821)",
        "(0.233337, 1.428098, -0.280272)",
        "(0.233982, 1.417495, -0.283362)",
        "(0.234492, 1.406523, -0.286198)",
        "(0.235165, 1.395189, -0.288692)",
        "(0.235497, 1.389434, -0.289881)",
        "(0.236305, 1.377701, -0.292124)",
        "(0.237393, 1.365917, -0.294218)",
        "(0.238652, 1.353985, -0.296038)",
        "(0.239840, 1.341892, -0.297662)",
        "(0.240424, 1.335806, -0.298167)",
        "(0.241445, 1.323341, -0.298571)",
        "(0.242148, 1.310664, -0.298135)",
        "(0.242756, 1.297913, -0.297021)",
        "(0.243258, 1.285389, -0.295272)",
        "(0.243449, 1.279199, -0.293997)",
        "(0.243793, 1.266796, -0.290675)",
        "(0.244139, 1.254515, -0.285970)",
        "(0.244493, 1.242543, -0.280159)",
        "(0.245131, 1.231325, -0.273466)",
        "(0.245464, 1.225973, -0.269722)",
        "(0.246136, 1.215594, -0.261492)",
        "(0.246754, 1.205742, -0.252098)",
        "(0.247394, 1.196383, -0.241582)",
        "(0.248223, 1.187980, -0.229995)",
        "(0.248707, 1.184062, -0.224024)",
        "(0.249659, 1.176910, -0.211332)",
        "(0.250637, 1.170704, -0.198018)",
        "(0.251729, 1.165473, -0.184280)",
        "(0.252730, 1.161100, -0.170184)",
        "(0.253185, 1.159322, -0.162972)",
        "(0.254077, 1.156494, -0.148419)",
        "(0.254853, 1.154750, -0.133986)",
        "(0.255581, 1.154304, -0.119890)",
        "(0.256305, 1.155020, -0.105918)",
        "(0.256688, 1.155805, -0.098990)",
        "(0.257468, 1.158034, -0.085355)",
        "(0.258180, 1.161298, -0.072352)",
        "(0.258697, 1.165415, -0.060165)",
        "(0.258865, 1.170433, -0.049024)",
        "(0.258745, 1.173318, -0.043968)",
        "(0.258162, 1.179554, -0.034629)",
        "(0.257041, 1.186528, -0.026384)",
        "(0.255624, 1.194253, -0.019056)",
        "(0.253842, 1.202694, -0.012685)",
        "(0.252878, 1.207229, -0.009876)",
        "(0.250697, 1.216612, -0.004674)",
        "(0.248355, 1.226574, -0.000213)",
        "(0.246029, 1.237080, 0.003550)",
        "(0.243587, 1.247895, 0.006717)",
        "(0.242464, 1.253463, 0.008075)",
        "(0.240168, 1.264677, 0.010406)",
        "(0.237903, 1.276093, 0.012224)",
        "(0.235794, 1.287594, 0.013594)",
        "(0.233556, 1.299075, 0.014570)",
        "(0.232418, 1.304806, 0.014963)",
        "(0.229998, 1.316156, 0.015551)",
        "(0.227613, 1.327759, 0.015137)",
        "(0.225086, 1.339370, 0.014251)",
        "(0.222571, 1.350717, 0.013369)",
        "(0.221420, 1.356379, 0.012875)",
        "(0.219227, 1.367447, 0.011885)",
        "(0.217422, 1.378555, 0.010702)",
        "(0.216010, 1.389512, 0.009415)",
        "(0.214733, 1.400337, 0.007853)",
        "(0.214116, 1.405609, 0.006971)",
        "(0.212855, 1.416092, 0.005175)",
        "(0.211691, 1.426439, 0.003129)",
        "(0.211018, 1.436663, 0.000780)",
        "(0.210504, 1.446694, -0.001798)",
        "(0.210260, 1.451576, -0.003179)",
        "(0.209903, 1.461176, -0.006096)",
        "(0.209712, 1.470445, -0.009332)",
        "(0.209578, 1.479378, -0.012896)",
        "(0.209661, 1.487989, -0.016818)",
        "(0.209849, 1.492127, -0.018906)",
        "(0.210526, 1.500155, -0.023355)",
        "(0.211271, 1.507669, -0.028049)",
        "(0.211932, 1.514695, -0.032856)",
        "(0.212985, 1.521163, -0.038076)",
        "(0.213610, 1.524196, -0.040800)",
        "(0.214829, 1.529962, -0.046382)",
        "(0.216205, 1.535045, -0.052213)",
        "(0.217548, 1.539543, -0.058179)",
        "(0.218845, 1.543556, -0.064431)",
        "(0.219467, 1.545364, -0.067732)",
        "(0.220764, 1.548739, -0.074632)",
        "(0.222146, 1.551657, -0.081832)",
        "(0.223581, 1.554125, -0.089048)",
        "(0.225000, 1.556077, -0.096296)",
        "(0.225717, 1.556860, -0.099976)",
        "(0.227298, 1.558183, -0.107433)",
        "(0.228792, 1.559041, -0.114947)",
        "(0.230113, 1.559612, -0.122476)",
        "(0.231210, 1.559819, -0.129899)",
        "(0.231717, 1.559837, -0.133549)",
        "(0.232642, 1.559620, -0.140726)",
        "(0.233500, 1.559197, -0.147747)",
        "(0.234271, 1.558560, -0.154579)",
        "(0.234797, 1.557793, -0.161259)",
        "(0.234990, 1.557341, -0.164473)",
        "(0.235423, 1.556416, -0.170860)",
        "(0.236094, 1.555400, -0.177099)",
        "(0.236855, 1.554236, -0.183225)",
        "(0.237724, 1.552807, -0.189216)",
        "(0.238216, 1.551980, -0.192162)",
        "(0.239178, 1.550191, -0.197943)",
        "(0.239946, 1.548119, -0.203611)",
        "(0.240777, 1.545700, -0.209165)",
        "(0.241523, 1.542852, -0.214611)",
        "(0.241833, 1.541280, -0.217311)",
        "(0.242354, 1.537756, -0.222597)",
        "(0.242954, 1.533815, -0.227836)",
        "(0.243540, 1.529546, -0.233046)",
        "(0.243918, 1.524904, -0.238192)",
        "(0.244079, 1.522423, -0.240713)",
        "(0.244381, 1.517215, -0.245645)",
        "(0.244629, 1.511577, -0.250374)",
        "(0.244982, 1.505478, -0.254872)",
        "(0.245339, 1.499007, -0.259219)",
        "(0.245500, 1.495656, -0.261345)",
        "(0.245879, 1.488814, -0.265565)",
        "(0.246203, 1.481626, -0.269652)",
        "(0.246601, 1.474169, -0.273562)",
        "(0.247154, 1.466573, -0.277185)",
        "(0.247421, 1.462724, -0.278939)",
        "(0.247864, 1.454833, -0.282374)",
        "(0.248395, 1.446745, -0.285667)",
        "(0.248944, 1.438526, -0.288787)",
        "(0.249433, 1.430297, -0.291654)",
        "(0.249574, 1.426188, -0.293063)",
        "(0.249899, 1.418031, -0.295741)",
        "(0.250316, 1.409922, -0.298207)",
        "(0.250672, 1.401790, -0.300344)",
        "(0.251093, 1.393697, -0.302045)",
        "(0.251288, 1.389687, -0.302712)",
        "(0.251610, 1.381641, -0.303855)",
        "(0.252087, 1.373618, -0.304680)",
        "(0.252592, 1.365527, -0.305254)",
        "(0.252882, 1.357306, -0.305497)",
        "(0.253011, 1.352842, -0.305441)",
        "(0.253306, 1.344638, -0.305106)",
        "(0.253645, 1.336225, -0.304454)",
        "(0.254053, 1.327655, -0.303427)",
        "(0.254476, 1.318954, -0.302021)",
        "(0.254678, 1.314562, -0.301182)",
        "(0.255127, 1.305787, -0.299297)",
        "(0.255679, 1.296947, -0.297062)",
        "(0.256302, 1.287993, -0.294384)",
        "(0.256907, 1.279009, -0.291217)",
        "(0.257236, 1.274503, -0.289431)",
        "(0.257996, 1.265605, -0.285593)",
        "(0.258861, 1.256878, -0.281450)",
        "(0.259783, 1.248382, -0.276993)",
        "(0.260666, 1.240089, -0.272187)",
        "(0.261004, 1.236009, -0.269573)",
        "(0.261747, 1.228044, -0.264082)",
        "(0.262490, 1.220494, -0.258294)",
        "(0.263196, 1.213423, -0.252220)",
        "(0.263720, 1.206762, -0.245672)",
        "(0.263895, 1.203497, -0.242290)",
        "(0.264218, 1.197505, -0.235234)",
        "(0.264542, 1.192108, -0.227913)",
        "(0.264751, 1.187184, -0.220201)",
        "(0.264951, 1.182787, -0.212070)",
        "(0.265011, 1.180797, -0.207893)",
        "(0.265085, 1.177210, -0.199429)",
        "(0.265153, 1.174299, -0.190810)",
        "(0.265038, 1.171927, -0.181809)",
        "(0.264948, 1.170172, -0.172271)",
        "(0.264908, 1.169548, -0.167319)",
        "(0.264825, 1.168739, -0.157297)",
        "(0.264586, 1.168416, -0.147130)",
        "(0.264249, 1.168645, -0.136819)",
        "(0.263887, 1.169531, -0.126551)",
        "(0.263692, 1.170269, -0.121475)",
        "(0.263254, 1.172250, -0.111616)",
        "(0.262542, 1.174847, -0.102067)",
        "(0.261598, 1.178107, -0.092754)",
        "(0.260610, 1.182122, -0.083664)",
        "(0.260150, 1.184495, -0.079225)",
        "(0.259132, 1.189612, -0.070613)",
        "(0.257995, 1.195284, -0.062387)",
        "(0.256867, 1.201587, -0.054609)",
        "(0.255648, 1.208382, -0.047351)",
        "(0.254995, 1.211864, -0.043872)",
        "(0.253794, 1.219075, -0.037259)",
        "(0.252600, 1.226572, -0.031177)",
        "(0.251279, 1.234263, -0.025484)",
        "(0.250052, 1.242102, -0.020316)",
        "(0.249504, 1.246080, -0.017948)",
        "(0.248277, 1.254057, -0.013515)",
        "(0.246881, 1.261956, -0.009350)",
        "(0.245357, 1.269932, -0.005618)",
        "(0.244107, 1.278083, -0.002338)",
        "(0.243465, 1.282161, -0.000775)",
        "(0.242058, 1.290239, 0.002230)",
        "(0.240723, 1.298271, 0.004903)",
        "(0.239468, 1.306276, 0.007275)",
        "(0.238060, 1.314329, 0.009394)",
        "(0.237379, 1.318462, 0.010322)",
        "(0.235819, 1.326712, 0.011927)",
        "(0.234145, 1.335120, 0.013032)",
        "(0.232479, 1.343794, 0.013912)",
        "(0.230736, 1.352775, 0.014445)",
        "(0.229804, 1.357521, 0.014180)",
        "(0.227756, 1.366847, 0.013979)",
        "(0.226103, 1.376279, 0.013704)",
        "(0.224821, 1.385765, 0.013265)",
        "(0.223511, 1.395188, 0.012748)",
        "(0.222764, 1.399791, 0.012486)",
        "(0.221561, 1.409041, 0.011802)",
        "(0.220609, 1.418240, 0.010759)",
        "(0.219437, 1.427272, 0.009563)",
        "(0.218469, 1.436275, 0.008071)",
        "(0.218016, 1.440728, 0.007201)",
        "(0.217197, 1.449622, 0.005281)",
        "(0.216619, 1.458389, 0.003041)",
        "(0.216197, 1.466919, 0.000539)",
        "(0.216031, 1.475203, -0.002293)",
        "(0.216051, 1.479232, -0.003900)",
        "(0.216197, 1.487060, -0.007364)",
        "(0.216391, 1.494589, -0.011250)",
        "(0.216624, 1.501680, -0.015488)",
        "(0.216801, 1.508185, -0.019994)",
        "(0.216848, 1.511211, -0.022372)",
        "(0.216921, 1.517056, -0.027328)",
        "(0.216914, 1.522300, -0.032754)",
        "(0.216748, 1.527164, -0.038460)",
        "(0.216964, 1.531485, -0.044799)",
        "(0.217271, 1.533501, -0.048313)",
        "(0.217809, 1.537121, -0.055658)",
        "(0.218412, 1.540207, -0.063373)",
        "(0.219166, 1.542373, -0.071458)",
        "(0.219628, 1.543998, -0.080122)",
        "(0.219849, 1.544882, -0.084572)",
        "(0.220186, 1.545485, -0.093632)",
        "(0.220636, 1.545353, -0.103120)",
        "(0.220802, 1.544809, -0.112744)",
        "(0.221040, 1.543798, -0.122703)",
        "(0.221241, 1.542928, -0.127645)",
        "(0.221574, 1.540866, -0.137615)",
        "(0.221905, 1.538095, -0.147631)",
        "(0.222193, 1.534542, -0.157728)",
        "(0.222384, 1.530039, -0.167865)",
        "(0.222468, 1.527697, -0.172959)",
        "(0.222605, 1.522219, -0.183208)",
        "(0.222714, 1.516121, -0.193428)",
        "(0.222787, 1.509051, -0.203447)",
        "(0.222950, 1.501167, -0.213138)",
        "(0.223079, 1.496783, -0.217820)",
        "(0.223251, 1.487592, -0.226881)",
        "(0.223281, 1.477697, -0.235344)",
        "(0.223134, 1.467060, -0.243157)",
        "(0.223081, 1.455763, -0.250092)",
        "(0.223175, 1.449989, -0.253215)",
        "(0.223629, 1.437875, -0.258510)",
        "(0.223909, 1.425318, -0.262959)",
        "(0.224400, 1.412656, -0.266756)",
        "(0.225019, 1.400059, -0.269979)",
        "(0.225403, 1.393800, -0.271197)",
        "(0.226274, 1.381364, -0.273243)",
        "(0.227315, 1.369164, -0.274471)",
        "(0.228661, 1.357302, -0.275100)",
        "(0.230007, 1.345680, -0.274526)",
        "(0.230517, 1.339826, -0.274129)",
        "(0.231560, 1.328513, -0.272688)",
        "(0.232808, 1.317648, -0.270831)",
        "(0.234199, 1.307151, -0.268282)",
        "(0.235485, 1.296837, -0.265009)",
        "(0.236007, 1.291876, -0.263048)",
        "(0.237064, 1.282535, -0.259115)",
        "(0.238177, 1.273956, -0.254911)",
        "(0.239376, 1.265880, -0.250180)",
        "(0.240577, 1.258278, -0.244927)",
        "(0.241135, 1.254649, -0.242093)",
        "(0.242250, 1.247784, -0.236328)",
        "(0.243329, 1.241429, -0.230303)",
        "(0.244213, 1.235464, -0.224011)",
        "(0.244889, 1.229922, -0.217475)",
        "(0.245173, 1.227365, -0.214048)",
        "(0.245577, 1.222567, -0.206966)",
        "(0.245786, 1.218253, -0.199539)",
        "(0.245802, 1.214449, -0.191768)",
        "(0.245692, 1.211199, -0.183564)",
        "(0.245550, 1.209967, -0.179146)",
        "(0.245309, 1.207970, -0.170342)",
        "(0.245053, 1.206792, -0.161464)",
        "(0.244616, 1.206187, -0.152244)",
        "(0.244115, 1.206215, -0.142613)",
        "(0.243866, 1.206602, -0.137840)",
        "(0.243457, 1.207817, -0.128405)",
        "(0.242916, 1.209510, -0.119191)",
        "(0.242205, 1.211480, -0.109906)",
        "(0.241388, 1.213843, -0.100628)",
        "(0.240990, 1.215258, -0.095946)",
        "(0.240456, 1.218700, -0.086899)",
        "(0.239881, 1.222579, -0.078182)",
        "(0.239027, 1.226917, -0.069765)",
        "(0.238116, 1.232024, -0.061813)",
        "(0.237615, 1.234912, -0.058009)",
        "(0.236547, 1.241193, -0.050676)",
        "(0.235747, 1.248416, -0.043839)",
        "(0.234955, 1.256122, -0.037192)",
        "(0.233875, 1.264502, -0.030934)",
        "(0.233298, 1.269092, -0.028052)",
        "(0.231995, 1.278813, -0.022197)",
        "(0.230685, 1.287905, -0.016653)",
        "(0.228938, 1.298097, -0.011691)",
        "(0.227104, 1.308708, -0.006905)",
        "(0.226132, 1.314411, -0.004588)",
        "(0.224470, 1.326737, -0.000347)",
        "(0.223037, 1.339831, 0.003594)",
        "(0.221612, 1.353236, 0.007343)",
        "(0.220347, 1.367491, 0.010273)",
        "(0.219939, 1.375259, 0.010938)",
        "(0.219914, 1.391912, 0.010414)",
        "(0.219664, 1.407846, 0.009846)",
        "(0.220216, 1.423287, 0.008869)",
        "(0.221456, 1.438510, 0.006836)",
        "(0.222074, 1.445705, 0.005661)",
        "(0.223478, 1.459384, 0.002892)",
        "(0.224930, 1.472033, -0.000591)",
        "(0.226249, 1.483540, -0.004648)",
        "(0.227590, 1.493873, -0.009310)",
        "(0.228325, 1.498528, -0.011889)",
        "(0.229915, 1.506987, -0.017484)",
        "(0.231444, 1.514243, -0.023555)",
        "(0.232810, 1.520338, -0.030150)",
        "(0.234064, 1.525375, -0.037375)",
        "(0.234521, 1.527354, -0.041217)",
        "(0.235257, 1.530848, -0.049242)",
        "(0.235945, 1.533527, -0.057733)",
        "(0.236593, 1.535403, -0.066594)",
        "(0.237062, 1.536558, -0.075697)",
        "(0.237233, 1.536861, -0.080371)",
        "(0.237393, 1.537162, -0.089723)",
        "(0.237272, 1.536952, -0.099201)",
        "(0.237253, 1.536474, -0.108816)",
        "(0.237526, 1.535651, -0.118472)",
        "(0.237674, 1.535033, -0.123259)",
        "(0.238125, 1.533435, -0.132752)",
        "(0.238643, 1.531425, -0.142075)",
        "(0.239227, 1.529118, -0.151310)",
        "(0.239919, 1.526531, -0.160452)",
        "(0.240326, 1.525039, -0.164961)",
        "(0.241271, 1.521721, -0.173903)",
        "(0.242213, 1.517945, -0.182775)",
        "(0.243290, 1.513661, -0.191562)",
        "(0.244211, 1.508886, -0.200134)",
        "(0.244642, 1.506245, -0.204342)",
        "(0.245441, 1.500515, -0.212589)",
        "(0.246271, 1.494004, -0.220568)",
        "(0.247175, 1.486883, -0.228256)",
        "(0.247987, 1.478989, -0.235659)",
        "(0.248223, 1.474702, -0.239236)",
        "(0.248664, 1.465798, -0.246308)",
        "(0.249189, 1.456385, -0.253073)",
        "(0.249477, 1.446432, -0.259416)",
        "(0.249695, 1.435857, -0.265288)",
        "(0.249829, 1.430419, -0.268028)",
        "(0.250244, 1.419467, -0.273200)",
        "(0.250802, 1.408184, -0.277781)",
        "(0.251482, 1.396625, -0.281803)",
        "(0.252247, 1.384825, -0.285248)",
        "(0.252560, 1.378848, -0.286699)",
        "(0.253318, 1.366815, -0.289103)",
        "(0.254264, 1.354612, -0.290812)",
        "(0.255352, 1.342590, -0.291912)",
        "(0.256283, 1.330790, -0.292282)",
        "(0.256670, 1.324978, -0.292043)",
        "(0.257576, 1.313407, -0.290981)",
        "(0.258590, 1.302145, -0.289055)",
        "(0.259928, 1.291294, -0.286415)",
        "(0.261192, 1.280659, -0.283008)",
        "(0.261781, 1.275496, -0.281029)",
        "(0.263040, 1.265507, -0.276777)",
        "(0.264489, 1.256175, -0.272052)",
        "(0.265994, 1.247282, -0.266639)",
        "(0.267355, 1.238677, -0.260466)",
        "(0.267949, 1.234500, -0.257109)",
        "(0.268997, 1.226406, -0.250055)",
        "(0.269995, 1.218872, -0.242399)",
        "(0.270820, 1.211859, -0.234110)",
        "(0.271358, 1.205511, -0.225325)",
        "(0.271501, 1.202610, -0.220728)",
        "(0.271536, 1.197186, -0.211288)",
        "(0.271233, 1.192509, -0.201563)",
        "(0.270778, 1.188860, -0.191613)",
        "(0.270154, 1.186159, -0.181308)",
        "(0.269846, 1.185139, -0.176064)",
        "(0.269110, 1.183996, -0.165426)",
        "(0.268267, 1.183514, -0.154862)",
        "(0.267276, 1.184149, -0.144480)",
        "(0.266296, 1.185437, -0.134150)",
        "(0.265842, 1.186655, -0.129032)",
        "(0.264949, 1.189318, -0.118833)",
        "(0.263956, 1.192538, -0.108662)",
        "(0.262941, 1.196345, -0.098795)",
        "(0.261809, 1.201059, -0.089630)",
        "(0.261201, 1.203618, -0.085218)",
        "(0.259878, 1.209174, -0.076565)",
        "(0.258506, 1.215416, -0.068470)",
        "(0.257039, 1.222374, -0.061047)",
        "(0.255549, 1.229940, -0.054008)",
        "(0.254801, 1.233907, -0.050644)",
        "(0.253257, 1.242188, -0.044206)",
        "(0.251779, 1.250946, -0.038125)",
        "(0.250291, 1.260083, -0.032390)",
        "(0.248710, 1.269613, -0.027116)",
        "(0.247939, 1.274542, -0.024635)",
        "(0.246534, 1.284713, -0.019907)",
        "(0.245204, 1.295417, -0.015682)",
        "(0.243945, 1.306495, -0.011813)",
        "(0.242882, 1.317963, -0.008339)",
        "(0.242406, 1.323830, -0.006773)",
        "(0.241591, 1.335806, -0.004030)",
        "(0.240971, 1.347965, -0.001969)",
        "(0.240515, 1.360241, -0.000538)",
        "(0.240235, 1.372605, 0.000181)",
        "(0.240123, 1.378763, 0.000303)",
        "(0.239952, 1.391150, 0.000030)",
        "(0.240240, 1.403608, -0.001176)",
        "(0.240521, 1.415804, -0.003077)",
        "(0.240760, 1.427715, -0.005612)",
        "(0.240843, 1.433515, -0.007076)",
        "(0.240987, 1.444732, -0.010489)",
        "(0.241421, 1.455626, -0.014638)",
        "(0.242364, 1.466027, -0.019513)",
        "(0.243258, 1.475828, -0.024735)",
        "(0.243708, 1.480410, -0.027568)",
        "(0.244676, 1.489150, -0.033550)",
        "(0.245516, 1.497167, -0.039947)",
        "(0.246390, 1.504497, -0.046669)",
        "(0.247288, 1.511055, -0.053646)",
        "(0.247663, 1.513984, -0.057215)",
        "(0.248326, 1.519310, -0.064442)",
        "(0.248696, 1.523835, -0.071730)",
        "(0.248947, 1.527593, -0.079100)",
        "(0.249113, 1.530602, -0.086649)",
        "(0.249119, 1.531781, -0.090465)",
        "(0.249170, 1.533601, -0.098170)",
        "(0.249179, 1.534748, -0.105979)",
        "(0.249184, 1.535340, -0.113884)",
        "(0.249122, 1.535442, -0.121782)",
        "(0.249059, 1.535288, -0.125712)",
        "(0.249023, 1.534674, -0.133550)",
        "(0.249148, 1.533642, -0.141306)",
        "(0.249450, 1.532198, -0.148891)",
        "(0.249734, 1.530301, -0.156410)",
        "(0.249830, 1.529152, -0.160081)",
        "(0.250029, 1.526518, -0.167354)",
        "(0.250226, 1.523506, -0.174505)",
        "(0.250411, 1.520020, -0.181528)",
        "(0.250489, 1.516049, -0.188400)",
        "(0.250506, 1.513859, -0.191768)",
        "(0.250558, 1.509163, -0.198416)",
        "(0.250627, 1.503934, -0.204901)",
        "(0.250701, 1.498152, -0.211221)",
        "(0.250564, 1.491822, -0.217355)",
        "(0.250438, 1.488432, -0.220366)",
        "(0.250326, 1.481359, -0.226381)",
        "(0.250375, 1.473873, -0.232380)",
        "(0.250405, 1.465915, -0.238301)",
        "(0.250493, 1.457512, -0.244050)",
        "(0.250533, 1.453116, -0.246774)",
        "(0.250630, 1.443961, -0.251893)",
        "(0.250753, 1.434307, -0.256530)",
        "(0.251042, 1.424328, -0.260611)",
        "(0.251187, 1.413966, -0.264251)",
        "(0.251309, 1.408692, -0.265908)",
        "(0.251612, 1.398074, -0.269108)",
        "(0.252073, 1.387386, -0.271805)",
        "(0.252905, 1.376341, -0.273743)",
        "(0.253835, 1.365765, -0.274792)",
        "(0.254332, 1.360624, -0.275003)",
        "(0.255403, 1.350262, -0.275087)",
        "(0.256590, 1.339823, -0.274576)",
        "(0.257766, 1.329275, -0.273482)",
        "(0.258814, 1.318555, -0.271762)",
        "(0.259327, 1.313231, -0.270689)",
        "(0.260298, 1.302636, -0.268088)",
        "(0.261197, 1.292028, -0.264624)",
        "(0.262037, 1.281525, -0.260457)",
        "(0.262886, 1.271415, -0.255707)",
        "(0.263300, 1.266579, -0.253101)",
        "(0.264208, 1.257255, -0.247440)",
        "(0.265134, 1.248520, -0.241233)",
        "(0.266051, 1.240472, -0.234712)",
        "(0.266864, 1.233158, -0.227896)",
        "(0.267250, 1.229834, -0.224298)",
        "(0.267943, 1.223560, -0.216663)",
        "(0.268614, 1.217966, -0.208528)",
        "(0.269234, 1.213024, -0.199993)",
        "(0.269867, 1.208794, -0.191205)",
        "(0.270141, 1.206906, -0.186720)",
        "(0.270602, 1.203458, -0.177577)",
        "(0.270994, 1.200610, -0.168268)",
        "(0.271324, 1.198383, -0.158937)",
        "(0.271448, 1.196724, -0.149619)",
        "(0.271465, 1.196216, -0.144970)",
        "(0.271510, 1.195645, -0.135534)",
        "(0.271529, 1.195738, -0.126011)",
        "(0.271668, 1.196675, -0.116564)",
        "(0.271710, 1.198193, -0.107143)",
        "(0.271705, 1.199245, -0.102505)",
        "(0.271563, 1.201775, -0.093368)",
        "(0.271308, 1.204977, -0.084480)",
        "(0.270981, 1.208921, -0.075981)",
        "(0.270488, 1.213563, -0.067901)",
        "(0.270181, 1.216143, -0.064056)",
        "(0.269465, 1.221620, -0.056537)",
        "(0.268668, 1.227674, -0.049447)",
        "(0.267802, 1.234275, -0.042821)",
        "(0.266798, 1.241203, -0.036611)",
        "(0.266231, 1.244770, -0.033721)",
        "(0.264985, 1.252084, -0.028331)",
        "(0.263576, 1.259568, -0.023472)",
        "(0.262027, 1.267137, -0.019036)",
        "(0.260421, 1.274970, -0.015137)",
        "(0.259633, 1.278978, -0.013414)",
        "(0.258118, 1.287051, -0.010236)",
        "(0.256611, 1.295249, -0.007463)",
        "(0.255111, 1.303502, -0.004969)",
        "(0.253568, 1.311798, -0.002800)",
        "(0.252778, 1.315933, -0.001857)",
        "(0.251226, 1.324327, -0.000197)",
        "(0.249642, 1.332740, 0.001159)",
        "(0.248070, 1.341255, 0.002200)",
        "(0.246444, 1.349899, 0.002917)",
        "(0.245597, 1.354245, 0.003160)",
        "(0.243929, 1.363084, 0.003470)",
        "(0.242301, 1.372055, 0.003488)",
        "(0.240731, 1.381053, 0.003288)",
        "(0.239366, 1.390115, 0.002845)",
        "(0.238775, 1.394654, 0.002526)",
        "(0.237693, 1.403651, 0.001817)",
        "(0.236786, 1.412521, 0.001051)",
        "(0.236099, 1.421375, 0.000168)",
        "(0.235518, 1.430218, -0.000931)",
        "(0.235342, 1.434651, -0.001635)",
        "(0.235037, 1.443438, -0.003233)",
        "(0.234811, 1.452153, -0.005124)",
        "(0.234806, 1.460768, -0.007366)",
        "(0.234841, 1.469141, -0.009899)",
        "(0.234876, 1.473240, -0.011289)",
        "(0.235076, 1.481229, -0.014288)",
        "(0.235451, 1.488914, -0.017670)",
        "(0.235937, 1.496260, -0.021422)",
        "(0.236531, 1.503099, -0.025499)",
        "(0.236871, 1.506321, -0.027681)",
        "(0.237501, 1.512336, -0.032291)",
        "(0.238116, 1.517743, -0.037302)",
        "(0.238734, 1.522487, -0.042669)",
        "(0.239748, 1.526595, -0.048462)",
        "(0.240234, 1.528361, -0.051462)",
        "(0.241149, 1.531446, -0.057524)",
        "(0.242096, 1.533756, -0.063954)",
        "(0.242976, 1.535633, -0.070622)",
        "(0.243698, 1.536824, -0.077600)",
        "(0.244052, 1.537246, -0.081187)",
        "(0.244756, 1.537765, -0.088536)",
        "(0.245326, 1.537807, -0.096019)",
        "(0.245804, 1.537386, -0.103672)",
        "(0.246199, 1.536517, -0.111373)",
        "(0.246431, 1.535895, -0.115254)",
        "(0.246895, 1.534448, -0.123022)",
        "(0.247158, 1.532632, -0.130843)",
        "(0.247315, 1.530498, -0.138792)",
        "(0.247451, 1.528136, -0.146848)",
        "(0.247467, 1.526658, -0.150960)",
        "(0.247513, 1.523581, -0.159117)",
        "(0.247759, 1.519892, -0.167301)",
        "(0.248081, 1.515714, -0.175454)",
        "(0.248456, 1.510992, -0.183618)",
        "(0.248601, 1.508466, -0.187714)",
        "(0.248825, 1.502812, -0.195840)",
        "(0.249214, 1.496648, -0.203864)",
        "(0.249696, 1.489671, -0.211768)",
        "(0.250285, 1.482233, -0.219439)",
        "(0.250512, 1.478234, -0.223160)",
        "(0.250743, 1.470020, -0.230604)",
        "(0.250931, 1.461379, -0.237803)",
        "(0.251150, 1.452139, -0.244502)",
        "(0.251350, 1.442430, -0.250541)",
        "(0.251403, 1.437415, -0.253293)",
        "(0.251627, 1.426971, -0.258135)",
        "(0.251901, 1.416237, -0.262342)",
        "(0.252206, 1.405237, -0.265907)",
        "(0.252549, 1.394008, -0.268859)",
        "(0.252777, 1.388359, -0.270078)",
        "(0.253256, 1.377019, -0.272096)",
        "(0.254005, 1.365624, -0.273141)",
        "(0.255015, 1.354108, -0.273493)",
        "(0.256273, 1.342421, -0.272737)",
        "(0.256918, 1.336580, -0.272037)",
        "(0.258228, 1.324915, -0.270095)",
        "(0.259416, 1.313198, -0.267320)",
        "(0.260549, 1.301558, -0.263420)",
        "(0.261881, 1.290303, -0.259083)",
        "(0.262557, 1.284946, -0.256600)",
        "(0.263817, 1.274371, -0.251574)",
        "(0.264870, 1.264311, -0.245992)",
        "(0.266004, 1.254308, -0.239869)",
        "(0.267180, 1.244769, -0.233210)",
        "(0.267672, 1.240344, -0.229788)",
        "(0.268379, 1.231937, -0.222926)",
        "(0.268789, 1.224190, -0.215649)",
        "(0.268872, 1.217026, -0.208064)",
        "(0.268721, 1.210607, -0.200225)",
        "(0.268572, 1.207770, -0.196264)",
        "(0.268064, 1.202481, -0.188239)",
        "(0.267339, 1.197839, -0.179783)",
        "(0.266498, 1.193832, -0.170723)",
        "(0.265746, 1.190626, -0.161046)",
        "(0.265454, 1.189444, -0.155954)",
        "(0.265059, 1.187738, -0.145490)",
        "(0.264732, 1.186890, -0.134765)",
        "(0.264328, 1.186779, -0.123950)",
        "(0.263963, 1.187462, -0.113137)",
        "(0.263687, 1.188064, -0.107845)",
        "(0.262967, 1.189718, -0.097592)",
        "(0.262069, 1.192239, -0.087749)",
        "(0.260952, 1.195470, -0.078304)",
        "(0.259663, 1.199442, -0.069298)",
        "(0.258931, 1.201758, -0.065022)",
        "(0.257407, 1.206983, -0.056735)",
        "(0.255777, 1.212971, -0.048847)",
        "(0.253924, 1.219751, -0.041510)",
        "(0.251839, 1.227232, -0.034667)",
        "(0.250799, 1.231302, -0.031419)",
        "(0.248681, 1.239910, -0.025205)",
        "(0.246515, 1.249273, -0.019394)",
        "(0.244292, 1.259220, -0.013974)",
        "(0.242094, 1.269736, -0.008892)",
        "(0.241023, 1.275274, -0.006496)",
        "(0.238897, 1.286692, -0.001968)",
        "(0.236884, 1.298640, 0.002043)",
        "(0.234857, 1.311070, 0.005402)",
        "(0.232866, 1.323836, 0.008306)",
        "(0.232015, 1.330312, 0.009543)",
        "(0.230506, 1.344054, 0.011654)",
        "(0.229737, 1.357193, 0.013163)",
        "(0.229185, 1.370547, 0.014187)",
        "(0.228622, 1.383881, 0.014753)",
        "(0.228290, 1.390488, 0.014790)",
        "(0.227381, 1.403627, 0.014372)",
        "(0.226398, 1.416694, 0.013144)",
        "(0.225455, 1.429561, 0.011222)",
        "(0.224506, 1.442076, 0.008593)",
        "(0.223974, 1.448071, 0.007097)",
        "(0.222696, 1.459478, 0.003898)",
        "(0.221125, 1.470162, 0.000118)",
        "(0.219733, 1.479956, -0.004302)",
        "(0.218923, 1.490216, -0.009500)",
        "(0.218847, 1.495010, -0.012296)",
        "(0.218514, 1.504025, -0.018181)",
        "(0.218272, 1.512421, -0.024400)",
        "(0.218488, 1.520406, -0.031181)",
        "(0.218921, 1.527820, -0.038263)",
        "(0.219206, 1.531285, -0.041920)",
        "(0.219891, 1.537835, -0.049432)",
        "(0.220605, 1.543785, -0.057290)",
        "(0.221259, 1.549086, -0.065537)",
        "(0.221738, 1.553706, -0.074160)",
        "(0.221926, 1.555753, -0.078618)",
        "(0.222352, 1.559553, -0.087711)",
        "(0.222670, 1.562681, -0.097076)",
        "(0.222914, 1.565120, -0.106689)",
        "(0.223108, 1.566966, -0.116455)",
        "(0.223229, 1.567639, -0.121421)",
        "(0.223462, 1.568587, -0.131478)",
        "(0.223859, 1.568968, -0.141702)",
        "(0.224487, 1.568688, -0.151958)",
        "(0.225194, 1.567689, -0.162136)",
        "(0.225556, 1.566894, -0.167247)",
        "(0.226274, 1.564869, -0.177617)",
        "(0.226786, 1.562210, -0.188064)",
        "(0.227172, 1.558902, -0.198617)",
        "(0.227442, 1.555030, -0.209288)",
        "(0.227608, 1.552825, -0.214603)",
        "(0.228003, 1.548100, -0.225206)",
        "(0.228323, 1.542912, -0.235611)",
        "(0.228710, 1.537203, -0.245762)",
        "(0.229253, 1.530978, -0.255682)",
        "(0.229442, 1.527665, -0.260481)",
        "(0.229801, 1.520763, -0.269772)",
        "(0.229999, 1.513295, -0.278565)",
        "(0.230031, 1.505275, -0.286797)",
        "(0.230273, 1.497080, -0.294236)",
        "(0.230368, 1.492795, -0.297570)",
        "(0.230414, 1.483795, -0.303653)",
        "(0.230641, 1.474349, -0.308839)",
        "(0.231028, 1.464589, -0.313128)",
        "(0.231331, 1.454546, -0.316600)",
        "(0.231503, 1.449358, -0.318000)",
        "(0.231681, 1.438833, -0.320422)",
        "(0.231979, 1.428157, -0.322348)",
        "(0.232169, 1.417422, -0.323978)",
        "(0.232451, 1.406699, -0.325200)",
        "(0.232645, 1.401330, -0.325596)",
        "(0.233093, 1.390481, -0.326065)",
        "(0.233658, 1.379480, -0.325993)",
        "(0.234149, 1.368245, -0.325467)",
        "(0.234659, 1.356893, -0.324478)",
        "(0.234921, 1.351161, -0.323768)",
        "(0.235303, 1.339655, -0.322002)",
        "(0.235608, 1.328093, -0.319835)",
        "(0.235774, 1.316431, -0.317260)",
        "(0.235875, 1.304740, -0.313975)",
        "(0.235972, 1.298907, -0.312054)",
        "(0.236356, 1.287499, -0.307762)",
        "(0.237123, 1.276468, -0.302774)",
        "(0.238078, 1.265698, -0.297246)",
        "(0.239068, 1.255083, -0.291191)",
        "(0.239520, 1.249822, -0.288024)",
        "(0.240368, 1.239606, -0.281634)",
        "(0.241174, 1.229818, -0.275031)",
        "(0.241884, 1.220352, -0.267955)",
        "(0.242339, 1.211075, -0.260151)",
        "(0.242534, 1.206680, -0.256054)",
        "(0.242978, 1.198482, -0.247801)",
        "(0.243473, 1.191020, -0.239306)",
        "(0.243723, 1.184293, -0.230295)",
        "(0.243876, 1.177995, -0.220746)",
        "(0.243857, 1.175210, -0.215644)",
        "(0.243901, 1.170003, -0.205273)",
        "(0.243727, 1.165444, -0.194624)",
        "(0.243352, 1.161659, -0.183795)",
        "(0.242866, 1.158687, -0.172766)",
        "(0.242640, 1.157565, -0.167111)",
        "(0.242193, 1.155882, -0.155807)",
        "(0.241706, 1.155117, -0.144546)",
        "(0.241152, 1.155208, -0.133298)",
        "(0.240537, 1.156189, -0.122291)",
        "(0.240194, 1.157043, -0.116933)",
        "(0.239407, 1.159397, -0.106464)",
        "(0.238644, 1.162768, -0.096099)",
        "(0.237939, 1.167121, -0.085830)",
        "(0.237355, 1.172542, -0.075757)",
        "(0.237138, 1.175727, -0.070839)",
        "(0.236656, 1.182592, -0.061198)",
        "(0.236238, 1.190670, -0.051944)",
        "(0.235970, 1.199488, -0.043108)",
        "(0.235963, 1.209337, -0.034846)",
        "(0.235963, 1.214512, -0.030937)",
        "(0.235938, 1.225122, -0.023479)",
        "(0.235870, 1.236306, -0.016846)",
        "(0.235670, 1.247671, -0.010778)",
        "(0.235382, 1.259359, -0.005455)",
        "(0.235239, 1.265290, -0.003048)",
        "(0.235006, 1.277194, 0.001390)",
        "(0.234746, 1.289243, 0.005249)",
        "(0.234339, 1.301287, 0.008618)",
        "(0.233738, 1.313230, 0.011521)",
        "(0.233362, 1.319143, 0.012844)",
        "(0.232515, 1.330830, 0.015084)",
        "(0.231624, 1.342484, 0.016834)",
        "(0.230785, 1.354177, 0.018094)",
        "(0.230012, 1.365874, 0.019003)",
        "(0.229679, 1.371701, 0.019350)",
        "(0.229157, 1.383320, 0.019818)",
        "(0.228522, 1.394888, 0.019979)",
        "(0.227872, 1.406395, 0.019761)",
        "(0.227469, 1.417948, 0.018727)",
        "(0.227253, 1.423739, 0.017896)",
        "(0.226854, 1.435328, 0.015843)",
        "(0.226622, 1.446914, 0.013211)",
        "(0.226568, 1.458422, 0.009826)",
        "(0.226561, 1.469736, 0.006153)",
        "(0.226707, 1.475296, 0.004152)",
        "(0.226914, 1.486050, -0.000076)",
        "(0.227064, 1.496322, -0.004681)",
        "(0.227066, 1.506059, -0.009715)",
        "(0.226935, 1.515215, -0.015107)",
        "(0.226897, 1.519525, -0.017905)",
        "(0.226944, 1.527767, -0.023642)",
        "(0.227379, 1.535500, -0.029664)",
        "(0.227954, 1.542718, -0.035784)",
        "(0.228726, 1.549317, -0.041943)",
        "(0.229200, 1.552341, -0.045093)",
        "(0.230340, 1.558046, -0.051517)",
        "(0.231409, 1.563128, -0.057969)",
        "(0.232204, 1.567691, -0.064496)",
        "(0.232941, 1.571796, -0.071199)",
        "(0.233294, 1.573639, -0.074603)",
        "(0.234016, 1.577081, -0.081532)",
        "(0.234829, 1.580097, -0.088639)",
        "(0.235618, 1.582694, -0.095946)",
        "(0.236373, 1.584906, -0.103538)",
        "(0.236706, 1.585873, -0.107469)",
        "(0.237245, 1.587499, -0.115407)",
        "(0.237805, 1.588771, -0.123558)",
        "(0.238344, 1.589628, -0.131839)",
        "(0.238967, 1.590086, -0.140197)",
        "(0.239288, 1.590150, -0.144447)",
        "(0.239938, 1.589989, -0.152969)",
        "(0.240654, 1.589368, -0.161606)",
        "(0.241127, 1.588180, -0.170333)",
        "(0.241403, 1.586439, -0.179130)",
        "(0.241445, 1.585371, -0.183572)",
        "(0.241498, 1.582994, -0.192465)",
        "(0.241357, 1.580126, -0.201515)",
        "(0.241151, 1.576625, -0.210580)",
        "(0.241001, 1.572503, -0.219704)",
        "(0.240911, 1.570129, -0.224257)",
        "(0.240952, 1.564921, -0.233305)",
        "(0.241036, 1.558907, -0.242615)",
        "(0.241142, 1.552743, -0.251445)",
        "(0.241353, 1.546096, -0.260260)",
        "(0.241543, 1.542534, -0.264579)",
        "(0.242122, 1.534989, -0.273017)",
        "(0.242851, 1.526756, -0.281087)",
        "(0.243543, 1.517816, -0.288424)",
        "(0.244125, 1.507959, -0.295003)",
        "(0.244402, 1.502695, -0.297925)",
        "(0.245156, 1.491753, -0.303370)",
        "(0.246193, 1.480362, -0.308125)",
        "(0.247515, 1.468604, -0.312522)",
        "(0.248995, 1.456613, -0.316755)",
        "(0.249841, 1.450473, -0.318795)",
        "(0.251415, 1.438025, -0.322821)",
        "(0.253098, 1.425348, -0.326517)",
        "(0.254702, 1.412331, -0.329615)",
        "(0.255959, 1.398773, -0.331886)",
        "(0.256506, 1.391797, -0.332656)",
        "(0.257686, 1.377688, -0.333685)",
        "(0.258739, 1.363298, -0.334105)",
        "(0.259561, 1.348715, -0.334049)",
        "(0.260454, 1.334128, -0.333427)",
        "(0.260972, 1.326872, -0.332873)",
        "(0.262191, 1.312419, -0.331073)",
        "(0.263474, 1.298129, -0.328239)",
        "(0.264482, 1.283793, -0.324634)",
        "(0.265467, 1.269779, -0.320373)",
        "(0.265997, 1.262909, -0.317982)",
        "(0.266851, 1.249342, -0.312840)",
        "(0.267799, 1.236185, -0.306867)",
        "(0.268800, 1.223507, -0.299996)",
        "(0.269895, 1.211478, -0.292247)",
        "(0.270423, 1.205689, -0.287993)",
        "(0.271516, 1.194612, -0.278976)",
        "(0.272789, 1.184410, -0.269235)",
        "(0.274286, 1.175158, -0.258741)",
        "(0.275799, 1.166752, -0.247464)",
        "(0.276536, 1.162796, -0.241443)",
        "(0.277940, 1.155392, -0.229013)",
        "(0.279184, 1.148628, -0.215952)",
        "(0.280388, 1.142570, -0.202487)",
        "(0.281332, 1.137451, -0.189299)",
        "(0.281665, 1.135267, -0.182810)",
        "(0.282103, 1.131376, -0.169938)",
        "(0.282484, 1.128345, -0.156694)",
        "(0.282956, 1.126282, -0.143187)",
        "(0.283358, 1.125248, -0.129879)",
        "(0.283518, 1.125168, -0.123331)",
        "(0.283885, 1.125735, -0.110383)",
        "(0.284451, 1.127357, -0.097343)",
        "(0.285239, 1.130172, -0.084579)",
        "(0.286011, 1.134194, -0.072427)",
        "(0.286222, 1.136581, -0.066652)",
        "(0.286166, 1.141846, -0.055708)",
        "(0.285872, 1.148468, -0.045756)",
        "(0.284914, 1.156177, -0.036642)",
        "(0.283649, 1.165211, -0.028369)",
        "(0.282879, 1.170263, -0.024615)",
        "(0.280866, 1.181148, -0.017648)",
        "(0.278151, 1.192765, -0.011251)",
        "(0.274969, 1.205246, -0.005573)",
        "(0.271311, 1.218381, -0.000605)",
        "(0.269324, 1.225225, 0.001636)",
        "(0.265579, 1.239905, 0.005242)",
        "(0.261763, 1.255410, 0.007829)",
        "(0.257243, 1.270870, 0.010107)",
        "(0.252648, 1.286414, 0.012002)",
        "(0.250803, 1.294365, 0.012702)",
        "(0.247616, 1.310324, 0.013887)",
        "(0.244956, 1.326280, 0.014602)",
        "(0.242198, 1.341966, 0.014985)",
        "(0.239371, 1.357204, 0.015065)",
        "(0.238189, 1.364717, 0.015035)",
        "(0.236544, 1.379573, 0.014637)",
        "(0.235077, 1.393993, 0.013846)",
        "(0.233251, 1.407707, 0.012894)",
        "(0.230807, 1.420661, 0.011558)",
        "(0.229606, 1.426874, 0.010750)",
        "(0.228131, 1.439281, 0.008559)",
        "(0.227385, 1.451625, 0.005438)",
        "(0.226911, 1.463484, 0.002004)",
        "(0.226932, 1.474598, -0.001607)",
        "(0.227117, 1.480010, -0.003549)",
        "(0.227719, 1.490835, -0.007666)",
        "(0.228533, 1.501058, -0.012089)",
        "(0.229432, 1.510739, -0.016814)",
        "(0.230429, 1.519819, -0.021868)",
        "(0.231006, 1.524124, -0.024578)",
        "(0.231948, 1.532246, -0.030164)",
        "(0.232657, 1.539714, -0.036043)",
        "(0.233273, 1.546563, -0.042284)",
        "(0.233872, 1.552839, -0.049044)",
        "(0.234234, 1.555733, -0.052698)",
        "(0.235081, 1.561108, -0.060409)",
        "(0.236462, 1.565876, -0.068989)",
        "(0.238009, 1.569870, -0.078271)",
        "(0.239584, 1.573117, -0.088095)",
        "(0.240218, 1.574469, -0.093130)",
        "(0.241197, 1.576431, -0.103620)",
        "(0.242200, 1.577959, -0.114537)",
        "(0.242810, 1.578619, -0.125941)",
        "(0.243060, 1.578673, -0.137571)",
        "(0.242920, 1.578218, -0.143610)",
        "(0.242407, 1.576907, -0.155745)",
        "(0.241625, 1.574580, -0.168078)",
        "(0.240617, 1.571269, -0.180556)",
        "(0.239773, 1.567210, -0.193196)",
        "(0.239514, 1.564843, -0.199572)",
        "(0.239227, 1.559646, -0.212467)",
        "(0.239096, 1.553744, -0.225444)",
        "(0.238954, 1.547054, -0.238364)",
        "(0.239041, 1.539613, -0.250959)",
        "(0.239216, 1.535708, -0.257112)",
        "(0.239650, 1.527650, -0.269081)",
        "(0.240184, 1.518850, -0.280200)",
        "(0.241002, 1.509621, -0.290620)",
        "(0.242125, 1.499755, -0.299898)",
        "(0.242740, 1.494669, -0.304182)",
        "(0.243909, 1.484217, -0.312156)",
        "(0.244980, 1.473359, -0.318958)",
        "(0.245875, 1.462143, -0.324712)",
        "(0.246769, 1.450562, -0.329557)",
        "(0.247149, 1.444504, -0.331386)",
        "(0.247793, 1.432275, -0.334769)",
        "(0.248293, 1.419609, -0.336970)",
        "(0.248751, 1.406763, -0.338668)",
        "(0.249208, 1.393612, -0.339423)",
        "(0.249408, 1.386944, -0.339490)",
        "(0.249806, 1.373378, -0.339048)",
        "(0.250202, 1.359517, -0.337891)",
        "(0.250466, 1.345444, -0.335877)",
        "(0.250610, 1.331360, -0.333455)",
        "(0.250673, 1.324329, -0.331993)",
        "(0.250814, 1.310237, -0.328667)",
        "(0.251145, 1.296167, -0.324685)",
        "(0.251716, 1.282248, -0.320072)",
        "(0.252378, 1.268592, -0.314716)",
        "(0.252735, 1.261851, -0.311744)",
        "(0.253349, 1.248440, -0.305536)",
        "(0.253810, 1.235332, -0.298778)",
        "(0.254266, 1.222405, -0.291100)",
        "(0.254462, 1.209565, -0.282329)",
        "(0.254507, 1.203232, -0.277545)",
        "(0.254449, 1.190889, -0.267662)",
        "(0.254299, 1.179173, -0.256940)",
        "(0.254200, 1.168358, -0.245124)",
        "(0.254212, 1.158565, -0.232105)",
        "(0.254207, 1.153997, -0.225207)",
        "(0.254238, 1.146137, -0.210218)",
        "(0.254435, 1.139901, -0.194544)",
        "(0.254836, 1.135597, -0.178392)",
        "(0.255408, 1.133434, -0.162098)",
        "(0.255713, 1.133137, -0.153831)",
        "(0.256287, 1.133433, -0.137151)",
        "(0.257023, 1.135369, -0.120287)",
        "(0.258098, 1.139086, -0.103701)",
        "(0.259056, 1.144464, -0.087941)",
        "(0.259471, 1.147832, -0.080484)",
        "(0.259966, 1.155361, -0.066349)",
        "(0.260258, 1.164276, -0.053353)",
        "(0.260630, 1.174657, -0.041557)",
        "(0.260531, 1.185955, -0.031147)",
        "(0.260349, 1.192079, -0.026602)",
        "(0.259701, 1.204737, -0.018422)",
        "(0.258781, 1.218157, -0.011602)",
        "(0.257562, 1.232209, -0.006149)",
        "(0.256134, 1.247106, -0.001830)",
        "(0.255534, 1.254287, -0.000214)",
        "(0.254478, 1.268864, 0.002509)",
        "(0.253633, 1.283522, 0.004636)",
        "(0.252788, 1.298079, 0.006063)",
        "(0.251859, 1.312391, 0.006974)",
        "(0.251216, 1.319276, 0.007304)",
        "(0.249870, 1.332707, 0.007991)",
        "(0.249111, 1.345953, 0.008503)",
        "(0.249208, 1.359134, 0.008651)",
        "(0.249609, 1.371761, 0.008889)",
        "(0.249773, 1.377795, 0.009085)",
        "(0.249728, 1.389440, 0.009344)",
        "(0.249330, 1.400471, 0.009504)",
        "(0.249266, 1.411286, 0.009170)",
        "(0.249157, 1.421750, 0.008397)",
        "(0.248895, 1.426778, 0.007990)",
        "(0.248228, 1.436615, 0.006909)",
        "(0.247393, 1.446360, 0.005230)",
        "(0.246855, 1.456095, 0.002924)",
        "(0.246637, 1.465789, -0.000035)",
        "(0.246513, 1.470573, -0.001801)",
        "(0.246360, 1.479974, -0.005631)",
        "(0.246228, 1.489026, -0.009839)",
        "(0.245960, 1.497584, -0.014371)",
        "(0.245756, 1.505780, -0.019409)"
    ],
    "rightHandRotations": [
        "(57.430170, 263.352800, 284.749000)",
        "(57.589800, 263.356700, 285.006200)",
        "(57.807620, 263.090200, 285.030100)",
        "(57.998250, 262.696400, 284.871300)",
        "(58.152540, 262.200100, 284.591200)",
        "(58.167100, 261.795300, 284.396500)",
        "(58.147770, 261.665900, 284.342900)",
        "(58.152360, 261.522200, 284.289100)",
        "(58.181740, 261.477400, 284.264900)",
        "(58.200240, 261.528000, 284.310400)",
        "(58.275190, 261.556900, 284.400800)",
        "(58.285150, 261.569800, 284.455100)",
        "(58.281550, 261.578200, 284.490500)",
        "(58.275970, 261.592500, 284.497300)",
        "(58.216480, 261.616500, 284.453400)",
        "(58.119770, 261.718400, 284.437400)",
        "(58.072760, 261.783100, 284.436000)",
        "(58.060240, 261.867700, 284.457700)",
        "(58.070710, 261.908900, 284.455100)",
        "(58.095020, 261.906200, 284.444900)",
        "(58.169210, 261.811800, 284.379200)",
        "(58.253400, 261.721400, 284.333700)",
        "(58.433470, 261.581100, 284.269100)",
        "(58.550250, 261.438700, 284.172700)",
        "(58.524330, 261.411300, 284.222600)",
        "(58.531630, 261.341200, 284.273600)",
        "(58.548610, 261.272600, 284.278500)",
        "(58.563730, 261.161800, 284.359200)",
        "(58.534250, 261.053200, 284.489600)",
        "(58.502800, 260.882000, 284.526600)",
        "(58.490350, 260.713300, 284.519400)",
        "(58.470170, 260.682600, 284.564000)",
        "(58.337200, 260.688500, 284.716300)",
        "(58.181060, 260.720700, 284.888300)",
        "(58.007140, 260.781100, 285.107500)",
        "(57.792870, 260.918600, 285.416000)",
        "(57.678120, 261.003500, 285.588300)",
        "(57.419380, 261.140300, 285.870400)",
        "(57.051080, 261.469900, 286.271300)",
        "(56.589820, 262.114100, 286.837700)",
        "(56.014850, 262.778600, 287.311500)",
        "(55.614950, 263.147600, 287.526100)",
        "(54.618810, 264.158800, 288.046700)",
        "(53.182660, 265.346100, 288.511000)",
        "(51.422990, 266.921600, 289.288500)",
        "(49.561560, 268.036700, 289.593800)",
        "(48.597650, 268.343700, 289.536700)",
        "(46.560710, 268.700700, 289.246400)",
        "(44.137500, 269.084000, 288.973400)",
        "(40.587040, 270.151400, 289.314900)",
        "(36.552150, 272.217100, 290.403700)",
        "(34.461150, 273.352600, 290.968200)",
        "(30.126300, 275.367000, 291.740100)",
        "(25.638570, 277.050300, 292.101500)",
        "(20.941810, 278.833700, 292.217200)",
        "(15.849260, 281.113600, 292.361600)",
        "(13.223300, 282.254200, 292.384500)",
        "(7.978104, 284.094600, 292.331900)",
        "(2.640297, 285.521700, 292.468500)",
        "(356.987300, 286.277800, 293.169000)",
        "(351.330100, 286.734200, 294.221400)",
        "(348.593000, 286.997000, 294.638900)",
        "(343.077500, 287.413800, 295.204600)",
        "(337.847700, 287.829500, 295.776500)",
        "(332.618900, 288.231300, 296.786100)",
        "(327.466100, 288.379400, 297.817800)",
        "(324.965200, 288.391000, 298.486200)",
        "(320.264100, 288.425900, 299.991600)",
        "(315.706400, 288.465000, 301.236600)",
        "(311.360900, 288.598500, 302.470900)",
        "(307.197800, 288.899700, 303.597500)",
        "(305.115900, 288.899900, 304.377500)",
        "(301.087700, 288.921800, 306.276600)",
        "(297.347200, 288.917000, 307.903300)",
        "(293.953600, 289.008900, 308.974900)",
        "(290.827100, 289.445200, 309.693100)",
        "(289.307700, 289.731800, 310.012700)",
        "(286.590500, 289.756900, 311.331800)",
        "(284.373100, 289.616800, 312.242200)",
        "(282.477000, 289.360800, 312.901700)",
        "(280.698100, 287.515600, 315.239900)",
        "(279.875100, 286.723000, 316.181800)",
        "(278.416100, 286.022300, 316.700300)",
        "(277.561700, 285.031800, 317.401600)",
        "(277.071200, 282.020600, 320.521600)",
        "(276.744100, 276.695800, 326.185300)",
        "(276.596600, 274.460000, 328.521100)",
        "(276.254600, 271.794700, 331.292500)",
        "(275.798100, 269.982800, 333.344200)",
        "(275.538400, 268.193200, 335.236000)",
        "(275.368400, 264.795300, 338.807500)",
        "(275.276100, 262.214700, 341.492900)",
        "(275.109800, 256.529700, 347.239900)",
        "(275.199200, 248.069500, 355.765200)",
        "(275.667800, 238.830100, 4.709705)",
        "(276.259700, 230.495100, 12.564140)",
        "(276.511300, 226.780400, 15.998690)",
        "(276.957000, 220.281400, 21.842780)",
        "(277.379900, 215.807000, 25.468780)",
        "(277.859500, 213.479400, 26.928350)",
        "(278.264400, 212.818200, 26.813250)",
        "(278.396400, 212.784500, 26.546230)",
        "(278.631500, 212.724200, 25.974660)",
        "(278.813800, 213.100900, 24.941030)",
        "(278.885600, 214.081500, 23.308060)",
        "(279.034300, 215.248200, 21.449590)",
        "(279.214900, 215.920700, 20.491120)",
        "(279.680100, 217.272700, 18.670270)",
        "(280.349900, 218.467400, 16.973400)",
        "(280.852300, 219.673700, 15.260610)",
        "(281.256900, 220.497100, 13.726970)",
        "(281.560500, 220.452000, 13.465520)",
        "(282.261500, 220.238100, 13.202880)",
        "(282.851000, 219.743500, 13.183280)",
        "(283.335000, 219.102100, 13.309670)",
        "(283.906500, 218.592700, 13.264350)",
        "(284.117600, 218.295900, 13.302070)",
        "(284.493400, 217.578400, 13.442100)",
        "(284.895900, 216.881900, 13.440110)",
        "(285.169400, 215.784900, 13.949190)",
        "(285.386300, 214.162400, 15.046880)",
        "(285.423900, 213.316300, 15.679710)",
        "(285.540100, 212.080400, 16.504620)",
        "(285.722700, 211.225500, 16.990450)",
        "(285.741900, 210.045500, 17.837220)",
        "(285.771300, 209.172100, 18.469330)",
        "(285.787100, 208.748900, 18.795490)",
        "(285.921900, 208.025200, 19.347250)",
        "(286.025200, 207.069300, 20.215190)",
        "(286.014800, 205.475200, 21.691280)",
        "(286.103700, 203.908100, 23.298770)",
        "(286.193200, 203.540900, 23.822900)",
        "(286.281600, 203.276000, 24.413930)",
        "(286.183000, 202.981100, 24.950620)",
        "(286.118700, 202.112600, 26.066670)",
        "(285.995700, 199.835600, 28.737440)",
        "(285.927200, 198.779500, 30.105380)",
        "(285.757600, 196.323800, 33.244750)",
        "(285.328200, 193.442800, 36.850540)",
        "(284.770500, 191.233100, 39.890170)",
        "(284.119300, 189.807800, 42.216130)",
        "(283.751000, 188.734300, 43.722050)",
        "(282.917500, 185.527600, 47.865910)",
        "(282.079000, 181.018500, 53.289520)",
        "(281.386500, 176.421200, 58.872620)",
        "(280.875000, 171.534600, 64.853580)",
        "(280.681500, 169.364500, 67.634580)",
        "(280.388400, 165.034900, 73.141310)",
        "(280.248500, 161.803300, 77.591500)",
        "(280.176800, 160.199100, 80.544980)",
        "(280.118000, 159.899100, 82.221370)",
        "(280.059600, 159.949400, 82.867850)",
        "(279.841500, 160.324300, 83.866970)",
        "(279.447600, 162.413100, 83.134220)",
        "(278.883800, 165.657700, 81.300790)",
        "(278.244500, 169.073800, 79.431220)",
        "(277.916000, 170.870200, 78.348270)",
        "(277.225900, 176.184400, 74.439460)",
        "(276.373400, 183.568000, 68.401540)",
        "(275.468700, 195.085000, 58.212490)",
        "(274.824800, 210.608500, 44.169610)",
        "(274.611700, 219.343900, 36.125210)",
        "(274.564800, 238.487600, 18.202650)",
        "(275.049900, 255.151200, 2.705488)",
        "(276.020700, 267.185800, 351.757900)",
        "(277.415600, 275.556800, 344.288500)",
        "(278.144100, 278.891000, 341.317800)",
        "(279.633400, 283.573000, 337.200800)",
        "(281.292600, 286.563700, 334.710400)",
        "(282.887600, 288.639300, 332.984700)",
        "(284.432300, 289.647500, 332.068400)",
        "(285.200200, 289.611900, 332.142100)",
        "(286.833500, 289.729000, 332.051800)",
        "(288.459400, 290.177000, 331.372200)",
        "(290.112500, 290.496000, 330.719600)",
        "(291.840100, 290.325700, 330.337600)",
        "(292.606800, 290.172300, 330.122900)",
        "(293.949400, 289.908900, 329.685100)",
        "(295.194800, 289.554000, 329.281200)",
        "(296.478400, 289.055500, 328.975300)",
        "(297.699400, 288.621500, 328.506300)",
        "(298.334100, 288.103600, 328.562300)",
        "(299.541200, 286.958200, 328.804600)",
        "(300.410700, 286.340700, 328.422400)",
        "(301.217200, 285.667700, 328.097100)",
        "(302.096000, 285.378900, 327.526100)",
        "(302.479000, 285.252700, 327.111300)",
        "(303.205100, 284.470500, 326.684000)",
        "(303.632300, 283.705000, 326.329300)",
        "(303.967900, 283.013200, 325.816200)",
        "(304.361700, 282.425900, 325.560400)",
        "(304.537100, 282.191200, 325.251700)",
        "(304.900400, 281.415300, 324.565200)",
        "(305.037600, 279.896900, 324.832300)",
        "(305.213500, 278.115400, 325.603500)",
        "(305.482000, 276.734100, 325.823500)",
        "(305.619000, 276.236400, 325.688800)",
        "(306.007600, 275.335800, 325.413500)",
        "(306.623500, 273.995900, 325.498200)",
        "(307.215700, 272.739300, 325.545800)",
        "(307.609200, 271.657500, 325.454100)",
        "(307.807900, 270.990700, 325.523600)",
        "(308.155800, 269.723100, 325.624700)",
        "(308.248500, 268.707400, 325.402200)",
        "(308.287200, 267.386300, 325.384900)",
        "(308.056100, 266.009800, 325.588900)",
        "(307.836700, 265.459700, 325.617100)",
        "(307.425400, 264.446500, 325.483900)",
        "(307.079700, 263.438700, 325.435900)",
        "(306.649700, 262.378300, 325.555500)",
        "(305.937400, 261.316500, 325.692700)",
        "(305.446900, 260.849900, 325.722100)",
        "(304.646800, 259.865100, 325.867500)",
        "(303.866500, 258.613700, 326.266300)",
        "(302.806100, 257.085900, 327.101400)",
        "(301.703200, 255.808700, 327.704000)",
        "(301.001900, 255.149500, 328.033100)",
        "(299.311800, 253.719200, 328.921900)",
        "(297.240700, 252.595200, 329.686200)",
        "(295.466700, 251.077800, 330.963200)",
        "(293.788800, 249.243200, 332.650300)",
        "(292.856500, 248.508600, 333.356000)",
        "(290.654400, 247.488200, 334.263900)",
        "(288.280400, 246.088600, 335.659200)",
        "(286.052200, 243.635400, 338.218900)",
        "(284.053500, 239.781500, 342.261100)",
        "(283.335700, 237.294200, 344.893800)",
        "(282.070000, 231.994900, 350.451900)",
        "(280.635800, 225.916100, 356.954000)",
        "(279.479900, 218.821900, 4.687870)",
        "(278.311700, 209.685800, 14.423650)",
        "(277.850800, 204.358000, 20.021620)",
        "(277.092600, 193.117100, 32.064110)",
        "(276.801200, 181.581800, 44.383440)",
        "(276.699500, 171.163200, 55.648610)",
        "(276.737700, 162.247900, 65.649540)",
        "(276.752800, 157.612600, 70.844430)",
        "(276.898700, 149.854100, 79.527950)",
        "(277.154300, 143.733300, 86.795230)",
        "(277.365000, 140.603700, 91.252010)",
        "(277.434400, 138.626700, 94.482820)",
        "(277.406600, 137.898400, 95.872670)",
        "(277.338600, 137.009600, 98.129670)",
        "(277.112800, 136.405500, 100.043700)",
        "(276.723500, 136.154800, 101.601600)",
        "(276.210100, 136.084000, 102.997600)",
        "(275.866100, 136.657200, 103.093900)",
        "(275.117800, 136.834100, 104.146500)",
        "(274.315000, 137.564800, 104.563400)",
        "(273.565200, 137.607200, 105.846300)",
        "(272.694800, 139.469600, 105.271900)",
        "(272.159900, 141.071800, 104.271200)",
        "(271.088900, 150.607500, 95.707460)",
        "(270.438800, 235.483700, 11.872710)",
        "(271.432600, 287.160300, 321.169000)",
        "(272.629400, 293.595000, 315.656100)",
        "(273.319400, 295.224200, 314.545100)",
        "(274.763000, 296.430100, 314.039500)",
        "(276.371800, 296.253700, 314.682700)",
        "(277.889300, 294.735200, 316.606100)",
        "(279.447400, 293.051200, 318.691800)",
        "(280.275900, 292.184400, 319.704400)",
        "(281.978500, 290.558300, 321.481200)",
        "(283.739500, 289.863300, 322.280100)",
        "(285.433300, 289.278200, 322.940900)",
        "(286.915300, 289.275700, 322.961900)",
        "(287.644100, 289.358600, 322.775300)",
        "(289.172400, 289.054700, 322.930700)",
        "(290.577600, 288.552600, 323.302400)",
        "(291.853300, 288.562000, 323.095600)",
        "(293.007300, 288.784100, 322.529000)",
        "(293.605900, 288.862700, 322.283700)",
        "(294.759600, 288.675700, 322.071000)",
        "(295.846800, 288.353100, 321.928800)",
        "(296.846300, 287.829600, 321.901400)",
        "(297.667800, 287.065000, 322.104400)",
        "(298.086500, 286.772400, 322.122700)",
        "(298.868400, 286.249300, 321.925800)",
        "(299.558400, 285.548600, 321.814300)",
        "(300.105800, 284.577100, 322.053200)",
        "(300.594000, 283.400800, 322.491900)",
        "(300.809000, 282.915600, 322.556700)",
        "(301.314200, 282.128200, 322.420400)",
        "(301.897900, 281.099300, 322.556200)",
        "(302.466600, 279.898100, 322.805700)",
        "(302.973100, 278.690600, 323.121800)",
        "(303.213300, 278.167700, 323.179700)",
        "(303.746900, 276.936300, 323.384400)",
        "(304.178800, 275.779100, 323.759200)",
        "(304.583700, 274.896300, 323.668700)",
        "(304.967500, 273.994800, 323.567200)",
        "(305.135300, 273.451800, 323.644300)",
        "(305.342100, 272.507300, 323.716700)",
        "(305.525800, 271.670600, 323.620900)",
        "(305.717800, 270.802700, 323.633900)",
        "(305.858600, 270.021500, 323.539600)",
        "(305.957200, 269.652500, 323.504900)",
        "(306.191400, 268.950000, 323.361500)",
        "(306.407200, 268.136000, 323.357000)",
        "(306.498900, 267.138000, 323.564100)",
        "(306.503400, 266.295600, 323.742000)",
        "(306.505300, 265.954500, 323.724800)",
        "(306.505800, 265.387300, 323.684100)",
        "(306.493000, 264.914300, 323.624200)",
        "(306.469300, 264.575600, 323.488500)",
        "(306.368900, 264.148500, 323.423700)",
        "(306.256300, 263.905900, 323.450700)",
        "(305.983900, 263.444100, 323.504800)",
        "(305.713400, 262.949700, 323.575800)",
        "(305.394800, 262.322400, 323.780900)",
        "(305.036600, 261.810600, 323.942800)",
        "(304.895900, 261.557700, 324.003800)",
        "(304.593800, 261.081700, 324.146700)",
        "(304.216500, 260.550700, 324.355500)",
        "(303.811200, 260.005100, 324.694900)",
        "(303.348100, 259.310400, 325.290300)",
        "(303.117800, 258.839600, 325.784800)",
        "(302.630600, 257.961300, 326.623000)",
        "(302.117200, 257.452500, 326.865600)",
        "(301.645000, 257.027100, 327.003000)",
        "(301.214600, 256.512900, 327.400800)",
        "(300.994000, 256.214200, 327.609900)",
        "(300.578100, 255.654000, 328.031900)",
        "(300.106000, 255.171000, 328.341100)",
        "(299.627800, 254.733400, 328.652300)",
        "(299.179000, 254.287900, 328.852900)",
        "(298.910600, 254.078500, 328.987800)",
        "(298.370200, 253.665500, 329.221900)",
        "(297.759300, 253.284100, 329.465600)",
        "(297.177900, 252.926900, 329.681800)",
        "(296.590800, 252.596100, 329.912700)",
        "(296.268600, 252.448600, 330.019800)",
        "(295.636300, 252.274300, 330.133500)",
        "(295.043200, 252.096300, 330.237500)",
        "(294.400300, 251.822900, 330.470900)",
        "(293.639700, 251.431800, 330.835200)",
        "(293.286600, 251.211800, 331.099600)",
        "(292.593200, 250.727600, 331.696000)",
        "(291.842200, 250.278300, 332.176600)",
        "(290.995600, 249.978500, 332.584100)",
        "(290.156900, 249.554500, 333.106000)",
        "(289.737400, 249.280900, 333.472500)",
        "(288.903600, 248.765200, 334.164700)",
        "(288.166500, 248.007600, 335.055900)",
        "(287.570700, 247.027000, 336.232700)",
        "(287.047800, 245.879200, 337.420600)",
        "(286.762500, 245.100200, 338.195300)",
        "(286.243600, 243.296100, 340.137800)",
        "(285.896300, 241.600500, 341.864200)",
        "(285.521700, 239.959600, 343.571200)",
        "(284.946400, 238.014300, 345.771500)",
        "(284.594100, 237.025700, 346.899200)",
        "(283.904700, 234.894100, 349.167000)",
        "(283.355100, 232.819100, 351.503100)",
        "(282.835200, 230.563400, 354.151400)",
        "(282.095800, 228.380400, 356.716300)",
        "(281.628000, 227.257300, 357.987400)",
        "(280.714100, 224.324200, 1.273763)",
        "(279.906900, 220.770100, 5.377500)",
        "(279.159700, 217.490600, 9.128085)",
        "(278.438900, 213.672600, 13.525950)",
        "(278.096200, 211.364700, 16.138590)",
        "(277.457900, 206.053100, 22.095180)",
        "(276.924500, 200.551900, 28.369450)",
        "(276.540300, 194.889100, 34.873690)",
        "(276.236200, 189.511600, 41.148360)",
        "(276.115600, 187.319500, 43.839820)",
        "(275.957600, 183.473700, 48.708470)",
        "(275.818100, 180.819500, 52.459050)",
        "(275.708200, 179.220000, 55.251900)",
        "(275.576000, 178.160900, 57.513460)",
        "(275.491100, 178.092600, 58.192080)",
        "(275.275100, 178.270100, 59.321730)",
        "(274.973600, 179.725400, 59.122250)",
        "(274.590800, 181.632500, 58.509170)",
        "(274.218500, 185.081400, 56.402900)",
        "(274.023000, 186.626900, 55.515630)",
        "(273.587600, 188.892300, 54.599430)",
        "(273.099300, 192.350700, 52.418070)",
        "(272.565100, 197.576700, 48.356320)",
        "(272.135900, 207.642500, 39.440440)",
        "(272.050400, 215.320400, 32.330720)",
        "(271.990800, 233.768900, 15.013060)",
        "(272.110400, 252.961000, 356.842700)",
        "(272.524400, 268.150100, 342.641300)",
        "(273.046700, 278.156900, 333.583300)",
        "(273.283000, 281.571100, 330.588700)",
        "(273.728600, 287.580400, 325.460400)",
        "(274.427100, 290.821500, 323.083000)",
        "(275.266800, 293.782100, 320.820700)",
        "(276.058400, 295.037600, 320.183200)",
        "(276.438800, 295.027500, 320.475000)",
        "(277.129700, 295.097900, 320.872300)",
        "(277.906100, 294.341300, 321.929900)",
        "(278.757000, 292.308700, 324.321100)",
        "(279.400100, 290.473800, 326.377300)",
        "(279.580900, 289.485400, 327.406900)",
        "(279.882200, 287.785500, 329.267800)",
        "(280.217800, 286.412200, 330.666500)",
        "(280.787600, 285.881200, 331.120500)",
        "(281.649300, 284.490800, 332.378600)",
        "(282.113900, 283.316500, 333.485600)",
        "(282.911000, 282.021100, 334.734600)",
        "(283.681000, 281.793400, 334.705400)",
        "(284.541400, 281.668400, 334.613900)",
        "(285.677300, 281.829800, 334.135500)",
        "(286.257300, 281.941900, 333.804100)",
        "(287.327400, 281.511200, 333.919500)",
        "(288.428800, 281.127300, 333.834500)",
        "(289.547200, 281.061000, 333.363600)",
        "(290.763400, 280.603500, 333.268200)",
        "(291.322900, 280.445100, 333.141000)",
        "(292.280900, 280.528400, 332.353400)",
        "(293.381700, 280.622300, 331.428900)",
        "(294.512500, 279.810900, 331.221300)",
        "(295.603300, 278.741700, 331.310500)",
        "(296.194800, 278.069500, 331.437700)",
        "(297.452700, 276.748000, 331.574700)",
        "(298.705500, 275.273300, 331.820200)",
        "(299.838800, 273.949700, 331.942900)",
        "(300.902700, 272.405600, 331.852000)",
        "(301.403700, 271.220700, 332.237600)",
        "(302.198100, 269.005200, 333.073900)",
        "(302.805100, 267.689300, 332.944900)",
        "(303.246800, 266.807800, 332.323200)",
        "(303.525200, 265.736100, 332.031800)",
        "(303.555800, 265.182500, 331.910200)",
        "(303.507100, 264.115500, 331.736100)",
        "(303.257400, 263.164100, 331.508500)",
        "(302.942700, 262.254200, 331.310500)",
        "(302.473800, 261.331300, 331.267000)",
        "(302.148500, 260.980500, 331.125200)",
        "(301.427500, 260.380200, 330.812000)",
        "(300.731200, 259.806600, 330.532500)",
        "(300.041700, 259.138900, 330.441300)",
        "(299.225900, 258.447900, 330.414700)",
        "(298.794400, 258.055500, 330.475100)",
        "(297.888000, 257.319900, 330.613200)",
        "(296.891800, 256.821700, 330.527300)",
        "(295.947100, 256.324600, 330.596400)",
        "(295.146400, 255.828900, 330.657700)",
        "(294.747300, 255.622500, 330.666900)",
        "(293.839200, 255.117000, 330.747400)",
        "(292.684800, 254.405100, 331.062300)",
        "(291.610700, 253.440600, 331.655400)",
        "(290.660200, 252.587100, 332.268400)",
        "(290.263000, 252.259000, 332.490000)",
        "(289.414300, 251.676600, 332.820700)",
        "(288.308000, 250.939900, 333.234300)",
        "(286.919000, 249.735000, 334.378100)",
        "(285.727400, 248.066100, 336.043100)",
        "(285.217700, 247.245400, 336.912100)",
        "(284.135300, 245.825000, 338.460700)",
        "(283.050400, 244.325700, 340.000600)",
        "(282.015300, 242.534900, 342.046800)",
        "(281.248200, 240.661500, 344.192600)",
        "(280.852100, 239.853500, 345.184000)",
        "(280.087400, 237.801200, 347.570900)",
        "(279.010800, 234.829500, 350.836100)",
        "(277.921200, 231.845800, 354.214200)",
        "(277.388900, 229.888300, 356.710700)",
        "(277.310000, 229.737100, 357.092100)",
        "(277.209700, 230.083000, 357.252000)",
        "(276.909700, 229.592800, 358.030100)",
        "(276.414700, 226.748200, 1.252387)",
        "(275.847400, 220.720800, 7.773839)",
        "(275.547500, 217.443400, 11.332910)",
        "(275.096800, 211.854000, 17.413440)",
        "(274.680800, 206.314300, 23.507020)",
        "(274.311900, 201.197300, 29.303010)",
        "(273.961200, 192.959500, 38.061110)",
        "(273.787700, 185.546200, 45.788090)",
        "(273.688200, 169.056300, 63.092600)",
        "(273.861600, 157.694500, 75.251880)",
        "(274.113500, 149.371000, 84.481060)",
        "(274.356900, 142.690100, 92.051650)",
        "(274.466300, 140.081300, 95.055720)",
        "(274.700800, 136.725400, 99.294820)",
        "(275.022300, 133.649900, 103.283800)",
        "(275.348900, 130.792300, 107.074700)",
        "(275.573100, 129.354400, 109.387200)",
        "(275.665900, 128.869300, 110.333400)",
        "(275.791000, 127.946700, 112.237200)",
        "(275.723800, 127.309500, 113.841400)",
        "(275.610900, 126.629200, 115.433500)",
        "(275.385900, 126.184100, 116.853800)",
        "(275.230400, 126.039200, 117.519900)",
        "(274.893700, 124.686500, 119.786600)",
        "(274.554600, 121.684400, 123.701700)",
        "(274.121000, 119.737100, 126.601300)",
        "(273.702600, 117.588700, 129.628800)",
        "(273.554400, 116.185600, 131.480400)",
        "(273.160200, 113.318500, 135.317400)",
        "(272.576300, 110.389500, 139.180800)",
        "(272.023200, 105.474600, 144.849900)",
        "(271.551900, 101.237900, 149.948700)",
        "(271.296000, 98.018170, 153.612800)",
        "(270.741800, 80.981080, 171.415400)",
        "(270.465600, 17.472400, 235.602500)",
        "(270.992100, 318.027800, 295.698600)",
        "(271.800800, 305.388800, 308.922000)",
        "(272.198900, 302.483200, 312.053500)",
        "(273.058100, 297.763100, 317.207900)",
        "(273.920800, 294.794100, 320.530200)",
        "(274.833200, 292.573400, 323.065200)",
        "(275.786600, 290.191500, 325.761300)",
        "(276.214900, 289.679600, 326.367800)",
        "(277.113100, 288.877300, 327.275100)",
        "(277.964300, 287.721000, 328.594200)",
        "(278.757400, 287.689000, 328.697200)",
        "(279.584800, 288.051900, 328.335800)",
        "(280.011400, 288.017600, 328.400500)",
        "(280.859200, 287.353200, 329.030000)",
        "(281.608600, 287.106000, 329.259900)",
        "(282.403800, 287.143400, 329.122200)",
        "(283.204100, 286.857400, 329.310400)",
        "(283.479100, 286.847700, 329.275900)",
        "(284.103500, 286.802800, 329.073200)",
        "(284.889300, 286.186900, 329.478800)",
        "(285.580700, 284.820900, 330.623100)",
        "(286.121900, 283.402800, 331.921900)",
        "(286.417100, 283.109100, 332.107900)",
        "(287.060100, 282.549100, 332.120700)",
        "(287.677400, 281.574400, 332.582300)",
        "(288.230800, 280.255600, 333.500600)",
        "(288.732500, 279.629500, 333.618800)",
        "(289.004600, 279.534700, 333.327100)",
        "(289.697900, 279.089600, 333.087600)",
        "(290.509200, 278.660700, 332.727500)",
        "(291.224400, 278.573900, 331.783300)",
        "(292.014600, 277.515600, 331.731600)",
        "(292.443800, 276.736200, 332.018200)",
        "(293.242100, 275.571500, 331.934400)",
        "(294.015100, 274.587600, 331.442300)",
        "(294.824000, 272.814800, 332.041400)",
        "(295.566700, 271.805100, 331.782200)",
        "(295.980700, 271.420700, 331.392600)",
        "(296.810800, 270.367200, 330.895300)",
        "(297.467300, 268.201700, 331.516000)",
        "(297.938400, 266.255800, 332.056900)",
        "(298.252400, 265.034900, 331.703800)",
        "(298.459800, 264.465500, 331.436400)",
        "(298.773700, 262.960200, 331.503200)",
        "(298.856600, 261.290500, 331.740100)",
        "(298.796100, 260.237300, 331.519000)",
        "(298.630300, 259.184800, 331.132700)",
        "(298.535800, 258.477700, 331.265300)",
        "(298.221200, 257.263000, 331.362400)",
        "(297.842400, 256.090400, 331.470100)",
        "(297.343000, 254.861300, 331.899000)",
        "(296.656300, 253.652700, 332.330600)",
        "(296.194200, 253.094700, 332.575100)",
        "(295.303900, 252.186000, 333.045900)",
        "(294.343400, 251.719200, 333.089200)",
        "(293.215600, 251.472200, 333.000700)",
        "(292.193500, 251.080800, 333.097400)",
        "(291.694300, 250.872500, 333.192400)",
        "(290.656700, 250.165500, 333.718800)",
        "(289.637200, 249.142700, 334.550300)",
        "(288.564300, 247.882800, 335.704400)",
        "(287.557700, 246.640100, 336.854900)",
        "(287.038400, 245.967500, 337.497900)",
        "(286.131100, 244.958600, 338.527400)",
        "(285.745800, 244.241300, 339.328300)",
        "(285.366600, 243.367100, 340.240000)",
        "(284.352800, 241.737600, 341.774800)",
        "(283.743700, 240.800900, 342.762400)",
        "(282.728600, 238.968700, 344.876000)",
        "(281.968500, 238.099900, 345.976200)",
        "(281.751000, 238.230500, 346.227800)",
        "(281.307100, 237.114100, 347.470400)",
        "(280.676500, 235.578100, 349.013500)",
        "(279.600000, 231.984600, 352.993700)",
        "(278.870900, 228.149400, 357.196200)",
        "(278.302900, 224.068700, 1.677074)",
        "(277.658400, 219.085800, 6.996610)",
        "(277.283900, 215.937800, 10.351160)",
        "(276.706000, 210.152100, 16.632220)",
        "(276.338100, 205.350100, 21.946950)",
        "(276.049600, 200.873000, 27.110730)",
        "(275.784100, 195.760800, 32.756030)",
        "(275.636100, 191.409400, 37.296120)",
        "(275.374900, 180.748500, 48.553390)",
        "(275.459300, 171.460400, 58.628710)",
        "(275.623000, 165.137700, 65.751660)",
        "(275.641700, 160.699400, 70.965330)",
        "(275.658400, 157.968100, 74.034280)",
        "(275.782800, 152.359000, 80.383160)",
        "(275.979800, 147.691400, 85.913700)",
        "(276.204400, 144.108900, 90.290380)",
        "(276.496900, 140.898400, 94.305890)",
        "(276.671800, 139.566800, 96.075050)",
        "(277.020800, 136.990200, 99.451960)",
        "(277.345100, 135.884800, 101.540600)",
        "(277.530800, 135.971300, 102.482600)",
        "(277.539200, 136.291500, 103.098500)",
        "(277.526600, 136.316800, 103.534400)",
        "(277.565800, 136.314200, 104.529700)",
        "(277.610700, 136.431200, 105.539500)",
        "(277.454900, 137.168200, 105.858700)",
        "(277.206300, 137.475700, 106.678200)",
        "(277.028700, 137.712400, 106.954400)",
        "(276.589300, 138.092600, 107.548000)",
        "(276.118100, 138.584200, 108.012900)",
        "(275.630700, 139.215400, 108.360900)",
        "(275.048200, 138.963700, 109.603100)",
        "(274.696000, 139.581300, 109.443000)",
        "(273.861500, 140.695000, 109.253400)",
        "(273.033800, 141.355500, 109.451700)",
        "(272.274800, 143.681200, 108.032200)",
        "(271.551700, 149.574800, 103.038200)",
        "(271.192900, 156.583700, 96.520760)",
        "(270.585500, 202.458300, 51.605060)",
        "(270.952000, 270.781400, 344.162100)",
        "(271.954700, 288.290600, 327.418100)",
        "(273.251400, 293.038700, 323.538400)",
        "(274.009600, 294.434000, 322.543100)",
        "(275.452600, 296.249300, 321.518600)",
        "(276.876600, 297.517900, 321.002300)",
        "(278.239600, 297.365500, 321.838700)",
        "(279.658400, 297.497700, 322.293400)",
        "(280.383200, 297.150000, 322.891900)",
        "(281.794900, 296.293900, 324.194100)",
        "(283.256100, 295.281300, 325.536100)",
        "(284.728500, 294.103300, 326.900800)",
        "(286.039500, 293.341200, 327.836100)",
        "(286.598100, 293.004500, 328.222000)",
        "(287.671800, 292.264000, 328.956500)",
        "(288.672000, 291.406200, 329.734900)",
        "(289.712400, 290.853400, 330.169400)",
        "(290.835700, 290.560500, 330.180700)",
        "(291.423500, 290.365400, 330.186000)",
        "(292.512300, 289.737500, 330.428300)",
        "(293.471500, 289.189700, 330.522000)",
        "(294.383200, 288.847500, 330.239800)",
        "(295.260900, 288.106000, 330.437600)",
        "(295.663600, 287.953200, 330.305200)",
        "(296.358800, 287.972200, 329.426900)",
        "(297.006800, 287.690400, 328.930800)",
        "(297.649200, 286.993700, 328.679100)",
        "(298.272300, 286.302600, 328.455800)",
        "(298.535100, 286.072300, 328.153100)",
        "(299.005900, 285.660200, 327.408200)",
        "(299.535200, 284.787400, 327.127700)",
        "(299.996500, 283.297200, 327.601200)",
        "(300.333900, 281.241400, 328.471500)",
        "(300.463100, 279.931300, 329.180400)",
        "(300.735400, 277.597000, 330.255900)",
        "(301.004000, 275.599100, 330.785400)",
        "(301.145500, 273.473100, 331.555700)",
        "(301.166400, 271.425500, 332.245800)",
        "(301.155500, 270.612200, 332.335700)",
        "(301.018800, 269.022900, 332.313400)",
        "(300.752600, 267.173500, 332.672100)",
        "(300.399400, 265.310100, 332.991000)",
        "(299.974900, 263.043900, 333.921700)",
        "(299.698000, 261.922200, 334.326100)",
        "(299.005800, 259.868800, 334.988800)",
        "(298.253800, 257.709800, 335.865200)",
        "(297.415900, 255.529100, 336.857100)",
        "(296.419500, 253.575800, 337.707800)",
        "(295.797600, 252.604900, 338.097900)",
        "(294.592200, 250.524400, 339.227500)",
        "(293.539200, 248.241800, 340.670700)",
        "(292.462800, 245.938900, 342.278400)",
        "(291.384800, 243.733000, 343.785000)",
        "(290.782100, 242.542900, 344.691300)",
        "(289.539200, 239.771900, 346.963800)",
        "(288.468800, 236.546900, 349.826100)",
        "(287.633900, 233.226700, 352.916200)",
        "(286.965000, 230.120200, 355.764800)",
        "(286.646400, 228.433500, 357.307100)",
        "(286.026100, 224.981100, 0.650745)",
        "(285.434600, 221.600100, 3.941478)",
        "(284.822600, 217.979000, 7.474429)",
        "(284.295500, 214.062500, 11.376130)",
        "(284.023600, 212.063700, 13.426130)",
        "(283.525100, 208.414200, 17.218810)",
        "(283.264000, 205.610700, 20.313850)",
        "(283.037700, 202.992600, 23.199680)",
        "(282.549500, 199.353500, 26.940240)",
        "(282.381900, 197.427700, 29.006320)",
        "(282.174800, 193.300000, 33.529720)",
        "(282.078800, 189.430600, 37.844980)",
        "(281.987000, 185.368200, 42.445090)",
        "(281.850700, 181.013200, 47.182380)",
        "(281.843800, 178.640000, 49.847080)",
        "(281.893200, 174.518400, 54.617080)",
        "(281.956400, 171.013200, 58.727750)",
        "(282.090500, 166.964500, 63.454830)",
        "(282.216900, 163.499600, 67.555010)",
        "(282.312300, 161.846000, 69.522850)",
        "(282.507300, 158.943300, 73.142260)",
        "(282.675300, 156.625300, 76.206860)",
        "(282.757500, 154.869200, 78.780550)",
        "(282.764900, 153.378500, 81.011410)",
        "(282.781900, 152.783000, 81.928180)",
        "(282.909500, 151.690200, 83.824750)",
        "(282.933000, 151.030500, 85.204320)",
        "(282.944300, 150.156700, 86.752230)",
        "(283.082900, 149.453700, 88.230590)",
        "(283.114600, 149.095000, 88.956270)",
        "(283.187700, 148.815800, 89.980840)",
        "(283.249900, 148.993600, 90.678520)",
        "(283.213800, 149.073200, 91.295000)",
        "(283.134400, 148.893000, 92.151120)",
        "(283.093300, 148.896500, 92.519360)",
        "(282.971500, 149.076300, 93.132800)",
        "(282.777100, 149.624100, 93.348960)",
        "(282.585100, 150.265000, 93.522430)",
        "(282.347700, 150.731900, 93.740710)",
        "(282.238900, 150.990400, 93.862580)",
        "(282.073000, 151.754900, 94.001370)",
        "(281.747400, 152.589500, 93.948400)",
        "(281.373900, 153.571200, 93.726880)",
        "(281.068100, 154.588900, 93.548550)",
        "(280.923700, 154.794400, 93.732030)",
        "(280.700200, 155.090500, 94.141760)",
        "(280.491100, 155.798600, 94.250340)",
        "(280.253500, 156.801500, 94.039600)",
        "(279.973900, 157.762800, 93.756940)",
        "(279.875700, 158.119900, 93.740670)",
        "(279.675100, 158.909800, 93.655980)",
        "(279.415900, 160.115700, 93.269620)",
        "(279.121900, 161.237900, 92.864750)",
        "(278.787500, 162.491400, 92.249360)",
        "(278.621900, 163.188200, 91.937290)",
        "(278.237700, 164.522900, 91.291800)",
        "(277.904100, 165.842700, 90.555060)",
        "(277.520900, 168.259000, 88.874470)",
        "(277.256700, 169.400100, 88.041080)",
        "(276.799700, 171.804800, 86.147480)",
        "(276.447000, 174.637800, 83.922320)",
        "(276.040200, 176.979100, 82.053400)",
        "(275.670300, 179.969300, 79.550990)",
        "(275.342100, 182.843400, 77.215640)",
        "(275.115500, 184.843900, 75.471470)",
        "(274.560700, 188.865500, 71.786690)",
        "(273.962700, 194.304700, 66.699160)",
        "(273.345300, 203.167600, 58.134690)",
        "(272.730300, 213.644000, 47.647220)",
        "(272.410900, 219.220500, 42.102010)",
        "(271.893800, 238.946800, 22.836950)",
        "(271.991500, 275.159200, 347.019100)",
        "(272.846600, 301.471400, 320.857700)",
        "(273.826600, 311.094400, 311.362500)",
        "(274.304200, 312.489600, 310.042600)",
        "(275.407300, 313.808000, 309.007400)",
        "(276.517600, 314.705000, 308.155900)",
        "(277.686900, 313.403700, 309.431800)",
        "(279.018700, 310.203200, 312.674600)",
        "(279.694700, 308.868500, 313.922300)",
        "(281.054600, 306.791600, 315.774500)",
        "(282.309800, 305.094100, 317.397900)",
        "(283.575200, 303.326400, 318.836600)",
        "(284.885200, 301.241300, 320.639000)",
        "(285.453200, 300.500000, 321.244600)",
        "(286.411900, 299.958400, 321.572900)",
        "(287.463400, 299.642900, 321.530500)",
        "(288.857900, 298.278700, 322.592400)",
        "(290.215100, 296.757700, 323.615000)",
        "(290.819200, 295.961800, 324.074300)",
        "(291.845800, 294.163700, 325.219800)",
        "(292.720900, 292.177300, 326.349000)",
        "(293.449300, 290.129800, 327.447700)",
        "(294.132700, 288.122900, 328.322200)",
        "(294.517500, 287.080200, 328.725100)",
        "(295.303300, 284.896700, 329.699200)",
        "(295.888200, 283.031200, 330.376000)",
        "(296.369400, 280.758700, 331.612000)",
        "(296.665500, 278.897000, 332.215000)",
        "(296.752500, 278.487100, 331.832000)",
        "(297.004600, 277.630800, 331.119400)",
        "(297.175500, 275.971800, 331.273000)",
        "(297.294300, 274.550700, 331.118000)",
        "(297.357300, 273.694900, 330.399000)",
        "(297.389400, 273.659600, 329.642000)",
        "(297.517900, 273.433700, 328.013500)",
        "(297.695300, 272.192700, 327.364300)",
        "(297.601000, 270.088800, 327.705700)",
        "(297.370500, 268.517600, 327.696700)",
        "(297.260200, 267.995100, 327.453400)",
        "(297.035300, 267.164700, 326.712300)",
        "(296.686200, 266.385100, 326.082800)",
        "(296.182900, 265.267900, 325.927500)",
        "(295.426500, 263.914200, 325.949100)",
        "(295.026500, 263.126800, 326.193700)",
        "(294.311300, 261.693400, 326.649700)",
        "(293.589500, 260.422500, 326.836300)",
        "(292.701200, 259.015300, 327.601900)",
        "(291.703900, 257.594100, 328.138800)",
        "(291.085800, 256.742300, 328.553500)",
        "(289.807400, 255.113100, 329.605000)",
        "(288.781800, 253.364500, 330.828800)",
        "(287.750900, 252.007900, 331.719600)",
        "(286.635400, 252.069300, 331.011300)",
        "(286.004200, 252.275500, 330.446600)",
        "(284.545400, 251.398800, 331.011200)",
        "(282.959500, 248.497600, 333.962600)",
        "(281.480000, 245.492300, 337.033600)",
        "(280.341200, 242.815300, 339.768500)",
        "(279.822700, 241.656400, 340.919600)",
        "(278.434700, 238.281300, 344.267700)",
        "(276.971300, 232.375800, 350.277500)",
        "(276.025300, 223.639500, 359.247900)",
        "(275.384100, 214.329200, 8.860968)",
        "(274.986800, 208.812200, 14.426220)",
        "(274.355100, 198.395400, 24.888100)",
        "(274.168400, 190.153500, 33.374240)",
        "(274.197300, 177.733000, 45.918740)",
        "(274.444200, 161.238300, 62.606130)",
        "(274.674800, 155.266200, 68.771480)",
        "(275.119600, 149.181800, 75.260330)",
        "(275.451400, 147.184400, 77.638360)",
        "(275.954000, 143.466400, 81.628620)",
        "(276.852900, 136.006000, 89.568640)",
        "(277.330500, 133.220100, 92.633800)",
        "(278.169200, 130.168000, 96.338050)",
        "(278.796900, 128.648700, 98.555330)",
        "(279.340500, 127.480600, 100.526700)",
        "(279.968000, 126.335800, 102.508000)",
        "(280.289600, 125.477500, 103.788900)",
        "(280.880900, 124.157200, 105.966800)",
        "(281.372100, 123.715100, 107.406100)",
        "(281.630700, 123.370700, 108.731700)",
        "(281.830500, 123.309800, 109.794500)",
        "(281.934100, 123.048500, 110.553300)",
        "(282.229100, 122.045900, 112.536400)",
        "(282.520400, 121.458900, 114.079500)",
        "(282.732900, 121.285800, 115.251300)",
        "(282.895100, 121.215500, 116.384800)",
        "(282.986500, 121.190400, 116.961600)",
        "(283.074200, 121.548200, 117.736400)",
        "(283.031800, 122.253200, 118.249400)",
        "(282.881500, 122.921200, 118.710800)",
        "(282.654900, 123.493800, 119.271400)",
        "(282.508300, 123.722600, 119.581600)",
        "(282.267800, 124.206100, 120.270900)",
        "(281.978900, 124.922700, 120.712200)",
        "(281.605700, 125.240700, 121.514300)",
        "(281.190300, 125.374800, 122.426100)",
        "(280.969700, 125.293400, 123.038000)",
        "(280.386000, 125.025900, 124.292800)",
        "(279.815600, 124.149800, 126.006300)",
        "(279.172900, 123.636900, 127.465400)",
        "(278.558700, 123.351700, 128.726500)",
        "(278.328800, 123.109700, 129.391100)",
        "(277.893000, 122.546700, 130.831700)",
        "(277.193100, 122.879800, 131.373000)",
        "(276.346900, 123.510000, 131.499800)",
        "(275.561700, 124.795000, 130.928400)",
        "(275.187600, 125.181500, 130.852100)",
        "(274.329600, 127.462400, 129.119700)",
        "(273.304000, 133.414500, 123.782700)",
        "(272.115800, 146.678500, 110.771100)",
        "(271.535500, 191.431300, 66.379910)",
        "(271.861700, 216.369200, 41.672740)",
        "(272.910800, 243.336000, 14.944790)",
        "(274.113900, 258.127700, 0.250332)",
        "(275.384700, 266.464400, 351.982300)",
        "(276.673400, 270.850400, 347.554600)",
        "(277.321500, 272.009400, 346.376800)",
        "(278.581100, 273.327200, 345.026900)",
        "(279.798400, 274.055900, 344.231300)",
        "(280.995600, 275.800800, 342.431200)",
        "(282.356500, 278.609900, 339.251900)",
        "(283.171300, 279.959900, 337.739300)",
        "(284.932200, 281.535900, 335.751300)",
        "(286.821800, 282.123700, 334.695900)",
        "(288.709100, 282.838800, 333.419500)",
        "(290.391100, 283.123400, 332.526800)",
        "(291.240100, 283.305500, 332.114200)",
        "(292.971600, 283.841300, 330.827600)",
        "(294.580300, 284.453800, 329.325800)",
        "(296.206700, 284.312700, 328.584400)",
        "(297.705700, 284.112700, 327.864900)",
        "(298.448700, 284.210000, 327.213100)",
        "(299.892900, 284.233200, 325.953400)",
        "(301.511400, 283.853100, 324.987800)",
        "(303.204300, 283.063400, 324.091200)",
        "(304.594700, 281.254600, 324.092700)",
        "(305.111400, 280.043800, 324.367100)",
        "(305.949100, 277.586100, 324.802100)",
        "(306.517900, 275.247500, 325.176700)",
        "(306.966200, 273.388200, 325.013800)",
        "(307.363000, 272.026400, 324.229400)",
        "(307.572500, 271.209400, 323.928000)",
        "(307.707400, 269.263600, 323.860600)",
        "(307.395400, 267.335300, 323.937500)",
        "(306.891800, 265.578100, 323.980900)",
        "(306.355100, 264.005100, 323.839500)",
        "(306.042700, 263.264100, 323.761700)",
        "(305.374500, 261.788100, 323.686900)",
        "(304.464000, 260.273300, 323.896700)",
        "(303.467100, 258.956400, 324.029200)",
        "(302.502700, 257.715700, 324.217400)",
        "(302.058600, 257.178400, 324.316300)",
        "(301.170000, 256.181900, 324.391700)",
        "(300.065900, 255.170300, 324.617600)",
        "(298.847400, 254.117600, 325.075700)",
        "(297.717600, 253.023000, 325.678700)",
        "(297.118100, 252.487400, 325.990500)",
        "(295.968600, 251.412000, 326.631200)",
        "(294.711100, 250.208100, 327.459100)",
        "(293.366800, 248.873600, 328.547800)",
        "(291.998600, 247.668400, 329.581200)",
        "(291.356100, 246.958100, 330.176800)",
        "(290.123000, 245.266000, 331.788200)",
        "(288.875500, 243.169900, 333.824100)",
        "(287.527400, 241.010800, 336.001600)",
        "(286.059500, 238.586900, 338.505600)",
        "(285.408700, 237.282200, 339.969600)",
        "(284.292100, 234.819200, 342.617300)",
        "(283.267900, 232.427500, 345.315500)",
        "(282.313300, 230.031600, 348.053600)",
        "(281.669400, 227.418100, 351.116400)",
        "(281.458000, 225.915200, 352.856100)",
        "(281.053800, 222.737100, 356.517200)",
        "(280.454600, 219.143300, 0.627760)",
        "(279.955200, 214.967300, 5.302865)",
        "(279.335200, 210.040300, 10.705710)",
        "(278.939400, 206.660800, 14.263800)",
        "(278.431600, 199.667900, 21.831580)",
        "(278.355700, 193.650600, 28.523960)",
        "(278.416100, 189.191700, 33.843510)",
        "(278.363100, 184.853600, 38.860240)",
        "(278.228000, 181.072100, 42.878800)",
        "(278.046500, 171.944100, 52.669240)",
        "(278.085000, 164.971300, 60.368720)",
        "(278.070700, 160.146200, 65.847930)",
        "(278.101200, 155.472100, 71.230500)",
        "(278.210400, 152.487100, 74.619420)",
        "(278.474500, 147.005500, 80.975400)",
        "(278.748300, 142.472400, 86.382270)",
        "(278.940200, 139.439800, 90.229720)",
        "(279.231000, 138.042200, 92.760120)",
        "(279.378200, 137.626700, 93.753190)",
        "(279.572700, 136.445300, 96.003050)",
        "(279.539300, 135.267500, 98.040050)",
        "(279.497400, 135.221800, 99.184780)",
        "(279.673300, 135.349000, 100.635700)",
        "(279.728100, 134.978400, 101.723800)",
        "(279.706500, 133.477900, 104.553300)",
        "(279.438000, 132.910700, 106.366000)",
        "(279.048200, 132.215700, 108.235300)",
        "(278.716900, 131.707100, 110.113000)",
        "(278.554800, 131.394200, 111.126700)",
        "(278.188100, 130.517100, 113.246800)",
        "(277.798800, 130.106800, 114.902900)",
        "(277.285700, 130.229100, 116.009700)",
        "(276.695100, 130.241100, 117.147600)",
        "(276.376500, 130.058300, 117.927000)",
        "(275.690400, 129.141300, 119.962900)",
        "(274.910700, 126.568600, 123.553600)",
        "(274.093600, 121.111600, 129.884100)",
        "(273.223900, 111.150800, 140.649700)",
        "(272.819200, 104.604300, 147.558800)",
        "(272.115800, 86.590210, 166.453100)",
        "(271.703400, 58.281660, 195.458600)",
        "(271.829300, 25.956760, 228.496000)",
        "(272.318300, 0.913714, 254.142000)",
        "(272.679800, 350.733000, 264.604800)",
        "(273.552900, 338.050000, 277.787600)",
        "(274.602000, 328.300500, 288.043400)",
        "(275.774200, 320.996000, 295.822700)",
        "(277.102700, 316.577900, 300.627100)",
        "(277.809500, 314.883500, 302.507700)",
        "(279.239400, 312.338100, 305.504700)",
        "(280.826000, 310.983600, 307.078300)",
        "(282.416100, 309.634200, 308.557500)",
        "(283.882800, 307.972600, 310.386600)",
        "(284.521500, 307.202300, 311.244000)",
        "(285.784500, 305.985200, 312.562000)",
        "(287.022100, 304.877500, 313.688400)",
        "(288.213700, 304.000000, 314.561200)",
        "(289.350200, 303.440700, 314.968400)",
        "(289.873800, 303.029000, 315.325100)",
        "(290.929700, 301.791300, 316.532200)",
        "(292.076100, 300.619900, 317.727800)",
        "(293.317600, 300.142300, 318.325100)",
        "(294.556900, 301.040700, 317.287200)",
        "(295.172800, 301.798900, 316.349300)",
        "(296.420600, 303.212000, 314.579200)",
        "(297.566200, 304.013400, 313.350500)",
        "(298.548500, 303.860700, 313.075100)",
        "(299.420200, 303.279100, 313.241800)",
        "(299.885000, 302.890000, 313.279400)",
        "(300.789400, 302.156600, 313.207200)",
        "(301.607600, 301.090900, 313.277600)",
        "(302.306700, 299.312700, 313.970300)",
        "(302.705700, 296.874500, 315.179700)",
        "(302.804900, 295.571200, 315.783400)",
        "(302.994600, 293.205800, 316.590700)",
        "(303.374400, 290.905200, 317.325200)",
        "(303.836200, 288.518000, 317.944000)",
        "(304.262800, 286.039600, 318.792400)",
        "(304.391500, 284.948400, 319.032100)",
        "(304.642500, 282.781000, 319.332800)",
        "(304.874200, 280.552600, 319.763500)",
        "(305.057300, 278.504800, 319.918600)",
        "(305.207700, 276.226800, 320.336600)",
        "(305.245200, 275.061400, 320.609600)",
        "(305.135900, 272.887100, 320.925900)",
        "(304.907700, 270.697600, 321.218600)",
        "(304.631300, 268.701400, 321.519700)",
        "(304.295200, 266.755500, 321.643100)",
        "(304.068600, 265.640700, 321.971300)",
        "(303.387900, 263.310100, 322.996500)",
        "(302.346300, 261.028400, 324.086500)",
        "(301.195600, 258.821500, 325.335800)",
        "(299.946600, 256.985000, 326.363200)",
        "(299.249100, 256.256400, 326.661400)",
        "(297.953900, 254.631100, 327.621200)",
        "(296.503400, 253.297100, 328.354900)",
        "(294.907200, 252.206100, 328.974500)",
        "(293.260500, 250.735800, 330.094800)",
        "(292.456100, 249.944100, 330.791800)",
        "(290.772300, 248.256800, 332.245300)",
        "(289.142800, 246.367400, 333.947100)",
        "(287.842600, 243.588000, 336.600300)",
        "(286.833100, 239.819600, 340.609600)",
        "(286.321600, 237.680400, 342.816500)",
        "(285.189700, 233.121600, 347.431700)",
        "(283.949300, 228.165800, 352.596700)",
        "(283.012600, 223.633700, 357.408500)",
        "(282.660800, 221.404300, 359.777200)",
        "(281.946000, 216.692300, 4.857823)",
        "(281.121500, 210.630000, 11.173080)",
        "(280.490200, 203.710900, 18.589860)",
        "(280.248900, 197.507000, 25.412050)",
        "(280.051700, 192.611600, 30.905530)",
        "(280.014500, 190.807100, 33.009380)",
        "(279.783700, 185.197600, 39.167480)",
        "(279.564800, 178.875000, 46.062900)",
        "(279.531200, 173.457000, 52.085000)",
        "(279.519700, 169.401900, 56.759510)",
        "(279.469900, 167.828600, 58.626570)",
        "(279.344800, 165.080700, 62.013340)",
        "(279.210100, 162.547000, 65.244540)",
        "(279.243100, 160.918600, 67.687370)",
        "(279.252300, 158.595400, 70.773670)",
        "(279.239500, 157.515200, 72.247750)",
        "(279.135400, 156.142100, 74.460830)",
        "(279.038400, 155.667200, 75.811610)",
        "(278.959200, 155.704500, 76.771030)",
        "(278.731500, 155.258600, 77.958500)",
        "(278.619300, 154.694000, 78.832590)",
        "(278.527700, 154.534200, 79.831070)",
        "(278.508100, 155.454700, 79.908100)",
        "(278.446400, 156.365000, 79.883510)",
        "(278.353400, 156.328900, 80.755440)",
        "(278.295300, 156.625800, 80.841810)",
        "(278.220600, 157.736700, 80.587230)",
        "(278.203600, 158.494300, 80.702630)",
        "(278.141700, 159.190200, 80.853190)",
        "(278.091400, 160.050200, 80.871960)",
        "(278.082000, 160.927800, 80.511010)",
        "(277.980400, 162.223800, 80.041890)",
        "(277.799700, 163.246100, 79.761270)",
        "(277.675400, 164.603200, 79.197950)",
        "(277.566600, 166.352700, 78.289360)",
        "(277.470000, 167.398900, 77.664180)",
        "(277.185200, 169.532900, 76.212000)",
        "(276.870300, 171.508000, 74.859110)",
        "(276.538100, 174.627000, 72.365930)",
        "(276.314700, 178.145400, 69.475160)",
        "(276.250500, 180.013300, 67.978150)",
        "(276.093200, 183.903100, 64.752300)",
        "(275.838000, 188.176500, 60.986850)",
        "(275.665300, 193.051500, 56.682240)",
        "(275.536300, 198.592300, 51.664100)",
        "(275.489500, 201.906500, 48.591980)",
        "(275.430100, 209.186300, 41.776320)",
        "(275.475100, 216.272600, 35.155220)",
        "(275.553100, 223.880700, 27.813350)",
        "(275.870100, 230.744900, 21.266330)",
        "(276.093800, 233.667100, 18.615530)",
        "(276.551700, 239.629300, 12.930070)",
        "(277.129000, 244.802600, 8.009830)",
        "(277.682000, 249.080300, 4.050392)",
        "(278.303300, 252.755200, 0.594188)",
        "(278.640400, 254.488600, 358.987400)",
        "(279.377900, 257.943300, 355.799700)",
        "(280.085800, 261.522500, 352.416200)",
        "(280.803300, 264.688000, 349.398300)",
        "(281.608300, 267.345000, 346.845900)",
        "(282.068500, 268.635400, 345.614400)",
        "(282.986800, 270.688000, 343.654300)",
        "(283.799600, 272.834100, 341.561100)",
        "(284.647900, 274.593300, 339.708900)",
        "(285.595100, 276.372100, 337.927700)",
        "(286.099500, 277.206500, 337.025200)",
        "(287.077600, 278.407400, 335.679900)",
        "(288.048100, 279.664000, 334.136500)",
        "(289.100000, 280.903300, 332.538700)",
        "(290.227000, 282.049400, 331.131600)",
        "(290.815000, 282.571900, 330.384500)",
        "(292.094800, 283.381800, 329.235400)",
        "(293.363700, 283.978200, 328.249400)",
        "(294.566100, 284.806500, 326.929900)",
        "(295.866100, 285.517500, 325.595400)",
        "(296.571300, 285.555600, 325.200700)",
        "(297.903200, 285.584100, 324.569700)",
        "(299.150400, 285.844800, 323.511900)",
        "(300.286700, 285.948500, 322.548200)",
        "(301.475700, 285.480900, 322.134100)",
        "(302.045100, 285.163700, 321.974500)",
        "(303.190100, 284.578600, 321.587900)",
        "(304.226000, 284.214300, 320.897000)",
        "(305.236500, 283.712700, 320.146000)",
        "(306.169700, 282.686900, 319.942500)",
        "(306.549100, 282.090100, 319.905400)",
        "(307.204600, 280.842500, 319.832900)",
        "(307.723700, 279.574700, 319.851400)",
        "(308.244100, 278.434800, 319.486100)",
        "(308.614900, 277.049900, 319.490400)",
        "(308.691100, 276.317900, 319.531600)",
        "(308.733100, 274.983500, 319.434400)",
        "(308.720700, 273.472800, 319.536800)",
        "(308.578100, 272.013100, 319.627500)",
        "(308.339600, 270.716400, 319.502400)",
        "(308.168900, 270.074200, 319.466100)",
        "(307.755200, 268.684700, 319.500100)",
        "(307.211600, 267.253900, 319.564900)",
        "(306.470200, 265.736100, 319.818600)",
        "(305.597800, 264.425500, 319.999800)",
        "(305.148800, 263.851300, 319.954800)",
        "(304.267400, 262.780600, 319.933500)",
        "(303.334300, 261.626000, 320.137000)",
        "(302.241900, 260.490600, 320.390500)",
        "(301.017900, 259.343200, 320.829600)",
        "(300.419900, 258.700600, 321.156700)",
        "(299.177600, 257.712400, 321.582900)",
        "(297.945300, 256.898200, 321.872100)",
        "(296.715600, 256.126900, 322.212000)",
        "(295.530300, 255.176300, 322.888400)",
        "(294.955100, 254.620000, 323.279600)",
        "(293.713900, 253.632100, 324.080100)",
        "(292.443600, 252.665800, 324.875000)",
        "(291.176900, 251.498200, 326.015100)",
        "(290.093900, 250.208100, 327.311500)",
        "(289.598400, 249.582300, 327.962000)",
        "(288.576100, 248.314300, 329.212100)",
        "(287.409900, 246.543600, 331.057900)",
        "(286.410800, 244.510100, 333.291900)",
        "(285.560900, 242.749800, 335.309300)",
        "(285.166900, 241.916400, 336.233500)",
        "(284.272600, 240.078100, 338.255000)",
        "(283.243400, 237.901000, 340.571600)",
        "(282.200100, 235.037200, 343.705300)",
        "(281.312900, 231.635100, 347.437000)",
        "(280.979400, 229.868800, 349.409400)",
        "(280.171300, 226.215300, 353.452000)",
        "(279.310600, 222.777500, 357.311800)",
        "(278.463700, 218.414500, 2.078500)",
        "(278.061000, 215.938900, 4.761564)",
        "(277.240900, 211.044900, 10.182580)",
        "(276.491500, 205.757600, 16.000100)",
        "(275.816700, 197.748000, 24.717270)",
        "(275.191800, 188.279000, 34.701980)",
        "(274.739800, 176.844100, 46.709320)",
        "(274.687600, 170.986900, 52.903530)",
        "(274.689400, 159.325500, 65.218910)",
        "(274.867100, 149.377300, 75.842520)",
        "(275.292900, 142.095000, 84.002000)",
        "(275.729800, 138.171300, 88.903690)",
        "(275.867900, 136.683000, 90.896240)",
        "(276.060000, 134.591400, 93.975530)",
        "(276.175400, 131.912400, 97.567260)",
        "(276.277400, 130.009200, 100.510600)",
        "(276.398200, 128.439800, 103.184100)",
        "(276.481500, 127.440300, 104.767200)",
        "(276.434700, 126.310700, 107.078600)",
        "(276.180100, 125.665900, 108.803200)",
        "(275.924000, 124.176000, 111.448100)",
        "(275.604600, 122.793100, 113.884600)",
        "(275.464800, 122.346500, 114.956400)",
        "(275.173000, 120.431200, 118.155000)",
        "(274.624200, 118.026400, 121.697000)",
        "(273.819500, 116.119900, 124.762000)",
        "(273.001100, 110.355200, 131.539500)",
        "(272.677900, 105.262000, 137.106100)",
        "(272.097000, 93.838240, 149.613900)",
        "(271.648800, 76.504560, 168.045000)",
        "(271.379400, 50.775310, 194.786500)",
        "(271.370300, 32.735000, 213.296600)",
        "(271.685400, 358.246800, 248.622700)",
        "(272.297100, 337.549000, 270.186600)",
        "(273.079000, 325.359300, 283.176500)",
        "(273.985200, 316.496300, 292.848000)",
        "(275.081500, 310.811200, 299.159000)",
        "(275.626900, 309.000200, 301.240200)",
        "(276.727400, 306.084300, 304.750600)",
        "(277.818700, 303.548200, 307.763700)",
        "(278.890900, 301.646000, 310.001800)",
        "(279.430500, 301.071500, 310.760300)",
        "(280.535900, 300.008400, 312.128100)",
        "(281.562500, 300.006800, 312.317000)",
        "(282.540100, 300.240100, 312.211400)",
        "(283.506900, 300.334900, 312.225800)",
        "(284.517100, 300.920500, 311.626200)",
        "(285.014000, 301.404800, 311.140600)",
        "(285.989400, 301.679600, 310.705300)",
        "(286.988200, 301.491000, 310.717600)",
        "(287.895800, 301.305400, 310.676500)",
        "(288.726700, 301.231300, 310.427400)",
        "(289.158500, 301.044600, 310.467700)",
        "(290.026500, 300.754900, 310.390000)",
        "(290.923200, 300.542000, 310.114700)",
        "(291.784700, 299.927800, 310.173900)",
        "(292.609800, 298.798600, 310.767800)",
        "(293.018300, 298.075200, 311.210700)",
        "(293.829700, 296.864900, 311.774400)",
        "(294.771100, 295.904500, 311.907000)",
        "(295.780700, 294.895800, 311.951400)",
        "(296.844800, 293.443200, 312.400000)",
        "(297.346900, 292.583700, 312.718000)",
        "(298.268800, 291.084500, 313.332600)",
        "(299.215200, 290.048700, 313.383000)",
        "(300.315000, 289.379700, 313.051300)",
        "(301.350600, 288.920000, 312.231200)",
        "(301.755500, 288.701500, 311.865700)",
        "(302.452000, 287.892000, 311.496000)",
        "(303.096500, 286.835500, 311.247200)",
        "(303.578000, 285.519400, 311.248200)",
        "(303.986700, 284.010200, 311.326900)",
        "(304.146900, 283.158400, 311.439500)",
        "(304.306000, 281.415500, 311.771200)",
        "(304.382200, 279.508500, 312.176900)",
        "(304.374700, 277.533200, 312.689600)",
        "(304.265600, 275.644400, 313.038900)",
        "(304.156300, 274.647300, 313.286600)",
        "(303.842400, 272.668200, 313.799100)",
        "(303.420800, 270.818100, 314.165100)",
        "(302.961200, 269.137700, 314.227900)",
        "(302.311300, 267.569800, 314.328800)",
        "(301.940800, 266.827100, 314.351900)",
        "(301.144600, 265.312500, 314.534700)",
        "(300.192800, 263.619600, 315.161700)",
        "(299.102800, 262.042100, 315.750200)",
        "(297.988000, 260.723200, 316.180200)",
        "(297.410200, 260.088700, 316.422700)",
        "(296.203500, 258.928500, 317.051700)",
        "(294.953700, 257.846600, 317.677600)",
        "(293.618300, 257.078000, 318.098900)",
        "(292.429300, 256.406900, 318.493900)",
        "(291.918400, 256.125000, 318.674600)",
        "(290.778700, 255.419500, 319.205400)",
        "(289.554200, 254.413800, 320.174500)",
        "(288.393400, 253.186400, 321.356800)",
        "(287.336700, 252.149600, 322.386300)",
        "(286.821600, 251.744000, 322.849000)",
        "(285.779800, 250.650600, 323.998000)",
        "(284.761700, 249.171800, 325.584100)",
        "(283.690100, 247.424000, 327.551000)",
        "(282.831100, 245.503400, 329.627700)",
        "(282.476800, 244.575300, 330.660500)",
        "(281.958800, 242.726800, 332.678400)",
        "(281.527400, 240.043000, 335.532500)",
        "(280.870500, 237.035700, 338.826200)",
        "(280.056700, 234.306800, 341.691100)",
        "(279.754500, 232.779400, 343.310200)",
        "(279.129000, 229.432700, 346.977600)",
        "(278.422800, 225.681000, 350.962600)",
        "(277.605900, 220.804300, 356.127300)",
        "(276.967100, 215.174000, 2.212702)",
        "(276.747100, 211.953600, 5.770253)",
        "(276.362400, 205.597100, 12.719330)",
        "(276.008100, 199.772000, 19.123240)",
        "(275.679500, 194.546100, 24.985870)",
        "(275.420200, 190.602400, 29.650150)",
        "(275.303700, 188.045900, 32.677800)",
        "(275.035800, 182.385300, 39.171960)",
        "(274.855300, 174.389900, 48.022840)",
        "(274.840300, 166.380500, 57.030390)",
        "(274.862600, 160.221900, 64.202740)",
        "(274.886000, 157.949500, 66.993480)",
        "(274.865100, 154.077000, 71.888260)",
        "(274.742200, 151.205400, 75.738240)",
        "(274.651200, 148.902400, 78.974670)",
        "(274.615500, 146.232100, 82.677770)",
        "(274.624200, 144.833200, 84.604720)",
        "(274.539300, 142.563300, 87.904060)",
        "(274.394000, 142.345500, 89.095550)",
        "(274.200400, 141.861300, 90.575420)",
        "(274.109300, 141.527900, 91.411740)",
        "(273.893800, 142.612400, 91.360320)",
        "(273.584200, 143.641400, 91.293010)",
        "(273.211700, 145.189100, 90.646160)",
        "(272.774000, 147.202200, 89.519480)",
        "(272.428600, 148.064200, 89.569560)",
        "(272.282200, 148.191200, 89.891110)",
        "(272.002000, 147.574900, 91.325440)",
        "(271.721900, 146.881400, 92.808860)",
        "(271.387900, 148.689700, 91.884070)",
        "(270.965100, 155.700900, 85.658880)",
        "(270.726300, 160.622500, 81.095360)",
        "(270.322600, 198.238800, 44.091680)",
        "(270.464800, 266.017700, 337.010300)",
        "(270.827100, 287.048400, 316.605700)",
        "(271.408100, 292.166300, 312.081600)",
        "(271.716300, 293.483200, 311.053400)",
        "(272.318700, 296.347100, 308.681000)",
        "(272.876700, 297.567000, 307.905300)",
        "(273.468800, 297.681800, 308.288000)",
        "(274.030300, 297.529600, 308.836100)",
        "(274.295400, 297.294300, 309.250700)",
        "(274.880700, 295.934200, 311.008100)",
        "(275.446300, 295.336000, 312.000800)",
        "(276.095100, 294.758200, 312.848900)",
        "(276.441300, 294.136900, 313.612400)",
        "(277.156600, 292.888700, 315.163600)",
        "(277.918300, 292.511000, 315.818300)",
        "(278.644500, 292.209000, 316.317700)",
        "(279.384600, 291.868400, 316.849700)",
        "(280.183500, 291.857900, 317.042100)",
        "(280.586700, 291.902500, 317.082900)",
        "(281.469600, 291.850400, 317.190400)",
        "(282.290200, 291.581900, 317.503400)",
        "(283.229000, 291.485800, 317.625300)",
        "(284.231900, 291.011400, 318.150600)",
        "(284.696700, 290.840500, 318.353800)",
        "(285.645600, 290.925200, 318.224900)",
        "(286.553400, 291.206100, 317.835400)",
        "(287.485200, 291.706700, 317.304300)",
        "(287.962800, 291.943500, 317.001600)",
        "(288.888500, 292.562300, 316.260300)",
        "(289.826700, 292.931700, 315.694200)",
        "(290.747400, 293.084500, 315.340100)",
        "(291.660900, 293.242600, 314.933200)",
        "(292.619900, 293.340900, 314.528400)",
        "(293.108000, 293.273400, 314.386500)",
        "(293.904000, 292.979200, 314.311700)",
        "(294.662100, 292.758200, 314.111300)",
        "(295.325400, 292.441300, 313.977000)",
        "(295.850500, 291.844700, 313.993600)",
        "(296.081100, 291.345800, 314.189800)",
        "(296.533400, 289.967800, 314.935100)",
        "(297.025100, 288.482400, 315.667700)",
        "(297.493500, 286.943000, 316.368800)",
        "(297.723900, 286.066000, 316.805700)",
        "(298.192600, 284.553700, 317.407300)",
        "(298.699500, 283.147600, 317.741400)",
        "(299.278800, 281.477200, 318.351700)",
        "(299.943000, 279.876100, 318.832000)",
        "(300.208300, 279.157200, 318.919700)",
        "(300.608200, 277.560300, 319.291800)",
        "(300.798700, 275.890400, 319.767100)",
        "(300.882300, 274.238800, 320.175100)",
        "(300.957800, 272.521200, 320.661300)",
        "(301.045100, 270.762000, 321.232500)",
        "(301.045200, 269.964000, 321.463100)",
        "(300.898300, 268.707200, 321.565900)",
        "(300.634500, 267.473200, 321.677200)",
        "(300.334400, 266.299900, 321.849400)",
        "(299.993700, 265.219900, 321.950400)",
        "(299.764700, 264.724800, 322.003200)",
        "(299.326000, 263.801100, 322.025000)",
        "(298.842500, 263.069700, 321.927900)",
        "(298.315900, 262.371000, 321.797800)",
        "(297.740100, 261.572200, 321.819700)",
        "(297.416100, 261.081000, 321.913900)",
        "(296.704400, 260.137000, 322.166400)",
        "(296.033600, 259.192300, 322.506300)",
        "(295.344200, 258.384000, 322.682200)",
        "(295.006800, 257.980000, 322.808700)",
        "(294.277000, 257.196200, 323.030800)",
        "(293.476400, 256.362400, 323.385400)",
        "(292.710300, 255.669000, 323.668800)",
        "(291.912000, 255.115900, 323.786200)",
        "(291.064100, 254.423600, 324.192200)",
        "(290.644200, 254.046700, 324.453300)",
        "(289.842700, 253.372100, 324.849800)",
        "(289.004500, 252.489300, 325.474900)",
        "(288.065900, 251.538400, 326.240000)",
        "(287.177900, 250.478900, 327.163300)",
        "(286.760900, 249.816300, 327.830900)",
        "(285.972600, 248.429300, 329.168700)",
        "(285.132000, 247.285400, 330.281000)",
        "(284.365800, 245.997900, 331.560400)",
        "(283.684000, 244.163600, 333.567900)",
        "(283.386200, 243.311800, 334.480100)",
        "(282.789200, 241.548200, 336.294100)",
        "(282.012600, 239.372500, 338.578000)",
        "(281.108400, 236.792100, 341.197600)",
        "(280.299400, 232.955500, 345.243500)",
        "(280.007900, 230.760300, 347.532000)",
        "(279.491300, 226.305600, 352.199300)",
        "(279.059000, 222.081800, 356.689800)",
        "(278.707700, 217.984800, 0.998108)",
        "(278.313000, 214.024700, 5.262044)",
        "(278.163900, 212.066200, 7.407655)",
        "(277.814200, 207.543600, 12.126350)",
        "(277.381700, 201.440100, 18.487690)",
        "(277.158000, 194.692700, 25.670110)",
        "(276.965600, 188.317800, 32.492250)",
        "(276.870000, 185.424600, 35.520310)",
        "(276.726900, 180.320000, 41.004320)",
        "(276.631300, 175.896100, 45.931240)",
        "(276.492400, 170.963800, 51.338960)",
        "(276.373100, 164.784800, 58.030670)",
        "(276.366700, 161.527900, 61.597990)",
        "(276.464000, 155.712300, 68.095760)",
        "(276.703000, 151.294300, 73.377820)",
        "(276.891700, 147.505100, 77.968730)",
        "(276.988500, 144.242600, 81.969280)",
        "(277.025800, 143.009700, 83.583050)",
        "(277.071300, 140.869200, 86.525990)",
        "(277.085000, 139.163100, 89.136340)",
        "(277.002400, 138.008300, 91.104010)",
        "(276.918200, 136.837600, 93.112170)",
        "(276.877000, 136.244200, 94.129240)",
        "(276.745700, 134.802100, 96.446080)",
        "(276.525800, 134.006600, 98.142070)",
        "(276.128900, 133.676600, 99.298710)",
        "(275.664300, 132.671000, 100.977400)",
        "(275.493700, 131.947600, 102.069900)",
        "(275.233000, 131.825300, 103.051300)",
        "(274.947500, 131.875900, 103.870400)",
        "(274.624000, 131.903000, 104.638300)",
        "(274.187600, 133.774000, 103.565100)",
        "(273.947800, 134.609600, 103.079600)",
        "(273.518700, 136.001000, 102.419300)",
        "(273.177600, 139.100000, 100.101000)",
        "(272.847800, 142.136100, 97.839940)",
        "(272.436100, 143.610500, 97.100040)",
        "(272.173300, 145.715900, 95.310570)",
        "(271.686600, 153.734500, 87.971430)",
        "(271.236700, 164.050500, 78.303510)",
        "(270.928100, 188.904600, 54.256220)",
        "(270.826600, 207.349800, 36.151270)",
        "(271.033300, 249.434800, 354.621200)",
        "(271.581100, 271.160500, 333.504500)",
        "(272.336700, 280.029400, 325.188100)",
        "(273.101500, 284.944600, 320.814800)",
[truncated: 518,154 more chars]
