# Supplementary material for: Playing the mirror game in virtual reality with an autonomous character
Source: Sci Rep. 2022 Dec 9;12:21329. doi: 10.1038/s41598-022-25197-z (PMC9734752; doi:10.1038/s41598-022-25197-z)
Supplement: Supplementary file 2 — Supplementary Information 1. [file 41598_2022_25197_MOESM2_ESM.zip › Data/Couple15/condition3_trial1_player1.json]

{
    "isFemale": false,
    "eyesLevel": 1.6707042455673218,
    "timestamps": [
        0.0,
        0.02001953125,
        0.0400390625,
        0.05999755859375,
        0.08001708984375,
        0.10003662109375,
        0.1199951171875,
        0.1400146484375,
        0.1600341796875,
        0.17999267578125,
        0.20001220703125,
        0.22003173828125,
        0.239990234375,
        0.260009765625,
        0.280029296875,
        0.300048828125,
        0.32000732421875,
        0.34002685546875,
        0.36004638671875,
        0.3800048828125,
        0.4000244140625,
        0.4200439453125,
        0.44000244140625,
        0.46002197265625,
        0.48004150390625,
        0.5,
        0.52001953125,
        0.5400390625,
        0.55999755859375,
        0.58001708984375,
        0.60003662109375,
        0.6199951171875,
        0.6400146484375,
        0.6600341796875,
        0.67999267578125,
        0.70001220703125,
        0.72003173828125,
        0.739990234375,
        0.760009765625,
        0.780029296875,
        0.800048828125,
        0.82000732421875,
        0.84002685546875,
        0.86004638671875,
        0.8800048828125,
        0.9000244140625,
        0.9200439453125,
        0.94000244140625,
        0.96002197265625,
        0.98004150390625,
        1.0,
        1.02001953125,
        1.0400390625,
        1.05999755859375,
        1.08001708984375,
        1.10003662109375,
        1.1199951171875,
        1.1400146484375,
        1.1600341796875,
        1.17999267578125,
        1.20001220703125,
        1.22003173828125,
        1.239990234375,
        1.260009765625,
        1.280029296875,
        1.300048828125,
        1.32000732421875,
        1.34002685546875,
        1.36004638671875,
        1.3800048828125,
        1.4000244140625,
        1.4200439453125,
        1.44000244140625,
        1.46002197265625,
        1.48004150390625,
        1.5,
        1.52001953125,
        1.5400390625,
        1.55999755859375,
        1.58001708984375,
        1.60003662109375,
        1.6199951171875,
        1.6400146484375,
        1.6600341796875,
        1.67999267578125,
        1.70001220703125,
        1.72003173828125,
        1.739990234375,
        1.760009765625,
        1.780029296875,
        1.800048828125,
        1.82000732421875,
        1.84002685546875,
        1.86004638671875,
        1.8800048828125,
        1.9000244140625,
        1.9200439453125,
        1.94000244140625,
        1.96002197265625,
        1.98004150390625,
        2.0,
        2.02001953125,
        2.0400390625,
        2.05999755859375,
        2.08001708984375,
        2.10003662109375,
        2.1199951171875,
        2.1400146484375,
        2.1600341796875,
        2.17999267578125,
        2.20001220703125,
        2.22003173828125,
        2.239990234375,
        2.260009765625,
        2.280029296875,
        2.300048828125,
        2.32000732421875,
        2.34002685546875,
        2.36004638671875,
        2.3800048828125,
        2.4000244140625,
        2.4200439453125,
        2.44000244140625,
        2.46002197265625,
        2.48004150390625,
        2.5,
        2.52001953125,
        2.5400390625,
        2.55999755859375,
        2.58001708984375,
        2.60003662109375,
        2.6199951171875,
        2.6400146484375,
        2.6600341796875,
        2.67999267578125,
        2.70001220703125,
        2.72003173828125,
        2.739990234375,
        2.760009765625,
        2.780029296875,
        2.800048828125,
        2.82000732421875,
        2.84002685546875,
        2.86004638671875,
        2.8800048828125,
        2.9000244140625,
        2.9200439453125,
        2.94000244140625,
        2.96002197265625,
        2.98004150390625,
        3.0,
        3.02001953125,
        3.0400390625,
        3.05999755859375,
        3.08001708984375,
        3.10003662109375,
        3.1199951171875,
        3.1400146484375,
        3.1600341796875,
        3.17999267578125,
        3.20001220703125,
        3.22003173828125,
        3.239990234375,
        3.260009765625,
        3.280029296875,
        3.300048828125,
        3.32000732421875,
        3.34002685546875,
        3.36004638671875,
        3.3800048828125,
        3.4000244140625,
        3.4200439453125,
        3.44000244140625,
        3.46002197265625,
        3.48004150390625,
        3.5,
        3.52001953125,
        3.5400390625,
        3.55999755859375,
        3.58001708984375,
        3.60003662109375,
        3.6199951171875,
        3.6400146484375,
        3.6600341796875,
        3.67999267578125,
        3.70001220703125,
        3.72003173828125,
        3.739990234375,
        3.760009765625,
        3.780029296875,
        3.800048828125,
        3.82000732421875,
        3.84002685546875,
        3.86004638671875,
        3.8800048828125,
        3.9000244140625,
        3.9200439453125,
        3.94000244140625,
        3.96002197265625,
        3.98004150390625,
        4.0,
        4.02001953125,
        4.0400390625,
        4.05999755859375,
        4.08001708984375,
        4.10003662109375,
        4.1199951171875,
        4.1400146484375,
        4.1600341796875,
        4.17999267578125,
        4.20001220703125,
        4.22003173828125,
        4.239990234375,
        4.260009765625,
        4.280029296875,
        4.300048828125,
        4.32000732421875,
        4.34002685546875,
        4.36004638671875,
        4.3800048828125,
        4.4000244140625,
        4.4200439453125,
        4.44000244140625,
        4.46002197265625,
        4.48004150390625,
        4.5,
        4.52001953125,
        4.5400390625,
        4.55999755859375,
        4.58001708984375,
        4.60003662109375,
        4.6199951171875,
        4.6400146484375,
        4.6600341796875,
        4.67999267578125,
        4.70001220703125,
        4.72003173828125,
        4.739990234375,
        4.760009765625,
        4.780029296875,
        4.800048828125,
        4.82000732421875,
        4.84002685546875,
        4.86004638671875,
        4.8800048828125,
        4.9000244140625,
        4.9200439453125,
        4.94000244140625,
        4.96002197265625,
        4.98004150390625,
        5.0,
        5.02001953125,
        5.0400390625,
        5.05999755859375,
        5.08001708984375,
        5.10003662109375,
        5.1199951171875,
        5.1400146484375,
        5.1600341796875,
        5.17999267578125,
        5.20001220703125,
        5.22003173828125,
        5.239990234375,
        5.260009765625,
        5.280029296875,
        5.300048828125,
        5.32000732421875,
        5.34002685546875,
        5.36004638671875,
        5.3800048828125,
        5.4000244140625,
        5.4200439453125,
        5.44000244140625,
        5.46002197265625,
        5.48004150390625,
        5.5,
        5.52001953125,
        5.5400390625,
        5.55999755859375,
        5.58001708984375,
        5.60003662109375,
        5.6199951171875,
        5.6400146484375,
        5.6600341796875,
        5.67999267578125,
        5.70001220703125,
        5.72003173828125,
        5.739990234375,
        5.760009765625,
        5.780029296875,
        5.800048828125,
        5.82000732421875,
        5.84002685546875,
        5.86004638671875,
        5.8800048828125,
        5.9000244140625,
        5.9200439453125,
        5.94000244140625,
        5.96002197265625,
        5.98004150390625,
        6.0,
        6.02001953125,
        6.0400390625,
        6.05999755859375,
        6.08001708984375,
        6.10003662109375,
        6.1199951171875,
        6.1400146484375,
        6.1600341796875,
        6.17999267578125,
        6.20001220703125,
        6.22003173828125,
        6.239990234375,
        6.260009765625,
        6.280029296875,
        6.300048828125,
        6.32000732421875,
        6.34002685546875,
        6.36004638671875,
        6.3800048828125,
        6.4000244140625,
        6.4200439453125,
        6.44000244140625,
        6.46002197265625,
        6.48004150390625,
        6.5,
        6.52001953125,
        6.5400390625,
        6.55999755859375,
        6.58001708984375,
        6.60003662109375,
        6.6199951171875,
        6.6400146484375,
        6.6600341796875,
        6.67999267578125,
        6.70001220703125,
        6.72003173828125,
        6.739990234375,
        6.760009765625,
        6.780029296875,
        6.800048828125,
        6.82000732421875,
        6.84002685546875,
        6.86004638671875,
        6.8800048828125,
        6.9000244140625,
        6.9200439453125,
        6.94000244140625,
        6.96002197265625,
        6.98004150390625,
        7.0,
        7.02001953125,
        7.0400390625,
        7.05999755859375,
        7.08001708984375,
        7.10003662109375,
        7.1199951171875,
        7.1400146484375,
        7.1600341796875,
        7.17999267578125,
        7.20001220703125,
        7.22003173828125,
        7.239990234375,
        7.260009765625,
        7.280029296875,
        7.300048828125,
        7.32000732421875,
        7.34002685546875,
        7.36004638671875,
        7.3800048828125,
        7.4000244140625,
        7.4200439453125,
        7.44000244140625,
        7.46002197265625,
        7.48004150390625,
        7.5,
        7.52001953125,
        7.5400390625,
        7.55999755859375,
        7.58001708984375,
        7.60003662109375,
        7.6199951171875,
        7.6400146484375,
        7.6600341796875,
        7.67999267578125,
        7.70001220703125,
        7.72003173828125,
        7.739990234375,
        7.760009765625,
        7.780029296875,
        7.800048828125,
        7.82000732421875,
        7.84002685546875,
        7.86004638671875,
        7.8800048828125,
        7.9000244140625,
        7.9200439453125,
        7.94000244140625,
        7.96002197265625,
        7.98004150390625,
        8.0,
        8.02001953125,
        8.0400390625,
        8.05999755859375,
        8.08001708984375,
        8.10003662109375,
        8.1199951171875,
        8.1400146484375,
        8.1600341796875,
        8.17999267578125,
        8.20001220703125,
        8.22003173828125,
        8.239990234375,
        8.260009765625,
        8.280029296875,
        8.300048828125,
        8.32000732421875,
        8.34002685546875,
        8.36004638671875,
        8.3800048828125,
        8.4000244140625,
        8.4200439453125,
        8.44000244140625,
        8.46002197265625,
        8.48004150390625,
        8.5,
        8.52001953125,
        8.5400390625,
        8.55999755859375,
        8.58001708984375,
        8.60003662109375,
        8.6199951171875,
        8.6400146484375,
        8.6600341796875,
        8.67999267578125,
        8.70001220703125,
        8.72003173828125,
        8.739990234375,
        8.760009765625,
        8.780029296875,
        8.800048828125,
        8.82000732421875,
        8.84002685546875,
        8.86004638671875,
        8.8800048828125,
        8.9000244140625,
        8.9200439453125,
        8.94000244140625,
        8.96002197265625,
        8.98004150390625,
        9.0,
        9.02001953125,
        9.0400390625,
        9.05999755859375,
        9.08001708984375,
        9.10003662109375,
        9.1199951171875,
        9.1400146484375,
        9.1600341796875,
        9.17999267578125,
        9.20001220703125,
        9.22003173828125,
        9.239990234375,
        9.260009765625,
        9.280029296875,
        9.300048828125,
        9.32000732421875,
        9.34002685546875,
        9.36004638671875,
        9.3800048828125,
        9.4000244140625,
        9.4200439453125,
        9.44000244140625,
        9.46002197265625,
        9.48004150390625,
        9.5,
        9.52001953125,
        9.5400390625,
        9.55999755859375,
        9.58001708984375,
        9.60003662109375,
        9.6199951171875,
        9.6400146484375,
        9.6600341796875,
        9.67999267578125,
        9.70001220703125,
        9.72003173828125,
        9.739990234375,
        9.760009765625,
        9.780029296875,
        9.800048828125,
        9.82000732421875,
        9.84002685546875,
        9.86004638671875,
        9.8800048828125,
        9.9000244140625,
        9.9200439453125,
        9.94000244140625,
        9.96002197265625,
        9.98004150390625,
        10.0,
        10.02001953125,
        10.0400390625,
        10.05999755859375,
        10.08001708984375,
        10.10003662109375,
        10.1199951171875,
        10.1400146484375,
        10.1600341796875,
        10.17999267578125,
        10.20001220703125,
        10.22003173828125,
        10.239990234375,
        10.260009765625,
        10.280029296875,
        10.300048828125,
        10.32000732421875,
        10.34002685546875,
        10.36004638671875,
        10.3800048828125,
        10.4000244140625,
        10.4200439453125,
        10.44000244140625,
        10.46002197265625,
        10.48004150390625,
        10.5,
        10.52001953125,
        10.5400390625,
        10.55999755859375,
        10.58001708984375,
        10.60003662109375,
        10.6199951171875,
        10.6400146484375,
        10.6600341796875,
        10.67999267578125,
        10.70001220703125,
        10.72003173828125,
        10.739990234375,
        10.760009765625,
        10.780029296875,
        10.800048828125,
        10.82000732421875,
        10.84002685546875,
        10.86004638671875,
        10.8800048828125,
        10.9000244140625,
        10.9200439453125,
        10.94000244140625,
        10.96002197265625,
        10.98004150390625,
        11.0,
        11.02001953125,
        11.0400390625,
        11.05999755859375,
        11.08001708984375,
        11.10003662109375,
        11.1199951171875,
        11.1400146484375,
        11.1600341796875,
        11.17999267578125,
        11.20001220703125,
        11.22003173828125,
        11.239990234375,
        11.260009765625,
        11.280029296875,
        11.300048828125,
        11.32000732421875,
        11.34002685546875,
        11.36004638671875,
        11.3800048828125,
        11.4000244140625,
        11.4200439453125,
        11.44000244140625,
        11.46002197265625,
        11.48004150390625,
        11.5,
        11.52001953125,
        11.5400390625,
        11.55999755859375,
        11.58001708984375,
        11.60003662109375,
        11.6199951171875,
        11.6400146484375,
        11.6600341796875,
        11.67999267578125,
        11.70001220703125,
        11.72003173828125,
        11.739990234375,
        11.760009765625,
        11.780029296875,
        11.800048828125,
        11.82000732421875,
        11.84002685546875,
        11.86004638671875,
        11.8800048828125,
        11.9000244140625,
        11.9200439453125,
        11.94000244140625,
        11.96002197265625,
        11.98004150390625,
        12.0,
        12.02001953125,
        12.0400390625,
        12.05999755859375,
        12.08001708984375,
        12.10003662109375,
        12.1199951171875,
        12.1400146484375,
        12.1600341796875,
        12.17999267578125,
        12.20001220703125,
        12.22003173828125,
        12.239990234375,
        12.260009765625,
        12.280029296875,
        12.300048828125,
        12.32000732421875,
        12.34002685546875,
        12.36004638671875,
        12.3800048828125,
        12.4000244140625,
        12.4200439453125,
        12.44000244140625,
        12.46002197265625,
        12.48004150390625,
        12.5,
        12.52001953125,
        12.5400390625,
        12.55999755859375,
        12.58001708984375,
        12.60003662109375,
        12.6199951171875,
        12.6400146484375,
        12.6600341796875,
        12.67999267578125,
        12.70001220703125,
        12.72003173828125,
        12.739990234375,
        12.760009765625,
        12.780029296875,
        12.800048828125,
        12.82000732421875,
        12.84002685546875,
        12.86004638671875,
        12.8800048828125,
        12.9000244140625,
        12.9200439453125,
        12.94000244140625,
        12.96002197265625,
        12.98004150390625,
        13.0,
        13.02001953125,
        13.0400390625,
        13.05999755859375,
        13.08001708984375,
        13.10003662109375,
        13.1199951171875,
        13.1400146484375,
        13.1600341796875,
        13.17999267578125,
        13.20001220703125,
        13.22003173828125,
        13.239990234375,
        13.260009765625,
        13.280029296875,
        13.300048828125,
        13.32000732421875,
        13.34002685546875,
        13.36004638671875,
        13.3800048828125,
        13.4000244140625,
        13.4200439453125,
        13.44000244140625,
        13.46002197265625,
        13.48004150390625,
        13.5,
        13.52001953125,
        13.5400390625,
        13.55999755859375,
        13.58001708984375,
        13.60003662109375,
        13.6199951171875,
        13.6400146484375,
        13.6600341796875,
        13.67999267578125,
        13.70001220703125,
        13.72003173828125,
        13.739990234375,
        13.760009765625,
        13.780029296875,
        13.800048828125,
        13.82000732421875,
        13.84002685546875,
        13.86004638671875,
        13.8800048828125,
        13.9000244140625,
        13.9200439453125,
        13.94000244140625,
        13.96002197265625,
        13.98004150390625,
        14.0,
        14.02001953125,
        14.0400390625,
        14.05999755859375,
        14.08001708984375,
        14.10003662109375,
        14.1199951171875,
        14.1400146484375,
        14.1600341796875,
        14.17999267578125,
        14.20001220703125,
        14.22003173828125,
        14.239990234375,
        14.260009765625,
        14.280029296875,
        14.300048828125,
        14.32000732421875,
        14.34002685546875,
        14.36004638671875,
        14.3800048828125,
        14.4000244140625,
        14.4200439453125,
        14.44000244140625,
        14.46002197265625,
        14.48004150390625,
        14.5,
        14.52001953125,
        14.5400390625,
        14.55999755859375,
        14.58001708984375,
        14.60003662109375,
        14.6199951171875,
        14.6400146484375,
        14.6600341796875,
        14.67999267578125,
        14.70001220703125,
        14.72003173828125,
        14.739990234375,
        14.760009765625,
        14.780029296875,
        14.800048828125,
        14.82000732421875,
        14.84002685546875,
        14.86004638671875,
        14.8800048828125,
        14.9000244140625,
        14.9200439453125,
        14.94000244140625,
        14.96002197265625,
        14.98004150390625,
        15.0,
        15.02001953125,
        15.0400390625,
        15.05999755859375,
        15.08001708984375,
        15.10003662109375,
        15.1199951171875,
        15.1400146484375,
        15.1600341796875,
        15.17999267578125,
        15.20001220703125,
        15.22003173828125,
        15.239990234375,
        15.260009765625,
        15.280029296875,
        15.300048828125,
        15.32000732421875,
        15.34002685546875,
        15.36004638671875,
        15.3800048828125,
        15.4000244140625,
        15.4200439453125,
        15.44000244140625,
        15.46002197265625,
        15.48004150390625,
        15.5,
        15.52001953125,
        15.5400390625,
        15.55999755859375,
        15.58001708984375,
        15.60003662109375,
        15.6199951171875,
        15.6400146484375,
        15.6600341796875,
        15.67999267578125,
        15.70001220703125,
        15.72003173828125,
        15.739990234375,
        15.760009765625,
        15.780029296875,
        15.800048828125,
        15.82000732421875,
        15.84002685546875,
        15.86004638671875,
        15.8800048828125,
        15.9000244140625,
        15.9200439453125,
        15.94000244140625,
        15.96002197265625,
        15.98004150390625,
        16.0,
        16.02001953125,
        16.0400390625,
        16.05999755859375,
        16.08001708984375,
        16.10003662109375,
        16.1199951171875,
        16.1400146484375,
        16.1600341796875,
        16.17999267578125,
        16.20001220703125,
        16.22003173828125,
        16.239990234375,
        16.260009765625,
        16.280029296875,
        16.300048828125,
        16.32000732421875,
        16.34002685546875,
        16.36004638671875,
        16.3800048828125,
        16.4000244140625,
        16.4200439453125,
        16.44000244140625,
        16.46002197265625,
        16.48004150390625,
        16.5,
        16.52001953125,
        16.5400390625,
        16.55999755859375,
        16.58001708984375,
        16.60003662109375,
        16.6199951171875,
        16.6400146484375,
        16.6600341796875,
        16.67999267578125,
        16.70001220703125,
        16.72003173828125,
        16.739990234375,
        16.760009765625,
        16.780029296875,
        16.800048828125,
        16.82000732421875,
        16.84002685546875,
        16.86004638671875,
        16.8800048828125,
        16.9000244140625,
        16.9200439453125,
        16.94000244140625,
        16.96002197265625,
        16.98004150390625,
        17.0,
        17.02001953125,
        17.0400390625,
        17.05999755859375,
        17.08001708984375,
        17.10003662109375,
        17.1199951171875,
        17.1400146484375,
        17.1600341796875,
        17.17999267578125,
        17.20001220703125,
        17.22003173828125,
        17.239990234375,
        17.260009765625,
        17.280029296875,
        17.300048828125,
        17.32000732421875,
        17.34002685546875,
        17.36004638671875,
        17.3800048828125,
        17.4000244140625,
        17.4200439453125,
        17.44000244140625,
        17.46002197265625,
        17.48004150390625,
        17.5,
        17.52001953125,
        17.5400390625,
        17.55999755859375,
        17.58001708984375,
        17.60003662109375,
        17.6199951171875,
        17.6400146484375,
        17.6600341796875,
        17.67999267578125,
        17.70001220703125,
        17.72003173828125,
        17.739990234375,
        17.760009765625,
        17.780029296875,
        17.800048828125,
        17.82000732421875,
        17.84002685546875,
        17.86004638671875,
        17.8800048828125,
        17.9000244140625,
        17.9200439453125,
        17.94000244140625,
        17.96002197265625,
        17.98004150390625,
        18.0,
        18.02001953125,
        18.0400390625,
        18.05999755859375,
        18.08001708984375,
        18.10003662109375,
        18.1199951171875,
        18.1400146484375,
        18.1600341796875,
        18.17999267578125,
        18.20001220703125,
        18.22003173828125,
        18.239990234375,
        18.260009765625,
        18.280029296875,
        18.300048828125,
        18.32000732421875,
        18.34002685546875,
        18.36004638671875,
        18.3800048828125,
        18.4000244140625,
        18.4200439453125,
        18.44000244140625,
        18.46002197265625,
        18.48004150390625,
        18.5,
        18.52001953125,
        18.5400390625,
        18.55999755859375,
        18.58001708984375,
        18.60003662109375,
        18.6199951171875,
        18.6400146484375,
        18.6600341796875,
        18.67999267578125,
        18.70001220703125,
        18.72003173828125,
        18.739990234375,
        18.760009765625,
        18.780029296875,
        18.800048828125,
        18.82000732421875,
        18.84002685546875,
        18.86004638671875,
        18.8800048828125,
        18.9000244140625,
        18.9200439453125,
        18.94000244140625,
        18.96002197265625,
        18.98004150390625,
        19.0,
        19.02001953125,
        19.0400390625,
        19.05999755859375,
        19.08001708984375,
        19.10003662109375,
        19.1199951171875,
        19.1400146484375,
        19.1600341796875,
        19.17999267578125,
        19.20001220703125,
        19.22003173828125,
        19.239990234375,
        19.260009765625,
        19.280029296875,
        19.300048828125,
        19.32000732421875,
        19.34002685546875,
        19.36004638671875,
        19.3800048828125,
        19.4000244140625,
        19.4200439453125,
        19.44000244140625,
        19.46002197265625,
        19.48004150390625,
        19.5,
        19.52001953125,
        19.5400390625,
        19.55999755859375,
        19.58001708984375,
        19.60003662109375,
        19.6199951171875,
        19.6400146484375,
        19.6600341796875,
        19.67999267578125,
        19.70001220703125,
        19.72003173828125,
        19.739990234375,
        19.760009765625,
        19.780029296875,
        19.800048828125,
        19.82000732421875,
        19.84002685546875,
        19.86004638671875,
        19.8800048828125,
        19.9000244140625,
        19.9200439453125,
        19.94000244140625,
        19.96002197265625,
        19.98004150390625,
        20.0,
        20.02001953125,
        20.0400390625,
        20.05999755859375,
        20.08001708984375,
        20.10003662109375,
        20.1199951171875,
        20.1400146484375,
        20.1600341796875,
        20.17999267578125,
        20.20001220703125,
        20.22003173828125,
        20.239990234375,
        20.260009765625,
        20.280029296875,
        20.300048828125,
        20.32000732421875,
        20.34002685546875,
        20.36004638671875,
        20.3800048828125,
        20.4000244140625,
        20.4200439453125,
        20.44000244140625,
        20.46002197265625,
        20.48004150390625,
        20.5,
        20.52001953125,
        20.5400390625,
        20.55999755859375,
        20.58001708984375,
        20.60003662109375,
        20.6199951171875,
        20.6400146484375,
        20.6600341796875,
        20.67999267578125,
        20.70001220703125,
        20.72003173828125,
        20.739990234375,
        20.760009765625,
        20.780029296875,
        20.800048828125,
        20.82000732421875,
        20.84002685546875,
        20.86004638671875,
        20.8800048828125,
        20.9000244140625,
        20.9200439453125,
        20.94000244140625,
        20.96002197265625,
        20.98004150390625,
        21.0,
        21.02001953125,
        21.0400390625,
        21.05999755859375,
        21.08001708984375,
        21.10003662109375,
        21.1199951171875,
        21.1400146484375,
        21.1600341796875,
        21.17999267578125,
        21.20001220703125,
        21.22003173828125,
        21.239990234375,
        21.260009765625,
        21.280029296875,
        21.300048828125,
        21.32000732421875,
        21.34002685546875,
        21.36004638671875,
        21.3800048828125,
        21.4000244140625,
        21.4200439453125,
        21.44000244140625,
        21.46002197265625,
        21.48004150390625,
        21.5,
        21.52001953125,
        21.5400390625,
        21.55999755859375,
        21.58001708984375,
        21.60003662109375,
        21.6199951171875,
        21.6400146484375,
        21.6600341796875,
        21.67999267578125,
        21.70001220703125,
        21.72003173828125,
        21.739990234375,
        21.760009765625,
        21.780029296875,
        21.800048828125,
        21.82000732421875,
        21.84002685546875,
        21.86004638671875,
        21.8800048828125,
        21.9000244140625,
        21.9200439453125,
        21.94000244140625,
        21.96002197265625,
        21.98004150390625,
        22.0,
        22.02001953125,
        22.0400390625,
        22.05999755859375,
        22.08001708984375,
        22.10003662109375,
        22.1199951171875,
        22.1400146484375,
        22.1600341796875,
        22.17999267578125,
        22.20001220703125,
        22.22003173828125,
        22.239990234375,
        22.260009765625,
        22.280029296875,
        22.300048828125,
        22.32000732421875,
        22.34002685546875,
        22.36004638671875,
        22.3800048828125,
        22.4000244140625,
        22.4200439453125,
        22.44000244140625,
        22.46002197265625,
        22.48004150390625,
        22.5,
        22.52001953125,
        22.5400390625,
        22.55999755859375,
        22.58001708984375,
        22.60003662109375,
        22.6199951171875,
        22.6400146484375,
        22.6600341796875,
        22.67999267578125,
        22.70001220703125,
        22.72003173828125,
        22.739990234375,
        22.760009765625,
        22.780029296875,
        22.800048828125,
        22.82000732421875,
        22.84002685546875,
        22.86004638671875,
        22.8800048828125,
        22.9000244140625,
        22.9200439453125,
        22.94000244140625,
        22.96002197265625,
        22.98004150390625,
        23.0,
        23.02001953125,
        23.0400390625,
        23.05999755859375,
        23.08001708984375,
        23.10003662109375,
        23.1199951171875,
        23.1400146484375,
        23.1600341796875,
        23.17999267578125,
        23.20001220703125,
        23.22003173828125,
        23.239990234375,
        23.260009765625,
        23.280029296875,
        23.300048828125,
        23.32000732421875,
        23.34002685546875,
        23.36004638671875,
        23.3800048828125,
        23.4000244140625,
        23.4200439453125,
        23.44000244140625,
        23.46002197265625,
        23.48004150390625,
        23.5,
        23.52001953125,
        23.5400390625,
        23.55999755859375,
        23.58001708984375,
        23.60003662109375,
        23.6199951171875,
        23.6400146484375,
        23.6600341796875,
        23.67999267578125,
        23.70001220703125,
        23.72003173828125,
        23.739990234375,
        23.760009765625,
        23.780029296875,
        23.800048828125,
        23.82000732421875,
        23.84002685546875,
        23.86004638671875,
        23.8800048828125,
        23.9000244140625,
        23.9200439453125,
        23.94000244140625,
        23.96002197265625,
        23.98004150390625,
        24.0,
        24.02001953125,
        24.0400390625,
        24.05999755859375,
        24.08001708984375,
        24.10003662109375,
        24.1199951171875,
        24.1400146484375,
        24.1600341796875,
        24.17999267578125,
        24.20001220703125,
        24.22003173828125,
        24.239990234375,
        24.260009765625,
        24.280029296875,
        24.300048828125,
        24.32000732421875,
        24.34002685546875,
        24.36004638671875,
        24.3800048828125,
        24.4000244140625,
        24.4200439453125,
        24.44000244140625,
        24.46002197265625,
        24.48004150390625,
        24.5,
        24.52001953125,
        24.5400390625,
        24.55999755859375,
        24.58001708984375,
        24.60003662109375,
        24.6199951171875,
        24.6400146484375,
        24.6600341796875,
        24.67999267578125,
        24.70001220703125,
        24.72003173828125,
        24.739990234375,
        24.760009765625,
        24.780029296875,
        24.800048828125,
        24.82000732421875,
        24.84002685546875,
        24.86004638671875,
        24.8800048828125,
        24.9000244140625,
        24.9200439453125,
        24.94000244140625,
        24.96002197265625,
        24.98004150390625,
        25.0,
        25.02001953125,
        25.0400390625,
        25.05999755859375,
        25.08001708984375,
        25.10003662109375,
        25.1199951171875,
        25.1400146484375,
        25.1600341796875,
        25.17999267578125,
        25.20001220703125,
        25.22003173828125,
        25.239990234375,
        25.260009765625,
        25.280029296875,
        25.300048828125,
        25.32000732421875,
        25.34002685546875,
        25.36004638671875,
        25.3800048828125,
        25.4000244140625,
        25.4200439453125,
        25.44000244140625,
        25.46002197265625,
        25.48004150390625,
        25.5,
        25.52001953125,
        25.5400390625,
        25.55999755859375,
        25.58001708984375,
        25.60003662109375,
        25.6199951171875,
        25.6400146484375,
        25.6600341796875,
        25.67999267578125,
        25.70001220703125,
        25.72003173828125,
        25.739990234375,
        25.760009765625,
        25.780029296875,
        25.800048828125,
        25.82000732421875,
        25.84002685546875,
        25.86004638671875,
        25.8800048828125,
        25.9000244140625,
        25.9200439453125,
        25.94000244140625,
        25.96002197265625,
        25.98004150390625,
        26.0,
        26.02001953125,
        26.0400390625,
        26.05999755859375,
        26.08001708984375,
        26.10003662109375,
        26.1199951171875,
        26.1400146484375,
        26.1600341796875,
        26.17999267578125,
        26.20001220703125,
        26.22003173828125,
        26.239990234375,
        26.260009765625,
        26.280029296875,
        26.300048828125,
        26.32000732421875,
        26.34002685546875,
        26.36004638671875,
        26.3800048828125,
        26.4000244140625,
        26.4200439453125,
        26.44000244140625,
        26.46002197265625,
        26.48004150390625,
        26.5,
        26.52001953125,
        26.5400390625,
        26.55999755859375,
        26.58001708984375,
        26.60003662109375,
        26.6199951171875,
        26.6400146484375,
        26.6600341796875,
        26.67999267578125,
        26.70001220703125,
        26.72003173828125,
        26.739990234375,
        26.760009765625,
        26.780029296875,
        26.800048828125,
        26.82000732421875,
        26.84002685546875,
        26.86004638671875,
        26.8800048828125,
        26.9000244140625,
        26.9200439453125,
        26.94000244140625,
        26.96002197265625,
        26.98004150390625,
        27.0,
        27.02001953125,
        27.0400390625,
        27.05999755859375,
        27.08001708984375,
        27.10003662109375,
        27.1199951171875,
        27.1400146484375,
        27.1600341796875,
        27.17999267578125,
        27.20001220703125,
        27.22003173828125,
        27.239990234375,
        27.260009765625,
        27.280029296875,
        27.300048828125,
        27.32000732421875,
        27.34002685546875,
        27.36004638671875,
        27.3800048828125,
        27.4000244140625,
        27.4200439453125,
        27.44000244140625,
        27.46002197265625,
        27.48004150390625,
        27.5,
        27.52001953125,
        27.5400390625,
        27.55999755859375,
        27.58001708984375,
        27.60003662109375,
        27.6199951171875,
        27.6400146484375,
        27.6600341796875,
        27.67999267578125,
        27.70001220703125,
        27.72003173828125,
        27.739990234375,
        27.760009765625,
        27.780029296875,
        27.800048828125,
        27.82000732421875,
        27.84002685546875,
        27.86004638671875,
        27.8800048828125,
        27.9000244140625,
        27.9200439453125,
        27.94000244140625,
        27.96002197265625,
        27.98004150390625,
        28.0,
        28.02001953125,
        28.0400390625,
        28.05999755859375,
        28.08001708984375,
        28.10003662109375,
        28.1199951171875,
        28.1400146484375,
        28.1600341796875,
        28.17999267578125,
        28.20001220703125,
        28.22003173828125,
        28.239990234375,
        28.260009765625,
        28.280029296875,
        28.300048828125,
        28.32000732421875,
        28.34002685546875,
        28.36004638671875,
        28.3800048828125,
        28.4000244140625,
        28.4200439453125,
        28.44000244140625,
        28.46002197265625,
        28.48004150390625,
        28.5,
        28.52001953125,
        28.5400390625,
        28.55999755859375,
        28.58001708984375,
        28.60003662109375,
        28.6199951171875,
        28.6400146484375,
        28.6600341796875,
        28.67999267578125,
        28.70001220703125,
        28.72003173828125,
        28.739990234375,
        28.760009765625,
        28.780029296875,
        28.800048828125,
        28.82000732421875,
        28.84002685546875,
        28.86004638671875,
        28.8800048828125,
        28.9000244140625,
        28.9200439453125,
        28.94000244140625,
        28.96002197265625,
        28.98004150390625,
        29.0,
        29.02001953125,
        29.0400390625,
        29.05999755859375,
        29.08001708984375,
        29.10003662109375,
        29.1199951171875,
        29.1400146484375,
        29.1600341796875,
        29.17999267578125,
        29.20001220703125,
        29.22003173828125,
        29.239990234375,
        29.260009765625,
        29.280029296875,
        29.300048828125,
        29.32000732421875,
        29.34002685546875,
        29.36004638671875,
        29.3800048828125,
        29.4000244140625,
        29.4200439453125,
        29.44000244140625,
        29.46002197265625,
        29.48004150390625,
        29.5,
        29.52001953125,
        29.5400390625,
        29.55999755859375,
        29.58001708984375,
        29.60003662109375,
        29.6199951171875,
        29.6400146484375,
        29.6600341796875,
        29.67999267578125,
        29.70001220703125,
        29.72003173828125,
        29.739990234375,
        29.760009765625,
        29.780029296875,
        29.800048828125,
        29.82000732421875,
        29.84002685546875,
        29.86004638671875,
        29.8800048828125,
        29.9000244140625,
        29.9200439453125,
        29.94000244140625,
        29.96002197265625,
        29.98004150390625,
        30.0,
        30.02001953125,
        30.0400390625,
        30.05999755859375,
        30.08001708984375,
        30.10003662109375,
        30.1199951171875,
        30.1400146484375,
        30.1600341796875,
        30.17999267578125,
        30.20001220703125,
        30.22003173828125,
        30.239990234375,
        30.260009765625,
        30.280029296875,
        30.300048828125,
        30.32000732421875,
        30.34002685546875,
        30.36004638671875,
        30.3800048828125,
        30.4000244140625,
        30.4200439453125,
        30.44000244140625,
        30.46002197265625,
        30.48004150390625,
        30.5,
        30.52001953125,
        30.5400390625,
        30.55999755859375,
        30.58001708984375,
        30.60003662109375,
        30.6199951171875,
        30.6400146484375,
        30.6600341796875,
        30.67999267578125,
        30.70001220703125,
        30.72003173828125,
        30.739990234375,
        30.760009765625,
        30.780029296875,
        30.800048828125,
        30.82000732421875,
        30.84002685546875,
        30.86004638671875,
        30.8800048828125,
        30.9000244140625,
        30.9200439453125,
        30.94000244140625,
        30.96002197265625,
        30.98004150390625,
        31.0,
        31.02001953125,
        31.0400390625,
        31.05999755859375,
        31.08001708984375,
        31.10003662109375,
        31.1199951171875,
        31.1400146484375,
        31.1600341796875,
        31.17999267578125,
        31.20001220703125,
        31.22003173828125,
        31.239990234375,
        31.260009765625,
        31.280029296875,
        31.300048828125,
        31.32000732421875,
        31.34002685546875,
        31.36004638671875,
        31.3800048828125,
        31.4000244140625,
        31.4200439453125,
        31.44000244140625,
        31.46002197265625,
        31.48004150390625,
        31.5,
        31.52001953125,
        31.5400390625,
        31.55999755859375,
        31.58001708984375,
        31.60003662109375,
        31.6199951171875,
        31.6400146484375,
        31.6600341796875,
        31.67999267578125,
        31.70001220703125,
        31.72003173828125,
        31.739990234375,
        31.760009765625,
        31.780029296875,
        31.800048828125,
        31.82000732421875,
        31.84002685546875,
        31.86004638671875,
        31.8800048828125,
        31.9000244140625,
        31.9200439453125,
        31.94000244140625,
        31.96002197265625,
        31.98004150390625,
        32.0,
        32.02001953125,
        32.0400390625,
        32.05999755859375,
        32.08001708984375,
        32.10003662109375,
        32.1199951171875,
        32.1400146484375,
        32.1600341796875,
        32.17999267578125,
        32.20001220703125,
        32.22003173828125,
        32.239990234375,
        32.260009765625,
        32.280029296875,
        32.300048828125,
        32.32000732421875,
        32.34002685546875,
        32.36004638671875,
        32.3800048828125,
        32.4000244140625,
        32.4200439453125,
        32.44000244140625,
        32.46002197265625,
        32.48004150390625,
        32.5,
        32.52001953125,
        32.5400390625,
        32.55999755859375,
        32.58001708984375,
        32.60003662109375,
        32.6199951171875,
        32.6400146484375,
        32.6600341796875,
        32.67999267578125,
        32.70001220703125,
        32.72003173828125,
        32.739990234375,
        32.760009765625,
        32.780029296875,
        32.800048828125,
        32.82000732421875,
        32.84002685546875,
        32.86004638671875,
        32.8800048828125,
        32.9000244140625,
        32.9200439453125,
        32.94000244140625,
        32.96002197265625,
        32.98004150390625,
        33.0,
        33.02001953125,
        33.0400390625,
        33.05999755859375,
        33.08001708984375,
        33.10003662109375,
        33.1199951171875,
        33.1400146484375,
        33.1600341796875,
        33.17999267578125,
        33.20001220703125,
        33.22003173828125,
        33.239990234375,
        33.260009765625,
        33.280029296875,
        33.300048828125,
        33.32000732421875,
        33.34002685546875,
        33.36004638671875,
        33.3800048828125,
        33.4000244140625,
        33.4200439453125,
        33.44000244140625,
        33.46002197265625,
        33.48004150390625,
        33.5,
        33.52001953125,
        33.5400390625,
        33.55999755859375,
        33.58001708984375,
        33.60003662109375,
        33.6199951171875,
        33.6400146484375,
        33.6600341796875,
        33.67999267578125,
        33.70001220703125,
        33.72003173828125,
        33.739990234375,
        33.760009765625,
        33.780029296875,
        33.800048828125,
        33.82000732421875,
        33.84002685546875,
        33.86004638671875,
        33.8800048828125,
        33.9000244140625,
        33.9200439453125,
        33.94000244140625,
        33.96002197265625,
        33.98004150390625,
        34.0,
        34.02001953125,
        34.0400390625,
        34.05999755859375,
        34.08001708984375,
        34.10003662109375,
        34.1199951171875,
        34.1400146484375,
        34.1600341796875,
        34.17999267578125,
        34.20001220703125,
        34.22003173828125,
        34.239990234375,
        34.260009765625,
        34.280029296875,
        34.300048828125,
        34.32000732421875,
        34.34002685546875,
        34.36004638671875,
        34.3800048828125,
        34.4000244140625,
        34.4200439453125,
        34.44000244140625,
        34.46002197265625,
        34.48004150390625,
        34.5,
        34.52001953125,
        34.5400390625,
        34.55999755859375,
        34.58001708984375,
        34.60003662109375,
        34.6199951171875,
        34.6400146484375,
        34.6600341796875,
        34.67999267578125,
        34.70001220703125,
        34.72003173828125,
        34.739990234375,
        34.760009765625,
        34.780029296875,
        34.800048828125,
        34.82000732421875,
        34.84002685546875,
        34.86004638671875,
        34.8800048828125,
        34.9000244140625,
        34.9200439453125,
        34.94000244140625,
        34.96002197265625,
        34.98004150390625,
        35.0,
        35.02001953125,
        35.0400390625,
        35.05999755859375,
        35.08001708984375,
        35.10003662109375,
        35.1199951171875,
        35.1400146484375,
        35.1600341796875,
        35.17999267578125,
        35.20001220703125,
        35.22003173828125,
        35.239990234375,
        35.260009765625,
        35.280029296875,
        35.300048828125,
        35.32000732421875,
        35.34002685546875,
        35.36004638671875,
        35.3800048828125,
        35.4000244140625,
        35.4200439453125,
        35.44000244140625,
        35.46002197265625,
        35.48004150390625,
        35.5,
        35.52001953125,
        35.5400390625,
        35.55999755859375,
        35.58001708984375,
        35.60003662109375,
        35.6199951171875,
        35.6400146484375,
        35.6600341796875,
        35.67999267578125,
        35.70001220703125,
        35.72003173828125,
        35.739990234375,
        35.760009765625,
        35.780029296875,
        35.800048828125,
        35.82000732421875,
        35.84002685546875,
        35.86004638671875,
        35.8800048828125,
        35.9000244140625,
        35.9200439453125,
        35.94000244140625,
        35.96002197265625,
        35.98004150390625,
        36.0,
        36.02001953125,
        36.0400390625,
        36.05999755859375,
        36.08001708984375,
        36.10003662109375,
        36.1199951171875,
        36.1400146484375,
        36.1600341796875,
        36.17999267578125,
        36.20001220703125,
        36.22003173828125,
        36.239990234375,
        36.260009765625,
        36.280029296875,
        36.300048828125,
        36.32000732421875,
        36.34002685546875,
        36.36004638671875,
        36.3800048828125,
        36.4000244140625,
        36.4200439453125,
        36.44000244140625,
        36.46002197265625,
        36.48004150390625,
        36.5,
        36.52001953125,
        36.5400390625,
        36.55999755859375,
        36.58001708984375,
        36.60003662109375,
        36.6199951171875,
        36.6400146484375,
        36.6600341796875,
        36.67999267578125,
        36.70001220703125,
        36.72003173828125,
        36.739990234375,
        36.760009765625,
        36.780029296875,
        36.800048828125,
        36.82000732421875,
        36.84002685546875,
        36.86004638671875,
        36.8800048828125,
        36.9000244140625,
        36.9200439453125,
        36.94000244140625,
        36.96002197265625,
        36.98004150390625,
        37.0,
        37.02001953125,
        37.0400390625,
        37.05999755859375,
        37.08001708984375,
        37.10003662109375,
        37.1199951171875,
        37.1400146484375,
        37.1600341796875,
        37.17999267578125,
        37.20001220703125,
        37.22003173828125,
        37.239990234375,
        37.260009765625,
        37.280029296875,
        37.300048828125,
        37.32000732421875,
        37.34002685546875,
        37.36004638671875,
        37.3800048828125,
        37.4000244140625,
        37.4200439453125,
        37.44000244140625,
        37.46002197265625,
        37.48004150390625,
        37.5,
        37.52001953125,
        37.5400390625,
        37.55999755859375,
        37.58001708984375,
        37.60003662109375,
        37.6199951171875,
        37.6400146484375,
        37.6600341796875,
        37.67999267578125,
        37.70001220703125,
        37.72003173828125,
        37.739990234375,
        37.760009765625,
        37.780029296875,
        37.800048828125,
        37.82000732421875,
        37.84002685546875,
        37.86004638671875,
        37.8800048828125,
        37.9000244140625,
        37.9200439453125,
        37.94000244140625,
        37.96002197265625,
        37.98004150390625,
        38.0,
        38.02001953125,
        38.0400390625,
        38.05999755859375,
        38.08001708984375,
        38.10003662109375,
        38.1199951171875,
        38.1400146484375,
        38.1600341796875,
        38.17999267578125,
        38.20001220703125,
        38.22003173828125,
        38.239990234375,
        38.260009765625,
        38.280029296875,
        38.300048828125,
        38.32000732421875,
        38.34002685546875,
        38.36004638671875,
        38.3800048828125,
        38.4000244140625,
        38.4200439453125,
        38.44000244140625,
        38.46002197265625,
        38.48004150390625,
        38.5,
        38.52001953125,
        38.5400390625,
        38.55999755859375,
        38.58001708984375,
        38.60003662109375,
        38.6199951171875,
        38.6400146484375,
        38.6600341796875,
        38.67999267578125,
        38.70001220703125,
        38.72003173828125,
        38.739990234375,
        38.760009765625,
        38.780029296875,
        38.800048828125,
        38.82000732421875,
        38.84002685546875,
        38.86004638671875,
        38.8800048828125,
        38.9000244140625,
        38.9200439453125,
        38.94000244140625,
        38.96002197265625,
        38.98004150390625,
        39.0,
        39.02001953125,
        39.0400390625,
        39.05999755859375,
        39.08001708984375,
        39.10003662109375,
        39.1199951171875,
        39.1400146484375,
        39.1600341796875,
        39.17999267578125,
        39.20001220703125,
        39.22003173828125,
        39.239990234375,
        39.260009765625,
        39.280029296875,
        39.300048828125,
        39.32000732421875,
        39.34002685546875,
        39.36004638671875,
        39.3800048828125,
        39.4000244140625,
        39.4200439453125,
        39.44000244140625,
        39.46002197265625,
        39.48004150390625,
        39.5,
        39.52001953125,
        39.5400390625,
        39.55999755859375,
        39.58001708984375,
        39.60003662109375,
        39.6199951171875,
        39.6400146484375,
        39.6600341796875,
        39.67999267578125,
        39.70001220703125,
        39.72003173828125,
        39.739990234375,
        39.760009765625,
        39.780029296875,
        39.800048828125,
        39.82000732421875,
        39.84002685546875,
        39.86004638671875,
        39.8800048828125,
        39.9000244140625,
        39.9200439453125,
        39.94000244140625,
        39.96002197265625,
        39.98004150390625,
        40.0,
        40.02001953125,
        40.0400390625,
        40.05999755859375,
        40.08001708984375,
        40.10003662109375,
        40.1199951171875,
        40.1400146484375,
        40.1600341796875,
        40.17999267578125,
        40.20001220703125,
        40.22003173828125,
        40.239990234375,
        40.260009765625,
        40.280029296875,
        40.300048828125,
        40.32000732421875,
        40.34002685546875,
        40.36004638671875,
        40.3800048828125,
        40.4000244140625,
        40.4200439453125,
        40.44000244140625,
        40.46002197265625,
        40.48004150390625,
        40.5,
        40.52001953125,
        40.5400390625,
        40.55999755859375,
        40.58001708984375,
        40.60003662109375,
        40.6199951171875,
        40.6400146484375,
        40.6600341796875,
        40.67999267578125,
        40.70001220703125,
        40.72003173828125,
        40.739990234375,
        40.760009765625,
        40.780029296875,
        40.800048828125,
        40.82000732421875,
        40.84002685546875,
        40.86004638671875,
        40.8800048828125,
        40.9000244140625,
        40.9200439453125,
        40.94000244140625,
        40.96002197265625,
        40.98004150390625,
        41.0,
        41.02001953125,
        41.0400390625,
        41.05999755859375,
        41.08001708984375,
        41.10003662109375,
        41.1199951171875,
        41.1400146484375,
        41.1600341796875,
        41.17999267578125,
        41.20001220703125,
        41.22003173828125,
        41.239990234375,
        41.260009765625,
        41.280029296875,
        41.300048828125,
        41.32000732421875,
        41.34002685546875,
        41.36004638671875,
        41.3800048828125,
        41.4000244140625,
        41.4200439453125,
        41.44000244140625,
        41.46002197265625,
        41.48004150390625,
        41.5,
        41.52001953125,
        41.5400390625,
        41.55999755859375,
        41.58001708984375,
        41.60003662109375,
        41.6199951171875,
        41.6400146484375,
        41.6600341796875,
        41.67999267578125,
        41.70001220703125,
        41.72003173828125,
        41.739990234375,
        41.760009765625,
        41.780029296875,
        41.800048828125,
        41.82000732421875,
        41.84002685546875,
        41.86004638671875,
        41.8800048828125,
        41.9000244140625,
        41.9200439453125,
        41.94000244140625,
        41.96002197265625,
        41.98004150390625,
        42.0,
        42.02001953125,
        42.0400390625,
        42.05999755859375,
        42.08001708984375,
        42.10003662109375,
        42.1199951171875,
        42.1400146484375,
        42.1600341796875,
        42.17999267578125,
        42.20001220703125,
        42.22003173828125,
        42.239990234375,
        42.260009765625,
        42.280029296875,
        42.300048828125,
        42.32000732421875,
        42.34002685546875,
        42.36004638671875,
        42.3800048828125,
        42.4000244140625,
        42.4200439453125,
        42.44000244140625,
        42.46002197265625,
        42.48004150390625,
        42.5,
        42.52001953125,
        42.5400390625,
        42.55999755859375,
        42.58001708984375,
        42.60003662109375,
        42.6199951171875,
        42.6400146484375,
        42.6600341796875,
        42.67999267578125,
        42.70001220703125,
        42.72003173828125,
        42.739990234375,
        42.760009765625,
        42.780029296875,
        42.800048828125,
        42.82000732421875,
        42.84002685546875,
        42.86004638671875,
        42.8800048828125,
        42.9000244140625,
        42.9200439453125,
        42.94000244140625,
        42.96002197265625,
        42.98004150390625,
        43.0,
        43.02001953125,
        43.0400390625,
        43.05999755859375,
        43.08001708984375,
        43.10003662109375,
        43.1199951171875,
        43.1400146484375,
        43.1600341796875,
        43.17999267578125,
        43.20001220703125,
        43.22003173828125,
        43.239990234375,
        43.260009765625,
        43.280029296875,
        43.300048828125,
        43.32000732421875,
        43.34002685546875,
        43.36004638671875,
        43.3800048828125,
        43.4000244140625,
        43.4200439453125,
        43.44000244140625,
        43.46002197265625,
        43.48004150390625,
        43.5,
        43.52001953125,
        43.5400390625,
        43.55999755859375,
        43.58001708984375,
        43.60003662109375,
        43.6199951171875,
        43.6400146484375,
        43.6600341796875,
        43.67999267578125,
        43.70001220703125,
        43.72003173828125,
        43.739990234375,
        43.760009765625,
        43.780029296875,
        43.800048828125,
        43.82000732421875,
        43.84002685546875,
        43.86004638671875,
        43.8800048828125,
        43.9000244140625,
        43.9200439453125,
        43.94000244140625,
        43.96002197265625,
        43.98004150390625,
        44.0,
        44.02001953125,
        44.0400390625,
        44.05999755859375,
        44.08001708984375,
        44.10003662109375,
        44.1199951171875,
        44.1400146484375,
        44.1600341796875,
        44.17999267578125,
        44.20001220703125,
        44.22003173828125,
        44.239990234375,
        44.260009765625,
        44.280029296875,
        44.300048828125,
        44.32000732421875,
        44.34002685546875,
        44.36004638671875,
        44.3800048828125,
        44.4000244140625,
        44.4200439453125,
        44.44000244140625,
        44.46002197265625,
        44.48004150390625,
        44.5,
        44.52001953125,
        44.5400390625,
        44.55999755859375,
        44.58001708984375,
        44.60003662109375,
        44.6199951171875,
        44.6400146484375,
        44.6600341796875,
        44.67999267578125,
        44.70001220703125,
        44.72003173828125,
        44.739990234375,
        44.760009765625,
        44.780029296875,
        44.800048828125,
        44.82000732421875,
        44.84002685546875,
        44.86004638671875,
        44.8800048828125,
        44.9000244140625,
        44.9200439453125,
        44.94000244140625,
        44.96002197265625,
        44.98004150390625,
        45.0,
        45.02001953125,
        45.0400390625,
        45.05999755859375,
        45.08001708984375,
        45.10003662109375,
        45.1199951171875,
        45.1400146484375,
        45.1600341796875,
        45.17999267578125,
        45.20001220703125,
        45.22003173828125,
        45.239990234375,
        45.260009765625,
        45.280029296875,
        45.300048828125,
        45.32000732421875,
        45.34002685546875,
        45.36004638671875,
        45.3800048828125,
        45.4000244140625,
        45.4200439453125,
        45.44000244140625,
        45.46002197265625,
        45.48004150390625,
        45.5,
        45.52001953125,
        45.5400390625,
        45.55999755859375,
        45.58001708984375,
        45.60003662109375,
        45.6199951171875,
        45.6400146484375,
        45.6600341796875,
        45.67999267578125,
        45.70001220703125,
        45.72003173828125,
        45.739990234375,
        45.760009765625,
        45.780029296875,
        45.800048828125,
        45.82000732421875,
        45.84002685546875,
        45.86004638671875,
        45.8800048828125,
        45.9000244140625,
        45.9200439453125,
        45.94000244140625,
        45.96002197265625,
        45.98004150390625,
        46.0,
        46.02001953125,
        46.0400390625,
        46.05999755859375,
        46.08001708984375,
        46.10003662109375,
        46.1199951171875,
        46.1400146484375,
        46.1600341796875,
        46.17999267578125,
        46.20001220703125,
        46.22003173828125,
        46.239990234375,
        46.260009765625,
        46.280029296875,
        46.300048828125,
        46.32000732421875,
        46.34002685546875,
        46.36004638671875,
        46.3800048828125,
        46.4000244140625,
        46.4200439453125,
        46.44000244140625,
        46.46002197265625,
        46.48004150390625,
        46.5,
        46.52001953125,
        46.5400390625,
        46.55999755859375,
        46.58001708984375,
        46.60003662109375,
        46.6199951171875,
        46.6400146484375,
        46.6600341796875,
        46.67999267578125,
        46.70001220703125,
        46.72003173828125,
        46.739990234375,
        46.760009765625,
        46.780029296875,
        46.800048828125,
        46.82000732421875,
        46.84002685546875,
        46.86004638671875,
        46.8800048828125,
        46.9000244140625,
        46.9200439453125,
        46.94000244140625,
        46.96002197265625,
        46.98004150390625,
        47.0,
        47.02001953125,
        47.0400390625,
        47.05999755859375,
        47.08001708984375,
        47.10003662109375,
        47.1199951171875,
        47.1400146484375,
        47.1600341796875,
        47.17999267578125,
        47.20001220703125,
        47.22003173828125,
        47.239990234375,
        47.260009765625,
        47.280029296875,
        47.300048828125,
        47.32000732421875,
        47.34002685546875,
        47.36004638671875,
        47.3800048828125,
        47.4000244140625,
        47.4200439453125,
        47.44000244140625,
        47.46002197265625,
        47.48004150390625,
        47.5,
        47.52001953125,
        47.5400390625,
        47.55999755859375,
        47.58001708984375,
        47.60003662109375,
        47.6199951171875,
        47.6400146484375,
        47.6600341796875,
        47.67999267578125,
        47.70001220703125,
        47.72003173828125,
        47.739990234375,
        47.760009765625,
        47.780029296875,
        47.800048828125,
        47.82000732421875,
        47.84002685546875,
        47.86004638671875,
        47.8800048828125,
        47.9000244140625,
        47.9200439453125,
        47.94000244140625,
        47.96002197265625,
        47.98004150390625,
        48.0,
        48.02001953125,
        48.0400390625,
        48.05999755859375,
        48.08001708984375,
        48.10003662109375,
        48.1199951171875,
        48.1400146484375,
        48.1600341796875,
        48.17999267578125,
        48.20001220703125,
        48.22003173828125,
        48.239990234375,
        48.260009765625,
        48.280029296875,
        48.300048828125,
        48.32000732421875,
        48.34002685546875,
        48.36004638671875,
        48.3800048828125,
        48.4000244140625,
        48.4200439453125,
        48.44000244140625,
        48.46002197265625,
        48.48004150390625,
        48.5,
        48.52001953125,
        48.5400390625,
        48.55999755859375,
        48.58001708984375,
        48.60003662109375,
        48.6199951171875,
        48.6400146484375,
        48.6600341796875,
        48.67999267578125,
        48.70001220703125,
        48.72003173828125,
        48.739990234375,
        48.760009765625,
        48.780029296875,
        48.800048828125,
        48.82000732421875,
        48.84002685546875,
        48.86004638671875,
        48.8800048828125,
        48.9000244140625,
        48.9200439453125,
        48.94000244140625,
        48.96002197265625,
        48.98004150390625,
        49.0,
        49.02001953125,
        49.0400390625,
        49.05999755859375,
        49.08001708984375,
        49.10003662109375,
        49.1199951171875,
        49.1400146484375,
        49.1600341796875,
        49.17999267578125,
        49.20001220703125,
        49.22003173828125,
        49.239990234375,
        49.260009765625,
        49.280029296875,
        49.300048828125,
        49.32000732421875,
        49.34002685546875,
        49.36004638671875,
        49.3800048828125,
        49.4000244140625,
        49.4200439453125,
        49.44000244140625,
        49.46002197265625,
        49.48004150390625,
        49.5,
        49.52001953125,
        49.5400390625,
        49.55999755859375,
        49.58001708984375,
        49.60003662109375,
        49.6199951171875,
        49.6400146484375,
        49.6600341796875,
        49.67999267578125,
        49.70001220703125,
        49.72003173828125,
        49.739990234375,
        49.760009765625,
        49.780029296875,
        49.800048828125,
        49.82000732421875,
        49.84002685546875,
        49.86004638671875,
        49.8800048828125,
        49.9000244140625,
        49.9200439453125,
        49.94000244140625,
        49.96002197265625,
        49.98004150390625,
        50.0,
        50.02001953125,
        50.0400390625,
        50.05999755859375,
        50.08001708984375,
        50.10003662109375,
        50.1199951171875,
        50.1400146484375,
        50.1600341796875,
        50.17999267578125,
        50.20001220703125,
        50.22003173828125,
        50.239990234375,
        50.260009765625,
        50.280029296875,
        50.300048828125,
        50.32000732421875,
        50.34002685546875,
        50.36004638671875,
        50.3800048828125,
        50.4000244140625,
        50.4200439453125,
        50.44000244140625,
        50.46002197265625,
        50.48004150390625,
        50.5,
        50.52001953125,
        50.5400390625,
        50.55999755859375,
        50.58001708984375,
        50.60003662109375,
        50.6199951171875,
        50.6400146484375,
        50.6600341796875,
        50.67999267578125,
        50.70001220703125,
        50.72003173828125,
        50.739990234375,
        50.760009765625,
        50.780029296875,
        50.800048828125,
        50.82000732421875,
        50.84002685546875,
        50.86004638671875,
        50.8800048828125,
        50.9000244140625,
        50.9200439453125,
        50.94000244140625,
        50.96002197265625,
        50.98004150390625,
        51.0,
        51.02001953125,
        51.0400390625,
        51.05999755859375,
        51.08001708984375,
        51.10003662109375,
        51.1199951171875,
        51.1400146484375,
        51.1600341796875,
        51.17999267578125,
        51.20001220703125,
        51.22003173828125,
        51.239990234375,
        51.260009765625,
        51.280029296875,
        51.300048828125,
        51.32000732421875,
        51.34002685546875,
        51.36004638671875,
        51.3800048828125,
        51.4000244140625,
        51.4200439453125,
        51.44000244140625,
        51.46002197265625,
        51.48004150390625,
        51.5,
        51.52001953125,
        51.5400390625,
        51.55999755859375,
        51.58001708984375,
        51.60003662109375,
        51.6199951171875,
        51.6400146484375,
        51.6600341796875,
        51.67999267578125,
        51.70001220703125,
        51.72003173828125,
        51.739990234375,
        51.760009765625,
        51.780029296875,
        51.800048828125,
        51.82000732421875,
        51.84002685546875,
        51.86004638671875,
        51.8800048828125,
        51.9000244140625,
        51.9200439453125,
        51.94000244140625,
        51.96002197265625,
        51.98004150390625,
        52.0,
        52.02001953125,
        52.0400390625,
        52.05999755859375,
        52.08001708984375,
        52.10003662109375,
        52.1199951171875,
        52.1400146484375,
        52.1600341796875,
        52.17999267578125,
        52.20001220703125,
        52.22003173828125,
        52.239990234375,
        52.260009765625,
        52.280029296875,
        52.300048828125,
        52.32000732421875,
        52.34002685546875,
        52.36004638671875,
        52.3800048828125,
        52.4000244140625,
        52.4200439453125,
        52.44000244140625,
        52.46002197265625,
        52.48004150390625,
        52.5,
        52.52001953125,
        52.5400390625,
        52.55999755859375,
        52.58001708984375,
        52.60003662109375,
        52.6199951171875,
        52.6400146484375,
        52.6600341796875,
        52.67999267578125,
        52.70001220703125,
        52.72003173828125,
        52.739990234375,
        52.760009765625,
        52.780029296875,
        52.800048828125,
        52.82000732421875,
        52.84002685546875,
        52.86004638671875,
        52.8800048828125,
        52.9000244140625,
        52.9200439453125,
        52.94000244140625,
        52.96002197265625,
        52.98004150390625,
        53.0,
        53.02001953125,
        53.0400390625,
        53.05999755859375,
        53.08001708984375,
        53.10003662109375,
        53.1199951171875,
        53.1400146484375,
        53.1600341796875,
        53.17999267578125,
        53.20001220703125,
        53.22003173828125,
        53.239990234375,
        53.260009765625,
        53.280029296875,
        53.300048828125,
        53.32000732421875,
        53.34002685546875,
        53.36004638671875,
        53.3800048828125,
        53.4000244140625,
        53.4200439453125,
        53.44000244140625,
        53.46002197265625,
        53.48004150390625,
        53.5,
        53.52001953125,
        53.5400390625,
        53.55999755859375,
        53.58001708984375,
        53.60003662109375,
        53.6199951171875,
        53.6400146484375,
        53.6600341796875,
        53.67999267578125,
        53.70001220703125,
        53.72003173828125,
        53.739990234375,
        53.760009765625,
        53.780029296875,
        53.800048828125,
        53.82000732421875,
        53.84002685546875,
        53.86004638671875,
        53.8800048828125,
        53.9000244140625,
        53.9200439453125,
        53.94000244140625,
        53.96002197265625,
        53.98004150390625,
        54.0,
        54.02001953125,
        54.0400390625,
        54.05999755859375,
        54.08001708984375,
        54.10003662109375,
        54.1199951171875,
        54.1400146484375,
        54.1600341796875,
        54.17999267578125,
        54.20001220703125,
        54.22003173828125,
        54.239990234375,
        54.260009765625,
        54.280029296875,
        54.300048828125,
        54.32000732421875,
        54.34002685546875,
        54.36004638671875,
        54.3800048828125,
        54.4000244140625,
        54.4200439453125,
        54.44000244140625,
        54.46002197265625,
        54.48004150390625,
        54.5,
        54.52001953125,
        54.5400390625,
        54.55999755859375,
        54.58001708984375,
        54.60003662109375,
        54.6199951171875,
        54.6400146484375,
        54.6600341796875,
        54.67999267578125,
        54.70001220703125,
        54.72003173828125,
        54.739990234375,
        54.760009765625,
        54.780029296875,
        54.800048828125,
        54.82000732421875,
        54.84002685546875,
        54.86004638671875,
        54.8800048828125,
        54.9000244140625,
        54.9200439453125,
        54.94000244140625,
        54.96002197265625,
        54.98004150390625,
        55.0,
        55.02001953125,
        55.0400390625,
        55.05999755859375,
        55.08001708984375,
        55.10003662109375,
        55.1199951171875,
        55.1400146484375,
        55.1600341796875,
        55.17999267578125,
        55.20001220703125,
        55.22003173828125,
        55.239990234375,
        55.260009765625,
        55.280029296875,
        55.300048828125,
        55.32000732421875,
        55.34002685546875,
        55.36004638671875,
        55.3800048828125,
        55.4000244140625,
        55.4200439453125,
        55.44000244140625,
        55.46002197265625,
        55.48004150390625,
        55.5,
        55.52001953125,
        55.5400390625,
        55.55999755859375,
        55.58001708984375,
        55.60003662109375,
        55.6199951171875,
        55.6400146484375,
        55.6600341796875,
        55.67999267578125,
        55.70001220703125,
        55.72003173828125,
        55.739990234375,
        55.760009765625,
        55.780029296875,
        55.800048828125,
        55.82000732421875,
        55.84002685546875,
        55.86004638671875,
        55.8800048828125,
        55.9000244140625,
        55.9200439453125,
        55.94000244140625,
        55.96002197265625,
        55.98004150390625,
        56.0,
        56.02001953125,
        56.0400390625,
        56.05999755859375,
        56.08001708984375,
        56.10003662109375,
        56.1199951171875,
        56.1400146484375,
        56.1600341796875,
        56.17999267578125,
        56.20001220703125,
        56.22003173828125,
        56.239990234375,
        56.260009765625,
        56.280029296875,
        56.300048828125,
        56.32000732421875,
        56.34002685546875,
        56.36004638671875,
        56.3800048828125,
        56.4000244140625,
        56.4200439453125,
        56.44000244140625,
        56.46002197265625,
        56.48004150390625,
        56.5,
        56.52001953125,
        56.5400390625,
        56.55999755859375,
        56.58001708984375,
        56.60003662109375,
        56.6199951171875,
        56.6400146484375,
        56.6600341796875,
        56.67999267578125,
        56.70001220703125,
        56.72003173828125,
        56.739990234375,
        56.760009765625,
        56.780029296875,
        56.800048828125,
        56.82000732421875,
        56.84002685546875,
        56.86004638671875,
        56.8800048828125,
        56.9000244140625,
        56.9200439453125,
        56.94000244140625,
        56.96002197265625,
        56.98004150390625,
        57.0,
        57.02001953125,
        57.0400390625,
        57.05999755859375,
        57.08001708984375,
        57.10003662109375,
        57.1199951171875,
        57.1400146484375,
        57.1600341796875,
        57.17999267578125,
        57.20001220703125,
        57.22003173828125,
        57.239990234375,
        57.260009765625,
        57.280029296875,
        57.300048828125,
        57.32000732421875,
        57.34002685546875,
        57.36004638671875,
        57.3800048828125,
        57.4000244140625,
        57.4200439453125,
        57.44000244140625,
        57.46002197265625,
        57.48004150390625,
        57.5,
        57.52001953125,
        57.5400390625,
        57.55999755859375,
        57.58001708984375,
        57.60003662109375,
        57.6199951171875,
        57.6400146484375,
        57.6600341796875,
        57.67999267578125,
        57.70001220703125,
        57.72003173828125,
        57.739990234375,
        57.760009765625,
        57.780029296875,
        57.800048828125,
        57.82000732421875,
        57.84002685546875,
        57.86004638671875,
        57.8800048828125,
        57.9000244140625,
        57.9200439453125,
        57.94000244140625,
        57.96002197265625,
        57.98004150390625,
        58.0,
        58.02001953125,
        58.0400390625,
        58.05999755859375,
        58.08001708984375,
        58.10003662109375,
        58.1199951171875,
        58.1400146484375,
        58.1600341796875,
        58.17999267578125,
        58.20001220703125,
        58.22003173828125,
        58.239990234375,
        58.260009765625,
        58.280029296875,
        58.300048828125,
        58.32000732421875,
        58.34002685546875,
        58.36004638671875,
        58.3800048828125,
        58.4000244140625,
        58.4200439453125,
        58.44000244140625,
        58.46002197265625,
        58.48004150390625,
        58.5,
        58.52001953125,
        58.5400390625,
        58.55999755859375,
        58.58001708984375,
        58.60003662109375,
        58.6199951171875,
        58.6400146484375,
        58.6600341796875,
        58.67999267578125,
        58.70001220703125,
        58.72003173828125,
        58.739990234375,
        58.760009765625,
        58.780029296875,
        58.800048828125,
        58.82000732421875,
        58.84002685546875,
        58.86004638671875,
        58.8800048828125,
        58.9000244140625,
        58.9200439453125,
        58.94000244140625,
        58.96002197265625,
        58.98004150390625,
        59.0,
        59.02001953125,
        59.0400390625,
        59.05999755859375,
        59.08001708984375,
        59.10003662109375,
        59.1199951171875,
        59.1400146484375,
        59.1600341796875,
        59.17999267578125,
        59.20001220703125,
        59.22003173828125,
        59.239990234375,
        59.260009765625,
        59.280029296875,
        59.300048828125,
        59.32000732421875,
        59.34002685546875,
        59.36004638671875,
        59.3800048828125,
        59.4000244140625,
        59.4200439453125,
        59.44000244140625,
        59.46002197265625,
        59.48004150390625,
        59.5,
        59.52001953125,
        59.5400390625,
        59.55999755859375,
        59.58001708984375,
        59.60003662109375,
        59.6199951171875,
        59.6400146484375,
        59.6600341796875,
        59.67999267578125,
        59.70001220703125,
        59.72003173828125,
        59.739990234375,
        59.760009765625,
        59.780029296875,
        59.800048828125,
        59.82000732421875,
        59.84002685546875,
        59.86004638671875,
        59.8800048828125,
        59.9000244140625,
        59.9200439453125,
        59.94000244140625,
        59.96002197265625,
        59.98004150390625
    ],
    "rightHandPositions": [
        "(-0.280000, 1.479260, -0.041998)",
        "(-0.280000, 1.464120, -0.040216)",
        "(-0.280000, 1.456547, -0.040848)",
        "(-0.280000, 1.449114, -0.041880)",
        "(-0.280000, 1.442138, -0.044508)",
        "(-0.280000, 1.435853, -0.048498)",
        "(-0.280000, 1.430083, -0.052664)",
        "(-0.280000, 1.424804, -0.056995)",
        "(-0.280000, 1.420072, -0.061441)",
        "(-0.280000, 1.415885, -0.065935)",
        "(-0.280000, 1.412192, -0.070428)",
        "(-0.280000, 1.409003, -0.074866)",
        "(-0.280000, 1.406276, -0.079197)",
        "(-0.280000, 1.403934, -0.083399)",
        "(-0.280000, 1.401990, -0.087413)",
        "(-0.280000, 1.400381, -0.091215)",
        "(-0.280000, 1.399060, -0.094780)",
        "(-0.280000, 1.397955, -0.098108)",
        "(-0.280000, 1.397045, -0.101180)",
        "(-0.280000, 1.396275, -0.103992)",
        "(-0.280000, 1.395597, -0.106545)",
        "(-0.280000, 1.394995, -0.108826)",
        "(-0.280000, 1.394416, -0.110856)",
        "(-0.280000, 1.393823, -0.112644)",
        "(-0.280000, 1.393211, -0.114180)",
        "(-0.280000, 1.392539, -0.115493)",
        "(-0.280000, 1.391786, -0.116598)",
        "(-0.280000, 1.390964, -0.117473)",
        "(-0.280000, 1.390035, -0.118165)",
        "(-0.280000, 1.388991, -0.118693)",
        "(-0.280000, 1.387860, -0.119022)",
        "(-0.280000, 1.386607, -0.119216)",
        "(-0.280000, 1.385243, -0.119287)",
        "(-0.280000, 1.383783, -0.119226)",
        "(-0.280000, 1.382230, -0.119059)",
        "(-0.280000, 1.380606, -0.118798)",
        "(-0.280000, 1.378926, -0.118434)",
        "(-0.280000, 1.377195, -0.118011)",
        "(-0.280000, 1.375434, -0.117543)",
        "(-0.280000, 1.373678, -0.117003)",
        "(-0.280000, 1.371940, -0.116420)",
        "(-0.280000, 1.370233, -0.115822)",
        "(-0.280000, 1.368571, -0.115240)",
        "(-0.280000, 1.366976, -0.114662)",
        "(-0.280000, 1.365462, -0.114118)",
        "(-0.280000, 1.364040, -0.113639)",
        "(-0.280000, 1.362729, -0.113210)",
        "(-0.280000, 1.361536, -0.112859)",
        "(-0.280000, 1.360476, -0.112592)",
        "(-0.280000, 1.359562, -0.112392)",
        "(-0.280000, 1.358811, -0.112239)",
        "(-0.280000, 1.358214, -0.112151)",
        "(-0.280000, 1.357783, -0.112083)",
        "(-0.280000, 1.357486, -0.112067)",
        "(-0.280000, 1.357315, -0.112071)",
        "(-0.280000, 1.357267, -0.112039)",
        "(-0.280000, 1.357318, -0.111933)",
        "(-0.280000, 1.357429, -0.111725)",
        "(-0.280000, 1.357603, -0.111313)",
        "(-0.280000, 1.357843, -0.110617)",
        "(-0.280000, 1.358059, -0.109740)",
        "(-0.280000, 1.358405, -0.108392)",
        "(-0.280000, 1.359048, -0.106307)",
        "(-0.280000, 1.360329, -0.103036)",
        "(-0.280000, 1.363147, -0.097516)",
        "(-0.280000, 1.367333, -0.090521)",
        "(-0.280000, 1.376660, -0.078803)",
        "(-0.280000, 1.391010, -0.066094)",
        "(-0.280000, 1.407865, -0.055694)",
        "(-0.280000, 1.425233, -0.048093)",
        "(-0.280000, 1.441891, -0.043283)",
        "(-0.280000, 1.457281, -0.040768)",
        "(-0.280000, 1.470793, -0.040004)",
        "(-0.280000, 1.482141, -0.040385)",
        "(-0.280000, 1.491355, -0.041385)",
        "(-0.280000, 1.499102, -0.042716)",
        "(-0.280000, 1.505117, -0.044066)",
        "(-0.280000, 1.509758, -0.045304)",
        "(-0.280000, 1.513267, -0.046355)",
        "(-0.280000, 1.515829, -0.047188)",
        "(-0.280000, 1.518006, -0.047939)",
        "(-0.280000, 1.519556, -0.048499)",
        "(-0.280000, 1.520601, -0.048888)",
        "(-0.280000, 1.521256, -0.049137)",
        "(-0.280000, 1.521547, -0.049249)",
        "(-0.280000, 1.521703, -0.049309)",
        "(-0.280000, 1.521586, -0.049263)",
        "(-0.280000, 1.521242, -0.049131)",
        "(-0.280000, 1.520716, -0.048931)",
        "(-0.280000, 1.520143, -0.048716)",
        "(-0.280000, 1.519636, -0.048528)",
        "(-0.280000, 1.519128, -0.048342)",
        "(-0.280000, 1.518667, -0.048175)",
        "(-0.280000, 1.518317, -0.048049)",
        "(-0.280000, 1.518058, -0.047957)",
        "(-0.280000, 1.517868, -0.047890)",
        "(-0.280000, 1.517837, -0.047879)",
        "(-0.280000, 1.517989, -0.047933)",
        "(-0.280000, 1.518370, -0.048068)",
        "(-0.280000, 1.519069, -0.048320)",
        "(-0.280000, 1.519880, -0.048618)",
        "(-0.280000, 1.520985, -0.049033)",
        "(-0.280000, 1.522402, -0.049581)",
        "(-0.280000, 1.524015, -0.050227)",
        "(-0.280000, 1.525263, -0.052172)",
        "(-0.280000, 1.526095, -0.055028)",
        "(-0.280000, 1.526941, -0.057924)",
        "(-0.280000, 1.527759, -0.060831)",
        "(-0.280000, 1.528498, -0.063738)",
        "(-0.280000, 1.529128, -0.066613)",
        "(-0.280000, 1.529564, -0.069390)",
        "(-0.280000, 1.529871, -0.072097)",
        "(-0.280000, 1.530047, -0.074706)",
        "(-0.280000, 1.530096, -0.077188)",
        "(-0.280000, 1.530063, -0.079559)",
        "(-0.280000, 1.529965, -0.081801)",
        "(-0.280000, 1.529854, -0.083921)",
        "(-0.280000, 1.529795, -0.085933)",
        "(-0.280000, 1.529901, -0.087903)",
        "(-0.280000, 1.530244, -0.089859)",
        "(-0.280000, 1.530719, -0.091720)",
        "(-0.280000, 1.531583, -0.093662)",
        "(-0.280000, 1.532873, -0.095720)",
        "(-0.280000, 1.534565, -0.097900)",
        "(-0.280000, 1.536643, -0.100227)",
        "(-0.280000, 1.538803, -0.102471)",
        "(-0.280000, 1.541305, -0.104877)",
        "(-0.280000, 1.544131, -0.107482)",
        "(-0.280000, 1.547229, -0.110295)",
        "(-0.280000, 1.550534, -0.113309)",
        "(-0.280000, 1.553820, -0.116291)",
        "(-0.280000, 1.557259, -0.119497)",
        "(-0.280000, 1.560806, -0.122939)",
        "(-0.280000, 1.564426, -0.126636)",
        "(-0.280000, 1.568062, -0.130577)",
        "(-0.280000, 1.571531, -0.134458)",
        "(-0.280000, 1.574970, -0.138593)",
        "(-0.280000, 1.578318, -0.142949)",
        "(-0.280000, 1.581525, -0.147501)",
        "(-0.280000, 1.584572, -0.152267)",
        "(-0.280000, 1.587362, -0.156946)",
        "(-0.280000, 1.589934, -0.161781)",
        "(-0.280000, 1.592250, -0.166765)",
        "(-0.280000, 1.594296, -0.171942)",
        "(-0.280000, 1.596031, -0.177255)",
        "(-0.280000, 1.597430, -0.182417)",
        "(-0.280000, 1.598488, -0.187748)",
        "(-0.280000, 1.599169, -0.193226)",
        "(-0.280000, 1.599447, -0.198822)",
        "(-0.280000, 1.599294, -0.204569)",
        "(-0.280000, 1.598783, -0.210057)",
        "(-0.280000, 1.597838, -0.215635)",
        "(-0.280000, 1.596433, -0.221336)",
        "(-0.280000, 1.594569, -0.227107)",
        "(-0.280000, 1.592243, -0.232940)",
        "(-0.280000, 1.589635, -0.238475)",
        "(-0.280000, 1.586580, -0.244125)",
        "(-0.280000, 1.583083, -0.249871)",
        "(-0.280000, 1.579067, -0.255753)",
        "(-0.280000, 1.574492, -0.261717)",
        "(-0.280000, 1.569741, -0.267240)",
        "(-0.280000, 1.564362, -0.272819)",
        "(-0.280000, 1.558349, -0.278348)",
        "(-0.280000, 1.551708, -0.283721)",
        "(-0.280000, 1.544366, -0.288898)",
        "(-0.280000, 1.536933, -0.293427)",
        "(-0.280000, 1.528840, -0.297639)",
        "(-0.280000, 1.520107, -0.301428)",
        "(-0.280000, 1.510746, -0.304697)",
        "(-0.280000, 1.500826, -0.307332)",
        "(-0.280000, 1.491122, -0.309134)",
        "(-0.280000, 1.480917, -0.310235)",
        "(-0.280000, 1.470447, -0.310540)",
        "(-0.280000, 1.459799, -0.309998)",
        "(-0.280000, 1.449070, -0.308574)",
        "(-0.280000, 1.439012, -0.306411)",
        "(-0.280000, 1.429040, -0.303435)",
        "(-0.280000, 1.419270, -0.299658)",
        "(-0.280000, 1.409829, -0.295119)",
        "(-0.280000, 1.400815, -0.289872)",
        "(-0.280000, 1.392727, -0.284295)",
        "(-0.280000, 1.385094, -0.278149)",
        "(-0.280000, 1.378017, -0.271537)",
        "(-0.280000, 1.371504, -0.264495)",
        "(-0.280000, 1.365616, -0.257132)",
        "(-0.280000, 1.360618, -0.249916)",
        "(-0.280000, 1.356167, -0.242487)",
        "(-0.280000, 1.352271, -0.234910)",
        "(-0.280000, 1.348930, -0.227248)",
        "(-0.280000, 1.346117, -0.219502)",
        "(-0.280000, 1.343928, -0.212114)",
        "(-0.280000, 1.342186, -0.204680)",
        "(-0.280000, 1.340889, -0.197248)",
        "(-0.280000, 1.340020, -0.189780)",
        "(-0.280000, 1.339577, -0.182297)",
        "(-0.280000, 1.339548, -0.175266)",
        "(-0.280000, 1.339895, -0.168198)",
        "(-0.280000, 1.340620, -0.161159)",
        "(-0.280000, 1.341711, -0.154213)",
        "(-0.280000, 1.343170, -0.147336)",
        "(-0.280000, 1.344880, -0.140926)",
        "(-0.280000, 1.346902, -0.134631)",
        "(-0.280000, 1.349252, -0.128403)",
        "(-0.280000, 1.351933, -0.122259)",
        "(-0.280000, 1.354943, -0.116216)",
        "(-0.280000, 1.358091, -0.110616)",
        "(-0.280000, 1.361583, -0.105059)",
        "(-0.280000, 1.365424, -0.099592)",
        "(-0.280000, 1.369691, -0.094214)",
        "(-0.280000, 1.374388, -0.089024)",
        "(-0.280000, 1.379168, -0.084440)",
        "(-0.280000, 1.384428, -0.080062)",
        "(-0.280000, 1.390115, -0.075997)",
        "(-0.280000, 1.396174, -0.072322)",
        "(-0.280000, 1.402575, -0.069081)",
        "(-0.280000, 1.408827, -0.066562)",
        "(-0.280000, 1.415261, -0.064512)",
        "(-0.280000, 1.421711, -0.062986)",
        "(-0.280000, 1.428087, -0.061987)",
        "(-0.280000, 1.434181, -0.061529)",
        "(-0.280000, 1.439725, -0.061602)",
        "(-0.280000, 1.444898, -0.062071)",
        "(-0.280000, 1.449619, -0.062876)",
        "(-0.280000, 1.453822, -0.063945)",
        "(-0.280000, 1.457525, -0.065212)",
        "(-0.280000, 1.460719, -0.066605)",
        "(-0.280000, 1.463435, -0.068054)",
        "(-0.280000, 1.465767, -0.069511)",
        "(-0.280000, 1.467692, -0.070928)",
        "(-0.280000, 1.469246, -0.072261)",
        "(-0.280000, 1.470575, -0.073482)",
        "(-0.280000, 1.471672, -0.074562)",
        "(-0.280000, 1.472549, -0.075477)",
        "(-0.280000, 1.473304, -0.076217)",
        "(-0.280000, 1.473927, -0.076764)",
        "(-0.280000, 1.474461, -0.077109)",
        "(-0.280000, 1.474942, -0.077249)",
        "(-0.280000, 1.475358, -0.077176)",
        "(-0.280000, 1.475713, -0.076892)",
        "(-0.280000, 1.476058, -0.076398)",
        "(-0.280000, 1.476380, -0.075698)",
        "(-0.280000, 1.476678, -0.074798)",
        "(-0.280000, 1.476954, -0.073710)",
        "(-0.280000, 1.477243, -0.072439)",
        "(-0.280000, 1.477527, -0.071000)",
        "(-0.280000, 1.477787, -0.069411)",
        "(-0.280000, 1.478059, -0.067678)",
        "(-0.280000, 1.478343, -0.065823)",
        "(-0.280000, 1.478620, -0.063867)",
        "(-0.280000, 1.478948, -0.061818)",
        "(-0.280000, 1.479329, -0.059699)",
        "(-0.280000, 1.479979, -0.057547)",
        "(-0.280000, 1.481061, -0.055380)",
        "(-0.280000, 1.482884, -0.053255)",
        "(-0.280000, 1.485686, -0.051244)",
        "(-0.280000, 1.488961, -0.049331)",
        "(-0.280000, 1.493648, -0.047714)",
        "(-0.280000, 1.499789, -0.046541)",
        "(-0.280000, 1.507416, -0.045959)",
        "(-0.280000, 1.515932, -0.047222)",
        "(-0.280000, 1.523887, -0.050175)",
        "(-0.280000, 1.532412, -0.053980)",
        "(-0.280000, 1.541147, -0.058633)",
        "(-0.280000, 1.549790, -0.064079)",
        "(-0.280000, 1.558140, -0.070254)",
        "(-0.280000, 1.565609, -0.076673)",
        "(-0.280000, 1.572619, -0.083626)",
        "(-0.280000, 1.579039, -0.090968)",
        "(-0.280000, 1.584854, -0.098644)",
        "(-0.280000, 1.590045, -0.106580)",
        "(-0.280000, 1.594399, -0.114315)",
        "(-0.280000, 1.598208, -0.122222)",
        "(-0.280000, 1.601456, -0.130217)",
        "(-0.280000, 1.604151, -0.138238)",
        "(-0.280000, 1.606327, -0.146312)",
        "(-0.280000, 1.607926, -0.154022)",
        "(-0.280000, 1.609081, -0.161788)",
        "(-0.280000, 1.609797, -0.169679)",
        "(-0.280000, 1.610060, -0.177720)",
        "(-0.280000, 1.609845, -0.185959)",
        "(-0.280000, 1.609172, -0.193879)",
        "(-0.280000, 1.607983, -0.202107)",
        "(-0.280000, 1.606204, -0.210653)",
        "(-0.280000, 1.603722, -0.219605)",
        "(-0.280000, 1.600431, -0.228916)",
        "(-0.280000, 1.596599, -0.237727)",
        "(-0.280000, 1.591803, -0.246885)",
        "(-0.280000, 1.585965, -0.256205)",
        "(-0.280000, 1.579019, -0.265507)",
        "(-0.280000, 1.570877, -0.274647)",
        "(-0.280000, 1.562216, -0.282809)",
        "(-0.280000, 1.552469, -0.290495)",
        "(-0.280000, 1.541777, -0.297450)",
        "(-0.280000, 1.530268, -0.303493)",
        "(-0.280000, 1.518174, -0.308452)",
        "(-0.280000, 1.506349, -0.312073)",
        "(-0.280000, 1.494370, -0.314602)",
        "(-0.280000, 1.482554, -0.316034)",
        "(-0.280000, 1.471195, -0.316449)",
        "(-0.280000, 1.460449, -0.315981)",
        "(-0.280000, 1.450664, -0.314820)",
        "(-0.280000, 1.441676, -0.313120)",
        "(-0.280000, 1.433501, -0.311029)",
        "(-0.280000, 1.426206, -0.308702)",
        "(-0.280000, 1.420266, -0.305122)",
        "(-0.280000, 1.415681, -0.300579)",
        "(-0.280000, 1.411998, -0.296244)",
        "(-0.280000, 1.409140, -0.292146)",
        "(-0.280000, 1.406978, -0.288277)",
        "(-0.280000, 1.405455, -0.284683)",
        "(-0.280000, 1.404401, -0.281328)",
        "(-0.280000, 1.403786, -0.278227)",
        "(-0.280000, 1.403528, -0.275378)",
        "(-0.280000, 1.403570, -0.272790)",
        "(-0.280000, 1.403822, -0.270418)",
        "(-0.280000, 1.404173, -0.268216)",
        "(-0.280000, 1.404649, -0.266233)",
        "(-0.280000, 1.405178, -0.264445)",
        "(-0.280000, 1.405719, -0.262832)",
        "(-0.280000, 1.406239, -0.261394)",
        "(-0.280000, 1.406706, -0.260131)",
        "(-0.280000, 1.407087, -0.259023)",
        "(-0.280000, 1.407384, -0.258090)",
        "(-0.280000, 1.407601, -0.257351)",
        "(-0.280000, 1.407694, -0.256771)",
        "(-0.280000, 1.407671, -0.256367)",
        "(-0.280000, 1.407541, -0.256149)",
        "(-0.280000, 1.407278, -0.256094)",
        "(-0.280000, 1.406896, -0.256209)",
        "(-0.280000, 1.406411, -0.256501)",
        "(-0.280000, 1.405800, -0.256942)",
        "(-0.280000, 1.405082, -0.257535)",
        "(-0.280000, 1.404281, -0.258278)",
        "(-0.280000, 1.403375, -0.259142)",
        "(-0.280000, 1.402406, -0.260136)",
        "(-0.280000, 1.401373, -0.261229)",
        "(-0.280000, 1.400271, -0.262402)",
        "(-0.280000, 1.399116, -0.263634)",
        "(-0.280000, 1.397941, -0.264915)",
        "(-0.280000, 1.396741, -0.266225)",
        "(-0.280000, 1.395535, -0.267540)",
        "(-0.280000, 1.394354, -0.268856)",
        "(-0.280000, 1.393217, -0.270149)",
        "(-0.280000, 1.392102, -0.271384)",
        "(-0.280000, 1.391044, -0.272553)",
        "(-0.280000, 1.390072, -0.273651)",
        "(-0.280000, 1.389163, -0.274644)",
        "(-0.280000, 1.388345, -0.275529)",
        "(-0.280000, 1.387611, -0.276280)",
        "(-0.280000, 1.386892, -0.276836)",
        "(-0.280000, 1.386263, -0.277251)",
        "(-0.280000, 1.385686, -0.277493)",
        "(-0.280000, 1.385070, -0.277495)",
        "(-0.280000, 1.384424, -0.277281)",
        "(-0.280000, 1.383664, -0.276801)",
        "(-0.280000, 1.382881, -0.276173)",
        "(-0.280000, 1.381861, -0.275248)",
        "(-0.280000, 1.380584, -0.274048)",
        "(-0.280000, 1.378990, -0.272505)",
        "(-0.280000, 1.377127, -0.270633)",
        "(-0.280000, 1.375270, -0.268690)",
        "(-0.280000, 1.373125, -0.266345)",
        "(-0.280000, 1.370765, -0.263628)",
        "(-0.280000, 1.368260, -0.260572)",
        "(-0.280000, 1.365652, -0.257181)",
        "(-0.280000, 1.363209, -0.253784)",
        "(-0.280000, 1.360747, -0.250116)",
        "(-0.280000, 1.358324, -0.246226)",
        "(-0.280000, 1.355993, -0.242173)",
        "(-0.280000, 1.353806, -0.238041)",
        "(-0.280000, 1.351894, -0.234109)",
        "(-0.280000, 1.350133, -0.230161)",
        "(-0.280000, 1.348543, -0.226266)",
        "(-0.280000, 1.347141, -0.222499)",
        "(-0.280000, 1.345897, -0.218826)",
        "(-0.280000, 1.344847, -0.215410)",
        "(-0.280000, 1.343948, -0.212192)",
        "(-0.280000, 1.343181, -0.209160)",
        "(-0.280000, 1.342530, -0.206316)",
        "(-0.280000, 1.341987, -0.203688)",
        "(-0.280000, 1.341538, -0.201281)",
        "(-0.280000, 1.341167, -0.199075)",
        "(-0.280000, 1.340863, -0.197070)",
        "(-0.280000, 1.340611, -0.195226)",
        "(-0.280000, 1.340404, -0.193541)",
        "(-0.280000, 1.340235, -0.192015)",
        "(-0.280000, 1.340091, -0.190560)",
        "(-0.280000, 1.339968, -0.189173)",
        "(-0.280000, 1.339863, -0.187831)",
        "(-0.280000, 1.339770, -0.186442)",
        "(-0.280000, 1.339692, -0.185077)",
        "(-0.280000, 1.339625, -0.183641)",
        "(-0.280000, 1.339571, -0.182109)",
        "(-0.280000, 1.339532, -0.180415)",
        "(-0.280000, 1.339515, -0.178580)",
        "(-0.280000, 1.339523, -0.176744)",
        "(-0.280000, 1.339562, -0.174675)",
        "(-0.280000, 1.339645, -0.172350)",
        "(-0.280000, 1.339783, -0.169792)",
        "(-0.280000, 1.339997, -0.166935)",
        "(-0.280000, 1.340275, -0.164060)",
        "(-0.280000, 1.340661, -0.160843)",
        "(-0.280000, 1.341196, -0.157197)",
        "(-0.280000, 1.341925, -0.153085)",
        "(-0.280000, 1.342893, -0.148517)",
        "(-0.280000, 1.344021, -0.143987)",
        "(-0.280000, 1.345425, -0.139119)",
        "(-0.280000, 1.347093, -0.134086)",
        "(-0.280000, 1.349014, -0.128995)",
        "(-0.280000, 1.351151, -0.123965)",
        "(-0.280000, 1.353328, -0.119363)",
        "(-0.280000, 1.355645, -0.114911)",
        "(-0.280000, 1.358046, -0.110691)",
        "(-0.280000, 1.360461, -0.106778)",
        "(-0.280000, 1.362877, -0.103146)",
        "(-0.280000, 1.365161, -0.099935)",
        "(-0.280000, 1.367352, -0.097034)",
        "(-0.280000, 1.369384, -0.094484)",
        "(-0.280000, 1.371249, -0.092252)",
        "(-0.280000, 1.372913, -0.090343)",
        "(-0.280000, 1.374392, -0.088706)",
        "(-0.280000, 1.375687, -0.087317)",
        "(-0.280000, 1.376821, -0.086132)",
        "(-0.280000, 1.377790, -0.085143)",
        "(-0.280000, 1.378634, -0.084298)",
        "(-0.280000, 1.379385, -0.083558)",
        "(-0.280000, 1.380041, -0.082922)",
        "(-0.280000, 1.380649, -0.082340)",
        "(-0.280000, 1.381210, -0.081810)",
        "(-0.280000, 1.381757, -0.081299)",
        "(-0.280000, 1.382306, -0.080792)",
        "(-0.280000, 1.382909, -0.080241)",
        "(-0.280000, 1.383586, -0.079630)",
        "(-0.280000, 1.384425, -0.078886)",
        "(-0.280000, 1.385447, -0.077996)",
        "(-0.280000, 1.386515, -0.077085)",
        "(-0.280000, 1.387863, -0.075963)",
        "(-0.280000, 1.389538, -0.074611)",
        "(-0.280000, 1.391570, -0.073028)",
        "(-0.280000, 1.394049, -0.071183)",
        "(-0.280000, 1.396666, -0.069329)",
        "(-0.280000, 1.399877, -0.067180)",
        "(-0.280000, 1.403774, -0.064750)",
        "(-0.280000, 1.408512, -0.062040)",
        "(-0.280000, 1.414159, -0.059135)",
        "(-0.280000, 1.419984, -0.056486)",
        "(-0.280000, 1.426898, -0.053768)",
        "(-0.280000, 1.434921, -0.051157)",
        "(-0.280000, 1.444059, -0.048852)",
        "(-0.280000, 1.454197, -0.047085)",
        "(-0.280000, 1.464160, -0.046126)",
        "(-0.280000, 1.474803, -0.045937)",
        "(-0.280000, 1.485938, -0.046657)",
        "(-0.280000, 1.497342, -0.048385)",
        "(-0.280000, 1.508734, -0.051152)",
        "(-0.280000, 1.519310, -0.054713)",
        "(-0.280000, 1.529655, -0.059204)",
        "(-0.280000, 1.539625, -0.064577)",
        "(-0.280000, 1.549128, -0.070742)",
        "(-0.280000, 1.558076, -0.077588)",
        "(-0.280000, 1.566042, -0.084627)",
        "(-0.280000, 1.573494, -0.092150)",
        "(-0.280000, 1.580430, -0.100118)",
        "(-0.280000, 1.586816, -0.108463)",
        "(-0.280000, 1.592685, -0.117210)",
        "(-0.280000, 1.597804, -0.125830)",
        "(-0.280000, 1.602449, -0.134826)",
        "(-0.280000, 1.605852, -0.144375)",
        "(-0.280000, 1.607986, -0.154364)",
        "(-0.280000, 1.609389, -0.164605)",
        "(-0.280000, 1.610008, -0.174385)",
        "(-0.280000, 1.609923, -0.184403)",
        "(-0.280000, 1.609087, -0.194608)",
        "(-0.280000, 1.607450, -0.204965)",
        "(-0.280000, 1.604948, -0.215475)",
        "(-0.280000, 1.601783, -0.225342)",
        "(-0.280000, 1.597746, -0.235259)",
        "(-0.280000, 1.592765, -0.245176)",
        "(-0.280000, 1.586814, -0.254948)",
        "(-0.280000, 1.579906, -0.264406)",
        "(-0.280000, 1.572526, -0.272924)",
        "(-0.280000, 1.564258, -0.281009)",
        "(-0.280000, 1.555145, -0.288524)",
        "(-0.280000, 1.545218, -0.295364)",
        "(-0.280000, 1.534579, -0.301390)",
        "(-0.280000, 1.523971, -0.306242)",
        "(-0.280000, 1.512805, -0.310240)",
        "(-0.280000, 1.501218, -0.313292)",
        "(-0.280000, 1.489359, -0.315335)",
        "(-0.280000, 1.477344, -0.316341)",
        "(-0.280000, 1.465925, -0.316324)",
        "(-0.280000, 1.454570, -0.315368)",
        "(-0.280000, 1.443426, -0.313500)",
        "(-0.280000, 1.432569, -0.310756)",
        "(-0.280000, 1.422128, -0.307204)",
        "(-0.280000, 1.412645, -0.303136)",
        "(-0.280000, 1.403579, -0.298422)",
        "(-0.280000, 1.395028, -0.293146)",
        "(-0.280000, 1.387037, -0.287383)",
        "(-0.280000, 1.379606, -0.281180)",
        "(-0.280000, 1.373055, -0.274913)",
        "(-0.280000, 1.367007, -0.268321)",
        "(-0.280000, 1.361445, -0.261412)",
        "(-0.280000, 1.356390, -0.254242)",
        "(-0.280000, 1.353016, -0.246238)",
        "(-0.280000, 1.351295, -0.238154)",
        "(-0.280000, 1.350127, -0.230148)",
        "(-0.280000, 1.349507, -0.222320)",
        "(-0.280000, 1.349381, -0.214595)",
        "(-0.280000, 1.349734, -0.207047)",
        "(-0.280000, 1.350595, -0.200092)",
        "(-0.280000, 1.351817, -0.193274)",
        "(-0.280000, 1.353374, -0.186675)",
        "(-0.280000, 1.355224, -0.180348)",
        "(-0.280000, 1.357340, -0.174240)",
        "(-0.280000, 1.359652, -0.168672)",
        "(-0.280000, 1.362126, -0.163293)",
        "(-0.280000, 1.364730, -0.158093)",
        "(-0.280000, 1.367462, -0.153013)",
        "(-0.280000, 1.370297, -0.148061)",
        "(-0.280000, 1.373101, -0.143556)",
        "(-0.280000, 1.375978, -0.139085)",
        "(-0.280000, 1.378927, -0.134633)",
        "(-0.280000, 1.381943, -0.130203)",
        "(-0.280000, 1.385047, -0.125772)",
        "(-0.280000, 1.388053, -0.121624)",
        "(-0.280000, 1.391152, -0.117431)",
        "(-0.280000, 1.394389, -0.113163)",
        "(-0.280000, 1.397799, -0.108819)",
        "(-0.280000, 1.401420, -0.104407)",
        "(-0.280000, 1.405009, -0.100179)",
        "(-0.280000, 1.408942, -0.095821)",
        "(-0.280000, 1.413263, -0.091385)",
        "(-0.280000, 1.418082, -0.086875)",
        "(-0.280000, 1.423462, -0.082362)",
        "(-0.280000, 1.428892, -0.078173)",
        "(-0.280000, 1.434972, -0.074070)",
        "(-0.280000, 1.441731, -0.070168)",
        "(-0.280000, 1.449121, -0.066602)",
        "(-0.280000, 1.457086, -0.063483)",
        "(-0.280000, 1.464969, -0.060957)",
        "(-0.280000, 1.473364, -0.058998)",
        "(-0.280000, 1.482129, -0.057706)",
        "(-0.280000, 1.491165, -0.057137)",
        "(-0.280000, 1.500360, -0.057347)",
        "(-0.280000, 1.509083, -0.058208)",
        "(-0.280000, 1.517840, -0.059840)",
        "(-0.280000, 1.526509, -0.062253)",
        "(-0.280000, 1.535008, -0.065451)",
        "(-0.280000, 1.543314, -0.069457)",
        "(-0.280000, 1.550879, -0.073912)",
        "(-0.280000, 1.558112, -0.079067)",
        "(-0.280000, 1.564981, -0.084914)",
        "(-0.280000, 1.571393, -0.091385)",
        "(-0.280000, 1.577276, -0.098388)",
        "(-0.280000, 1.582333, -0.105443)",
        "(-0.280000, 1.586899, -0.112883)",
        "(-0.280000, 1.590947, -0.120593)",
        "(-0.280000, 1.594471, -0.128528)",
        "(-0.280000, 1.597451, -0.136634)",
        "(-0.280000, 1.599766, -0.144417)",
        "(-0.280000, 1.601603, -0.152349)",
        "(-0.280000, 1.602949, -0.160379)",
        "(-0.280000, 1.603798, -0.168478)",
        "(-0.280000, 1.604149, -0.176660)",
        "(-0.280000, 1.604012, -0.184424)",
        "(-0.280000, 1.603404, -0.192331)",
        "(-0.280000, 1.602299, -0.200329)",
        "(-0.280000, 1.600655, -0.208472)",
        "(-0.280000, 1.598435, -0.216720)",
        "(-0.280000, 1.595802, -0.224502)",
        "(-0.280000, 1.592529, -0.232469)",
        "(-0.280000, 1.588556, -0.240559)",
        "(-0.280000, 1.583828, -0.248701)",
        "(-0.280000, 1.578241, -0.256883)",
        "(-0.280000, 1.572211, -0.264446)",
        "(-0.280000, 1.565277, -0.271916)",
        "(-0.280000, 1.557341, -0.279210)",
        "(-0.280000, 1.548397, -0.286149)",
        "(-0.280000, 1.538464, -0.292548)",
        "(-0.280000, 1.528278, -0.297905)",
        "(-0.280000, 1.517223, -0.302520)",
        "(-0.280000, 1.505430, -0.306212)",
        "(-0.280000, 1.493019, -0.308840)",
        "(-0.280000, 1.480202, -0.310282)",
        "(-0.280000, 1.467939, -0.310490)",
        "(-0.280000, 1.455571, -0.309544)",
        "(-0.280000, 1.443300, -0.307433)",
        "(-0.280000, 1.431301, -0.304186)",
        "(-0.280000, 1.419749, -0.299864)",
        "(-0.280000, 1.409353, -0.294865)",
        "(-0.280000, 1.399511, -0.289032)",
        "(-0.280000, 1.390357, -0.282485)",
        "(-0.280000, 1.381896, -0.275281)",
        "(-0.280000, 1.374197, -0.267532)",
        "(-0.280000, 1.367640, -0.259786)",
        "(-0.280000, 1.361762, -0.251660)",
        "(-0.280000, 1.356596, -0.243255)",
        "(-0.280000, 1.352131, -0.234615)",
        "(-0.280000, 1.348347, -0.225760)",
        "(-0.280000, 1.345397, -0.217239)",
        "(-0.280000, 1.343043, -0.208581)",
        "(-0.280000, 1.341286, -0.199808)",
        "(-0.280000, 1.340129, -0.190960)",
        "(-0.280000, 1.339572, -0.182123)",
        "(-0.280000, 1.339590, -0.173764)",
        "(-0.280000, 1.340142, -0.165353)",
        "(-0.280000, 1.341244, -0.156899)",
        "(-0.280000, 1.342931, -0.148352)",
        "(-0.280000, 1.345231, -0.139753)",
        "(-0.280000, 1.347946, -0.131746)",
        "(-0.280000, 1.351293, -0.123651)",
        "(-0.280000, 1.355301, -0.115546)",
        "(-0.280000, 1.359968, -0.107553)",
        "(-0.280000, 1.365321, -0.099717)",
        "(-0.280000, 1.370932, -0.092625)",
        "(-0.280000, 1.377195, -0.085748)",
        "(-0.280000, 1.384121, -0.079154)",
        "(-0.280000, 1.391766, -0.072879)",
        "(-0.280000, 1.400136, -0.067013)",
        "(-0.280000, 1.408563, -0.062012)",
        "(-0.280000, 1.417722, -0.057475)",
        "(-0.280000, 1.427781, -0.053453)",
        "(-0.280000, 1.438480, -0.050177)",
        "(-0.280000, 1.449835, -0.047746)",
        "(-0.280000, 1.460912, -0.046355)",
        "(-0.280000, 1.472470, -0.045905)",
        "(-0.280000, 1.484327, -0.046494)",
        "(-0.280000, 1.496130, -0.048153)",
        "(-0.280000, 1.507669, -0.050848)",
        "(-0.280000, 1.518281, -0.054322)",
        "(-0.280000, 1.528391, -0.058598)",
        "(-0.280000, 1.537827, -0.063534)",
        "(-0.280000, 1.546485, -0.068971)",
        "(-0.280000, 1.554255, -0.074707)",
        "(-0.280000, 1.560945, -0.080406)",
        "(-0.280000, 1.566847, -0.086128)",
        "(-0.280000, 1.571998, -0.091758)",
        "(-0.280000, 1.576428, -0.097173)",
        "(-0.280000, 1.580228, -0.102329)",
        "(-0.280000, 1.583433, -0.107125)",
        "(-0.280000, 1.586153, -0.111587)",
        "(-0.280000, 1.588452, -0.115697)",
        "(-0.280000, 1.590403, -0.119482)",
        "(-0.280000, 1.592046, -0.122920)",
        "(-0.280000, 1.593422, -0.126015)",
        "(-0.280000, 1.594595, -0.128836)",
        "(-0.280000, 1.595594, -0.131396)",
        "(-0.280000, 1.596437, -0.133688)",
        "(-0.280000, 1.597170, -0.135793)",
        "(-0.280000, 1.597795, -0.137685)",
        "(-0.280000, 1.598329, -0.139385)",
        "(-0.280000, 1.598793, -0.140931)",
        "(-0.280000, 1.599188, -0.142300)",
        "(-0.280000, 1.599524, -0.143516)",
        "(-0.280000, 1.599825, -0.144642)",
        "(-0.280000, 1.600087, -0.145655)",
        "(-0.280000, 1.600298, -0.146537)",
        "(-0.280000, 1.600451, -0.147406)",
        "(-0.280000, 1.600500, -0.148250)",
        "(-0.280000, 1.600408, -0.149029)",
        "(-0.280000, 1.600177, -0.149857)",
        "(-0.280000, 1.599784, -0.150691)",
        "(-0.280000, 1.599224, -0.151532)",
        "(-0.280000, 1.598499, -0.152420)",
        "(-0.280000, 1.597601, -0.153285)",
        "(-0.280000, 1.596546, -0.154169)",
        "(-0.280000, 1.595344, -0.155023)",
        "(-0.280000, 1.594013, -0.155908)",
        "(-0.280000, 1.592571, -0.156798)",
        "(-0.280000, 1.591036, -0.157645)",
        "(-0.280000, 1.589435, -0.158529)",
        "(-0.280000, 1.587794, -0.159443)",
        "(-0.280000, 1.586147, -0.160404)",
        "(-0.280000, 1.584515, -0.161483)",
        "(-0.280000, 1.582911, -0.162572)",
        "(-0.280000, 1.581377, -0.163766)",
        "(-0.280000, 1.579935, -0.165172)",
        "(-0.280000, 1.578602, -0.166781)",
        "(-0.280000, 1.577395, -0.168605)",
        "(-0.280000, 1.576297, -0.170432)",
        "(-0.280000, 1.575342, -0.172506)",
        "(-0.280000, 1.574530, -0.174810)",
        "(-0.280000, 1.573852, -0.177400)",
        "(-0.280000, 1.573298, -0.180247)",
        "(-0.280000, 1.572871, -0.183055)",
        "(-0.280000, 1.572547, -0.186178)",
        "(-0.280000, 1.572301, -0.189632)",
        "(-0.280000, 1.572099, -0.193415)",
        "(-0.280000, 1.571890, -0.197612)",
        "(-0.280000, 1.571726, -0.201775)",
        "(-0.280000, 1.571480, -0.206365)",
        "(-0.280000, 1.571105, -0.211322)",
        "(-0.280000, 1.570559, -0.216616)",
        "(-0.280000, 1.569812, -0.222161)",
        "(-0.280000, 1.569018, -0.227536)",
        "(-0.280000, 1.567989, -0.233125)",
        "(-0.280000, 1.566723, -0.238830)",
        "(-0.280000, 1.565230, -0.244569)",
        "(-0.280000, 1.563487, -0.250347)",
        "(-0.280000, 1.561689, -0.255885)",
        "(-0.280000, 1.559653, -0.261398)",
        "(-0.280000, 1.557350, -0.266901)",
        "(-0.280000, 1.554777, -0.272355)",
        "(-0.280000, 1.551924, -0.277734)",
        "(-0.280000, 1.549008, -0.282875)",
        "(-0.280000, 1.545760, -0.287972)",
        "(-0.280000, 1.542169, -0.292999)",
        "(-0.280000, 1.538135, -0.298002)",
        "(-0.280000, 1.533230, -0.302068)",
        "(-0.280000, 1.527827, -0.304603)",
        "(-0.280000, 1.522115, -0.306982)",
        "(-0.280000, 1.516138, -0.309159)",
        "(-0.280000, 1.509948, -0.311093)",
        "(-0.280000, 1.503531, -0.312768)",
        "(-0.280000, 1.497308, -0.314083)",
        "(-0.280000, 1.490860, -0.315135)",
        "(-0.280000, 1.484195, -0.315897)",
        "(-0.280000, 1.477257, -0.316344)",
        "(-0.280000, 1.470058, -0.316439)",
        "(-0.280000, 1.463158, -0.316178)",
        "(-0.280000, 1.456012, -0.315542)",
        "(-0.280000, 1.448689, -0.314499)",
        "(-0.280000, 1.441261, -0.313027)",
        "(-0.280000, 1.433738, -0.311096)",
        "(-0.280000, 1.426661, -0.308860)",
        "(-0.280000, 1.419530, -0.306172)",
        "(-0.280000, 1.412336, -0.302989)",
        "(-0.280000, 1.405228, -0.299343)",
        "(-0.280000, 1.398256, -0.295239)",
        "(-0.280000, 1.391779, -0.290907)",
        "(-0.280000, 1.385383, -0.286078)",
        "(-0.280000, 1.379111, -0.280736)",
        "(-0.280000, 1.372963, -0.274819)",
        "(-0.280000, 1.367014, -0.268328)",
        "(-0.280000, 1.361713, -0.261766)",
        "(-0.280000, 1.356618, -0.254586)",
        "(-0.280000, 1.351842, -0.246838)",
        "(-0.280000, 1.347532, -0.238680)",
        "(-0.280000, 1.343730, -0.230140)",
        "(-0.280000, 1.340677, -0.221855)",
        "(-0.280000, 1.338166, -0.213416)",
        "(-0.280000, 1.336220, -0.204954)",
        "(-0.280000, 1.334822, -0.196485)",
        "(-0.280000, 1.333964, -0.188095)",
        "(-0.280000, 1.333626, -0.180258)",
        "(-0.280000, 1.334321, -0.172515)",
        "(-0.280000, 1.336043, -0.165062)",
        "(-0.280000, 1.337986, -0.157924)",
        "(-0.280000, 1.340111, -0.151090)",
        "(-0.280000, 1.342296, -0.144868)",
        "(-0.280000, 1.344560, -0.138925)",
        "(-0.280000, 1.346901, -0.133206)",
        "(-0.280000, 1.349304, -0.127717)",
        "(-0.280000, 1.351759, -0.122474)",
        "(-0.280000, 1.354186, -0.117646)",
        "(-0.280000, 1.356718, -0.112981)",
        "(-0.280000, 1.359373, -0.108521)",
        "(-0.280000, 1.362226, -0.104217)",
        "(-0.280000, 1.365302, -0.100101)",
        "(-0.280000, 1.368420, -0.096444)",
        "(-0.280000, 1.371815, -0.092949)",
        "(-0.280000, 1.375458, -0.089681)",
        "(-0.280000, 1.379336, -0.086661)",
        "(-0.280000, 1.383469, -0.083882)",
        "(-0.280000, 1.387594, -0.081571)",
        "(-0.280000, 1.391938, -0.079495)",
        "(-0.280000, 1.396420, -0.077701)",
        "(-0.280000, 1.401090, -0.076146)",
        "(-0.280000, 1.405881, -0.074852)",
        "(-0.280000, 1.410485, -0.073974)",
        "(-0.280000, 1.415228, -0.073283)",
        "(-0.280000, 1.420068, -0.072778)",
        "(-0.280000, 1.425000, -0.072438)",
        "(-0.280000, 1.430045, -0.072252)",
        "(-0.280000, 1.434844, -0.072327)",
        "(-0.280000, 1.439780, -0.072486)",
        "(-0.280000, 1.444921, -0.072721)",
        "(-0.280000, 1.450274, -0.073035)",
        "(-0.280000, 1.455837, -0.073443)",
        "(-0.280000, 1.461195, -0.074016)",
        "(-0.280000, 1.466874, -0.074681)",
        "(-0.280000, 1.472838, -0.075480)",
        "(-0.280000, 1.479087, -0.076464)",
        "(-0.280000, 1.485533, -0.077671)",
        "(-0.280000, 1.491666, -0.079038)",
        "(-0.280000, 1.497978, -0.080642)",
        "(-0.280000, 1.504406, -0.082504)",
        "(-0.280000, 1.510867, -0.084631)",
        "(-0.280000, 1.517348, -0.087037)",
        "(-0.280000, 1.523468, -0.089531)",
        "(-0.280000, 1.529612, -0.092303)",
        "(-0.280000, 1.535726, -0.095353)",
        "(-0.280000, 1.541820, -0.098713)",
        "(-0.280000, 1.547835, -0.102372)",
        "(-0.280000, 1.553483, -0.106046)",
        "(-0.280000, 1.559060, -0.110024)",
        "(-0.280000, 1.564517, -0.114296)",
        "(-0.280000, 1.569793, -0.118825)",
        "(-0.280000, 1.574886, -0.123617)",
        "(-0.280000, 1.579636, -0.128385)",
        "(-0.280000, 1.584173, -0.133393)",
        "(-0.280000, 1.588509, -0.138686)",
        "(-0.280000, 1.592604, -0.144243)",
        "(-0.280000, 1.596425, -0.150053)",
        "(-0.280000, 1.599918, -0.155822)",
        "(-0.280000, 1.603146, -0.161890)",
        "(-0.280000, 1.606070, -0.168299)",
        "(-0.280000, 1.608636, -0.175105)",
        "(-0.280000, 1.610002, -0.182271)",
        "(-0.280000, 1.609632, -0.189115)",
        "(-0.280000, 1.608888, -0.196200)",
        "(-0.280000, 1.607730, -0.203505)",
        "(-0.280000, 1.606119, -0.211004)",
        "(-0.280000, 1.604000, -0.218708)",
        "(-0.280000, 1.601543, -0.225998)",
        "(-0.280000, 1.598527, -0.233504)",
        "(-0.280000, 1.594918, -0.241131)",
        "(-0.280000, 1.590662, -0.248841)",
        "(-0.280000, 1.585728, -0.256550)",
        "(-0.280000, 1.580539, -0.263607)",
        "(-0.280000, 1.574666, -0.270596)",
        "(-0.280000, 1.568114, -0.277406)",
        "(-0.280000, 1.560902, -0.283930)",
        "(-0.280000, 1.553010, -0.290104)",
        "(-0.280000, 1.545092, -0.295442)",
        "(-0.280000, 1.536581, -0.300350)",
        "(-0.280000, 1.527518, -0.304739)",
        "(-0.280000, 1.517947, -0.308523)",
        "(-0.280000, 1.507454, -0.309790)",
        "(-0.280000, 1.497452, -0.310085)",
        "(-0.280000, 1.487381, -0.309631)",
        "(-0.280000, 1.477425, -0.308430)",
        "(-0.280000, 1.467621, -0.306504)",
        "(-0.280000, 1.458090, -0.303903)",
        "(-0.280000, 1.449415, -0.300784)",
        "(-0.280000, 1.441029, -0.297160)",
        "(-0.280000, 1.433005, -0.293099)",
        "(-0.280000, 1.425381, -0.288671)",
        "(-0.280000, 1.418133, -0.283914)",
        "(-0.280000, 1.411656, -0.279121)",
        "(-0.280000, 1.405542, -0.274177)",
        "(-0.280000, 1.399786, -0.269141)",
        "(-0.280000, 1.394349, -0.264044)",
        "(-0.280000, 1.389231, -0.258950)",
        "(-0.280000, 1.384587, -0.254113)",
        "(-0.280000, 1.380107, -0.249286)",
        "(-0.280000, 1.375783, -0.244500)",
        "(-0.280000, 1.371633, -0.239819)",
        "(-0.280000, 1.367623, -0.235248)",
        "(-0.280000, 1.363832, -0.230997)",
        "(-0.280000, 1.360119, -0.226841)",
        "(-0.280000, 1.356442, -0.222699)",
        "(-0.280000, 1.352828, -0.218599)",
        "(-0.280000, 1.349301, -0.214532)",
        "(-0.280000, 1.345905, -0.210638)",
        "(-0.280000, 1.342603, -0.206650)",
        "(-0.280000, 1.339458, -0.202633)",
        "(-0.280000, 1.336456, -0.198582)",
        "(-0.280000, 1.334569, -0.194468)",
        "(-0.280000, 1.334160, -0.190534)",
        "(-0.280000, 1.333880, -0.186840)",
        "(-0.280000, 1.333709, -0.183438)",
        "(-0.280000, 1.333627, -0.180352)",
        "(-0.280000, 1.333612, -0.177565)",
        "(-0.280000, 1.333646, -0.175101)",
        "(-0.280000, 1.333713, -0.172910)",
        "(-0.280000, 1.333799, -0.171016)",
        "(-0.280000, 1.333898, -0.169324)",
        "(-0.280000, 1.334000, -0.167856)",
        "(-0.280000, 1.334102, -0.166585)",
        "(-0.280000, 1.334201, -0.165465)",
        "(-0.280000, 1.334292, -0.164519)",
        "(-0.280000, 1.334374, -0.163721)",
        "(-0.280000, 1.334452, -0.162999)",
        "(-0.280000, 1.334522, -0.162376)",
        "(-0.280000, 1.334584, -0.161850)",
        "(-0.280000, 1.334642, -0.161376)",
        "(-0.280000, 1.334691, -0.160977)",
        "(-0.280000, 1.334736, -0.160625)",
        "(-0.280000, 1.334778, -0.160301)",
        "(-0.280000, 1.334821, -0.159976)",
        "(-0.280000, 1.334864, -0.159651)",
        "(-0.280000, 1.334916, -0.159279)",
        "(-0.280000, 1.334978, -0.158833)",
        "(-0.280000, 1.335038, -0.158411)",
        "(-0.280000, 1.335122, -0.157844)",
        "(-0.280000, 1.335234, -0.157106)",
        "(-0.280000, 1.335389, -0.156122)",
        "(-0.280000, 1.335615, -0.154775)",
        "(-0.280000, 1.335875, -0.153309)",
        "(-0.280000, 1.336233, -0.151432)",
        "(-0.280000, 1.336715, -0.149097)",
        "(-0.280000, 1.337356, -0.146266)",
        "(-0.280000, 1.338189, -0.142946)",
        "(-0.280000, 1.339111, -0.139622)",
        "(-0.280000, 1.340836, -0.136009)",
        "(-0.280000, 1.343385, -0.132253)",
        "(-0.280000, 1.346047, -0.128173)",
        "(-0.280000, 1.348865, -0.123764)",
        "(-0.280000, 1.351635, -0.119531)",
        "(-0.280000, 1.354562, -0.115055)",
        "(-0.280000, 1.357691, -0.110355)",
        "(-0.280000, 1.361005, -0.105549)",
        "(-0.280000, 1.364481, -0.100755)",
        "(-0.280000, 1.367917, -0.096297)",
        "(-0.280000, 1.371501, -0.091959)",
        "(-0.280000, 1.375156, -0.087869)",
        "(-0.280000, 1.378807, -0.084033)",
        "(-0.280000, 1.382340, -0.080472)",
        "(-0.280000, 1.385571, -0.077262)",
        "(-0.280000, 1.388565, -0.074257)",
        "(-0.280000, 1.391244, -0.071463)",
        "(-0.280000, 1.393588, -0.068843)",
        "(-0.280000, 1.395597, -0.066355)",
        "(-0.280000, 1.397304, -0.063954)",
        "(-0.280000, 1.398681, -0.061643)",
        "(-0.280000, 1.400137, -0.060049)",
        "(-0.280000, 1.401665, -0.059136)",
        "(-0.280000, 1.402990, -0.058365)",
        "(-0.280000, 1.404129, -0.057718)",
        "(-0.280000, 1.405141, -0.057155)",
        "(-0.280000, 1.406071, -0.056647)",
        "(-0.280000, 1.406940, -0.056181)",
        "(-0.280000, 1.407877, -0.055688)",
        "(-0.280000, 1.408817, -0.055202)",
        "(-0.280000, 1.409917, -0.054644)",
        "(-0.280000, 1.411355, -0.053934)",
        "(-0.280000, 1.413228, -0.053040)",
        "(-0.280000, 1.415637, -0.051940)",
        "(-0.280000, 1.418270, -0.050801)",
        "(-0.280000, 1.421712, -0.049408)",
        "(-0.280000, 1.426035, -0.047809)",
        "(-0.280000, 1.431355, -0.046061)",
        "(-0.280000, 1.437606, -0.044305)",
        "(-0.280000, 1.443936, -0.042845)",
        "(-0.280000, 1.451036, -0.041574)",
        "(-0.280000, 1.458639, -0.040631)",
        "(-0.280000, 1.466457, -0.040105)",
        "(-0.280000, 1.474291, -0.040022)",
        "(-0.280000, 1.481596, -0.040345)",
        "(-0.280000, 1.488603, -0.041021)",
        "(-0.280000, 1.495153, -0.041981)",
        "(-0.280000, 1.501186, -0.043152)",
        "(-0.280000, 1.506608, -0.044445)",
        "(-0.280000, 1.511381, -0.045777)",
        "(-0.280000, 1.515607, -0.047113)",
        "(-0.280000, 1.519251, -0.048387)",
        "(-0.280000, 1.522374, -0.049570)",
        "(-0.280000, 1.525054, -0.050655)",
        "(-0.280000, 1.527391, -0.051656)",
        "(-0.280000, 1.529373, -0.052544)",
        "(-0.280000, 1.531159, -0.053377)",
        "(-0.280000, 1.532799, -0.054170)",
        "(-0.280000, 1.533812, -0.056148)",
        "(-0.280000, 1.534329, -0.058993)",
        "(-0.280000, 1.535011, -0.061958)",
        "(-0.280000, 1.536026, -0.065149)",
        "(-0.280000, 1.537468, -0.068710)",
        "(-0.280000, 1.539381, -0.072755)",
        "(-0.280000, 1.541225, -0.077005)",
        "(-0.280000, 1.543493, -0.081873)",
        "(-0.280000, 1.546026, -0.087343)",
        "(-0.280000, 1.548565, -0.093286)",
        "(-0.280000, 1.550897, -0.099589)",
        "(-0.280000, 1.552571, -0.105766)",
        "(-0.280000, 1.553873, -0.112035)",
        "(-0.280000, 1.554697, -0.118182)",
        "(-0.280000, 1.555047, -0.124122)",
        "(-0.280000, 1.554933, -0.129708)",
        "(-0.280000, 1.554376, -0.134756)",
        "(-0.280000, 1.553540, -0.139408)",
        "(-0.280000, 1.552491, -0.143594)",
        "(-0.280000, 1.551320, -0.147305)",
        "(-0.280000, 1.550101, -0.150583)",
        "(-0.280000, 1.548912, -0.153444)",
        "(-0.280000, 1.547820, -0.155907)",
        "(-0.280000, 1.546886, -0.158061)",
        "(-0.280000, 1.546158, -0.159939)",
        "(-0.280000, 1.545671, -0.161561)",
        "(-0.280000, 1.545449, -0.162969)",
        "(-0.280000, 1.545523, -0.164222)",
        "(-0.280000, 1.545895, -0.165308)",
        "(-0.280000, 1.546579, -0.166294)",
        "(-0.280000, 1.547571, -0.167167)",
        "(-0.280000, 1.548858, -0.167926)",
        "(-0.280000, 1.550440, -0.168619)",
        "(-0.280000, 1.552296, -0.169227)",
        "(-0.280000, 1.554400, -0.169773)",
        "(-0.280000, 1.556743, -0.170272)",
        "(-0.280000, 1.559291, -0.170729)",
        "(-0.280000, 1.562016, -0.171163)",
        "(-0.280000, 1.564877, -0.171577)",
        "(-0.280000, 1.567862, -0.172055)",
        "(-0.280000, 1.570930, -0.172607)",
        "(-0.280000, 1.574030, -0.173166)",
        "(-0.280000, 1.577158, -0.173919)",
        "(-0.280000, 1.580269, -0.174940)",
        "(-0.280000, 1.583319, -0.176310)",
        "(-0.280000, 1.586291, -0.178190)",
        "(-0.280000, 1.589137, -0.180295)",
        "(-0.280000, 1.591810, -0.182996)",
        "(-0.280000, 1.594277, -0.186402)",
        "(-0.280000, 1.596481, -0.190473)",
        "(-0.280000, 1.598377, -0.195155)",
        "(-0.280000, 1.600019, -0.199994)",
        "(-0.280000, 1.601332, -0.205426)",
        "(-0.280000, 1.602302, -0.211366)",
        "(-0.280000, 1.602897, -0.217786)",
        "(-0.280000, 1.602154, -0.224308)",
        "(-0.280000, 1.599942, -0.230140)",
        "(-0.280000, 1.597345, -0.236136)",
        "(-0.280000, 1.594353, -0.242224)",
        "(-0.280000, 1.590964, -0.248331)",
        "(-0.280000, 1.587176, -0.254402)",
        "(-0.280000, 1.583271, -0.260009)",
        "(-0.280000, 1.578999, -0.265531)",
        "(-0.280000, 1.574386, -0.270906)",
        "(-0.280000, 1.569381, -0.276160)",
        "(-0.280000, 1.563997, -0.281243)",
        "(-0.280000, 1.558637, -0.285798)",
        "(-0.280000, 1.552832, -0.290233)",
        "(-0.280000, 1.546571, -0.294504)",
        "(-0.280000, 1.539846, -0.298562)",
        "(-0.280000, 1.532612, -0.302373)",
        "(-0.280000, 1.525464, -0.305624)",
        "(-0.280000, 1.517812, -0.308580)",
        "(-0.280000, 1.509617, -0.311187)",
        "(-0.280000, 1.500984, -0.313342)",
        "(-0.280000, 1.491957, -0.314978)",
        "(-0.280000, 1.483191, -0.315983)",
        "(-0.280000, 1.474055, -0.316433)",
        "(-0.280000, 1.464634, -0.316263)",
        "(-0.280000, 1.454951, -0.315415)",
        "(-0.280000, 1.445083, -0.313837)",
        "(-0.280000, 1.435785, -0.311667)",
        "(-0.280000, 1.426379, -0.308762)",
        "(-0.280000, 1.416952, -0.305087)",
        "(-0.280000, 1.407618, -0.300627)",
        "(-0.280000, 1.398498, -0.295391)",
        "(-0.280000, 1.390203, -0.289770)",
        "(-0.280000, 1.382224, -0.283467)",
        "(-0.280000, 1.374657, -0.276523)",
        "(-0.280000, 1.367562, -0.268962)",
        "(-0.280000, 1.361040, -0.260871)",
        "(-0.280000, 1.355450, -0.252794)",
        "(-0.280000, 1.350909, -0.243950)",
        "(-0.280000, 1.347552, -0.234498)",
        "(-0.280000, 1.344760, -0.224913)",
        "(-0.280000, 1.342514, -0.215152)",
        "(-0.280000, 1.340953, -0.205845)",
        "(-0.280000, 1.339880, -0.196427)",
        "(-0.280000, 1.339318, -0.186864)",
        "(-0.280000, 1.339306, -0.177267)",
        "(-0.280000, 1.339867, -0.167701)",
        "(-0.280000, 1.340955, -0.158694)",
        "(-0.280000, 1.342629, -0.149684)",
        "(-0.280000, 1.344935, -0.140739)",
        "(-0.280000, 1.347901, -0.131866)",
        "(-0.280000, 1.351506, -0.123182)",
        "(-0.280000, 1.355469, -0.115234)",
        "(-0.280000, 1.360032, -0.107452)",
        "(-0.280000, 1.365214, -0.099863)",
        "(-0.280000, 1.371049, -0.092487)",
        "(-0.280000, 1.377627, -0.085307)",
        "(-0.280000, 1.384411, -0.078898)",
        "(-0.280000, 1.391971, -0.072724)",
        "(-0.280000, 1.400308, -0.066902)",
        "(-0.280000, 1.409466, -0.061525)",
        "(-0.280000, 1.419420, -0.056728)",
        "(-0.280000, 1.429312, -0.052923)",
        "(-0.280000, 1.439914, -0.049812)",
        "(-0.280000, 1.451164, -0.047528)",
        "(-0.280000, 1.462928, -0.046204)",
        "(-0.280000, 1.474977, -0.045941)",
        "(-0.280000, 1.486407, -0.046708)",
        "(-0.280000, 1.497824, -0.048481)",
        "(-0.280000, 1.508995, -0.051228)",
        "(-0.280000, 1.519729, -0.054875)",
        "(-0.280000, 1.529814, -0.059282)",
        "(-0.280000, 1.538839, -0.064122)",
        "(-0.280000, 1.547110, -0.069400)",
        "(-0.280000, 1.554559, -0.074949)",
        "(-0.280000, 1.561213, -0.080651)",
        "(-0.280000, 1.567078, -0.086367)",
        "(-0.280000, 1.572083, -0.091857)",
        "(-0.280000, 1.576465, -0.097220)",
        "(-0.280000, 1.580246, -0.102355)",
        "(-0.280000, 1.583495, -0.107224)",
        "(-0.280000, 1.586286, -0.111816)",
        "(-0.280000, 1.588643, -0.116054)",
        "(-0.280000, 1.590654, -0.119989)",
        "(-0.280000, 1.592356, -0.123600)",
        "(-0.280000, 1.593810, -0.126927)",
        "(-0.280000, 1.595032, -0.129938)",
        "(-0.280000, 1.596067, -0.132665)",
        "(-0.280000, 1.596947, -0.135141)",
        "(-0.280000, 1.597682, -0.137339)",
        "(-0.280000, 1.598296, -0.139276)",
        "(-0.280000, 1.598811, -0.140992)",
        "(-0.280000, 1.599246, -0.142507)",
        "(-0.280000, 1.599601, -0.143799)",
        "(-0.280000, 1.599900, -0.144930)",
        "(-0.280000, 1.600155, -0.145924)",
        "(-0.280000, 1.600362, -0.146759)",
        "(-0.280000, 1.600552, -0.147547)",
        "(-0.280000, 1.600722, -0.148266)",
        "(-0.280000, 1.600885, -0.148940)",
        "(-0.280000, 1.601113, -0.149694)",
        "(-0.280000, 1.601458, -0.150595)",
        "(-0.280000, 1.601922, -0.151524)",
        "(-0.280000, 1.602579, -0.152736)",
        "(-0.280000, 1.603442, -0.154286)",
        "(-0.280000, 1.604515, -0.156235)",
        "(-0.280000, 1.605795, -0.158669)",
        "(-0.280000, 1.607202, -0.161221)",
        "(-0.280000, 1.608766, -0.164325)",
        "(-0.280000, 1.609687, -0.168065)",
        "(-0.280000, 1.609940, -0.172443)",
        "(-0.280000, 1.610059, -0.177377)",
        "(-0.280000, 1.610002, -0.182263)",
        "(-0.280000, 1.609733, -0.187740)",
        "(-0.280000, 1.609187, -0.193748)",
        "(-0.280000, 1.608300, -0.200221)",
        "(-0.280000, 1.607000, -0.207155)",
        "(-0.280000, 1.605393, -0.213846)",
        "(-0.280000, 1.603309, -0.220901)",
        "(-0.280000, 1.600691, -0.228253)",
        "(-0.280000, 1.597517, -0.235763)",
        "(-0.280000, 1.593776, -0.243317)",
        "(-0.280000, 1.589778, -0.250308)",
        "(-0.280000, 1.585238, -0.257259)",
        "(-0.280000, 1.580193, -0.264044)",
        "(-0.280000, 1.574662, -0.270600)",
        "(-0.280000, 1.568734, -0.276800)",
        "(-0.280000, 1.562846, -0.282261)",
        "(-0.280000, 1.556652, -0.287369)",
        "(-0.280000, 1.550234, -0.292067)",
        "(-0.280000, 1.543682, -0.296311)",
        "(-0.280000, 1.537014, -0.300119)",
        "(-0.280000, 1.530641, -0.303318)",
        "(-0.280000, 1.524228, -0.306137)",
        "(-0.280000, 1.517843, -0.308569)",
        "(-0.280000, 1.511444, -0.310654)",
        "(-0.280000, 1.505096, -0.312390)",
        "(-0.280000, 1.499086, -0.313738)",
        "(-0.280000, 1.493075, -0.314809)",
        "(-0.280000, 1.487071, -0.315608)",
        "(-0.280000, 1.481111, -0.316139)",
        "(-0.280000, 1.475161, -0.316411)",
        "(-0.280000, 1.469555, -0.316432)",
        "(-0.280000, 1.464000, -0.316228)",
        "(-0.280000, 1.458459, -0.315802)",
        "(-0.280000, 1.452991, -0.315160)",
        "(-0.280000, 1.447854, -0.313017)",
        "(-0.280000, 1.443614, -0.309850)",
        "(-0.280000, 1.439474, -0.306529)",
        "(-0.280000, 1.435732, -0.303156)",
        "(-0.280000, 1.432369, -0.299787)",
        "(-0.280000, 1.429388, -0.296509)",
        "(-0.280000, 1.426870, -0.293435)",
        "(-0.280000, 1.424671, -0.290568)",
        "(-0.280000, 1.422785, -0.287970)",
        "(-0.280000, 1.421205, -0.285694)",
        "(-0.280000, 1.419841, -0.283732)",
        "(-0.280000, 1.418660, -0.282104)",
        "(-0.280000, 1.417636, -0.280823)",
        "(-0.280000, 1.416727, -0.279885)",
        "(-0.280000, 1.415853, -0.279250)",
        "(-0.280000, 1.415021, -0.278929)",
        "(-0.280000, 1.414173, -0.278881)",
        "(-0.280000, 1.413293, -0.279093)",
        "(-0.280000, 1.412382, -0.279551)",
        "(-0.280000, 1.411449, -0.280239)",
        "(-0.280000, 1.410446, -0.281117)",
        "(-0.280000, 1.409402, -0.282176)",
        "(-0.280000, 1.408328, -0.283392)",
        "(-0.280000, 1.407179, -0.284721)",
        "(-0.280000, 1.406006, -0.286162)",
        "(-0.280000, 1.404827, -0.287685)",
        "(-0.280000, 1.403592, -0.289246)",
        "(-0.280000, 1.402358, -0.290839)",
        "(-0.280000, 1.401161, -0.292447)",
        "(-0.280000, 1.399974, -0.294036)",
        "(-0.280000, 1.398811, -0.295576)",
        "(-0.280000, 1.398677, -0.295502)",
        "(-0.280000, 1.398528, -0.295409)",
        "(-0.280000, 1.398380, -0.295317)",
        "(-0.280000, 1.398230, -0.295223)",
        "(-0.280000, 1.398040, -0.295103)",
        "(-0.280000, 1.397830, -0.294970)",
        "(-0.280000, 1.397557, -0.294797)",
        "(-0.280000, 1.397220, -0.294581)",
        "(-0.280000, 1.396739, -0.294271)",
        "(-0.280000, 1.396112, -0.293863)",
        "(-0.280000, 1.395445, -0.293423)",
        "(-0.280000, 1.394554, -0.292828)",
        "(-0.280000, 1.393421, -0.292055)",
        "(-0.280000, 1.392008, -0.291069)",
        "(-0.280000, 1.390285, -0.289830)",
        "(-0.280000, 1.388503, -0.288506)",
        "(-0.280000, 1.386406, -0.286889)",
        "(-0.280000, 1.383974, -0.284933)",
        "(-0.280000, 1.381248, -0.282628)",
        "(-0.280000, 1.379221, -0.278963)",
        "(-0.280000, 1.377925, -0.274661)",
        "(-0.280000, 1.376569, -0.270058)",
        "(-0.280000, 1.375203, -0.265237)",
        "(-0.280000, 1.373851, -0.260181)",
        "(-0.280000, 1.372590, -0.254971)",
        "(-0.280000, 1.371679, -0.249962)",
        "(-0.280000, 1.370885, -0.244859)",
        "(-0.280000, 1.370251, -0.239750)",
        "(-0.280000, 1.369792, -0.234705)",
        "(-0.280000, 1.369511, -0.229751)",
        "(-0.280000, 1.369486, -0.225141)",
        "(-0.280000, 1.369576, -0.220678)",
        "(-0.280000, 1.369773, -0.216438)",
        "(-0.280000, 1.370038, -0.212384)",
        "(-0.280000, 1.370350, -0.208567)",
        "(-0.280000, 1.370718, -0.205162)",
        "(-0.280000, 1.371060, -0.201995)",
        "(-0.280000, 1.371348, -0.199073)",
        "(-0.280000, 1.371560, -0.196435)",
        "(-0.280000, 1.371665, -0.194018)",
        "(-0.280000, 1.371652, -0.191879)",
        "(-0.280000, 1.371497, -0.189970)",
        "(-0.280000, 1.371184, -0.188245)",
        "(-0.280000, 1.370709, -0.186714)",
        "(-0.280000, 1.370069, -0.185367)",
        "(-0.280000, 1.369259, -0.184147)",
        "(-0.280000, 1.368284, -0.183030)",
        "(-0.280000, 1.367158, -0.182047)",
        "(-0.280000, 1.365883, -0.181125)",
        "(-0.280000, 1.364478, -0.180280)",
        "(-0.280000, 1.362965, -0.179511)",
        "(-0.280000, 1.361351, -0.178762)",
        "(-0.280000, 1.359663, -0.178052)",
        "(-0.280000, 1.357929, -0.177401)",
        "(-0.280000, 1.356160, -0.176753)",
        "(-0.280000, 1.354385, -0.176128)",
        "(-0.280000, 1.352630, -0.175507)",
        "(-0.280000, 1.350923, -0.174912)",
        "(-0.280000, 1.349277, -0.174328)",
        "(-0.280000, 1.347718, -0.173755)",
        "(-0.280000, 1.346271, -0.173240)",
        "(-0.280000, 1.344946, -0.172722)",
        "(-0.280000, 1.343762, -0.172247)",
        "(-0.280000, 1.342733, -0.171817)",
        "(-0.280000, 1.341863, -0.171392)",
        "(-0.280000, 1.341157, -0.171019)",
        "(-0.280000, 1.340613, -0.170721)",
        "(-0.280000, 1.340222, -0.170432)",
        "(-0.280000, 1.339972, -0.170175)",
        "(-0.280000, 1.339839, -0.169970)",
        "(-0.280000, 1.339793, -0.169773)",
        "(-0.280000, 1.339799, -0.169556)",
        "(-0.280000, 1.339805, -0.169337)",
        "(-0.280000, 1.339769, -0.169021)",
        "(-0.280000, 1.339655, -0.168555)",
        "(-0.280000, 1.339428, -0.168053)",
        "(-0.280000, 1.339083, -0.167276)",
        "(-0.280000, 1.338612, -0.166192)",
        "(-0.280000, 1.338022, -0.164767)",
        "(-0.280000, 1.337325, -0.162923)",
        "(-0.280000, 1.336506, -0.160940)",
        "(-0.280000, 1.335621, -0.158516)",
        "(-0.280000, 1.335453, -0.155732)",
        "(-0.280000, 1.336016, -0.152553)",
        "(-0.280000, 1.336758, -0.148897)",
        "(-0.280000, 1.337605, -0.145237)",
        "(-0.280000, 1.338704, -0.141047)",
        "(-0.280000, 1.340093, -0.136393)",
        "(-0.280000, 1.341805, -0.131340)",
        "(-0.280000, 1.343880, -0.125942)",
        "(-0.280000, 1.346117, -0.120772)",
        "(-0.280000, 1.348688, -0.115449)",
        "(-0.280000, 1.351570, -0.110091)",
        "(-0.280000, 1.354698, -0.104844)",
        "(-0.280000, 1.357985, -0.099841)",
        "(-0.280000, 1.361243, -0.095307)",
        "(-0.280000, 1.364539, -0.091084)",
        "(-0.280000, 1.367783, -0.087236)",
        "(-0.280000, 1.370940, -0.083747)",
        "(-0.280000, 1.373948, -0.080633)",
        "(-0.280000, 1.376708, -0.077942)",
        "(-0.280000, 1.379316, -0.075530)",
        "(-0.280000, 1.381738, -0.073399)",
        "(-0.280000, 1.383919, -0.071563)",
        "(-0.280000, 1.385901, -0.069960)",
        "(-0.280000, 1.387653, -0.068592)",
        "(-0.280000, 1.389205, -0.067418)",
        "(-0.280000, 1.390572, -0.066411)",
        "(-0.280000, 1.391806, -0.065525)",
        "(-0.280000, 1.392906, -0.064752)",
        "(-0.280000, 1.393890, -0.064074)",
        "(-0.280000, 1.394774, -0.063475)",
        "(-0.280000, 1.395557, -0.062953)",
        "(-0.280000, 1.396241, -0.062503)",
        "(-0.280000, 1.396883, -0.062086)",
        "(-0.280000, 1.397464, -0.061714)",
        "(-0.280000, 1.397963, -0.061396)",
        "(-0.280000, 1.398419, -0.061109)",
        "(-0.280000, 1.398812, -0.060864)",
        "(-0.280000, 1.399835, -0.061778)",
        "(-0.280000, 1.401362, -0.063530)",
        "(-0.280000, 1.402838, -0.065317)",
        "(-0.280000, 1.404263, -0.067128)",
        "(-0.280000, 1.405699, -0.068937)",
        "(-0.280000, 1.407143, -0.070734)",
        "(-0.280000, 1.408566, -0.072516)",
        "(-0.280000, 1.410080, -0.074219)",
        "(-0.280000, 1.411727, -0.075797)",
        "(-0.280000, 1.413527, -0.077216)",
        "(-0.280000, 1.415613, -0.078404)",
        "(-0.280000, 1.417748, -0.079478)",
        "(-0.280000, 1.420244, -0.080258)",
        "(-0.280000, 1.423155, -0.080720)",
        "(-0.280000, 1.426633, -0.080827)",
        "(-0.280000, 1.430783, -0.080580)",
        "(-0.280000, 1.435061, -0.080255)",
        "(-0.280000, 1.440245, -0.079621)",
        "(-0.280000, 1.446398, -0.078800)",
        "(-0.280000, 1.453573, -0.077959)",
        "(-0.280000, 1.461758, -0.077319)",
        "(-0.280000, 1.469961, -0.077132)",
        "(-0.280000, 1.479021, -0.077457)",
        "(-0.280000, 1.488765, -0.078503)",
        "(-0.280000, 1.498926, -0.080425)",
        "(-0.280000, 1.509273, -0.083325)",
        "(-0.280000, 1.519017, -0.086950)",
        "(-0.280000, 1.528683, -0.091538)",
        "(-0.280000, 1.538082, -0.097086)",
        "(-0.280000, 1.547062, -0.103557)",
        "(-0.280000, 1.555479, -0.110892)",
        "(-0.280000, 1.562906, -0.118552)",
        "(-0.280000, 1.569699, -0.126941)",
        "(-0.280000, 1.575746, -0.135969)",
        "(-0.280000, 1.580968, -0.145579)",
        "(-0.280000, 1.585315, -0.155733)",
        "(-0.280000, 1.588645, -0.165784)",
        "(-0.280000, 1.591056, -0.176231)",
        "(-0.280000, 1.592475, -0.187007)",
        "(-0.280000, 1.592840, -0.198075)",
        "(-0.280000, 1.592078, -0.209322)",
        "(-0.280000, 1.590355, -0.219996)",
        "(-0.280000, 1.587453, -0.230800)",
        "(-0.280000, 1.583288, -0.241607)",
        "(-0.280000, 1.577817, -0.252230)",
        "(-0.280000, 1.570980, -0.262547)",
        "(-0.280000, 1.563395, -0.271745)",
        "(-0.280000, 1.554551, -0.280373)",
        "(-0.280000, 1.544450, -0.288271)",
        "(-0.280000, 1.533232, -0.295202)",
        "(-0.280000, 1.521106, -0.300961)",
        "(-0.280000, 1.508999, -0.305212)",
        "(-0.280000, 1.496357, -0.308255)",
        "(-0.280000, 1.483425, -0.310030)",
        "(-0.280000, 1.470360, -0.310473)",
        "(-0.280000, 1.457425, -0.309546)",
        "(-0.280000, 1.445454, -0.307404)",
        "(-0.280000, 1.433889, -0.304067)",
        "(-0.280000, 1.422946, -0.299628)",
        "(-0.280000, 1.412774, -0.294208)",
        "(-0.280000, 1.403404, -0.287890)",
        "(-0.280000, 1.395356, -0.281131)",
        "(-0.280000, 1.388172, -0.273785)",
        "(-0.280000, 1.381908, -0.266006)",
        "(-0.280000, 1.376530, -0.257861)",
        "(-0.280000, 1.372056, -0.249499)",
        "(-0.280000, 1.368682, -0.241403)",
        "(-0.280000, 1.366058, -0.233257)",
        "(-0.280000, 1.364141, -0.225138)",
        "(-0.280000, 1.362876, -0.217113)",
        "(-0.280000, 1.362206, -0.209179)",
        "(-0.280000, 1.362164, -0.201779)",
        "(-0.280000, 1.362551, -0.194508)",
        "(-0.280000, 1.363330, -0.187292)",
        "(-0.280000, 1.364477, -0.180188)",
        "(-0.280000, 1.365958, -0.173225)",
        "(-0.280000, 1.367708, -0.166811)",
        "(-0.280000, 1.369707, -0.160455)",
        "(-0.280000, 1.371945, -0.154154)",
        "(-0.280000, 1.374437, -0.147872)",
        "(-0.280000, 1.377198, -0.141587)",
        "(-0.280000, 1.380030, -0.135764)",
        "(-0.280000, 1.383158, -0.129830)",
        "(-0.280000, 1.386609, -0.123823)",
        "(-0.280000, 1.390473, -0.117699)",
        "(-0.280000, 1.394824, -0.111475)",
        "(-0.280000, 1.399321, -0.105602)",
        "(-0.280000, 1.404508, -0.099564)",
        "(-0.280000, 1.410550, -0.093409)",
        "(-0.280000, 1.417635, -0.087219)",
        "(-0.280000, 1.425865, -0.081188)",
        "(-0.280000, 1.434428, -0.075870)",
        "(-0.280000, 1.444189, -0.071011)",
        "(-0.280000, 1.455012, -0.066899)",
        "(-0.280000, 1.466720, -0.063780)",
        "(-0.280000, 1.479114, -0.061828)",
        "(-0.280000, 1.491282, -0.061065)",
        "(-0.280000, 1.503756, -0.061561)",
        "(-0.280000, 1.516323, -0.063348)",
        "(-0.280000, 1.528761, -0.066426)",
        "(-0.280000, 1.540875, -0.070755)",
        "(-0.280000, 1.552113, -0.075938)",
        "(-0.280000, 1.562856, -0.082181)",
        "(-0.280000, 1.572987, -0.089409)",
        "(-0.280000, 1.582459, -0.097574)",
        "(-0.280000, 1.590334, -0.107060)",
        "(-0.280000, 1.595857, -0.117192)",
        "(-0.280000, 1.600497, -0.127701)",
        "(-0.280000, 1.604226, -0.138487)",
        "(-0.280000, 1.607048, -0.149522)",
        "(-0.280000, 1.608955, -0.160775)",
        "(-0.280000, 1.609900, -0.171544)",
        "(-0.280000, 1.609996, -0.182479)",
        "(-0.280000, 1.609208, -0.193566)",
        "(-0.280000, 1.607483, -0.204798)",
        "(-0.280000, 1.604766, -0.216117)",
        "(-0.280000, 1.601283, -0.226698)",
        "(-0.280000, 1.596757, -0.237395)",
        "(-0.280000, 1.591119, -0.248066)",
        "(-0.280000, 1.584309, -0.258575)",
        "(-0.280000, 1.576280, -0.268766)",
        "(-0.280000, 1.567677, -0.277829)",
        "(-0.280000, 1.557973, -0.286330)",
        "(-0.280000, 1.547142, -0.294136)",
        "(-0.280000, 1.535295, -0.301023)",
        "(-0.280000, 1.522564, -0.306806)",
        "(-0.280000, 1.509849, -0.311121)",
        "(-0.280000, 1.496527, -0.314227)",
        "(-0.280000, 1.482836, -0.316012)",
        "(-0.280000, 1.468961, -0.316421)",
        "(-0.280000, 1.455165, -0.315442)",
        "(-0.280000, 1.442270, -0.313251)",
        "(-0.280000, 1.429689, -0.309868)",
        "(-0.280000, 1.417576, -0.305355)",
        "(-0.280000, 1.406089, -0.299813)",
        "(-0.280000, 1.395290, -0.293321)",
        "(-0.280000, 1.385755, -0.286375)",
        "(-0.280000, 1.376957, -0.278745)",
        "(-0.280000, 1.368948, -0.270531)",
        "(-0.280000, 1.361710, -0.261763)",
        "(-0.280000, 1.355285, -0.252535)",
        "(-0.280000, 1.349960, -0.243436)",
        "(-0.280000, 1.345886, -0.233722)",
        "(-0.280000, 1.343160, -0.223563)",
        "(-0.280000, 1.341085, -0.213328)",
        "(-0.280000, 1.339642, -0.202977)",
        "(-0.280000, 1.338912, -0.193213)",
        "(-0.280000, 1.338730, -0.183381)",
        "(-0.280000, 1.339122, -0.173480)",
        "(-0.280000, 1.340117, -0.163554)",
        "(-0.280000, 1.341744, -0.153678)",
        "(-0.280000, 1.343887, -0.144456)",
        "(-0.280000, 1.346676, -0.135285)",
        "(-0.280000, 1.350171, -0.126201)",
        "(-0.280000, 1.354411, -0.117230)",
        "(-0.280000, 1.359427, -0.108417)",
        "(-0.280000, 1.364820, -0.100401)",
        "(-0.280000, 1.371016, -0.092527)",
        "(-0.280000, 1.378095, -0.084835)",
        "(-0.280000, 1.386092, -0.077443)",
        "(-0.280000, 1.395139, -0.070399)",
        "(-0.280000, 1.404408, -0.064372)",
        "(-0.280000, 1.414735, -0.058858)",
        "(-0.280000, 1.426054, -0.054076)",
        "(-0.280000, 1.438302, -0.050223)",
        "(-0.280000, 1.451247, -0.047515)",
        "(-0.280000, 1.463750, -0.046151)",
        "(-0.280000, 1.476565, -0.045988)",
        "(-0.280000, 1.489384, -0.047072)",
        "(-0.280000, 1.501969, -0.049380)",
        "(-0.280000, 1.514157, -0.052854)",
        "(-0.280000, 1.525229, -0.057154)",
        "(-0.280000, 1.535746, -0.062361)",
        "(-0.280000, 1.545680, -0.068425)",
        "(-0.280000, 1.554967, -0.075277)",
        "(-0.280000, 1.563554, -0.082847)",
        "(-0.280000, 1.571039, -0.090659)",
        "(-0.280000, 1.577876, -0.099076)",
        "(-0.280000, 1.584001, -0.108026)",
        "(-0.280000, 1.589428, -0.117553)",
        "(-0.280000, 1.594103, -0.127630)",
        "(-0.280000, 1.597762, -0.137584)",
        "(-0.280000, 1.600689, -0.148126)",
        "(-0.280000, 1.602791, -0.159256)",
        "(-0.280000, 1.603960, -0.170985)",
        "(-0.280000, 1.604056, -0.183420)",
        "(-0.280000, 1.603022, -0.195523)",
        "(-0.280000, 1.600683, -0.208350)",
        "(-0.280000, 1.596770, -0.221822)",
        "(-0.280000, 1.590995, -0.235760)",
        "(-0.280000, 1.583139, -0.249784)",
        "(-0.280000, 1.573885, -0.262457)",
        "(-0.280000, 1.562567, -0.274542)",
        "(-0.280000, 1.549301, -0.285502)",
        "(-0.280000, 1.534382, -0.294832)",
        "(-0.280000, 1.518155, -0.302175)",
        "(-0.280000, 1.501841, -0.307100)",
        "(-0.280000, 1.485051, -0.309886)",
        "(-0.280000, 1.468164, -0.310496)",
        "(-0.280000, 1.451576, -0.308987)",
        "(-0.280000, 1.435630, -0.305497)",
        "(-0.280000, 1.421083, -0.300427)",
        "(-0.280000, 1.407434, -0.293817)",
        "(-0.280000, 1.394884, -0.285870)",
        "(-0.280000, 1.383466, -0.276713)",
        "(-0.280000, 1.373307, -0.266549)",
        "(-0.280000, 1.364831, -0.256065)",
        "(-0.280000, 1.357515, -0.244857)",
        "(-0.280000, 1.351399, -0.233034)",
        "(-0.280000, 1.346517, -0.220699)",
        "(-0.280000, 1.342888, -0.207916)",
        "(-0.280000, 1.340650, -0.195528)",
        "(-0.280000, 1.339594, -0.182813)",
        "(-0.280000, 1.339777, -0.169885)",
        "(-0.280000, 1.341261, -0.156800)",
        "(-0.280000, 1.344106, -0.143670)",
        "(-0.280000, 1.348054, -0.131459)",
        "(-0.280000, 1.353392, -0.119235)",
        "(-0.280000, 1.360243, -0.107120)",
        "(-0.280000, 1.368737, -0.095281)",
        "(-0.280000, 1.379013, -0.083923)",
        "(-0.280000, 1.390228, -0.074066)",
        "(-0.280000, 1.403123, -0.065143)",
        "(-0.280000, 1.417598, -0.057530)",
        "(-0.280000, 1.433386, -0.051613)",
        "(-0.280000, 1.450135, -0.047695)",
        "(-0.280000, 1.466646, -0.046005)",
        "(-0.280000, 1.483479, -0.046417)",
        "(-0.280000, 1.500268, -0.048994)",
        "(-0.280000, 1.516655, -0.053725)",
        "(-0.280000, 1.532298, -0.060525)",
        "(-0.280000, 1.546301, -0.068845)",
        "(-0.280000, 1.559228, -0.078869)",
        "(-0.280000, 1.570868, -0.090466)",
        "(-0.280000, 1.581024, -0.103479)",
        "(-0.280000, 1.589546, -0.117782)",
        "(-0.280000, 1.595997, -0.132476)",
        "(-0.280000, 1.600689, -0.148125)",
        "(-0.280000, 1.603449, -0.164548)",
        "(-0.280000, 1.604115, -0.181572)",
        "(-0.280000, 1.602533, -0.198899)",
        "(-0.280000, 1.598860, -0.215292)",
        "(-0.280000, 1.592957, -0.231506)",
        "(-0.280000, 1.584792, -0.247145)",
        "(-0.280000, 1.574435, -0.261786)",
        "(-0.280000, 1.561965, -0.275106)",
        "(-0.280000, 1.548354, -0.286180)",
        "(-0.280000, 1.533180, -0.295468)",
        "(-0.280000, 1.516672, -0.302719)",
        "(-0.280000, 1.499354, -0.307654)",
        "(-0.280000, 1.481669, -0.310181)",
        "(-0.280000, 1.464699, -0.310354)",
        "(-0.280000, 1.448012, -0.308385)",
        "(-0.280000, 1.431980, -0.304411)",
        "(-0.280000, 1.416790, -0.298627)",
        "(-0.280000, 1.402660, -0.291273)",
        "(-0.280000, 1.390206, -0.282972)",
        "(-0.280000, 1.378803, -0.273557)",
        "(-0.280000, 1.368550, -0.263227)",
        "(-0.280000, 1.359444, -0.252085)",
        "(-0.280000, 1.351475, -0.240197)",
        "(-0.280000, 1.344917, -0.228272)",
        "(-0.280000, 1.339393, -0.215669)",
        "(-0.280000, 1.335724, -0.202302)",
        "(-0.280000, 1.333986, -0.188406)",
        "(-0.280000, 1.333666, -0.174305)",
        "(-0.280000, 1.334692, -0.160969)",
        "(-0.280000, 1.337063, -0.147525)",
        "(-0.280000, 1.340862, -0.134045)",
        "(-0.280000, 1.346184, -0.120625)",
        "(-0.280000, 1.353199, -0.107293)",
        "(-0.280000, 1.361349, -0.095166)",
        "(-0.280000, 1.371358, -0.083302)",
        "(-0.280000, 1.383426, -0.071971)",
        "(-0.280000, 1.397549, -0.061659)",
        "(-0.280000, 1.413527, -0.052901)",
        "(-0.280000, 1.430034, -0.046472)",
        "(-0.280000, 1.447776, -0.042110)",
        "(-0.280000, 1.466218, -0.040114)",
        "(-0.280000, 1.484911, -0.040620)",
        "(-0.280000, 1.503341, -0.043638)",
        "(-0.280000, 1.520395, -0.048810)",
        "(-0.280000, 1.536573, -0.056097)",
        "(-0.280000, 1.551582, -0.065323)",
        "(-0.280000, 1.565204, -0.076300)",
        "(-0.280000, 1.577313, -0.088890)",
        "(-0.280000, 1.587323, -0.102272)",
        "(-0.280000, 1.595724, -0.116923)",
        "(-0.280000, 1.602360, -0.132730)",
        "(-0.280000, 1.607066, -0.149606)",
        "(-0.280000, 1.609631, -0.167321)",
        "(-0.280000, 1.609911, -0.184666)",
        "(-0.280000, 1.607926, -0.202430)",
        "(-0.280000, 1.603534, -0.220199)",
        "(-0.280000, 1.596703, -0.237509)",
        "(-0.280000, 1.587470, -0.253955)",
        "(-0.280000, 1.576565, -0.268437)",
        "(-0.280000, 1.563780, -0.281437)",
        "(-0.280000, 1.549313, -0.292696)",
        "(-0.280000, 1.533528, -0.301920)",
        "(-0.280000, 1.516329, -0.307703)",
        "(-0.280000, 1.499363, -0.309997)",
        "(-0.280000, 1.482623, -0.310107)",
        "(-0.280000, 1.466471, -0.308140)",
        "(-0.280000, 1.451157, -0.304215)",
        "(-0.280000, 1.436995, -0.298527)",
        "(-0.280000, 1.424766, -0.291561)",
        "(-0.280000, 1.413839, -0.283367)",
        "(-0.280000, 1.404316, -0.274167)",
        "(-0.280000, 1.396292, -0.264220)",
        "(-0.280000, 1.389774, -0.253724)",
        "(-0.280000, 1.385077, -0.243351)",
        "(-0.280000, 1.381656, -0.232804)",
        "(-0.280000, 1.379454, -0.222233)",
        "(-0.280000, 1.378403, -0.211714)",
        "(-0.280000, 1.378431, -0.201346)",
        "(-0.280000, 1.379546, -0.191820)",
        "(-0.280000, 1.381482, -0.182520)",
        "(-0.280000, 1.384187, -0.173518)",
        "(-0.280000, 1.387599, -0.164889)",
        "(-0.280000, 1.391690, -0.156638)",
        "(-0.280000, 1.396202, -0.149341)",
        "(-0.280000, 1.401236, -0.142347)",
        "(-0.280000, 1.406839, -0.135630)",
        "(-0.280000, 1.413015, -0.129254)",
        "(-0.280000, 1.419782, -0.123274)",
        "(-0.280000, 1.426711, -0.118097)",
        "(-0.280000, 1.434226, -0.113331)",
        "(-0.280000, 1.442314, -0.109088)",
        "(-0.280000, 1.450980, -0.105466)",
        "(-0.280000, 1.460165, -0.102582)",
        "(-0.280000, 1.469354, -0.100558)",
        "(-0.280000, 1.479019, -0.099363)",
        "(-0.280000, 1.489101, -0.099126)",
        "(-0.280000, 1.499491, -0.099972)",
        "(-0.280000, 1.510123, -0.102025)",
        "(-0.280000, 1.520407, -0.105113)",
        "(-0.280000, 1.530717, -0.109557)",
        "(-0.280000, 1.540863, -0.115488)",
        "(-0.280000, 1.550668, -0.123048)",
        "(-0.280000, 1.559864, -0.132376)",
        "(-0.280000, 1.567822, -0.142785)",
        "(-0.280000, 1.574648, -0.154968)",
        "(-0.280000, 1.579910, -0.168817)",
        "(-0.280000, 1.583179, -0.184136)",
        "(-0.280000, 1.584080, -0.200618)",
        "(-0.280000, 1.582572, -0.216972)",
        "(-0.280000, 1.578350, -0.233645)",
        "(-0.280000, 1.571291, -0.250109)",
        "(-0.280000, 1.561421, -0.265752)",
        "(-0.280000, 1.548930, -0.279988)",
        "(-0.280000, 1.534800, -0.291981)",
        "(-0.280000, 1.518763, -0.301946)",
        "(-0.280000, 1.501315, -0.309558)",
        "(-0.280000, 1.482845, -0.314617)",
        "(-0.280000, 1.463914, -0.316223)",
        "(-0.280000, 1.446087, -0.314031)",
        "(-0.280000, 1.429010, -0.309649)",
        "(-0.280000, 1.412973, -0.303291)",
        "(-0.280000, 1.398192, -0.295199)",
        "(-0.280000, 1.384723, -0.285545)",
        "(-0.280000, 1.373195, -0.275056)",
        "(-0.280000, 1.363015, -0.263455)",
        "(-0.280000, 1.354243, -0.250875)",
        "(-0.280000, 1.346919, -0.237403)",
        "(-0.280000, 1.341116, -0.223154)",
        "(-0.280000, 1.337106, -0.209111)",
        "(-0.280000, 1.334575, -0.194525)",
        "(-0.280000, 1.333617, -0.179548)",
        "(-0.280000, 1.334304, -0.164402)",
        "(-0.280000, 1.336692, -0.149201)",
        "(-0.280000, 1.340532, -0.135033)",
        "(-0.280000, 1.346001, -0.121026)",
        "(-0.280000, 1.353204, -0.107285)",
        "(-0.280000, 1.362232, -0.094019)",
        "(-0.280000, 1.374488, -0.082824)",
        "(-0.280000, 1.387500, -0.073676)",
        "(-0.280000, 1.401870, -0.065914)",
        "(-0.280000, 1.417361, -0.059832)",
        "(-0.280000, 1.433699, -0.055674)",
        "(-0.280000, 1.450522, -0.053608)",
        "(-0.280000, 1.466647, -0.053741)",
        "(-0.280000, 1.482711, -0.055848)",
        "(-0.280000, 1.498388, -0.059909)",
        "(-0.280000, 1.513413, -0.065852)",
        "(-0.280000, 1.527628, -0.073624)",
        "(-0.280000, 1.540212, -0.082693)",
        "(-0.280000, 1.551790, -0.093320)",
        "(-0.280000, 1.562187, -0.105468)",
        "(-0.280000, 1.571251, -0.119186)",
        "(-0.280000, 1.578703, -0.134412)",
        "(-0.280000, 1.584018, -0.150178)",
        "(-0.280000, 1.587345, -0.167192)",
        "(-0.280000, 1.588331, -0.185120)",
        "(-0.280000, 1.586712, -0.203482)",
        "(-0.280000, 1.582327, -0.221857)",
        "(-0.280000, 1.575457, -0.239156)",
        "(-0.280000, 1.565960, -0.255587)",
        "(-0.280000, 1.553911, -0.270733)",
        "(-0.280000, 1.539540, -0.284098)",
        "(-0.280000, 1.523161, -0.295268)",
        "(-0.280000, 1.505700, -0.303774)",
        "(-0.280000, 1.487034, -0.309671)",
        "(-0.280000, 1.467681, -0.312779)",
        "(-0.280000, 1.448087, -0.313118)",
        "(-0.280000, 1.429117, -0.309684)",
        "(-0.280000, 1.412201, -0.302925)",
        "(-0.280000, 1.396642, -0.294208)",
        "(-0.280000, 1.382663, -0.283839)",
        "(-0.280000, 1.370353, -0.272073)",
        "(-0.280000, 1.359718, -0.259069)",
        "(-0.280000, 1.351194, -0.245691)",
        "(-0.280000, 1.344288, -0.231494)",
        "(-0.280000, 1.339037, -0.216575)",
        "(-0.280000, 1.335505, -0.201031)",
        "(-0.280000, 1.333776, -0.184981)",
        "(-0.280000, 1.333882, -0.169569)",
        "(-0.280000, 1.335783, -0.153818)",
        "(-0.280000, 1.339623, -0.137902)",
        "(-0.280000, 1.345576, -0.121970)",
        "(-0.280000, 1.353834, -0.106241)",
        "(-0.280000, 1.363756, -0.092057)",
        "(-0.280000, 1.375977, -0.078640)",
        "(-0.280000, 1.390421, -0.066521)",
        "(-0.280000, 1.406872, -0.056217)",
        "(-0.280000, 1.424917, -0.048207)",
        "(-0.280000, 1.443323, -0.042973)",
        "(-0.280000, 1.462528, -0.040314)",
        "(-0.280000, 1.482071, -0.040379)",
        "(-0.280000, 1.501556, -0.043233)",
        "(-0.280000, 1.520581, -0.048880)",
        "(-0.280000, 1.538026, -0.056878)",
        "(-0.280000, 1.554437, -0.067395)",
        "(-0.280000, 1.569476, -0.080386)",
        "(-0.280000, 1.582757, -0.095746)",
        "(-0.280000, 1.593906, -0.113378)",
        "(-0.280000, 1.602174, -0.132200)",
        "(-0.280000, 1.607677, -0.152663)",
        "(-0.280000, 1.610004, -0.174238)",
        "(-0.280000, 1.608873, -0.196311)",
        "(-0.280000, 1.604172, -0.218142)",
        "(-0.280000, 1.596249, -0.238454)",
        "(-0.280000, 1.585145, -0.257392)",
        "(-0.280000, 1.571199, -0.274315)",
        "(-0.280000, 1.554872, -0.288730)",
        "(-0.280000, 1.536687, -0.300293)",
        "(-0.280000, 1.517763, -0.308598)",
        "(-0.280000, 1.498233, -0.313907)",
        "(-0.280000, 1.478595, -0.316285)",
        "(-0.280000, 1.459373, -0.315888)",
        "(-0.280000, 1.441312, -0.311756)",
        "(-0.280000, 1.425582, -0.304655)",
        "(-0.280000, 1.411658, -0.296071)",
        "(-0.280000, 1.399617, -0.286371)",
        "(-0.280000, 1.389401, -0.275895)",
        "(-0.280000, 1.380947, -0.265013)",
        "(-0.280000, 1.374384, -0.254372)",
        "(-0.280000, 1.369110, -0.243744)",
        "(-0.280000, 1.364985, -0.233296)",
        "(-0.280000, 1.361846, -0.223116)",
        "(-0.280000, 1.359539, -0.213216)",
        "(-0.280000, 1.358024, -0.204018)",
        "(-0.280000, 1.357034, -0.195090)",
        "(-0.280000, 1.356492, -0.186434)",
        "(-0.280000, 1.356337, -0.177962)",
        "(-0.280000, 1.356527, -0.169683)",
        "(-0.280000, 1.356976, -0.161981)",
        "(-0.280000, 1.357674, -0.154378)",
        "(-0.280000, 1.358620, -0.146860)",
        "(-0.280000, 1.359807, -0.139459)",
        "(-0.280000, 1.361252, -0.132111)",
        "(-0.280000, 1.362797, -0.125176)",
        "(-0.280000, 1.364603, -0.118272)",
        "(-0.280000, 1.366706, -0.111370)",
        "(-0.280000, 1.369123, -0.104511)",
        "(-0.280000, 1.371881, -0.097723)",
        "(-0.280000, 1.374762, -0.091280)",
        "(-0.280000, 1.378062, -0.084869)",
        "(-0.280000, 1.381833, -0.078520)",
        "(-0.280000, 1.386166, -0.072221)",
        "(-0.280000, 1.391119, -0.066027)",
        "(-0.280000, 1.397231, -0.061863)",
        "(-0.280000, 1.403868, -0.057865)",
        "(-0.280000, 1.411085, -0.054066)",
        "(-0.280000, 1.418913, -0.050533)",
        "(-0.280000, 1.427424, -0.047329)",
        "(-0.280000, 1.435883, -0.044758)",
        "(-0.280000, 1.445036, -0.042623)",
        "(-0.280000, 1.454820, -0.041051)",
        "(-0.280000, 1.465196, -0.040160)",
        "(-0.280000, 1.476017, -0.040063)",
        "(-0.280000, 1.486359, -0.040765)",
        "(-0.280000, 1.496918, -0.042295)",
        "(-0.280000, 1.507499, -0.044680)",
        "(-0.280000, 1.517911, -0.047905)",
        "(-0.280000, 1.528034, -0.051940)",
        "(-0.280000, 1.537272, -0.056470)",
        "(-0.280000, 1.546064, -0.061621)",
        "(-0.280000, 1.554349, -0.067329)",
        "(-0.280000, 1.562081, -0.073525)",
        "(-0.280000, 1.568197, -0.081064)",
        "(-0.280000, 1.572671, -0.089054)",
        "(-0.280000, 1.576390, -0.097124)",
        "(-0.280000, 1.579402, -0.105161)",
        "(-0.280000, 1.581748, -0.113130)",
        "(-0.280000, 1.583460, -0.120957)",
        "(-0.280000, 1.584439, -0.128243)",
        "(-0.280000, 1.584938, -0.135342)",
        "(-0.280000, 1.585011, -0.142223)",
        "(-0.280000, 1.584706, -0.148845)",
        "(-0.280000, 1.584075, -0.155253)",
        "(-0.280000, 1.583118, -0.161109)",
        "(-0.280000, 1.581963, -0.166763)",
        "(-0.280000, 1.580653, -0.172218)",
        "(-0.280000, 1.579210, -0.177495)",
        "(-0.280000, 1.577670, -0.182606)",
        "(-0.280000, 1.576088, -0.187278)",
        "(-0.280000, 1.574473, -0.191875)",
        "(-0.280000, 1.572846, -0.196377)",
        "(-0.280000, 1.571220, -0.200806)",
        "(-0.280000, 1.569587, -0.205213)",
        "(-0.280000, 1.568041, -0.209335)",
        "(-0.280000, 1.566507, -0.213485)",
        "(-0.280000, 1.564975, -0.217675)",
        "(-0.280000, 1.563429, -0.221922)",
        "(-0.280000, 1.561857, -0.226221)",
        "(-0.280000, 1.560378, -0.230354)",
        "(-0.280000, 1.558833, -0.234595)",
        "(-0.280000, 1.557212, -0.238914)",
        "(-0.280000, 1.555470, -0.243339)",
        "(-0.280000, 1.553609, -0.247817)",
        "(-0.280000, 1.551791, -0.252130)",
        "(-0.280000, 1.549772, -0.256540)",
        "(-0.280000, 1.547561, -0.260981)",
        "(-0.280000, 1.545129, -0.265425)",
        "(-0.280000, 1.542445, -0.269864)",
        "(-0.280000, 1.539749, -0.274074)",
        "(-0.280000, 1.536764, -0.278234)",
        "(-0.280000, 1.533506, -0.282282)",
        "(-0.280000, 1.529920, -0.286217)",
        "(-0.280000, 1.526054, -0.289964)",
        "(-0.280000, 1.522205, -0.293353)",
        "(-0.280000, 1.518043, -0.296531)",
        "(-0.280000, 1.513572, -0.299456)",
        "(-0.280000, 1.508845, -0.302076)",
        "(-0.280000, 1.503844, -0.304380)",
        "(-0.280000, 1.498940, -0.306265)",
        "(-0.280000, 1.493835, -0.307809)",
        "(-0.280000, 1.488487, -0.309014)",
        "(-0.280000, 1.482969, -0.309865)",
        "(-0.280000, 1.477328, -0.310367)",
        "(-0.280000, 1.471911, -0.310538)",
        "(-0.280000, 1.466344, -0.310433)",
        "(-0.280000, 1.460665, -0.310066)",
        "(-0.280000, 1.454823, -0.309382)",
        "(-0.280000, 1.448819, -0.308314)",
        "(-0.280000, 1.443161, -0.306914)",
        "(-0.280000, 1.437341, -0.305057)",
        "(-0.280000, 1.431427, -0.302708)",
        "(-0.280000, 1.425535, -0.299866)",
        "(-0.280000, 1.419698, -0.296509)",
        "(-0.280000, 1.414451, -0.292880)",
        "(-0.280000, 1.409385, -0.288820)",
        "(-0.280000, 1.404594, -0.284390)",
        "(-0.280000, 1.400090, -0.279604)",
        "(-0.280000, 1.395946, -0.274541)",
        "(-0.280000, 1.392467, -0.269509)",
        "(-0.280000, 1.389281, -0.264261)",
        "(-0.280000, 1.386416, -0.258863)",
        "(-0.280000, 1.383872, -0.253371)",
        "(-0.280000, 1.381633, -0.247797)",
        "(-0.280000, 1.379878, -0.242463)",
        "(-0.280000, 1.378359, -0.237135)",
        "(-0.280000, 1.377051, -0.231812)",
        "(-0.280000, 1.375973, -0.226599)",
        "(-0.280000, 1.375088, -0.221527)",
        "(-0.280000, 1.374445, -0.216798)",
        "(-0.280000, 1.373874, -0.212130)",
        "(-0.280000, 1.373366, -0.207572)",
        "(-0.280000, 1.372891, -0.203080)",
        "(-0.280000, 1.372429, -0.198642)",
        "(-0.280000, 1.372004, -0.194499)",
        "(-0.280000, 1.371542, -0.190346)",
        "(-0.280000, 1.371041, -0.186199)",
        "(-0.280000, 1.370500, -0.182019)",
        "(-0.280000, 1.369923, -0.177752)",
        "(-0.280000, 1.369310, -0.173661)",
        "(-0.280000, 1.368670, -0.169427)",
        "(-0.280000, 1.368028, -0.165051)",
        "(-0.280000, 1.367405, -0.160503)",
        "(-0.280000, 1.366827, -0.155805)",
        "(-0.280000, 1.366248, -0.151261)",
        "(-0.280000, 1.365751, -0.146519)",
        "(-0.280000, 1.365358, -0.141634)",
        "(-0.280000, 1.365096, -0.136628)",
        "(-0.280000, 1.364987, -0.131485)",
        "(-0.280000, 1.364924, -0.126509)",
        "(-0.280000, 1.365044, -0.121436)",
        "(-0.280000, 1.365367, -0.116255)",
        "(-0.280000, 1.365896, -0.111022)",
        "(-0.280000, 1.366638, -0.105772)",
        "(-0.280000, 1.367443, -0.100707)",
        "(-0.280000, 1.368475, -0.095608)",
        "(-0.280000, 1.369709, -0.090521)",
        "(-0.280000, 1.371116, -0.085404)",
        "(-0.280000, 1.373518, -0.081067)",
        "(-0.280000, 1.376743, -0.077908)",
        "(-0.280000, 1.380087, -0.074841)",
        "(-0.280000, 1.383549, -0.071869)",
        "(-0.280000, 1.387130, -0.068996)",
        "(-0.280000, 1.390863, -0.066200)",
        "(-0.280000, 1.394478, -0.063674)",
        "(-0.280000, 1.398300, -0.061184)",
        "(-0.280000, 1.402315, -0.058756)",
        "(-0.280000, 1.406587, -0.056370)",
        "(-0.280000, 1.411123, -0.054047)",
        "(-0.280000, 1.415582, -0.051965)",
        "(-0.280000, 1.420440, -0.049910)",
        "(-0.280000, 1.425709, -0.047923)",
        "(-0.280000, 1.431423, -0.046040)",
        "(-0.280000, 1.437680, -0.044287)",
        "(-0.280000, 1.443862, -0.042860)",
        "(-0.280000, 1.450584, -0.041644)",
        "(-0.280000, 1.457913, -0.040703)",
        "(-0.280000, 1.465791, -0.040132)",
        "(-0.280000, 1.474176, -0.040020)",
        "(-0.280000, 1.482321, -0.040398)",
        "(-0.280000, 1.490884, -0.041319)",
        "(-0.280000, 1.499750, -0.042848)",
        "(-0.280000, 1.508889, -0.045059)",
        "(-0.280000, 1.518144, -0.047988)",
        "(-0.280000, 1.526776, -0.051388)",
        "(-0.280000, 1.535363, -0.055463)",
        "(-0.280000, 1.543758, -0.060185)",
        "(-0.280000, 1.551806, -0.065482)",
        "(-0.280000, 1.559483, -0.071341)",
        "(-0.280000, 1.566306, -0.077321)",
        "(-0.280000, 1.572669, -0.083679)",
        "(-0.280000, 1.578525, -0.090341)",
        "(-0.280000, 1.583881, -0.097281)",
        "(-0.280000, 1.588705, -0.104416)",
        "(-0.280000, 1.592782, -0.111305)",
        "(-0.280000, 1.596407, -0.118323)",
        "(-0.280000, 1.599577, -0.125420)",
        "(-0.280000, 1.602294, -0.132541)",
        "(-0.280000, 1.604584, -0.139701)",
        "(-0.280000, 1.606366, -0.146478)",
        "(-0.280000, 1.607784, -0.153239)",
        "(-0.280000, 1.608856, -0.160009)",
        "(-0.280000, 1.609582, -0.166722)",
        "(-0.280000, 1.608727, -0.173432)",
        "(-0.280000, 1.606454, -0.179619)",
        "(-0.280000, 1.603953, -0.185591)",
        "(-0.280000, 1.601198, -0.191344)",
        "(-0.280000, 1.598135, -0.196921)",
        "(-0.280000, 1.594750, -0.202276)",
        "(-0.280000, 1.591128, -0.207031)",
        "(-0.280000, 1.587179, -0.211609)",
        "(-0.280000, 1.582915, -0.215978)",
        "(-0.280000, 1.578360, -0.220113)",
        "(-0.280000, 1.573511, -0.224013)",
        "(-0.280000, 1.568576, -0.227315)",
        "(-0.280000, 1.563423, -0.230407)",
        "(-0.280000, 1.558105, -0.233260)",
        "(-0.280000, 1.552625, -0.235882)",
        "(-0.280000, 1.547050, -0.238242)",
        "(-0.280000, 1.541664, -0.240083)",
        "(-0.280000, 1.536232, -0.241751)",
        "(-0.280000, 1.530796, -0.243250)",
        "(-0.280000, 1.525408, -0.244586)",
        "(-0.280000, 1.520062, -0.245781)",
        "(-0.280000, 1.515060, -0.246683)",
        "(-0.280000, 1.510144, -0.247538)",
        "(-0.280000, 1.505273, -0.248375)",
        "(-0.280000, 1.500453, -0.249212)",
        "(-0.280000, 1.495694, -0.250059)",
        "(-0.280000, 1.491244, -0.250855)",
        "(-0.280000, 1.486757, -0.251732)",
        "(-0.280000, 1.482226, -0.252680)",
        "(-0.280000, 1.477566, -0.253698)",
        "(-0.280000, 1.472766, -0.254758)",
        "(-0.280000, 1.468051, -0.255840)",
        "(-0.280000, 1.463118, -0.256933)",
        "(-0.280000, 1.457898, -0.257978)",
        "(-0.280000, 1.452407, -0.258915)",
        "(-0.280000, 1.446596, -0.259683)",
        "(-0.280000, 1.440837, -0.260345)",
        "(-0.280000, 1.434772, -0.260739)",
        "(-0.280000, 1.428464, -0.260806)",
        "(-0.280000, 1.421920, -0.260490)",
        "(-0.280000, 1.415178, -0.259718)",
        "(-0.280000, 1.408603, -0.258667)",
        "(-0.280000, 1.401876, -0.257071)",
        "(-0.280000, 1.395091, -0.254897)",
        "(-0.280000, 1.388335, -0.252116)",
        "(-0.280000, 1.381655, -0.248704)",
        "(-0.280000, 1.375397, -0.245033)",
        "(-0.280000, 1.369333, -0.240752)",
        "(-0.280000, 1.363510, -0.235879)",
        "(-0.280000, 1.357997, -0.230446)",
        "(-0.280000, 1.352848, -0.224495)",
        "(-0.280000, 1.348208, -0.218484)",
        "(-0.280000, 1.343901, -0.212013)",
        "(-0.280000, 1.339939, -0.205153)",
        "(-0.280000, 1.336287, -0.197886)",
        "(-0.280000, 1.334130, -0.190193)",
        "(-0.280000, 1.333685, -0.182763)",
        "(-0.280000, 1.333642, -0.175297)",
        "(-0.280000, 1.334002, -0.167839)",
        "(-0.280000, 1.334761, -0.160435)",
        "(-0.280000, 1.335917, -0.153084)",
        "(-0.280000, 1.337359, -0.146254)",
        "(-0.280000, 1.339145, -0.139505)",
        "(-0.280000, 1.341253, -0.132900)",
        "(-0.280000, 1.343689, -0.126412)",
        "(-0.280000, 1.346436, -0.120078)",
        "(-0.280000, 1.349296, -0.114271)",
        "(-0.280000, 1.352462, -0.108541)",
        "(-0.280000, 1.355909, -0.102945)",
        "(-0.280000, 1.359635, -0.097497)",
        "(-0.280000, 1.363678, -0.092155)",
        "(-0.280000, 1.367740, -0.087284)",
        "(-0.280000, 1.372112, -0.082511)",
        "(-0.280000, 1.376848, -0.077809)",
        "(-0.280000, 1.381942, -0.073224)",
        "(-0.280000, 1.387420, -0.068771)",
        "(-0.280000, 1.392907, -0.064751)",
        "(-0.280000, 1.398888, -0.060816)",
        "(-0.280000, 1.405381, -0.057023)",
        "(-0.280000, 1.412483, -0.053391)",
        "(-0.280000, 1.420186, -0.050012)",
        "(-0.280000, 1.427792, -0.047205)",
        "(-0.280000, 1.436040, -0.044715)",
        "(-0.280000, 1.444879, -0.042654)",
        "(-0.280000, 1.454191, -0.041131)",
        "(-0.280000, 1.463941, -0.040226)",
        "(-0.280000, 1.473320, -0.040008)",
        "(-0.280000, 1.482974, -0.040449)",
        "(-0.280000, 1.492778, -0.041596)",
        "(-0.280000, 1.502647, -0.043478)",
        "(-0.280000, 1.512452, -0.046102)",
        "(-0.280000, 1.521539, -0.049245)",
        "(-0.280000, 1.530476, -0.053055)",
        "(-0.280000, 1.539102, -0.057471)",
        "(-0.280000, 1.547377, -0.062468)",
        "(-0.280000, 1.555302, -0.068045)",
        "(-0.280000, 1.562411, -0.073811)",
        "(-0.280000, 1.569107, -0.080018)",
        "(-0.280000, 1.575377, -0.086653)",
        "(-0.280000, 1.581148, -0.093626)",
        "(-0.280000, 1.585331, -0.101536)",
        "(-0.280000, 1.587724, -0.109713)",
        "(-0.280000, 1.589538, -0.117765)",
        "(-0.280000, 1.590758, -0.125629)",
        "(-0.280000, 1.591407, -0.133272)",
        "(-0.280000, 1.591523, -0.140615)",
        "(-0.280000, 1.591094, -0.147320)",
        "(-0.280000, 1.590297, -0.153766)",
        "(-0.280000, 1.589173, -0.159875)",
        "(-0.280000, 1.587786, -0.165640)",
        "(-0.280000, 1.586180, -0.171100)",
        "(-0.280000, 1.584405, -0.176009)",
        "(-0.280000, 1.582531, -0.180655)",
        "(-0.280000, 1.580604, -0.185050)",
        "(-0.280000, 1.578645, -0.189245)",
        "(-0.280000, 1.576691, -0.193238)",
        "(-0.280000, 1.574811, -0.196842)",
        "(-0.280000, 1.572986, -0.200346)",
        "(-0.280000, 1.571234, -0.203770)",
        "(-0.280000, 1.569581, -0.207084)",
        "(-0.280000, 1.568019, -0.210357)",
        "(-0.280000, 1.566623, -0.213420)",
        "(-0.280000, 1.565348, -0.216455)",
        "(-0.280000, 1.564176, -0.219512)",
        "(-0.280000, 1.563116, -0.222573)",
        "(-0.280000, 1.562176, -0.225620)",
        "(-0.280000, 1.561408, -0.228564)",
        "(-0.280000, 1.560734, -0.231548)",
        "(-0.280000, 1.560155, -0.234544)",
        "(-0.280000, 1.559645, -0.237588)",
        "(-0.280000, 1.559196, -0.240661)",
        "(-0.280000, 1.558882, -0.243629)",
        "(-0.280000, 1.558586, -0.246649)",
        "(-0.280000, 1.558309, -0.249676)",
        "(-0.280000, 1.558031, -0.252697)",
        "(-0.280000, 1.557720, -0.255731)",
        "(-0.280000, 1.557443, -0.258665)",
        "(-0.280000, 1.557101, -0.261576)",
        "(-0.280000, 1.556676, -0.264441)",
        "(-0.280000, 1.556116, -0.267292)",
        "(-0.280000, 1.555402, -0.270106)",
        "(-0.280000, 1.554674, -0.272720)",
        "(-0.280000, 1.553749, -0.275290)",
        "(-0.280000, 1.552631, -0.277779)",
        "(-0.280000, 1.551349, -0.280139)",
        "(-0.280000, 1.549856, -0.282401)",
        "(-0.280000, 1.548306, -0.284438)",
        "(-0.280000, 1.546592, -0.286334)",
        "(-0.280000, 1.544669, -0.288127)",
        "(-0.280000, 1.542567, -0.289805)",
        "(-0.280000, 1.540341, -0.291356)",
        "(-0.280000, 1.538168, -0.292711)",
        "(-0.280000, 1.535879, -0.294016)",
        "(-0.280000, 1.533563, -0.295277)",
        "(-0.280000, 1.531225, -0.296545)",
        "(-0.280000, 1.528877, -0.297856)",
        "(-0.280000, 1.526726, -0.299149)",
        "(-0.280000, 1.524582, -0.300541)",
        "(-0.280000, 1.522488, -0.302031)",
        "(-0.280000, 1.520481, -0.303608)",
        "(-0.280000, 1.518518, -0.305301)",
        "(-0.280000, 1.516706, -0.307065)",
        "(-0.280000, 1.514968, -0.308926)",
        "(-0.280000, 1.513094, -0.310150)",
        "(-0.280000, 1.511077, -0.310764)",
        "(-0.280000, 1.509149, -0.311319)",
        "(-0.280000, 1.507409, -0.311795)",
        "(-0.280000, 1.505741, -0.312228)",
        "(-0.280000, 1.504167, -0.312616)",
        "(-0.280000, 1.502712, -0.312958)",
        "(-0.280000, 1.501331, -0.313267)",
        "(-0.280000, 1.500072, -0.313536)",
        "(-0.280000, 1.498909, -0.313773)",
        "(-0.280000, 1.497773, -0.313995)",
        "(-0.280000, 1.496660, -0.314203)",
        "(-0.280000, 1.495593, -0.314394)",
        "(-0.280000, 1.494553, -0.314571)",
        "(-0.280000, 1.493513, -0.314740)",
        "(-0.280000, 1.492468, -0.314902)",
        "(-0.280000, 1.491375, -0.315063)",
        "(-0.280000, 1.490230, -0.315221)",
        "(-0.280000, 1.489133, -0.315364)",
        "(-0.280000, 1.487960, -0.315507)",
        "(-0.280000, 1.486736, -0.315645)",
        "(-0.280000, 1.485509, -0.315773)",
        "(-0.280000, 1.484258, -0.315891)",
        "(-0.280000, 1.483082, -0.315992)",
        "(-0.280000, 1.481907, -0.316083)",
        "(-0.280000, 1.480779, -0.316161)",
        "(-0.280000, 1.479654, -0.316229)",
        "(-0.280000, 1.478605, -0.316285)",
        "(-0.280000, 1.477682, -0.316327)",
        "(-0.280000, 1.476812, -0.316361)",
        "(-0.280000, 1.476046, -0.316387)",
        "(-0.280000, 1.475379, -0.316405)",
        "(-0.280000, 1.474792, -0.316419)",
        "(-0.280000, 1.474283, -0.316429)",
        "(-0.280000, 1.473873, -0.316436)",
        "(-0.280000, 1.473493, -0.316441)",
        "(-0.280000, 1.473189, -0.316444)",
        "(-0.280000, 1.472949, -0.315130)",
        "(-0.280000, 1.472736, -0.312839)",
        "(-0.280000, 1.472578, -0.310545)",
        "(-0.280000, 1.472472, -0.308249)",
        "(-0.280000, 1.472395, -0.305900)",
        "(-0.280000, 1.472320, -0.303470)",
        "(-0.280000, 1.472291, -0.300946)",
        "(-0.280000, 1.472265, -0.298301)",
        "(-0.280000, 1.472240, -0.295544)",
        "(-0.280000, 1.472235, -0.292689)",
        "(-0.280000, 1.472211, -0.289734)",
        "(-0.280000, 1.472187, -0.286707)",
        "(-0.280000, 1.472165, -0.283634)",
        "(-0.280000, 1.472141, -0.280554)",
        "(-0.280000, 1.472102, -0.277478)",
        "(-0.280000, 1.472048, -0.274449)",
        "(-0.280000, 1.471995, -0.271512)",
        "(-0.280000, 1.471930, -0.268681)",
        "(-0.280000, 1.471837, -0.266001)",
        "(-0.280000, 1.471732, -0.263511)",
        "(-0.280000, 1.471588, -0.261227)",
        "(-0.280000, 1.471451, -0.259186)",
        "(-0.280000, 1.471289, -0.257417)",
        "(-0.280000, 1.471090, -0.255933)",
        "(-0.280000, 1.470853, -0.254757)",
        "(-0.280000, 1.470590, -0.253907)",
        "(-0.280000, 1.470313, -0.253387)",
        "(-0.280000, 1.469990, -0.253208)",
        "(-0.280000, 1.469630, -0.253369)",
        "(-0.280000, 1.469203, -0.253869)",
        "(-0.280000, 1.468728, -0.254700)",
        "(-0.280000, 1.468255, -0.255850)",
        "(-0.280000, 1.467698, -0.257306)",
        "(-0.280000, 1.467090, -0.259048)",
        "(-0.280000, 1.466441, -0.261046)",
        "(-0.280000, 1.465735, -0.263286)",
        "(-0.280000, 1.464999, -0.265734)",
        "(-0.280000, 1.464216, -0.268360)",
        "(-0.280000, 1.463369, -0.271118)",
        "(-0.280000, 1.462438, -0.273990)",
        "(-0.280000, 1.461423, -0.276930)",
        "(-0.280000, 1.460397, -0.279903)",
        "(-0.280000, 1.459231, -0.282879)",
        "(-0.280000, 1.457920, -0.285811)",
        "(-0.280000, 1.456460, -0.288660)",
        "(-0.280000, 1.454766, -0.291400)",
        "(-0.280000, 1.453001, -0.294023)",
        "(-0.280000, 1.450993, -0.296471)",
        "(-0.280000, 1.448626, -0.298724)",
        "(-0.280000, 1.445888, -0.300753)",
        "(-0.280000, 1.442743, -0.302534)",
        "(-0.280000, 1.439462, -0.304149)",
        "(-0.280000, 1.435684, -0.305513)",
        "(-0.280000, 1.431390, -0.306615)",
        "(-0.280000, 1.426454, -0.307386)",
        "(-0.280000, 1.421275, -0.306871)",
        "(-0.280000, 1.416575, -0.304924)",
        "(-0.280000, 1.411468, -0.302571)",
        "(-0.280000, 1.405963, -0.299745)",
        "(-0.280000, 1.400149, -0.296408)",
        "(-0.280000, 1.394080, -0.292507)",
        "(-0.280000, 1.388325, -0.288372)",
        "(-0.280000, 1.382437, -0.283649)",
        "(-0.280000, 1.376516, -0.278327)",
        "(-0.280000, 1.370597, -0.272337)",
        "(-0.280000, 1.364843, -0.265739)",
        "(-0.280000, 1.359740, -0.259101)",
        "(-0.280000, 1.354900, -0.251929)",
        "(-0.280000, 1.350420, -0.244288)",
        "(-0.280000, 1.346394, -0.236280)",
        "(-0.280000, 1.342849, -0.227911)",
        "(-0.280000, 1.340009, -0.219793)",
        "(-0.280000, 1.337660, -0.211436)",
        "(-0.280000, 1.335822, -0.202849)",
        "(-0.280000, 1.334524, -0.194087)",
        "(-0.280000, 1.333789, -0.185231)",
        "(-0.280000, 1.333618, -0.176837)",
        "(-0.280000, 1.333964, -0.168345)",
        "(-0.280000, 1.334846, -0.159786)",
        "(-0.280000, 1.336293, -0.151125)",
        "(-0.280000, 1.338328, -0.142425)",
        "(-0.280000, 1.340757, -0.134358)",
        "(-0.280000, 1.343758, -0.126242)",
        "(-0.280000, 1.347329, -0.118191)",
        "(-0.280000, 1.351456, -0.110292)",
        "(-0.280000, 1.356182, -0.102527)",
        "(-0.280000, 1.361114, -0.095479)",
        "(-0.280000, 1.366609, -0.088596)",
        "(-0.280000, 1.372675, -0.081927)",
        "(-0.280000, 1.379353, -0.075497)",
        "(-0.280000, 1.386669, -0.069355)",
        "(-0.280000, 1.394032, -0.063976)",
        "(-0.280000, 1.402407, -0.059386)",
        "(-0.280000, 1.411657, -0.055785)",
        "(-0.280000, 1.421333, -0.052617)",
        "(-0.280000, 1.431452, -0.049941)",
        "(-0.280000, 1.441208, -0.048013)",
        "(-0.280000, 1.451297, -0.046613)",
        "(-0.280000, 1.461653, -0.045817)",
        "(-0.280000, 1.472181, -0.045692)",
        "(-0.280000, 1.482751, -0.046288)",
        "(-0.280000, 1.492705, -0.047551)",
        "(-0.280000, 1.502638, -0.049539)",
        "(-0.280000, 1.512418, -0.052280)",
        "(-0.280000, 1.521979, -0.055772)",
        "(-0.280000, 1.531222, -0.059978)",
        "(-0.280000, 1.539568, -0.064553)",
        "(-0.280000, 1.547562, -0.069714)",
        "(-0.280000, 1.555088, -0.075375)",
        "(-0.280000, 1.562104, -0.081475)",
        "(-0.280000, 1.568589, -0.087960)",
        "(-0.280000, 1.574252, -0.094440)",
        "(-0.280000, 1.579410, -0.101175)",
        "(-0.280000, 1.584049, -0.108103)",
        "(-0.280000, 1.588195, -0.115220)",
        "(-0.280000, 1.591848, -0.122493)",
        "(-0.280000, 1.594859, -0.129498)",
        "(-0.280000, 1.597461, -0.136662)",
        "(-0.280000, 1.599652, -0.143988)",
        "(-0.280000, 1.601421, -0.151455)",
        "(-0.280000, 1.602769, -0.159107)",
        "(-0.280000, 1.603631, -0.166432)",
        "(-0.280000, 1.604087, -0.173895)",
        "(-0.280000, 1.604116, -0.181566)",
        "(-0.280000, 1.603687, -0.189373)",
        "(-0.280000, 1.602777, -0.197291)",
        "(-0.280000, 1.601462, -0.204798)",
        "(-0.280000, 1.599653, -0.212456)",
        "(-0.280000, 1.597322, -0.220205)",
        "(-0.280000, 1.594393, -0.228115)",
        "(-0.280000, 1.590815, -0.236132)",
        "(-0.280000, 1.586882, -0.243596)",
        "(-0.280000, 1.582267, -0.251123)",
        "(-0.280000, 1.576966, -0.258579)",
        "(-0.280000, 1.570998, -0.265838)",
        "(-0.280000, 1.564356, -0.272825)",
        "(-0.280000, 1.557617, -0.278976)",
        "(-0.280000, 1.550331, -0.284751)",
        "(-0.280000, 1.542614, -0.290027)",
        "(-0.280000, 1.534458, -0.294791)",
        "(-0.280000, 1.525917, -0.298991)",
        "(-0.280000, 1.517578, -0.302389)",
        "(-0.280000, 1.508818, -0.305274)",
        "(-0.280000, 1.499613, -0.307599)",
        "(-0.280000, 1.489993, -0.309295)",
        "(-0.280000, 1.480007, -0.310294)",
        "(-0.280000, 1.470442, -0.310540)",
        "(-0.280000, 1.460611, -0.310070)",
        "(-0.280000, 1.450553, -0.308824)",
        "(-0.280000, 1.440404, -0.306760)",
        "(-0.280000, 1.430258, -0.303845)",
        "(-0.280000, 1.420879, -0.300342)",
        "(-0.280000, 1.411550, -0.296016)",
        "(-0.280000, 1.402415, -0.290874)",
        "(-0.280000, 1.393578, -0.284924)",
        "(-0.280000, 1.385174, -0.278219)",
        "(-0.280000, 1.377789, -0.271307)",
        "(-0.280000, 1.370845, -0.263722)",
        "(-0.280000, 1.364466, -0.255561)",
        "(-0.280000, 1.358758, -0.246944)",
        "(-0.280000, 1.353740, -0.237910)",
        "(-0.280000, 1.349687, -0.229105)",
        "(-0.280000, 1.346298, -0.220049)",
        "(-0.280000, 1.343596, -0.210839)",
        "(-0.280000, 1.341583, -0.201533)",
        "(-0.280000, 1.340260, -0.192252)",
        "(-0.280000, 1.339621, -0.183540)",
        "(-0.280000, 1.339557, -0.174880)",
        "(-0.280000, 1.340048, -0.166358)",
        "(-0.280000, 1.341057, -0.158077)",
        "(-0.280000, 1.342555, -0.150023)",
        "(-0.280000, 1.344394, -0.142623)",
        "(-0.280000, 1.346593, -0.135525)",
        "(-0.280000, 1.349113, -0.128747)",
        "(-0.280000, 1.351884, -0.122363)",
        "(-0.280000, 1.354827, -0.116436)",
        "(-0.280000, 1.357773, -0.111154)",
        "(-0.280000, 1.360755, -0.106322)",
        "(-0.280000, 1.363688, -0.101983)",
        "(-0.280000, 1.366533, -0.098098)",
        "(-0.280000, 1.369237, -0.094664)",
        "(-0.280000, 1.371732, -0.091691)",
        "(-0.280000, 1.374044, -0.089086)",
        "(-0.280000, 1.376152, -0.086828)",
        "(-0.280000, 1.378034, -0.084897)",
        "(-0.280000, 1.379723, -0.083230)",
        "(-0.280000, 1.381243, -0.081779)",
        "(-0.280000, 1.382586, -0.080535)",
        "(-0.280000, 1.383763, -0.079472)",
        "(-0.280000, 1.384802, -0.078555)",
        "(-0.280000, 1.385738, -0.077746)",
        "(-0.280000, 1.386551, -0.077055)",
        "(-0.280000, 1.387291, -0.076435)",
        "(-0.280000, 1.387960, -0.075884)",
        "(-0.280000, 1.388557, -0.075397)",
        "(-0.280000, 1.389135, -0.074931)",
        "(-0.280000, 1.389658, -0.074515)",
        "(-0.280000, 1.390126, -0.074146)",
        "(-0.280000, 1.390575, -0.073795)",
        "(-0.280000, 1.390985, -0.073477)",
        "(-0.280000, 1.391359, -0.073190)",
        "(-0.280000, 1.391713, -0.072920)",
        "(-0.280000, 1.392047, -0.072666)",
        "(-0.280000, 1.392369, -0.072434)",
        "(-0.280000, 1.392739, -0.072229)",
        "(-0.280000, 1.393181, -0.072083)",
        "(-0.280000, 1.393656, -0.072060)",
        "(-0.280000, 1.394271, -0.072113)",
        "(-0.280000, 1.395035, -0.072252)",
        "(-0.280000, 1.395931, -0.072496)",
        "(-0.280000, 1.397017, -0.072814)",
        "(-0.280000, 1.398209, -0.073260)",
        "(-0.280000, 1.399578, -0.073774)",
        "(-0.280000, 1.401152, -0.074320)",
        "(-0.280000, 1.402975, -0.074865)",
        "(-0.280000, 1.405030, -0.075400)",
        "(-0.280000, 1.407128, -0.076024)",
        "(-0.280000, 1.409482, -0.076592)",
        "(-0.280000, 1.412073, -0.077095)",
        "(-0.280000, 1.414862, -0.077536)",
        "(-0.280000, 1.417871, -0.077903)",
        "(-0.280000, 1.420841, -0.078314)",
        "(-0.280000, 1.423967, -0.078642)",
        "(-0.280000, 1.427255, -0.078886)",
        "(-0.280000, 1.430662, -0.079056)",
        "(-0.280000, 1.434127, -0.079163)",
        "(-0.280000, 1.437429, -0.079286)",
        "(-0.280000, 1.440755, -0.079331)",
        "(-0.280000, 1.444056, -0.079302)",
        "(-0.280000, 1.447339, -0.079191)",
        "(-0.280000, 1.450523, -0.079006)",
        "(-0.280000, 1.453438, -0.078763)",
        "(-0.280000, 1.456260, -0.078409)",
        "(-0.280000, 1.458985, -0.077935)",
        "(-0.280000, 1.461555, -0.077341)",
        "(-0.280000, 1.464014, -0.076611)",
        "(-0.280000, 1.466283, -0.075748)",
        "(-0.280000, 1.468445, -0.074740)",
        "(-0.280000, 1.470472, -0.073593)",
        "(-0.280000, 1.472442, -0.072303)",
        "(-0.280000, 1.474344, -0.070878)",
        "(-0.280000, 1.476122, -0.069333)",
        "(-0.280000, 1.477873, -0.067668)",
        "(-0.280000, 1.479642, -0.065906)",
        "(-0.280000, 1.481433, -0.064068)",
        "(-0.280000, 1.483307, -0.062166)",
        "(-0.280000, 1.485180, -0.060214)",
        "(-0.280000, 1.487187, -0.058251)",
        "(-0.280000, 1.489395, -0.056292)",
        "(-0.280000, 1.491834, -0.054372)",
        "(-0.280000, 1.494489, -0.052515)",
        "(-0.280000, 1.497218, -0.050700)",
        "(-0.280000, 1.500237, -0.048987)",
        "(-0.280000, 1.503554, -0.047415)",
        "(-0.280000, 1.507232, -0.046047)",
        "(-0.280000, 1.511003, -0.045665)",
        "(-0.280000, 1.514318, -0.046690)",
        "(-0.280000, 1.517895, -0.047899)",
        "(-0.280000, 1.521702, -0.049308)",
        "(-0.280000, 1.525683, -0.050919)",
        "(-0.280000, 1.529843, -0.052761)",
        "(-0.280000, 1.533779, -0.054656)",
        "(-0.280000, 1.537857, -0.056786)",
        "(-0.280000, 1.541998, -0.059131)",
        "(-0.280000, 1.546184, -0.061698)",
        "(-0.280000, 1.550361, -0.064471)",
        "(-0.280000, 1.554208, -0.067225)",
        "(-0.280000, 1.558058, -0.070188)",
        "(-0.280000, 1.561860, -0.073335)",
        "(-0.280000, 1.565569, -0.076636)",
        "(-0.280000, 1.569209, -0.080119)",
        "(-0.280000, 1.572525, -0.083526)",
        "(-0.280000, 1.575741, -0.087066)",
        "(-0.280000, 1.578880, -0.090773)",
        "(-0.280000, 1.581911, -0.094635)",
        "(-0.280000, 1.583275, -0.099743)",
        "(-0.280000, 1.584240, -0.104682)",
        "(-0.280000, 1.585028, -0.109693)",
        "(-0.280000, 1.585647, -0.114730)",
        "(-0.280000, 1.586136, -0.119840)",
        "(-0.280000, 1.586505, -0.124983)",
        "(-0.280000, 1.586643, -0.129824)",
        "(-0.280000, 1.586726, -0.134697)",
        "(-0.280000, 1.586777, -0.139596)",
        "(-0.280000, 1.586810, -0.144499)",
        "(-0.280000, 1.586842, -0.149452)",
        "(-0.280000, 1.586816, -0.154119)",
        "(-0.280000, 1.586846, -0.158877)",
        "(-0.280000, 1.586933, -0.163743)",
        "(-0.280000, 1.587074, -0.168775)",
        "(-0.280000, 1.587258, -0.173999)",
        "(-0.280000, 1.587468, -0.179008)",
        "(-0.280000, 1.587709, -0.184341)",
        "(-0.280000, 1.587941, -0.189985)",
        "(-0.280000, 1.588110, -0.195966)",
        "(-0.280000, 1.588151, -0.202368)",
        "(-0.280000, 1.588119, -0.208690)",
        "(-0.280000, 1.587835, -0.215487)",
        "(-0.280000, 1.587183, -0.222821)",
        "(-0.280000, 1.586045, -0.230659)",
        "(-0.280000, 1.584304, -0.238922)",
        "(-0.280000, 1.582209, -0.246980)",
        "(-0.280000, 1.579351, -0.255359)",
        "(-0.280000, 1.575676, -0.263895)",
        "(-0.280000, 1.571215, -0.272481)",
        "(-0.280000, 1.565259, -0.280100)",
        "(-0.280000, 1.558398, -0.285990)",
        "(-0.280000, 1.551170, -0.291417)",
        "(-0.280000, 1.543712, -0.296293)",
        "(-0.280000, 1.536228, -0.300536)",
        "(-0.280000, 1.528780, -0.304176)",
        "(-0.280000, 1.521778, -0.307113)",
        "(-0.280000, 1.514969, -0.309548)",
        "(-0.280000, 1.508514, -0.311496)",
        "(-0.280000, 1.502427, -0.313023)",
        "(-0.280000, 1.496736, -0.314189)",
        "(-0.280000, 1.491611, -0.315029)",
        "(-0.280000, 1.486873, -0.315630)",
        "(-0.280000, 1.482556, -0.316034)",
        "(-0.280000, 1.478638, -0.316283)",
        "(-0.280000, 1.475079, -0.316413)",
        "(-0.280000, 1.471881, -0.316451)",
        "(-0.280000, 1.469015, -0.316422)",
        "(-0.280000, 1.466413, -0.316344)",
        "(-0.280000, 1.464070, -0.316232)",
        "(-0.280000, 1.461985, -0.316099)",
        "(-0.280000, 1.460086, -0.315950)",
        "(-0.280000, 1.458395, -0.315796)",
        "(-0.280000, 1.456910, -0.315642)",
        "(-0.280000, 1.455557, -0.315489)",
        "(-0.280000, 1.454335, -0.315338)",
        "(-0.280000, 1.453291, -0.315201)",
        "(-0.280000, 1.452327, -0.315067)",
        "(-0.280000, 1.451468, -0.314942)",
        "(-0.280000, 1.450709, -0.314826)",
        "(-0.280000, 1.449979, -0.314712)",
        "(-0.280000, 1.449327, -0.314606)",
        "(-0.280000, 1.448701, -0.314501)",
        "(-0.280000, 1.448124, -0.314402)",
        "(-0.280000, 1.447526, -0.314296)",
        "(-0.280000, 1.446902, -0.314183)",
        "(-0.280000, 1.446302, -0.314072)",
        "(-0.280000, 1.445605, -0.313939)",
        "(-0.280000, 1.444781, -0.313777)",
        "(-0.280000, 1.443880, -0.313594)",
        "(-0.280000, 1.442781, -0.313362)",
        "(-0.280000, 1.441659, -0.313116)",
        "(-0.280000, 1.440335, -0.312813)",
        "(-0.280000, 1.438741, -0.312430)",
        "(-0.280000, 1.436901, -0.311963)",
        "(-0.280000, 1.435102, -0.310183)",
        "(-0.280000, 1.433617, -0.307311)",
        "(-0.280000, 1.431848, -0.304360)",
        "(-0.280000, 1.429896, -0.301301)",
        "(-0.280000, 1.427562, -0.297979)",
        "(-0.280000, 1.425009, -0.294388)",
        "(-0.280000, 1.422683, -0.290673)",
        "(-0.280000, 1.420180, -0.286623)",
        "(-0.280000, 1.417588, -0.282249)",
        "(-0.280000, 1.414991, -0.277576)",
        "(-0.280000, 1.412445, -0.272602)",
        "(-0.280000, 1.410372, -0.267616)",
        "(-0.280000, 1.408442, -0.262442)",
        "(-0.280000, 1.406710, -0.257154)",
        "(-0.280000, 1.405207, -0.251789)",
        "(-0.280000, 1.403958, -0.246429)",
        "(-0.280000, 1.403147, -0.241346)",
        "(-0.280000, 1.402504, -0.236323)",
        "(-0.280000, 1.402002, -0.231402)",
        "(-0.280000, 1.401628, -0.226645)",
        "(-0.280000, 1.401327, -0.222019)",
        "(-0.280000, 1.401195, -0.217781)",
        "(-0.280000, 1.401041, -0.213717)",
        "(-0.280000, 1.400835, -0.209815)",
        "(-0.280000, 1.400543, -0.206070)",
        "(-0.280000, 1.400137, -0.202483)",
        "(-0.280000, 1.399640, -0.199187)",
        "(-0.280000, 1.398958, -0.195962)",
        "(-0.280000, 1.398082, -0.192783)",
        "(-0.280000, 1.397002, -0.189572)",
        "(-0.280000, 1.395727, -0.186314)",
        "(-0.280000, 1.394287, -0.183172)",
        "(-0.280000, 1.392664, -0.179858)",
        "(-0.280000, 1.390896, -0.176376)",
        "(-0.280000, 1.389023, -0.172724)",
        "(-0.280000, 1.387076, -0.168834)",
        "(-0.280000, 1.385069, -0.164956)",
        "(-0.280000, 1.383066, -0.160845)",
        "(-0.280000, 1.381113, -0.156545)",
        "(-0.280000, 1.379238, -0.152057)",
        "(-0.280000, 1.377465, -0.147481)",
        "(-0.280000, 1.375766, -0.143015)",
        "(-0.280000, 1.374203, -0.138490)",
        "(-0.280000, 1.372792, -0.133968)",
        "(-0.280000, 1.371529, -0.129536)",
        "(-0.280000, 1.370394, -0.125220)",
        "(-0.280000, 1.369337, -0.121149)",
        "(-0.280000, 1.368378, -0.117292)",
        "(-0.280000, 1.367488, -0.113649)",
        "(-0.280000, 1.366626, -0.110276)",
        "(-0.280000, 1.365734, -0.107222)",
        "(-0.280000, 1.364819, -0.104387)",
        "(-0.280000, 1.363801, -0.101821)",
        "(-0.280000, 1.362630, -0.099511)",
        "(-0.280000, 1.361279, -0.097372)",
        "(-0.280000, 1.360644, -0.096112)",
        "(-0.280000, 1.360905, -0.095760)",
        "(-0.280000, 1.361025, -0.095598)",
        "(-0.280000, 1.361006, -0.095624)",
        "(-0.280000, 1.360834, -0.095855)",
        "(-0.280000, 1.360568, -0.096215)",
        "(-0.280000, 1.360288, -0.096597)",
        "(-0.280000, 1.359917, -0.097105)",
        "(-0.280000, 1.359490, -0.097698)",
        "(-0.280000, 1.359034, -0.098338)",
        "(-0.280000, 1.358567, -0.099002)",
        "(-0.280000, 1.358120, -0.099645)",
        "(-0.280000, 1.357689, -0.100273)",
        "(-0.280000, 1.357290, -0.100860)",
        "(-0.280000, 1.356896, -0.101447)",
        "(-0.280000, 1.356545, -0.101974)",
        "(-0.280000, 1.356226, -0.102460)",
        "(-0.280000, 1.355909, -0.102944)",
        "(-0.280000, 1.355621, -0.103390)",
        "(-0.280000, 1.355307, -0.103880)",
        "(-0.280000, 1.354927, -0.104479)",
        "(-0.280000, 1.354534, -0.105105)",
        "(-0.280000, 1.354023, -0.105933)",
        "(-0.280000, 1.353318, -0.107094)",
        "(-0.280000, 1.352348, -0.108736)",
        "(-0.280000, 1.350958, -0.111183)",
        "(-0.280000, 1.349402, -0.114068)",
        "(-0.280000, 1.347243, -0.118368)",
        "(-0.280000, 1.344447, -0.124575)",
        "(-0.280000, 1.341506, -0.132179)",
        "(-0.280000, 1.339300, -0.138976)",
        "(-0.280000, 1.337652, -0.145047)",
        "(-0.280000, 1.336713, -0.149107)",
        "(-0.280000, 1.336197, -0.151611)",
        "(-0.280000, 1.335945, -0.152929)",
        "(-0.280000, 1.335857, -0.153408)",
        "(-0.280000, 1.335840, -0.153501)",
        "(-0.280000, 1.335944, -0.152935)",
        "(-0.280000, 1.336154, -0.151835)",
        "(-0.280000, 1.336455, -0.150327)",
        "(-0.280000, 1.336868, -0.148396)",
        "(-0.280000, 1.337380, -0.146168)",
        "(-0.280000, 1.338013, -0.143620)",
        "(-0.280000, 1.338784, -0.140762)",
        "(-0.280000, 1.339716, -0.137600)",
        "(-0.280000, 1.342015, -0.134538)",
        "(-0.280000, 1.345563, -0.131545)",
        "(-0.280000, 1.349279, -0.128338)",
        "(-0.280000, 1.353233, -0.124913)",
        "(-0.280000, 1.357500, -0.121259)",
        "(-0.280000, 1.362120, -0.117381)",
        "(-0.280000, 1.367165, -0.113251)",
        "(-0.280000, 1.372729, -0.108879)",
        "(-0.280000, 1.378887, -0.104298)",
        "(-0.280000, 1.385726, -0.099562)",
        "(-0.280000, 1.393410, -0.094711)",
        "(-0.280000, 1.402060, -0.089863)",
        "(-0.280000, 1.411802, -0.085192)",
        "(-0.280000, 1.422772, -0.080912)",
        "(-0.280000, 1.435087, -0.077334)",
        "(-0.280000, 1.448761, -0.074845)",
        "(-0.280000, 1.463696, -0.073898)",
        "(-0.280000, 1.479684, -0.074982)",
        "(-0.280000, 1.496261, -0.078546)",
        "(-0.280000, 1.512761, -0.084887)",
        "(-0.280000, 1.528450, -0.094092)",
        "(-0.280000, 1.542488, -0.105895)",
        "(-0.280000, 1.554207, -0.119737)",
        "(-0.280000, 1.563220, -0.134865)",
        "(-0.280000, 1.569438, -0.150431)",
        "(-0.280000, 1.573079, -0.165684)",
        "(-0.280000, 1.574567, -0.180090)",
        "(-0.280000, 1.574396, -0.193309)",
        "(-0.280000, 1.573062, -0.205157)",
        "(-0.280000, 1.570987, -0.215688)",
        "(-0.280000, 1.568511, -0.224957)",
        "(-0.280000, 1.565864, -0.233120)",
        "(-0.280000, 1.563212, -0.240335)",
        "(-0.280000, 1.560665, -0.246726)",
        "(-0.280000, 1.558299, -0.252386)",
        "(-0.280000, 1.556118, -0.257470)",
        "(-0.280000, 1.554115, -0.262066)",
        "(-0.280000, 1.552296, -0.266223)",
        "(-0.280000, 1.550667, -0.269968)",
        "(-0.280000, 1.549170, -0.273386)",
        "(-0.280000, 1.547806, -0.276479)",
        "(-0.280000, 1.546574, -0.279249)",
        "(-0.280000, 1.545404, -0.281759)",
        "(-0.280000, 1.544304, -0.283994)",
        "(-0.280000, 1.543224, -0.285986)",
        "(-0.280000, 1.542098, -0.287783)",
        "(-0.280000, 1.540974, -0.289351)",
        "(-0.280000, 1.539774, -0.290743)",
        "(-0.280000, 1.538432, -0.292014)",
        "(-0.280000, 1.536890, -0.293208)",
        "(-0.280000, 1.535137, -0.294348)",
        "(-0.280000, 1.533260, -0.295417)",
        "(-0.280000, 1.531076, -0.296545)",
        "(-0.280000, 1.528529, -0.297787)",
        "(-0.280000, 1.525505, -0.299174)",
        "(-0.280000, 1.521964, -0.300684)",
        "(-0.280000, 1.518332, -0.302109)",
        "(-0.280000, 1.514050, -0.303633)",
        "(-0.280000, 1.509098, -0.305192)",
        "(-0.280000, 1.503459, -0.306713)",
        "(-0.280000, 1.497079, -0.308117)",
        "(-0.280000, 1.490686, -0.309198)",
        "(-0.280000, 1.483603, -0.310023)",
        "(-0.280000, 1.475888, -0.310485)",
        "(-0.280000, 1.467714, -0.310483)",
        "(-0.280000, 1.458838, -0.309907)",
        "(-0.280000, 1.450336, -0.308789)",
        "(-0.280000, 1.441468, -0.307015)",
        "(-0.280000, 1.432408, -0.304536)",
        "(-0.280000, 1.423313, -0.301329)",
        "(-0.280000, 1.414255, -0.297362)",
        "(-0.280000, 1.405949, -0.292977)",
        "(-0.280000, 1.397828, -0.287915)",
        "(-0.280000, 1.389978, -0.282189)",
        "(-0.280000, 1.382497, -0.275835)",
        "(-0.280000, 1.375488, -0.268923)",
        "(-0.280000, 1.369359, -0.261937)",
        "(-0.280000, 1.363736, -0.254537)",
        "(-0.280000, 1.358658, -0.246779)",
        "(-0.280000, 1.354125, -0.238666)",
        "(-0.280000, 1.350172, -0.230254)",
        "(-0.280000, 1.347008, -0.222123)",
        "(-0.280000, 1.344374, -0.213755)",
        "(-0.280000, 1.342300, -0.205232)",
        "(-0.280000, 1.340794, -0.196586)",
        "(-0.280000, 1.339862, -0.187814)",
        "(-0.280000, 1.339520, -0.179496)",
        "(-0.280000, 1.339706, -0.171098)",
        "(-0.280000, 1.340428, -0.162702)",
        "(-0.280000, 1.341696, -0.154298)",
        "(-0.280000, 1.343512, -0.145944)",
        "(-0.280000, 1.345699, -0.138244)",
        "(-0.280000, 1.348400, -0.130553)",
        "(-0.280000, 1.351632, -0.122908)",
        "(-0.280000, 1.355409, -0.115346)",
        "(-0.280000, 1.359805, -0.107811)",
        "(-0.280000, 1.364455, -0.100905)",
        "(-0.280000, 1.369769, -0.094015)",
        "(-0.280000, 1.375848, -0.087147)",
        "(-0.280000, 1.382792, -0.080347)",
        "(-0.280000, 1.390591, -0.073783)",
        "(-0.280000, 1.398580, -0.068032)",
        "(-0.280000, 1.407561, -0.062563)",
        "(-0.280000, 1.417544, -0.057564)",
        "(-0.280000, 1.428583, -0.053243)",
        "(-0.280000, 1.440633, -0.049854)",
        "(-0.280000, 1.452539, -0.047800)",
        "(-0.280000, 1.465181, -0.046955)",
        "(-0.280000, 1.478194, -0.047502)",
        "(-0.280000, 1.491255, -0.049527)",
        "(-0.280000, 1.504093, -0.053050)",
        "(-0.280000, 1.515705, -0.057750)",
        "(-0.280000, 1.526669, -0.063662)",
        "(-0.280000, 1.536755, -0.070624)",
        "(-0.280000, 1.545825, -0.078471)",
        "(-0.280000, 1.553772, -0.086998)",
        "(-0.280000, 1.560215, -0.095633)",
        "(-0.280000, 1.565631, -0.104605)",
        "(-0.280000, 1.570039, -0.113763)",
        "(-0.280000, 1.573478, -0.122968)",
        "(-0.280000, 1.576028, -0.132173)",
        "(-0.280000, 1.577607, -0.140872)",
        "(-0.280000, 1.578519, -0.149465)",
        "(-0.280000, 1.578825, -0.158001)",
        "(-0.280000, 1.578565, -0.166444)",
        "(-0.280000, 1.577777, -0.174805)",
        "(-0.280000, 1.576497, -0.182582)",
        "(-0.280000, 1.574784, -0.190383)",
        "(-0.280000, 1.572627, -0.198194)",
        "(-0.280000, 1.569982, -0.206069)",
        "(-0.280000, 1.566810, -0.213985)",
        "(-0.280000, 1.563342, -0.221329)",
        "(-0.280000, 1.559301, -0.228779)",
        "(-0.280000, 1.554645, -0.236243)",
        "(-0.280000, 1.549340, -0.243620)",
        "(-0.280000, 1.543323, -0.250863)",
        "(-0.280000, 1.537115, -0.257416)",
        "(-0.280000, 1.530193, -0.263754)",
        "(-0.280000, 1.522572, -0.269744)",
        "(-0.280000, 1.514214, -0.275303)",
        "(-0.280000, 1.505191, -0.280289)",
        "(-0.280000, 1.496169, -0.284451)",
        "(-0.280000, 1.486542, -0.287966)",
        "(-0.280000, 1.476414, -0.290723)",
        "(-0.280000, 1.465937, -0.292633)",
        "(-0.280000, 1.455180, -0.293654)",
        "(-0.280000, 1.444824, -0.293876)",
        "(-0.280000, 1.434422, -0.293246)",
        "(-0.280000, 1.424048, -0.291769)",
        "(-0.280000, 1.413818, -0.289462)",
        "(-0.280000, 1.403847, -0.286362)",
        "(-0.280000, 1.394569, -0.282805)",
        "(-0.280000, 1.385561, -0.278553)",
        "(-0.280000, 1.376896, -0.273651)",
        "(-0.280000, 1.368562, -0.268095)",
        "(-0.280000, 1.361367, -0.261308)",
        "(-0.280000, 1.356069, -0.253751)",
        "(-0.280000, 1.351251, -0.245793)",
        "(-0.280000, 1.346956, -0.237481)",
        "(-0.280000, 1.343223, -0.228870)",
        "(-0.280000, 1.340044, -0.219904)",
        "(-0.280000, 1.337613, -0.211248)",
        "(-0.280000, 1.335718, -0.202271)",
        "(-0.280000, 1.334406, -0.193031)",
        "(-0.280000, 1.333712, -0.183517)",
        "(-0.280000, 1.333682, -0.173796)",
        "(-0.280000, 1.334283, -0.164612)",
        "(-0.280000, 1.335545, -0.155184)",
        "(-0.280000, 1.337514, -0.145611)",
        "(-0.280000, 1.340227, -0.135974)",
        "(-0.280000, 1.343755, -0.126249)",
        "(-0.280000, 1.347783, -0.117258)",
        "(-0.280000, 1.352640, -0.108236)",
        "(-0.280000, 1.358432, -0.099196)",
        "(-0.280000, 1.365256, -0.090209)",
        "(-0.280000, 1.373211, -0.081378)",
        "(-0.280000, 1.381637, -0.073486)",
        "(-0.280000, 1.391431, -0.065792)",
        "(-0.280000, 1.402670, -0.058550)",
        "(-0.280000, 1.415432, -0.052032)",
        "(-0.280000, 1.429593, -0.046613)",
        "(-0.280000, 1.443705, -0.042893)",
        "(-0.280000, 1.458749, -0.040621)",
        "(-0.280000, 1.474344, -0.040023)",
        "(-0.280000, 1.490013, -0.041200)",
        "(-0.280000, 1.505420, -0.044142)",
        "(-0.280000, 1.519564, -0.048501)",
        "(-0.280000, 1.533044, -0.054291)",
        "(-0.280000, 1.545618, -0.061339)",
        "(-0.280000, 1.557182, -0.069495)",
        "(-0.280000, 1.567608, -0.078556)",
        "(-0.280000, 1.576469, -0.087903)",
        "(-0.280000, 1.583818, -0.098206)",
        "(-0.280000, 1.589543, -0.109247)",
        "(-0.280000, 1.594275, -0.120461)",
        "(-0.280000, 1.598100, -0.131909)",
        "(-0.280000, 1.600854, -0.142901)",
        "(-0.280000, 1.602852, -0.154173)",
        "(-0.280000, 1.604051, -0.165783)",
        "(-0.280000, 1.604369, -0.177717)",
        "(-0.280000, 1.603702, -0.189970)",
        "(-0.280000, 1.602065, -0.201715)",
        "(-0.280000, 1.599278, -0.213828)",
        "(-0.280000, 1.595176, -0.226170)",
        "(-0.280000, 1.589665, -0.238582)",
        "(-0.280000, 1.582710, -0.250836)",
        "(-0.280000, 1.574936, -0.261925)",
        "(-0.280000, 1.565873, -0.272567)",
        "(-0.280000, 1.555652, -0.282476)",
        "(-0.280000, 1.544385, -0.291468)",
        "(-0.280000, 1.532205, -0.299399)",
        "(-0.280000, 1.519959, -0.305886)",
        "(-0.280000, 1.507005, -0.311290)",
        "(-0.280000, 1.493735, -0.314705)",
        "(-0.280000, 1.480465, -0.316181)",
        "(-0.280000, 1.467661, -0.316388)",
        "(-0.280000, 1.455926, -0.315532)",
        "(-0.280000, 1.444897, -0.313800)",
        "(-0.280000, 1.434721, -0.311375)",
        "(-0.280000, 1.425516, -0.308458)",
        "(-0.280000, 1.417233, -0.305209)",
        "(-0.280000, 1.409992, -0.301844)",
        "(-0.280000, 1.403588, -0.298427)",
        "(-0.280000, 1.397904, -0.295017)",
        "(-0.280000, 1.392902, -0.291696)",
        "(-0.280000, 1.388504, -0.288507)",
        "(-0.280000, 1.384682, -0.285512)",
        "(-0.280000, 1.381282, -0.282658)",
        "(-0.280000, 1.378281, -0.279978)",
        "(-0.280000, 1.375604, -0.277451)",
        "(-0.280000, 1.373197, -0.275058)",
        "(-0.280000, 1.371096, -0.272871)",
        "(-0.280000, 1.369186, -0.270796)",
        "(-0.280000, 1.367473, -0.268860)",
        "(-0.280000, 1.365928, -0.267050)",
        "(-0.280000, 1.364516, -0.265338)",
        "(-0.280000, 1.363260, -0.263768)",
        "(-0.280000, 1.362123, -0.262304)",
        "(-0.280000, 1.361113, -0.260969)",
        "(-0.280000, 1.360167, -0.259689)",
        "(-0.280000, 1.359312, -0.258503)",
        "(-0.280000, 1.358558, -0.257435)",
        "(-0.280000, 1.357874, -0.256449)",
        "(-0.280000, 1.357244, -0.255522)",
        "(-0.280000, 1.356662, -0.254653)",
        "(-0.280000, 1.356132, -0.253848)",
        "(-0.280000, 1.355664, -0.253127)",
        "(-0.280000, 1.355227, -0.252445)",
        "(-0.280000, 1.354810, -0.251786)",
        "(-0.280000, 1.354369, -0.251080)",
        "(-0.280000, 1.355054, -0.249682)",
        "(-0.280000, 1.356576, -0.247772)",
        "(-0.280000, 1.358055, -0.245775)",
        "(-0.280000, 1.359475, -0.243677)",
        "(-0.280000, 1.360796, -0.241377)",
        "(-0.280000, 1.362019, -0.238888)",
        "(-0.280000, 1.363254, -0.236427)",
        "(-0.280000, 1.364367, -0.233737)",
        "(-0.280000, 1.365360, -0.230832)",
        "(-0.280000, 1.366240, -0.227747)",
        "(-0.280000, 1.367019, -0.224472)",
        "(-0.280000, 1.367817, -0.221314)",
        "(-0.280000, 1.368506, -0.218003)",
        "(-0.280000, 1.369104, -0.214600)",
        "(-0.280000, 1.369607, -0.211073)",
        "(-0.280000, 1.370031, -0.207476)",
        "(-0.280000, 1.370444, -0.204113)",
        "(-0.280000, 1.370753, -0.200650)",
        "(-0.280000, 1.370958, -0.197097)",
        "(-0.280000, 1.371067, -0.193478)",
        "(-0.280000, 1.371084, -0.189744)",
        "(-0.280000, 1.371041, -0.186200)",
        "(-0.280000, 1.370903, -0.182521)",
        "(-0.280000, 1.370688, -0.178656)",
        "(-0.280000, 1.370418, -0.174601)",
        "(-0.280000, 1.370125, -0.170335)",
        "(-0.280000, 1.369800, -0.166152)",
        "(-0.280000, 1.369497, -0.161708)",
        "(-0.280000, 1.369260, -0.157007)",
        "(-0.280000, 1.369139, -0.152002)",
        "(-0.280000, 1.369189, -0.146708)",
        "(-0.280000, 1.369320, -0.141549)",
        "(-0.280000, 1.369717, -0.136049)",
        "(-0.280000, 1.370445, -0.130240)",
        "(-0.280000, 1.371572, -0.124164)",
        "(-0.280000, 1.373187, -0.117798)",
        "(-0.280000, 1.375070, -0.111626)",
        "(-0.280000, 1.377610, -0.105158)",
        "(-0.280000, 1.380944, -0.098416)",
        "(-0.280000, 1.385251, -0.091397)",
        "(-0.280000, 1.390701, -0.084192)",
        "(-0.280000, 1.396661, -0.077527)",
        "(-0.280000, 1.404034, -0.070828)",
        "(-0.280000, 1.412902, -0.064359)",
        "(-0.280000, 1.423238, -0.058447)",
        "(-0.280000, 1.434868, -0.053434)",
        "(-0.280000, 1.446561, -0.049812)",
        "(-0.280000, 1.459098, -0.047406)",
        "(-0.280000, 1.472110, -0.046381)",
        "(-0.280000, 1.485211, -0.046795)",
        "(-0.280000, 1.498064, -0.048597)",
        "(-0.280000, 1.509875, -0.051498)",
        "(-0.280000, 1.521170, -0.055444)",
        "(-0.280000, 1.531799, -0.060260)",
        "(-0.280000, 1.541732, -0.065792)",
        "(-0.280000, 1.550949, -0.071894)",
        "(-0.280000, 1.559093, -0.078117)",
        "(-0.280000, 1.566687, -0.084701)",
        "(-0.280000, 1.573755, -0.091588)",
        "(-0.280000, 1.580333, -0.098754)",
        "(-0.280000, 1.586477, -0.106220)",
        "(-0.280000, 1.591955, -0.113538)",
        "(-0.280000, 1.597082, -0.121158)",
        "(-0.280000, 1.601140, -0.129371)",
        "(-0.280000, 1.604114, -0.138116)",
        "(-0.280000, 1.606515, -0.147116)",
        "(-0.280000, 1.608221, -0.155744)",
        "(-0.280000, 1.609398, -0.164695)",
        "(-0.280000, 1.609995, -0.173939)",
        "(-0.280000, 1.609964, -0.183414)",
        "(-0.280000, 1.609254, -0.193147)",
        "(-0.280000, 1.607932, -0.202395)",
        "(-0.280000, 1.605918, -0.211814)",
        "(-0.280000, 1.603149, -0.221391)",
        "(-0.280000, 1.599586, -0.231009)",
        "(-0.280000, 1.595201, -0.240573)",
        "(-0.280000, 1.590333, -0.249392)",
        "(-0.280000, 1.584654, -0.258090)",
        "(-0.280000, 1.578186, -0.266520)",
        "(-0.280000, 1.570945, -0.274577)",
        "(-0.280000, 1.562978, -0.282145)",
        "(-0.280000, 1.554914, -0.288699)",
        "(-0.280000, 1.546162, -0.294767)",
        "(-0.280000, 1.536784, -0.300242)",
        "(-0.280000, 1.526810, -0.305048)",
        "(-0.280000, 1.516240, -0.309124)",
        "(-0.280000, 1.505903, -0.312187)",
        "(-0.280000, 1.495075, -0.314483)",
        "(-0.280000, 1.483886, -0.315924)",
        "(-0.280000, 1.472358, -0.316450)",
        "(-0.280000, 1.460619, -0.315995)",
        "(-0.280000, 1.449524, -0.314638)",
        "(-0.280000, 1.438248, -0.312308)",
        "(-0.280000, 1.426983, -0.308971)",
        "(-0.280000, 1.415895, -0.304625)",
        "(-0.280000, 1.405087, -0.299266)",
        "(-0.280000, 1.395309, -0.293333)",
        "(-0.280000, 1.385991, -0.286562)",
        "(-0.280000, 1.377234, -0.279005)",
        "(-0.280000, 1.369138, -0.270742)",
        "(-0.280000, 1.362871, -0.261115)",
        "(-0.280000, 1.358668, -0.251127)",
        "(-0.280000, 1.355385, -0.241060)",
        "(-0.280000, 1.353014, -0.231068)",
        "(-0.280000, 1.351476, -0.221217)",
        "(-0.280000, 1.350673, -0.211578)",
        "(-0.280000, 1.350609, -0.202707)",
        "(-0.280000, 1.351024, -0.194035)",
        "(-0.280000, 1.351856, -0.185619)",
        "(-0.280000, 1.353040, -0.177477)",
        "(-0.280000, 1.354537, -0.169515)",
        "(-0.280000, 1.356243, -0.162198)",
        "(-0.280000, 1.358165, -0.154924)",
        "(-0.280000, 1.360310, -0.147673)",
        "(-0.280000, 1.362722, -0.140354)",
        "(-0.280000, 1.365458, -0.132917)",
        "(-0.280000, 1.368299, -0.125912)",
        "(-0.280000, 1.371603, -0.118602)",
        "(-0.280000, 1.375527, -0.110949)",
        "(-0.280000, 1.380258, -0.102948)",
        "(-0.280000, 1.386093, -0.094538)",
        "(-0.280000, 1.392447, -0.086568)",
        "(-0.280000, 1.400303, -0.078344)",
        "(-0.280000, 1.409956, -0.070092)",
        "(-0.280000, 1.421542, -0.062233)",
        "(-0.280000, 1.434910, -0.055310)",
        "(-0.280000, 1.448765, -0.049965)",
        "(-0.280000, 1.463885, -0.046143)",
        "(-0.280000, 1.479740, -0.044139)",
        "(-0.280000, 1.495824, -0.044058)",
        "(-0.280000, 1.511641, -0.045865)",
        "(-0.280000, 1.525563, -0.050869)",
        "(-0.280000, 1.538406, -0.057086)",
        "(-0.280000, 1.549957, -0.064193)",
        "(-0.280000, 1.560177, -0.071914)",
        "(-0.280000, 1.569079, -0.079991)",
        "(-0.280000, 1.576531, -0.087974)",
        "(-0.280000, 1.582894, -0.095932)",
        "(-0.280000, 1.588263, -0.103720)",
        "(-0.280000, 1.592769, -0.111281)",
        "(-0.280000, 1.596525, -0.118569)",
        "(-0.280000, 1.599536, -0.125320)",
        "(-0.280000, 1.602040, -0.131823)",
        "(-0.280000, 1.604100, -0.138068)",
        "(-0.280000, 1.605764, -0.144027)",
        "(-0.280000, 1.607106, -0.149794)"
    ],
    "leftHandPositions": [
        "(-0.280000, 1.475957, 0.041992)",
        "(-0.280000, 1.461285, 0.040206)",
        "(-0.280000, 1.453815, 0.040829)",
        "(-0.280000, 1.446413, 0.041862)",
        "(-0.280000, 1.439425, 0.044509)",
        "(-0.280000, 1.433112, 0.048534)",
        "(-0.280000, 1.427279, 0.052760)",
        "(-0.280000, 1.421969, 0.057156)",
        "(-0.280000, 1.417235, 0.061667)",
        "(-0.280000, 1.413033, 0.066241)",
        "(-0.280000, 1.409350, 0.070810)",
        "(-0.280000, 1.406211, 0.075305)",
        "(-0.280000, 1.403535, 0.079693)",
        "(-0.280000, 1.401277, 0.083928)",
        "(-0.280000, 1.399428, 0.087962)",
        "(-0.280000, 1.397906, 0.091783)",
        "(-0.280000, 1.396668, 0.095366)",
        "(-0.280000, 1.395651, 0.098699)",
        "(-0.280000, 1.394847, 0.101751)",
        "(-0.280000, 1.394185, 0.104530)",
        "(-0.280000, 1.393593, 0.107066)",
        "(-0.280000, 1.393079, 0.109319)",
        "(-0.280000, 1.392588, 0.111310)",
        "(-0.280000, 1.392074, 0.113063)",
        "(-0.280000, 1.391542, 0.114556)",
        "(-0.280000, 1.390952, 0.115815)",
        "(-0.280000, 1.390281, 0.116857)",
        "(-0.280000, 1.389533, 0.117674)",
        "(-0.280000, 1.388681, 0.118296)",
        "(-0.280000, 1.387718, 0.118744)",
        "(-0.280000, 1.386650, 0.119010)",
        "(-0.280000, 1.385486, 0.119100)",
        "(-0.280000, 1.384208, 0.119067)",
        "(-0.280000, 1.382839, 0.118887)",
        "(-0.280000, 1.381376, 0.118600)",
        "(-0.280000, 1.379830, 0.118232)",
        "(-0.280000, 1.378227, 0.117761)",
        "(-0.280000, 1.376580, 0.117212)",
        "(-0.280000, 1.374896, 0.116630)",
        "(-0.280000, 1.373215, 0.115975)",
        "(-0.280000, 1.371542, 0.115291)",
        "(-0.280000, 1.369901, 0.114589)",
        "(-0.280000, 1.368305, 0.113899)",
        "(-0.280000, 1.366789, 0.113194)",
        "(-0.280000, 1.365354, 0.112519)",
        "(-0.280000, 1.364013, 0.111905)",
        "(-0.280000, 1.362796, 0.111320)",
        "(-0.280000, 1.361720, 0.110773)",
        "(-0.280000, 1.360778, 0.110306)",
        "(-0.280000, 1.360016, 0.109846)",
        "(-0.280000, 1.359395, 0.109471)",
        "(-0.280000, 1.358939, 0.109141)",
        "(-0.280000, 1.358661, 0.108813)",
        "(-0.280000, 1.358552, 0.108481)",
        "(-0.280000, 1.358603, 0.108112)",
        "(-0.280000, 1.358778, 0.107713)",
        "(-0.280000, 1.359102, 0.107167)",
        "(-0.280000, 1.359572, 0.106392)",
        "(-0.280000, 1.360201, 0.105290)",
        "(-0.280000, 1.361001, 0.103786)",
        "(-0.280000, 1.361763, 0.102168)",
        "(-0.280000, 1.362798, 0.099956)",
        "(-0.280000, 1.364200, 0.097059)",
        "(-0.280000, 1.366136, 0.093347)",
        "(-0.280000, 1.368855, 0.088657)",
        "(-0.280000, 1.371956, 0.083639)",
        "(-0.280000, 1.376216, 0.077640)",
        "(-0.280000, 1.382434, 0.071296)",
        "(-0.280000, 1.390567, 0.065015)",
        "(-0.280000, 1.399864, 0.058947)",
        "(-0.280000, 1.409461, 0.053748)",
        "(-0.280000, 1.419535, 0.049310)",
        "(-0.280000, 1.429599, 0.045812)",
        "(-0.280000, 1.439286, 0.043259)",
        "(-0.280000, 1.448388, 0.041546)",
        "(-0.280000, 1.456620, 0.040546)",
        "(-0.280000, 1.463978, 0.040084)",
        "(-0.280000, 1.470427, 0.040011)",
        "(-0.280000, 1.475905, 0.040191)",
        "(-0.280000, 1.480478, 0.040514)",
        "(-0.280000, 1.484355, 0.040910)",
        "(-0.280000, 1.487517, 0.041318)",
        "(-0.280000, 1.490086, 0.041705)",
        "(-0.280000, 1.492203, 0.042062)",
        "(-0.280000, 1.493919, 0.042378)",
        "(-0.280000, 1.495308, 0.042650)",
        "(-0.280000, 1.496392, 0.042873)",
        "(-0.280000, 1.497242, 0.043054)",
        "(-0.280000, 1.497885, 0.043195)",
        "(-0.280000, 1.498432, 0.043318)",
        "(-0.280000, 1.498887, 0.043422)",
        "(-0.280000, 1.499295, 0.043516)",
        "(-0.280000, 1.499658, 0.043601)",
        "(-0.280000, 1.499995, 0.043681)",
        "(-0.280000, 1.500355, 0.043768)",
        "(-0.280000, 1.500670, 0.043844)",
        "(-0.280000, 1.501052, 0.043938)",
        "(-0.280000, 1.501548, 0.044062)",
        "(-0.280000, 1.502159, 0.044217)",
        "(-0.280000, 1.503019, 0.044440)",
        "(-0.280000, 1.503946, 0.044688)",
        "(-0.280000, 1.505123, 0.045013)",
        "(-0.280000, 1.506567, 0.045427)",
        "(-0.280000, 1.508346, 0.045961)",
        "(-0.280000, 1.510025, 0.047874)",
        "(-0.280000, 1.511290, 0.050715)",
        "(-0.280000, 1.512560, 0.053596)",
        "(-0.280000, 1.513708, 0.056463)",
        "(-0.280000, 1.514730, 0.059322)",
        "(-0.280000, 1.515558, 0.062126)",
        "(-0.280000, 1.516188, 0.064848)",
        "(-0.280000, 1.516761, 0.067546)",
        "(-0.280000, 1.517177, 0.070149)",
        "(-0.280000, 1.517420, 0.072620)",
        "(-0.280000, 1.517572, 0.074988)",
        "(-0.280000, 1.517721, 0.077267)",
        "(-0.280000, 1.517826, 0.079418)",
        "(-0.280000, 1.517970, 0.081456)",
        "(-0.280000, 1.518237, 0.083421)",
        "(-0.280000, 1.518715, 0.085342)",
        "(-0.280000, 1.519268, 0.087129)",
        "(-0.280000, 1.520173, 0.088942)",
        "(-0.280000, 1.521471, 0.090812)",
        "(-0.280000, 1.523185, 0.092769)",
        "(-0.280000, 1.525330, 0.094859)",
        "(-0.280000, 1.527593, 0.096888)",
        "(-0.280000, 1.530239, 0.099075)",
        "(-0.280000, 1.533263, 0.101475)",
        "(-0.280000, 1.536598, 0.104096)",
        "(-0.280000, 1.540188, 0.106956)",
        "(-0.280000, 1.543749, 0.109803)",
        "(-0.280000, 1.547528, 0.112957)",
        "(-0.280000, 1.551447, 0.116418)",
        "(-0.280000, 1.555447, 0.120185)",
        "(-0.280000, 1.559443, 0.124226)",
        "(-0.280000, 1.563219, 0.128207)",
        "(-0.280000, 1.566947, 0.132469)",
        "(-0.280000, 1.570557, 0.136965)",
        "(-0.280000, 1.573998, 0.141670)",
        "(-0.280000, 1.577246, 0.146580)",
        "(-0.280000, 1.580197, 0.151381)",
        "(-0.280000, 1.582913, 0.156381)",
        "(-0.280000, 1.585350, 0.161531)",
        "(-0.280000, 1.587490, 0.166829)",
        "(-0.280000, 1.589300, 0.172279)",
        "(-0.280000, 1.590753, 0.177533)",
        "(-0.280000, 1.591853, 0.182942)",
        "(-0.280000, 1.592565, 0.188481)",
        "(-0.280000, 1.592861, 0.194141)",
        "(-0.280000, 1.592720, 0.199930)",
        "(-0.280000, 1.592212, 0.205445)",
        "(-0.280000, 1.591255, 0.211069)",
        "(-0.280000, 1.589808, 0.216873)",
        "(-0.280000, 1.587861, 0.222798)",
        "(-0.280000, 1.585391, 0.228852)",
        "(-0.280000, 1.582630, 0.234556)",
        "(-0.280000, 1.579341, 0.240446)",
        "(-0.280000, 1.575500, 0.246509)",
        "(-0.280000, 1.571040, 0.252727)",
        "(-0.280000, 1.565907, 0.259028)",
        "(-0.280000, 1.560592, 0.264783)",
        "(-0.280000, 1.554533, 0.270567)",
        "(-0.280000, 1.547718, 0.276252)",
        "(-0.280000, 1.540225, 0.281655)",
        "(-0.280000, 1.532030, 0.286697)",
        "(-0.280000, 1.523829, 0.290948)",
        "(-0.280000, 1.514985, 0.294739)",
        "(-0.280000, 1.505556, 0.297957)",
        "(-0.280000, 1.495597, 0.300502)",
        "(-0.280000, 1.485197, 0.302280)",
        "(-0.280000, 1.475160, 0.303177)",
        "(-0.280000, 1.464768, 0.303277)",
        "(-0.280000, 1.454177, 0.302513)",
        "(-0.280000, 1.443549, 0.300851)",
        "(-0.280000, 1.432968, 0.298271)",
        "(-0.280000, 1.423172, 0.295006)",
        "(-0.280000, 1.413607, 0.290938)",
        "(-0.280000, 1.404343, 0.286077)",
        "(-0.280000, 1.395560, 0.280519)",
        "(-0.280000, 1.387376, 0.274369)",
        "(-0.280000, 1.380150, 0.268012)",
        "(-0.280000, 1.373526, 0.261250)",
        "(-0.280000, 1.367542, 0.254178)",
        "(-0.280000, 1.362185, 0.246846)",
        "(-0.280000, 1.357460, 0.239330)",
        "(-0.280000, 1.353525, 0.232033)",
        "(-0.280000, 1.350121, 0.224625)",
        "(-0.280000, 1.347231, 0.217123)",
        "(-0.280000, 1.344851, 0.209585)",
        "(-0.280000, 1.342958, 0.202005)",
        "(-0.280000, 1.341602, 0.194794)",
        "(-0.280000, 1.340666, 0.187585)",
        "(-0.280000, 1.340142, 0.180425)",
        "(-0.280000, 1.340019, 0.173270)",
        "(-0.280000, 1.340290, 0.166164)",
        "(-0.280000, 1.340901, 0.159511)",
        "(-0.280000, 1.341861, 0.152877)",
        "(-0.280000, 1.343165, 0.146303)",
        "(-0.280000, 1.344792, 0.139869)",
        "(-0.280000, 1.346732, 0.133572)",
        "(-0.280000, 1.348860, 0.127720)",
        "(-0.280000, 1.351260, 0.121998)",
        "(-0.280000, 1.353942, 0.116379)",
        "(-0.280000, 1.356893, 0.110896)",
        "(-0.280000, 1.360106, 0.105561)",
        "(-0.280000, 1.363403, 0.100630)",
        "(-0.280000, 1.366965, 0.095803)",
        "(-0.280000, 1.370771, 0.091134)",
        "(-0.280000, 1.374887, 0.086616)",
        "(-0.280000, 1.379305, 0.082334)",
        "(-0.280000, 1.383760, 0.078569)",
        "(-0.280000, 1.388530, 0.075073)",
        "(-0.280000, 1.393569, 0.071911)",
        "(-0.280000, 1.398799, 0.069146)",
        "(-0.280000, 1.404208, 0.066789)",
        "(-0.280000, 1.409510, 0.064982)",
        "(-0.280000, 1.414872, 0.063588)",
        "(-0.280000, 1.420199, 0.062619)",
        "(-0.280000, 1.425455, 0.062059)",
        "(-0.280000, 1.430527, 0.061901)",
        "(-0.280000, 1.435228, 0.062145)",
        "(-0.280000, 1.439813, 0.062662)",
        "(-0.280000, 1.444010, 0.063471)",
        "(-0.280000, 1.447772, 0.064510)",
        "(-0.280000, 1.451118, 0.065724)",
        "(-0.280000, 1.454053, 0.067049)",
        "(-0.280000, 1.456569, 0.068428)",
        "(-0.280000, 1.458734, 0.069817)",
        "(-0.280000, 1.460578, 0.071169)",
        "(-0.280000, 1.462098, 0.072444)",
        "(-0.280000, 1.463412, 0.073614)",
        "(-0.280000, 1.464496, 0.074651)",
        "(-0.280000, 1.465379, 0.075531)",
        "(-0.280000, 1.466120, 0.076241)",
        "(-0.280000, 1.466725, 0.076763)",
        "(-0.280000, 1.467235, 0.077087)",
        "(-0.280000, 1.467687, 0.077207)",
        "(-0.280000, 1.468068, 0.077117)",
        "(-0.280000, 1.468398, 0.076819)",
        "(-0.280000, 1.468711, 0.076311)",
        "(-0.280000, 1.468993, 0.075598)",
        "(-0.280000, 1.469262, 0.074686)",
        "(-0.280000, 1.469521, 0.073587)",
        "(-0.280000, 1.469785, 0.072306)",
        "(-0.280000, 1.470040, 0.070857)",
        "(-0.280000, 1.470267, 0.069259)",
        "(-0.280000, 1.470520, 0.067518)",
        "(-0.280000, 1.470763, 0.065654)",
        "(-0.280000, 1.470997, 0.063689)",
        "(-0.280000, 1.471299, 0.061630)",
        "(-0.280000, 1.471632, 0.059499)",
        "(-0.280000, 1.472163, 0.057323)",
        "(-0.280000, 1.473177, 0.055117)",
        "(-0.280000, 1.474870, 0.052923)",
        "(-0.280000, 1.477324, 0.050789)",
        "(-0.280000, 1.480171, 0.048717)",
        "(-0.280000, 1.484147, 0.046830)",
        "(-0.280000, 1.489388, 0.045246)",
        "(-0.280000, 1.495981, 0.044071)",
        "(-0.280000, 1.503558, 0.044584)",
        "(-0.280000, 1.510862, 0.046763)",
        "(-0.280000, 1.518934, 0.049712)",
        "(-0.280000, 1.527487, 0.053500)",
        "(-0.280000, 1.536230, 0.058146)",
        "(-0.280000, 1.544902, 0.063623)",
        "(-0.280000, 1.552742, 0.069433)",
        "(-0.280000, 1.560245, 0.075891)",
        "(-0.280000, 1.567238, 0.082868)",
        "(-0.280000, 1.573671, 0.090301)",
        "(-0.280000, 1.579436, 0.098026)",
        "(-0.280000, 1.584294, 0.105574)",
        "(-0.280000, 1.588584, 0.113322)",
        "(-0.280000, 1.592298, 0.121205)",
        "(-0.280000, 1.595432, 0.129133)",
        "(-0.280000, 1.598023, 0.137129)",
        "(-0.280000, 1.599996, 0.144761)",
        "(-0.280000, 1.601511, 0.152450)",
        "(-0.280000, 1.602584, 0.160283)",
        "(-0.280000, 1.603199, 0.168261)",
        "(-0.280000, 1.603337, 0.176429)",
        "(-0.280000, 1.603004, 0.184258)",
        "(-0.280000, 1.602163, 0.192454)",
        "(-0.280000, 1.600729, 0.201051)",
        "(-0.280000, 1.598581, 0.210132)",
        "(-0.280000, 1.595580, 0.219694)",
        "(-0.280000, 1.591971, 0.228789)",
        "(-0.280000, 1.587297, 0.238373)",
        "(-0.280000, 1.581426, 0.248255)",
        "(-0.280000, 1.574219, 0.258255)",
        "(-0.280000, 1.565584, 0.268119)",
        "(-0.280000, 1.556319, 0.276849)",
        "(-0.280000, 1.545765, 0.285020)",
        "(-0.280000, 1.534079, 0.292316)",
        "(-0.280000, 1.521490, 0.298471)",
        "(-0.280000, 1.508352, 0.303278)",
        "(-0.280000, 1.495647, 0.306523)",
        "(-0.280000, 1.482971, 0.308486)",
        "(-0.280000, 1.470666, 0.309228)",
        "(-0.280000, 1.459053, 0.308893)",
        "(-0.280000, 1.448336, 0.307688)",
        "(-0.280000, 1.438722, 0.305855)",
        "(-0.280000, 1.430108, 0.303583)",
        "(-0.280000, 1.422445, 0.301035)",
        "(-0.280000, 1.415712, 0.298362)",
        "(-0.280000, 1.410447, 0.294583)",
        "(-0.280000, 1.406538, 0.289941)",
        "(-0.280000, 1.403459, 0.285562)",
        "(-0.280000, 1.401136, 0.281465)",
        "(-0.280000, 1.399431, 0.277615)",
        "(-0.280000, 1.398269, 0.274037)",
        "(-0.280000, 1.397529, 0.270710)",
        "(-0.280000, 1.397148, 0.267617)",
        "(-0.280000, 1.397069, 0.264767)",
        "(-0.280000, 1.397236, 0.262163)",
        "(-0.280000, 1.397537, 0.259733)",
        "(-0.280000, 1.397944, 0.257491)",
        "(-0.280000, 1.398419, 0.255434)",
        "(-0.280000, 1.398938, 0.253574)",
        "(-0.280000, 1.399434, 0.251866)",
        "(-0.280000, 1.399888, 0.250319)",
        "(-0.280000, 1.400308, 0.248969)",
        "(-0.280000, 1.400648, 0.247780)",
        "(-0.280000, 1.400894, 0.246760)",
        "(-0.280000, 1.401061, 0.245939)",
        "(-0.280000, 1.401131, 0.245304)",
        "(-0.280000, 1.401109, 0.244869)",
        "(-0.280000, 1.400965, 0.244612)",
        "(-0.280000, 1.400689, 0.244517)",
        "(-0.280000, 1.400292, 0.244596)",
        "(-0.280000, 1.399802, 0.244864)",
        "(-0.280000, 1.399162, 0.245260)",
        "(-0.280000, 1.398416, 0.245810)",
        "(-0.280000, 1.397574, 0.246502)",
        "(-0.280000, 1.396619, 0.247308)",
        "(-0.280000, 1.395576, 0.248224)",
        "(-0.280000, 1.394475, 0.249247)",
        "(-0.280000, 1.393285, 0.250331)",
        "(-0.280000, 1.392052, 0.251483)",
        "(-0.280000, 1.390808, 0.252697)",
        "(-0.280000, 1.389525, 0.253924)",
        "(-0.280000, 1.388235, 0.255156)",
        "(-0.280000, 1.386970, 0.256390)",
        "(-0.280000, 1.385751, 0.257606)",
        "(-0.280000, 1.384559, 0.258767)",
        "(-0.280000, 1.383429, 0.259866)",
        "(-0.280000, 1.382391, 0.260901)",
        "(-0.280000, 1.381409, 0.261821)",
        "(-0.280000, 1.380510, 0.262626)",
        "(-0.280000, 1.379689, 0.263287)",
        "(-0.280000, 1.378933, 0.263789)",
        "(-0.280000, 1.378277, 0.264158)",
        "(-0.280000, 1.377673, 0.264343)",
        "(-0.280000, 1.377051, 0.264290)",
        "(-0.280000, 1.376388, 0.263989)",
        "(-0.280000, 1.375654, 0.263435)",
        "(-0.280000, 1.374894, 0.262717)",
        "(-0.280000, 1.373976, 0.261742)",
        "(-0.280000, 1.372876, 0.260530)",
        "(-0.280000, 1.371553, 0.259030)",
        "(-0.280000, 1.370020, 0.257232)",
        "(-0.280000, 1.368490, 0.255369)",
        "(-0.280000, 1.366746, 0.253155)",
        "(-0.280000, 1.364849, 0.250628)",
        "(-0.280000, 1.362832, 0.247792)",
        "(-0.280000, 1.360708, 0.244618)",
        "(-0.280000, 1.358714, 0.241440)",
        "(-0.280000, 1.356690, 0.237988)",
        "(-0.280000, 1.354710, 0.234353)",
        "(-0.280000, 1.352810, 0.230575)",
        "(-0.280000, 1.351034, 0.226737)",
        "(-0.280000, 1.349479, 0.223073)",
        "(-0.280000, 1.348039, 0.219365)",
        "(-0.280000, 1.346735, 0.215679)",
        "(-0.280000, 1.345584, 0.212085)",
        "(-0.280000, 1.344569, 0.208569)",
        "(-0.280000, 1.343714, 0.205271)",
        "(-0.280000, 1.342980, 0.202105)",
        "(-0.280000, 1.342352, 0.199057)",
        "(-0.280000, 1.341829, 0.196176)",
        "(-0.280000, 1.341405, 0.193507)",
        "(-0.280000, 1.341062, 0.191035)",
        "(-0.280000, 1.340791, 0.188761)",
        "(-0.280000, 1.340582, 0.186730)",
        "(-0.280000, 1.340421, 0.184881)",
        "(-0.280000, 1.340299, 0.183211)",
        "(-0.280000, 1.340209, 0.181743)",
        "(-0.280000, 1.340140, 0.180368)",
        "(-0.280000, 1.340088, 0.179060)",
        "(-0.280000, 1.340050, 0.177751)",
        "(-0.280000, 1.340023, 0.176352)",
        "(-0.280000, 1.340012, 0.174998)",
        "(-0.280000, 1.340016, 0.173508)",
        "(-0.280000, 1.340041, 0.171881)",
        "(-0.280000, 1.340093, 0.170028)",
        "(-0.280000, 1.340183, 0.167971)",
        "(-0.280000, 1.340303, 0.165960)",
        "(-0.280000, 1.340477, 0.163680)",
        "(-0.280000, 1.340720, 0.161132)",
        "(-0.280000, 1.341045, 0.158340)",
        "(-0.280000, 1.341479, 0.155241)",
        "(-0.280000, 1.341983, 0.152176)",
        "(-0.280000, 1.342630, 0.148788)",
        "(-0.280000, 1.343466, 0.144999)",
        "(-0.280000, 1.344523, 0.140840)",
        "(-0.280000, 1.345820, 0.136391)",
        "(-0.280000, 1.347245, 0.132079)",
        "(-0.280000, 1.348921, 0.127566)",
        "(-0.280000, 1.350829, 0.122970)",
        "(-0.280000, 1.352942, 0.118392)",
        "(-0.280000, 1.355201, 0.113961)",
        "(-0.280000, 1.357458, 0.109914)",
        "(-0.280000, 1.359785, 0.106068)",
        "(-0.280000, 1.362117, 0.102495)",
        "(-0.280000, 1.364393, 0.099240)",
        "(-0.280000, 1.366615, 0.096257)",
        "(-0.280000, 1.368734, 0.093570)",
        "(-0.280000, 1.370732, 0.091166)",
        "(-0.280000, 1.372576, 0.089048)",
        "(-0.280000, 1.374262, 0.087190)",
        "(-0.280000, 1.375779, 0.085578)",
        "(-0.280000, 1.377132, 0.084187)",
        "(-0.280000, 1.378342, 0.082978)",
        "(-0.280000, 1.379403, 0.081943)",
        "(-0.280000, 1.380295, 0.081092)",
        "(-0.280000, 1.381093, 0.080344)",
        "(-0.280000, 1.381796, 0.079696)",
        "(-0.280000, 1.382403, 0.079143)",
        "(-0.280000, 1.382978, 0.078626)",
        "(-0.280000, 1.383522, 0.078143)",
        "(-0.280000, 1.384070, 0.077662)",
        "(-0.280000, 1.384636, 0.077171)",
        "(-0.280000, 1.385274, 0.076624)",
        "(-0.280000, 1.386021, 0.075992)",
        "(-0.280000, 1.386966, 0.075208)",
        "(-0.280000, 1.388113, 0.074275)",
        "(-0.280000, 1.389290, 0.073341)",
        "(-0.280000, 1.390748, 0.072214)",
        "(-0.280000, 1.392516, 0.070891)",
        "(-0.280000, 1.394624, 0.069375)",
        "(-0.280000, 1.397140, 0.067648)",
        "(-0.280000, 1.399735, 0.065956)",
        "(-0.280000, 1.402819, 0.064058)",
        "(-0.280000, 1.406436, 0.061981)",
        "(-0.280000, 1.410686, 0.059733)",
        "(-0.280000, 1.415620, 0.057371)",
        "(-0.280000, 1.420693, 0.055203)",
        "(-0.280000, 1.426607, 0.052991)",
        "(-0.280000, 1.433368, 0.050856)",
        "(-0.280000, 1.440928, 0.048942)",
        "(-0.280000, 1.449310, 0.047377)",
        "(-0.280000, 1.457687, 0.046378)",
        "(-0.280000, 1.466821, 0.045918)",
        "(-0.280000, 1.476601, 0.046145)",
        "(-0.280000, 1.486855, 0.047186)",
        "(-0.280000, 1.497374, 0.049131)",
        "(-0.280000, 1.507367, 0.051840)",
        "(-0.280000, 1.517554, 0.055523)",
        "(-0.280000, 1.527604, 0.060148)",
        "(-0.280000, 1.537380, 0.065661)",
        "(-0.280000, 1.546752, 0.071980)",
        "(-0.280000, 1.555148, 0.078586)",
        "(-0.280000, 1.563135, 0.085832)",
        "(-0.280000, 1.570636, 0.093646)",
        "(-0.280000, 1.577597, 0.101968)",
        "(-0.280000, 1.583998, 0.110767)",
        "(-0.280000, 1.589569, 0.119484)",
        "(-0.280000, 1.594629, 0.128653)",
        "(-0.280000, 1.598397, 0.138445)",
        "(-0.280000, 1.600836, 0.148728)",
        "(-0.280000, 1.602468, 0.159242)",
        "(-0.280000, 1.603243, 0.169281)",
        "(-0.280000, 1.603258, 0.179587)",
        "(-0.280000, 1.602454, 0.190125)",
        "(-0.280000, 1.600774, 0.200827)",
        "(-0.280000, 1.598141, 0.211703)",
        "(-0.280000, 1.594783, 0.221876)",
        "(-0.280000, 1.590443, 0.232140)",
        "(-0.280000, 1.585017, 0.242443)",
        "(-0.280000, 1.578486, 0.252570)",
        "(-0.280000, 1.570842, 0.262346)",
        "(-0.280000, 1.562708, 0.271009)",
        "(-0.280000, 1.553581, 0.279133)",
        "(-0.280000, 1.543536, 0.286543)",
        "(-0.280000, 1.532639, 0.293104)",
        "(-0.280000, 1.521039, 0.298663)",
        "(-0.280000, 1.509598, 0.302888)",
        "(-0.280000, 1.497658, 0.306096)",
        "(-0.280000, 1.485380, 0.308208)",
        "(-0.280000, 1.472982, 0.309174)",
        "(-0.280000, 1.460596, 0.308996)",
        "(-0.280000, 1.448987, 0.307786)",
        "(-0.280000, 1.437574, 0.305587)",
        "(-0.280000, 1.426504, 0.302448)",
        "(-0.280000, 1.415876, 0.298432)",
        "(-0.280000, 1.405814, 0.293635)",
        "(-0.280000, 1.396827, 0.288432)",
        "(-0.280000, 1.388423, 0.282666)",
        "(-0.280000, 1.380660, 0.276438)",
        "(-0.280000, 1.373597, 0.269871)",
        "(-0.280000, 1.367211, 0.263034)",
        "(-0.280000, 1.361705, 0.256283)",
        "(-0.280000, 1.356766, 0.249368)",
        "(-0.280000, 1.352334, 0.242260)",
        "(-0.280000, 1.348428, 0.235040)",
        "(-0.280000, 1.346244, 0.227228)",
        "(-0.280000, 1.345628, 0.219459)",
        "(-0.280000, 1.345501, 0.211811)",
        "(-0.280000, 1.345841, 0.204336)",
        "(-0.280000, 1.346633, 0.197040)",
        "(-0.280000, 1.347846, 0.189968)",
        "(-0.280000, 1.349466, 0.183503)",
        "(-0.280000, 1.351403, 0.177230)",
        "(-0.280000, 1.353621, 0.171181)",
        "(-0.280000, 1.356082, 0.165363)",
        "(-0.280000, 1.358769, 0.159745)",
        "(-0.280000, 1.361581, 0.154690)",
        "(-0.280000, 1.364523, 0.149814)",
        "(-0.280000, 1.367563, 0.145125)",
        "(-0.280000, 1.370699, 0.140582)",
        "(-0.280000, 1.373908, 0.136170)",
        "(-0.280000, 1.377033, 0.132183)",
        "(-0.280000, 1.380212, 0.128231)",
        "(-0.280000, 1.383417, 0.124346)",
        "(-0.280000, 1.386649, 0.120508)",
        "(-0.280000, 1.389926, 0.116692)",
        "(-0.280000, 1.393051, 0.113137)",
        "(-0.280000, 1.396224, 0.109554)",
        "(-0.280000, 1.399488, 0.105913)",
        "(-0.280000, 1.402859, 0.102224)",
        "(-0.280000, 1.406368, 0.098488)",
        "(-0.280000, 1.409801, 0.094891)",
        "(-0.280000, 1.413454, 0.091215)",
        "(-0.280000, 1.417369, 0.087488)",
        "(-0.280000, 1.421612, 0.083718)",
        "(-0.280000, 1.426242, 0.079944)",
        "(-0.280000, 1.430916, 0.076372)",
        "(-0.280000, 1.436110, 0.072838)",
        "(-0.280000, 1.441847, 0.069433)",
        "(-0.280000, 1.448099, 0.066261)",
        "(-0.280000, 1.454893, 0.063397)",
        "(-0.280000, 1.461728, 0.060971)",
        "(-0.280000, 1.469100, 0.058989)",
        "(-0.280000, 1.476947, 0.057555)",
        "(-0.280000, 1.485355, 0.056771)",
        "(-0.280000, 1.494061, 0.056718)",
        "(-0.280000, 1.502391, 0.057295)",
        "(-0.280000, 1.510880, 0.058638)",
        "(-0.280000, 1.519447, 0.060800)",
        "(-0.280000, 1.527963, 0.063801)",
        "(-0.280000, 1.536317, 0.067634)",
        "(-0.280000, 1.543924, 0.071937)",
        "(-0.280000, 1.551223, 0.076968)",
        "(-0.280000, 1.558157, 0.082708)",
        "(-0.280000, 1.564632, 0.089087)",
        "(-0.280000, 1.570558, 0.095996)",
        "(-0.280000, 1.575645, 0.102963)",
        "(-0.280000, 1.580225, 0.110303)",
        "(-0.280000, 1.584274, 0.117899)",
        "(-0.280000, 1.587806, 0.125748)",
        "(-0.280000, 1.590792, 0.133771)",
        "(-0.280000, 1.593103, 0.141468)",
        "(-0.280000, 1.594925, 0.149270)",
        "(-0.280000, 1.596254, 0.157147)",
        "(-0.280000, 1.597091, 0.165071)",
        "(-0.280000, 1.597437, 0.173098)",
        "(-0.280000, 1.597301, 0.180720)",
        "(-0.280000, 1.596695, 0.188502)",
        "(-0.280000, 1.595576, 0.196483)",
        "(-0.280000, 1.593868, 0.204756)",
        "(-0.280000, 1.591492, 0.213314)",
        "(-0.280000, 1.588648, 0.221391)",
        "(-0.280000, 1.585010, 0.229819)",
        "(-0.280000, 1.580474, 0.238504)",
        "(-0.280000, 1.574916, 0.247369)",
        "(-0.280000, 1.568208, 0.256302)",
        "(-0.280000, 1.560975, 0.264391)",
        "(-0.280000, 1.552565, 0.272292)",
        "(-0.280000, 1.542940, 0.279791)",
        "(-0.280000, 1.532190, 0.286606)",
        "(-0.280000, 1.520482, 0.292475)",
        "(-0.280000, 1.508741, 0.296961)",
        "(-0.280000, 1.496306, 0.300349)",
        "(-0.280000, 1.483455, 0.302493)",
        "(-0.280000, 1.470385, 0.303327)",
        "(-0.280000, 1.457413, 0.302840)",
        "(-0.280000, 1.445296, 0.301187)",
        "(-0.280000, 1.433525, 0.298430)",
        "(-0.280000, 1.422299, 0.294672)",
        "(-0.280000, 1.411751, 0.290040)",
        "(-0.280000, 1.401916, 0.284640)",
        "(-0.280000, 1.393162, 0.278821)",
        "(-0.280000, 1.385103, 0.272472)",
        "(-0.280000, 1.377785, 0.265710)",
        "(-0.280000, 1.371162, 0.258578)",
        "(-0.280000, 1.365246, 0.251168)",
        "(-0.280000, 1.360210, 0.243844)",
        "(-0.280000, 1.355748, 0.236292)",
        "(-0.280000, 1.351838, 0.228516)",
        "(-0.280000, 1.348504, 0.220600)",
        "(-0.280000, 1.345705, 0.212480)",
        "(-0.280000, 1.343555, 0.204615)",
        "(-0.280000, 1.341907, 0.196628)",
        "(-0.280000, 1.340765, 0.188531)",
        "(-0.280000, 1.340142, 0.180424)",
        "(-0.280000, 1.340032, 0.172315)",
        "(-0.280000, 1.340400, 0.164628)",
        "(-0.280000, 1.341236, 0.156909)",
        "(-0.280000, 1.342550, 0.149185)",
        "(-0.280000, 1.344366, 0.141424)",
        "(-0.280000, 1.346703, 0.133659)",
        "(-0.280000, 1.349387, 0.126396)",
        "(-0.280000, 1.352591, 0.119122)",
        "(-0.280000, 1.356349, 0.111860)",
        "(-0.280000, 1.360674, 0.104676)",
        "(-0.280000, 1.365621, 0.097570)",
        "(-0.280000, 1.370826, 0.091056)",
        "(-0.280000, 1.376698, 0.084630)",
        "(-0.280000, 1.383266, 0.078370)",
        "(-0.280000, 1.390621, 0.072311)",
        "(-0.280000, 1.398809, 0.066550)",
        "(-0.280000, 1.407119, 0.061606)",
        "(-0.280000, 1.416298, 0.057066)",
        "(-0.280000, 1.426329, 0.053087)",
        "(-0.280000, 1.437014, 0.049872)",
        "(-0.280000, 1.448277, 0.047539)",
        "(-0.280000, 1.459200, 0.046257)",
        "(-0.280000, 1.470607, 0.045917)",
        "(-0.280000, 1.482203, 0.046611)",
        "(-0.280000, 1.493667, 0.048343)",
        "(-0.280000, 1.504777, 0.051054)",
        "(-0.280000, 1.514959, 0.054492)",
        "(-0.280000, 1.524653, 0.058687)",
        "(-0.280000, 1.533676, 0.063491)",
        "(-0.280000, 1.541968, 0.068771)",
        "(-0.280000, 1.549440, 0.074352)",
        "(-0.280000, 1.555884, 0.079900)",
        "(-0.280000, 1.561597, 0.085494)",
        "(-0.280000, 1.566581, 0.090996)",
        "(-0.280000, 1.570864, 0.096285)",
        "(-0.280000, 1.574561, 0.101357)",
        "(-0.280000, 1.577678, 0.106078)",
        "(-0.280000, 1.580357, 0.110533)",
        "(-0.280000, 1.582630, 0.114667)",
        "(-0.280000, 1.584581, 0.118528)",
        "(-0.280000, 1.586242, 0.122097)",
        "(-0.280000, 1.587627, 0.125312)",
        "(-0.280000, 1.588808, 0.128263)",
        "(-0.280000, 1.589815, 0.130961)",
        "(-0.280000, 1.590652, 0.133356)",
        "(-0.280000, 1.591365, 0.135525)",
        "(-0.280000, 1.591966, 0.137464)",
        "(-0.280000, 1.592461, 0.139148)",
        "(-0.280000, 1.592885, 0.140661)",
        "(-0.280000, 1.593244, 0.142000)",
        "(-0.280000, 1.593543, 0.143166)",
        "(-0.280000, 1.593810, 0.144244)",
        "(-0.280000, 1.594036, 0.145190)",
        "(-0.280000, 1.594221, 0.146029)",
        "(-0.280000, 1.594348, 0.146855)",
        "(-0.280000, 1.594368, 0.147632)",
        "(-0.280000, 1.594249, 0.148345)",
        "(-0.280000, 1.593986, 0.149082)",
        "(-0.280000, 1.593567, 0.149846)",
        "(-0.280000, 1.592981, 0.150614)",
        "(-0.280000, 1.592230, 0.151427)",
        "(-0.280000, 1.591307, 0.152216)",
        "(-0.280000, 1.590221, 0.152978)",
        "(-0.280000, 1.588992, 0.153734)",
        "(-0.280000, 1.587642, 0.154562)",
        "(-0.280000, 1.586186, 0.155414)",
        "(-0.280000, 1.584637, 0.156223)",
        "(-0.280000, 1.583024, 0.157088)",
        "(-0.280000, 1.581377, 0.158021)",
        "(-0.280000, 1.579724, 0.159016)",
        "(-0.280000, 1.578086, 0.160142)",
        "(-0.280000, 1.576474, 0.161276)",
        "(-0.280000, 1.574933, 0.162564)",
        "(-0.280000, 1.573476, 0.164054)",
        "(-0.280000, 1.572122, 0.165754)",
        "(-0.280000, 1.570882, 0.167641)",
        "(-0.280000, 1.569747, 0.169527)",
        "(-0.280000, 1.568743, 0.171634)",
        "(-0.280000, 1.567872, 0.173944)",
        "(-0.280000, 1.567125, 0.176495)",
        "(-0.280000, 1.566496, 0.179277)",
        "(-0.280000, 1.565995, 0.181989)",
        "(-0.280000, 1.565597, 0.184974)",
        "(-0.280000, 1.565278, 0.188245)",
        "(-0.280000, 1.565007, 0.191820)",
        "(-0.280000, 1.564742, 0.195745)",
        "(-0.280000, 1.564539, 0.199642)",
        "(-0.280000, 1.564284, 0.203886)",
        "(-0.280000, 1.563944, 0.208419)",
        "(-0.280000, 1.563491, 0.213216)",
        "(-0.280000, 1.562901, 0.218211)",
        "(-0.280000, 1.562293, 0.223087)",
        "(-0.280000, 1.561523, 0.228131)",
        "(-0.280000, 1.560578, 0.233286)",
        "(-0.280000, 1.559458, 0.238489)",
        "(-0.280000, 1.558118, 0.243781)",
        "(-0.280000, 1.556710, 0.248923)",
        "(-0.280000, 1.555044, 0.254120)",
        "(-0.280000, 1.553067, 0.259402)",
        "(-0.280000, 1.550777, 0.264711)",
        "(-0.280000, 1.548118, 0.270044)",
        "(-0.280000, 1.545351, 0.275178)",
        "(-0.280000, 1.542138, 0.280353)",
        "(-0.280000, 1.538490, 0.285506)",
        "(-0.280000, 1.534321, 0.290663)",
        "(-0.280000, 1.529231, 0.294879)",
        "(-0.280000, 1.523633, 0.297536)",
        "(-0.280000, 1.517674, 0.300028)",
        "(-0.280000, 1.511443, 0.302285)",
        "(-0.280000, 1.505014, 0.304259)",
        "(-0.280000, 1.498331, 0.305946)",
        "(-0.280000, 1.491927, 0.307228)",
        "(-0.280000, 1.485277, 0.308220)",
        "(-0.280000, 1.478417, 0.308892)",
        "(-0.280000, 1.471316, 0.309217)",
        "(-0.280000, 1.463920, 0.309156)",
        "(-0.280000, 1.456896, 0.308720)",
        "(-0.280000, 1.449572, 0.307872)",
        "(-0.280000, 1.442023, 0.306566)",
        "(-0.280000, 1.434350, 0.304778)",
        "(-0.280000, 1.426613, 0.302484)",
        "(-0.280000, 1.419341, 0.299855)",
        "(-0.280000, 1.412011, 0.296710)",
        "(-0.280000, 1.404671, 0.293024)",
        "(-0.280000, 1.397406, 0.288795)",
        "(-0.280000, 1.390319, 0.284050)",
        "(-0.280000, 1.383866, 0.279125)",
        "(-0.280000, 1.377579, 0.273689)",
        "(-0.280000, 1.371506, 0.267736)",
        "(-0.280000, 1.365666, 0.261228)",
        "(-0.280000, 1.360148, 0.254200)",
        "(-0.280000, 1.355352, 0.247206)",
        "(-0.280000, 1.350903, 0.239735)",
        "(-0.280000, 1.346873, 0.231840)",
        "(-0.280000, 1.343345, 0.223628)",
        "(-0.280000, 1.340363, 0.215178)",
        "(-0.280000, 1.338070, 0.207040)",
        "(-0.280000, 1.336301, 0.198821)",
        "(-0.280000, 1.335068, 0.190672)",
        "(-0.280000, 1.334347, 0.182634)",
        "(-0.280000, 1.334108, 0.174783)",
        "(-0.280000, 1.334297, 0.167483)",
        "(-0.280000, 1.335452, 0.160436)",
        "(-0.280000, 1.337546, 0.153799)",
        "(-0.280000, 1.339766, 0.147535)",
        "(-0.280000, 1.342092, 0.141537)",
        "(-0.280000, 1.344413, 0.136051)",
        "(-0.280000, 1.346760, 0.130802)",
        "(-0.280000, 1.349140, 0.125735)",
        "(-0.280000, 1.351553, 0.120837)",
        "(-0.280000, 1.354008, 0.116102)",
        "(-0.280000, 1.356419, 0.111717)",
        "(-0.280000, 1.358931, 0.107445)",
        "(-0.280000, 1.361568, 0.103330)",
        "(-0.280000, 1.364411, 0.099329)",
        "(-0.280000, 1.367473, 0.095496)",
        "(-0.280000, 1.370575, 0.092089)",
        "(-0.280000, 1.373925, 0.088866)",
        "(-0.280000, 1.377491, 0.085885)",
        "(-0.280000, 1.381244, 0.083180)",
        "(-0.280000, 1.385199, 0.080741)",
        "(-0.280000, 1.389130, 0.078749)",
        "(-0.280000, 1.393209, 0.077022)",
        "(-0.280000, 1.397394, 0.075571)",
        "(-0.280000, 1.401712, 0.074363)",
        "(-0.280000, 1.406118, 0.073403)",
        "(-0.280000, 1.410368, 0.072802)",
        "(-0.280000, 1.414726, 0.072373)",
        "(-0.280000, 1.419153, 0.072115)",
        "(-0.280000, 1.423664, 0.071992)",
        "(-0.280000, 1.428315, 0.071979)",
        "(-0.280000, 1.432797, 0.072171)",
        "(-0.280000, 1.437444, 0.072415)",
        "(-0.280000, 1.442339, 0.072703)",
        "(-0.280000, 1.447509, 0.073041)",
        "(-0.280000, 1.452966, 0.073449)",
        "(-0.280000, 1.458238, 0.074019)",
        "(-0.280000, 1.463867, 0.074680)",
        "(-0.280000, 1.469802, 0.075481)",
        "(-0.280000, 1.476040, 0.076478)",
        "(-0.280000, 1.482512, 0.077718)",
        "(-0.280000, 1.488621, 0.079125)",
        "(-0.280000, 1.494913, 0.080786)",
        "(-0.280000, 1.501275, 0.082707)",
        "(-0.280000, 1.507774, 0.084950)",
        "(-0.280000, 1.514276, 0.087499)",
        "(-0.280000, 1.520374, 0.090131)",
        "(-0.280000, 1.526451, 0.093040)",
        "(-0.280000, 1.532474, 0.096231)",
        "(-0.280000, 1.538449, 0.099731)",
        "(-0.280000, 1.544322, 0.103528)",
        "(-0.280000, 1.549822, 0.107336)",
        "(-0.280000, 1.555240, 0.111455)",
        "(-0.280000, 1.560505, 0.115841)",
        "(-0.280000, 1.565592, 0.120505)",
        "(-0.280000, 1.570494, 0.125454)",
        "(-0.280000, 1.575038, 0.130352)",
        "(-0.280000, 1.579360, 0.135490)",
        "(-0.280000, 1.583466, 0.140913)",
        "(-0.280000, 1.587311, 0.146577)",
        "(-0.280000, 1.590866, 0.152470)",
        "(-0.280000, 1.594093, 0.158298)",
        "(-0.280000, 1.597039, 0.164394)",
        "(-0.280000, 1.599668, 0.170769)",
        "(-0.280000, 1.601928, 0.177522)",
        "(-0.280000, 1.602982, 0.184555)",
        "(-0.280000, 1.602325, 0.191198)",
        "(-0.280000, 1.601293, 0.198059)",
        "(-0.280000, 1.599850, 0.205116)",
        "(-0.280000, 1.597963, 0.212320)",
        "(-0.280000, 1.595577, 0.219701)",
        "(-0.280000, 1.592891, 0.226644)",
        "(-0.280000, 1.589678, 0.233732)",
        "(-0.280000, 1.585929, 0.240854)",
        "(-0.280000, 1.581578, 0.248022)",
        "(-0.280000, 1.576617, 0.255137)",
        "(-0.280000, 1.571457, 0.261625)",
        "(-0.280000, 1.565657, 0.268042)",
        "(-0.280000, 1.559190, 0.274318)",
        "(-0.280000, 1.552051, 0.280357)",
        "(-0.280000, 1.544192, 0.286102)",
        "(-0.280000, 1.536252, 0.291082)",
        "(-0.280000, 1.527614, 0.295679)",
        "(-0.280000, 1.518241, 0.299806)",
        "(-0.280000, 1.508210, 0.303313)",
        "(-0.280000, 1.497263, 0.304213)",
        "(-0.280000, 1.486866, 0.304077)",
        "(-0.280000, 1.476385, 0.303110)",
        "(-0.280000, 1.465991, 0.301311)",
        "(-0.280000, 1.455759, 0.298688)",
        "(-0.280000, 1.445843, 0.295292)",
        "(-0.280000, 1.436918, 0.291352)",
        "(-0.280000, 1.428354, 0.286833)",
        "(-0.280000, 1.420248, 0.281822)",
        "(-0.280000, 1.412709, 0.276441)",
        "(-0.280000, 1.405720, 0.270758)",
        "(-0.280000, 1.399618, 0.265127)",
        "(-0.280000, 1.393990, 0.259402)",
        "(-0.280000, 1.388853, 0.253700)",
        "(-0.280000, 1.384159, 0.248081)",
        "(-0.280000, 1.379872, 0.242628)",
        "(-0.280000, 1.376045, 0.237553)",
        "(-0.280000, 1.372437, 0.232658)",
        "(-0.280000, 1.369007, 0.227968)",
        "(-0.280000, 1.365714, 0.223481)",
        "(-0.280000, 1.362517, 0.219204)",
        "(-0.280000, 1.359426, 0.215230)",
        "(-0.280000, 1.356370, 0.211422)",
        "(-0.280000, 1.353300, 0.207659)",
        "(-0.280000, 1.350233, 0.203926)",
        "(-0.280000, 1.347207, 0.200257)",
        "(-0.280000, 1.344249, 0.196746)",
        "(-0.280000, 1.341365, 0.193238)",
        "(-0.280000, 1.338599, 0.189735)",
        "(-0.280000, 1.335938, 0.186231)",
        "(-0.280000, 1.334352, 0.182723)",
        "(-0.280000, 1.334193, 0.179406)",
        "(-0.280000, 1.334118, 0.176306)",
        "(-0.280000, 1.334113, 0.173470)",
        "(-0.280000, 1.334159, 0.170899)",
        "(-0.280000, 1.334245, 0.168548)",
        "(-0.280000, 1.334357, 0.166440)",
        "(-0.280000, 1.334483, 0.164576)",
        "(-0.280000, 1.334617, 0.162928)",
        "(-0.280000, 1.334754, 0.161452)",
        "(-0.280000, 1.334886, 0.160170)",
        "(-0.280000, 1.335011, 0.159056)",
        "(-0.280000, 1.335130, 0.158065)",
        "(-0.280000, 1.335234, 0.157242)",
        "(-0.280000, 1.335325, 0.156563)",
        "(-0.280000, 1.335401, 0.156005)",
        "(-0.280000, 1.335470, 0.155520)",
        "(-0.280000, 1.335523, 0.155154)",
        "(-0.280000, 1.335570, 0.154837)",
        "(-0.280000, 1.335610, 0.154569)",
        "(-0.280000, 1.335643, 0.154347)",
        "(-0.280000, 1.335681, 0.154103)",
        "(-0.280000, 1.335715, 0.153884)",
        "(-0.280000, 1.335749, 0.153663)",
        "(-0.280000, 1.335795, 0.153373)",
        "(-0.280000, 1.335854, 0.153012)",
        "(-0.280000, 1.335917, 0.152626)",
        "(-0.280000, 1.336005, 0.152099)",
        "(-0.280000, 1.336129, 0.151383)",
        "(-0.280000, 1.336295, 0.150452)",
        "(-0.280000, 1.336541, 0.149144)",
        "(-0.280000, 1.336823, 0.147721)",
        "(-0.280000, 1.337212, 0.145877)",
        "(-0.280000, 1.337739, 0.143566)",
        "(-0.280000, 1.338426, 0.140799)",
        "(-0.280000, 1.339303, 0.137583)",
        "(-0.280000, 1.340261, 0.134387)",
        "(-0.280000, 1.342004, 0.130977)",
        "(-0.280000, 1.344554, 0.127470)",
        "(-0.280000, 1.347183, 0.123711)",
        "(-0.280000, 1.349935, 0.119671)",
        "(-0.280000, 1.352630, 0.115772)",
        "(-0.280000, 1.355454, 0.111650)",
        "(-0.280000, 1.358447, 0.107321)",
        "(-0.280000, 1.361603, 0.102879)",
        "(-0.280000, 1.364909, 0.098419)",
        "(-0.280000, 1.368172, 0.094255)",
        "(-0.280000, 1.371565, 0.090198)",
        "(-0.280000, 1.375030, 0.086355)",
        "(-0.280000, 1.378513, 0.082717)",
        "(-0.280000, 1.381871, 0.079339)",
        "(-0.280000, 1.384946, 0.076277)",
        "(-0.280000, 1.387802, 0.073394)",
        "(-0.280000, 1.390345, 0.070707)",
        "(-0.280000, 1.392540, 0.068197)",
        "(-0.280000, 1.394403, 0.065809)",
        "(-0.280000, 1.395946, 0.063512)",
        "(-0.280000, 1.397184, 0.061284)",
        "(-0.280000, 1.398487, 0.059778)",
        "(-0.280000, 1.399889, 0.058932)",
        "(-0.280000, 1.401091, 0.058225)",
        "(-0.280000, 1.402134, 0.057625)",
        "(-0.280000, 1.403054, 0.057106)",
        "(-0.280000, 1.403893, 0.056642)",
        "(-0.280000, 1.404715, 0.056193)",
        "(-0.280000, 1.405624, 0.055707)",
        "(-0.280000, 1.406558, 0.055216)",
        "(-0.280000, 1.407691, 0.054633)",
        "(-0.280000, 1.409195, 0.053879)",
        "(-0.280000, 1.411146, 0.052937)",
        "(-0.280000, 1.413642, 0.051787)",
        "(-0.280000, 1.416359, 0.050604)",
        "(-0.280000, 1.419889, 0.049172)",
        "(-0.280000, 1.424304, 0.047541)",
        "(-0.280000, 1.429696, 0.045783)",
        "(-0.280000, 1.435978, 0.044045)",
        "(-0.280000, 1.442314, 0.042617)",
        "(-0.280000, 1.449357, 0.041401)",
        "(-0.280000, 1.456839, 0.040526)",
        "(-0.280000, 1.464505, 0.040066)",
        "(-0.280000, 1.472183, 0.040044)",
        "(-0.280000, 1.479296, 0.040415)",
        "(-0.280000, 1.486067, 0.041121)",
        "(-0.280000, 1.492343, 0.042087)",
        "(-0.280000, 1.498093, 0.043242)",
        "(-0.280000, 1.503249, 0.044501)",
        "(-0.280000, 1.507729, 0.045773)",
        "(-0.280000, 1.511748, 0.047059)",
        "(-0.280000, 1.515225, 0.048284)",
        "(-0.280000, 1.518196, 0.049418)",
        "(-0.280000, 1.520737, 0.050452)",
        "(-0.280000, 1.522946, 0.051400)",
        "(-0.280000, 1.524831, 0.052247)",
        "(-0.280000, 1.526548, 0.053049)",
        "(-0.280000, 1.528145, 0.053822)",
        "(-0.280000, 1.529158, 0.055800)",
        "(-0.280000, 1.529652, 0.058636)",
        "(-0.280000, 1.530304, 0.061587)",
        "(-0.280000, 1.531218, 0.064724)",
        "(-0.280000, 1.532488, 0.068186)",
        "(-0.280000, 1.534127, 0.072056)",
        "(-0.280000, 1.535673, 0.076096)",
        "(-0.280000, 1.537527, 0.080639)",
        "(-0.280000, 1.539573, 0.085671)",
        "(-0.280000, 1.541655, 0.091125)",
        "(-0.280000, 1.543644, 0.096961)",
        "(-0.280000, 1.545083, 0.102723)",
        "(-0.280000, 1.546231, 0.108608)",
        "(-0.280000, 1.546982, 0.114430)",
        "(-0.280000, 1.547306, 0.120084)",
        "(-0.280000, 1.547213, 0.125441)",
        "(-0.280000, 1.546701, 0.130313)",
        "(-0.280000, 1.545929, 0.134831)",
        "(-0.280000, 1.544957, 0.138926)",
        "(-0.280000, 1.543860, 0.142572)",
        "(-0.280000, 1.542720, 0.145823)",
        "(-0.280000, 1.541596, 0.148650)",
        "(-0.280000, 1.540569, 0.151111)",
        "(-0.280000, 1.539695, 0.153276)",
        "(-0.280000, 1.539016, 0.155152)",
        "(-0.280000, 1.538571, 0.156770)",
        "(-0.280000, 1.538386, 0.158173)",
        "(-0.280000, 1.538489, 0.159402)",
        "(-0.280000, 1.538886, 0.160463)",
        "(-0.280000, 1.539592, 0.161405)",
        "(-0.280000, 1.540602, 0.162230)",
        "(-0.280000, 1.541905, 0.162939)",
        "(-0.280000, 1.543502, 0.163579)",
        "(-0.280000, 1.545373, 0.164145)",
        "(-0.280000, 1.547489, 0.164634)",
        "(-0.280000, 1.549843, 0.165074)",
        "(-0.280000, 1.552400, 0.165458)",
        "(-0.280000, 1.555134, 0.165832)",
        "(-0.280000, 1.558006, 0.166204)",
        "(-0.280000, 1.561002, 0.166621)",
        "(-0.280000, 1.564082, 0.167111)",
        "(-0.280000, 1.567194, 0.167612)",
        "(-0.280000, 1.570339, 0.168321)",
        "(-0.280000, 1.573472, 0.169314)",
        "(-0.280000, 1.576551, 0.170651)",
        "(-0.280000, 1.579558, 0.172452)",
        "(-0.280000, 1.582443, 0.174437)",
        "(-0.280000, 1.585169, 0.176964)",
        "(-0.280000, 1.587709, 0.180139)",
        "(-0.280000, 1.590010, 0.183964)",
        "(-0.280000, 1.592018, 0.188458)",
        "(-0.280000, 1.593779, 0.193134)",
        "(-0.280000, 1.595218, 0.198467)",
        "(-0.280000, 1.596310, 0.204376)",
        "(-0.280000, 1.597005, 0.210860)",
        "(-0.280000, 1.596335, 0.217508)",
        "(-0.280000, 1.594174, 0.223470)",
        "(-0.280000, 1.591587, 0.229654)",
        "(-0.280000, 1.588585, 0.235917)",
        "(-0.280000, 1.585166, 0.242186)",
        "(-0.280000, 1.581314, 0.248426)",
        "(-0.280000, 1.577344, 0.254154)",
        "(-0.280000, 1.572975, 0.259800)",
        "(-0.280000, 1.568229, 0.265298)",
        "(-0.280000, 1.563093, 0.270632)",
        "(-0.280000, 1.557561, 0.275772)",
        "(-0.280000, 1.552072, 0.280340)",
        "(-0.280000, 1.546172, 0.284735)",
        "(-0.280000, 1.539876, 0.288904)",
        "(-0.280000, 1.533184, 0.292808)",
        "(-0.280000, 1.526084, 0.296412)",
        "(-0.280000, 1.519097, 0.299464)",
        "(-0.280000, 1.511672, 0.302208)",
        "(-0.280000, 1.503795, 0.304594)",
        "(-0.280000, 1.495455, 0.306562)",
        "(-0.280000, 1.486716, 0.308034)",
        "(-0.280000, 1.478216, 0.308907)",
        "(-0.280000, 1.469338, 0.309240)",
        "(-0.280000, 1.460140, 0.308967)",
        "(-0.280000, 1.450624, 0.308019)",
        "(-0.280000, 1.440891, 0.306332)",
        "(-0.280000, 1.431725, 0.304056)",
        "(-0.280000, 1.422402, 0.301019)",
        "(-0.280000, 1.413036, 0.297181)",
        "(-0.280000, 1.403793, 0.292545)",
        "(-0.280000, 1.394751, 0.287093)",
        "(-0.280000, 1.386587, 0.281277)",
        "(-0.280000, 1.378752, 0.274755)",
        "(-0.280000, 1.371380, 0.267605)",
        "(-0.280000, 1.364500, 0.259821)",
        "(-0.280000, 1.358226, 0.251510)",
        "(-0.280000, 1.352921, 0.243260)",
        "(-0.280000, 1.348706, 0.234275)",
        "(-0.280000, 1.345724, 0.224745)",
        "(-0.280000, 1.343325, 0.215105)",
        "(-0.280000, 1.341497, 0.205335)",
        "(-0.280000, 1.340345, 0.196057)",
        "(-0.280000, 1.339691, 0.186692)",
        "(-0.280000, 1.339561, 0.177233)",
        "(-0.280000, 1.339983, 0.167743)",
        "(-0.280000, 1.340982, 0.158311)",
        "(-0.280000, 1.342483, 0.149474)",
        "(-0.280000, 1.344565, 0.140686)",
        "(-0.280000, 1.347251, 0.132062)",
        "(-0.280000, 1.350552, 0.123606)",
        "(-0.280000, 1.354474, 0.115342)",
        "(-0.280000, 1.358707, 0.107812)",
        "(-0.280000, 1.363502, 0.100489)",
        "(-0.280000, 1.368857, 0.093419)",
        "(-0.280000, 1.374782, 0.086631)",
        "(-0.280000, 1.381337, 0.080118)",
        "(-0.280000, 1.388034, 0.074339)",
        "(-0.280000, 1.395398, 0.068834)",
        "(-0.280000, 1.403459, 0.063680)",
        "(-0.280000, 1.412253, 0.058955)",
        "(-0.280000, 1.421754, 0.054781)",
        "(-0.280000, 1.431185, 0.051501)",
        "(-0.280000, 1.441248, 0.048871)",
        "(-0.280000, 1.451835, 0.047017)",
        "(-0.280000, 1.462844, 0.046038)",
        "(-0.280000, 1.474081, 0.046015)",
        "(-0.280000, 1.484747, 0.046904)",
        "(-0.280000, 1.495372, 0.048691)",
        "(-0.280000, 1.505854, 0.051374)",
        "(-0.280000, 1.515987, 0.054893)",
        "(-0.280000, 1.525607, 0.059152)",
        "(-0.280000, 1.534266, 0.063838)",
        "(-0.280000, 1.542295, 0.068998)",
        "(-0.280000, 1.549596, 0.074478)",
        "(-0.280000, 1.556166, 0.080160)",
        "(-0.280000, 1.561971, 0.085885)",
        "(-0.280000, 1.566924, 0.091399)",
        "(-0.280000, 1.571270, 0.096817)",
        "(-0.280000, 1.575043, 0.102058)",
        "(-0.280000, 1.578307, 0.107088)",
        "(-0.280000, 1.581118, 0.111877)",
        "(-0.280000, 1.583478, 0.116306)",
        "(-0.280000, 1.585499, 0.120466)",
        "(-0.280000, 1.587216, 0.124333)",
        "(-0.280000, 1.588670, 0.127906)",
        "(-0.280000, 1.589883, 0.131149)",
        "(-0.280000, 1.590878, 0.134028)",
        "(-0.280000, 1.591701, 0.136595)",
        "(-0.280000, 1.592380, 0.138866)",
        "(-0.280000, 1.592927, 0.140815)",
        "(-0.280000, 1.593374, 0.142500)",
        "(-0.280000, 1.593742, 0.143964)",
        "(-0.280000, 1.594035, 0.145186)",
        "(-0.280000, 1.594280, 0.146250)",
        "(-0.280000, 1.594487, 0.147179)",
        "(-0.280000, 1.594658, 0.147975)",
        "(-0.280000, 1.594814, 0.148725)",
        "(-0.280000, 1.594957, 0.149429)",
        "(-0.280000, 1.595104, 0.150134)",
        "(-0.280000, 1.595312, 0.150920)",
        "(-0.280000, 1.595632, 0.151852)",
        "(-0.280000, 1.596061, 0.152769)",
        "(-0.280000, 1.596672, 0.153966)",
        "(-0.280000, 1.597474, 0.155475)",
        "(-0.280000, 1.598466, 0.157332)",
        "(-0.280000, 1.599651, 0.159666)",
        "(-0.280000, 1.600964, 0.162117)",
        "(-0.280000, 1.602420, 0.165110)",
        "(-0.280000, 1.603218, 0.168680)",
        "(-0.280000, 1.603337, 0.172828)",
        "(-0.280000, 1.603319, 0.177464)",
        "(-0.280000, 1.603143, 0.182075)",
        "(-0.280000, 1.602757, 0.187231)",
        "(-0.280000, 1.602103, 0.192898)",
        "(-0.280000, 1.601121, 0.199013)",
        "(-0.280000, 1.599743, 0.205571)",
        "(-0.280000, 1.598088, 0.211889)",
        "(-0.280000, 1.595993, 0.218512)",
        "(-0.280000, 1.593405, 0.225399)",
        "(-0.280000, 1.590320, 0.232398)",
        "(-0.280000, 1.586736, 0.239404)",
        "(-0.280000, 1.582918, 0.245920)",
        "(-0.280000, 1.578614, 0.252389)",
        "(-0.280000, 1.573867, 0.258697)",
        "(-0.280000, 1.568678, 0.264803)",
        "(-0.280000, 1.563117, 0.270608)",
        "(-0.280000, 1.557585, 0.275751)",
        "(-0.280000, 1.551755, 0.280590)",
        "(-0.280000, 1.545702, 0.285065)",
        "(-0.280000, 1.539469, 0.289157)",
        "(-0.280000, 1.533063, 0.292874)",
        "(-0.280000, 1.526879, 0.296034)",
        "(-0.280000, 1.520586, 0.298853)",
        "(-0.280000, 1.514223, 0.301321)",
        "(-0.280000, 1.507816, 0.303442)",
        "(-0.280000, 1.501380, 0.305222)",
        "(-0.280000, 1.495316, 0.306590)",
        "(-0.280000, 1.489197, 0.307676)",
        "(-0.280000, 1.483083, 0.308474)",
        "(-0.280000, 1.477010, 0.308987)",
        "(-0.280000, 1.470970, 0.309223)",
        "(-0.280000, 1.465291, 0.309198)",
        "(-0.280000, 1.459688, 0.308938)",
        "(-0.280000, 1.454176, 0.308453)",
        "(-0.280000, 1.448713, 0.307745)",
        "(-0.280000, 1.443743, 0.305562)",
        "(-0.280000, 1.439459, 0.302321)",
        "(-0.280000, 1.435559, 0.298991)",
        "(-0.280000, 1.432092, 0.295634)",
        "(-0.280000, 1.429011, 0.292302)",
        "(-0.280000, 1.426337, 0.289089)",
        "(-0.280000, 1.424105, 0.286090)",
        "(-0.280000, 1.422212, 0.283323)",
        "(-0.280000, 1.420629, 0.280841)",
        "(-0.280000, 1.419332, 0.278686)",
        "(-0.280000, 1.418235, 0.276848)",
        "(-0.280000, 1.417250, 0.275319)",
        "(-0.280000, 1.416392, 0.274126)",
        "(-0.280000, 1.415623, 0.273265)",
        "(-0.280000, 1.414865, 0.272698)",
        "(-0.280000, 1.414091, 0.272413)",
        "(-0.280000, 1.413299, 0.272400)",
        "(-0.280000, 1.412437, 0.272626)",
        "(-0.280000, 1.411526, 0.273086)",
        "(-0.280000, 1.410554, 0.273754)",
        "(-0.280000, 1.409493, 0.274599)",
        "(-0.280000, 1.408387, 0.275623)",
        "(-0.280000, 1.407250, 0.276802)",
        "(-0.280000, 1.406036, 0.278092)",
        "(-0.280000, 1.404776, 0.279480)",
        "(-0.280000, 1.403505, 0.280948)",
        "(-0.280000, 1.402216, 0.282475)",
        "(-0.280000, 1.400925, 0.284032)",
        "(-0.280000, 1.399669, 0.285603)",
        "(-0.280000, 1.398420, 0.287153)",
        "(-0.280000, 1.397195, 0.288653)",
        "(-0.280000, 1.397023, 0.288555)",
        "(-0.280000, 1.396837, 0.288438)",
        "(-0.280000, 1.396632, 0.288308)",
        "(-0.280000, 1.396445, 0.288189)",
        "(-0.280000, 1.396179, 0.288020)",
        "(-0.280000, 1.395914, 0.287849)",
        "(-0.280000, 1.395588, 0.287639)",
        "(-0.280000, 1.395179, 0.287374)",
        "(-0.280000, 1.394611, 0.287001)",
        "(-0.280000, 1.393863, 0.286504)",
        "(-0.280000, 1.393076, 0.285973)",
        "(-0.280000, 1.392035, 0.285259)",
        "(-0.280000, 1.390722, 0.284337)",
        "(-0.280000, 1.389144, 0.283198)",
        "(-0.280000, 1.387254, 0.281787)",
        "(-0.280000, 1.385352, 0.280314)",
        "(-0.280000, 1.383173, 0.278558)",
        "(-0.280000, 1.380664, 0.276441)",
        "(-0.280000, 1.377901, 0.273984)",
        "(-0.280000, 1.375889, 0.270188)",
        "(-0.280000, 1.374653, 0.265789)",
        "(-0.280000, 1.373384, 0.261093)",
        "(-0.280000, 1.372113, 0.256168)",
        "(-0.280000, 1.370896, 0.251032)",
        "(-0.280000, 1.369803, 0.245768)",
        "(-0.280000, 1.369069, 0.240731)",
        "(-0.280000, 1.368466, 0.235609)",
        "(-0.280000, 1.368042, 0.230510)",
        "(-0.280000, 1.367803, 0.225503)",
        "(-0.280000, 1.367748, 0.220613)",
        "(-0.280000, 1.367941, 0.216091)",
        "(-0.280000, 1.368248, 0.211738)",
        "(-0.280000, 1.368654, 0.207629)",
        "(-0.280000, 1.369133, 0.203762)",
        "(-0.280000, 1.369648, 0.200165)",
        "(-0.280000, 1.370188, 0.196953)",
        "(-0.280000, 1.370684, 0.193974)",
        "(-0.280000, 1.371114, 0.191266)",
        "(-0.280000, 1.371449, 0.188832)",
        "(-0.280000, 1.371665, 0.186626)",
        "(-0.280000, 1.371740, 0.184651)",
        "(-0.280000, 1.371662, 0.182910)",
        "(-0.280000, 1.371416, 0.181345)",
        "(-0.280000, 1.370997, 0.179962)",
        "(-0.280000, 1.370402, 0.178735)",
        "(-0.280000, 1.369630, 0.177609)",
        "(-0.280000, 1.368689, 0.176578)",
        "(-0.280000, 1.367591, 0.175637)",
        "(-0.280000, 1.366341, 0.174734)",
        "(-0.280000, 1.364959, 0.173882)",
        "(-0.280000, 1.363465, 0.173100)",
        "(-0.280000, 1.361871, 0.172334)",
        "(-0.280000, 1.360203, 0.171583)",
        "(-0.280000, 1.358487, 0.170867)",
        "(-0.280000, 1.356737, 0.170130)",
        "(-0.280000, 1.354982, 0.169434)",
        "(-0.280000, 1.353246, 0.168741)",
        "(-0.280000, 1.351557, 0.168093)",
        "(-0.280000, 1.349928, 0.167457)",
        "(-0.280000, 1.348385, 0.166855)",
        "(-0.280000, 1.346952, 0.166312)",
        "(-0.280000, 1.345640, 0.165792)",
        "(-0.280000, 1.344466, 0.165341)",
        "(-0.280000, 1.343443, 0.164961)",
        "(-0.280000, 1.342575, 0.164637)",
        "(-0.280000, 1.341871, 0.164346)",
        "(-0.280000, 1.341325, 0.164157)",
        "(-0.280000, 1.340929, 0.164005)",
        "(-0.280000, 1.340671, 0.163911)",
        "(-0.280000, 1.340530, 0.163848)",
        "(-0.280000, 1.340478, 0.163771)",
        "(-0.280000, 1.340476, 0.163699)",
        "(-0.280000, 1.340475, 0.163602)",
        "(-0.280000, 1.340436, 0.163387)",
        "(-0.280000, 1.340322, 0.163024)",
        "(-0.280000, 1.340097, 0.162579)",
        "(-0.280000, 1.339761, 0.161840)",
        "(-0.280000, 1.339306, 0.160776)",
        "(-0.280000, 1.338738, 0.159354)",
        "(-0.280000, 1.338075, 0.157474)",
        "(-0.280000, 1.337294, 0.155455)",
        "(-0.280000, 1.336466, 0.152930)",
        "(-0.280000, 1.336370, 0.150047)",
        "(-0.280000, 1.337020, 0.146770)",
        "(-0.280000, 1.337865, 0.143037)",
        "(-0.280000, 1.338817, 0.139327)",
        "(-0.280000, 1.340022, 0.135157)",
        "(-0.280000, 1.341528, 0.130545)",
        "(-0.280000, 1.343359, 0.125578)",
        "(-0.280000, 1.345550, 0.120309)",
        "(-0.280000, 1.347887, 0.115291)",
        "(-0.280000, 1.350534, 0.110179)",
        "(-0.280000, 1.353472, 0.105061)",
        "(-0.280000, 1.356617, 0.100097)",
        "(-0.280000, 1.359877, 0.095412)",
        "(-0.280000, 1.363089, 0.091177)",
        "(-0.280000, 1.366290, 0.087276)",
        "(-0.280000, 1.369390, 0.083766)",
        "(-0.280000, 1.372387, 0.080594)",
        "(-0.280000, 1.375203, 0.077793)",
        "(-0.280000, 1.377795, 0.075354)",
        "(-0.280000, 1.380210, 0.073195)",
        "(-0.280000, 1.382414, 0.071313)",
        "(-0.280000, 1.384392, 0.069692)",
        "(-0.280000, 1.386168, 0.068289)",
        "(-0.280000, 1.387771, 0.067064)",
        "(-0.280000, 1.389195, 0.066006)",
        "(-0.280000, 1.390455, 0.065094)",
        "(-0.280000, 1.391604, 0.064282)",
        "(-0.280000, 1.392640, 0.063565)",
        "(-0.280000, 1.393543, 0.062952)",
        "(-0.280000, 1.394387, 0.062389)",
        "(-0.280000, 1.395133, 0.061898)",
        "(-0.280000, 1.395760, 0.061491)",
        "(-0.280000, 1.396347, 0.061115)",
        "(-0.280000, 1.396873, 0.060781)",
        "(-0.280000, 1.397340, 0.060487)",
        "(-0.280000, 1.397786, 0.060210)",
        "(-0.280000, 1.398190, 0.059960)",
        "(-0.280000, 1.399221, 0.060872)",
        "(-0.280000, 1.400750, 0.062625)",
        "(-0.280000, 1.402229, 0.064412)",
        "(-0.280000, 1.403657, 0.066223)",
        "(-0.280000, 1.405076, 0.068045)",
        "(-0.280000, 1.406501, 0.069855)",
        "(-0.280000, 1.407907, 0.071649)",
        "(-0.280000, 1.409418, 0.073357)",
        "(-0.280000, 1.411058, 0.074943)",
        "(-0.280000, 1.412881, 0.076356)",
        "(-0.280000, 1.414978, 0.077548)",
        "(-0.280000, 1.417138, 0.078619)",
        "(-0.280000, 1.419678, 0.079394)",
        "(-0.280000, 1.422653, 0.079850)",
        "(-0.280000, 1.426208, 0.079960)",
        "(-0.280000, 1.430429, 0.079739)",
        "(-0.280000, 1.434736, 0.079470)",
        "(-0.280000, 1.439953, 0.078917)",
        "(-0.280000, 1.446175, 0.078200)",
        "(-0.280000, 1.453469, 0.077500)",
        "(-0.280000, 1.461822, 0.077061)",
        "(-0.280000, 1.470142, 0.077125)",
        "(-0.280000, 1.479285, 0.077775)",
        "(-0.280000, 1.489037, 0.079214)",
        "(-0.280000, 1.499126, 0.081582)",
        "(-0.280000, 1.509285, 0.084953)",
        "(-0.280000, 1.518779, 0.089038)",
        "(-0.280000, 1.528087, 0.094070)",
        "(-0.280000, 1.536987, 0.099983)",
        "(-0.280000, 1.545388, 0.106749)",
        "(-0.280000, 1.553173, 0.114306)",
        "(-0.280000, 1.559986, 0.122134)",
        "(-0.280000, 1.566128, 0.130609)",
        "(-0.280000, 1.571517, 0.139669)",
        "(-0.280000, 1.576074, 0.149237)",
        "(-0.280000, 1.579757, 0.159292)",
        "(-0.280000, 1.582464, 0.169199)",
        "(-0.280000, 1.584258, 0.179489)",
        "(-0.280000, 1.585064, 0.190052)",
        "(-0.280000, 1.584820, 0.200845)",
        "(-0.280000, 1.583456, 0.211775)",
        "(-0.280000, 1.581176, 0.222097)",
        "(-0.280000, 1.577740, 0.232459)",
        "(-0.280000, 1.573101, 0.242693)",
        "(-0.280000, 1.567217, 0.252658)",
        "(-0.280000, 1.560074, 0.262201)",
        "(-0.280000, 1.552262, 0.270644)",
        "(-0.280000, 1.543306, 0.278446)",
        "(-0.280000, 1.533201, 0.285475)",
        "(-0.280000, 1.522077, 0.291528)",
        "(-0.280000, 1.510103, 0.296437)",
        "(-0.280000, 1.498165, 0.299918)",
        "(-0.280000, 1.485679, 0.302217)",
        "(-0.280000, 1.472883, 0.303262)",
        "(-0.280000, 1.459937, 0.302971)",
        "(-0.280000, 1.447105, 0.301293)",
        "(-0.280000, 1.435270, 0.298420)",
        "(-0.280000, 1.423857, 0.294321)",
        "(-0.280000, 1.413091, 0.289088)",
        "(-0.280000, 1.403146, 0.282851)",
        "(-0.280000, 1.394123, 0.275737)",
        "(-0.280000, 1.386512, 0.268257)",
        "(-0.280000, 1.379893, 0.260277)",
        "(-0.280000, 1.374298, 0.251967)",
        "(-0.280000, 1.369716, 0.243463)",
        "(-0.280000, 1.366102, 0.234893)",
        "(-0.280000, 1.363565, 0.226714)",
        "(-0.280000, 1.361793, 0.218615)",
        "(-0.280000, 1.360720, 0.210669)",
        "(-0.280000, 1.360272, 0.202916)",
        "(-0.280000, 1.360379, 0.195329)",
        "(-0.280000, 1.361028, 0.188317)",
        "(-0.280000, 1.362063, 0.181488)",
        "(-0.280000, 1.363450, 0.174824)",
        "(-0.280000, 1.365145, 0.168353)",
        "(-0.280000, 1.367106, 0.162096)",
        "(-0.280000, 1.369244, 0.156360)",
        "(-0.280000, 1.371561, 0.150740)",
        "(-0.280000, 1.374035, 0.145243)",
        "(-0.280000, 1.376677, 0.139809)",
        "(-0.280000, 1.379478, 0.134441)",
        "(-0.280000, 1.382269, 0.129456)",
        "(-0.280000, 1.385259, 0.124387)",
        "(-0.280000, 1.388491, 0.119219)",
        "(-0.280000, 1.392022, 0.113946)",
        "(-0.280000, 1.395995, 0.108480)",
        "(-0.280000, 1.400085, 0.103250)",
        "(-0.280000, 1.404814, 0.097795)",
        "(-0.280000, 1.410316, 0.092181)",
        "(-0.280000, 1.416772, 0.086474)",
        "(-0.280000, 1.424301, 0.080840)",
        "(-0.280000, 1.432216, 0.075776)",
        "(-0.280000, 1.441378, 0.071054)",
        "(-0.280000, 1.451660, 0.066980)",
        "(-0.280000, 1.462867, 0.063821)",
        "(-0.280000, 1.474838, 0.061766)",
        "(-0.280000, 1.486654, 0.060866)",
        "(-0.280000, 1.498832, 0.061200)",
        "(-0.280000, 1.511203, 0.062832)",
        "(-0.280000, 1.523465, 0.065753)",
        "(-0.280000, 1.535401, 0.069916)",
        "(-0.280000, 1.546454, 0.074914)",
        "(-0.280000, 1.557048, 0.080984)",
        "(-0.280000, 1.567029, 0.088022)",
        "(-0.280000, 1.576353, 0.095975)",
        "(-0.280000, 1.584111, 0.105269)",
        "(-0.280000, 1.589526, 0.115201)",
        "(-0.280000, 1.594070, 0.125506)",
        "(-0.280000, 1.597723, 0.136107)",
        "(-0.280000, 1.600466, 0.146906)",
        "(-0.280000, 1.602309, 0.157917)",
        "(-0.280000, 1.603207, 0.168432)",
        "(-0.280000, 1.603274, 0.179131)",
        "(-0.280000, 1.602471, 0.189975)",
        "(-0.280000, 1.600753, 0.200933)",
        "(-0.280000, 1.598064, 0.211971)",
        "(-0.280000, 1.594636, 0.222265)",
        "(-0.280000, 1.590181, 0.232690)",
        "(-0.280000, 1.584603, 0.243147)",
        "(-0.280000, 1.577839, 0.253472)",
        "(-0.280000, 1.569772, 0.263575)",
        "(-0.280000, 1.561076, 0.272573)",
        "(-0.280000, 1.551078, 0.281117)",
        "(-0.280000, 1.539754, 0.288980)",
        "(-0.280000, 1.527222, 0.295869)",
        "(-0.280000, 1.513613, 0.301539)",
        "(-0.280000, 1.500015, 0.305556)",
        "(-0.280000, 1.485680, 0.308170)",
        "(-0.280000, 1.470924, 0.309224)",
        "(-0.280000, 1.456071, 0.308645)",
        "(-0.280000, 1.441515, 0.306462)",
        "(-0.280000, 1.428145, 0.302979)",
        "(-0.280000, 1.415363, 0.298212)",
        "(-0.280000, 1.403385, 0.292319)",
        "(-0.280000, 1.392349, 0.285476)",
        "(-0.280000, 1.382308, 0.277840)",
        "(-0.280000, 1.373630, 0.269905)",
        "(-0.280000, 1.365852, 0.261449)",
        "(-0.280000, 1.358977, 0.252578)",
        "(-0.280000, 1.352954, 0.243316)",
        "(-0.280000, 1.347786, 0.233744)",
        "(-0.280000, 1.343668, 0.224445)",
        "(-0.280000, 1.340835, 0.214711)",
        "(-0.280000, 1.339358, 0.204718)",
        "(-0.280000, 1.338510, 0.194824)",
        "(-0.280000, 1.338249, 0.184940)",
        "(-0.280000, 1.338571, 0.175652)",
        "(-0.280000, 1.339387, 0.166426)",
        "(-0.280000, 1.340710, 0.157232)",
        "(-0.280000, 1.342554, 0.148110)",
        "(-0.280000, 1.344932, 0.139129)",
        "(-0.280000, 1.347704, 0.130764)",
        "(-0.280000, 1.351043, 0.122485)",
        "(-0.280000, 1.354984, 0.114369)",
        "(-0.280000, 1.359570, 0.106411)",
        "(-0.280000, 1.364809, 0.098668)",
        "(-0.280000, 1.370310, 0.091664)",
        "(-0.280000, 1.376525, 0.084807)",
        "(-0.280000, 1.383445, 0.078211)",
        "(-0.280000, 1.391099, 0.071947)",
        "(-0.280000, 1.399566, 0.066064)",
        "(-0.280000, 1.408186, 0.061031)",
        "(-0.280000, 1.417601, 0.056493)",
        "(-0.280000, 1.427777, 0.052592)",
        "(-0.280000, 1.438724, 0.049450)",
        "(-0.280000, 1.450300, 0.047230)",
        "(-0.280000, 1.461612, 0.046100)",
        "(-0.280000, 1.473352, 0.045987)",
        "(-0.280000, 1.485287, 0.046973)",
        "(-0.280000, 1.497195, 0.049091)",
        "(-0.280000, 1.508962, 0.052353)",
        "(-0.280000, 1.519807, 0.056472)",
        "(-0.280000, 1.530384, 0.061631)",
        "(-0.280000, 1.540502, 0.067772)",
        "(-0.280000, 1.550014, 0.074817)",
        "(-0.280000, 1.558806, 0.082674)",
        "(-0.280000, 1.566430, 0.090820)",
        "(-0.280000, 1.573348, 0.099634)",
        "(-0.280000, 1.579486, 0.109039)",
        "(-0.280000, 1.584830, 0.119046)",
        "(-0.280000, 1.589331, 0.129640)",
        "(-0.280000, 1.592717, 0.140053)",
        "(-0.280000, 1.595275, 0.151082)",
        "(-0.280000, 1.596894, 0.162715)",
        "(-0.280000, 1.597445, 0.174919)",
        "(-0.280000, 1.596775, 0.187748)",
        "(-0.280000, 1.594903, 0.200079)",
        "(-0.280000, 1.591625, 0.212889)",
        "(-0.280000, 1.586771, 0.225944)",
        "(-0.280000, 1.580161, 0.239048)",
        "(-0.280000, 1.571682, 0.251878)",
        "(-0.280000, 1.562006, 0.263319)",
        "(-0.280000, 1.550507, 0.274021)",
        "(-0.280000, 1.537314, 0.283544)",
        "(-0.280000, 1.522639, 0.291504)",
        "(-0.280000, 1.506812, 0.297575)",
        "(-0.280000, 1.490925, 0.301410)",
        "(-0.280000, 1.474608, 0.303204)",
        "(-0.280000, 1.458196, 0.302906)",
        "(-0.280000, 1.442094, 0.300552)",
        "(-0.280000, 1.426680, 0.296276)",
        "(-0.280000, 1.412677, 0.290493)",
        "(-0.280000, 1.399688, 0.283255)",
        "(-0.280000, 1.387910, 0.274803)",
        "(-0.280000, 1.377390, 0.265315)",
        "(-0.280000, 1.368210, 0.255021)",
        "(-0.280000, 1.360653, 0.244533)",
        "(-0.280000, 1.354294, 0.233550)",
        "(-0.280000, 1.349107, 0.222148)",
        "(-0.280000, 1.345099, 0.210450)",
        "(-0.280000, 1.342245, 0.198493)",
        "(-0.280000, 1.340605, 0.186972)",
        "(-0.280000, 1.340013, 0.175280)",
        "(-0.280000, 1.340496, 0.163463)",
        "(-0.280000, 1.342107, 0.151488)",
        "(-0.280000, 1.344917, 0.139423)",
        "(-0.280000, 1.348705, 0.128119)",
        "(-0.280000, 1.353795, 0.116670)",
        "(-0.280000, 1.360340, 0.105195)",
        "(-0.280000, 1.368483, 0.093881)",
        "(-0.280000, 1.378334, 0.082986)",
        "(-0.280000, 1.389067, 0.073516)",
        "(-0.280000, 1.401386, 0.064925)",
        "(-0.280000, 1.415198, 0.057563)",
        "(-0.280000, 1.430271, 0.051783)",
        "(-0.280000, 1.446461, 0.047844)",
        "(-0.280000, 1.462459, 0.046056)",
        "(-0.280000, 1.478954, 0.046310)",
        "(-0.280000, 1.495536, 0.048726)",
        "(-0.280000, 1.511884, 0.053354)",
        "(-0.280000, 1.527669, 0.060191)",
        "(-0.280000, 1.541843, 0.068685)",
        "(-0.280000, 1.555020, 0.079112)",
        "(-0.280000, 1.566910, 0.091383)",
        "(-0.280000, 1.577223, 0.105360)",
        "(-0.280000, 1.585698, 0.120896)",
        "(-0.280000, 1.591783, 0.136863)",
        "(-0.280000, 1.595754, 0.153820)",
        "(-0.280000, 1.597405, 0.171397)",
        "(-0.280000, 1.596615, 0.189219)",
        "(-0.280000, 1.593339, 0.206874)",
        "(-0.280000, 1.587887, 0.223297)",
        "(-0.280000, 1.580224, 0.238939)",
        "(-0.280000, 1.570475, 0.253461)",
        "(-0.280000, 1.558812, 0.266561)",
        "(-0.280000, 1.545460, 0.277967)",
        "(-0.280000, 1.531233, 0.287143)",
        "(-0.280000, 1.515901, 0.294382)",
        "(-0.280000, 1.499707, 0.299554)",
        "(-0.280000, 1.482995, 0.302545)",
        "(-0.280000, 1.466150, 0.303312)",
        "(-0.280000, 1.450048, 0.301975)",
        "(-0.280000, 1.434399, 0.298675)",
        "(-0.280000, 1.419469, 0.293548)",
        "(-0.280000, 1.405480, 0.286803)",
        "(-0.280000, 1.392613, 0.278684)",
        "(-0.280000, 1.381355, 0.269788)",
        "(-0.280000, 1.371184, 0.259950)",
        "(-0.280000, 1.362128, 0.249308)",
        "(-0.280000, 1.354208, 0.237990)",
        "(-0.280000, 1.347396, 0.226029)",
        "(-0.280000, 1.341914, 0.214125)",
        "(-0.280000, 1.337466, 0.201715)",
        "(-0.280000, 1.334859, 0.188818)",
        "(-0.280000, 1.334112, 0.175667)",
        "(-0.280000, 1.334659, 0.162457)",
        "(-0.280000, 1.336376, 0.150014)",
        "(-0.280000, 1.339299, 0.137599)",
        "(-0.280000, 1.343483, 0.125263)",
        "(-0.280000, 1.348997, 0.113081)",
        "(-0.280000, 1.355987, 0.101054)",
        "(-0.280000, 1.363949, 0.090099)",
        "(-0.280000, 1.373476, 0.079491)",
        "(-0.280000, 1.384721, 0.069428)",
        "(-0.280000, 1.397711, 0.060256)",
        "(-0.280000, 1.412319, 0.052389)",
        "(-0.280000, 1.427408, 0.046499)",
        "(-0.280000, 1.443699, 0.042347)",
        "(-0.280000, 1.460898, 0.040228)",
        "(-0.280000, 1.478570, 0.040360)",
        "(-0.280000, 1.496241, 0.042841)",
        "(-0.280000, 1.512757, 0.047404)",
        "(-0.280000, 1.528801, 0.054147)",
        "(-0.280000, 1.544005, 0.063013)",
        "(-0.280000, 1.558053, 0.073904)",
        "(-0.280000, 1.570720, 0.086754)",
        "(-0.280000, 1.581191, 0.100627)",
        "(-0.280000, 1.589959, 0.116089)",
        "(-0.280000, 1.596744, 0.132971)",
        "(-0.280000, 1.601269, 0.151048)",
        "(-0.280000, 1.603268, 0.169946)",
        "(-0.280000, 1.602652, 0.188304)",
        "(-0.280000, 1.599456, 0.206764)",
        "(-0.280000, 1.593654, 0.224785)",
        "(-0.280000, 1.585367, 0.241838)",
        "(-0.280000, 1.574769, 0.257556)",
        "(-0.280000, 1.562615, 0.271099)",
        "(-0.280000, 1.548882, 0.282779)",
        "(-0.280000, 1.533885, 0.292423)",
        "(-0.280000, 1.517952, 0.299920)",
        "(-0.280000, 1.501116, 0.303931)",
        "(-0.280000, 1.484768, 0.304647)",
        "(-0.280000, 1.468947, 0.303338)",
        "(-0.280000, 1.453927, 0.300172)",
        "(-0.280000, 1.439872, 0.295289)",
        "(-0.280000, 1.427005, 0.288882)",
        "(-0.280000, 1.415962, 0.281412)",
        "(-0.280000, 1.406225, 0.272901)",
        "(-0.280000, 1.397907, 0.263588)",
        "(-0.280000, 1.391034, 0.253699)",
        "(-0.280000, 1.385607, 0.243426)",
        "(-0.280000, 1.381847, 0.233365)",
        "(-0.280000, 1.379287, 0.223247)",
        "(-0.280000, 1.377837, 0.213159)",
        "(-0.280000, 1.377443, 0.203177)",
        "(-0.280000, 1.378044, 0.193456)",
        "(-0.280000, 1.379604, 0.184599)",
        "(-0.280000, 1.381890, 0.176108)",
        "(-0.280000, 1.384816, 0.168033)",
        "(-0.280000, 1.388294, 0.160404)",
        "(-0.280000, 1.392286, 0.153159)",
        "(-0.280000, 1.396569, 0.146745)",
        "(-0.280000, 1.401242, 0.140573)",
        "(-0.280000, 1.406355, 0.134604)",
        "(-0.280000, 1.411942, 0.128854)",
        "(-0.280000, 1.418064, 0.123341)",
        "(-0.280000, 1.424346, 0.118470)",
        "(-0.280000, 1.431266, 0.113837)",
        "(-0.280000, 1.438850, 0.109584)",
        "(-0.280000, 1.447160, 0.105838)",
        "(-0.280000, 1.456184, 0.102774)",
        "(-0.280000, 1.465291, 0.100598)",
        "(-0.280000, 1.475061, 0.099302)",
        "(-0.280000, 1.485418, 0.099086)",
        "(-0.280000, 1.496140, 0.100112)",
        "(-0.280000, 1.507110, 0.102527)",
        "(-0.280000, 1.517677, 0.106146)",
        "(-0.280000, 1.528197, 0.111322)",
        "(-0.280000, 1.538412, 0.118181)",
        "(-0.280000, 1.548072, 0.126840)",
        "(-0.280000, 1.556812, 0.137340)",
        "(-0.280000, 1.564052, 0.148966)",
        "(-0.280000, 1.569777, 0.162235)",
        "(-0.280000, 1.573582, 0.176899)",
        "(-0.280000, 1.575118, 0.192584)",
        "(-0.280000, 1.574157, 0.208867)",
        "(-0.280000, 1.570771, 0.224803)",
        "(-0.280000, 1.564824, 0.240421)",
        "(-0.280000, 1.556355, 0.255296)",
        "(-0.280000, 1.545512, 0.268965)",
        "(-0.280000, 1.532528, 0.281023)",
        "(-0.280000, 1.518156, 0.290971)",
        "(-0.280000, 1.502365, 0.298865)",
        "(-0.280000, 1.485541, 0.304534)",
        "(-0.280000, 1.468017, 0.307850)",
        "(-0.280000, 1.450343, 0.307980)",
        "(-0.280000, 1.433849, 0.304644)",
        "(-0.280000, 1.418221, 0.299407)",
        "(-0.280000, 1.403673, 0.292479)",
        "(-0.280000, 1.390375, 0.284090)",
        "(-0.280000, 1.378349, 0.274391)",
        "(-0.280000, 1.368083, 0.264026)",
        "(-0.280000, 1.359071, 0.252710)",
        "(-0.280000, 1.351360, 0.240555)",
        "(-0.280000, 1.344982, 0.227625)",
        "(-0.280000, 1.340008, 0.214039)",
        "(-0.280000, 1.336658, 0.200698)",
        "(-0.280000, 1.334675, 0.186964)",
        "(-0.280000, 1.334118, 0.172974)",
        "(-0.280000, 1.335029, 0.158902)",
        "(-0.280000, 1.337444, 0.144836)",
        "(-0.280000, 1.341137, 0.131689)",
        "(-0.280000, 1.346277, 0.118689)",
        "(-0.280000, 1.352988, 0.105869)",
        "(-0.280000, 1.361355, 0.093435)",
        "(-0.280000, 1.372839, 0.082896)",
        "(-0.280000, 1.385026, 0.074213)",
        "(-0.280000, 1.398540, 0.066724)",
        "(-0.280000, 1.413242, 0.060695)",
        "(-0.280000, 1.428923, 0.056399)",
        "(-0.280000, 1.445299, 0.054054)",
        "(-0.280000, 1.461100, 0.053873)",
        "(-0.280000, 1.477041, 0.055656)",
        "(-0.280000, 1.492806, 0.059456)",
        "(-0.280000, 1.508115, 0.065285)",
        "(-0.280000, 1.522731, 0.073150)",
        "(-0.280000, 1.535684, 0.082508)",
        "(-0.280000, 1.547632, 0.093701)",
        "(-0.280000, 1.558277, 0.106688)",
        "(-0.280000, 1.567301, 0.121405)",
        "(-0.280000, 1.574315, 0.137580)",
        "(-0.280000, 1.578899, 0.154290)",
        "(-0.280000, 1.581124, 0.171828)",
        "(-0.280000, 1.580807, 0.189740)",
        "(-0.280000, 1.577871, 0.207596)",
        "(-0.280000, 1.572305, 0.225025)",
        "(-0.280000, 1.564338, 0.241368)",
        "(-0.280000, 1.553978, 0.256544)",
        "(-0.280000, 1.541354, 0.270228)",
        "(-0.280000, 1.526721, 0.282031)",
        "(-0.280000, 1.510396, 0.291619)",
        "(-0.280000, 1.493122, 0.298676)",
        "(-0.280000, 1.474953, 0.303187)",
        "(-0.280000, 1.456343, 0.305048)",
        "(-0.280000, 1.437704, 0.304325)",
        "(-0.280000, 1.419825, 0.300045)",
        "(-0.280000, 1.403995, 0.292656)",
        "(-0.280000, 1.389575, 0.283513)",
        "(-0.280000, 1.376698, 0.272871)",
        "(-0.280000, 1.365458, 0.260980)",
        "(-0.280000, 1.355852, 0.247980)",
        "(-0.280000, 1.348245, 0.234675)",
        "(-0.280000, 1.342217, 0.220637)",
        "(-0.280000, 1.337829, 0.206052)",
        "(-0.280000, 1.335110, 0.191017)",
        "(-0.280000, 1.334112, 0.175697)",
        "(-0.280000, 1.334791, 0.161072)",
        "(-0.280000, 1.337116, 0.146320)",
        "(-0.280000, 1.341179, 0.131564)",
        "(-0.280000, 1.347102, 0.116916)",
        "(-0.280000, 1.355043, 0.102522)",
        "(-0.280000, 1.364429, 0.089508)",
        "(-0.280000, 1.375833, 0.077188)",
        "(-0.280000, 1.389277, 0.065946)",
        "(-0.280000, 1.404589, 0.056262)",
        "(-0.280000, 1.421504, 0.048555)",
        "(-0.280000, 1.438788, 0.043372)",
        "(-0.280000, 1.457028, 0.040509)",
        "(-0.280000, 1.475763, 0.040184)",
        "(-0.280000, 1.494651, 0.042519)",
        "(-0.280000, 1.513301, 0.047593)",
        "(-0.280000, 1.530509, 0.055013)",
        "(-0.280000, 1.546981, 0.065079)",
        "(-0.280000, 1.562396, 0.077930)",
        "(-0.280000, 1.576239, 0.093601)",
        "(-0.280000, 1.587892, 0.111989)",
        "(-0.280000, 1.596367, 0.131828)",
        "(-0.280000, 1.601651, 0.153303)",
        "(-0.280000, 1.603346, 0.175554)",
        "(-0.280000, 1.601334, 0.197827)",
        "(-0.280000, 1.595671, 0.219437)",
        "(-0.280000, 1.586641, 0.239577)",
        "(-0.280000, 1.574504, 0.257893)",
        "(-0.280000, 1.559677, 0.273874)",
        "(-0.280000, 1.542689, 0.287105)",
        "(-0.280000, 1.524103, 0.297325)",
        "(-0.280000, 1.504857, 0.304303)",
        "(-0.280000, 1.485385, 0.308207)",
        "(-0.280000, 1.466220, 0.309218)",
        "(-0.280000, 1.447861, 0.307614)",
        "(-0.280000, 1.431049, 0.302558)",
        "(-0.280000, 1.416633, 0.294839)",
        "(-0.280000, 1.404173, 0.285979)",
        "(-0.280000, 1.393612, 0.276326)",
        "(-0.280000, 1.384834, 0.266208)",
        "(-0.280000, 1.377680, 0.255923)",
        "(-0.280000, 1.372143, 0.245951)",
        "(-0.280000, 1.367732, 0.236101)",
        "(-0.280000, 1.364280, 0.226454)",
        "(-0.280000, 1.361649, 0.217089)",
        "(-0.280000, 1.359694, 0.207959)",
        "(-0.280000, 1.358395, 0.199454)",
        "(-0.280000, 1.357523, 0.191166)",
        "(-0.280000, 1.357018, 0.183087)",
        "(-0.280000, 1.356835, 0.175147)",
        "(-0.280000, 1.356943, 0.167371)",
        "(-0.280000, 1.357269, 0.160129)",
        "(-0.280000, 1.357804, 0.152955)",
        "(-0.280000, 1.358541, 0.145874)",
        "(-0.280000, 1.359486, 0.138874)",
        "(-0.280000, 1.360652, 0.131911)",
        "(-0.280000, 1.361903, 0.125316)",
        "(-0.280000, 1.363364, 0.118773)",
        "(-0.280000, 1.365085, 0.112213)",
        "(-0.280000, 1.367072, 0.105691)",
        "(-0.280000, 1.369365, 0.099213)",
        "(-0.280000, 1.371776, 0.093033)",
        "(-0.280000, 1.374589, 0.086838)",
        "(-0.280000, 1.377843, 0.080674)",
        "(-0.280000, 1.381645, 0.074505)",
        "(-0.280000, 1.386077, 0.068371)",
        "(-0.280000, 1.391772, 0.064165)",
        "(-0.280000, 1.398061, 0.060040)",
        "(-0.280000, 1.405006, 0.056037)",
        "(-0.280000, 1.412674, 0.052225)",
        "(-0.280000, 1.421191, 0.048673)",
        "(-0.280000, 1.429717, 0.045776)",
        "(-0.280000, 1.439167, 0.043286)",
        "(-0.280000, 1.449459, 0.041386)",
        "(-0.280000, 1.460508, 0.040251)",
        "(-0.280000, 1.472157, 0.040044)",
        "(-0.280000, 1.483267, 0.040787)",
        "(-0.280000, 1.494687, 0.042527)",
        "(-0.280000, 1.506131, 0.045300)",
        "(-0.280000, 1.517314, 0.049073)",
        "(-0.280000, 1.528078, 0.053788)",
        "(-0.280000, 1.537732, 0.059029)",
        "(-0.280000, 1.546807, 0.064955)",
        "(-0.280000, 1.555242, 0.071479)",
        "(-0.280000, 1.562905, 0.078426)",
        "(-0.280000, 1.568731, 0.086576)",
        "(-0.280000, 1.572755, 0.094994)",
        "(-0.280000, 1.575903, 0.103335)",
        "(-0.280000, 1.578261, 0.111477)",
        "(-0.280000, 1.579908, 0.119401)",
        "(-0.280000, 1.580913, 0.127051)",
        "(-0.280000, 1.581247, 0.134098)",
        "(-0.280000, 1.581134, 0.140900)",
        "(-0.280000, 1.580628, 0.147416)",
        "(-0.280000, 1.579793, 0.153649)",
        "(-0.280000, 1.578673, 0.159630)",
        "(-0.280000, 1.577297, 0.165094)",
        "(-0.280000, 1.575762, 0.170367)",
        "(-0.280000, 1.574103, 0.175436)",
        "(-0.280000, 1.572340, 0.180381)",
        "(-0.280000, 1.570501, 0.185194)",
        "(-0.280000, 1.568655, 0.189579)",
        "(-0.280000, 1.566787, 0.193905)",
        "(-0.280000, 1.564910, 0.198173)",
        "(-0.280000, 1.563038, 0.202385)",
        "(-0.280000, 1.561159, 0.206591)",
        "(-0.280000, 1.559389, 0.210511)",
        "(-0.280000, 1.557631, 0.214457)",
        "(-0.280000, 1.555867, 0.218460)",
        "(-0.280000, 1.554095, 0.222502)",
        "(-0.280000, 1.552315, 0.226565)",
        "(-0.280000, 1.550639, 0.230479)",
        "(-0.280000, 1.548917, 0.234468)",
        "(-0.280000, 1.547143, 0.238504)",
        "(-0.280000, 1.545291, 0.242602)",
        "(-0.280000, 1.543346, 0.246739)",
        "(-0.280000, 1.541461, 0.250731)",
        "(-0.280000, 1.539416, 0.254789)",
        "(-0.280000, 1.537212, 0.258865)",
        "(-0.280000, 1.534822, 0.262933)",
        "(-0.280000, 1.532204, 0.266996)",
        "(-0.280000, 1.529580, 0.270862)",
        "(-0.280000, 1.526708, 0.274667)",
        "(-0.280000, 1.523589, 0.278362)",
        "(-0.280000, 1.520186, 0.281939)",
        "(-0.280000, 1.516492, 0.285353)",
        "(-0.280000, 1.512815, 0.288441)",
        "(-0.280000, 1.508806, 0.291336)",
        "(-0.280000, 1.504511, 0.293982)",
        "(-0.280000, 1.499938, 0.296341)",
        "(-0.280000, 1.495042, 0.298402)",
        "(-0.280000, 1.490256, 0.300060)",
        "(-0.280000, 1.485215, 0.301386)",
        "(-0.280000, 1.479903, 0.302373)",
        "(-0.280000, 1.474389, 0.303001)",
        "(-0.280000, 1.468721, 0.303271)",
        "(-0.280000, 1.463283, 0.303214)",
        "(-0.280000, 1.457665, 0.302862)",
        "(-0.280000, 1.451927, 0.302228)",
        "(-0.280000, 1.446094, 0.301265)",
        "(-0.280000, 1.440219, 0.299923)",
        "(-0.280000, 1.434767, 0.298283)",
        "(-0.280000, 1.429272, 0.296214)",
        "(-0.280000, 1.423817, 0.293706)",
        "(-0.280000, 1.418466, 0.290761)",
        "(-0.280000, 1.413222, 0.287357)",
        "(-0.280000, 1.408530, 0.283724)",
        "(-0.280000, 1.404000, 0.279687)",
        "(-0.280000, 1.399700, 0.275292)",
        "(-0.280000, 1.395647, 0.270547)",
        "(-0.280000, 1.391895, 0.265514)",
        "(-0.280000, 1.388754, 0.260511)",
        "(-0.280000, 1.385859, 0.255265)",
        "(-0.280000, 1.383246, 0.249840)",
        "(-0.280000, 1.380934, 0.244302)",
        "(-0.280000, 1.378923, 0.238680)",
        "(-0.280000, 1.377388, 0.233307)",
        "(-0.280000, 1.376106, 0.227967)",
        "(-0.280000, 1.375050, 0.222662)",
        "(-0.280000, 1.374210, 0.217458)",
        "(-0.280000, 1.373555, 0.212384)",
        "(-0.280000, 1.373135, 0.207674)",
        "(-0.280000, 1.372808, 0.203101)",
        "(-0.280000, 1.372541, 0.198658)",
        "(-0.280000, 1.372299, 0.194285)",
        "(-0.280000, 1.372064, 0.189985)",
        "(-0.280000, 1.371846, 0.185973)",
        "(-0.280000, 1.371583, 0.181916)",
        "(-0.280000, 1.371275, 0.177809)",
        "(-0.280000, 1.370931, 0.173650)",
        "(-0.280000, 1.370558, 0.169385)",
        "(-0.280000, 1.370145, 0.165303)",
        "(-0.280000, 1.369712, 0.161097)",
        "(-0.280000, 1.369279, 0.156786)",
        "(-0.280000, 1.368860, 0.152359)",
        "(-0.280000, 1.368482, 0.147805)",
        "(-0.280000, 1.368090, 0.143393)",
        "(-0.280000, 1.367776, 0.138807)",
        "(-0.280000, 1.367563, 0.134082)",
        "(-0.280000, 1.367470, 0.129259)",
        "(-0.280000, 1.367526, 0.124306)",
        "(-0.280000, 1.367623, 0.119492)",
        "(-0.280000, 1.367899, 0.114587)",
        "(-0.280000, 1.368375, 0.109583)",
        "(-0.280000, 1.369038, 0.104550)",
        "(-0.280000, 1.369906, 0.099506)",
        "(-0.280000, 1.370838, 0.094621)",
        "(-0.280000, 1.371976, 0.089726)",
        "(-0.280000, 1.373307, 0.084848)",
        "(-0.280000, 1.374804, 0.079942)",
        "(-0.280000, 1.377252, 0.075854)",
        "(-0.280000, 1.380471, 0.072968)",
        "(-0.280000, 1.383797, 0.070173)",
        "(-0.280000, 1.387231, 0.067472)",
        "(-0.280000, 1.390733, 0.064896)",
        "(-0.280000, 1.394376, 0.062396)",
        "(-0.280000, 1.397909, 0.060133)",
        "(-0.280000, 1.401597, 0.057933)",
        "(-0.280000, 1.405443, 0.055803)",
        "(-0.280000, 1.409510, 0.053725)",
        "(-0.280000, 1.413826, 0.051705)",
        "(-0.280000, 1.418051, 0.049903)",
        "(-0.280000, 1.422614, 0.048145)",
        "(-0.280000, 1.427544, 0.046455)",
        "(-0.280000, 1.432897, 0.044856)",
        "(-0.280000, 1.438768, 0.043376)",
        "(-0.280000, 1.444603, 0.042180)",
        "(-0.280000, 1.451003, 0.041172)",
        "(-0.280000, 1.458061, 0.040423)",
        "(-0.280000, 1.465794, 0.040032)",
        "(-0.280000, 1.474184, 0.040111)",
        "(-0.280000, 1.482426, 0.040699)",
        "(-0.280000, 1.491303, 0.041906)",
        "(-0.280000, 1.500637, 0.043836)",
        "(-0.280000, 1.510282, 0.046574)",
        "(-0.280000, 1.519972, 0.050134)",
        "(-0.280000, 1.528875, 0.054183)",
        "(-0.280000, 1.537629, 0.058968)",
        "(-0.280000, 1.546045, 0.064417)",
        "(-0.280000, 1.553958, 0.070416)",
        "(-0.280000, 1.561297, 0.076877)",
        "(-0.280000, 1.567695, 0.083361)",
        "(-0.280000, 1.573531, 0.090126)",
        "(-0.280000, 1.578763, 0.097063)",
        "(-0.280000, 1.583406, 0.104110)",
        "(-0.280000, 1.587470, 0.111192)",
        "(-0.280000, 1.590828, 0.117924)",
        "(-0.280000, 1.593739, 0.124669)",
        "(-0.280000, 1.596214, 0.131374)",
        "(-0.280000, 1.598276, 0.138013)",
        "(-0.280000, 1.599965, 0.144625)",
        "(-0.280000, 1.601238, 0.150875)",
        "(-0.280000, 1.602199, 0.157057)",
        "(-0.280000, 1.602868, 0.163250)",
        "(-0.280000, 1.603250, 0.169442)",
        "(-0.280000, 1.602096, 0.175589)",
        "(-0.280000, 1.599580, 0.181269)",
        "(-0.280000, 1.596870, 0.186784)",
        "(-0.280000, 1.593932, 0.192123)",
        "(-0.280000, 1.590704, 0.197328)",
        "(-0.280000, 1.587167, 0.202347)",
        "(-0.280000, 1.583418, 0.206792)",
        "(-0.280000, 1.579345, 0.211088)",
        "(-0.280000, 1.574956, 0.215201)",
        "(-0.280000, 1.570282, 0.219082)",
        "(-0.280000, 1.565299, 0.222761)",
        "(-0.280000, 1.560250, 0.225837)",
        "(-0.280000, 1.554985, 0.228695)",
        "(-0.280000, 1.549536, 0.231336)",
        "(-0.280000, 1.543904, 0.233758)",
        "(-0.280000, 1.538157, 0.235925)",
        "(-0.280000, 1.532650, 0.237524)",
        "(-0.280000, 1.527087, 0.238944)",
        "(-0.280000, 1.521548, 0.240156)",
        "(-0.280000, 1.516096, 0.241166)",
        "(-0.280000, 1.510728, 0.242001)",
        "(-0.280000, 1.505768, 0.242534)",
        "(-0.280000, 1.500932, 0.243007)",
        "(-0.280000, 1.496177, 0.243457)",
        "(-0.280000, 1.491521, 0.243901)",
        "(-0.280000, 1.486947, 0.244368)",
        "(-0.280000, 1.482675, 0.244822)",
        "(-0.280000, 1.478370, 0.245368)",
        "(-0.280000, 1.474009, 0.245998)",
        "(-0.280000, 1.469518, 0.246701)",
        "(-0.280000, 1.464875, 0.247452)",
        "(-0.280000, 1.460360, 0.248249)",
        "(-0.280000, 1.455600, 0.249056)",
        "(-0.280000, 1.450586, 0.249820)",
        "(-0.280000, 1.445336, 0.250488)",
        "(-0.280000, 1.439806, 0.251003)",
        "(-0.280000, 1.434303, 0.251430)",
        "(-0.280000, 1.428524, 0.251606)",
        "(-0.280000, 1.422501, 0.251460)",
        "(-0.280000, 1.416258, 0.250944)",
        "(-0.280000, 1.409849, 0.249998)",
        "(-0.280000, 1.403600, 0.248803)",
        "(-0.280000, 1.397233, 0.247096)",
        "(-0.280000, 1.390826, 0.244839)",
        "(-0.280000, 1.384475, 0.242021)",
        "(-0.280000, 1.378222, 0.238625)",
        "(-0.280000, 1.372363, 0.234991)",
        "(-0.280000, 1.366712, 0.230803)",
        "(-0.280000, 1.361293, 0.226044)",
        "(-0.280000, 1.356179, 0.220762)",
        "(-0.280000, 1.351435, 0.215044)",
        "(-0.280000, 1.347151, 0.209251)",
        "(-0.280000, 1.343181, 0.203007)",
        "(-0.280000, 1.339530, 0.196354)",
        "(-0.280000, 1.336172, 0.189267)",
        "(-0.280000, 1.334297, 0.181761)",
        "(-0.280000, 1.334108, 0.174538)",
        "(-0.280000, 1.334312, 0.167220)",
        "(-0.280000, 1.334915, 0.159898)",
        "(-0.280000, 1.335910, 0.152667)",
        "(-0.280000, 1.337289, 0.145527)",
        "(-0.280000, 1.338926, 0.138928)",
        "(-0.280000, 1.340886, 0.132443)",
        "(-0.280000, 1.343144, 0.126133)",
        "(-0.280000, 1.345691, 0.119990)",
        "(-0.280000, 1.348528, 0.114003)",
        "(-0.280000, 1.351436, 0.108551)",
        "(-0.280000, 1.354617, 0.103197)",
        "(-0.280000, 1.358042, 0.097997)",
        "(-0.280000, 1.361690, 0.092978)",
        "(-0.280000, 1.365564, 0.088135)",
        "(-0.280000, 1.369438, 0.083714)",
        "(-0.280000, 1.373538, 0.079429)",
        "(-0.280000, 1.377913, 0.075247)",
        "(-0.280000, 1.382605, 0.071154)",
        "(-0.280000, 1.387602, 0.067190)",
        "(-0.280000, 1.392616, 0.063582)",
        "(-0.280000, 1.398043, 0.060051)",
        "(-0.280000, 1.403941, 0.056615)",
        "(-0.280000, 1.410407, 0.053289)",
        "(-0.280000, 1.417481, 0.050136)",
        "(-0.280000, 1.424538, 0.047460)",
        "(-0.280000, 1.432282, 0.045028)",
        "(-0.280000, 1.440768, 0.042936)",
        "(-0.280000, 1.449940, 0.041318)",
        "(-0.280000, 1.459797, 0.040297)",
        "(-0.280000, 1.469353, 0.040001)",
        "(-0.280000, 1.479427, 0.040426)",
        "(-0.280000, 1.489863, 0.041669)",
        "(-0.280000, 1.500554, 0.043816)",
        "(-0.280000, 1.511226, 0.046884)",
        "(-0.280000, 1.520992, 0.050559)",
        "(-0.280000, 1.530553, 0.055036)",
        "(-0.280000, 1.539691, 0.060222)",
        "(-0.280000, 1.548299, 0.066033)",
        "(-0.280000, 1.556356, 0.072424)",
        "(-0.280000, 1.563389, 0.078902)",
        "(-0.280000, 1.569832, 0.085734)",
        "(-0.280000, 1.575706, 0.092897)",
        "(-0.280000, 1.580963, 0.100282)",
        "(-0.280000, 1.584491, 0.108389)",
        "(-0.280000, 1.586189, 0.116573)",
        "(-0.280000, 1.587296, 0.124522)",
        "(-0.280000, 1.587811, 0.132150)",
        "(-0.280000, 1.587785, 0.139471)",
        "(-0.280000, 1.587277, 0.146436)",
        "(-0.280000, 1.586307, 0.152762)",
        "(-0.280000, 1.585007, 0.158766)",
        "(-0.280000, 1.583435, 0.164419)",
        "(-0.280000, 1.581649, 0.169722)",
        "(-0.280000, 1.579690, 0.174696)",
        "(-0.280000, 1.577620, 0.179170)",
        "(-0.280000, 1.575487, 0.183384)",
        "(-0.280000, 1.573334, 0.187355)",
        "(-0.280000, 1.571178, 0.191134)",
        "(-0.280000, 1.569051, 0.194740)",
        "(-0.280000, 1.567023, 0.198014)",
        "(-0.280000, 1.565067, 0.201196)",
        "(-0.280000, 1.563203, 0.204291)",
        "(-0.280000, 1.561448, 0.207306)",
        "(-0.280000, 1.559796, 0.210290)",
        "(-0.280000, 1.558327, 0.213085)",
        "(-0.280000, 1.556988, 0.215864)",
        "(-0.280000, 1.555759, 0.218674)",
        "(-0.280000, 1.554650, 0.221500)",
        "(-0.280000, 1.553658, 0.224339)",
        "(-0.280000, 1.552848, 0.227093)",
        "(-0.280000, 1.552134, 0.229896)",
        "(-0.280000, 1.551520, 0.232720)",
        "(-0.280000, 1.550989, 0.235584)",
        "(-0.280000, 1.550534, 0.238469)",
        "(-0.280000, 1.550211, 0.241279)",
        "(-0.280000, 1.549922, 0.244129)",
        "(-0.280000, 1.549671, 0.246977)",
        "(-0.280000, 1.549441, 0.249807)",
        "(-0.280000, 1.549215, 0.252622)",
        "(-0.280000, 1.549019, 0.255359)",
        "(-0.280000, 1.548784, 0.258059)",
        "(-0.280000, 1.548494, 0.260699)",
        "(-0.280000, 1.548115, 0.263294)",
        "(-0.280000, 1.547630, 0.265820)",
        "(-0.280000, 1.547114, 0.268185)",
        "(-0.280000, 1.546468, 0.270461)",
        "(-0.280000, 1.545683, 0.272628)",
        "(-0.280000, 1.544752, 0.274672)",
        "(-0.280000, 1.543646, 0.276609)",
        "(-0.280000, 1.542479, 0.278347)",
        "(-0.280000, 1.541162, 0.279953)",
        "(-0.280000, 1.539669, 0.281452)",
        "(-0.280000, 1.538011, 0.282849)",
        "(-0.280000, 1.536241, 0.284134)",
        "(-0.280000, 1.534466, 0.285275)",
        "(-0.280000, 1.532565, 0.286393)",
        "(-0.280000, 1.530602, 0.287501)",
        "(-0.280000, 1.528538, 0.288673)",
        "(-0.280000, 1.526450, 0.289908)",
        "(-0.280000, 1.524493, 0.291160)",
        "(-0.280000, 1.522506, 0.292536)",
        "(-0.280000, 1.520527, 0.294032)",
        "(-0.280000, 1.518592, 0.295634)",
        "(-0.280000, 1.516679, 0.297361)",
        "(-0.280000, 1.514937, 0.299149)",
        "(-0.280000, 1.513223, 0.301049)",
        "(-0.280000, 1.511356, 0.302314)",
        "(-0.280000, 1.509331, 0.302972)",
        "(-0.280000, 1.507393, 0.303570)",
        "(-0.280000, 1.505611, 0.304091)",
        "(-0.280000, 1.503897, 0.304566)",
        "(-0.280000, 1.502275, 0.304995)",
        "(-0.280000, 1.500741, 0.305380)",
        "(-0.280000, 1.499279, 0.305729)",
        "(-0.280000, 1.497936, 0.306035)",
        "(-0.280000, 1.496660, 0.306312)",
        "(-0.280000, 1.495409, 0.306571)",
        "(-0.280000, 1.494180, 0.306814)",
        "(-0.280000, 1.492972, 0.307041)",
        "(-0.280000, 1.491813, 0.307247)",
        "(-0.280000, 1.490653, 0.307444)",
        "(-0.280000, 1.489489, 0.307631)",
        "(-0.280000, 1.488302, 0.307811)",
        "(-0.280000, 1.487088, 0.307984)",
        "(-0.280000, 1.485970, 0.308133)",
        "(-0.280000, 1.484804, 0.308278)",
        "(-0.280000, 1.483637, 0.308413)",
        "(-0.280000, 1.482517, 0.308534)",
        "(-0.280000, 1.481423, 0.308642)",
        "(-0.280000, 1.480403, 0.308734)",
        "(-0.280000, 1.479433, 0.308815)",
        "(-0.280000, 1.478559, 0.308882)",
        "(-0.280000, 1.477738, 0.308940)",
        "(-0.280000, 1.476991, 0.308988)",
        "(-0.280000, 1.476342, 0.309026)",
        "(-0.280000, 1.475745, 0.309058)",
        "(-0.280000, 1.475198, 0.309086)",
        "(-0.280000, 1.474749, 0.309107)",
        "(-0.280000, 1.474353, 0.309124)",
        "(-0.280000, 1.474006, 0.309138)",
        "(-0.280000, 1.473733, 0.309148)",
        "(-0.280000, 1.473487, 0.309157)",
        "(-0.280000, 1.473291, 0.309164)",
        "(-0.280000, 1.473100, 0.307853)",
        "(-0.280000, 1.472884, 0.305567)",
        "(-0.280000, 1.472697, 0.303277)",
        "(-0.280000, 1.472535, 0.300984)",
        "(-0.280000, 1.472378, 0.298638)",
        "(-0.280000, 1.472245, 0.296211)",
        "(-0.280000, 1.472131, 0.293689)",
        "(-0.280000, 1.471997, 0.291047)",
        "(-0.280000, 1.471863, 0.288292)",
        "(-0.280000, 1.471747, 0.285439)",
        "(-0.280000, 1.471613, 0.282487)",
        "(-0.280000, 1.471500, 0.279462)",
        "(-0.280000, 1.471369, 0.276392)",
        "(-0.280000, 1.471257, 0.273313)",
        "(-0.280000, 1.471132, 0.270239)",
        "(-0.280000, 1.470994, 0.267213)",
        "(-0.280000, 1.470878, 0.264277)",
        "(-0.280000, 1.470736, 0.261449)",
        "(-0.280000, 1.470572, 0.258772)",
        "(-0.280000, 1.470402, 0.256285)",
        "(-0.280000, 1.470215, 0.254005)",
        "(-0.280000, 1.470026, 0.251967)",
        "(-0.280000, 1.469833, 0.250202)",
        "(-0.280000, 1.469599, 0.248722)",
        "(-0.280000, 1.469335, 0.247552)",
        "(-0.280000, 1.469067, 0.246707)",
        "(-0.280000, 1.468793, 0.246194)",
        "(-0.280000, 1.468482, 0.246021)",
        "(-0.280000, 1.468156, 0.246190)",
        "(-0.280000, 1.467799, 0.246700)",
        "(-0.280000, 1.467404, 0.247542)",
        "(-0.280000, 1.467019, 0.248704)",
        "(-0.280000, 1.466587, 0.250175)",
        "(-0.280000, 1.466130, 0.251934)",
        "(-0.280000, 1.465658, 0.253953)",
        "(-0.280000, 1.465126, 0.256215)",
        "(-0.280000, 1.464589, 0.258690)",
        "(-0.280000, 1.464002, 0.261343)",
        "(-0.280000, 1.463394, 0.264135)",
        "(-0.280000, 1.462717, 0.267045)",
        "(-0.280000, 1.461949, 0.270028)",
        "(-0.280000, 1.461177, 0.273046)",
        "(-0.280000, 1.460278, 0.276074)",
        "(-0.280000, 1.459224, 0.279067)",
        "(-0.280000, 1.458007, 0.281982)",
        "(-0.280000, 1.456523, 0.284797)",
        "(-0.280000, 1.454946, 0.287497)",
        "(-0.280000, 1.453063, 0.290026)",
        "(-0.280000, 1.450800, 0.292372)",
        "(-0.280000, 1.448097, 0.294499)",
        "(-0.280000, 1.444917, 0.296378)",
        "(-0.280000, 1.441568, 0.298082)",
        "(-0.280000, 1.437603, 0.299518)",
        "(-0.280000, 1.433002, 0.300660)",
        "(-0.280000, 1.427685, 0.301442)",
        "(-0.280000, 1.421938, 0.300848)",
        "(-0.280000, 1.416725, 0.298791)",
        "(-0.280000, 1.410949, 0.296211)",
        "(-0.280000, 1.404705, 0.293043)",
        "(-0.280000, 1.398121, 0.289239)",
        "(-0.280000, 1.391293, 0.284741)",
        "(-0.280000, 1.384986, 0.280024)",
        "(-0.280000, 1.378630, 0.274645)",
        "(-0.280000, 1.372407, 0.268667)",
        "(-0.280000, 1.366369, 0.262058)",
        "(-0.280000, 1.360680, 0.254922)",
        "(-0.280000, 1.355771, 0.247856)",
        "(-0.280000, 1.351239, 0.240340)",
        "(-0.280000, 1.347164, 0.232454)",
        "(-0.280000, 1.343615, 0.224314)",
        "(-0.280000, 1.340612, 0.215960)",
        "(-0.280000, 1.338302, 0.207961)",
        "(-0.280000, 1.336499, 0.199880)",
        "(-0.280000, 1.335196, 0.191706)",
        "(-0.280000, 1.334401, 0.183492)",
        "(-0.280000, 1.334110, 0.175267)",
        "(-0.280000, 1.334298, 0.167468)",
        "(-0.280000, 1.334947, 0.159617)",
        "(-0.280000, 1.336058, 0.151791)",
        "(-0.280000, 1.337654, 0.143924)",
        "(-0.280000, 1.339746, 0.136071)",
        "(-0.280000, 1.342154, 0.128778)",
        "(-0.280000, 1.345042, 0.121476)",
        "(-0.280000, 1.348418, 0.114221)",
        "(-0.280000, 1.352296, 0.107047)",
        "(-0.280000, 1.356711, 0.099957)",
        "(-0.280000, 1.361330, 0.093452)",
        "(-0.280000, 1.366489, 0.087043)",
        "(-0.280000, 1.372206, 0.080780)",
        "(-0.280000, 1.378546, 0.074672)",
        "(-0.280000, 1.385507, 0.068806)",
        "(-0.280000, 1.392541, 0.063634)",
        "(-0.280000, 1.400581, 0.059209)",
        "(-0.280000, 1.409520, 0.055722)",
        "(-0.280000, 1.418889, 0.052632)",
        "(-0.280000, 1.428708, 0.050003)",
        "(-0.280000, 1.438196, 0.048091)",
        "(-0.280000, 1.448031, 0.046683)",
        "(-0.280000, 1.458176, 0.045858)",
        "(-0.280000, 1.468537, 0.045691)",
        "(-0.280000, 1.479012, 0.046248)",
        "(-0.280000, 1.488887, 0.047483)",
        "(-0.280000, 1.498785, 0.049462)",
        "(-0.280000, 1.508592, 0.052232)",
        "(-0.280000, 1.518236, 0.055805)",
        "(-0.280000, 1.527585, 0.060148)",
        "(-0.280000, 1.536029, 0.064900)",
        "(-0.280000, 1.544129, 0.070300)",
        "(-0.280000, 1.551779, 0.076281)",
        "(-0.280000, 1.558890, 0.082757)",
        "(-0.280000, 1.565449, 0.089690)",
        "(-0.280000, 1.571086, 0.096575)",
        "(-0.280000, 1.576207, 0.103793)",
        "(-0.280000, 1.580774, 0.111265)",
        "(-0.280000, 1.584800, 0.118984)",
        "(-0.280000, 1.588261, 0.126869)",
        "(-0.280000, 1.591001, 0.134402)",
        "(-0.280000, 1.593273, 0.142111)",
        "(-0.280000, 1.595063, 0.149970)",
        "(-0.280000, 1.596359, 0.157929)",
        "(-0.280000, 1.597160, 0.166046)",
        "(-0.280000, 1.597443, 0.173767)",
        "(-0.280000, 1.597253, 0.181660)",
        "(-0.280000, 1.596549, 0.189787)",
        "(-0.280000, 1.595284, 0.198111)",
        "(-0.280000, 1.593418, 0.206570)",
        "(-0.280000, 1.591107, 0.214518)",
        "(-0.280000, 1.588165, 0.222611)",
        "(-0.280000, 1.584583, 0.230709)",
        "(-0.280000, 1.580323, 0.238767)",
        "(-0.280000, 1.575410, 0.246643)",
        "(-0.280000, 1.570251, 0.253750)",
        "(-0.280000, 1.564460, 0.260665)",
        "(-0.280000, 1.558079, 0.267274)",
        "(-0.280000, 1.551185, 0.273459)",
        "(-0.280000, 1.543789, 0.279187)",
        "(-0.280000, 1.536404, 0.284111)",
        "(-0.280000, 1.528570, 0.288582)",
        "(-0.280000, 1.520330, 0.292542)",
        "(-0.280000, 1.511651, 0.295970)",
        "(-0.280000, 1.502585, 0.298805)",
        "(-0.280000, 1.493826, 0.300868)",
        "(-0.280000, 1.484684, 0.302345)",
        "(-0.280000, 1.475293, 0.303170)",
        "(-0.280000, 1.465720, 0.303303)",
        "(-0.280000, 1.456046, 0.302712)",
        "(-0.280000, 1.446941, 0.301480)",
        "(-0.280000, 1.437897, 0.299591)",
        "(-0.280000, 1.428946, 0.297036)",
        "(-0.280000, 1.420225, 0.293850)",
        "(-0.280000, 1.411797, 0.290063)",
        "(-0.280000, 1.404058, 0.285912)",
        "(-0.280000, 1.396620, 0.281244)",
        "(-0.280000, 1.389496, 0.276062)",
        "(-0.280000, 1.382674, 0.270343)",
        "(-0.280000, 1.376147, 0.264046)",
        "(-0.280000, 1.370325, 0.257596)",
        "(-0.280000, 1.364755, 0.250499)",
        "(-0.280000, 1.359542, 0.242785)",
        "(-0.280000, 1.354799, 0.234522)",
        "(-0.280000, 1.350595, 0.225734)",
        "(-0.280000, 1.347233, 0.217130)",
        "(-0.280000, 1.344466, 0.208190)",
        "(-0.280000, 1.342355, 0.199071)",
        "(-0.280000, 1.340918, 0.189872)",
        "(-0.280000, 1.340156, 0.180713)",
        "(-0.280000, 1.340035, 0.172143)",
        "(-0.280000, 1.340479, 0.163659)",
        "(-0.280000, 1.341456, 0.155388)",
        "(-0.280000, 1.342927, 0.147383)",
        "(-0.280000, 1.344840, 0.139697)",
        "(-0.280000, 1.347034, 0.132686)",
        "(-0.280000, 1.349526, 0.126054)",
        "(-0.280000, 1.352265, 0.119810)",
        "(-0.280000, 1.355172, 0.114016)",
        "(-0.280000, 1.358172, 0.108702)",
        "(-0.280000, 1.361128, 0.103979)",
        "(-0.280000, 1.364048, 0.099720)",
        "(-0.280000, 1.366844, 0.095959)",
        "(-0.280000, 1.369514, 0.092618)",
        "(-0.280000, 1.372007, 0.089691)",
        "(-0.280000, 1.374278, 0.087173)",
        "(-0.280000, 1.376362, 0.084975)",
        "(-0.280000, 1.378240, 0.083079)",
        "(-0.280000, 1.379916, 0.081452)",
        "(-0.280000, 1.381407, 0.080053)",
        "(-0.280000, 1.382759, 0.078822)",
        "(-0.280000, 1.383948, 0.077768)",
        "(-0.280000, 1.384969, 0.076884)",
        "(-0.280000, 1.385869, 0.076120)",
        "(-0.280000, 1.386646, 0.075472)",
        "(-0.280000, 1.387336, 0.074904)",
        "(-0.280000, 1.387954, 0.074403)",
        "(-0.280000, 1.388499, 0.073966)",
        "(-0.280000, 1.388955, 0.073605)",
        "(-0.280000, 1.389391, 0.073262)",
        "(-0.280000, 1.389809, 0.072936)",
        "(-0.280000, 1.390173, 0.072655)",
        "(-0.280000, 1.390517, 0.072391)",
        "(-0.280000, 1.390842, 0.072143)",
        "(-0.280000, 1.391112, 0.071938)",
        "(-0.280000, 1.391381, 0.071735)",
        "(-0.280000, 1.391650, 0.071534)",
        "(-0.280000, 1.391907, 0.071353)",
        "(-0.280000, 1.392249, 0.071170)",
        "(-0.280000, 1.392683, 0.071033)",
        "(-0.280000, 1.393168, 0.071005)",
        "(-0.280000, 1.393811, 0.071040)",
        "(-0.280000, 1.394601, 0.071163)",
        "(-0.280000, 1.395560, 0.071367)",
        "(-0.280000, 1.396724, 0.071636)",
        "(-0.280000, 1.397973, 0.072049)",
        "(-0.280000, 1.399433, 0.072509)",
        "(-0.280000, 1.401073, 0.073022)",
        "(-0.280000, 1.402918, 0.073568)",
        "(-0.280000, 1.404970, 0.074123)",
        "(-0.280000, 1.407044, 0.074780)",
        "(-0.280000, 1.409348, 0.075400)",
        "(-0.280000, 1.411863, 0.075972)",
        "(-0.280000, 1.414551, 0.076497)",
        "(-0.280000, 1.417434, 0.076961)",
        "(-0.280000, 1.420241, 0.077482)",
        "(-0.280000, 1.423177, 0.077926)",
        "(-0.280000, 1.426252, 0.078291)",
        "(-0.280000, 1.429402, 0.078589)",
        "(-0.280000, 1.432606, 0.078812)",
        "(-0.280000, 1.435648, 0.079036)",
        "(-0.280000, 1.438746, 0.079160)",
        "(-0.280000, 1.441816, 0.079197)",
        "(-0.280000, 1.444883, 0.079139)",
        "(-0.280000, 1.447905, 0.078984)",
        "(-0.280000, 1.450664, 0.078763)",
        "(-0.280000, 1.453367, 0.078420)",
        "(-0.280000, 1.455975, 0.077953)",
        "(-0.280000, 1.458486, 0.077356)",
        "(-0.280000, 1.460891, 0.076624)",
        "(-0.280000, 1.463094, 0.075758)",
        "(-0.280000, 1.465213, 0.074746)",
        "(-0.280000, 1.467204, 0.073596)",
        "(-0.280000, 1.469142, 0.072302)",
        "(-0.280000, 1.470998, 0.070874)",
        "(-0.280000, 1.472736, 0.069324)",
        "(-0.280000, 1.474490, 0.067658)",
        "(-0.280000, 1.476244, 0.065894)",
        "(-0.280000, 1.478024, 0.064056)",
        "(-0.280000, 1.479929, 0.062157)",
        "(-0.280000, 1.481817, 0.060208)",
        "(-0.280000, 1.483861, 0.058253)",
        "(-0.280000, 1.486149, 0.056310)",
        "(-0.280000, 1.488690, 0.054414)",
        "(-0.280000, 1.491471, 0.052592)",
        "(-0.280000, 1.494332, 0.050818)",
        "(-0.280000, 1.497505, 0.049161)",
        "(-0.280000, 1.500973, 0.047655)",
        "(-0.280000, 1.504800, 0.046366)",
        "(-0.280000, 1.508702, 0.046072)",
        "(-0.280000, 1.512083, 0.047172)",
        "(-0.280000, 1.515666, 0.048448)",
        "(-0.280000, 1.519397, 0.049899)",
        "(-0.280000, 1.523224, 0.051523)",
        "(-0.280000, 1.527178, 0.053351)",
        "(-0.280000, 1.530914, 0.055224)",
        "(-0.280000, 1.534722, 0.057285)",
        "(-0.280000, 1.538571, 0.059535)",
        "(-0.280000, 1.542489, 0.062005)",
        "(-0.280000, 1.546401, 0.064667)",
        "(-0.280000, 1.550039, 0.067330)",
        "(-0.280000, 1.553701, 0.070206)",
        "(-0.280000, 1.557336, 0.073273)",
        "(-0.280000, 1.560900, 0.076503)",
        "(-0.280000, 1.564379, 0.079891)",
        "(-0.280000, 1.567564, 0.083218)",
        "(-0.280000, 1.570667, 0.086693)",
        "(-0.280000, 1.573725, 0.090368)",
        "(-0.280000, 1.576688, 0.094215)",
        "(-0.280000, 1.577971, 0.099292)",
        "(-0.280000, 1.578859, 0.104199)",
        "(-0.280000, 1.579577, 0.109193)",
        "(-0.280000, 1.580122, 0.114209)",
        "(-0.280000, 1.580530, 0.119291)",
        "(-0.280000, 1.580805, 0.124379)",
        "(-0.280000, 1.580845, 0.129145)",
        "(-0.280000, 1.580844, 0.133978)",
        "(-0.280000, 1.580808, 0.138831)",
        "(-0.280000, 1.580755, 0.143705)",
        "(-0.280000, 1.580705, 0.148664)",
        "(-0.280000, 1.580598, 0.153340)",
        "(-0.280000, 1.580542, 0.158144)",
        "(-0.280000, 1.580536, 0.163092)",
        "(-0.280000, 1.580567, 0.168242)",
        "(-0.280000, 1.580619, 0.173599)",
        "(-0.280000, 1.580683, 0.178727)",
        "(-0.280000, 1.580748, 0.184214)",
        "(-0.280000, 1.580763, 0.190067)",
        "(-0.280000, 1.580665, 0.196289)",
        "(-0.280000, 1.580383, 0.202940)",
        "(-0.280000, 1.580009, 0.209450)",
        "(-0.280000, 1.579321, 0.216432)",
        "(-0.280000, 1.578222, 0.223879)",
        "(-0.280000, 1.576612, 0.231728)",
        "(-0.280000, 1.574389, 0.239895)",
        "(-0.280000, 1.571826, 0.247803)",
        "(-0.280000, 1.568506, 0.255939)",
        "(-0.280000, 1.564406, 0.264121)",
        "(-0.280000, 1.559541, 0.272288)",
        "(-0.280000, 1.553288, 0.279370)",
        "(-0.280000, 1.546258, 0.284675)",
        "(-0.280000, 1.538942, 0.289480)",
        "(-0.280000, 1.531508, 0.293707)",
        "(-0.280000, 1.524115, 0.297320)",
        "(-0.280000, 1.516871, 0.300339)",
        "(-0.280000, 1.510087, 0.302731)",
        "(-0.280000, 1.503574, 0.304654)",
        "(-0.280000, 1.497437, 0.306145)",
        "(-0.280000, 1.491636, 0.307278)",
        "(-0.280000, 1.486241, 0.308098)",
        "(-0.280000, 1.481365, 0.308647)",
        "(-0.280000, 1.476853, 0.308996)",
        "(-0.280000, 1.472734, 0.309182)",
        "(-0.280000, 1.469012, 0.309241)",
        "(-0.280000, 1.465594, 0.309205)",
        "(-0.280000, 1.462556, 0.309100)",
        "(-0.280000, 1.459820, 0.308946)",
        "(-0.280000, 1.457316, 0.308757)",
        "(-0.280000, 1.455067, 0.308546)",
        "(-0.280000, 1.453069, 0.308328)",
        "(-0.280000, 1.451253, 0.308102)",
        "(-0.280000, 1.449639, 0.307881)",
        "(-0.280000, 1.448200, 0.307667)",
        "(-0.280000, 1.446891, 0.307458)",
        "(-0.280000, 1.445733, 0.307263)",
        "(-0.280000, 1.444723, 0.307084)",
        "(-0.280000, 1.443791, 0.306912)",
        "(-0.280000, 1.442961, 0.306752)",
        "(-0.280000, 1.442227, 0.306607)",
        "(-0.280000, 1.441546, 0.306469)",
        "(-0.280000, 1.440916, 0.306337)",
        "(-0.280000, 1.440336, 0.306213)",
        "(-0.280000, 1.439779, 0.306092)",
        "(-0.280000, 1.439201, 0.305963)",
        "(-0.280000, 1.438575, 0.305821)",
        "(-0.280000, 1.437996, 0.305686)",
        "(-0.280000, 1.437347, 0.305533)",
        "(-0.280000, 1.436626, 0.305358)",
        "(-0.280000, 1.435830, 0.305160)",
        "(-0.280000, 1.434868, 0.304913)",
        "(-0.280000, 1.433883, 0.304654)",
        "(-0.280000, 1.432729, 0.304339)",
        "(-0.280000, 1.431338, 0.303945)",
        "(-0.280000, 1.429710, 0.303463)",
        "(-0.280000, 1.428202, 0.301685)",
        "(-0.280000, 1.426974, 0.298810)",
        "(-0.280000, 1.425515, 0.295867)",
        "(-0.280000, 1.423789, 0.292784)",
        "(-0.280000, 1.421788, 0.289469)",
        "(-0.280000, 1.419559, 0.285881)",
        "(-0.280000, 1.417511, 0.282164)",
        "(-0.280000, 1.415264, 0.278097)",
        "(-0.280000, 1.412910, 0.273693)",
        "(-0.280000, 1.410534, 0.268977)",
        "(-0.280000, 1.408180, 0.263936)",
        "(-0.280000, 1.406303, 0.258896)",
        "(-0.280000, 1.404560, 0.253656)",
        "(-0.280000, 1.403021, 0.248302)",
        "(-0.280000, 1.401706, 0.242859)",
        "(-0.280000, 1.400652, 0.237422)",
        "(-0.280000, 1.400056, 0.232300)",
        "(-0.280000, 1.399642, 0.227253)",
        "(-0.280000, 1.399405, 0.222360)",
        "(-0.280000, 1.399303, 0.217654)",
        "(-0.280000, 1.399301, 0.213141)",
        "(-0.280000, 1.399448, 0.209034)",
        "(-0.280000, 1.399564, 0.205117)",
        "(-0.280000, 1.399620, 0.201375)",
        "(-0.280000, 1.399586, 0.197829)",
        "(-0.280000, 1.399419, 0.194437)",
        "(-0.280000, 1.399129, 0.191313)",
        "(-0.280000, 1.398639, 0.188240)",
        "(-0.280000, 1.397944, 0.185205)",
        "(-0.280000, 1.397038, 0.182146)",
        "(-0.280000, 1.395929, 0.179035)",
        "(-0.280000, 1.394639, 0.176024)",
        "(-0.280000, 1.393165, 0.172838)",
        "(-0.280000, 1.391544, 0.169467)",
        "(-0.280000, 1.389817, 0.165907)",
        "(-0.280000, 1.388016, 0.162123)",
        "(-0.280000, 1.386147, 0.158340)",
        "(-0.280000, 1.384271, 0.154372)",
        "(-0.280000, 1.382435, 0.150234)",
        "(-0.280000, 1.380665, 0.145931)",
        "(-0.280000, 1.378983, 0.141540)",
        "(-0.280000, 1.377359, 0.137254)",
        "(-0.280000, 1.375844, 0.132947)",
        "(-0.280000, 1.374447, 0.128682)",
        "(-0.280000, 1.373167, 0.124527)",
        "(-0.280000, 1.371993, 0.120490)",
        "(-0.280000, 1.370886, 0.116674)",
        "(-0.280000, 1.369857, 0.113072)",
        "(-0.280000, 1.368881, 0.109680)",
        "(-0.280000, 1.367928, 0.106535)",
        "(-0.280000, 1.366946, 0.103684)",
        "(-0.280000, 1.365959, 0.101008)",
        "(-0.280000, 1.364877, 0.098575)",
        "(-0.280000, 1.363665, 0.096350)",
        "(-0.280000, 1.362303, 0.094250)",
        "(-0.280000, 1.361678, 0.092994)",
        "(-0.280000, 1.361953, 0.092635)",
        "(-0.280000, 1.362119, 0.092419)",
        "(-0.280000, 1.362177, 0.092344)",
        "(-0.280000, 1.362144, 0.092387)",
        "(-0.280000, 1.362048, 0.092512)",
        "(-0.280000, 1.361905, 0.092697)",
        "(-0.280000, 1.361717, 0.092944)",
        "(-0.280000, 1.361484, 0.093249)",
        "(-0.280000, 1.361251, 0.093557)",
        "(-0.280000, 1.361003, 0.093887)",
        "(-0.280000, 1.360743, 0.094235)",
        "(-0.280000, 1.360512, 0.094547)",
        "(-0.280000, 1.360281, 0.094859)",
        "(-0.280000, 1.360053, 0.095170)",
        "(-0.280000, 1.359854, 0.095443)",
        "(-0.280000, 1.359655, 0.095718)",
        "(-0.280000, 1.359443, 0.096011)",
        "(-0.280000, 1.359216, 0.096328)",
        "(-0.280000, 1.358916, 0.096749)",
        "(-0.280000, 1.358518, 0.097314)",
        "(-0.280000, 1.358092, 0.097925)",
        "(-0.280000, 1.357527, 0.098747)",
        "(-0.280000, 1.356800, 0.099822)",
        "(-0.280000, 1.355862, 0.101246)",
        "(-0.280000, 1.354578, 0.103259)",
        "(-0.280000, 1.353138, 0.105617)",
        "(-0.280000, 1.351075, 0.109196)",
        "(-0.280000, 1.348131, 0.114796)",
        "(-0.280000, 1.344404, 0.122988)",
        "(-0.280000, 1.341658, 0.130172)",
        "(-0.280000, 1.339832, 0.135783)",
        "(-0.280000, 1.339081, 0.138370)",
        "(-0.280000, 1.338855, 0.139188)",
        "(-0.280000, 1.338943, 0.138865)",
        "(-0.280000, 1.339244, 0.137789)",
        "(-0.280000, 1.339634, 0.136447)",
        "(-0.280000, 1.340193, 0.134605)",
        "(-0.280000, 1.340912, 0.132364)",
        "(-0.280000, 1.341772, 0.129847)",
        "(-0.280000, 1.342787, 0.127068)",
        "(-0.280000, 1.343966, 0.124053)",
        "(-0.280000, 1.345320, 0.120834)",
        "(-0.280000, 1.346884, 0.117379)",
        "(-0.280000, 1.348681, 0.113700)",
        "(-0.280000, 1.351820, 0.110432)",
        "(-0.280000, 1.356202, 0.107508)",
        "(-0.280000, 1.360799, 0.104483)",
        "(-0.280000, 1.365654, 0.101409)",
        "(-0.280000, 1.370848, 0.098270)",
        "(-0.280000, 1.376390, 0.095112)",
        "(-0.280000, 1.382375, 0.091883)",
        "(-0.280000, 1.388824, 0.088671)",
        "(-0.280000, 1.395791, 0.085505)",
        "(-0.280000, 1.403333, 0.082434)",
        "(-0.280000, 1.411569, 0.079515)",
        "(-0.280000, 1.420612, 0.076832)",
        "(-0.280000, 1.430520, 0.074550)",
        "(-0.280000, 1.441316, 0.072871)",
        "(-0.280000, 1.453069, 0.072037)",
        "(-0.280000, 1.465733, 0.072345)",
        "(-0.280000, 1.479106, 0.074115)",
        "(-0.280000, 1.492949, 0.077664)",
        "(-0.280000, 1.506849, 0.083229)",
        "(-0.280000, 1.520278, 0.090907)",
        "(-0.280000, 1.532704, 0.100643)",
        "(-0.280000, 1.543594, 0.112151)",
        "(-0.280000, 1.552544, 0.124965)",
        "(-0.280000, 1.559358, 0.138546)",
        "(-0.280000, 1.564031, 0.152314)",
        "(-0.280000, 1.566739, 0.165737)",
        "(-0.280000, 1.567797, 0.178466)",
        "(-0.280000, 1.567558, 0.190257)",
        "(-0.280000, 1.566378, 0.200974)",
        "(-0.280000, 1.564562, 0.210666)",
        "(-0.280000, 1.562361, 0.219363)",
        "(-0.280000, 1.559981, 0.227116)",
        "(-0.280000, 1.557550, 0.234072)",
        "(-0.280000, 1.555174, 0.240305)",
        "(-0.280000, 1.552912, 0.245899)",
        "(-0.280000, 1.550787, 0.250966)",
        "(-0.280000, 1.548833, 0.255544)",
        "(-0.280000, 1.547044, 0.259694)",
        "(-0.280000, 1.545427, 0.263442)",
        "(-0.280000, 1.543946, 0.266857)",
        "(-0.280000, 1.542584, 0.269953)",
        "(-0.280000, 1.541359, 0.272719)",
        "(-0.280000, 1.540190, 0.275229)",
        "(-0.280000, 1.539044, 0.277496)",
        "(-0.280000, 1.537909, 0.279520)",
        "(-0.280000, 1.536685, 0.281374)",
        "(-0.280000, 1.535454, 0.283000)",
        "(-0.280000, 1.534103, 0.284473)",
        "(-0.280000, 1.532545, 0.285854)",
        "(-0.280000, 1.530743, 0.287172)",
        "(-0.280000, 1.528664, 0.288457)",
        "(-0.280000, 1.526521, 0.289624)",
        "(-0.280000, 1.524030, 0.290853)",
        "(-0.280000, 1.521153, 0.292178)",
        "(-0.280000, 1.517801, 0.293617)",
        "(-0.280000, 1.513911, 0.295147)",
        "(-0.280000, 1.509995, 0.296544)",
        "(-0.280000, 1.505435, 0.297993)",
        "(-0.280000, 1.500193, 0.299433)",
        "(-0.280000, 1.494322, 0.300768)",
        "(-0.280000, 1.487730, 0.301928)",
        "(-0.280000, 1.481206, 0.302732)",
        "(-0.280000, 1.473997, 0.303230)",
        "(-0.280000, 1.466188, 0.303313)",
        "(-0.280000, 1.457837, 0.302876)",
        "(-0.280000, 1.449077, 0.301829)",
        "(-0.280000, 1.440738, 0.300258)",
        "(-0.280000, 1.432082, 0.298011)",
        "(-0.280000, 1.423308, 0.295058)",
        "(-0.280000, 1.414591, 0.291399)",
        "(-0.280000, 1.405999, 0.287018)",
        "(-0.280000, 1.398183, 0.282284)",
        "(-0.280000, 1.390625, 0.276934)",
        "(-0.280000, 1.383382, 0.270975)",
        "(-0.280000, 1.376525, 0.264435)",
        "(-0.280000, 1.370135, 0.257369)",
        "(-0.280000, 1.364584, 0.250264)",
        "(-0.280000, 1.359518, 0.242747)",
        "(-0.280000, 1.354993, 0.234888)",
        "(-0.280000, 1.351013, 0.226690)",
        "(-0.280000, 1.347624, 0.218230)",
        "(-0.280000, 1.344993, 0.210083)",
        "(-0.280000, 1.342895, 0.201712)",
        "(-0.280000, 1.341359, 0.193195)",
        "(-0.280000, 1.340398, 0.184591)",
        "(-0.280000, 1.340018, 0.175945)",
        "(-0.280000, 1.340191, 0.167824)",
        "(-0.280000, 1.340878, 0.159707)",
        "(-0.280000, 1.342070, 0.151693)",
        "(-0.280000, 1.343757, 0.143797)",
        "(-0.280000, 1.345928, 0.136045)",
        "(-0.280000, 1.348399, 0.128917)",
        "(-0.280000, 1.351312, 0.121881)",
        "(-0.280000, 1.354659, 0.114987)",
        "(-0.280000, 1.358461, 0.108220)",
        "(-0.280000, 1.362772, 0.101536)",
        "(-0.280000, 1.367280, 0.095398)",
        "(-0.280000, 1.372352, 0.089300)",
        "(-0.280000, 1.378132, 0.083186)",
        "(-0.280000, 1.384683, 0.077130)",
        "(-0.280000, 1.392127, 0.071179)",
        "(-0.280000, 1.399844, 0.065887)",
        "(-0.280000, 1.408674, 0.060772)",
        "(-0.280000, 1.418623, 0.056066)",
        "(-0.280000, 1.429801, 0.052000)",
        "(-0.280000, 1.442078, 0.048910)",
        "(-0.280000, 1.454169, 0.047209)",
        "(-0.280000, 1.466992, 0.046798)",
        "(-0.280000, 1.480167, 0.047863)",
        "(-0.280000, 1.493285, 0.050476)",
        "(-0.280000, 1.506067, 0.054636)",
        "(-0.280000, 1.517536, 0.059968)",
        "(-0.280000, 1.528220, 0.066503)",
        "(-0.280000, 1.537923, 0.074063)",
        "(-0.280000, 1.546529, 0.082480)",
        "(-0.280000, 1.553958, 0.091549)",
        "(-0.280000, 1.559826, 0.100632)",
        "(-0.280000, 1.564642, 0.110034)",
        "(-0.280000, 1.568420, 0.119604)",
        "(-0.280000, 1.571201, 0.129201)",
        "(-0.280000, 1.573048, 0.138759)",
        "(-0.280000, 1.573904, 0.147692)",
        "(-0.280000, 1.574061, 0.156460)",
        "(-0.280000, 1.573574, 0.165071)",
        "(-0.280000, 1.572495, 0.173486)",
        "(-0.280000, 1.570876, 0.181698)",
        "(-0.280000, 1.568812, 0.189248)",
        "(-0.280000, 1.566324, 0.196690)",
        "(-0.280000, 1.563422, 0.203997)",
        "(-0.280000, 1.560089, 0.211207)",
        "(-0.280000, 1.556323, 0.218293)",
        "(-0.280000, 1.552376, 0.224803)",
        "(-0.280000, 1.547979, 0.231277)",
        "(-0.280000, 1.543104, 0.237674)",
        "(-0.280000, 1.537703, 0.243959)",
        "(-0.280000, 1.531695, 0.250120)",
        "(-0.280000, 1.525513, 0.255745)",
        "(-0.280000, 1.518651, 0.261195)",
        "(-0.280000, 1.511068, 0.266358)",
        "(-0.280000, 1.502728, 0.271127)",
        "(-0.280000, 1.493640, 0.275358)",
        "(-0.280000, 1.484540, 0.278800)",
        "(-0.280000, 1.474805, 0.281566)",
        "(-0.280000, 1.464563, 0.283527)",
        "(-0.280000, 1.453967, 0.284589)",
        "(-0.280000, 1.443177, 0.284715)",
        "(-0.280000, 1.432891, 0.284061)",
        "(-0.280000, 1.422666, 0.282550)",
        "(-0.280000, 1.412597, 0.280215)",
        "(-0.280000, 1.402796, 0.277095)",
        "(-0.280000, 1.393310, 0.273213)",
        "(-0.280000, 1.384535, 0.268929)",
        "(-0.280000, 1.376133, 0.264031)",
        "(-0.280000, 1.368149, 0.258562)",
        "(-0.280000, 1.360552, 0.252505)",
        "(-0.280000, 1.354193, 0.245363)",
        "(-0.280000, 1.349764, 0.237629)",
        "(-0.280000, 1.345836, 0.229576)",
        "(-0.280000, 1.342443, 0.221255)",
        "(-0.280000, 1.339591, 0.212651)",
        "(-0.280000, 1.337298, 0.203753)",
        "(-0.280000, 1.335690, 0.195196)",
        "(-0.280000, 1.334622, 0.186376)",
        "(-0.280000, 1.334136, 0.177375)",
        "(-0.280000, 1.334261, 0.168212)",
        "(-0.280000, 1.335026, 0.158928)",
        "(-0.280000, 1.336339, 0.150215)",
        "(-0.280000, 1.338281, 0.141363)",
        "(-0.280000, 1.340877, 0.132469)",
        "(-0.280000, 1.344148, 0.123608)",
        "(-0.280000, 1.348132, 0.114795)",
        "(-0.280000, 1.352520, 0.106663)",
        "(-0.280000, 1.357614, 0.098619)",
        "(-0.280000, 1.363500, 0.090659)",
        "(-0.280000, 1.370265, 0.082818)",
        "(-0.280000, 1.378009, 0.075159)",
        "(-0.280000, 1.386124, 0.068323)",
        "(-0.280000, 1.395367, 0.061745)",
        "(-0.280000, 1.405829, 0.055598)",
        "(-0.280000, 1.417596, 0.050089)",
        "(-0.280000, 1.430521, 0.045536)",
        "(-0.280000, 1.443446, 0.042395)",
        "(-0.280000, 1.457247, 0.040491)",
        "(-0.280000, 1.471628, 0.040031)",
        "(-0.280000, 1.486231, 0.041143)",
        "(-0.280000, 1.500796, 0.043875)",
        "(-0.280000, 1.514258, 0.047933)",
        "(-0.280000, 1.527200, 0.053362)",
        "(-0.280000, 1.539402, 0.060043)",
        "(-0.280000, 1.550686, 0.067823)",
        "(-0.280000, 1.560918, 0.076519)",
        "(-0.280000, 1.569632, 0.085507)",
        "(-0.280000, 1.576890, 0.095468)",
        "(-0.280000, 1.582572, 0.106194)",
        "(-0.280000, 1.587308, 0.117139)",
        "(-0.280000, 1.591178, 0.128389)",
        "(-0.280000, 1.593987, 0.139232)",
        "(-0.280000, 1.596061, 0.150474)",
        "(-0.280000, 1.597325, 0.162201)",
        "(-0.280000, 1.597658, 0.174443)",
        "(-0.280000, 1.596898, 0.187182)",
        "(-0.280000, 1.595056, 0.199356)",
        "(-0.280000, 1.591912, 0.211957)",
        "(-0.280000, 1.587294, 0.224746)",
        "(-0.280000, 1.581149, 0.237445)",
        "(-0.280000, 1.573507, 0.249749)",
        "(-0.280000, 1.565048, 0.260722)",
        "(-0.280000, 1.555303, 0.271062)",
        "(-0.280000, 1.544358, 0.280555)",
        "(-0.280000, 1.532340, 0.289007)",
        "(-0.280000, 1.519374, 0.296273)",
        "(-0.280000, 1.506391, 0.301995)",
        "(-0.280000, 1.492813, 0.306469)",
        "(-0.280000, 1.478938, 0.308854)",
        "(-0.280000, 1.465279, 0.309197)",
        "(-0.280000, 1.452260, 0.308230)",
        "(-0.280000, 1.440508, 0.306250)",
        "(-0.280000, 1.429661, 0.303448)",
        "(-0.280000, 1.419865, 0.300060)",
        "(-0.280000, 1.411203, 0.296332)",
        "(-0.280000, 1.403580, 0.292428)",
        "(-0.280000, 1.397015, 0.288550)",
        "(-0.280000, 1.391320, 0.284760)",
        "(-0.280000, 1.386389, 0.281124)",
        "(-0.280000, 1.382114, 0.277677)",
        "(-0.280000, 1.378432, 0.274467)",
        "(-0.280000, 1.375218, 0.271463)",
        "(-0.280000, 1.372387, 0.268648)",
        "(-0.280000, 1.369915, 0.266046)",
        "(-0.280000, 1.367699, 0.263591)",
        "(-0.280000, 1.365724, 0.261298)",
        "(-0.280000, 1.363991, 0.259195)",
        "(-0.280000, 1.362396, 0.257181)",
        "(-0.280000, 1.360932, 0.255259)",
        "(-0.280000, 1.359619, 0.253474)",
        "(-0.280000, 1.358410, 0.251774)",
        "(-0.280000, 1.357328, 0.250203)",
        "(-0.280000, 1.356353, 0.248745)",
        "(-0.280000, 1.355477, 0.247400)",
        "(-0.280000, 1.354660, 0.246112)",
        "(-0.280000, 1.353910, 0.244902)",
        "(-0.280000, 1.353250, 0.243812)",
        "(-0.280000, 1.352654, 0.242807)",
        "(-0.280000, 1.352117, 0.241885)",
        "(-0.280000, 1.351649, 0.241067)",
        "(-0.280000, 1.351213, 0.240293)",
        "(-0.280000, 1.350819, 0.239583)",
        "(-0.280000, 1.350465, 0.238936)",
        "(-0.280000, 1.350104, 0.238267)",
        "(-0.280000, 1.349734, 0.237574)",
        "(-0.280000, 1.350512, 0.236223)",
        "(-0.280000, 1.352149, 0.234397)",
        "(-0.280000, 1.353730, 0.232443)",
        "(-0.280000, 1.355243, 0.230347)",
        "(-0.280000, 1.356670, 0.228032)",
        "(-0.280000, 1.358011, 0.225511)",
        "(-0.280000, 1.359378, 0.223046)",
        "(-0.280000, 1.360643, 0.220333)",
        "(-0.280000, 1.361831, 0.217451)",
        "(-0.280000, 1.362938, 0.214412)",
        "(-0.280000, 1.363980, 0.211227)",
        "(-0.280000, 1.365045, 0.208201)",
        "(-0.280000, 1.366027, 0.205060)",
        "(-0.280000, 1.366924, 0.201829)",
        "(-0.280000, 1.367740, 0.198493)",
        "(-0.280000, 1.368473, 0.195070)",
        "(-0.280000, 1.369169, 0.191854)",
        "(-0.280000, 1.369761, 0.188502)",
        "(-0.280000, 1.370257, 0.185058)",
        "(-0.280000, 1.370659, 0.181509)",
        "(-0.280000, 1.370978, 0.177827)",
        "(-0.280000, 1.371223, 0.174306)",
        "(-0.280000, 1.371392, 0.170613)",
        "(-0.280000, 1.371503, 0.166733)",
        "(-0.280000, 1.371581, 0.162685)",
        "(-0.280000, 1.371651, 0.158466)",
        "(-0.280000, 1.371678, 0.154359)",
        "(-0.280000, 1.371742, 0.150017)",
        "(-0.280000, 1.371884, 0.145447)",
        "(-0.280000, 1.372149, 0.140627)",
        "(-0.280000, 1.372583, 0.135573)",
        "(-0.280000, 1.373068, 0.130669)",
        "(-0.280000, 1.373810, 0.125487)",
        "(-0.280000, 1.374864, 0.120063)",
        "(-0.280000, 1.376298, 0.114422)",
        "(-0.280000, 1.378196, 0.108545)",
        "(-0.280000, 1.380319, 0.102865)",
        "(-0.280000, 1.383037, 0.096982)",
        "(-0.280000, 1.386439, 0.090953)",
        "(-0.280000, 1.390681, 0.084767)",
        "(-0.280000, 1.395884, 0.078514)",
        "(-0.280000, 1.401505, 0.072741)",
        "(-0.280000, 1.408301, 0.067023)",
        "(-0.280000, 1.416315, 0.061571)",
        "(-0.280000, 1.425563, 0.056610)",
        "(-0.280000, 1.436008, 0.052377)",
        "(-0.280000, 1.446562, 0.049293)",
        "(-0.280000, 1.457928, 0.047245)",
        "(-0.280000, 1.469819, 0.046386)",
        "(-0.280000, 1.481932, 0.046796)",
        "(-0.280000, 1.493908, 0.048458)",
        "(-0.280000, 1.504985, 0.051124)",
        "(-0.280000, 1.515701, 0.054780)",
        "(-0.280000, 1.525884, 0.059279)",
        "(-0.280000, 1.535518, 0.064510)",
        "(-0.280000, 1.544551, 0.070343)",
        "(-0.280000, 1.552581, 0.076336)",
        "(-0.280000, 1.560131, 0.082742)",
        "(-0.280000, 1.567212, 0.089515)",
        "(-0.280000, 1.573833, 0.096622)",
        "(-0.280000, 1.580011, 0.104048)",
        "(-0.280000, 1.585507, 0.111333)",
        "(-0.280000, 1.590663, 0.118979)",
        "(-0.280000, 1.594732, 0.127231)",
        "(-0.280000, 1.597704, 0.136045)",
        "(-0.280000, 1.600076, 0.145117)",
        "(-0.280000, 1.601731, 0.153807)",
        "(-0.280000, 1.602833, 0.162838)",
        "(-0.280000, 1.603327, 0.172151)",
        "(-0.280000, 1.603161, 0.181734)",
        "(-0.280000, 1.602277, 0.191581)",
        "(-0.280000, 1.600762, 0.200888)",
        "(-0.280000, 1.598511, 0.210388)",
        "(-0.280000, 1.595450, 0.220056)",
        "(-0.280000, 1.591556, 0.229723)",
        "(-0.280000, 1.586826, 0.239241)",
        "(-0.280000, 1.581640, 0.247927)",
        "(-0.280000, 1.575646, 0.256422)",
        "(-0.280000, 1.568893, 0.264565)",
        "(-0.280000, 1.561394, 0.272272)",
        "(-0.280000, 1.553205, 0.279437)",
        "(-0.280000, 1.544966, 0.285574)",
        "(-0.280000, 1.536066, 0.291190)",
        "(-0.280000, 1.526500, 0.296215)",
        "(-0.280000, 1.516369, 0.300530)",
        "(-0.280000, 1.505677, 0.304072)",
        "(-0.280000, 1.495275, 0.306598)",
        "(-0.280000, 1.484403, 0.308326)",
        "(-0.280000, 1.473167, 0.309168)",
        "(-0.280000, 1.461598, 0.309052)",
        "(-0.280000, 1.449728, 0.307894)",
        "(-0.280000, 1.438550, 0.305815)",
        "(-0.280000, 1.427227, 0.302684)",
        "(-0.280000, 1.415984, 0.298479)",
        "(-0.280000, 1.405069, 0.293238)",
        "(-0.280000, 1.394628, 0.287012)",
        "(-0.280000, 1.385350, 0.280312)",
        "(-0.280000, 1.376691, 0.272864)",
        "(-0.280000, 1.368730, 0.264749)",
        "(-0.280000, 1.361575, 0.256112)",
        "(-0.280000, 1.356408, 0.246413)",
        "(-0.280000, 1.353281, 0.236555)",
        "(-0.280000, 1.351062, 0.226799)",
        "(-0.280000, 1.349676, 0.217202)",
        "(-0.280000, 1.349037, 0.207794)",
        "(-0.280000, 1.349048, 0.198633)",
        "(-0.280000, 1.349678, 0.190228)",
        "(-0.280000, 1.350724, 0.182032)",
        "(-0.280000, 1.352127, 0.174114)",
        "(-0.280000, 1.353824, 0.166465)",
        "(-0.280000, 1.355782, 0.159030)",
        "(-0.280000, 1.357878, 0.152208)",
        "(-0.280000, 1.360142, 0.145477)",
        "(-0.280000, 1.362581, 0.138794)",
        "(-0.280000, 1.365249, 0.132047)",
        "(-0.280000, 1.368195, 0.125210)",
        "(-0.280000, 1.371204, 0.118743)",
        "(-0.280000, 1.374638, 0.112005)",
        "(-0.280000, 1.378644, 0.104961)",
        "(-0.280000, 1.383430, 0.097576)",
        "(-0.280000, 1.389275, 0.089816)",
        "(-0.280000, 1.395628, 0.082431)",
        "(-0.280000, 1.403412, 0.074850)",
        "(-0.280000, 1.412923, 0.067278)",
        "(-0.280000, 1.424323, 0.060107)",
        "(-0.280000, 1.437527, 0.053848)",
        "(-0.280000, 1.451225, 0.049122)",
        "(-0.280000, 1.466158, 0.045929)",
        "(-0.280000, 1.481801, 0.044562)",
        "(-0.280000, 1.497651, 0.045121)",
        "(-0.280000, 1.513170, 0.047556)",
        "(-0.280000, 1.526707, 0.053125)",
        "(-0.280000, 1.539054, 0.059829)",
        "(-0.280000, 1.550047, 0.067335)",
        "(-0.280000, 1.559647, 0.075340)",
        "(-0.280000, 1.567911, 0.083596)",
        "(-0.280000, 1.574757, 0.091670)",
        "(-0.280000, 1.580522, 0.099621)",
        "(-0.280000, 1.585301, 0.107288)",
        "(-0.280000, 1.589259, 0.114661)",
        "(-0.280000, 1.592502, 0.121679)",
        "(-0.280000, 1.595085, 0.128179)",
        "(-0.280000, 1.597189, 0.134363)",
        "(-0.280000, 1.598881, 0.140223)",
        "(-0.280000, 1.600224, 0.145782)",
        "(-0.280000, 1.601286, 0.151139)"
    ],
    "rightHandRotations": [
        "(290.000000, 70.000000, 0.000000)",
        "(290.000000, 70.000000, 0.000000)",
        "(290.000000, 70.000000, 0.000000)",
        "(290.000000, 70.000000, 0.000000)",
        "(290.000000, 70.000000, 0.000000)",
        "(290.000000, 70.000000, 0.000000)",
        "(290.000000, 70.000000, 0.000000)",
        "(290.000000, 70.000000, 0.000000)",
        "(290.000000, 70.000000, 0.000000)",
        "(290.000000, 70.000000, 0.000000)",
        "(290.000000, 70.000000, 0.000000)",
        "(290.000000, 70.000000, 0.000000)",
        "(290.000000, 70.000000, 0.000000)",
        "(290.000000, 70.000000, 0.000000)",
        "(290.000000, 70.000000, 0.000000)",
        "(290.000000, 70.000000, 0.000000)",
        "(290.000000, 70.000000, 0.000000)",
        "(290.000000, 70.000000, 0.000000)",
        "(290.000000, 70.000000, 0.000000)",
        "(290.000000, 70.000000, 0.000000)",
        "(290.000000, 70.000000, 0.000000)",
        "(290.000000, 70.000000, 0.000000)",
        "(290.000000, 70.000000, 0.000000)",
        "(290.000000, 70.000000, 0.000000)",
        "(290.000000, 70.000000, 0.000000)",
        "(290.000000, 70.000000, 0.000000)",
        "(290.000000, 70.000000, 0.000000)",
        "(290.000000, 70.000000, 0.000000)",
        "(290.000000, 70.000000, 0.000000)",
        "(290.000000, 70.000000, 0.000000)",
        "(290.000000, 70.000000, 0.000000)",
        "(290.000000, 70.000000, 0.000000)",
        "(290.000000, 70.000000, 0.000000)",
        "(290.000000, 70.000000, 0.000000)",
        "(290.000000, 70.000000, 0.000000)",
        "(290.000000, 70.000000, 0.000000)",
        "(290.000000, 70.000000, 0.000000)",
        "(290.000000, 70.000000, 0.000000)",
        "(290.000000, 70.000000, 0.000000)",
        "(290.000000, 70.000000, 0.000000)",
        "(290.000000, 70.000000, 0.000000)",
        "(290.000000, 70.000000, 0.000000)",
        "(290.000000, 70.000000, 0.000000)",
        "(290.000000, 70.000000, 0.000000)",
        "(290.000000, 70.000000, 0.000000)",
        "(290.000000, 70.000000, 0.000000)",
        "(290.000000, 70.000000, 0.000000)",
        "(290.000000, 70.000000, 0.000000)",
        "(290.000000, 70.000000, 0.000000)",
        "(290.000000, 70.000000, 0.000000)",
        "(290.000000, 70.000000, 0.000000)",
        "(290.000000, 70.000000, 0.000000)",
        "(290.000000, 70.000000, 0.000000)",
        "(290.000000, 70.000000, 0.000000)",
        "(290.000000, 70.000000, 0.000000)",
        "(290.000000, 70.000000, 0.000000)",
        "(290.000000, 70.000000, 0.000000)",
        "(290.000000, 70.000000, 0.000000)",
        "(290.000000, 70.000000, 0.000000)",
        "(290.000000, 70.000000, 0.000000)",
        "(290.000000, 70.000000, 0.000000)",
        "(290.000000, 70.000000, 0.000000)",
        "(290.000000, 70.000000, 0.000000)",
        "(290.000000, 70.000000, 0.000000)",
        "(290.000000, 70.000000, 0.000000)",
        "(290.000000, 70.000000, 0.000000)",
        "(290.000000, 70.000000, 0.000000)",
        "(290.000000, 70.000000, 0.000000)",
        "(290.000000, 70.000000, 0.000000)",
        "(290.000000, 70.000000, 0.000000)",
        "(290.000000, 70.000000, 0.000000)",
        "(290.000000, 70.000000, 0.000000)",
        "(290.000000, 70.000000, 0.000000)",
        "(290.000000, 70.000000, 0.000000)",
        "(290.000000, 70.000000, 0.000000)",
        "(290.000000, 70.000000, 0.000000)",
        "(290.000000, 70.000000, 0.000000)",
        "(290.000000, 70.000000, 0.000000)",
        "(290.000000, 70.000000, 0.000000)",
        "(290.000000, 70.000000, 0.000000)",
        "(290.000000, 70.000000, 0.000000)",
        "(290.000000, 70.000000, 0.000000)",
        "(290.000000, 70.000000, 0.000000)",
        "(290.000000, 70.000000, 0.000000)",
        "(290.000000, 70.000000, 0.000000)",
        "(290.000000, 70.000000, 0.000000)",
        "(290.000000, 70.000000, 0.000000)",
        "(290.000000, 70.000000, 0.000000)",
        "(290.000000, 70.000000, 0.000000)",
        "(290.000000, 70.000000, 0.000000)",
        "(290.000000, 70.000000, 0.000000)",
        "(290.000000, 70.000000, 0.000000)",
        "(290.000000, 70.000000, 0.000000)",
        "(290.000000, 70.000000, 0.000000)",
        "(290.000000, 70.000000, 0.000000)",
        "(290.000000, 70.000000, 0.000000)",
        "(290.000000, 70.000000, 0.000000)",
        "(290.000000, 70.000000, 0.000000)",
        "(290.000000, 70.000000, 0.000000)",
        "(290.000000, 70.000000, 0.000000)",
        "(290.000000, 70.000000, 0.000000)",
        "(290.000000, 70.000000, 0.000000)",
        "(290.000000, 70.000000, 0.000000)",
        "(290.000000, 70.000000, 0.000000)",
        "(290.000000, 70.000000, 0.000000)",
        "(290.000000, 70.000000, 0.000000)",
        "(290.000000, 70.000000, 0.000000)",
        "(290.000000, 70.000000, 0.000000)",
        "(290.000000, 70.000000, 0.000000)",
        "(290.000000, 70.000000, 0.000000)",
        "(290.000000, 70.000000, 0.000000)",
        "(290.000000, 70.000000, 0.000000)",
        "(290.000000, 70.000000, 0.000000)",
        "(290.000000, 70.000000, 0.000000)",
        "(290.000000, 70.000000, 0.000000)",
        "(290.000000, 70.000000, 0.000000)",
        "(290.000000, 70.000000, 0.000000)",
        "(290.000000, 70.000000, 0.000000)",
        "(290.000000, 70.000000, 0.000000)",
        "(290.000000, 70.000000, 0.000000)",
        "(290.000000, 70.000000, 0.000000)",
        "(290.000000, 70.000000, 0.000000)",
        "(290.000000, 70.000000, 0.000000)",
        "(290.000000, 70.000000, 0.000000)",
        "(290.000000, 70.000000, 0.000000)",
        "(290.000000, 70.000000, 0.000000)",
        "(290.000000, 70.000000, 0.000000)",
        "(290.000000, 70.000000, 0.000000)",
        "(290.000000, 70.000000, 0.000000)",
        "(290.000000, 70.000000, 0.000000)",
        "(290.000000, 70.000000, 0.000000)",
        "(290.000000, 70.000000, 0.000000)",
        "(290.000000, 70.000000, 0.000000)",
        "(290.000000, 70.000000, 0.000000)",
        "(290.000000, 70.000000, 0.000000)",
        "(290.000000, 70.000000, 0.000000)",
        "(290.000000, 70.000000, 0.000000)",
        "(290.000000, 70.000000, 0.000000)",
        "(290.000000, 70.000000, 0.000000)",
        "(290.000000, 70.000000, 0.000000)",
        "(290.000000, 70.000000, 0.000000)",
        "(290.000000, 70.000000, 0.000000)",
        "(290.000000, 70.000000, 0.000000)",
        "(290.000000, 70.000000, 0.000000)",
        "(290.000000, 70.000000, 0.000000)",
        "(290.000000, 70.000000, 0.000000)",
        "(290.000000, 70.000000, 0.000000)",
        "(290.000000, 70.000000, 0.000000)",
        "(290.000000, 70.000000, 0.000000)",
        "(290.000000, 70.000000, 0.000000)",
        "(290.000000, 70.000000, 0.000000)",
        "(290.000000, 70.000000, 0.000000)",
        "(290.000000, 70.000000, 0.000000)",
        "(290.000000, 70.000000, 0.000000)",
        "(290.000000, 70.000000, 0.000000)",
        "(290.000000, 70.000000, 0.000000)",
        "(290.000000, 70.000000, 0.000000)",
        "(290.000000, 70.000000, 0.000000)",
        "(290.000000, 70.000000, 0.000000)",
        "(290.000000, 70.000000, 0.000000)",
        "(290.000000, 70.000000, 0.000000)",
        "(290.000000, 70.000000, 0.000000)",
        "(290.000000, 70.000000, 0.000000)",
        "(290.000000, 70.000000, 0.000000)",
        "(290.000000, 70.000000, 0.000000)",
        "(290.000000, 70.000000, 0.000000)",
        "(290.000000, 70.000000, 0.000000)",
        "(290.000000, 70.000000, 0.000000)",
        "(290.000000, 70.000000, 0.000000)",
        "(290.000000, 70.000000, 0.000000)",
        "(290.000000, 70.000000, 0.000000)",
        "(290.000000, 70.000000, 0.000000)",
        "(290.000000, 70.000000, 0.000000)",
        "(290.000000, 70.000000, 0.000000)",
        "(290.000000, 70.000000, 0.000000)",
        "(290.000000, 70.000000, 0.000000)",
        "(290.000000, 70.000000, 0.000000)",
        "(290.000000, 70.000000, 0.000000)",
        "(290.000000, 70.000000, 0.000000)",
        "(290.000000, 70.000000, 0.000000)",
        "(290.000000, 70.000000, 0.000000)",
        "(290.000000, 70.000000, 0.000000)",
        "(290.000000, 70.000000, 0.000000)",
        "(290.000000, 70.000000, 0.000000)",
        "(290.000000, 70.000000, 0.000000)",
        "(290.000000, 70.000000, 0.000000)",
        "(290.000000, 70.000000, 0.000000)",
        "(290.000000, 70.000000, 0.000000)",
        "(290.000000, 70.000000, 0.000000)",
        "(290.000000, 70.000000, 0.000000)",
        "(290.000000, 70.000000, 0.000000)",
        "(290.000000, 70.000000, 0.000000)",
        "(290.000000, 70.000000, 0.000000)",
        "(290.000000, 70.000000, 0.000000)",
        "(290.000000, 70.000000, 0.000000)",
        "(290.000000, 70.000000, 0.000000)",
        "(290.000000, 70.000000, 0.000000)",
        "(290.000000, 70.000000, 0.000000)",
        "(290.000000, 70.000000, 0.000000)",
        "(290.000000, 70.000000, 0.000000)",
        "(290.000000, 70.000000, 0.000000)",
        "(290.000000, 70.000000, 0.000000)",
        "(290.000000, 70.000000, 0.000000)",
        "(290.000000, 70.000000, 0.000000)",
        "(290.000000, 70.000000, 0.000000)",
        "(290.000000, 70.000000, 0.000000)",
        "(290.000000, 70.000000, 0.000000)",
        "(290.000000, 70.000000, 0.000000)",
        "(290.000000, 70.000000, 0.000000)",
        "(290.000000, 70.000000, 0.000000)",
        "(290.000000, 70.000000, 0.000000)",
        "(290.000000, 70.000000, 0.000000)",
        "(290.000000, 70.000000, 0.000000)",
        "(290.000000, 70.000000, 0.000000)",
        "(290.000000, 70.000000, 0.000000)",
        "(290.000000, 70.000000, 0.000000)",
        "(290.000000, 70.000000, 0.000000)",
        "(290.000000, 70.000000, 0.000000)",
        "(290.000000, 70.000000, 0.000000)",
        "(290.000000, 70.000000, 0.000000)",
        "(290.000000, 70.000000, 0.000000)",
        "(290.000000, 70.000000, 0.000000)",
        "(290.000000, 70.000000, 0.000000)",
        "(290.000000, 70.000000, 0.000000)",
        "(290.000000, 70.000000, 0.000000)",
        "(290.000000, 70.000000, 0.000000)",
        "(290.000000, 70.000000, 0.000000)",
        "(290.000000, 70.000000, 0.000000)",
        "(290.000000, 70.000000, 0.000000)",
        "(290.000000, 70.000000, 0.000000)",
        "(290.000000, 70.000000, 0.000000)",
        "(290.000000, 70.000000, 0.000000)",
        "(290.000000, 70.000000, 0.000000)",
        "(290.000000, 70.000000, 0.000000)",
        "(290.000000, 70.000000, 0.000000)",
        "(290.000000, 70.000000, 0.000000)",
        "(290.000000, 70.000000, 0.000000)",
        "(290.000000, 70.000000, 0.000000)",
        "(290.000000, 70.000000, 0.000000)",
        "(290.000000, 70.000000, 0.000000)",
        "(290.000000, 70.000000, 0.000000)",
        "(290.000000, 70.000000, 0.000000)",
        "(290.000000, 70.000000, 0.000000)",
        "(290.000000, 70.000000, 0.000000)",
        "(290.000000, 70.000000, 0.000000)",
        "(290.000000, 70.000000, 0.000000)",
        "(290.000000, 70.000000, 0.000000)",
        "(290.000000, 70.000000, 0.000000)",
        "(290.000000, 70.000000, 0.000000)",
        "(290.000000, 70.000000, 0.000000)",
        "(290.000000, 70.000000, 0.000000)",
        "(290.000000, 70.000000, 0.000000)",
        "(290.000000, 70.000000, 0.000000)",
        "(290.000000, 70.000000, 0.000000)",
        "(290.000000, 70.000000, 0.000000)",
        "(290.000000, 70.000000, 0.000000)",
        "(290.000000, 70.000000, 0.000000)",
        "(290.000000, 70.000000, 0.000000)",
        "(290.000000, 70.000000, 0.000000)",
        "(290.000000, 70.000000, 0.000000)",
        "(290.000000, 70.000000, 0.000000)",
        "(290.000000, 70.000000, 0.000000)",
        "(290.000000, 70.000000, 0.000000)",
        "(290.000000, 70.000000, 0.000000)",
        "(290.000000, 70.000000, 0.000000)",
        "(290.000000, 70.000000, 0.000000)",
        "(290.000000, 70.000000, 0.000000)",
        "(290.000000, 70.000000, 0.000000)",
        "(290.000000, 70.000000, 0.000000)",
        "(290.000000, 70.000000, 0.000000)",
        "(290.000000, 70.000000, 0.000000)",
        "(290.000000, 70.000000, 0.000000)",
        "(290.000000, 70.000000, 0.000000)",
        "(290.000000, 70.000000, 0.000000)",
        "(290.000000, 70.000000, 0.000000)",
        "(290.000000, 70.000000, 0.000000)",
        "(290.000000, 70.000000, 0.000000)",
        "(290.000000, 70.000000, 0.000000)",
        "(290.000000, 70.000000, 0.000000)",
        "(290.000000, 70.000000, 0.000000)",
        "(290.000000, 70.000000, 0.000000)",
        "(290.000000, 70.000000, 0.000000)",
        "(290.000000, 70.000000, 0.000000)",
        "(290.000000, 70.000000, 0.000000)",
        "(290.000000, 70.000000, 0.000000)",
        "(290.000000, 70.000000, 0.000000)",
        "(290.000000, 70.000000, 0.000000)",
        "(290.000000, 70.000000, 0.000000)",
        "(290.000000, 70.000000, 0.000000)",
        "(290.000000, 70.000000, 0.000000)",
        "(290.000000, 70.000000, 0.000000)",
        "(290.000000, 70.000000, 0.000000)",
        "(290.000000, 70.000000, 0.000000)",
        "(290.000000, 70.000000, 0.000000)",
        "(290.000000, 70.000000, 0.000000)",
        "(290.000000, 70.000000, 0.000000)",
        "(290.000000, 70.000000, 0.000000)",
        "(290.000000, 70.000000, 0.000000)",
        "(290.000000, 70.000000, 0.000000)",
        "(290.000000, 70.000000, 0.000000)",
        "(290.000000, 70.000000, 0.000000)",
        "(290.000000, 70.000000, 0.000000)",
        "(290.000000, 70.000000, 0.000000)",
        "(290.000000, 70.000000, 0.000000)",
        "(290.000000, 70.000000, 0.000000)",
        "(290.000000, 70.000000, 0.000000)",
        "(290.000000, 70.000000, 0.000000)",
        "(290.000000, 70.000000, 0.000000)",
        "(290.000000, 70.000000, 0.000000)",
        "(290.000000, 70.000000, 0.000000)",
        "(290.000000, 70.000000, 0.000000)",
        "(290.000000, 70.000000, 0.000000)",
        "(290.000000, 70.000000, 0.000000)",
        "(290.000000, 70.000000, 0.000000)",
        "(290.000000, 70.000000, 0.000000)",
        "(290.000000, 70.000000, 0.000000)",
        "(290.000000, 70.000000, 0.000000)",
        "(290.000000, 70.000000, 0.000000)",
        "(290.000000, 70.000000, 0.000000)",
        "(290.000000, 70.000000, 0.000000)",
        "(290.000000, 70.000000, 0.000000)",
        "(290.000000, 70.000000, 0.000000)",
        "(290.000000, 70.000000, 0.000000)",
        "(290.000000, 70.000000, 0.000000)",
        "(290.000000, 70.000000, 0.000000)",
        "(290.000000, 70.000000, 0.000000)",
        "(290.000000, 70.000000, 0.000000)",
        "(290.000000, 70.000000, 0.000000)",
        "(290.000000, 70.000000, 0.000000)",
        "(290.000000, 70.000000, 0.000000)",
        "(290.000000, 70.000000, 0.000000)",
        "(290.000000, 70.000000, 0.000000)",
        "(290.000000, 70.000000, 0.000000)",
        "(290.000000, 70.000000, 0.000000)",
        "(290.000000, 70.000000, 0.000000)",
        "(290.000000, 70.000000, 0.000000)",
        "(290.000000, 70.000000, 0.000000)",
        "(290.000000, 70.000000, 0.000000)",
        "(290.000000, 70.000000, 0.000000)",
        "(290.000000, 70.000000, 0.000000)",
        "(290.000000, 70.000000, 0.000000)",
        "(290.000000, 70.000000, 0.000000)",
        "(290.000000, 70.000000, 0.000000)",
        "(290.000000, 70.000000, 0.000000)",
        "(290.000000, 70.000000, 0.000000)",
        "(290.000000, 70.000000, 0.000000)",
        "(290.000000, 70.000000, 0.000000)",
        "(290.000000, 70.000000, 0.000000)",
        "(290.000000, 70.000000, 0.000000)",
        "(290.000000, 70.000000, 0.000000)",
        "(290.000000, 70.000000, 0.000000)",
        "(290.000000, 70.000000, 0.000000)",
        "(290.000000, 70.000000, 0.000000)",
        "(290.000000, 70.000000, 0.000000)",
        "(290.000000, 70.000000, 0.000000)",
        "(290.000000, 70.000000, 0.000000)",
        "(290.000000, 70.000000, 0.000000)",
        "(290.000000, 70.000000, 0.000000)",
        "(290.000000, 70.000000, 0.000000)",
        "(290.000000, 70.000000, 0.000000)",
        "(290.000000, 70.000000, 0.000000)",
        "(290.000000, 70.000000, 0.000000)",
        "(290.000000, 70.000000, 0.000000)",
        "(290.000000, 70.000000, 0.000000)",
        "(290.000000, 70.000000, 0.000000)",
        "(290.000000, 70.000000, 0.000000)",
        "(290.000000, 70.000000, 0.000000)",
        "(290.000000, 70.000000, 0.000000)",
        "(290.000000, 70.000000, 0.000000)",
        "(290.000000, 70.000000, 0.000000)",
        "(290.000000, 70.000000, 0.000000)",
        "(290.000000, 70.000000, 0.000000)",
        "(290.000000, 70.000000, 0.000000)",
        "(290.000000, 70.000000, 0.000000)",
        "(290.000000, 70.000000, 0.000000)",
        "(290.000000, 70.000000, 0.000000)",
        "(290.000000, 70.000000, 0.000000)",
        "(290.000000, 70.000000, 0.000000)",
        "(290.000000, 70.000000, 0.000000)",
        "(290.000000, 70.000000, 0.000000)",
        "(290.000000, 70.000000, 0.000000)",
        "(290.000000, 70.000000, 0.000000)",
        "(290.000000, 70.000000, 0.000000)",
        "(290.000000, 70.000000, 0.000000)",
        "(290.000000, 70.000000, 0.000000)",
        "(290.000000, 70.000000, 0.000000)",
        "(290.000000, 70.000000, 0.000000)",
        "(290.000000, 70.000000, 0.000000)",
        "(290.000000, 70.000000, 0.000000)",
        "(290.000000, 70.000000, 0.000000)",
        "(290.000000, 70.000000, 0.000000)",
        "(290.000000, 70.000000, 0.000000)",
        "(290.000000, 70.000000, 0.000000)",
        "(290.000000, 70.000000, 0.000000)",
        "(290.000000, 70.000000, 0.000000)",
        "(290.000000, 70.000000, 0.000000)",
        "(290.000000, 70.000000, 0.000000)",
        "(290.000000, 70.000000, 0.000000)",
        "(290.000000, 70.000000, 0.000000)",
        "(290.000000, 70.000000, 0.000000)",
        "(290.000000, 70.000000, 0.000000)",
        "(290.000000, 70.000000, 0.000000)",
        "(290.000000, 70.000000, 0.000000)",
        "(290.000000, 70.000000, 0.000000)",
        "(290.000000, 70.000000, 0.000000)",
        "(290.000000, 70.000000, 0.000000)",
        "(290.000000, 70.000000, 0.000000)",
        "(290.000000, 70.000000, 0.000000)",
        "(290.000000, 70.000000, 0.000000)",
        "(290.000000, 70.000000, 0.000000)",
        "(290.000000, 70.000000, 0.000000)",
        "(290.000000, 70.000000, 0.000000)",
        "(290.000000, 70.000000, 0.000000)",
        "(290.000000, 70.000000, 0.000000)",
        "(290.000000, 70.000000, 0.000000)",
        "(290.000000, 70.000000, 0.000000)",
        "(290.000000, 70.000000, 0.000000)",
        "(290.000000, 70.000000, 0.000000)",
        "(290.000000, 70.000000, 0.000000)",
        "(290.000000, 70.000000, 0.000000)",
        "(290.000000, 70.000000, 0.000000)",
        "(290.000000, 70.000000, 0.000000)",
        "(290.000000, 70.000000, 0.000000)",
        "(290.000000, 70.000000, 0.000000)",
        "(290.000000, 70.000000, 0.000000)",
        "(290.000000, 70.000000, 0.000000)",
        "(290.000000, 70.000000, 0.000000)",
        "(290.000000, 70.000000, 0.000000)",
        "(290.000000, 70.000000, 0.000000)",
        "(290.000000, 70.000000, 0.000000)",
        "(290.000000, 70.000000, 0.000000)",
        "(290.000000, 70.000000, 0.000000)",
        "(290.000000, 70.000000, 0.000000)",
        "(290.000000, 70.000000, 0.000000)",
        "(290.000000, 70.000000, 0.000000)",
        "(290.000000, 70.000000, 0.000000)",
        "(290.000000, 70.000000, 0.000000)",
        "(290.000000, 70.000000, 0.000000)",
        "(290.000000, 70.000000, 0.000000)",
        "(290.000000, 70.000000, 0.000000)",
        "(290.000000, 70.000000, 0.000000)",
        "(290.000000, 70.000000, 0.000000)",
        "(290.000000, 70.000000, 0.000000)",
        "(290.000000, 70.000000, 0.000000)",
        "(290.000000, 70.000000, 0.000000)",
        "(290.000000, 70.000000, 0.000000)",
        "(290.000000, 70.000000, 0.000000)",
        "(290.000000, 70.000000, 0.000000)",
        "(290.000000, 70.000000, 0.000000)",
        "(290.000000, 70.000000, 0.000000)",
        "(290.000000, 70.000000, 0.000000)",
        "(290.000000, 70.000000, 0.000000)",
        "(290.000000, 70.000000, 0.000000)",
        "(290.000000, 70.000000, 0.000000)",
        "(290.000000, 70.000000, 0.000000)",
        "(290.000000, 70.000000, 0.000000)",
        "(290.000000, 70.000000, 0.000000)",
        "(290.000000, 70.000000, 0.000000)",
        "(290.000000, 70.000000, 0.000000)",
        "(290.000000, 70.000000, 0.000000)",
        "(290.000000, 70.000000, 0.000000)",
        "(290.000000, 70.000000, 0.000000)",
        "(290.000000, 70.000000, 0.000000)",
        "(290.000000, 70.000000, 0.000000)",
        "(290.000000, 70.000000, 0.000000)",
        "(290.000000, 70.000000, 0.000000)",
        "(290.000000, 70.000000, 0.000000)",
        "(290.000000, 70.000000, 0.000000)",
        "(290.000000, 70.000000, 0.000000)",
        "(290.000000, 70.000000, 0.000000)",
        "(290.000000, 70.000000, 0.000000)",
        "(290.000000, 70.000000, 0.000000)",
        "(290.000000, 70.000000, 0.000000)",
        "(290.000000, 70.000000, 0.000000)",
        "(290.000000, 70.000000, 0.000000)",
        "(290.000000, 70.000000, 0.000000)",
        "(290.000000, 70.000000, 0.000000)",
        "(290.000000, 70.000000, 0.000000)",
        "(290.000000, 70.000000, 0.000000)",
        "(290.000000, 70.000000, 0.000000)",
        "(290.000000, 70.000000, 0.000000)",
        "(290.000000, 70.000000, 0.000000)",
        "(290.000000, 70.000000, 0.000000)",
        "(290.000000, 70.000000, 0.000000)",
        "(290.000000, 70.000000, 0.000000)",
        "(290.000000, 70.000000, 0.000000)",
        "(290.000000, 70.000000, 0.000000)",
        "(290.000000, 70.000000, 0.000000)",
        "(290.000000, 70.000000, 0.000000)",
        "(290.000000, 70.000000, 0.000000)",
        "(290.000000, 70.000000, 0.000000)",
        "(290.000000, 70.000000, 0.000000)",
        "(290.000000, 70.000000, 0.000000)",
        "(290.000000, 70.000000, 0.000000)",
        "(290.000000, 70.000000, 0.000000)",
        "(290.000000, 70.000000, 0.000000)",
        "(290.000000, 70.000000, 0.000000)",
        "(290.000000, 70.000000, 0.000000)",
        "(290.000000, 70.000000, 0.000000)",
        "(290.000000, 70.000000, 0.000000)",
        "(290.000000, 70.000000, 0.000000)",
        "(290.000000, 70.000000, 0.000000)",
        "(290.000000, 70.000000, 0.000000)",
        "(290.000000, 70.000000, 0.000000)",
        "(290.000000, 70.000000, 0.000000)",
        "(290.000000, 70.000000, 0.000000)",
        "(290.000000, 70.000000, 0.000000)",
        "(290.000000, 70.000000, 0.000000)",
        "(290.000000, 70.000000, 0.000000)",
        "(290.000000, 70.000000, 0.000000)",
        "(290.000000, 70.000000, 0.000000)",
        "(290.000000, 70.000000, 0.000000)",
        "(290.000000, 70.000000, 0.000000)",
        "(290.000000, 70.000000, 0.000000)",
        "(290.000000, 70.000000, 0.000000)",
        "(290.000000, 70.000000, 0.000000)",
        "(290.000000, 70.000000, 0.000000)",
        "(290.000000, 70.000000, 0.000000)",
        "(290.000000, 70.000000, 0.000000)",
        "(290.000000, 70.000000, 0.000000)",
        "(290.000000, 70.000000, 0.000000)",
        "(290.000000, 70.000000, 0.000000)",
        "(290.000000, 70.000000, 0.000000)",
        "(290.000000, 70.000000, 0.000000)",
        "(290.000000, 70.000000, 0.000000)",
        "(290.000000, 70.000000, 0.000000)",
        "(290.000000, 70.000000, 0.000000)",
        "(290.000000, 70.000000, 0.000000)",
        "(290.000000, 70.000000, 0.000000)",
        "(290.000000, 70.000000, 0.000000)",
        "(290.000000, 70.000000, 0.000000)",
        "(290.000000, 70.000000, 0.000000)",
        "(290.000000, 70.000000, 0.000000)",
        "(290.000000, 70.000000, 0.000000)",
        "(290.000000, 70.000000, 0.000000)",
        "(290.000000, 70.000000, 0.000000)",
        "(290.000000, 70.000000, 0.000000)",
        "(290.000000, 70.000000, 0.000000)",
        "(290.000000, 70.000000, 0.000000)",
        "(290.000000, 70.000000, 0.000000)",
        "(290.000000, 70.000000, 0.000000)",
        "(290.000000, 70.000000, 0.000000)",
        "(290.000000, 70.000000, 0.000000)",
        "(290.000000, 70.000000, 0.000000)",
        "(290.000000, 70.000000, 0.000000)",
        "(290.000000, 70.000000, 0.000000)",
        "(290.000000, 70.000000, 0.000000)",
        "(290.000000, 70.000000, 0.000000)",
        "(290.000000, 70.000000, 0.000000)",
        "(290.000000, 70.000000, 0.000000)",
        "(290.000000, 70.000000, 0.000000)",
        "(290.000000, 70.000000, 0.000000)",
        "(290.000000, 70.000000, 0.000000)",
        "(290.000000, 70.000000, 0.000000)",
        "(290.000000, 70.000000, 0.000000)",
        "(290.000000, 70.000000, 0.000000)",
        "(290.000000, 70.000000, 0.000000)",
        "(290.000000, 70.000000, 0.000000)",
        "(290.000000, 70.000000, 0.000000)",
        "(290.000000, 70.000000, 0.000000)",
        "(290.000000, 70.000000, 0.000000)",
        "(290.000000, 70.000000, 0.000000)",
        "(290.000000, 70.000000, 0.000000)",
        "(290.000000, 70.000000, 0.000000)",
        "(290.000000, 70.000000, 0.000000)",
        "(290.000000, 70.000000, 0.000000)",
        "(290.000000, 70.000000, 0.000000)",
        "(290.000000, 70.000000, 0.000000)",
        "(290.000000, 70.000000, 0.000000)",
        "(290.000000, 70.000000, 0.000000)",
        "(290.000000, 70.000000, 0.000000)",
        "(290.000000, 70.000000, 0.000000)",
        "(290.000000, 70.000000, 0.000000)",
        "(290.000000, 70.000000, 0.000000)",
        "(290.000000, 70.000000, 0.000000)",
        "(290.000000, 70.000000, 0.000000)",
        "(290.000000, 70.000000, 0.000000)",
        "(290.000000, 70.000000, 0.000000)",
        "(290.000000, 70.000000, 0.000000)",
        "(290.000000, 70.000000, 0.000000)",
        "(290.000000, 70.000000, 0.000000)",
        "(290.000000, 70.000000, 0.000000)",
        "(290.000000, 70.000000, 0.000000)",
        "(290.000000, 70.000000, 0.000000)",
        "(290.000000, 70.000000, 0.000000)",
        "(290.000000, 70.000000, 0.000000)",
        "(290.000000, 70.000000, 0.000000)",
        "(290.000000, 70.000000, 0.000000)",
        "(290.000000, 70.000000, 0.000000)",
        "(290.000000, 70.000000, 0.000000)",
        "(290.000000, 70.000000, 0.000000)",
        "(290.000000, 70.000000, 0.000000)",
        "(290.000000, 70.000000, 0.000000)",
        "(290.000000, 70.000000, 0.000000)",
        "(290.000000, 70.000000, 0.000000)",
        "(290.000000, 70.000000, 0.000000)",
        "(290.000000, 70.000000, 0.000000)",
        "(290.000000, 70.000000, 0.000000)",
        "(290.000000, 70.000000, 0.000000)",
        "(290.000000, 70.000000, 0.000000)",
        "(290.000000, 70.000000, 0.000000)",
        "(290.000000, 70.000000, 0.000000)",
        "(290.000000, 70.000000, 0.000000)",
        "(290.000000, 70.000000, 0.000000)",
        "(290.000000, 70.000000, 0.000000)",
        "(290.000000, 70.000000, 0.000000)",
        "(290.000000, 70.000000, 0.000000)",
        "(290.000000, 70.000000, 0.000000)",
        "(290.000000, 70.000000, 0.000000)",
        "(290.000000, 70.000000, 0.000000)",
        "(290.000000, 70.000000, 0.000000)",
        "(290.000000, 70.000000, 0.000000)",
        "(290.000000, 70.000000, 0.000000)",
        "(290.000000, 70.000000, 0.000000)",
        "(290.000000, 70.000000, 0.000000)",
        "(290.000000, 70.000000, 0.000000)",
        "(290.000000, 70.000000, 0.000000)",
        "(290.000000, 70.000000, 0.000000)",
        "(290.000000, 70.000000, 0.000000)",
        "(290.000000, 70.000000, 0.000000)",
        "(290.000000, 70.000000, 0.000000)",
        "(290.000000, 70.000000, 0.000000)",
        "(290.000000, 70.000000, 0.000000)",
        "(290.000000, 70.000000, 0.000000)",
        "(290.000000, 70.000000, 0.000000)",
        "(290.000000, 70.000000, 0.000000)",
        "(290.000000, 70.000000, 0.000000)",
        "(290.000000, 70.000000, 0.000000)",
        "(290.000000, 70.000000, 0.000000)",
        "(290.000000, 70.000000, 0.000000)",
        "(290.000000, 70.000000, 0.000000)",
        "(290.000000, 70.000000, 0.000000)",
        "(290.000000, 70.000000, 0.000000)",
        "(290.000000, 70.000000, 0.000000)",
        "(290.000000, 70.000000, 0.000000)",
        "(290.000000, 70.000000, 0.000000)",
        "(290.000000, 70.000000, 0.000000)",
        "(290.000000, 70.000000, 0.000000)",
        "(290.000000, 70.000000, 0.000000)",
        "(290.000000, 70.000000, 0.000000)",
        "(290.000000, 70.000000, 0.000000)",
        "(290.000000, 70.000000, 0.000000)",
        "(290.000000, 70.000000, 0.000000)",
        "(290.000000, 70.000000, 0.000000)",
        "(290.000000, 70.000000, 0.000000)",
        "(290.000000, 70.000000, 0.000000)",
        "(290.000000, 70.000000, 0.000000)",
        "(290.000000, 70.000000, 0.000000)",
        "(290.000000, 70.000000, 0.000000)",
        "(290.000000, 70.000000, 0.000000)",
        "(290.000000, 70.000000, 0.000000)",
        "(290.000000, 70.000000, 0.000000)",
        "(290.000000, 70.000000, 0.000000)",
        "(290.000000, 70.000000, 0.000000)",
        "(290.000000, 70.000000, 0.000000)",
        "(290.000000, 70.000000, 0.000000)",
        "(290.000000, 70.000000, 0.000000)",
        "(290.000000, 70.000000, 0.000000)",
        "(290.000000, 70.000000, 0.000000)",
        "(290.000000, 70.000000, 0.000000)",
        "(290.000000, 70.000000, 0.000000)",
        "(290.000000, 70.000000, 0.000000)",
        "(290.000000, 70.000000, 0.000000)",
        "(290.000000, 70.000000, 0.000000)",
        "(290.000000, 70.000000, 0.000000)",
        "(290.000000, 70.000000, 0.000000)",
        "(290.000000, 70.000000, 0.000000)",
        "(290.000000, 70.000000, 0.000000)",
        "(290.000000, 70.000000, 0.000000)",
        "(290.000000, 70.000000, 0.000000)",
        "(290.000000, 70.000000, 0.000000)",
        "(290.000000, 70.000000, 0.000000)",
        "(290.000000, 70.000000, 0.000000)",
        "(290.000000, 70.000000, 0.000000)",
        "(290.000000, 70.000000, 0.000000)",
        "(290.000000, 70.000000, 0.000000)",
        "(290.000000, 70.000000, 0.000000)",
        "(290.000000, 70.000000, 0.000000)",
        "(290.000000, 70.000000, 0.000000)",
        "(290.000000, 70.000000, 0.000000)",
        "(290.000000, 70.000000, 0.000000)",
        "(290.000000, 70.000000, 0.000000)",
        "(290.000000, 70.000000, 0.000000)",
        "(290.000000, 70.000000, 0.000000)",
        "(290.000000, 70.000000, 0.000000)",
        "(290.000000, 70.000000, 0.000000)",
        "(290.000000, 70.000000, 0.000000)",
        "(290.000000, 70.000000, 0.000000)",
        "(290.000000, 70.000000, 0.000000)",
        "(290.000000, 70.000000, 0.000000)",
        "(290.000000, 70.000000, 0.000000)",
        "(290.000000, 70.000000, 0.000000)",
        "(290.000000, 70.000000, 0.000000)",
        "(290.000000, 70.000000, 0.000000)",
        "(290.000000, 70.000000, 0.000000)",
        "(290.000000, 70.000000, 0.000000)",
        "(290.000000, 70.000000, 0.000000)",
        "(290.000000, 70.000000, 0.000000)",
        "(290.000000, 70.000000, 0.000000)",
        "(290.000000, 70.000000, 0.000000)",
        "(290.000000, 70.000000, 0.000000)",
        "(290.000000, 70.000000, 0.000000)",
        "(290.000000, 70.000000, 0.000000)",
        "(290.000000, 70.000000, 0.000000)",
        "(290.000000, 70.000000, 0.000000)",
        "(290.000000, 70.000000, 0.000000)",
        "(290.000000, 70.000000, 0.000000)",
        "(290.000000, 70.000000, 0.000000)",
        "(290.000000, 70.000000, 0.000000)",
        "(290.000000, 70.000000, 0.000000)",
        "(290.000000, 70.000000, 0.000000)",
        "(290.000000, 70.000000, 0.000000)",
        "(290.000000, 70.000000, 0.000000)",
        "(290.000000, 70.000000, 0.000000)",
        "(290.000000, 70.000000, 0.000000)",
        "(290.000000, 70.000000, 0.000000)",
        "(290.000000, 70.000000, 0.000000)",
        "(290.000000, 70.000000, 0.000000)",
        "(290.000000, 70.000000, 0.000000)",
        "(290.000000, 70.000000, 0.000000)",
        "(290.000000, 70.000000, 0.000000)",
        "(290.000000, 70.000000, 0.000000)",
        "(290.000000, 70.000000, 0.000000)",
        "(290.000000, 70.000000, 0.000000)",
        "(290.000000, 70.000000, 0.000000)",
        "(290.000000, 70.000000, 0.000000)",
        "(290.000000, 70.000000, 0.000000)",
        "(290.000000, 70.000000, 0.000000)",
        "(290.000000, 70.000000, 0.000000)",
        "(290.000000, 70.000000, 0.000000)",
        "(290.000000, 70.000000, 0.000000)",
        "(290.000000, 70.000000, 0.000000)",
        "(290.000000, 70.000000, 0.000000)",
        "(290.000000, 70.000000, 0.000000)",
        "(290.000000, 70.000000, 0.000000)",
        "(290.000000, 70.000000, 0.000000)",
        "(290.000000, 70.000000, 0.000000)",
        "(290.000000, 70.000000, 0.000000)",
        "(290.000000, 70.000000, 0.000000)",
        "(290.000000, 70.000000, 0.000000)",
        "(290.000000, 70.000000, 0.000000)",
        "(290.000000, 70.000000, 0.000000)",
        "(290.000000, 70.000000, 0.000000)",
        "(290.000000, 70.000000, 0.000000)",
        "(290.000000, 70.000000, 0.000000)",
        "(290.000000, 70.000000, 0.000000)",
        "(290.000000, 70.000000, 0.000000)",
        "(290.000000, 70.000000, 0.000000)",
        "(290.000000, 70.000000, 0.000000)",
        "(290.000000, 70.000000, 0.000000)",
        "(290.000000, 70.000000, 0.000000)",
        "(290.000000, 70.000000, 0.000000)",
        "(290.000000, 70.000000, 0.000000)",
        "(290.000000, 70.000000, 0.000000)",
        "(290.000000, 70.000000, 0.000000)",
        "(290.000000, 70.000000, 0.000000)",
        "(290.000000, 70.000000, 0.000000)",
        "(290.000000, 70.000000, 0.000000)",
        "(290.000000, 70.000000, 0.000000)",
        "(290.000000, 70.000000, 0.000000)",
        "(290.000000, 70.000000, 0.000000)",
        "(290.000000, 70.000000, 0.000000)",
        "(290.000000, 70.000000, 0.000000)",
        "(290.000000, 70.000000, 0.000000)",
        "(290.000000, 70.000000, 0.000000)",
        "(290.000000, 70.000000, 0.000000)",
        "(290.000000, 70.000000, 0.000000)",
        "(290.000000, 70.000000, 0.000000)",
        "(290.000000, 70.000000, 0.000000)",
        "(290.000000, 70.000000, 0.000000)",
        "(290.000000, 70.000000, 0.000000)",
        "(290.000000, 70.000000, 0.000000)",
        "(290.000000, 70.000000, 0.000000)",
        "(290.000000, 70.000000, 0.000000)",
        "(290.000000, 70.000000, 0.000000)",
        "(290.000000, 70.000000, 0.000000)",
        "(290.000000, 70.000000, 0.000000)",
        "(290.000000, 70.000000, 0.000000)",
        "(290.000000, 70.000000, 0.000000)",
        "(290.000000, 70.000000, 0.000000)",
        "(290.000000, 70.000000, 0.000000)",
        "(290.000000, 70.000000, 0.000000)",
        "(290.000000, 70.000000, 0.000000)",
        "(290.000000, 70.000000, 0.000000)",
        "(290.000000, 70.000000, 0.000000)",
        "(290.000000, 70.000000, 0.000000)",
        "(290.000000, 70.000000, 0.000000)",
        "(290.000000, 70.000000, 0.000000)",
        "(290.000000, 70.000000, 0.000000)",
        "(290.000000, 70.000000, 0.000000)",
        "(290.000000, 70.000000, 0.000000)",
        "(290.000000, 70.000000, 0.000000)",
        "(290.000000, 70.000000, 0.000000)",
        "(290.000000, 70.000000, 0.000000)",
        "(290.000000, 70.000000, 0.000000)",
        "(290.000000, 70.000000, 0.000000)",
        "(290.000000, 70.000000, 0.000000)",
        "(290.000000, 70.000000, 0.000000)",
        "(290.000000, 70.000000, 0.000000)",
        "(290.000000, 70.000000, 0.000000)",
        "(290.000000, 70.000000, 0.000000)",
        "(290.000000, 70.000000, 0.000000)",
        "(290.000000, 70.000000, 0.000000)",
        "(290.000000, 70.000000, 0.000000)",
        "(290.000000, 70.000000, 0.000000)",
        "(290.000000, 70.000000, 0.000000)",
        "(290.000000, 70.000000, 0.000000)",
        "(290.000000, 70.000000, 0.000000)",
        "(290.000000, 70.000000, 0.000000)",
        "(290.000000, 70.000000, 0.000000)",
        "(290.000000, 70.000000, 0.000000)",
        "(290.000000, 70.000000, 0.000000)",
        "(290.000000, 70.000000, 0.000000)",
        "(290.000000, 70.000000, 0.000000)",
        "(290.000000, 70.000000, 0.000000)",
        "(290.000000, 70.000000, 0.000000)",
        "(290.000000, 70.000000, 0.000000)",
        "(290.000000, 70.000000, 0.000000)",
        "(290.000000, 70.000000, 0.000000)",
        "(290.000000, 70.000000, 0.000000)",
        "(290.000000, 70.000000, 0.000000)",
        "(290.000000, 70.000000, 0.000000)",
        "(290.000000, 70.000000, 0.000000)",
        "(290.000000, 70.000000, 0.000000)",
        "(290.000000, 70.000000, 0.000000)",
        "(290.000000, 70.000000, 0.000000)",
        "(290.000000, 70.000000, 0.000000)",
        "(290.000000, 70.000000, 0.000000)",
        "(290.000000, 70.000000, 0.000000)",
        "(290.000000, 70.000000, 0.000000)",
        "(290.000000, 70.000000, 0.000000)",
        "(290.000000, 70.000000, 0.000000)",
        "(290.000000, 70.000000, 0.000000)",
        "(290.000000, 70.000000, 0.000000)",
        "(290.000000, 70.000000, 0.000000)",
        "(290.000000, 70.000000, 0.000000)",
        "(290.000000, 70.000000, 0.000000)",
        "(290.000000, 70.000000, 0.000000)",
        "(290.000000, 70.000000, 0.000000)",
        "(290.000000, 70.000000, 0.000000)",
        "(290.000000, 70.000000, 0.000000)",
        "(290.000000, 70.000000, 0.000000)",
        "(290.000000, 70.000000, 0.000000)",
        "(290.000000, 70.000000, 0.000000)",
        "(290.000000, 70.000000, 0.000000)",
        "(290.000000, 70.000000, 0.000000)",
        "(290.000000, 70.000000, 0.000000)",
        "(290.000000, 70.000000, 0.000000)",
        "(290.000000, 70.000000, 0.000000)",
        "(290.000000, 70.000000, 0.000000)",
        "(290.000000, 70.000000, 0.000000)",
        "(290.000000, 70.000000, 0.000000)",
        "(290.000000, 70.000000, 0.000000)",
        "(290.000000, 70.000000, 0.000000)",
        "(290.000000, 70.000000, 0.000000)",
        "(290.000000, 70.000000, 0.000000)",
        "(290.000000, 70.000000, 0.000000)",
        "(290.000000, 70.000000, 0.000000)",
        "(290.000000, 70.000000, 0.000000)",
        "(290.000000, 70.000000, 0.000000)",
        "(290.000000, 70.000000, 0.000000)",
        "(290.000000, 70.000000, 0.000000)",
        "(290.000000, 70.000000, 0.000000)",
        "(290.000000, 70.000000, 0.000000)",
        "(290.000000, 70.000000, 0.000000)",
        "(290.000000, 70.000000, 0.000000)",
        "(290.000000, 70.000000, 0.000000)",
        "(290.000000, 70.000000, 0.000000)",
        "(290.000000, 70.000000, 0.000000)",
        "(290.000000, 70.000000, 0.000000)",
        "(290.000000, 70.000000, 0.000000)",
        "(290.000000, 70.000000, 0.000000)",
        "(290.000000, 70.000000, 0.000000)",
        "(290.000000, 70.000000, 0.000000)",
        "(290.000000, 70.000000, 0.000000)",
        "(290.000000, 70.000000, 0.000000)",
        "(290.000000, 70.000000, 0.000000)",
        "(290.000000, 70.000000, 0.000000)",
        "(290.000000, 70.000000, 0.000000)",
        "(290.000000, 70.000000, 0.000000)",
        "(290.000000, 70.000000, 0.000000)",
        "(290.000000, 70.000000, 0.000000)",
        "(290.000000, 70.000000, 0.000000)",
        "(290.000000, 70.000000, 0.000000)",
        "(290.000000, 70.000000, 0.000000)",
        "(290.000000, 70.000000, 0.000000)",
        "(290.000000, 70.000000, 0.000000)",
        "(290.000000, 70.000000, 0.000000)",
        "(290.000000, 70.000000, 0.000000)",
        "(290.000000, 70.000000, 0.000000)",
        "(290.000000, 70.000000, 0.000000)",
        "(290.000000, 70.000000, 0.000000)",
        "(290.000000, 70.000000, 0.000000)",
        "(290.000000, 70.000000, 0.000000)",
        "(290.000000, 70.000000, 0.000000)",
        "(290.000000, 70.000000, 0.000000)",
        "(290.000000, 70.000000, 0.000000)",
        "(290.000000, 70.000000, 0.000000)",
        "(290.000000, 70.000000, 0.000000)",
        "(290.000000, 70.000000, 0.000000)",
        "(290.000000, 70.000000, 0.000000)",
        "(290.000000, 70.000000, 0.000000)",
        "(290.000000, 70.000000, 0.000000)",
        "(290.000000, 70.000000, 0.000000)",
        "(290.000000, 70.000000, 0.000000)",
        "(290.000000, 70.000000, 0.000000)",
        "(290.000000, 70.000000, 0.000000)",
        "(290.000000, 70.000000, 0.000000)",
        "(290.000000, 70.000000, 0.000000)",
        "(290.000000, 70.000000, 0.000000)",
        "(290.000000, 70.000000, 0.000000)",
        "(290.000000, 70.000000, 0.000000)",
        "(290.000000, 70.000000, 0.000000)",
        "(290.000000, 70.000000, 0.000000)",
        "(290.000000, 70.000000, 0.000000)",
        "(290.000000, 70.000000, 0.000000)",
        "(290.000000, 70.000000, 0.000000)",
        "(290.000000, 70.000000, 0.000000)",
        "(290.000000, 70.000000, 0.000000)",
        "(290.000000, 70.000000, 0.000000)",
        "(290.000000, 70.000000, 0.000000)",
        "(290.000000, 70.000000, 0.000000)",
        "(290.000000, 70.000000, 0.000000)",
        "(290.000000, 70.000000, 0.000000)",
        "(290.000000, 70.000000, 0.000000)",
        "(290.000000, 70.000000, 0.000000)",
        "(290.000000, 70.000000, 0.000000)",
        "(290.000000, 70.000000, 0.000000)",
        "(290.000000, 70.000000, 0.000000)",
        "(290.000000, 70.000000, 0.000000)",
        "(290.000000, 70.000000, 0.000000)",
        "(290.000000, 70.000000, 0.000000)",
        "(290.000000, 70.000000, 0.000000)",
        "(290.000000, 70.000000, 0.000000)",
        "(290.000000, 70.000000, 0.000000)",
        "(290.000000, 70.000000, 0.000000)",
        "(290.000000, 70.000000, 0.000000)",
        "(290.000000, 70.000000, 0.000000)",
        "(290.000000, 70.000000, 0.000000)",
        "(290.000000, 70.000000, 0.000000)",
        "(290.000000, 70.000000, 0.000000)",
        "(290.000000, 70.000000, 0.000000)",
        "(290.000000, 70.000000, 0.000000)",
        "(290.000000, 70.000000, 0.000000)",
        "(290.000000, 70.000000, 0.000000)",
        "(290.000000, 70.000000, 0.000000)",
        "(290.000000, 70.000000, 0.000000)",
        "(290.000000, 70.000000, 0.000000)",
        "(290.000000, 70.000000, 0.000000)",
        "(290.000000, 70.000000, 0.000000)",
        "(290.000000, 70.000000, 0.000000)",
        "(290.000000, 70.000000, 0.000000)",
        "(290.000000, 70.000000, 0.000000)",
        "(290.000000, 70.000000, 0.000000)",
        "(290.000000, 70.000000, 0.000000)",
        "(290.000000, 70.000000, 0.000000)",
        "(290.000000, 70.000000, 0.000000)",
        "(290.000000, 70.000000, 0.000000)",
        "(290.000000, 70.000000, 0.000000)",
        "(290.000000, 70.000000, 0.000000)",
        "(290.000000, 70.000000, 0.000000)",
        "(290.000000, 70.000000, 0.000000)",
        "(290.000000, 70.000000, 0.000000)",
        "(290.000000, 70.000000, 0.000000)",
        "(290.000000, 70.000000, 0.000000)",
        "(290.000000, 70.000000, 0.000000)",
        "(290.000000, 70.000000, 0.000000)",
        "(290.000000, 70.000000, 0.000000)",
        "(290.000000, 70.000000, 0.000000)",
        "(290.000000, 70.000000, 0.000000)",
        "(290.000000, 70.000000, 0.000000)",
        "(290.000000, 70.000000, 0.000000)",
        "(290.000000, 70.000000, 0.000000)",
        "(290.000000, 70.000000, 0.000000)",
        "(290.000000, 70.000000, 0.000000)",
        "(290.000000, 70.000000, 0.000000)",
        "(290.000000, 70.000000, 0.000000)",
        "(290.000000, 70.000000, 0.000000)",
        "(290.000000, 70.000000, 0.000000)",
        "(290.000000, 70.000000, 0.000000)",
        "(290.000000, 70.000000, 0.000000)",
        "(290.000000, 70.000000, 0.000000)",
        "(290.000000, 70.000000, 0.000000)",
        "(290.000000, 70.000000, 0.000000)",
        "(290.000000, 70.000000, 0.000000)",
        "(290.000000, 70.000000, 0.000000)",
        "(290.000000, 70.000000, 0.000000)",
        "(290.000000, 70.000000, 0.000000)",
        "(290.000000, 70.000000, 0.000000)",
        "(290.000000, 70.000000, 0.000000)",
        "(290.000000, 70.000000, 0.000000)",
        "(290.000000, 70.000000, 0.000000)",
        "(290.000000, 70.000000, 0.000000)",
        "(290.000000, 70.000000, 0.000000)",
        "(290.000000, 70.000000, 0.000000)",
        "(290.000000, 70.000000, 0.000000)",
        "(290.000000, 70.000000, 0.000000)",
        "(290.000000, 70.000000, 0.000000)",
        "(290.000000, 70.000000, 0.000000)",
        "(290.000000, 70.000000, 0.000000)",
        "(290.000000, 70.000000, 0.000000)",
        "(290.000000, 70.000000, 0.000000)",
        "(290.000000, 70.000000, 0.000000)",
        "(290.000000, 70.000000, 0.000000)",
        "(290.000000, 70.000000, 0.000000)",
        "(290.000000, 70.000000, 0.000000)",
        "(290.000000, 70.000000, 0.000000)",
        "(290.000000, 70.000000, 0.000000)",
        "(290.000000, 70.000000, 0.000000)",
        "(290.000000, 70.000000, 0.000000)",
        "(290.000000, 70.000000, 0.000000)",
        "(290.000000, 70.000000, 0.000000)",
        "(290.000000, 70.000000, 0.000000)",
        "(290.000000, 70.000000, 0.000000)",
        "(290.000000, 70.000000, 0.000000)",
        "(290.000000, 70.000000, 0.000000)",
        "(290.000000, 70.000000, 0.000000)",
        "(290.000000, 70.000000, 0.000000)",
        "(290.000000, 70.000000, 0.000000)",
        "(290.000000, 70.000000, 0.000000)",
        "(290.000000, 70.000000, 0.000000)",
        "(290.000000, 70.000000, 0.000000)",
        "(290.000000, 70.000000, 0.000000)",
        "(290.000000, 70.000000, 0.000000)",
        "(290.000000, 70.000000, 0.000000)",
        "(290.000000, 70.000000, 0.000000)",
        "(290.000000, 70.000000, 0.000000)",
        "(290.000000, 70.000000, 0.000000)",
        "(290.000000, 70.000000, 0.000000)",
        "(290.000000, 70.000000, 0.000000)",
        "(290.000000, 70.000000, 0.000000)",
        "(290.000000, 70.000000, 0.000000)",
        "(290.000000, 70.000000, 0.000000)",
        "(290.000000, 70.000000, 0.000000)",
        "(290.000000, 70.000000, 0.000000)",
        "(290.000000, 70.000000, 0.000000)",
        "(290.000000, 70.000000, 0.000000)",
        "(290.000000, 70.000000, 0.000000)",
        "(290.000000, 70.000000, 0.000000)",
        "(290.000000, 70.000000, 0.000000)",
        "(290.000000, 70.000000, 0.000000)",
        "(290.000000, 70.000000, 0.000000)",
        "(290.000000, 70.000000, 0.000000)",
        "(290.000000, 70.000000, 0.000000)",
        "(290.000000, 70.000000, 0.000000)",
        "(290.000000, 70.000000, 0.000000)",
        "(290.000000, 70.000000, 0.000000)",
        "(290.000000, 70.000000, 0.000000)",
        "(290.000000, 70.000000, 0.000000)",
        "(290.000000, 70.000000, 0.000000)",
        "(290.000000, 70.000000, 0.000000)",
        "(290.000000, 70.000000, 0.000000)",
        "(290.000000, 70.000000, 0.000000)",
        "(290.000000, 70.000000, 0.000000)",
        "(290.000000, 70.000000, 0.000000)",
        "(290.000000, 70.000000, 0.000000)",
        "(290.000000, 70.000000, 0.000000)",
        "(290.000000, 70.000000, 0.000000)",
        "(290.000000, 70.000000, 0.000000)",
        "(290.000000, 70.000000, 0.000000)",
        "(290.000000, 70.000000, 0.000000)",
        "(290.000000, 70.000000, 0.000000)",
        "(290.000000, 70.000000, 0.000000)",
        "(290.000000, 70.000000, 0.000000)",
        "(290.000000, 70.000000, 0.000000)",
        "(290.000000, 70.000000, 0.000000)",
        "(290.000000, 70.000000, 0.000000)",
        "(290.000000, 70.000000, 0.000000)",
        "(290.000000, 70.000000, 0.000000)",
        "(290.000000, 70.000000, 0.000000)",
        "(290.000000, 70.000000, 0.000000)",
        "(290.000000, 70.000000, 0.000000)",
        "(290.000000, 70.000000, 0.000000)",
        "(290.000000, 70.000000, 0.000000)",
        "(290.000000, 70.000000, 0.000000)",
        "(290.000000, 70.000000, 0.000000)",
        "(290.000000, 70.000000, 0.000000)",
        "(290.000000, 70.000000, 0.000000)",
        "(290.000000, 70.000000, 0.000000)",
        "(290.000000, 70.000000, 0.000000)",
        "(290.000000, 70.000000, 0.000000)",
        "(290.000000, 70.000000, 0.000000)",
        "(290.000000, 70.000000, 0.000000)",
        "(290.000000, 70.000000, 0.000000)",
        "(290.000000, 70.000000, 0.000000)",
        "(290.000000, 70.000000, 0.000000)",
        "(290.000000, 70.000000, 0.000000)",
        "(290.000000, 70.000000, 0.000000)",
        "(290.000000, 70.000000, 0.000000)",
        "(290.000000, 70.000000, 0.000000)",
        "(290.000000, 70.000000, 0.000000)",
        "(290.000000, 70.000000, 0.000000)",
        "(290.000000, 70.000000, 0.000000)",
        "(290.000000, 70.000000, 0.000000)",
        "(290.000000, 70.000000, 0.000000)",
        "(290.000000, 70.000000, 0.000000)",
        "(290.000000, 70.000000, 0.000000)",
        "(290.000000, 70.000000, 0.000000)",
        "(290.000000, 70.000000, 0.000000)",
        "(290.000000, 70.000000, 0.000000)",
        "(290.000000, 70.000000, 0.000000)",
        "(290.000000, 70.000000, 0.000000)",
        "(290.000000, 70.000000, 0.000000)",
        "(290.000000, 70.000000, 0.000000)",
        "(290.000000, 70.000000, 0.000000)",
        "(290.000000, 70.000000, 0.000000)",
        "(290.000000, 70.000000, 0.000000)",
        "(290.000000, 70.000000, 0.000000)",
        "(290.000000, 70.000000, 0.000000)",
        "(290.000000, 70.000000, 0.000000)",
        "(290.000000, 70.000000, 0.000000)",
        "(290.000000, 70.000000, 0.000000)",
        "(290.000000, 70.000000, 0.000000)",
        "(290.000000, 70.000000, 0.000000)",
        "(290.000000, 70.000000, 0.000000)",
        "(290.000000, 70.000000, 0.000000)",
        "(290.000000, 70.000000, 0.000000)",
        "(290.000000, 70.000000, 0.000000)",
        "(290.000000, 70.000000, 0.000000)",
        "(290.000000, 70.000000, 0.000000)",
        "(290.000000, 70.000000, 0.000000)",
        "(290.000000, 70.000000, 0.000000)",
        "(290.000000, 70.000000, 0.000000)",
        "(290.000000, 70.000000, 0.000000)",
        "(290.000000, 70.000000, 0.000000)",
        "(290.000000, 70.000000, 0.000000)",
        "(290.000000, 70.000000, 0.000000)",
        "(290.000000, 70.000000, 0.000000)",
        "(290.000000, 70.000000, 0.000000)",
        "(290.000000, 70.000000, 0.000000)",
        "(290.000000, 70.000000, 0.000000)",
        "(290.000000, 70.000000, 0.000000)",
        "(290.000000, 70.000000, 0.000000)",
        "(290.000000, 70.000000, 0.000000)",
        "(290.000000, 70.000000, 0.000000)",
        "(290.000000, 70.000000, 0.000000)",
        "(290.000000, 70.000000, 0.000000)",
        "(290.000000, 70.000000, 0.000000)",
        "(290.000000, 70.000000, 0.000000)",
        "(290.000000, 70.000000, 0.000000)",
        "(290.000000, 70.000000, 0.000000)",
        "(290.000000, 70.000000, 0.000000)",
        "(290.000000, 70.000000, 0.000000)",
        "(290.000000, 70.000000, 0.000000)",
        "(290.000000, 70.000000, 0.000000)",
        "(290.000000, 70.000000, 0.000000)",
        "(290.000000, 70.000000, 0.000000)",
        "(290.000000, 70.000000, 0.000000)",
        "(290.000000, 70.000000, 0.000000)",
        "(290.000000, 70.000000, 0.000000)",
        "(290.000000, 70.000000, 0.000000)",
        "(290.000000, 70.000000, 0.000000)",
        "(290.000000, 70.000000, 0.000000)",
        "(290.000000, 70.000000, 0.000000)",
        "(290.000000, 70.000000, 0.000000)",
        "(290.000000, 70.000000, 0.000000)",
        "(290.000000, 70.000000, 0.000000)",
        "(290.000000, 70.000000, 0.000000)",
        "(290.000000, 70.000000, 0.000000)",
        "(290.000000, 70.000000, 0.000000)",
        "(290.000000, 70.000000, 0.000000)",
        "(290.000000, 70.000000, 0.000000)",
        "(290.000000, 70.000000, 0.000000)",
        "(290.000000, 70.000000, 0.000000)",
        "(290.000000, 70.000000, 0.000000)",
        "(290.000000, 70.000000, 0.000000)",
        "(290.000000, 70.000000, 0.000000)",
        "(290.000000, 70.000000, 0.000000)",
        "(290.000000, 70.000000, 0.000000)",
        "(290.000000, 70.000000, 0.000000)",
        "(290.000000, 70.000000, 0.000000)",
        "(290.000000, 70.000000, 0.000000)",
        "(290.000000, 70.000000, 0.000000)",
        "(290.000000, 70.000000, 0.000000)",
        "(290.000000, 70.000000, 0.000000)",
        "(290.000000, 70.000000, 0.000000)",
        "(290.000000, 70.000000, 0.000000)",
        "(290.000000, 70.000000, 0.000000)",
        "(290.000000, 70.000000, 0.000000)",
        "(290.000000, 70.000000, 0.000000)",
        "(290.000000, 70.000000, 0.000000)",
        "(290.000000, 70.000000, 0.000000)",
        "(290.000000, 70.000000, 0.000000)",
        "(290.000000, 70.000000, 0.000000)",
        "(290.000000, 70.000000, 0.000000)",
        "(290.000000, 70.000000, 0.000000)",
        "(290.000000, 70.000000, 0.000000)",
        "(290.000000, 70.000000, 0.000000)",
        "(290.000000, 70.000000, 0.000000)",
        "(290.000000, 70.000000, 0.000000)",
        "(290.000000, 70.000000, 0.000000)",
        "(290.000000, 70.000000, 0.000000)",
        "(290.000000, 70.000000, 0.000000)",
        "(290.000000, 70.000000, 0.000000)",
        "(290.000000, 70.000000, 0.000000)",
        "(290.000000, 70.000000, 0.000000)",
        "(290.000000, 70.000000, 0.000000)",
        "(290.000000, 70.000000, 0.000000)",
        "(290.000000, 70.000000, 0.000000)",
        "(290.000000, 70.000000, 0.000000)",
        "(290.000000, 70.000000, 0.000000)",
        "(290.000000, 70.000000, 0.000000)",
        "(290.000000, 70.000000, 0.000000)",
        "(290.000000, 70.000000, 0.000000)",
        "(290.000000, 70.000000, 0.000000)",
        "(290.000000, 70.000000, 0.000000)",
        "(290.000000, 70.000000, 0.000000)",
        "(290.000000, 70.000000, 0.000000)",
        "(290.000000, 70.000000, 0.000000)",
        "(290.000000, 70.000000, 0.000000)",
        "(290.000000, 70.000000, 0.000000)",
        "(290.000000, 70.000000, 0.000000)",
        "(290.000000, 70.000000, 0.000000)",
        "(290.000000, 70.000000, 0.000000)",
        "(290.000000, 70.000000, 0.000000)",
        "(290.000000, 70.000000, 0.000000)",
        "(290.000000, 70.000000, 0.000000)",
        "(290.000000, 70.000000, 0.000000)",
        "(290.000000, 70.000000, 0.000000)",
        "(290.000000, 70.000000, 0.000000)",
        "(290.000000, 70.000000, 0.000000)",
        "(290.000000, 70.000000, 0.000000)",
        "(290.000000, 70.000000, 0.000000)",
        "(290.000000, 70.000000, 0.000000)",
        "(290.000000, 70.000000, 0.000000)",
        "(290.000000, 70.000000, 0.000000)",
        "(290.000000, 70.000000, 0.000000)",
        "(290.000000, 70.000000, 0.000000)",
        "(290.000000, 70.000000, 0.000000)",
        "(290.000000, 70.000000, 0.000000)",
        "(290.000000, 70.000000, 0.000000)",
        "(290.000000, 70.000000, 0.000000)",
        "(290.000000, 70.000000, 0.000000)",
        "(290.000000, 70.000000, 0.000000)",
        "(290.000000, 70.000000, 0.000000)",
        "(290.000000, 70.000000, 0.000000)",
        "(290.000000, 70.000000, 0.000000)",
        "(290.000000, 70.000000, 0.000000)",
        "(290.000000, 70.000000, 0.000000)",
        "(290.000000, 70.000000, 0.000000)",
        "(290.000000, 70.000000, 0.000000)",
        "(290.000000, 70.000000, 0.000000)",
        "(290.000000, 70.000000, 0.000000)",
        "(290.000000, 70.000000, 0.000000)",
        "(290.000000, 70.000000, 0.000000)",
        "(290.000000, 70.000000, 0.000000)",
        "(290.000000, 70.000000, 0.000000)",
        "(290.000000, 70.000000, 0.000000)",
        "(290.000000, 70.000000, 0.000000)",
        "(290.000000, 70.000000, 0.000000)",
        "(290.000000, 70.000000, 0.000000)",
        "(290.000000, 70.000000, 0.000000)",
        "(290.000000, 70.000000, 0.000000)",
        "(290.000000, 70.000000, 0.000000)",
        "(290.000000, 70.000000, 0.000000)",
        "(290.000000, 70.000000, 0.000000)",
        "(290.000000, 70.000000, 0.000000)",
        "(290.000000, 70.000000, 0.000000)",
        "(290.000000, 70.000000, 0.000000)",
        "(290.000000, 70.000000, 0.000000)",
        "(290.000000, 70.000000, 0.000000)",
        "(290.000000, 70.000000, 0.000000)",
        "(290.000000, 70.000000, 0.000000)",
        "(290.000000, 70.000000, 0.000000)",
        "(290.000000, 70.000000, 0.000000)",
        "(290.000000, 70.000000, 0.000000)",
        "(290.000000, 70.000000, 0.000000)",
        "(290.000000, 70.000000, 0.000000)",
        "(290.000000, 70.000000, 0.000000)",
        "(290.000000, 70.000000, 0.000000)",
        "(290.000000, 70.000000, 0.000000)",
        "(290.000000, 70.000000, 0.000000)",
        "(290.000000, 70.000000, 0.000000)",
        "(290.000000, 70.000000, 0.000000)",
        "(290.000000, 70.000000, 0.000000)",
        "(290.000000, 70.000000, 0.000000)",
        "(290.000000, 70.000000, 0.000000)",
        "(290.000000, 70.000000, 0.000000)",
        "(290.000000, 70.000000, 0.000000)",
        "(290.000000, 70.000000, 0.000000)",
        "(290.000000, 70.000000, 0.000000)",
        "(290.000000, 70.000000, 0.000000)",
        "(290.000000, 70.000000, 0.000000)",
        "(290.000000, 70.000000, 0.000000)",
        "(290.000000, 70.000000, 0.000000)",
        "(290.000000, 70.000000, 0.000000)",
        "(290.000000, 70.000000, 0.000000)",
        "(290.000000, 70.000000, 0.000000)",
        "(290.000000, 70.000000, 0.000000)",
        "(290.000000, 70.000000, 0.000000)",
        "(290.000000, 70.000000, 0.000000)",
        "(290.000000, 70.000000, 0.000000)",
        "(290.000000, 70.000000, 0.000000)",
        "(290.000000, 70.000000, 0.000000)",
        "(290.000000, 70.000000, 0.000000)",
        "(290.000000, 70.000000, 0.000000)",
        "(290.000000, 70.000000, 0.000000)",
        "(290.000000, 70.000000, 0.000000)",
        "(290.000000, 70.000000, 0.000000)",
        "(290.000000, 70.000000, 0.000000)",
        "(290.000000, 70.000000, 0.000000)",
        "(290.000000, 70.000000, 0.000000)",
        "(290.000000, 70.000000, 0.000000)",
        "(290.000000, 70.000000, 0.000000)",
        "(290.000000, 70.000000, 0.000000)",
        "(290.000000, 70.000000, 0.000000)",
        "(290.000000, 70.000000, 0.000000)",
        "(290.000000, 70.000000, 0.000000)",
        "(290.000000, 70.000000, 0.000000)",
        "(290.000000, 70.000000, 0.000000)",
        "(290.000000, 70.000000, 0.000000)",
        "(290.000000, 70.000000, 0.000000)",
        "(290.000000, 70.000000, 0.000000)",
        "(290.000000, 70.000000, 0.000000)",
        "(290.000000, 70.000000, 0.000000)",
        "(290.000000, 70.000000, 0.000000)",
        "(290.000000, 70.000000, 0.000000)",
        "(290.000000, 70.000000, 0.000000)",
        "(290.000000, 70.000000, 0.000000)",
        "(290.000000, 70.000000, 0.000000)",
        "(290.000000, 70.000000, 0.000000)",
        "(290.000000, 70.000000, 0.000000)",
        "(290.000000, 70.000000, 0.000000)",
        "(290.000000, 70.000000, 0.000000)",
        "(290.000000, 70.000000, 0.000000)",
        "(290.000000, 70.000000, 0.000000)",
        "(290.000000, 70.000000, 0.000000)",
        "(290.000000, 70.000000, 0.000000)",
        "(290.000000, 70.000000, 0.000000)",
        "(290.000000, 70.000000, 0.000000)",
        "(290.000000, 70.000000, 0.000000)",
        "(290.000000, 70.000000, 0.000000)",
        "(290.000000, 70.000000, 0.000000)",
        "(290.000000, 70.000000, 0.000000)",
        "(290.000000, 70.000000, 0.000000)",
        "(290.000000, 70.000000, 0.000000)",
        "(290.000000, 70.000000, 0.000000)",
        "(290.000000, 70.000000, 0.000000)",
        "(290.000000, 70.000000, 0.000000)",
        "(290.000000, 70.000000, 0.000000)",
        "(290.000000, 70.000000, 0.000000)",
        "(290.000000, 70.000000, 0.000000)",
        "(290.000000, 70.000000, 0.000000)",
        "(290.000000, 70.000000, 0.000000)",
        "(290.000000, 70.000000, 0.000000)",
        "(290.000000, 70.000000, 0.000000)",
        "(290.000000, 70.000000, 0.000000)",
        "(290.000000, 70.000000, 0.000000)",
        "(290.000000, 70.000000, 0.000000)",
        "(290.000000, 70.000000, 0.000000)",
        "(290.000000, 70.000000, 0.000000)",
        "(290.000000, 70.000000, 0.000000)",
        "(290.000000, 70.000000, 0.000000)",
        "(290.000000, 70.000000, 0.000000)",
        "(290.000000, 70.000000, 0.000000)",
        "(290.000000, 70.000000, 0.000000)",
        "(290.000000, 70.000000, 0.000000)",
        "(290.000000, 70.000000, 0.000000)",
        "(290.000000, 70.000000, 0.000000)",
        "(290.000000, 70.000000, 0.000000)",
        "(290.000000, 70.000000, 0.000000)",
        "(290.000000, 70.000000, 0.000000)",
        "(290.000000, 70.000000, 0.000000)",
        "(290.000000, 70.000000, 0.000000)",
        "(290.000000, 70.000000, 0.000000)",
        "(290.000000, 70.000000, 0.000000)",
        "(290.000000, 70.000000, 0.000000)",
        "(290.000000, 70.000000, 0.000000)",
        "(290.000000, 70.000000, 0.000000)",
        "(290.000000, 70.000000, 0.000000)",
        "(290.000000, 70.000000, 0.000000)",
        "(290.000000, 70.000000, 0.000000)",
        "(290.000000, 70.000000, 0.000000)",
        "(290.000000, 70.000000, 0.000000)",
        "(290.000000, 70.000000, 0.000000)",
        "(290.000000, 70.000000, 0.000000)",
        "(290.000000, 70.000000, 0.000000)",
        "(290.000000, 70.000000, 0.000000)",
        "(290.000000, 70.000000, 0.000000)",
        "(290.000000, 70.000000, 0.000000)",
        "(290.000000, 70.000000, 0.000000)",
        "(290.000000, 70.000000, 0.000000)",
        "(290.000000, 70.000000, 0.000000)",
        "(290.000000, 70.000000, 0.000000)",
        "(290.000000, 70.000000, 0.000000)",
        "(290.000000, 70.000000, 0.000000)",
[truncated: 252,763 more chars]
