# Supplementary material for: Playing the mirror game in virtual reality with an autonomous character
Source: Sci Rep. 2022 Dec 9;12:21329. doi: 10.1038/s41598-022-25197-z (PMC9734752; doi:10.1038/s41598-022-25197-z)
Supplement: Supplementary file 2 — Supplementary Information 1. [file 41598_2022_25197_MOESM2_ESM.zip › Data/Couple15/condition3_trial1_player2.json]

{
    "isFemale": false,
    "eyesLevel": 1.684508204460144,
    "timestamps": [
        0.0,
        0.02001953125,
        0.0400390625,
        0.05999755859375,
        0.08001708984375,
        0.10003662109375,
        0.1199951171875,
        0.1400146484375,
        0.1600341796875,
        0.17999267578125,
        0.20001220703125,
        0.22003173828125,
        0.239990234375,
        0.260009765625,
        0.280029296875,
        0.300048828125,
        0.32000732421875,
        0.34002685546875,
        0.36004638671875,
        0.3800048828125,
        0.4000244140625,
        0.4200439453125,
        0.44000244140625,
        0.46002197265625,
        0.48004150390625,
        0.5,
        0.52001953125,
        0.5400390625,
        0.55999755859375,
        0.58001708984375,
        0.60003662109375,
        0.6199951171875,
        0.6400146484375,
        0.6600341796875,
        0.67999267578125,
        0.70001220703125,
        0.72003173828125,
        0.739990234375,
        0.760009765625,
        0.780029296875,
        0.800048828125,
        0.82000732421875,
        0.84002685546875,
        0.86004638671875,
        0.8800048828125,
        0.9000244140625,
        0.9200439453125,
        0.94000244140625,
        0.96002197265625,
        0.98004150390625,
        1.0,
        1.02001953125,
        1.0400390625,
        1.05999755859375,
        1.08001708984375,
        1.10003662109375,
        1.1199951171875,
        1.1400146484375,
        1.1600341796875,
        1.17999267578125,
        1.20001220703125,
        1.22003173828125,
        1.239990234375,
        1.260009765625,
        1.280029296875,
        1.300048828125,
        1.32000732421875,
        1.34002685546875,
        1.36004638671875,
        1.3800048828125,
        1.4000244140625,
        1.4200439453125,
        1.44000244140625,
        1.46002197265625,
        1.48004150390625,
        1.5,
        1.52001953125,
        1.5400390625,
        1.55999755859375,
        1.58001708984375,
        1.60003662109375,
        1.6199951171875,
        1.6400146484375,
        1.6600341796875,
        1.67999267578125,
        1.70001220703125,
        1.72003173828125,
        1.739990234375,
        1.760009765625,
        1.780029296875,
        1.800048828125,
        1.82000732421875,
        1.84002685546875,
        1.86004638671875,
        1.8800048828125,
        1.9000244140625,
        1.9200439453125,
        1.94000244140625,
        1.96002197265625,
        1.98004150390625,
        2.0,
        2.02001953125,
        2.0400390625,
        2.05999755859375,
        2.08001708984375,
        2.10003662109375,
        2.1199951171875,
        2.1400146484375,
        2.1600341796875,
        2.17999267578125,
        2.20001220703125,
        2.22003173828125,
        2.239990234375,
        2.260009765625,
        2.280029296875,
        2.300048828125,
        2.32000732421875,
        2.34002685546875,
        2.36004638671875,
        2.3800048828125,
        2.4000244140625,
        2.4200439453125,
        2.44000244140625,
        2.46002197265625,
        2.48004150390625,
        2.5,
        2.52001953125,
        2.5400390625,
        2.55999755859375,
        2.58001708984375,
        2.60003662109375,
        2.6199951171875,
        2.6400146484375,
        2.6600341796875,
        2.67999267578125,
        2.70001220703125,
        2.72003173828125,
        2.739990234375,
        2.760009765625,
        2.780029296875,
        2.800048828125,
        2.82000732421875,
        2.84002685546875,
        2.86004638671875,
        2.8800048828125,
        2.9000244140625,
        2.9200439453125,
        2.94000244140625,
        2.96002197265625,
        2.98004150390625,
        3.0,
        3.02001953125,
        3.0400390625,
        3.05999755859375,
        3.08001708984375,
        3.10003662109375,
        3.1199951171875,
        3.1400146484375,
        3.1600341796875,
        3.17999267578125,
        3.20001220703125,
        3.22003173828125,
        3.239990234375,
        3.260009765625,
        3.280029296875,
        3.300048828125,
        3.32000732421875,
        3.34002685546875,
        3.36004638671875,
        3.3800048828125,
        3.4000244140625,
        3.4200439453125,
        3.44000244140625,
        3.46002197265625,
        3.48004150390625,
        3.5,
        3.52001953125,
        3.5400390625,
        3.55999755859375,
        3.58001708984375,
        3.60003662109375,
        3.6199951171875,
        3.6400146484375,
        3.6600341796875,
        3.67999267578125,
        3.70001220703125,
        3.72003173828125,
        3.739990234375,
        3.760009765625,
        3.780029296875,
        3.800048828125,
        3.82000732421875,
        3.84002685546875,
        3.86004638671875,
        3.8800048828125,
        3.9000244140625,
        3.9200439453125,
        3.94000244140625,
        3.96002197265625,
        3.98004150390625,
        4.0,
        4.02001953125,
        4.0400390625,
        4.05999755859375,
        4.08001708984375,
        4.10003662109375,
        4.1199951171875,
        4.1400146484375,
        4.1600341796875,
        4.17999267578125,
        4.20001220703125,
        4.22003173828125,
        4.239990234375,
        4.260009765625,
        4.280029296875,
        4.300048828125,
        4.32000732421875,
        4.34002685546875,
        4.36004638671875,
        4.3800048828125,
        4.4000244140625,
        4.4200439453125,
        4.44000244140625,
        4.46002197265625,
        4.48004150390625,
        4.5,
        4.52001953125,
        4.5400390625,
        4.55999755859375,
        4.58001708984375,
        4.60003662109375,
        4.6199951171875,
        4.6400146484375,
        4.6600341796875,
        4.67999267578125,
        4.70001220703125,
        4.72003173828125,
        4.739990234375,
        4.760009765625,
        4.780029296875,
        4.800048828125,
        4.82000732421875,
        4.84002685546875,
        4.86004638671875,
        4.8800048828125,
        4.9000244140625,
        4.9200439453125,
        4.94000244140625,
        4.96002197265625,
        4.98004150390625,
        5.0,
        5.02001953125,
        5.0400390625,
        5.05999755859375,
        5.08001708984375,
        5.10003662109375,
        5.1199951171875,
        5.1400146484375,
        5.1600341796875,
        5.17999267578125,
        5.20001220703125,
        5.22003173828125,
        5.239990234375,
        5.260009765625,
        5.280029296875,
        5.300048828125,
        5.32000732421875,
        5.34002685546875,
        5.36004638671875,
        5.3800048828125,
        5.4000244140625,
        5.4200439453125,
        5.44000244140625,
        5.46002197265625,
        5.48004150390625,
        5.5,
        5.52001953125,
        5.5400390625,
        5.55999755859375,
        5.58001708984375,
        5.60003662109375,
        5.6199951171875,
        5.6400146484375,
        5.6600341796875,
        5.67999267578125,
        5.70001220703125,
        5.72003173828125,
        5.739990234375,
        5.760009765625,
        5.780029296875,
        5.800048828125,
        5.82000732421875,
        5.84002685546875,
        5.86004638671875,
        5.8800048828125,
        5.9000244140625,
        5.9200439453125,
        5.94000244140625,
        5.96002197265625,
        5.98004150390625,
        6.0,
        6.02001953125,
        6.0400390625,
        6.05999755859375,
        6.08001708984375,
        6.10003662109375,
        6.1199951171875,
        6.1400146484375,
        6.1600341796875,
        6.17999267578125,
        6.20001220703125,
        6.22003173828125,
        6.239990234375,
        6.260009765625,
        6.280029296875,
        6.300048828125,
        6.32000732421875,
        6.34002685546875,
        6.36004638671875,
        6.3800048828125,
        6.4000244140625,
        6.4200439453125,
        6.44000244140625,
        6.46002197265625,
        6.48004150390625,
        6.5,
        6.52001953125,
        6.5400390625,
        6.55999755859375,
        6.58001708984375,
        6.60003662109375,
        6.6199951171875,
        6.6400146484375,
        6.6600341796875,
        6.67999267578125,
        6.70001220703125,
        6.72003173828125,
        6.739990234375,
        6.760009765625,
        6.780029296875,
        6.800048828125,
        6.82000732421875,
        6.84002685546875,
        6.86004638671875,
        6.8800048828125,
        6.9000244140625,
        6.9200439453125,
        6.94000244140625,
        6.96002197265625,
        6.98004150390625,
        7.0,
        7.02001953125,
        7.0400390625,
        7.05999755859375,
        7.08001708984375,
        7.10003662109375,
        7.1199951171875,
        7.1400146484375,
        7.1600341796875,
        7.17999267578125,
        7.20001220703125,
        7.22003173828125,
        7.239990234375,
        7.260009765625,
        7.280029296875,
        7.300048828125,
        7.32000732421875,
        7.34002685546875,
        7.36004638671875,
        7.3800048828125,
        7.4000244140625,
        7.4200439453125,
        7.44000244140625,
        7.46002197265625,
        7.48004150390625,
        7.5,
        7.52001953125,
        7.5400390625,
        7.55999755859375,
        7.58001708984375,
        7.60003662109375,
        7.6199951171875,
        7.6400146484375,
        7.6600341796875,
        7.67999267578125,
        7.70001220703125,
        7.72003173828125,
        7.739990234375,
        7.760009765625,
        7.780029296875,
        7.800048828125,
        7.82000732421875,
        7.84002685546875,
        7.86004638671875,
        7.8800048828125,
        7.9000244140625,
        7.9200439453125,
        7.94000244140625,
        7.96002197265625,
        7.98004150390625,
        8.0,
        8.02001953125,
        8.0400390625,
        8.05999755859375,
        8.08001708984375,
        8.10003662109375,
        8.1199951171875,
        8.1400146484375,
        8.1600341796875,
        8.17999267578125,
        8.20001220703125,
        8.22003173828125,
        8.239990234375,
        8.260009765625,
        8.280029296875,
        8.300048828125,
        8.32000732421875,
        8.34002685546875,
        8.36004638671875,
        8.3800048828125,
        8.4000244140625,
        8.4200439453125,
        8.44000244140625,
        8.46002197265625,
        8.48004150390625,
        8.5,
        8.52001953125,
        8.5400390625,
        8.55999755859375,
        8.58001708984375,
        8.60003662109375,
        8.6199951171875,
        8.6400146484375,
        8.6600341796875,
        8.67999267578125,
        8.70001220703125,
        8.72003173828125,
        8.739990234375,
        8.760009765625,
        8.780029296875,
        8.800048828125,
        8.82000732421875,
        8.84002685546875,
        8.86004638671875,
        8.8800048828125,
        8.9000244140625,
        8.9200439453125,
        8.94000244140625,
        8.96002197265625,
        8.98004150390625,
        9.0,
        9.02001953125,
        9.0400390625,
        9.05999755859375,
        9.08001708984375,
        9.10003662109375,
        9.1199951171875,
        9.1400146484375,
        9.1600341796875,
        9.17999267578125,
        9.20001220703125,
        9.22003173828125,
        9.239990234375,
        9.260009765625,
        9.280029296875,
        9.300048828125,
        9.32000732421875,
        9.34002685546875,
        9.36004638671875,
        9.3800048828125,
        9.4000244140625,
        9.4200439453125,
        9.44000244140625,
        9.46002197265625,
        9.48004150390625,
        9.5,
        9.52001953125,
        9.5400390625,
        9.55999755859375,
        9.58001708984375,
        9.60003662109375,
        9.6199951171875,
        9.6400146484375,
        9.6600341796875,
        9.67999267578125,
        9.70001220703125,
        9.72003173828125,
        9.739990234375,
        9.760009765625,
        9.780029296875,
        9.800048828125,
        9.82000732421875,
        9.84002685546875,
        9.86004638671875,
        9.8800048828125,
        9.9000244140625,
        9.9200439453125,
        9.94000244140625,
        9.96002197265625,
        9.98004150390625,
        10.0,
        10.02001953125,
        10.0400390625,
        10.05999755859375,
        10.08001708984375,
        10.10003662109375,
        10.1199951171875,
        10.1400146484375,
        10.1600341796875,
        10.17999267578125,
        10.20001220703125,
        10.22003173828125,
        10.239990234375,
        10.260009765625,
        10.280029296875,
        10.300048828125,
        10.32000732421875,
        10.34002685546875,
        10.36004638671875,
        10.3800048828125,
        10.4000244140625,
        10.4200439453125,
        10.44000244140625,
        10.46002197265625,
        10.48004150390625,
        10.5,
        10.52001953125,
        10.5400390625,
        10.55999755859375,
        10.58001708984375,
        10.60003662109375,
        10.6199951171875,
        10.6400146484375,
        10.6600341796875,
        10.67999267578125,
        10.70001220703125,
        10.72003173828125,
        10.739990234375,
        10.760009765625,
        10.780029296875,
        10.800048828125,
        10.82000732421875,
        10.84002685546875,
        10.86004638671875,
        10.8800048828125,
        10.9000244140625,
        10.9200439453125,
        10.94000244140625,
        10.96002197265625,
        10.98004150390625,
        11.0,
        11.02001953125,
        11.0400390625,
        11.05999755859375,
        11.08001708984375,
        11.10003662109375,
        11.1199951171875,
        11.1400146484375,
        11.1600341796875,
        11.17999267578125,
        11.20001220703125,
        11.22003173828125,
        11.239990234375,
        11.260009765625,
        11.280029296875,
        11.300048828125,
        11.32000732421875,
        11.34002685546875,
        11.36004638671875,
        11.3800048828125,
        11.4000244140625,
        11.4200439453125,
        11.44000244140625,
        11.46002197265625,
        11.48004150390625,
        11.5,
        11.52001953125,
        11.5400390625,
        11.55999755859375,
        11.58001708984375,
        11.60003662109375,
        11.6199951171875,
        11.6400146484375,
        11.6600341796875,
        11.67999267578125,
        11.70001220703125,
        11.72003173828125,
        11.739990234375,
        11.760009765625,
        11.780029296875,
        11.800048828125,
        11.82000732421875,
        11.84002685546875,
        11.86004638671875,
        11.8800048828125,
        11.9000244140625,
        11.9200439453125,
        11.94000244140625,
        11.96002197265625,
        11.98004150390625,
        12.0,
        12.02001953125,
        12.0400390625,
        12.05999755859375,
        12.08001708984375,
        12.10003662109375,
        12.1199951171875,
        12.1400146484375,
        12.1600341796875,
        12.17999267578125,
        12.20001220703125,
        12.22003173828125,
        12.239990234375,
        12.260009765625,
        12.280029296875,
        12.300048828125,
        12.32000732421875,
        12.34002685546875,
        12.36004638671875,
        12.3800048828125,
        12.4000244140625,
        12.4200439453125,
        12.44000244140625,
        12.46002197265625,
        12.48004150390625,
        12.5,
        12.52001953125,
        12.5400390625,
        12.55999755859375,
        12.58001708984375,
        12.60003662109375,
        12.6199951171875,
        12.6400146484375,
        12.6600341796875,
        12.67999267578125,
        12.70001220703125,
        12.72003173828125,
        12.739990234375,
        12.760009765625,
        12.780029296875,
        12.800048828125,
        12.82000732421875,
        12.84002685546875,
        12.86004638671875,
        12.8800048828125,
        12.9000244140625,
        12.9200439453125,
        12.94000244140625,
        12.96002197265625,
        12.98004150390625,
        13.0,
        13.02001953125,
        13.0400390625,
        13.05999755859375,
        13.08001708984375,
        13.10003662109375,
        13.1199951171875,
        13.1400146484375,
        13.1600341796875,
        13.17999267578125,
        13.20001220703125,
        13.22003173828125,
        13.239990234375,
        13.260009765625,
        13.280029296875,
        13.300048828125,
        13.32000732421875,
        13.34002685546875,
        13.36004638671875,
        13.3800048828125,
        13.4000244140625,
        13.4200439453125,
        13.44000244140625,
        13.46002197265625,
        13.48004150390625,
        13.5,
        13.52001953125,
        13.5400390625,
        13.55999755859375,
        13.58001708984375,
        13.60003662109375,
        13.6199951171875,
        13.6400146484375,
        13.6600341796875,
        13.67999267578125,
        13.70001220703125,
        13.72003173828125,
        13.739990234375,
        13.760009765625,
        13.780029296875,
        13.800048828125,
        13.82000732421875,
        13.84002685546875,
        13.86004638671875,
        13.8800048828125,
        13.9000244140625,
        13.9200439453125,
        13.94000244140625,
        13.96002197265625,
        13.98004150390625,
        14.0,
        14.02001953125,
        14.0400390625,
        14.05999755859375,
        14.08001708984375,
        14.10003662109375,
        14.1199951171875,
        14.1400146484375,
        14.1600341796875,
        14.17999267578125,
        14.20001220703125,
        14.22003173828125,
        14.239990234375,
        14.260009765625,
        14.280029296875,
        14.300048828125,
        14.32000732421875,
        14.34002685546875,
        14.36004638671875,
        14.3800048828125,
        14.4000244140625,
        14.4200439453125,
        14.44000244140625,
        14.46002197265625,
        14.48004150390625,
        14.5,
        14.52001953125,
        14.5400390625,
        14.55999755859375,
        14.58001708984375,
        14.60003662109375,
        14.6199951171875,
        14.6400146484375,
        14.6600341796875,
        14.67999267578125,
        14.70001220703125,
        14.72003173828125,
        14.739990234375,
        14.760009765625,
        14.780029296875,
        14.800048828125,
        14.82000732421875,
        14.84002685546875,
        14.86004638671875,
        14.8800048828125,
        14.9000244140625,
        14.9200439453125,
        14.94000244140625,
        14.96002197265625,
        14.98004150390625,
        15.0,
        15.02001953125,
        15.0400390625,
        15.05999755859375,
        15.08001708984375,
        15.10003662109375,
        15.1199951171875,
        15.1400146484375,
        15.1600341796875,
        15.17999267578125,
        15.20001220703125,
        15.22003173828125,
        15.239990234375,
        15.260009765625,
        15.280029296875,
        15.300048828125,
        15.32000732421875,
        15.34002685546875,
        15.36004638671875,
        15.3800048828125,
        15.4000244140625,
        15.4200439453125,
        15.44000244140625,
        15.46002197265625,
        15.48004150390625,
        15.5,
        15.52001953125,
        15.5400390625,
        15.55999755859375,
        15.58001708984375,
        15.60003662109375,
        15.6199951171875,
        15.6400146484375,
        15.6600341796875,
        15.67999267578125,
        15.70001220703125,
        15.72003173828125,
        15.739990234375,
        15.760009765625,
        15.780029296875,
        15.800048828125,
        15.82000732421875,
        15.84002685546875,
        15.86004638671875,
        15.8800048828125,
        15.9000244140625,
        15.9200439453125,
        15.94000244140625,
        15.96002197265625,
        15.98004150390625,
        16.0,
        16.02001953125,
        16.0400390625,
        16.05999755859375,
        16.08001708984375,
        16.10003662109375,
        16.1199951171875,
        16.1400146484375,
        16.1600341796875,
        16.17999267578125,
        16.20001220703125,
        16.22003173828125,
        16.239990234375,
        16.260009765625,
        16.280029296875,
        16.300048828125,
        16.32000732421875,
        16.34002685546875,
        16.36004638671875,
        16.3800048828125,
        16.4000244140625,
        16.4200439453125,
        16.44000244140625,
        16.46002197265625,
        16.48004150390625,
        16.5,
        16.52001953125,
        16.5400390625,
        16.55999755859375,
        16.58001708984375,
        16.60003662109375,
        16.6199951171875,
        16.6400146484375,
        16.6600341796875,
        16.67999267578125,
        16.70001220703125,
        16.72003173828125,
        16.739990234375,
        16.760009765625,
        16.780029296875,
        16.800048828125,
        16.82000732421875,
        16.84002685546875,
        16.86004638671875,
        16.8800048828125,
        16.9000244140625,
        16.9200439453125,
        16.94000244140625,
        16.96002197265625,
        16.98004150390625,
        17.0,
        17.02001953125,
        17.0400390625,
        17.05999755859375,
        17.08001708984375,
        17.10003662109375,
        17.1199951171875,
        17.1400146484375,
        17.1600341796875,
        17.17999267578125,
        17.20001220703125,
        17.22003173828125,
        17.239990234375,
        17.260009765625,
        17.280029296875,
        17.300048828125,
        17.32000732421875,
        17.34002685546875,
        17.36004638671875,
        17.3800048828125,
        17.4000244140625,
        17.4200439453125,
        17.44000244140625,
        17.46002197265625,
        17.48004150390625,
        17.5,
        17.52001953125,
        17.5400390625,
        17.55999755859375,
        17.58001708984375,
        17.60003662109375,
        17.6199951171875,
        17.6400146484375,
        17.6600341796875,
        17.67999267578125,
        17.70001220703125,
        17.72003173828125,
        17.739990234375,
        17.760009765625,
        17.780029296875,
        17.800048828125,
        17.82000732421875,
        17.84002685546875,
        17.86004638671875,
        17.8800048828125,
        17.9000244140625,
        17.9200439453125,
        17.94000244140625,
        17.96002197265625,
        17.98004150390625,
        18.0,
        18.02001953125,
        18.0400390625,
        18.05999755859375,
        18.08001708984375,
        18.10003662109375,
        18.1199951171875,
        18.1400146484375,
        18.1600341796875,
        18.17999267578125,
        18.20001220703125,
        18.22003173828125,
        18.239990234375,
        18.260009765625,
        18.280029296875,
        18.300048828125,
        18.32000732421875,
        18.34002685546875,
        18.36004638671875,
        18.3800048828125,
        18.4000244140625,
        18.4200439453125,
        18.44000244140625,
        18.46002197265625,
        18.48004150390625,
        18.5,
        18.52001953125,
        18.5400390625,
        18.55999755859375,
        18.58001708984375,
        18.60003662109375,
        18.6199951171875,
        18.6400146484375,
        18.6600341796875,
        18.67999267578125,
        18.70001220703125,
        18.72003173828125,
        18.739990234375,
        18.760009765625,
        18.780029296875,
        18.800048828125,
        18.82000732421875,
        18.84002685546875,
        18.86004638671875,
        18.8800048828125,
        18.9000244140625,
        18.9200439453125,
        18.94000244140625,
        18.96002197265625,
        18.98004150390625,
        19.0,
        19.02001953125,
        19.0400390625,
        19.05999755859375,
        19.08001708984375,
        19.10003662109375,
        19.1199951171875,
        19.1400146484375,
        19.1600341796875,
        19.17999267578125,
        19.20001220703125,
        19.22003173828125,
        19.239990234375,
        19.260009765625,
        19.280029296875,
        19.300048828125,
        19.32000732421875,
        19.34002685546875,
        19.36004638671875,
        19.3800048828125,
        19.4000244140625,
        19.4200439453125,
        19.44000244140625,
        19.46002197265625,
        19.48004150390625,
        19.5,
        19.52001953125,
        19.5400390625,
        19.55999755859375,
        19.58001708984375,
        19.60003662109375,
        19.6199951171875,
        19.6400146484375,
        19.6600341796875,
        19.67999267578125,
        19.70001220703125,
        19.72003173828125,
        19.739990234375,
        19.760009765625,
        19.780029296875,
        19.800048828125,
        19.82000732421875,
        19.84002685546875,
        19.86004638671875,
        19.8800048828125,
        19.9000244140625,
        19.9200439453125,
        19.94000244140625,
        19.96002197265625,
        19.98004150390625,
        20.0,
        20.02001953125,
        20.0400390625,
        20.05999755859375,
        20.08001708984375,
        20.10003662109375,
        20.1199951171875,
        20.1400146484375,
        20.1600341796875,
        20.17999267578125,
        20.20001220703125,
        20.22003173828125,
        20.239990234375,
        20.260009765625,
        20.280029296875,
        20.300048828125,
        20.32000732421875,
        20.34002685546875,
        20.36004638671875,
        20.3800048828125,
        20.4000244140625,
        20.4200439453125,
        20.44000244140625,
        20.46002197265625,
        20.48004150390625,
        20.5,
        20.52001953125,
        20.5400390625,
        20.55999755859375,
        20.58001708984375,
        20.60003662109375,
        20.6199951171875,
        20.6400146484375,
        20.6600341796875,
        20.67999267578125,
        20.70001220703125,
        20.72003173828125,
        20.739990234375,
        20.760009765625,
        20.780029296875,
        20.800048828125,
        20.82000732421875,
        20.84002685546875,
        20.86004638671875,
        20.8800048828125,
        20.9000244140625,
        20.9200439453125,
        20.94000244140625,
        20.96002197265625,
        20.98004150390625,
        21.0,
        21.02001953125,
        21.0400390625,
        21.05999755859375,
        21.08001708984375,
        21.10003662109375,
        21.1199951171875,
        21.1400146484375,
        21.1600341796875,
        21.17999267578125,
        21.20001220703125,
        21.22003173828125,
        21.239990234375,
        21.260009765625,
        21.280029296875,
        21.300048828125,
        21.32000732421875,
        21.34002685546875,
        21.36004638671875,
        21.3800048828125,
        21.4000244140625,
        21.4200439453125,
        21.44000244140625,
        21.46002197265625,
        21.48004150390625,
        21.5,
        21.52001953125,
        21.5400390625,
        21.55999755859375,
        21.58001708984375,
        21.60003662109375,
        21.6199951171875,
        21.6400146484375,
        21.6600341796875,
        21.67999267578125,
        21.70001220703125,
        21.72003173828125,
        21.739990234375,
        21.760009765625,
        21.780029296875,
        21.800048828125,
        21.82000732421875,
        21.84002685546875,
        21.86004638671875,
        21.8800048828125,
        21.9000244140625,
        21.9200439453125,
        21.94000244140625,
        21.96002197265625,
        21.98004150390625,
        22.0,
        22.02001953125,
        22.0400390625,
        22.05999755859375,
        22.08001708984375,
        22.10003662109375,
        22.1199951171875,
        22.1400146484375,
        22.1600341796875,
        22.17999267578125,
        22.20001220703125,
        22.22003173828125,
        22.239990234375,
        22.260009765625,
        22.280029296875,
        22.300048828125,
        22.32000732421875,
        22.34002685546875,
        22.36004638671875,
        22.3800048828125,
        22.4000244140625,
        22.4200439453125,
        22.44000244140625,
        22.46002197265625,
        22.48004150390625,
        22.5,
        22.52001953125,
        22.5400390625,
        22.55999755859375,
        22.58001708984375,
        22.60003662109375,
        22.6199951171875,
        22.6400146484375,
        22.6600341796875,
        22.67999267578125,
        22.70001220703125,
        22.72003173828125,
        22.739990234375,
        22.760009765625,
        22.780029296875,
        22.800048828125,
        22.82000732421875,
        22.84002685546875,
        22.86004638671875,
        22.8800048828125,
        22.9000244140625,
        22.9200439453125,
        22.94000244140625,
        22.96002197265625,
        22.98004150390625,
        23.0,
        23.02001953125,
        23.0400390625,
        23.05999755859375,
        23.08001708984375,
        23.10003662109375,
        23.1199951171875,
        23.1400146484375,
        23.1600341796875,
        23.17999267578125,
        23.20001220703125,
        23.22003173828125,
        23.239990234375,
        23.260009765625,
        23.280029296875,
        23.300048828125,
        23.32000732421875,
        23.34002685546875,
        23.36004638671875,
        23.3800048828125,
        23.4000244140625,
        23.4200439453125,
        23.44000244140625,
        23.46002197265625,
        23.48004150390625,
        23.5,
        23.52001953125,
        23.5400390625,
        23.55999755859375,
        23.58001708984375,
        23.60003662109375,
        23.6199951171875,
        23.6400146484375,
        23.6600341796875,
        23.67999267578125,
        23.70001220703125,
        23.72003173828125,
        23.739990234375,
        23.760009765625,
        23.780029296875,
        23.800048828125,
        23.82000732421875,
        23.84002685546875,
        23.86004638671875,
        23.8800048828125,
        23.9000244140625,
        23.9200439453125,
        23.94000244140625,
        23.96002197265625,
        23.98004150390625,
        24.0,
        24.02001953125,
        24.0400390625,
        24.05999755859375,
        24.08001708984375,
        24.10003662109375,
        24.1199951171875,
        24.1400146484375,
        24.1600341796875,
        24.17999267578125,
        24.20001220703125,
        24.22003173828125,
        24.239990234375,
        24.260009765625,
        24.280029296875,
        24.300048828125,
        24.32000732421875,
        24.34002685546875,
        24.36004638671875,
        24.3800048828125,
        24.4000244140625,
        24.4200439453125,
        24.44000244140625,
        24.46002197265625,
        24.48004150390625,
        24.5,
        24.52001953125,
        24.5400390625,
        24.55999755859375,
        24.58001708984375,
        24.60003662109375,
        24.6199951171875,
        24.6400146484375,
        24.6600341796875,
        24.67999267578125,
        24.70001220703125,
        24.72003173828125,
        24.739990234375,
        24.760009765625,
        24.780029296875,
        24.800048828125,
        24.82000732421875,
        24.84002685546875,
        24.86004638671875,
        24.8800048828125,
        24.9000244140625,
        24.9200439453125,
        24.94000244140625,
        24.96002197265625,
        24.98004150390625,
        25.0,
        25.02001953125,
        25.0400390625,
        25.05999755859375,
        25.08001708984375,
        25.10003662109375,
        25.1199951171875,
        25.1400146484375,
        25.1600341796875,
        25.17999267578125,
        25.20001220703125,
        25.22003173828125,
        25.239990234375,
        25.260009765625,
        25.280029296875,
        25.300048828125,
        25.32000732421875,
        25.34002685546875,
        25.36004638671875,
        25.3800048828125,
        25.4000244140625,
        25.4200439453125,
        25.44000244140625,
        25.46002197265625,
        25.48004150390625,
        25.5,
        25.52001953125,
        25.5400390625,
        25.55999755859375,
        25.58001708984375,
        25.60003662109375,
        25.6199951171875,
        25.6400146484375,
        25.6600341796875,
        25.67999267578125,
        25.70001220703125,
        25.72003173828125,
        25.739990234375,
        25.760009765625,
        25.780029296875,
        25.800048828125,
        25.82000732421875,
        25.84002685546875,
        25.86004638671875,
        25.8800048828125,
        25.9000244140625,
        25.9200439453125,
        25.94000244140625,
        25.96002197265625,
        25.98004150390625,
        26.0,
        26.02001953125,
        26.0400390625,
        26.05999755859375,
        26.08001708984375,
        26.10003662109375,
        26.1199951171875,
        26.1400146484375,
        26.1600341796875,
        26.17999267578125,
        26.20001220703125,
        26.22003173828125,
        26.239990234375,
        26.260009765625,
        26.280029296875,
        26.300048828125,
        26.32000732421875,
        26.34002685546875,
        26.36004638671875,
        26.3800048828125,
        26.4000244140625,
        26.4200439453125,
        26.44000244140625,
        26.46002197265625,
        26.48004150390625,
        26.5,
        26.52001953125,
        26.5400390625,
        26.55999755859375,
        26.58001708984375,
        26.60003662109375,
        26.6199951171875,
        26.6400146484375,
        26.6600341796875,
        26.67999267578125,
        26.70001220703125,
        26.72003173828125,
        26.739990234375,
        26.760009765625,
        26.780029296875,
        26.800048828125,
        26.82000732421875,
        26.84002685546875,
        26.86004638671875,
        26.8800048828125,
        26.9000244140625,
        26.9200439453125,
        26.94000244140625,
        26.96002197265625,
        26.98004150390625,
        27.0,
        27.02001953125,
        27.0400390625,
        27.05999755859375,
        27.08001708984375,
        27.10003662109375,
        27.1199951171875,
        27.1400146484375,
        27.1600341796875,
        27.17999267578125,
        27.20001220703125,
        27.22003173828125,
        27.239990234375,
        27.260009765625,
        27.280029296875,
        27.300048828125,
        27.32000732421875,
        27.34002685546875,
        27.36004638671875,
        27.3800048828125,
        27.4000244140625,
        27.4200439453125,
        27.44000244140625,
        27.46002197265625,
        27.48004150390625,
        27.5,
        27.52001953125,
        27.5400390625,
        27.55999755859375,
        27.58001708984375,
        27.60003662109375,
        27.6199951171875,
        27.6400146484375,
        27.6600341796875,
        27.67999267578125,
        27.70001220703125,
        27.72003173828125,
        27.739990234375,
        27.760009765625,
        27.780029296875,
        27.800048828125,
        27.82000732421875,
        27.84002685546875,
        27.86004638671875,
        27.8800048828125,
        27.9000244140625,
        27.9200439453125,
        27.94000244140625,
        27.96002197265625,
        27.98004150390625,
        28.0,
        28.02001953125,
        28.0400390625,
        28.05999755859375,
        28.08001708984375,
        28.10003662109375,
        28.1199951171875,
        28.1400146484375,
        28.1600341796875,
        28.17999267578125,
        28.20001220703125,
        28.22003173828125,
        28.239990234375,
        28.260009765625,
        28.280029296875,
        28.300048828125,
        28.32000732421875,
        28.34002685546875,
        28.36004638671875,
        28.3800048828125,
        28.4000244140625,
        28.4200439453125,
        28.44000244140625,
        28.46002197265625,
        28.48004150390625,
        28.5,
        28.52001953125,
        28.5400390625,
        28.55999755859375,
        28.58001708984375,
        28.60003662109375,
        28.6199951171875,
        28.6400146484375,
        28.6600341796875,
        28.67999267578125,
        28.70001220703125,
        28.72003173828125,
        28.739990234375,
        28.760009765625,
        28.780029296875,
        28.800048828125,
        28.82000732421875,
        28.84002685546875,
        28.86004638671875,
        28.8800048828125,
        28.9000244140625,
        28.9200439453125,
        28.94000244140625,
        28.96002197265625,
        28.98004150390625,
        29.0,
        29.02001953125,
        29.0400390625,
        29.05999755859375,
        29.08001708984375,
        29.10003662109375,
        29.1199951171875,
        29.1400146484375,
        29.1600341796875,
        29.17999267578125,
        29.20001220703125,
        29.22003173828125,
        29.239990234375,
        29.260009765625,
        29.280029296875,
        29.300048828125,
        29.32000732421875,
        29.34002685546875,
        29.36004638671875,
        29.3800048828125,
        29.4000244140625,
        29.4200439453125,
        29.44000244140625,
        29.46002197265625,
        29.48004150390625,
        29.5,
        29.52001953125,
        29.5400390625,
        29.55999755859375,
        29.58001708984375,
        29.60003662109375,
        29.6199951171875,
        29.6400146484375,
        29.6600341796875,
        29.67999267578125,
        29.70001220703125,
        29.72003173828125,
        29.739990234375,
        29.760009765625,
        29.780029296875,
        29.800048828125,
        29.82000732421875,
        29.84002685546875,
        29.86004638671875,
        29.8800048828125,
        29.9000244140625,
        29.9200439453125,
        29.94000244140625,
        29.96002197265625,
        29.98004150390625,
        30.0,
        30.02001953125,
        30.0400390625,
        30.05999755859375,
        30.08001708984375,
        30.10003662109375,
        30.1199951171875,
        30.1400146484375,
        30.1600341796875,
        30.17999267578125,
        30.20001220703125,
        30.22003173828125,
        30.239990234375,
        30.260009765625,
        30.280029296875,
        30.300048828125,
        30.32000732421875,
        30.34002685546875,
        30.36004638671875,
        30.3800048828125,
        30.4000244140625,
        30.4200439453125,
        30.44000244140625,
        30.46002197265625,
        30.48004150390625,
        30.5,
        30.52001953125,
        30.5400390625,
        30.55999755859375,
        30.58001708984375,
        30.60003662109375,
        30.6199951171875,
        30.6400146484375,
        30.6600341796875,
        30.67999267578125,
        30.70001220703125,
        30.72003173828125,
        30.739990234375,
        30.760009765625,
        30.780029296875,
        30.800048828125,
        30.82000732421875,
        30.84002685546875,
        30.86004638671875,
        30.8800048828125,
        30.9000244140625,
        30.9200439453125,
        30.94000244140625,
        30.96002197265625,
        30.98004150390625,
        31.0,
        31.02001953125,
        31.0400390625,
        31.05999755859375,
        31.08001708984375,
        31.10003662109375,
        31.1199951171875,
        31.1400146484375,
        31.1600341796875,
        31.17999267578125,
        31.20001220703125,
        31.22003173828125,
        31.239990234375,
        31.260009765625,
        31.280029296875,
        31.300048828125,
        31.32000732421875,
        31.34002685546875,
        31.36004638671875,
        31.3800048828125,
        31.4000244140625,
        31.4200439453125,
        31.44000244140625,
        31.46002197265625,
        31.48004150390625,
        31.5,
        31.52001953125,
        31.5400390625,
        31.55999755859375,
        31.58001708984375,
        31.60003662109375,
        31.6199951171875,
        31.6400146484375,
        31.6600341796875,
        31.67999267578125,
        31.70001220703125,
        31.72003173828125,
        31.739990234375,
        31.760009765625,
        31.780029296875,
        31.800048828125,
        31.82000732421875,
        31.84002685546875,
        31.86004638671875,
        31.8800048828125,
        31.9000244140625,
        31.9200439453125,
        31.94000244140625,
        31.96002197265625,
        31.98004150390625,
        32.0,
        32.02001953125,
        32.0400390625,
        32.05999755859375,
        32.08001708984375,
        32.10003662109375,
        32.1199951171875,
        32.1400146484375,
        32.1600341796875,
        32.17999267578125,
        32.20001220703125,
        32.22003173828125,
        32.239990234375,
        32.260009765625,
        32.280029296875,
        32.300048828125,
        32.32000732421875,
        32.34002685546875,
        32.36004638671875,
        32.3800048828125,
        32.4000244140625,
        32.4200439453125,
        32.44000244140625,
        32.46002197265625,
        32.48004150390625,
        32.5,
        32.52001953125,
        32.5400390625,
        32.55999755859375,
        32.58001708984375,
        32.60003662109375,
        32.6199951171875,
        32.6400146484375,
        32.6600341796875,
        32.67999267578125,
        32.70001220703125,
        32.72003173828125,
        32.739990234375,
        32.760009765625,
        32.780029296875,
        32.800048828125,
        32.82000732421875,
        32.84002685546875,
        32.86004638671875,
        32.8800048828125,
        32.9000244140625,
        32.9200439453125,
        32.94000244140625,
        32.96002197265625,
        32.98004150390625,
        33.0,
        33.02001953125,
        33.0400390625,
        33.05999755859375,
        33.08001708984375,
        33.10003662109375,
        33.1199951171875,
        33.1400146484375,
        33.1600341796875,
        33.17999267578125,
        33.20001220703125,
        33.22003173828125,
        33.239990234375,
        33.260009765625,
        33.280029296875,
        33.300048828125,
        33.32000732421875,
        33.34002685546875,
        33.36004638671875,
        33.3800048828125,
        33.4000244140625,
        33.4200439453125,
        33.44000244140625,
        33.46002197265625,
        33.48004150390625,
        33.5,
        33.52001953125,
        33.5400390625,
        33.55999755859375,
        33.58001708984375,
        33.60003662109375,
        33.6199951171875,
        33.6400146484375,
        33.6600341796875,
        33.67999267578125,
        33.70001220703125,
        33.72003173828125,
        33.739990234375,
        33.760009765625,
        33.780029296875,
        33.800048828125,
        33.82000732421875,
        33.84002685546875,
        33.86004638671875,
        33.8800048828125,
        33.9000244140625,
        33.9200439453125,
        33.94000244140625,
        33.96002197265625,
        33.98004150390625,
        34.0,
        34.02001953125,
        34.0400390625,
        34.05999755859375,
        34.08001708984375,
        34.10003662109375,
        34.1199951171875,
        34.1400146484375,
        34.1600341796875,
        34.17999267578125,
        34.20001220703125,
        34.22003173828125,
        34.239990234375,
        34.260009765625,
        34.280029296875,
        34.300048828125,
        34.32000732421875,
        34.34002685546875,
        34.36004638671875,
        34.3800048828125,
        34.4000244140625,
        34.4200439453125,
        34.44000244140625,
        34.46002197265625,
        34.48004150390625,
        34.5,
        34.52001953125,
        34.5400390625,
        34.55999755859375,
        34.58001708984375,
        34.60003662109375,
        34.6199951171875,
        34.6400146484375,
        34.6600341796875,
        34.67999267578125,
        34.70001220703125,
        34.72003173828125,
        34.739990234375,
        34.760009765625,
        34.780029296875,
        34.800048828125,
        34.82000732421875,
        34.84002685546875,
        34.86004638671875,
        34.8800048828125,
        34.9000244140625,
        34.9200439453125,
        34.94000244140625,
        34.96002197265625,
        34.98004150390625,
        35.0,
        35.02001953125,
        35.0400390625,
        35.05999755859375,
        35.08001708984375,
        35.10003662109375,
        35.1199951171875,
        35.1400146484375,
        35.1600341796875,
        35.17999267578125,
        35.20001220703125,
        35.22003173828125,
        35.239990234375,
        35.260009765625,
        35.280029296875,
        35.300048828125,
        35.32000732421875,
        35.34002685546875,
        35.36004638671875,
        35.3800048828125,
        35.4000244140625,
        35.4200439453125,
        35.44000244140625,
        35.46002197265625,
        35.48004150390625,
        35.5,
        35.52001953125,
        35.5400390625,
        35.55999755859375,
        35.58001708984375,
        35.60003662109375,
        35.6199951171875,
        35.6400146484375,
        35.6600341796875,
        35.67999267578125,
        35.70001220703125,
        35.72003173828125,
        35.739990234375,
        35.760009765625,
        35.780029296875,
        35.800048828125,
        35.82000732421875,
        35.84002685546875,
        35.86004638671875,
        35.8800048828125,
        35.9000244140625,
        35.9200439453125,
        35.94000244140625,
        35.96002197265625,
        35.98004150390625,
        36.0,
        36.02001953125,
        36.0400390625,
        36.05999755859375,
        36.08001708984375,
        36.10003662109375,
        36.1199951171875,
        36.1400146484375,
        36.1600341796875,
        36.17999267578125,
        36.20001220703125,
        36.22003173828125,
        36.239990234375,
        36.260009765625,
        36.280029296875,
        36.300048828125,
        36.32000732421875,
        36.34002685546875,
        36.36004638671875,
        36.3800048828125,
        36.4000244140625,
        36.4200439453125,
        36.44000244140625,
        36.46002197265625,
        36.48004150390625,
        36.5,
        36.52001953125,
        36.5400390625,
        36.55999755859375,
        36.58001708984375,
        36.60003662109375,
        36.6199951171875,
        36.6400146484375,
        36.6600341796875,
        36.67999267578125,
        36.70001220703125,
        36.72003173828125,
        36.739990234375,
        36.760009765625,
        36.780029296875,
        36.800048828125,
        36.82000732421875,
        36.84002685546875,
        36.86004638671875,
        36.8800048828125,
        36.9000244140625,
        36.9200439453125,
        36.94000244140625,
        36.96002197265625,
        36.98004150390625,
        37.0,
        37.02001953125,
        37.0400390625,
        37.05999755859375,
        37.08001708984375,
        37.10003662109375,
        37.1199951171875,
        37.1400146484375,
        37.1600341796875,
        37.17999267578125,
        37.20001220703125,
        37.22003173828125,
        37.239990234375,
        37.260009765625,
        37.280029296875,
        37.300048828125,
        37.32000732421875,
        37.34002685546875,
        37.36004638671875,
        37.3800048828125,
        37.4000244140625,
        37.4200439453125,
        37.44000244140625,
        37.46002197265625,
        37.48004150390625,
        37.5,
        37.52001953125,
        37.5400390625,
        37.55999755859375,
        37.58001708984375,
        37.60003662109375,
        37.6199951171875,
        37.6400146484375,
        37.6600341796875,
        37.67999267578125,
        37.70001220703125,
        37.72003173828125,
        37.739990234375,
        37.760009765625,
        37.780029296875,
        37.800048828125,
        37.82000732421875,
        37.84002685546875,
        37.86004638671875,
        37.8800048828125,
        37.9000244140625,
        37.9200439453125,
        37.94000244140625,
        37.96002197265625,
        37.98004150390625,
        38.0,
        38.02001953125,
        38.0400390625,
        38.05999755859375,
        38.08001708984375,
        38.10003662109375,
        38.1199951171875,
        38.1400146484375,
        38.1600341796875,
        38.17999267578125,
        38.20001220703125,
        38.22003173828125,
        38.239990234375,
        38.260009765625,
        38.280029296875,
        38.300048828125,
        38.32000732421875,
        38.34002685546875,
        38.36004638671875,
        38.3800048828125,
        38.4000244140625,
        38.4200439453125,
        38.44000244140625,
        38.46002197265625,
        38.48004150390625,
        38.5,
        38.52001953125,
        38.5400390625,
        38.55999755859375,
        38.58001708984375,
        38.60003662109375,
        38.6199951171875,
        38.6400146484375,
        38.6600341796875,
        38.67999267578125,
        38.70001220703125,
        38.72003173828125,
        38.739990234375,
        38.760009765625,
        38.780029296875,
        38.800048828125,
        38.82000732421875,
        38.84002685546875,
        38.86004638671875,
        38.8800048828125,
        38.9000244140625,
        38.9200439453125,
        38.94000244140625,
        38.96002197265625,
        38.98004150390625,
        39.0,
        39.02001953125,
        39.0400390625,
        39.05999755859375,
        39.08001708984375,
        39.10003662109375,
        39.1199951171875,
        39.1400146484375,
        39.1600341796875,
        39.17999267578125,
        39.20001220703125,
        39.22003173828125,
        39.239990234375,
        39.260009765625,
        39.280029296875,
        39.300048828125,
        39.32000732421875,
        39.34002685546875,
        39.36004638671875,
        39.3800048828125,
        39.4000244140625,
        39.4200439453125,
        39.44000244140625,
        39.46002197265625,
        39.48004150390625,
        39.5,
        39.52001953125,
        39.5400390625,
        39.55999755859375,
        39.58001708984375,
        39.60003662109375,
        39.6199951171875,
        39.6400146484375,
        39.6600341796875,
        39.67999267578125,
        39.70001220703125,
        39.72003173828125,
        39.739990234375,
        39.760009765625,
        39.780029296875,
        39.800048828125,
        39.82000732421875,
        39.84002685546875,
        39.86004638671875,
        39.8800048828125,
        39.9000244140625,
        39.9200439453125,
        39.94000244140625,
        39.96002197265625,
        39.98004150390625,
        40.0,
        40.02001953125,
        40.0400390625,
        40.05999755859375,
        40.08001708984375,
        40.10003662109375,
        40.1199951171875,
        40.1400146484375,
        40.1600341796875,
        40.17999267578125,
        40.20001220703125,
        40.22003173828125,
        40.239990234375,
        40.260009765625,
        40.280029296875,
        40.300048828125,
        40.32000732421875,
        40.34002685546875,
        40.36004638671875,
        40.3800048828125,
        40.4000244140625,
        40.4200439453125,
        40.44000244140625,
        40.46002197265625,
        40.48004150390625,
        40.5,
        40.52001953125,
        40.5400390625,
        40.55999755859375,
        40.58001708984375,
        40.60003662109375,
        40.6199951171875,
        40.6400146484375,
        40.6600341796875,
        40.67999267578125,
        40.70001220703125,
        40.72003173828125,
        40.739990234375,
        40.760009765625,
        40.780029296875,
        40.800048828125,
        40.82000732421875,
        40.84002685546875,
        40.86004638671875,
        40.8800048828125,
        40.9000244140625,
        40.9200439453125,
        40.94000244140625,
        40.96002197265625,
        40.98004150390625,
        41.0,
        41.02001953125,
        41.0400390625,
        41.05999755859375,
        41.08001708984375,
        41.10003662109375,
        41.1199951171875,
        41.1400146484375,
        41.1600341796875,
        41.17999267578125,
        41.20001220703125,
        41.22003173828125,
        41.239990234375,
        41.260009765625,
        41.280029296875,
        41.300048828125,
        41.32000732421875,
        41.34002685546875,
        41.36004638671875,
        41.3800048828125,
        41.4000244140625,
        41.4200439453125,
        41.44000244140625,
        41.46002197265625,
        41.48004150390625,
        41.5,
        41.52001953125,
        41.5400390625,
        41.55999755859375,
        41.58001708984375,
        41.60003662109375,
        41.6199951171875,
        41.6400146484375,
        41.6600341796875,
        41.67999267578125,
        41.70001220703125,
        41.72003173828125,
        41.739990234375,
        41.760009765625,
        41.780029296875,
        41.800048828125,
        41.82000732421875,
        41.84002685546875,
        41.86004638671875,
        41.8800048828125,
        41.9000244140625,
        41.9200439453125,
        41.94000244140625,
        41.96002197265625,
        41.98004150390625,
        42.0,
        42.02001953125,
        42.0400390625,
        42.05999755859375,
        42.08001708984375,
        42.10003662109375,
        42.1199951171875,
        42.1400146484375,
        42.1600341796875,
        42.17999267578125,
        42.20001220703125,
        42.22003173828125,
        42.239990234375,
        42.260009765625,
        42.280029296875,
        42.300048828125,
        42.32000732421875,
        42.34002685546875,
        42.36004638671875,
        42.3800048828125,
        42.4000244140625,
        42.4200439453125,
        42.44000244140625,
        42.46002197265625,
        42.48004150390625,
        42.5,
        42.52001953125,
        42.5400390625,
        42.55999755859375,
        42.58001708984375,
        42.60003662109375,
        42.6199951171875,
        42.6400146484375,
        42.6600341796875,
        42.67999267578125,
        42.70001220703125,
        42.72003173828125,
        42.739990234375,
        42.760009765625,
        42.780029296875,
        42.800048828125,
        42.82000732421875,
        42.84002685546875,
        42.86004638671875,
        42.8800048828125,
        42.9000244140625,
        42.9200439453125,
        42.94000244140625,
        42.96002197265625,
        42.98004150390625,
        43.0,
        43.02001953125,
        43.0400390625,
        43.05999755859375,
        43.08001708984375,
        43.10003662109375,
        43.1199951171875,
        43.1400146484375,
        43.1600341796875,
        43.17999267578125,
        43.20001220703125,
        43.22003173828125,
        43.239990234375,
        43.260009765625,
        43.280029296875,
        43.300048828125,
        43.32000732421875,
        43.34002685546875,
        43.36004638671875,
        43.3800048828125,
        43.4000244140625,
        43.4200439453125,
        43.44000244140625,
        43.46002197265625,
        43.48004150390625,
        43.5,
        43.52001953125,
        43.5400390625,
        43.55999755859375,
        43.58001708984375,
        43.60003662109375,
        43.6199951171875,
        43.6400146484375,
        43.6600341796875,
        43.67999267578125,
        43.70001220703125,
        43.72003173828125,
        43.739990234375,
        43.760009765625,
        43.780029296875,
        43.800048828125,
        43.82000732421875,
        43.84002685546875,
        43.86004638671875,
        43.8800048828125,
        43.9000244140625,
        43.9200439453125,
        43.94000244140625,
        43.96002197265625,
        43.98004150390625,
        44.0,
        44.02001953125,
        44.0400390625,
        44.05999755859375,
        44.08001708984375,
        44.10003662109375,
        44.1199951171875,
        44.1400146484375,
        44.1600341796875,
        44.17999267578125,
        44.20001220703125,
        44.22003173828125,
        44.239990234375,
        44.260009765625,
        44.280029296875,
        44.300048828125,
        44.32000732421875,
        44.34002685546875,
        44.36004638671875,
        44.3800048828125,
        44.4000244140625,
        44.4200439453125,
        44.44000244140625,
        44.46002197265625,
        44.48004150390625,
        44.5,
        44.52001953125,
        44.5400390625,
        44.55999755859375,
        44.58001708984375,
        44.60003662109375,
        44.6199951171875,
        44.6400146484375,
        44.6600341796875,
        44.67999267578125,
        44.70001220703125,
        44.72003173828125,
        44.739990234375,
        44.760009765625,
        44.780029296875,
        44.800048828125,
        44.82000732421875,
        44.84002685546875,
        44.86004638671875,
        44.8800048828125,
        44.9000244140625,
        44.9200439453125,
        44.94000244140625,
        44.96002197265625,
        44.98004150390625,
        45.0,
        45.02001953125,
        45.0400390625,
        45.05999755859375,
        45.08001708984375,
        45.10003662109375,
        45.1199951171875,
        45.1400146484375,
        45.1600341796875,
        45.17999267578125,
        45.20001220703125,
        45.22003173828125,
        45.239990234375,
        45.260009765625,
        45.280029296875,
        45.300048828125,
        45.32000732421875,
        45.34002685546875,
        45.36004638671875,
        45.3800048828125,
        45.4000244140625,
        45.4200439453125,
        45.44000244140625,
        45.46002197265625,
        45.48004150390625,
        45.5,
        45.52001953125,
        45.5400390625,
        45.55999755859375,
        45.58001708984375,
        45.60003662109375,
        45.6199951171875,
        45.6400146484375,
        45.6600341796875,
        45.67999267578125,
        45.70001220703125,
        45.72003173828125,
        45.739990234375,
        45.760009765625,
        45.780029296875,
        45.800048828125,
        45.82000732421875,
        45.84002685546875,
        45.86004638671875,
        45.8800048828125,
        45.9000244140625,
        45.9200439453125,
        45.94000244140625,
        45.96002197265625,
        45.98004150390625,
        46.0,
        46.02001953125,
        46.0400390625,
        46.05999755859375,
        46.08001708984375,
        46.10003662109375,
        46.1199951171875,
        46.1400146484375,
        46.1600341796875,
        46.17999267578125,
        46.20001220703125,
        46.22003173828125,
        46.239990234375,
        46.260009765625,
        46.280029296875,
        46.300048828125,
        46.32000732421875,
        46.34002685546875,
        46.36004638671875,
        46.3800048828125,
        46.4000244140625,
        46.4200439453125,
        46.44000244140625,
        46.46002197265625,
        46.48004150390625,
        46.5,
        46.52001953125,
        46.5400390625,
        46.55999755859375,
        46.58001708984375,
        46.60003662109375,
        46.6199951171875,
        46.6400146484375,
        46.6600341796875,
        46.67999267578125,
        46.70001220703125,
        46.72003173828125,
        46.739990234375,
        46.760009765625,
        46.780029296875,
        46.800048828125,
        46.82000732421875,
        46.84002685546875,
        46.86004638671875,
        46.8800048828125,
        46.9000244140625,
        46.9200439453125,
        46.94000244140625,
        46.96002197265625,
        46.98004150390625,
        47.0,
        47.02001953125,
        47.0400390625,
        47.05999755859375,
        47.08001708984375,
        47.10003662109375,
        47.1199951171875,
        47.1400146484375,
        47.1600341796875,
        47.17999267578125,
        47.20001220703125,
        47.22003173828125,
        47.239990234375,
        47.260009765625,
        47.280029296875,
        47.300048828125,
        47.32000732421875,
        47.34002685546875,
        47.36004638671875,
        47.3800048828125,
        47.4000244140625,
        47.4200439453125,
        47.44000244140625,
        47.46002197265625,
        47.48004150390625,
        47.5,
        47.52001953125,
        47.5400390625,
        47.55999755859375,
        47.58001708984375,
        47.60003662109375,
        47.6199951171875,
        47.6400146484375,
        47.6600341796875,
        47.67999267578125,
        47.70001220703125,
        47.72003173828125,
        47.739990234375,
        47.760009765625,
        47.780029296875,
        47.800048828125,
        47.82000732421875,
        47.84002685546875,
        47.86004638671875,
        47.8800048828125,
        47.9000244140625,
        47.9200439453125,
        47.94000244140625,
        47.96002197265625,
        47.98004150390625,
        48.0,
        48.02001953125,
        48.0400390625,
        48.05999755859375,
        48.08001708984375,
        48.10003662109375,
        48.1199951171875,
        48.1400146484375,
        48.1600341796875,
        48.17999267578125,
        48.20001220703125,
        48.22003173828125,
        48.239990234375,
        48.260009765625,
        48.280029296875,
        48.300048828125,
        48.32000732421875,
        48.34002685546875,
        48.36004638671875,
        48.3800048828125,
        48.4000244140625,
        48.4200439453125,
        48.44000244140625,
        48.46002197265625,
        48.48004150390625,
        48.5,
        48.52001953125,
        48.5400390625,
        48.55999755859375,
        48.58001708984375,
        48.60003662109375,
        48.6199951171875,
        48.6400146484375,
        48.6600341796875,
        48.67999267578125,
        48.70001220703125,
        48.72003173828125,
        48.739990234375,
        48.760009765625,
        48.780029296875,
        48.800048828125,
        48.82000732421875,
        48.84002685546875,
        48.86004638671875,
        48.8800048828125,
        48.9000244140625,
        48.9200439453125,
        48.94000244140625,
        48.96002197265625,
        48.98004150390625,
        49.0,
        49.02001953125,
        49.0400390625,
        49.05999755859375,
        49.08001708984375,
        49.10003662109375,
        49.1199951171875,
        49.1400146484375,
        49.1600341796875,
        49.17999267578125,
        49.20001220703125,
        49.22003173828125,
        49.239990234375,
        49.260009765625,
        49.280029296875,
        49.300048828125,
        49.32000732421875,
        49.34002685546875,
        49.36004638671875,
        49.3800048828125,
        49.4000244140625,
        49.4200439453125,
        49.44000244140625,
        49.46002197265625,
        49.48004150390625,
        49.5,
        49.52001953125,
        49.5400390625,
        49.55999755859375,
        49.58001708984375,
        49.60003662109375,
        49.6199951171875,
        49.6400146484375,
        49.6600341796875,
        49.67999267578125,
        49.70001220703125,
        49.72003173828125,
        49.739990234375,
        49.760009765625,
        49.780029296875,
        49.800048828125,
        49.82000732421875,
        49.84002685546875,
        49.86004638671875,
        49.8800048828125,
        49.9000244140625,
        49.9200439453125,
        49.94000244140625,
        49.96002197265625,
        49.98004150390625,
        50.0,
        50.02001953125,
        50.0400390625,
        50.05999755859375,
        50.08001708984375,
        50.10003662109375,
        50.1199951171875,
        50.1400146484375,
        50.1600341796875,
        50.17999267578125,
        50.20001220703125,
        50.22003173828125,
        50.239990234375,
        50.260009765625,
        50.280029296875,
        50.300048828125,
        50.32000732421875,
        50.34002685546875,
        50.36004638671875,
        50.3800048828125,
        50.4000244140625,
        50.4200439453125,
        50.44000244140625,
        50.46002197265625,
        50.48004150390625,
        50.5,
        50.52001953125,
        50.5400390625,
        50.55999755859375,
        50.58001708984375,
        50.60003662109375,
        50.6199951171875,
        50.6400146484375,
        50.6600341796875,
        50.67999267578125,
        50.70001220703125,
        50.72003173828125,
        50.739990234375,
        50.760009765625,
        50.780029296875,
        50.800048828125,
        50.82000732421875,
        50.84002685546875,
        50.86004638671875,
        50.8800048828125,
        50.9000244140625,
        50.9200439453125,
        50.94000244140625,
        50.96002197265625,
        50.98004150390625,
        51.0,
        51.02001953125,
        51.0400390625,
        51.05999755859375,
        51.08001708984375,
        51.10003662109375,
        51.1199951171875,
        51.1400146484375,
        51.1600341796875,
        51.17999267578125,
        51.20001220703125,
        51.22003173828125,
        51.239990234375,
        51.260009765625,
        51.280029296875,
        51.300048828125,
        51.32000732421875,
        51.34002685546875,
        51.36004638671875,
        51.3800048828125,
        51.4000244140625,
        51.4200439453125,
        51.44000244140625,
        51.46002197265625,
        51.48004150390625,
        51.5,
        51.52001953125,
        51.5400390625,
        51.55999755859375,
        51.58001708984375,
        51.60003662109375,
        51.6199951171875,
        51.6400146484375,
        51.6600341796875,
        51.67999267578125,
        51.70001220703125,
        51.72003173828125,
        51.739990234375,
        51.760009765625,
        51.780029296875,
        51.800048828125,
        51.82000732421875,
        51.84002685546875,
        51.86004638671875,
        51.8800048828125,
        51.9000244140625,
        51.9200439453125,
        51.94000244140625,
        51.96002197265625,
        51.98004150390625,
        52.0,
        52.02001953125,
        52.0400390625,
        52.05999755859375,
        52.08001708984375,
        52.10003662109375,
        52.1199951171875,
        52.1400146484375,
        52.1600341796875,
        52.17999267578125,
        52.20001220703125,
        52.22003173828125,
        52.239990234375,
        52.260009765625,
        52.280029296875,
        52.300048828125,
        52.32000732421875,
        52.34002685546875,
        52.36004638671875,
        52.3800048828125,
        52.4000244140625,
        52.4200439453125,
        52.44000244140625,
        52.46002197265625,
        52.48004150390625,
        52.5,
        52.52001953125,
        52.5400390625,
        52.55999755859375,
        52.58001708984375,
        52.60003662109375,
        52.6199951171875,
        52.6400146484375,
        52.6600341796875,
        52.67999267578125,
        52.70001220703125,
        52.72003173828125,
        52.739990234375,
        52.760009765625,
        52.780029296875,
        52.800048828125,
        52.82000732421875,
        52.84002685546875,
        52.86004638671875,
        52.8800048828125,
        52.9000244140625,
        52.9200439453125,
        52.94000244140625,
        52.96002197265625,
        52.98004150390625,
        53.0,
        53.02001953125,
        53.0400390625,
        53.05999755859375,
        53.08001708984375,
        53.10003662109375,
        53.1199951171875,
        53.1400146484375,
        53.1600341796875,
        53.17999267578125,
        53.20001220703125,
        53.22003173828125,
        53.239990234375,
        53.260009765625,
        53.280029296875,
        53.300048828125,
        53.32000732421875,
        53.34002685546875,
        53.36004638671875,
        53.3800048828125,
        53.4000244140625,
        53.4200439453125,
        53.44000244140625,
        53.46002197265625,
        53.48004150390625,
        53.5,
        53.52001953125,
        53.5400390625,
        53.55999755859375,
        53.58001708984375,
        53.60003662109375,
        53.6199951171875,
        53.6400146484375,
        53.6600341796875,
        53.67999267578125,
        53.70001220703125,
        53.72003173828125,
        53.739990234375,
        53.760009765625,
        53.780029296875,
        53.800048828125,
        53.82000732421875,
        53.84002685546875,
        53.86004638671875,
        53.8800048828125,
        53.9000244140625,
        53.9200439453125,
        53.94000244140625,
        53.96002197265625,
        53.98004150390625,
        54.0,
        54.02001953125,
        54.0400390625,
        54.05999755859375,
        54.08001708984375,
        54.10003662109375,
        54.1199951171875,
        54.1400146484375,
        54.1600341796875,
        54.17999267578125,
        54.20001220703125,
        54.22003173828125,
        54.239990234375,
        54.260009765625,
        54.280029296875,
        54.300048828125,
        54.32000732421875,
        54.34002685546875,
        54.36004638671875,
        54.3800048828125,
        54.4000244140625,
        54.4200439453125,
        54.44000244140625,
        54.46002197265625,
        54.48004150390625,
        54.5,
        54.52001953125,
        54.5400390625,
        54.55999755859375,
        54.58001708984375,
        54.60003662109375,
        54.6199951171875,
        54.6400146484375,
        54.6600341796875,
        54.67999267578125,
        54.70001220703125,
        54.72003173828125,
        54.739990234375,
        54.760009765625,
        54.780029296875,
        54.800048828125,
        54.82000732421875,
        54.84002685546875,
        54.86004638671875,
        54.8800048828125,
        54.9000244140625,
        54.9200439453125,
        54.94000244140625,
        54.96002197265625,
        54.98004150390625,
        55.0,
        55.02001953125,
        55.0400390625,
        55.05999755859375,
        55.08001708984375,
        55.10003662109375,
        55.1199951171875,
        55.1400146484375,
        55.1600341796875,
        55.17999267578125,
        55.20001220703125,
        55.22003173828125,
        55.239990234375,
        55.260009765625,
        55.280029296875,
        55.300048828125,
        55.32000732421875,
        55.34002685546875,
        55.36004638671875,
        55.3800048828125,
        55.4000244140625,
        55.4200439453125,
        55.44000244140625,
        55.46002197265625,
        55.48004150390625,
        55.5,
        55.52001953125,
        55.5400390625,
        55.55999755859375,
        55.58001708984375,
        55.60003662109375,
        55.6199951171875,
        55.6400146484375,
        55.6600341796875,
        55.67999267578125,
        55.70001220703125,
        55.72003173828125,
        55.739990234375,
        55.760009765625,
        55.780029296875,
        55.800048828125,
        55.82000732421875,
        55.84002685546875,
        55.86004638671875,
        55.8800048828125,
        55.9000244140625,
        55.9200439453125,
        55.94000244140625,
        55.96002197265625,
        55.98004150390625,
        56.0,
        56.02001953125,
        56.0400390625,
        56.05999755859375,
        56.08001708984375,
        56.10003662109375,
        56.1199951171875,
        56.1400146484375,
        56.1600341796875,
        56.17999267578125,
        56.20001220703125,
        56.22003173828125,
        56.239990234375,
        56.260009765625,
        56.280029296875,
        56.300048828125,
        56.32000732421875,
        56.34002685546875,
        56.36004638671875,
        56.3800048828125,
        56.4000244140625,
        56.4200439453125,
        56.44000244140625,
        56.46002197265625,
        56.48004150390625,
        56.5,
        56.52001953125,
        56.5400390625,
        56.55999755859375,
        56.58001708984375,
        56.60003662109375,
        56.6199951171875,
        56.6400146484375,
        56.6600341796875,
        56.67999267578125,
        56.70001220703125,
        56.72003173828125,
        56.739990234375,
        56.760009765625,
        56.780029296875,
        56.800048828125,
        56.82000732421875,
        56.84002685546875,
        56.86004638671875,
        56.8800048828125,
        56.9000244140625,
        56.9200439453125,
        56.94000244140625,
        56.96002197265625,
        56.98004150390625,
        57.0,
        57.02001953125,
        57.0400390625,
        57.05999755859375,
        57.08001708984375,
        57.10003662109375,
        57.1199951171875,
        57.1400146484375,
        57.1600341796875,
        57.17999267578125,
        57.20001220703125,
        57.22003173828125,
        57.239990234375,
        57.260009765625,
        57.280029296875,
        57.300048828125,
        57.32000732421875,
        57.34002685546875,
        57.36004638671875,
        57.3800048828125,
        57.4000244140625,
        57.4200439453125,
        57.44000244140625,
        57.46002197265625,
        57.48004150390625,
        57.5,
        57.52001953125,
        57.5400390625,
        57.55999755859375,
        57.58001708984375,
        57.60003662109375,
        57.6199951171875,
        57.6400146484375,
        57.6600341796875,
        57.67999267578125,
        57.70001220703125,
        57.72003173828125,
        57.739990234375,
        57.760009765625,
        57.780029296875,
        57.800048828125,
        57.82000732421875,
        57.84002685546875,
        57.86004638671875,
        57.8800048828125,
        57.9000244140625,
        57.9200439453125,
        57.94000244140625,
        57.96002197265625,
        57.98004150390625,
        58.0,
        58.02001953125,
        58.0400390625,
        58.05999755859375,
        58.08001708984375,
        58.10003662109375,
        58.1199951171875,
        58.1400146484375,
        58.1600341796875,
        58.17999267578125,
        58.20001220703125,
        58.22003173828125,
        58.239990234375,
        58.260009765625,
        58.280029296875,
        58.300048828125,
        58.32000732421875,
        58.34002685546875,
        58.36004638671875,
        58.3800048828125,
        58.4000244140625,
        58.4200439453125,
        58.44000244140625,
        58.46002197265625,
        58.48004150390625,
        58.5,
        58.52001953125,
        58.5400390625,
        58.55999755859375,
        58.58001708984375,
        58.60003662109375,
        58.6199951171875,
        58.6400146484375,
        58.6600341796875,
        58.67999267578125,
        58.70001220703125,
        58.72003173828125,
        58.739990234375,
        58.760009765625,
        58.780029296875,
        58.800048828125,
        58.82000732421875,
        58.84002685546875,
        58.86004638671875,
        58.8800048828125,
        58.9000244140625,
        58.9200439453125,
        58.94000244140625,
        58.96002197265625,
        58.98004150390625,
        59.0,
        59.02001953125,
        59.0400390625,
        59.05999755859375,
        59.08001708984375,
        59.10003662109375,
        59.1199951171875,
        59.1400146484375,
        59.1600341796875,
        59.17999267578125,
        59.20001220703125,
        59.22003173828125,
        59.239990234375,
        59.260009765625,
        59.280029296875,
        59.300048828125,
        59.32000732421875,
        59.34002685546875,
        59.36004638671875,
        59.3800048828125,
        59.4000244140625,
        59.4200439453125,
        59.44000244140625,
        59.46002197265625,
        59.48004150390625,
        59.5,
        59.52001953125,
        59.5400390625,
        59.55999755859375,
        59.58001708984375,
        59.60003662109375,
        59.6199951171875,
        59.6400146484375,
        59.6600341796875,
        59.67999267578125,
        59.70001220703125,
        59.72003173828125,
        59.739990234375,
        59.760009765625,
        59.780029296875,
        59.800048828125,
        59.82000732421875,
        59.84002685546875,
        59.86004638671875,
        59.8800048828125,
        59.9000244140625,
        59.9200439453125,
        59.94000244140625,
        59.96002197265625,
        59.98004150390625
    ],
    "rightHandPositions": [
        "(0.535173, 0.761598, 0.254062)",
        "(0.533618, 0.761563, 0.253590)",
        "(0.532031, 0.761516, 0.253086)",
        "(0.530423, 0.761474, 0.252525)",
        "(0.529611, 0.761452, 0.252238)",
        "(0.527966, 0.761388, 0.251625)",
        "(0.526295, 0.761314, 0.251007)",
        "(0.524608, 0.761268, 0.250384)",
        "(0.522983, 0.761232, 0.249768)",
        "(0.522210, 0.761199, 0.249454)",
        "(0.520756, 0.761143, 0.248816)",
        "(0.519394, 0.761044, 0.248174)",
        "(0.518168, 0.760952, 0.247573)",
        "(0.517083, 0.760881, 0.247034)",
        "(0.516574, 0.760832, 0.246780)",
        "(0.515830, 0.760674, 0.246371)",
        "(0.515141, 0.760402, 0.245860)",
        "(0.514355, 0.759960, 0.245146)",
        "(0.513820, 0.759449, 0.244546)",
        "(0.513587, 0.759161, 0.244226)",
        "(0.513102, 0.758552, 0.243506)",
        "(0.512586, 0.757888, 0.242667)",
        "(0.511956, 0.757205, 0.241660)",
        "(0.511080, 0.756544, 0.240586)",
        "(0.510556, 0.756230, 0.240056)",
        "(0.509271, 0.755682, 0.238979)",
        "(0.507695, 0.755172, 0.237760)",
        "(0.505827, 0.754732, 0.236436)",
        "(0.503567, 0.754364, 0.235011)",
        "(0.502317, 0.754224, 0.234320)",
        "(0.499497, 0.754041, 0.232931)",
        "(0.496215, 0.754062, 0.231599)",
        "(0.492455, 0.754350, 0.230377)",
        "(0.488133, 0.755000, 0.229299)",
        "(0.485894, 0.755372, 0.228803)",
        "(0.480876, 0.756545, 0.227888)",
        "(0.475487, 0.758065, 0.226944)",
        "(0.469380, 0.760257, 0.225826)",
        "(0.461586, 0.764121, 0.224170)",
        "(0.457271, 0.766459, 0.223321)",
        "(0.447050, 0.772558, 0.221660)",
        "(0.434851, 0.780636, 0.220042)",
        "(0.420634, 0.791405, 0.218703)",
        "(0.403813, 0.805874, 0.217974)",
        "(0.394981, 0.813941, 0.217669)",
        "(0.376320, 0.832324, 0.216978)",
        "(0.356402, 0.853481, 0.215877)",
        "(0.335268, 0.877546, 0.214417)",
        "(0.313388, 0.904534, 0.212726)",
        "(0.302359, 0.919487, 0.211857)",
        "(0.280739, 0.951276, 0.210099)",
        "(0.260809, 0.986581, 0.208253)",
        "(0.243497, 1.023335, 0.206240)",
        "(0.229502, 1.060794, 0.203818)",
        "(0.224013, 1.079638, 0.202367)",
        "(0.214955, 1.116159, 0.199468)",
        "(0.209190, 1.150895, 0.196481)",
        "(0.206835, 1.181961, 0.193525)",
        "(0.206149, 1.209898, 0.190835)",
        "(0.206544, 1.222458, 0.189592)",
        "(0.208344, 1.245843, 0.187237)",
        "(0.211621, 1.266451, 0.184877)",
        "(0.215720, 1.283961, 0.182268)",
        "(0.220064, 1.298102, 0.179070)",
        "(0.222099, 1.304439, 0.177367)",
        "(0.226152, 1.314940, 0.173976)",
        "(0.230205, 1.323370, 0.170654)",
        "(0.234747, 1.330053, 0.167397)",
        "(0.239226, 1.335134, 0.164334)",
        "(0.241208, 1.337003, 0.162847)",
        "(0.244755, 1.339878, 0.159819)",
        "(0.247649, 1.341559, 0.156621)",
        "(0.250486, 1.342476, 0.153172)",
        "(0.253382, 1.342699, 0.149651)",
        "(0.254581, 1.342613, 0.147960)",
        "(0.256098, 1.341925, 0.144593)",
        "(0.256459, 1.340657, 0.141336)",
        "(0.255651, 1.338913, 0.138540)",
        "(0.254300, 1.336990, 0.136249)",
        "(0.253673, 1.336012, 0.135168)",
        "(0.252542, 1.333914, 0.133031)",
        "(0.252028, 1.332014, 0.130547)",
        "(0.251357, 1.330122, 0.127976)",
        "(0.251031, 1.328482, 0.125453)",
        "(0.250805, 1.327658, 0.124187)",
        "(0.250036, 1.325863, 0.121776)",
        "(0.249461, 1.324425, 0.119420)",
        "(0.248673, 1.323377, 0.117066)",
        "(0.248013, 1.322834, 0.114837)",
        "(0.248084, 1.322906, 0.113844)",
        "(0.248121, 1.322909, 0.112117)",
        "(0.248641, 1.323211, 0.110650)",
        "(0.248523, 1.323433, 0.109349)",
        "(0.248083, 1.324047, 0.107913)",
        "(0.247544, 1.324312, 0.107269)",
        "(0.246346, 1.325188, 0.106033)",
        "(0.245399, 1.326546, 0.104795)",
        "(0.244039, 1.328451, 0.103442)",
        "(0.242628, 1.331223, 0.102116)",
        "(0.241994, 1.332734, 0.101502)",
        "(0.241162, 1.336287, 0.100294)",
        "(0.240600, 1.339914, 0.099082)",
        "(0.241338, 1.344553, 0.097673)",
        "(0.243022, 1.349804, 0.096399)",
        "(0.242901, 1.351422, 0.095943)",
        "(0.243042, 1.354302, 0.095116)",
        "(0.243647, 1.356569, 0.094418)",
        "(0.244234, 1.357934, 0.093862)",
        "(0.244728, 1.358772, 0.093361)",
        "(0.245422, 1.359419, 0.093042)",
        "(0.247224, 1.361007, 0.092243)",
        "(0.248076, 1.361376, 0.091484)",
        "(0.248573, 1.361413, 0.090638)",
        "(0.248620, 1.361690, 0.089590)",
        "(0.249031, 1.363197, 0.088293)",
        "(0.249000, 1.363883, 0.087724)",
        "(0.248559, 1.365841, 0.086484)",
        "(0.247718, 1.368707, 0.085121)",
        "(0.246559, 1.373036, 0.083510)",
        "(0.245810, 1.375896, 0.082579)",
        "(0.244140, 1.382680, 0.080770)",
        "(0.242407, 1.391020, 0.079272)",
        "(0.240841, 1.400997, 0.078274)",
        "(0.239768, 1.412040, 0.077626)",
        "(0.239847, 1.418541, 0.077414)",
        "(0.238728, 1.430659, 0.077779)",
        "(0.237757, 1.443673, 0.079079)",
        "(0.236888, 1.456786, 0.081509)",
        "(0.236350, 1.470043, 0.085151)",
        "(0.236364, 1.476800, 0.087527)",
        "(0.236636, 1.490094, 0.092827)",
        "(0.237133, 1.502971, 0.098798)",
        "(0.237540, 1.515221, 0.105373)",
        "(0.238005, 1.526756, 0.112443)",
        "(0.238366, 1.532240, 0.116184)",
        "(0.239184, 1.542517, 0.123825)",
        "(0.240300, 1.551757, 0.131678)",
        "(0.241870, 1.559898, 0.139864)",
        "(0.243916, 1.566937, 0.148390)",
        "(0.244967, 1.570100, 0.152829)",
        "(0.247031, 1.575768, 0.161870)",
        "(0.248970, 1.580422, 0.171206)",
        "(0.250870, 1.583858, 0.180807)",
        "(0.252697, 1.586021, 0.190809)",
        "(0.253611, 1.586594, 0.195964)",
        "(0.255339, 1.587000, 0.206475)",
        "(0.256812, 1.586265, 0.217298)",
        "(0.258011, 1.584248, 0.228518)",
        "(0.258962, 1.580863, 0.239906)",
        "(0.259364, 1.578583, 0.245681)",
        "(0.260204, 1.573294, 0.257334)",
        "(0.260879, 1.566871, 0.269264)",
        "(0.261159, 1.559240, 0.281436)",
        "(0.261279, 1.550303, 0.293621)",
        "(0.261337, 1.545308, 0.299680)",
        "(0.261404, 1.534727, 0.311797)",
        "(0.261207, 1.523055, 0.323967)",
        "(0.260988, 1.510185, 0.335646)",
        "(0.260701, 1.496377, 0.346705)",
        "(0.260674, 1.488933, 0.351800)",
        "(0.260700, 1.473504, 0.361464)",
        "(0.260634, 1.457497, 0.370273)",
        "(0.261608, 1.441856, 0.377853)",
        "(0.262651, 1.425191, 0.383995)",
        "(0.263022, 1.416756, 0.386773)",
        "(0.263633, 1.399636, 0.391195)",
        "(0.264124, 1.382169, 0.394190)",
        "(0.264721, 1.364468, 0.395834)",
        "(0.265557, 1.346645, 0.396409)",
        "(0.266138, 1.337668, 0.396210)",
        "(0.267324, 1.319679, 0.395112)",
        "(0.268390, 1.301573, 0.393113)",
        "(0.269645, 1.283705, 0.390102)",
        "(0.270940, 1.266023, 0.385972)",
        "(0.271537, 1.257155, 0.383638)",
        "(0.272803, 1.239893, 0.377923)",
        "(0.274135, 1.222944, 0.371360)",
        "(0.275620, 1.206934, 0.364295)",
        "(0.277264, 1.192118, 0.356728)",
        "(0.278103, 1.184985, 0.352824)",
        "(0.279679, 1.171483, 0.344606)",
        "(0.280992, 1.158802, 0.335903)",
        "(0.282197, 1.147259, 0.326599)",
        "(0.283031, 1.136807, 0.316834)",
        "(0.283392, 1.131830, 0.311757)",
        "(0.283835, 1.122627, 0.300875)",
        "(0.283827, 1.114079, 0.289105)",
        "(0.283715, 1.106562, 0.276549)",
        "(0.284486, 1.100865, 0.263712)",
        "(0.284515, 1.098260, 0.257032)",
        "(0.284660, 1.094403, 0.243525)",
        "(0.284818, 1.091964, 0.229692)",
        "(0.285298, 1.090885, 0.215510)",
        "(0.286890, 1.091426, 0.201456)",
        "(0.287335, 1.091841, 0.194322)",
        "(0.288411, 1.093681, 0.180236)",
        "(0.288758, 1.096235, 0.166699)",
        "(0.288342, 1.100342, 0.154280)",
        "(0.287404, 1.105704, 0.142565)",
        "(0.286815, 1.108538, 0.136728)",
        "(0.285475, 1.114863, 0.125430)",
        "(0.283853, 1.122260, 0.114779)",
        "(0.281737, 1.131220, 0.105263)",
        "(0.279365, 1.141783, 0.096899)",
        "(0.278164, 1.147553, 0.093101)",
        "(0.275493, 1.159741, 0.086401)",
        "(0.272191, 1.172294, 0.080675)",
        "(0.269074, 1.185389, 0.076368)",
        "(0.266767, 1.199162, 0.073782)",
        "(0.265646, 1.205797, 0.072694)",
        "(0.263804, 1.218571, 0.071153)",
        "(0.261927, 1.230158, 0.070126)",
        "(0.260022, 1.240657, 0.069472)",
        "(0.258862, 1.250485, 0.069442)",
        "(0.258467, 1.255098, 0.069498)",
        "(0.258062, 1.263365, 0.069784)",
        "(0.257766, 1.270267, 0.070048)",
        "(0.258057, 1.276126, 0.070468)",
        "(0.258877, 1.280988, 0.071328)",
        "(0.259174, 1.283069, 0.071784)",
        "(0.263574, 1.288615, 0.072132)",
        "(0.263790, 1.290573, 0.073106)",
        "(0.263816, 1.291626, 0.074119)",
        "(0.263811, 1.291995, 0.075133)",
        "(0.263761, 1.291894, 0.075603)",
        "(0.263647, 1.291441, 0.076449)",
        "(0.263617, 1.290667, 0.077206)",
        "(0.263529, 1.289686, 0.077858)",
        "(0.263304, 1.288666, 0.078458)",
        "(0.263051, 1.288108, 0.078722)",
        "(0.262334, 1.286944, 0.079078)",
        "(0.261769, 1.285949, 0.079460)",
        "(0.261312, 1.285107, 0.079792)",
        "(0.260837, 1.284370, 0.079920)",
        "(0.260577, 1.283998, 0.079968)",
        "(0.260223, 1.283509, 0.080018)",
        "(0.259883, 1.283182, 0.080023)",
        "(0.259732, 1.283110, 0.079964)",
        "(0.259675, 1.283123, 0.079890)",
        "(0.259570, 1.283071, 0.079862)",
        "(0.259488, 1.283116, 0.079760)",
        "(0.259681, 1.283356, 0.079659)",
        "(0.259839, 1.283592, 0.079525)",
        "(0.259877, 1.283739, 0.079396)",
        "(0.259954, 1.283836, 0.079339)",
        "(0.260036, 1.283999, 0.079164)",
        "(0.260063, 1.284134, 0.078956)",
        "(0.259745, 1.284198, 0.078540)",
        "(0.259191, 1.284926, 0.077816)",
        "(0.258965, 1.285771, 0.077317)",
        "(0.258170, 1.288789, 0.075657)",
        "(0.258246, 1.295083, 0.072834)",
        "(0.257583, 1.304511, 0.069357)",
        "(0.254929, 1.315657, 0.066611)",
        "(0.253659, 1.322324, 0.065529)",
        "(0.251150, 1.338107, 0.064123)",
        "(0.248629, 1.355816, 0.063659)",
        "(0.246317, 1.374582, 0.063972)",
        "(0.244438, 1.393898, 0.065051)",
        "(0.243531, 1.403483, 0.065825)",
        "(0.242570, 1.423173, 0.068164)",
        "(0.241919, 1.442277, 0.071951)",
        "(0.241242, 1.460636, 0.076791)",
        "(0.240648, 1.477529, 0.082592)",
        "(0.240379, 1.485448, 0.085653)",
        "(0.240252, 1.500180, 0.092428)",
        "(0.240829, 1.513433, 0.099969)",
        "(0.241758, 1.525028, 0.108236)",
        "(0.243113, 1.534718, 0.116987)",
        "(0.243789, 1.539060, 0.121474)",
        "(0.245376, 1.546308, 0.131069)",
        "(0.247274, 1.551976, 0.141266)",
        "(0.249063, 1.555900, 0.151997)",
        "(0.250679, 1.557858, 0.163324)",
        "(0.251432, 1.558328, 0.169140)",
        "(0.252826, 1.557679, 0.181300)",
        "(0.253970, 1.555210, 0.194034)",
        "(0.254680, 1.550999, 0.207277)",
        "(0.255139, 1.544954, 0.220975)",
        "(0.255453, 1.541570, 0.227916)",
        "(0.256206, 1.533561, 0.242174)",
        "(0.256804, 1.524103, 0.256713)",
        "(0.257328, 1.513066, 0.271336)",
        "(0.257980, 1.500564, 0.285766)",
        "(0.258357, 1.493999, 0.292805)",
        "(0.259163, 1.479922, 0.306440)",
        "(0.259962, 1.464603, 0.319231)",
        "(0.261022, 1.447767, 0.330788)",
        "(0.262466, 1.430203, 0.341254)",
        "(0.263413, 1.421292, 0.346111)",
        "(0.265689, 1.403335, 0.354848)",
        "(0.267928, 1.385484, 0.362543)",
        "(0.270432, 1.367995, 0.368775)",
        "(0.273067, 1.351657, 0.374048)",
        "(0.274388, 1.344079, 0.376431)",
        "(0.277035, 1.330510, 0.380635)",
        "(0.279575, 1.319018, 0.384288)",
        "(0.282112, 1.309943, 0.387311)",
        "(0.284404, 1.303441, 0.389943)",
        "(0.285359, 1.300713, 0.391185)",
        "(0.286791, 1.296804, 0.393335)",
        "(0.287543, 1.294351, 0.395090)",
        "(0.287861, 1.293242, 0.396374)",
        "(0.288029, 1.293375, 0.397177)",
        "(0.288030, 1.293644, 0.397498)",
        "(0.287634, 1.294725, 0.397816)",
        "(0.286853, 1.296136, 0.397732)",
        "(0.285937, 1.297883, 0.397356)",
        "(0.285120, 1.299696, 0.396766)",
        "(0.284687, 1.300581, 0.396395)",
        "(0.283914, 1.302366, 0.395609)",
        "(0.282925, 1.303890, 0.394725)",
        "(0.282047, 1.305226, 0.393762)",
        "(0.281092, 1.306155, 0.392656)",
        "(0.280598, 1.306488, 0.392082)",
        "(0.279705, 1.306937, 0.390976)",
        "(0.278869, 1.307088, 0.390006)",
        "(0.278055, 1.306898, 0.389277)",
        "(0.277323, 1.306575, 0.388776)",
        "(0.277045, 1.306405, 0.388586)",
        "(0.276327, 1.305857, 0.388344)",
        "(0.275891, 1.305458, 0.388279)",
        "(0.275558, 1.305093, 0.388367)",
        "(0.276156, 1.305408, 0.388618)",
        "(0.276343, 1.305497, 0.388748)",
        "(0.275982, 1.305234, 0.388907)",
        "(0.275904, 1.305281, 0.389080)",
        "(0.275535, 1.305232, 0.389214)",
        "(0.275670, 1.305542, 0.389393)",
        "(0.275377, 1.305530, 0.389435)",
        "(0.275052, 1.305716, 0.389548)",
        "(0.274538, 1.305903, 0.389555)",
        "(0.273323, 1.306007, 0.389355)",
        "(0.272591, 1.306278, 0.389108)",
        "(0.271937, 1.306344, 0.388884)",
        "(0.270880, 1.306546, 0.388394)",
        "(0.270062, 1.306845, 0.387918)",
        "(0.269423, 1.307182, 0.387516)",
        "(0.268913, 1.307448, 0.387250)",
        "(0.268679, 1.307514, 0.387156)",
        "(0.267952, 1.307640, 0.386864)",
        "(0.267462, 1.307726, 0.386700)",
        "(0.267257, 1.307859, 0.386625)",
        "(0.267104, 1.307886, 0.386638)",
        "(0.266874, 1.307757, 0.386634)",
        "(0.266528, 1.307452, 0.386739)",
        "(0.266421, 1.307073, 0.386958)",
        "(0.265912, 1.305774, 0.387436)",
        "(0.266127, 1.304706, 0.388102)",
        "(0.265986, 1.303802, 0.388432)",
        "(0.266183, 1.301727, 0.389251)",
        "(0.266335, 1.298703, 0.390184)",
        "(0.266565, 1.294426, 0.391368)",
        "(0.266699, 1.288719, 0.392789)",
        "(0.266579, 1.285309, 0.393590)",
        "(0.266450, 1.277721, 0.395376)",
        "(0.267002, 1.269480, 0.396801)",
        "(0.268521, 1.260516, 0.397680)",
        "(0.269516, 1.250197, 0.398042)",
        "(0.269950, 1.244666, 0.398093)",
        "(0.271354, 1.233032, 0.397706)",
        "(0.273406, 1.220802, 0.396772)",
        "(0.276072, 1.207753, 0.395574)",
        "(0.278693, 1.193795, 0.393922)",
        "(0.279983, 1.186645, 0.392899)",
        "(0.282966, 1.172405, 0.390737)",
        "(0.286405, 1.158751, 0.388376)",
        "(0.290441, 1.146363, 0.385775)",
        "(0.294484, 1.135599, 0.382751)",
        "(0.296485, 1.130708, 0.381127)",
        "(0.300060, 1.121891, 0.377521)",
        "(0.303319, 1.114987, 0.373461)",
        "(0.305859, 1.109416, 0.369309)",
        "(0.307489, 1.104989, 0.365268)",
        "(0.308149, 1.103111, 0.363353)",
        "(0.308786, 1.099757, 0.359654)",
        "(0.308933, 1.097112, 0.356221)",
        "(0.308570, 1.095214, 0.353301)",
        "(0.307907, 1.093937, 0.350923)",
        "(0.307482, 1.093496, 0.349896)",
        "(0.306539, 1.093181, 0.348349)",
        "(0.305399, 1.093338, 0.347322)",
        "(0.304278, 1.093997, 0.346666)",
        "(0.303127, 1.094739, 0.346180)",
        "(0.302541, 1.095019, 0.345854)",
        "(0.301412, 1.095480, 0.344805)",
        "(0.300476, 1.095772, 0.342893)",
        "(0.299696, 1.095478, 0.339574)",
        "(0.298936, 1.094762, 0.335170)",
        "(0.298581, 1.094277, 0.332644)",
        "(0.298157, 1.093265, 0.326856)",
        "(0.297584, 1.091774, 0.319987)",
        "(0.297147, 1.089948, 0.312017)",
        "(0.296826, 1.087900, 0.303307)",
        "(0.296684, 1.086779, 0.298712)",
        "(0.296534, 1.084409, 0.288789)",
        "(0.296405, 1.081879, 0.277945)",
        "(0.296209, 1.079319, 0.266138)",
        "(0.295635, 1.076978, 0.253384)",
        "(0.295281, 1.075977, 0.246571)",
        "(0.294967, 1.074632, 0.231702)",
        "(0.295148, 1.074419, 0.215069)",
        "(0.295704, 1.075215, 0.197426)",
        "(0.296393, 1.076818, 0.180117)",
        "(0.296593, 1.077893, 0.171697)",
        "(0.297175, 1.080866, 0.156023)",
        "(0.297776, 1.084435, 0.142273)",
        "(0.298482, 1.088254, 0.130972)",
        "(0.299341, 1.091713, 0.121775)",
        "(0.299842, 1.093196, 0.117839)",
        "(0.301287, 1.095710, 0.111616)",
        "(0.303292, 1.097430, 0.106982)",
        "(0.305568, 1.098051, 0.103451)",
        "(0.307669, 1.097897, 0.100511)",
        "(0.308619, 1.097705, 0.099211)",
        "(0.310269, 1.097070, 0.097835)",
        "(0.311562, 1.096451, 0.097107)",
        "(0.311960, 1.096063, 0.097929)",
        "(0.312418, 1.095634, 0.098981)",
        "(0.312497, 1.095514, 0.099635)",
        "(0.312588, 1.095256, 0.101224)",
        "(0.312796, 1.095219, 0.102892)",
        "(0.312954, 1.095165, 0.104369)",
        "(0.313049, 1.095120, 0.105605)",
        "(0.313091, 1.095199, 0.106140)",
        "(0.313208, 1.095511, 0.106887)",
        "(0.313286, 1.096008, 0.106990)",
        "(0.313084, 1.096520, 0.106472)",
        "(0.312672, 1.098535, 0.104934)",
        "(0.312261, 1.099811, 0.104024)",
        "(0.310903, 1.103600, 0.101422)",
        "(0.309050, 1.109005, 0.097872)",
        "(0.306415, 1.116359, 0.093643)",
        "(0.303142, 1.125155, 0.089461)",
        "(0.301259, 1.130708, 0.087487)",
        "(0.296863, 1.143106, 0.083824)",
        "(0.291364, 1.156879, 0.080105)",
        "(0.284998, 1.171622, 0.076318)",
        "(0.278601, 1.187259, 0.072960)",
        "(0.275481, 1.195390, 0.071487)",
        "(0.269242, 1.212384, 0.068942)",
        "(0.262865, 1.229736, 0.066652)",
        "(0.256544, 1.247229, 0.064584)",
        "(0.251135, 1.265252, 0.062992)",
        "(0.248745, 1.274337, 0.062371)",
        "(0.244629, 1.292729, 0.061498)",
        "(0.241009, 1.310947, 0.060854)",
        "(0.237702, 1.328629, 0.060520)",
        "(0.234875, 1.345900, 0.060615)",
        "(0.234058, 1.354593, 0.061046)",
        "(0.233860, 1.372300, 0.063082)",
        "(0.234535, 1.389587, 0.066227)",
        "(0.235975, 1.406043, 0.070535)",
        "(0.237653, 1.421886, 0.076065)",
        "(0.238648, 1.429574, 0.079227)",
        "(0.243456, 1.446129, 0.086170)",
        "(0.247124, 1.460489, 0.094248)",
        "(0.250155, 1.473084, 0.103428)",
        "(0.253396, 1.484248, 0.113533)",
        "(0.255017, 1.489459, 0.118802)",
        "(0.258591, 1.498809, 0.129908)",
        "(0.261833, 1.506586, 0.141609)",
        "(0.264751, 1.512856, 0.153861)",
        "(0.267427, 1.517473, 0.166641)",
        "(0.268731, 1.519346, 0.173131)",
        "(0.271283, 1.521680, 0.186386)",
        "(0.273860, 1.522308, 0.199836)",
        "(0.276271, 1.521355, 0.213456)",
        "(0.278373, 1.518771, 0.227020)",
        "(0.279295, 1.517064, 0.233778)",
        "(0.280886, 1.512394, 0.247271)",
        "(0.282408, 1.506490, 0.260707)",
        "(0.283630, 1.499350, 0.273797)",
        "(0.284571, 1.490812, 0.286592)",
        "(0.285006, 1.486234, 0.292844)",
        "(0.285769, 1.476128, 0.305135)",
        "(0.286209, 1.465075, 0.317170)",
        "(0.286885, 1.452929, 0.328077)",
        "(0.287536, 1.439806, 0.338100)",
        "(0.287998, 1.433068, 0.342700)",
        "(0.289103, 1.419159, 0.350735)",
        "(0.290050, 1.404601, 0.357449)",
        "(0.290887, 1.389536, 0.362981)",
        "(0.292058, 1.374261, 0.367066)",
        "(0.292648, 1.366571, 0.368855)",
        "(0.293763, 1.350966, 0.371490)",
        "(0.294926, 1.335261, 0.373015)",
        "(0.296165, 1.319789, 0.373638)",
        "(0.297500, 1.304613, 0.373138)",
        "(0.298139, 1.297058, 0.372629)",
        "(0.299299, 1.282080, 0.370796)",
        "(0.300240, 1.267311, 0.368024)",
        "(0.301258, 1.252945, 0.364546)",
        "(0.302448, 1.239264, 0.360594)",
        "(0.303022, 1.232581, 0.358547)",
        "(0.304084, 1.219607, 0.354044)",
        "(0.304962, 1.207165, 0.349093)",
        "(0.305689, 1.195537, 0.343819)",
        "(0.306303, 1.184638, 0.338150)",
        "(0.306377, 1.179218, 0.335058)",
        "(0.306178, 1.168711, 0.328077)",
        "(0.305671, 1.158792, 0.320249)",
        "(0.305168, 1.149866, 0.311597)",
        "(0.304581, 1.141638, 0.302159)",
        "(0.304045, 1.137645, 0.297057)",
        "(0.302999, 1.130448, 0.285873)",
        "(0.302007, 1.124203, 0.273978)",
        "(0.301465, 1.119510, 0.261768)",
        "(0.300983, 1.115851, 0.249388)",
        "(0.300645, 1.114339, 0.243077)",
        "(0.300277, 1.112509, 0.230412)",
        "(0.299778, 1.111727, 0.217414)",
        "(0.299629, 1.112847, 0.203998)",
        "(0.300138, 1.115169, 0.191032)",
        "(0.300366, 1.116856, 0.184719)",
        "(0.300118, 1.121455, 0.172431)",
        "(0.298817, 1.127008, 0.160426)",
        "(0.296907, 1.133453, 0.148739)",
        "(0.295064, 1.140852, 0.137457)",
        "(0.294094, 1.144794, 0.132007)",
        "(0.292015, 1.153243, 0.121612)",
        "(0.289549, 1.162197, 0.111968)",
        "(0.286904, 1.171834, 0.103201)",
        "(0.284132, 1.181923, 0.095250)",
        "(0.282654, 1.187149, 0.091597)",
        "(0.279807, 1.198291, 0.085234)",
        "(0.277161, 1.210273, 0.080019)",
        "(0.274393, 1.222684, 0.075704)",
        "(0.271234, 1.235036, 0.071996)",
        "(0.269541, 1.241229, 0.070358)",
        "(0.266099, 1.253773, 0.067736)",
        "(0.262856, 1.266532, 0.065865)",
        "(0.259677, 1.279338, 0.064569)",
        "(0.256951, 1.292311, 0.063791)",
        "(0.255766, 1.298925, 0.063596)",
        "(0.253505, 1.312094, 0.063470)",
        "(0.251532, 1.325192, 0.063541)",
        "(0.249747, 1.337858, 0.063717)",
        "(0.248199, 1.350304, 0.064390)",
        "(0.247630, 1.356651, 0.065003)",
        "(0.246918, 1.369362, 0.066744)",
        "(0.246596, 1.381941, 0.068822)",
        "(0.248621, 1.395755, 0.071009)",
        "(0.249044, 1.408046, 0.074011)",
        "(0.248905, 1.413814, 0.075834)",
        "(0.248925, 1.425175, 0.080365)",
        "(0.249976, 1.436779, 0.085826)",
        "(0.250905, 1.447805, 0.092109)",
        "(0.251294, 1.458077, 0.098909)",
        "(0.251436, 1.462973, 0.102538)",
        "(0.251763, 1.472252, 0.110370)",
        "(0.251950, 1.480954, 0.118762)",
        "(0.252367, 1.489000, 0.127664)",
        "(0.252955, 1.496266, 0.136803)",
        "(0.253190, 1.499617, 0.141434)",
        "(0.253605, 1.505573, 0.150809)",
        "(0.254137, 1.510515, 0.160326)",
        "(0.255072, 1.514359, 0.170155)",
        "(0.256502, 1.516941, 0.180044)",
        "(0.257246, 1.517854, 0.184942)",
        "(0.258711, 1.518530, 0.194683)",
        "(0.260103, 1.517885, 0.204351)",
        "(0.261310, 1.515794, 0.214095)",
        "(0.262453, 1.512691, 0.223999)",
        "(0.262995, 1.510857, 0.229017)",
        "(0.263798, 1.506143, 0.239239)",
        "(0.264356, 1.500276, 0.249726)",
        "(0.264870, 1.493275, 0.260524)",
        "(0.265340, 1.485395, 0.271407)",
        "(0.265601, 1.481122, 0.276847)",
        "(0.266034, 1.471557, 0.287608)",
        "(0.266284, 1.460836, 0.298105)",
        "(0.266329, 1.448605, 0.308293)",
        "(0.266521, 1.435344, 0.318031)",
        "(0.266639, 1.428425, 0.322695)",
        "(0.267010, 1.413710, 0.331191)",
        "(0.267600, 1.397993, 0.338588)",
        "(0.268444, 1.381328, 0.345030)",
        "(0.269576, 1.364556, 0.350780)",
        "(0.270240, 1.355662, 0.353524)",
        "(0.271607, 1.337462, 0.358098)",
        "(0.272802, 1.318953, 0.361604)",
        "(0.274335, 1.300563, 0.363719)",
        "(0.276272, 1.282719, 0.364701)",
        "(0.277389, 1.273953, 0.364761)",
        "(0.279883, 1.257030, 0.363809)",
        "(0.282568, 1.240913, 0.361897)",
        "(0.285874, 1.226280, 0.358863)",
        "(0.289388, 1.212724, 0.354743)",
        "(0.291029, 1.206222, 0.352284)",
        "(0.293971, 1.193793, 0.346350)",
        "(0.296642, 1.182488, 0.339534)",
        "(0.299054, 1.172724, 0.332002)",
        "(0.300834, 1.163900, 0.323496)",
        "(0.301523, 1.159846, 0.318842)",
        "(0.302279, 1.152631, 0.308446)",
        "(0.302275, 1.146455, 0.296785)",
        "(0.302198, 1.141901, 0.284244)",
        "(0.301579, 1.138332, 0.270861)",
        "(0.300919, 1.136837, 0.263790)",
        "(0.299765, 1.135114, 0.249598)",
        "(0.298345, 1.134870, 0.235664)",
        "(0.296938, 1.136757, 0.222170)",
        "(0.294710, 1.139725, 0.208744)",
        "(0.293486, 1.141573, 0.202039)",
        "(0.291151, 1.146421, 0.188698)",
        "(0.288391, 1.152107, 0.175403)",
        "(0.285322, 1.158687, 0.162241)",
        "(0.282476, 1.166327, 0.149347)",
        "(0.281236, 1.170621, 0.143069)",
        "(0.278721, 1.180217, 0.131076)",
        "(0.276205, 1.191319, 0.119914)",
        "(0.273263, 1.203463, 0.109578)",
        "(0.270048, 1.216925, 0.100311)",
        "(0.268416, 1.224129, 0.096007)",
        "(0.265125, 1.239619, 0.088357)",
        "(0.262109, 1.256217, 0.081814)",
        "(0.260046, 1.274160, 0.076907)",
        "(0.258600, 1.292962, 0.073184)",
        "(0.257989, 1.302393, 0.071617)",
        "(0.256940, 1.321460, 0.069870)",
        "(0.255016, 1.341188, 0.071903)",
        "(0.253540, 1.358829, 0.072892)",
        "(0.252197, 1.375484, 0.073987)",
        "(0.251953, 1.383657, 0.074671)",
        "(0.255263, 1.401590, 0.076371)",
        "(0.257430, 1.417286, 0.078720)",
        "(0.259225, 1.431426, 0.081103)",
        "(0.260985, 1.444461, 0.083806)",
        "(0.261791, 1.450638, 0.085287)",
        "(0.263385, 1.462163, 0.088458)",
        "(0.264673, 1.472473, 0.091595)",
        "(0.265648, 1.481194, 0.094374)",
        "(0.266367, 1.488520, 0.096788)",
        "(0.266677, 1.491743, 0.097873)",
        "(0.267216, 1.497163, 0.099690)",
        "(0.267130, 1.501369, 0.101301)",
        "(0.266663, 1.504645, 0.102780)",
        "(0.265879, 1.507083, 0.104125)",
        "(0.265496, 1.508165, 0.104784)",
        "(0.264866, 1.509965, 0.106097)",
        "(0.264343, 1.511298, 0.107374)",
        "(0.263793, 1.512133, 0.108550)",
        "(0.263252, 1.512670, 0.109621)",
        "(0.263042, 1.512835, 0.110139)",
        "(0.262666, 1.512994, 0.111116)",
        "(0.262300, 1.512910, 0.111971)",
        "(0.261964, 1.512679, 0.112379)",
        "(0.261350, 1.512228, 0.112766)",
        "(0.261036, 1.511982, 0.112867)",
        "(0.260440, 1.511455, 0.112948)",
        "(0.259920, 1.510982, 0.112962)",
        "(0.259449, 1.510600, 0.112923)",
        "(0.259061, 1.510332, 0.112828)",
        "(0.258850, 1.510184, 0.112801)",
        "(0.258471, 1.509992, 0.112805)",
        "(0.258229, 1.510033, 0.112889)",
        "(0.257838, 1.510220, 0.113076)",
        "(0.257605, 1.510455, 0.113236)",
        "(0.257416, 1.510634, 0.113374)",
        "(0.257119, 1.511082, 0.113698)",
        "(0.256954, 1.511814, 0.114241)",
        "(0.257041, 1.512661, 0.114927)",
        "(0.257211, 1.513137, 0.115338)",
        "(0.257275, 1.513326, 0.115507)",
        "(0.257371, 1.513644, 0.115849)",
        "(0.257473, 1.514050, 0.116431)",
        "(0.257604, 1.514729, 0.117688)",
        "(0.257660, 1.515172, 0.118719)",
        "(0.257646, 1.515362, 0.119351)",
        "(0.257638, 1.515791, 0.120996)",
        "(0.257604, 1.516243, 0.123163)",
        "(0.257501, 1.516712, 0.126131)",
        "(0.257308, 1.517252, 0.130003)",
        "(0.257183, 1.517529, 0.132281)",
        "(0.256845, 1.518194, 0.137643)",
        "(0.256279, 1.518778, 0.143721)",
        "(0.255684, 1.519270, 0.150554)",
        "(0.255190, 1.519666, 0.157860)",
        "(0.254945, 1.519832, 0.161650)",
        "(0.254376, 1.520052, 0.169503)",
        "(0.253684, 1.520113, 0.177486)",
        "(0.253010, 1.519831, 0.185603)",
        "(0.252664, 1.519185, 0.193870)",
        "(0.252612, 1.518685, 0.198061)",
        "(0.252668, 1.517203, 0.206625)",
        "(0.252648, 1.515173, 0.215484)",
        "(0.252268, 1.512845, 0.224584)",
        "(0.251649, 1.510280, 0.233727)",
        "(0.251444, 1.508965, 0.238284)",
        "(0.251350, 1.506347, 0.247193)",
        "(0.251356, 1.504006, 0.255654)",
        "(0.251319, 1.501752, 0.263400)",
        "(0.251251, 1.499364, 0.270542)",
        "(0.251355, 1.498344, 0.273918)",
        "(0.251819, 1.496123, 0.280178)",
        "(0.252621, 1.493691, 0.285974)",
        "(0.253413, 1.490882, 0.291257)",
        "(0.254133, 1.487666, 0.296434)",
        "(0.254463, 1.485944, 0.298993)",
        "(0.255077, 1.482074, 0.303838)",
        "(0.255526, 1.477559, 0.308473)",
        "(0.255688, 1.472429, 0.312899)",
        "(0.255493, 1.466732, 0.317225)",
        "(0.255324, 1.463680, 0.319336)",
        "(0.254886, 1.457163, 0.323456)",
        "(0.254479, 1.450261, 0.327417)",
        "(0.254209, 1.443167, 0.331284)",
        "(0.253801, 1.435879, 0.335047)",
        "(0.253540, 1.432201, 0.336886)",
        "(0.252917, 1.424736, 0.340451)",
        "(0.252531, 1.417391, 0.343702)",
        "(0.252190, 1.410130, 0.346519)",
        "(0.251763, 1.402634, 0.349087)",
        "(0.251641, 1.398825, 0.350318)",
        "(0.251842, 1.391060, 0.352681)",
        "(0.252533, 1.382833, 0.354853)",
        "(0.253729, 1.374182, 0.356818)",
        "(0.255102, 1.364769, 0.358847)",
        "(0.255686, 1.359835, 0.359868)",
        "(0.256886, 1.349428, 0.361628)",
        "(0.258086, 1.338430, 0.362815)",
        "(0.260106, 1.327462, 0.363688)",
        "(0.262373, 1.316107, 0.364013)",
        "(0.263394, 1.309903, 0.363890)",
        "(0.265777, 1.297393, 0.363160)",
        "(0.268341, 1.284485, 0.361782)",
        "(0.270748, 1.271229, 0.359885)",
        "(0.273167, 1.257510, 0.356910)",
        "(0.274459, 1.250603, 0.355100)",
        "(0.277436, 1.236735, 0.350431)",
        "(0.280728, 1.222682, 0.343922)",
        "(0.283803, 1.208284, 0.335704)",
        "(0.287470, 1.194271, 0.326189)",
        "(0.289507, 1.187504, 0.321106)",
        "(0.293391, 1.174093, 0.310001)",
        "(0.297193, 1.161337, 0.297736)",
        "(0.300924, 1.149395, 0.284978)",
        "(0.304830, 1.138928, 0.271957)",
        "(0.306536, 1.133956, 0.265425)",
        "(0.309889, 1.125553, 0.252614)",
        "(0.313300, 1.119634, 0.240459)",
        "(0.316245, 1.115482, 0.228783)",
        "(0.319811, 1.113479, 0.217726)",
        "(0.321094, 1.112848, 0.212293)",
        "(0.323076, 1.112802, 0.202202)",
        "(0.324262, 1.114180, 0.193130)",
        "(0.324603, 1.116273, 0.184538)",
        "(0.324313, 1.119020, 0.176231)",
        "(0.324041, 1.120550, 0.172146)",
        "(0.323663, 1.124380, 0.164411)",
        "(0.323015, 1.128842, 0.157215)",
        "(0.322137, 1.133684, 0.150341)",
        "(0.321051, 1.138922, 0.143729)",
        "(0.320322, 1.141638, 0.140469)",
        "(0.318600, 1.147431, 0.134120)",
        "(0.316853, 1.153649, 0.127909)",
        "(0.315025, 1.160143, 0.121886)",
        "(0.314576, 1.167555, 0.116048)",
        "(0.313828, 1.171149, 0.113262)",
        "(0.311607, 1.178078, 0.107983)",
        "(0.309139, 1.184984, 0.103106)",
        "(0.306389, 1.191654, 0.098571)",
        "(0.303520, 1.198562, 0.094394)",
        "(0.302122, 1.202057, 0.092463)",
        "(0.299313, 1.209176, 0.088900)",
        "(0.296574, 1.216420, 0.085747)",
        "(0.293869, 1.223949, 0.083114)",
        "(0.291050, 1.231682, 0.080703)",
        "(0.289619, 1.235642, 0.079640)",
        "(0.286862, 1.243999, 0.077883)",
        "(0.284253, 1.253193, 0.076914)",
        "(0.281463, 1.263121, 0.076368)",
        "(0.278454, 1.273719, 0.076088)",
        "(0.276936, 1.279261, 0.076027)",
        "(0.273893, 1.290899, 0.076135)",
        "(0.271249, 1.303344, 0.076797)",
        "(0.269063, 1.316593, 0.077955)",
        "(0.267001, 1.330128, 0.079152)",
        "(0.266051, 1.336967, 0.079755)",
        "(0.264159, 1.350688, 0.080944)",
        "(0.262254, 1.364306, 0.082097)",
        "(0.261481, 1.377874, 0.083613)",
        "(0.261333, 1.391100, 0.085363)",
        "(0.261337, 1.397548, 0.086249)",
        "(0.261456, 1.409872, 0.088229)",
        "(0.261708, 1.421605, 0.090645)",
        "(0.265396, 1.434968, 0.093567)",
        "(0.266937, 1.445882, 0.097477)",
        "(0.267572, 1.451052, 0.099650)",
        "(0.268845, 1.460707, 0.104641)",
        "(0.270532, 1.469979, 0.110265)",
        "(0.272659, 1.478499, 0.116466)",
        "(0.274719, 1.486301, 0.123051)",
        "(0.275703, 1.489938, 0.126396)",
        "(0.277382, 1.496524, 0.133224)",
        "(0.278953, 1.502294, 0.140263)",
        "(0.280489, 1.507223, 0.147623)",
        "(0.281760, 1.511487, 0.155048)",
        "(0.282279, 1.513338, 0.158780)",
        "(0.283159, 1.516381, 0.166393)",
        "(0.284019, 1.518656, 0.174187)",
        "(0.284770, 1.519959, 0.182123)",
        "(0.285421, 1.520498, 0.190220)",
        "(0.285640, 1.520540, 0.194310)",
        "(0.285811, 1.519942, 0.202635)",
        "(0.285917, 1.518684, 0.211233)",
        "(0.286119, 1.516731, 0.220107)",
        "(0.286218, 1.514288, 0.229151)",
        "(0.286191, 1.512904, 0.233732)",
        "(0.286055, 1.509757, 0.243088)",
        "(0.285969, 1.506230, 0.252667)",
        "(0.285933, 1.502200, 0.262324)",
        "(0.285910, 1.497725, 0.271888)",
        "(0.285922, 1.495283, 0.276622)",
        "(0.286123, 1.490084, 0.286043)",
        "(0.286481, 1.484516, 0.295329)",
        "(0.286882, 1.478302, 0.304402)",
        "(0.287460, 1.471523, 0.313253)",
        "(0.287774, 1.467842, 0.317536)",
        "(0.288528, 1.459682, 0.325681)",
        "(0.289119, 1.450471, 0.333402)",
        "(0.289492, 1.440085, 0.340447)",
        "(0.289620, 1.428776, 0.346640)",
        "(0.289579, 1.422759, 0.349396)",
        "(0.289280, 1.409895, 0.354012)",
        "(0.288912, 1.396357, 0.357787)",
        "(0.288776, 1.382319, 0.360728)",
        "(0.289309, 1.368250, 0.363022)",
        "(0.289573, 1.361157, 0.363994)",
        "(0.290267, 1.346873, 0.365390)",
        "(0.291316, 1.332494, 0.365877)",
        "(0.292541, 1.317829, 0.365206)",
        "(0.294253, 1.303147, 0.363777)",
        "(0.295263, 1.295853, 0.362820)",
        "(0.297419, 1.281183, 0.360479)",
        "(0.299617, 1.266712, 0.357749)",
        "(0.301868, 1.252684, 0.354673)",
        "(0.304257, 1.239193, 0.351144)",
        "(0.305414, 1.232644, 0.349237)",
        "(0.307796, 1.220302, 0.345177)",
        "(0.310169, 1.209167, 0.341255)",
        "(0.312482, 1.199600, 0.337597)",
        "(0.314545, 1.191277, 0.334178)",
        "(0.315408, 1.187506, 0.332525)",
        "(0.316924, 1.181068, 0.329114)",
        "(0.318155, 1.175730, 0.325274)",
        "(0.318742, 1.171487, 0.321775)",
        "(0.319105, 1.168482, 0.318693)",
        "(0.319195, 1.167348, 0.317122)",
        "(0.318900, 1.165609, 0.313413)",
        "(0.318329, 1.164391, 0.308786)",
        "(0.317721, 1.163681, 0.304041)",
        "(0.317154, 1.163622, 0.299891)",
        "(0.316813, 1.163721, 0.297900)",
        "(0.315764, 1.164032, 0.293780)",
        "(0.314756, 1.164348, 0.289646)",
        "(0.313717, 1.164747, 0.286124)",
        "(0.313052, 1.165507, 0.283473)",
        "(0.312581, 1.165885, 0.282426)",
        "(0.311972, 1.166792, 0.280936)",
        "(0.311577, 1.167644, 0.279954)",
        "(0.311336, 1.168378, 0.279441)",
        "(0.311087, 1.168992, 0.279318)",
        "(0.310902, 1.169208, 0.279385)",
        "(0.310749, 1.169546, 0.279734)",
        "(0.311010, 1.169794, 0.280138)",
        "(0.311302, 1.169930, 0.280493)",
        "(0.311444, 1.169999, 0.281082)",
        "(0.311592, 1.170052, 0.281327)",
        "(0.311995, 1.170233, 0.281986)",
        "(0.312348, 1.170349, 0.282904)",
        "(0.312821, 1.170534, 0.283767)",
        "(0.313348, 1.170724, 0.284689)",
        "(0.313554, 1.170810, 0.285106)",
        "(0.314044, 1.171106, 0.285944)",
        "(0.314417, 1.171370, 0.286656)",
        "(0.314654, 1.171531, 0.287057)",
        "(0.314943, 1.171704, 0.287000)",
        "(0.315097, 1.171785, 0.286914)",
        "(0.315326, 1.171918, 0.286681)",
        "(0.315488, 1.172068, 0.286078)",
        "(0.315561, 1.172350, 0.285027)",
        "(0.315445, 1.172920, 0.283301)",
        "(0.315331, 1.173294, 0.282264)",
        "(0.315050, 1.174332, 0.279408)",
        "(0.314680, 1.175628, 0.275449)",
        "(0.314173, 1.176824, 0.270349)",
        "(0.313308, 1.177625, 0.263919)",
        "(0.312789, 1.177910, 0.260310)",
        "(0.311820, 1.178261, 0.252076)",
        "(0.310859, 1.178339, 0.242929)",
        "(0.309848, 1.178295, 0.233559)",
        "(0.308646, 1.178131, 0.223441)",
        "(0.308103, 1.178112, 0.218376)",
        "(0.307093, 1.178171, 0.208268)",
        "(0.306318, 1.178428, 0.198071)",
        "(0.305704, 1.178911, 0.187522)",
        "(0.305198, 1.179649, 0.176571)",
        "(0.305163, 1.180207, 0.171025)",
        "(0.305535, 1.181766, 0.159899)",
        "(0.306349, 1.183744, 0.148857)",
        "(0.307524, 1.185913, 0.138117)",
        "(0.308901, 1.188141, 0.128121)",
        "(0.309698, 1.189283, 0.123477)",
        "(0.311006, 1.191177, 0.115047)",
        "(0.313489, 1.193311, 0.107929)",
        "(0.315267, 1.194996, 0.102240)",
        "(0.316776, 1.196146, 0.098027)",
        "(0.317537, 1.196592, 0.096340)",
        "(0.318854, 1.197046, 0.094049)",
        "(0.319882, 1.197100, 0.093126)",
        "(0.320655, 1.197037, 0.093177)",
        "(0.321135, 1.196713, 0.093879)",
        "(0.321343, 1.196483, 0.094378)",
        "(0.321658, 1.195962, 0.095673)",
        "(0.321753, 1.195280, 0.097024)",
        "(0.321761, 1.194471, 0.098159)",
        "(0.321784, 1.193881, 0.099172)",
        "(0.321789, 1.193683, 0.099645)",
        "(0.321600, 1.193688, 0.100480)",
        "(0.321017, 1.194680, 0.101000)",
        "(0.320211, 1.197051, 0.101218)",
        "(0.319104, 1.201428, 0.101286)",
        "(0.318377, 1.204404, 0.101269)",
        "(0.316188, 1.212467, 0.100950)",
        "(0.312725, 1.222913, 0.100348)",
        "(0.308830, 1.234848, 0.099889)",
        "(0.305102, 1.249312, 0.099637)",
        "(0.303303, 1.256816, 0.099459)",
        "(0.300046, 1.272773, 0.098841)",
        "(0.297056, 1.288783, 0.097966)",
        "(0.294300, 1.304235, 0.096815)",
        "(0.292392, 1.318661, 0.095592)",
        "(0.291837, 1.325417, 0.095053)",
        "(0.291486, 1.337718, 0.094012)",
        "(0.291505, 1.348207, 0.093022)",
        "(0.292091, 1.356946, 0.092160)",
        "(0.293022, 1.364281, 0.091362)",
        "(0.293084, 1.367164, 0.091061)",
        "(0.293164, 1.371555, 0.090666)",
        "(0.293324, 1.374388, 0.090605)",
        "(0.293243, 1.376171, 0.090690)",
        "(0.292946, 1.377023, 0.090916)",
        "(0.292971, 1.376607, 0.090932)",
        "(0.292583, 1.377023, 0.091253)",
        "(0.292779, 1.376364, 0.091402)",
        "(0.293120, 1.375507, 0.091279)",
        "(0.293365, 1.374490, 0.090887)",
        "(0.293439, 1.374059, 0.090660)",
        "(0.293406, 1.373502, 0.090063)",
        "(0.293147, 1.373627, 0.089203)",
        "(0.292795, 1.374629, 0.088101)",
        "(0.292269, 1.376824, 0.086687)",
        "(0.291960, 1.378390, 0.085975)",
        "(0.291329, 1.382966, 0.084843)",
        "(0.290601, 1.389586, 0.084365)",
        "(0.289689, 1.398059, 0.084406)",
        "(0.288577, 1.408516, 0.084740)",
        "(0.287705, 1.414599, 0.084889)",
        "(0.285581, 1.427558, 0.084714)",
        "(0.282957, 1.442259, 0.084387)",
        "(0.280694, 1.457803, 0.084515)",
        "(0.279001, 1.473703, 0.084955)",
        "(0.278185, 1.481488, 0.085241)",
        "(0.276497, 1.496599, 0.085644)",
        "(0.275032, 1.510222, 0.085734)",
        "(0.273634, 1.521892, 0.085787)",
        "(0.272784, 1.531731, 0.086073)",
        "(0.272623, 1.536000, 0.086311)",
        "(0.272556, 1.542852, 0.086852)",
        "(0.272508, 1.547694, 0.087371)",
        "(0.272214, 1.551169, 0.087957)",
        "(0.271863, 1.553343, 0.088685)",
        "(0.271733, 1.554065, 0.089187)",
        "(0.271535, 1.554747, 0.090684)",
        "(0.271301, 1.554585, 0.092533)",
        "(0.270811, 1.553829, 0.094494)",
        "(0.270317, 1.552985, 0.096699)",
        "(0.270041, 1.552588, 0.097829)",
        "(0.269340, 1.551857, 0.100016)",
        "(0.268631, 1.551417, 0.102024)",
        "(0.267909, 1.551184, 0.103769)",
        "(0.267350, 1.551172, 0.105151)",
        "(0.267223, 1.551244, 0.105726)",
        "(0.267158, 1.551534, 0.106618)",
        "(0.267150, 1.552096, 0.107234)",
        "(0.267288, 1.552733, 0.107578)",
        "(0.267420, 1.553110, 0.107530)",
        "(0.267499, 1.553424, 0.107631)",
        "(0.267896, 1.554315, 0.108131)",
        "(0.268273, 1.555038, 0.109160)",
        "(0.268449, 1.555933, 0.110754)",
        "(0.268282, 1.556972, 0.113062)",
        "(0.268149, 1.557553, 0.114575)",
        "(0.267840, 1.559119, 0.118962)",
        "(0.267731, 1.561228, 0.125509)",
        "(0.267776, 1.563374, 0.133707)",
        "(0.267966, 1.565146, 0.143514)",
        "(0.268162, 1.565815, 0.148901)",
        "(0.268592, 1.566670, 0.160901)",
        "(0.268850, 1.566952, 0.174207)",
        "(0.268910, 1.566817, 0.188169)",
        "(0.268961, 1.566149, 0.202639)",
        "(0.269076, 1.565619, 0.209936)",
        "(0.269580, 1.564097, 0.224551)",
        "(0.270457, 1.561964, 0.238845)",
        "(0.271683, 1.559414, 0.252897)",
        "(0.273233, 1.556350, 0.266751)",
        "(0.274065, 1.554697, 0.273529)",
        "(0.275950, 1.550951, 0.286786)",
        "(0.278205, 1.546469, 0.299476)",
        "(0.280475, 1.541481, 0.311699)",
        "(0.282653, 1.535815, 0.323362)",
        "(0.283738, 1.532756, 0.329030)",
        "(0.285842, 1.526050, 0.340056)",
        "(0.287715, 1.518538, 0.350308)",
        "(0.289555, 1.510078, 0.359882)",
        "(0.291312, 1.500697, 0.368868)",
        "(0.292086, 1.495714, 0.373093)",
        "(0.293433, 1.484627, 0.380490)",
        "(0.294642, 1.472528, 0.386636)",
        "(0.295488, 1.459502, 0.391639)",
        "(0.295942, 1.446020, 0.395649)",
        "(0.296149, 1.439172, 0.397305)",
        "(0.296428, 1.424968, 0.399996)",
        "(0.297264, 1.410318, 0.401905)",
        "(0.298515, 1.395419, 0.403506)",
        "(0.299861, 1.380184, 0.404732)",
        "(0.300528, 1.372437, 0.405244)",
        "(0.302158, 1.356733, 0.405802)",
        "(0.304400, 1.340760, 0.405148)",
        "(0.306425, 1.324315, 0.403151)",
        "(0.308347, 1.307539, 0.399781)",
        "(0.309456, 1.299180, 0.397586)",
        "(0.311671, 1.282618, 0.391889)",
        "(0.313572, 1.266344, 0.384762)",
        "(0.315376, 1.250563, 0.376479)",
        "(0.316911, 1.235538, 0.367246)",
        "(0.317618, 1.228291, 0.362393)",
        "(0.319081, 1.214806, 0.351905)",
        "(0.320154, 1.202355, 0.340385)",
        "(0.320595, 1.190634, 0.328107)",
        "(0.321077, 1.180330, 0.314959)",
        "(0.321128, 1.175497, 0.308083)",
        "(0.321339, 1.167209, 0.293440)",
        "(0.321369, 1.160267, 0.277974)",
        "(0.320820, 1.154700, 0.261713)",
        "(0.320607, 1.150952, 0.244929)",
        "(0.320539, 1.149683, 0.236404)",
        "(0.320177, 1.148560, 0.219079)",
        "(0.319733, 1.149539, 0.201859)",
        "(0.319173, 1.152228, 0.185099)",
        "(0.318389, 1.156831, 0.169216)",
        "(0.317937, 1.159749, 0.161644)",
        "(0.316873, 1.167110, 0.147531)",
        "(0.315035, 1.176083, 0.134746)",
        "(0.313010, 1.186444, 0.123135)",
        "(0.311756, 1.198648, 0.112837)",
        "(0.309875, 1.204862, 0.108285)",
        "(0.306097, 1.217673, 0.099967)",
        "(0.302410, 1.231761, 0.093424)",
        "(0.298463, 1.246514, 0.087866)",
        "(0.294236, 1.261783, 0.083174)",
        "(0.292118, 1.269515, 0.081066)",
        "(0.288333, 1.285464, 0.077640)",
        "(0.285336, 1.301900, 0.075163)",
        "(0.282773, 1.318315, 0.073010)",
        "(0.280776, 1.334669, 0.071307)",
        "(0.279887, 1.342825, 0.070659)",
        "(0.278186, 1.358840, 0.070082)",
        "(0.276621, 1.374654, 0.070689)",
        "(0.276455, 1.390785, 0.071726)",
        "(0.275734, 1.405772, 0.073201)",
        "(0.275413, 1.413037, 0.074167)",
        "(0.275055, 1.427047, 0.076684)",
        "(0.275210, 1.440287, 0.079816)",
        "(0.275691, 1.452707, 0.083275)",
        "(0.276156, 1.464055, 0.086907)",
        "(0.276344, 1.469322, 0.088739)",
        "(0.277033, 1.478913, 0.092189)",
        "(0.277861, 1.487064, 0.095347)",
        "(0.278427, 1.494073, 0.098204)",
        "(0.278928, 1.500097, 0.100709)",
        "(0.279048, 1.502784, 0.101844)",
        "(0.279025, 1.507498, 0.103893)",
        "(0.279099, 1.511528, 0.105957)",
        "(0.279391, 1.515042, 0.108145)",
        "(0.279852, 1.517960, 0.110178)",
        "(0.280110, 1.519207, 0.111078)",
        "(0.280743, 1.521228, 0.112823)",
        "(0.281517, 1.522696, 0.114299)",
        "(0.282112, 1.523511, 0.115434)",
        "(0.282594, 1.523790, 0.116255)",
        "(0.282770, 1.523798, 0.116559)",
        "(0.282722, 1.523424, 0.116527)",
        "(0.282552, 1.522591, 0.116508)",
        "(0.282341, 1.521709, 0.116174)",
        "(0.281876, 1.520494, 0.115579)",
        "(0.281637, 1.519940, 0.115309)",
        "(0.281157, 1.519004, 0.114795)",
        "(0.280560, 1.518278, 0.114326)",
        "(0.280070, 1.517813, 0.114015)",
        "(0.279727, 1.517700, 0.113894)",
        "(0.279731, 1.517839, 0.113957)",
        "(0.279507, 1.518179, 0.114235)",
        "(0.279108, 1.519323, 0.115295)",
        "(0.278782, 1.520826, 0.116828)",
        "(0.278589, 1.522955, 0.119309)",
        "(0.278506, 1.524197, 0.120939)",
        "(0.278347, 1.527199, 0.125135)",
        "(0.278193, 1.530636, 0.130658)",
        "(0.278159, 1.534263, 0.137402)",
        "(0.278092, 1.537860, 0.145417)",
        "(0.278131, 1.539598, 0.149783)",
        "(0.278294, 1.542809, 0.159409)",
        "(0.278329, 1.545492, 0.169903)",
        "(0.278325, 1.547683, 0.181086)",
        "(0.278478, 1.549350, 0.193007)",
        "(0.278605, 1.550039, 0.199193)",
        "(0.278892, 1.551012, 0.212116)",
        "(0.279261, 1.551467, 0.225695)",
        "(0.279736, 1.551489, 0.239652)",
        "(0.280433, 1.551183, 0.254035)",
        "(0.280772, 1.550904, 0.261346)",
        "(0.281571, 1.549974, 0.276192)",
        "(0.282277, 1.548412, 0.291116)",
        "(0.282879, 1.546188, 0.305829)",
        "(0.283743, 1.543538, 0.320498)",
        "(0.284226, 1.542005, 0.327792)",
        "(0.285267, 1.538435, 0.342291)",
        "(0.286304, 1.534215, 0.356535)",
        "(0.287398, 1.529472, 0.370443)",
        "(0.288972, 1.524389, 0.383797)",
        "(0.289923, 1.521765, 0.390271)",
        "(0.292110, 1.515977, 0.402689)",
        "(0.294359, 1.509429, 0.414568)",
        "(0.297034, 1.502090, 0.425560)",
        "(0.300238, 1.493985, 0.435740)",
        "(0.301941, 1.489742, 0.440435)",
        "(0.305122, 1.481000, 0.449478)",
        "(0.307776, 1.471342, 0.457628)",
        "(0.310324, 1.461316, 0.464688)",
        "(0.312595, 1.450849, 0.470566)",
        "(0.313667, 1.445508, 0.473117)",
        "(0.315617, 1.434461, 0.477314)",
        "(0.317159, 1.423318, 0.481209)",
        "(0.318583, 1.412225, 0.484641)",
        "(0.320018, 1.401198, 0.487517)",
        "(0.320648, 1.395728, 0.488810)",
        "(0.321867, 1.385185, 0.490980)",
        "(0.322854, 1.375203, 0.492844)",
        "(0.323699, 1.365621, 0.494543)",
        "(0.324524, 1.356872, 0.496091)",
        "(0.324775, 1.352779, 0.496876)",
        "(0.325045, 1.345584, 0.498509)",
        "(0.325162, 1.340117, 0.500195)",
        "(0.325034, 1.335921, 0.501752)",
        "(0.324967, 1.333309, 0.503004)",
        "(0.324831, 1.332473, 0.503501)",
        "(0.324463, 1.332035, 0.504173)",
        "(0.324178, 1.332980, 0.504456)",
        "(0.323839, 1.334439, 0.504259)",
        "(0.323450, 1.336307, 0.503808)",
        "(0.323358, 1.337425, 0.503471)",
        "(0.323103, 1.339472, 0.502725)",
        "(0.322979, 1.341343, 0.501962)",
        "(0.322745, 1.342825, 0.501180)",
        "(0.322531, 1.343909, 0.500505)",
        "(0.322338, 1.344263, 0.500210)",
        "(0.321999, 1.344684, 0.499700)",
        "(0.321839, 1.344842, 0.499317)",
        "(0.321737, 1.344739, 0.498924)",
        "(0.321595, 1.344488, 0.498540)",
        "(0.321758, 1.344475, 0.498549)",
        "(0.321605, 1.344057, 0.498259)",
        "(0.321741, 1.343655, 0.498078)",
        "(0.322020, 1.343322, 0.498038)",
        "(0.322221, 1.342863, 0.498126)",
        "(0.322295, 1.342628, 0.498202)",
        "(0.322707, 1.342308, 0.498413)",
        "(0.323160, 1.342066, 0.498562)",
        "(0.323694, 1.341964, 0.498660)",
        "(0.324073, 1.341599, 0.498695)",
        "(0.324266, 1.341436, 0.498704)",
        "(0.324612, 1.340773, 0.498655)",
        "(0.325002, 1.340131, 0.498559)",
        "(0.325391, 1.339327, 0.498404)",
        "(0.325605, 1.337568, 0.498022)",
        "(0.325695, 1.336617, 0.497812)",
        "(0.325928, 1.334302, 0.497249)",
        "(0.326104, 1.331050, 0.496246)",
        "(0.326189, 1.326813, 0.494899)",
        "(0.326111, 1.321182, 0.493110)",
        "(0.326058, 1.317919, 0.492079)",
        "(0.325991, 1.310312, 0.489617)",
        "(0.325984, 1.301283, 0.486933)",
        "(0.326192, 1.291287, 0.484158)",
        "(0.326499, 1.280283, 0.480978)",
        "(0.326564, 1.274419, 0.479209)",
        "(0.326950, 1.261931, 0.475194)",
        "(0.327801, 1.248570, 0.470581)",
        "(0.328852, 1.234595, 0.465632)",
        "(0.330118, 1.219971, 0.460227)",
        "(0.330828, 1.212472, 0.457343)",
        "(0.332875, 1.197252, 0.451168)",
        "(0.335284, 1.181727, 0.444444)",
        "(0.337592, 1.166245, 0.437390)",
        "(0.339958, 1.151167, 0.430163)",
        "(0.341209, 1.143893, 0.426505)",
        "(0.343737, 1.130043, 0.418993)",
        "(0.346296, 1.117332, 0.411267)",
        "(0.348607, 1.105897, 0.403420)",
        "(0.350735, 1.096162, 0.395725)",
        "(0.351724, 1.091779, 0.391921)",
        "(0.353241, 1.084098, 0.384428)",
        "(0.354388, 1.077938, 0.377747)",
        "(0.355173, 1.072953, 0.372009)",
        "(0.355582, 1.069063, 0.367246)",
        "(0.355592, 1.067410, 0.365033)",
        "(0.355300, 1.064957, 0.361195)",
        "(0.354754, 1.063427, 0.358137)",
        "(0.354000, 1.062571, 0.355742)",
        "(0.353209, 1.062468, 0.353990)",
        "(0.352769, 1.062603, 0.353257)",
        "(0.351948, 1.063327, 0.352289)",
        "(0.351212, 1.064522, 0.351836)",
        "(0.350531, 1.065827, 0.351467)",
        "(0.349932, 1.067096, 0.350863)",
        "(0.349703, 1.067729, 0.350459)",
        "(0.349465, 1.068889, 0.349632)",
        "(0.349472, 1.069989, 0.348781)",
        "(0.349673, 1.070978, 0.347856)",
        "(0.350053, 1.071916, 0.346779)",
        "(0.350243, 1.072339, 0.346169)",
        "(0.350827, 1.073190, 0.344732)",
        "(0.351386, 1.073915, 0.343200)",
        "(0.352023, 1.074598, 0.341692)",
        "(0.352656, 1.075233, 0.340201)",
        "(0.352972, 1.075531, 0.339478)",
        "(0.353613, 1.076037, 0.338227)",
        "(0.354271, 1.076443, 0.337219)",
        "(0.354885, 1.076767, 0.336458)",
        "(0.355478, 1.077044, 0.336126)",
        "(0.355745, 1.077175, 0.336006)",
        "(0.356371, 1.077446, 0.335874)",
        "(0.356899, 1.077696, 0.336002)",
        "(0.357751, 1.078152, 0.336366)",
        "(0.358643, 1.078636, 0.336955)",
        "(0.359006, 1.078847, 0.337292)",
        "(0.359933, 1.079446, 0.338259)",
        "(0.360742, 1.080009, 0.339135)",
        "(0.361548, 1.080613, 0.339844)",
        "(0.362097, 1.081256, 0.340165)",
        "(0.362247, 1.081563, 0.340098)",
        "(0.362315, 1.082372, 0.339695)",
        "(0.361870, 1.083695, 0.338200)",
        "(0.360897, 1.085159, 0.335251)",
        "(0.359365, 1.086844, 0.330546)",
        "(0.358433, 1.087687, 0.327572)",
        "(0.356170, 1.089310, 0.320046)",
        "(0.353536, 1.090816, 0.310730)",
        "(0.350571, 1.092239, 0.300274)",
        "(0.347438, 1.093755, 0.288648)",
        "(0.345813, 1.094553, 0.282498)",
        "(0.342468, 1.096304, 0.269451)",
        "(0.338829, 1.098093, 0.255440)",
        "(0.335173, 1.099874, 0.240630)",
        "(0.331824, 1.101764, 0.225034)",
        "(0.330504, 1.102798, 0.217090)",
        "(0.327736, 1.104962, 0.200889)",
        "(0.325501, 1.107298, 0.183805)",
        "(0.324369, 1.109749, 0.166491)",
        "(0.324358, 1.112399, 0.149386)",
        "(0.324501, 1.113754, 0.141124)",
        "(0.325799, 1.116780, 0.125933)",
        "(0.327272, 1.119726, 0.112381)",
        "(0.329043, 1.122499, 0.100873)",
        "(0.330982, 1.124583, 0.091602)",
        "(0.331975, 1.125410, 0.087628)",
        "(0.334036, 1.126434, 0.081526)",
        "(0.336201, 1.127017, 0.076904)",
        "(0.338249, 1.127161, 0.073712)",
        "(0.340098, 1.126865, 0.071347)",
        "(0.340967, 1.126503, 0.070673)",
        "(0.342653, 1.125697, 0.069355)",
        "(0.343525, 1.124724, 0.068502)",
        "(0.344070, 1.123906, 0.068561)",
        "(0.344214, 1.122858, 0.068980)",
        "(0.344215, 1.122342, 0.069246)",
        "(0.344348, 1.121478, 0.069577)",
        "(0.344594, 1.121072, 0.069820)",
        "(0.344757, 1.121054, 0.070083)",
        "(0.344842, 1.121288, 0.070418)",
        "(0.344774, 1.121397, 0.070545)",
        "(0.344365, 1.121619, 0.070860)",
        "(0.343237, 1.121695, 0.071158)",
        "(0.339849, 1.121414, 0.071696)",
        "(0.338158, 1.121639, 0.071938)",
        "(0.337234, 1.121857, 0.072084)",
        "(0.335567, 1.122393, 0.072281)",
        "(0.334061, 1.122844, 0.072337)",
        "(0.332565, 1.123205, 0.072296)",
        "(0.331581, 1.123360, 0.072230)",
        "(0.331130, 1.123433, 0.072201)",
        "(0.330311, 1.123558, 0.072174)",
        "(0.329276, 1.123881, 0.072281)",
        "(0.327634, 1.125137, 0.072593)",
        "(0.326137, 1.127902, 0.073068)",
        "(0.325057, 1.130805, 0.073458)",
        "(0.322615, 1.138658, 0.074452)",
        "(0.319703, 1.149847, 0.075477)",
        "(0.316102, 1.163976, 0.076366)",
        "(0.311742, 1.180591, 0.077121)",
        "(0.309335, 1.189858, 0.077338)",
        "(0.304424, 1.209362, 0.077460)",
        "(0.299248, 1.230052, 0.077196)",
        "(0.293810, 1.251737, 0.076881)",
        "(0.288372, 1.274416, 0.076978)",
        "(0.285822, 1.286151, 0.077348)",
        "(0.281352, 1.310070, 0.078723)",
        "(0.278570, 1.334563, 0.081264)",
        "(0.276926, 1.359079, 0.084849)",
        "(0.275966, 1.383122, 0.089455)",
        "(0.275831, 1.394810, 0.092293)",
        "(0.275906, 1.417385, 0.098763)",
        "(0.276577, 1.438588, 0.106507)",
        "(0.278464, 1.458418, 0.115949)",
        "(0.280993, 1.476353, 0.126912)",
        "(0.282276, 1.484482, 0.132809)",
        "(0.284533, 1.499304, 0.145089)",
        "(0.286376, 1.511969, 0.158003)",
        "(0.287957, 1.522394, 0.171758)",
        "(0.290107, 1.530706, 0.186356)",
        "(0.291130, 1.533954, 0.193829)",
        "(0.292807, 1.539053, 0.208951)",
        "(0.294298, 1.542075, 0.224393)",
        "(0.295903, 1.542982, 0.240078)",
        "(0.297656, 1.541941, 0.255947)",
        "(0.298583, 1.540613, 0.263937)",
        "(0.300493, 1.536773, 0.279831)",
        "(0.302482, 1.531137, 0.295453)",
        "(0.304386, 1.523687, 0.310736)",
        "(0.306298, 1.514324, 0.325534)",
        "(0.307300, 1.508883, 0.332757)",
        "(0.309332, 1.496873, 0.346799)",
        "(0.311402, 1.483032, 0.360116)",
        "(0.313635, 1.467515, 0.372251)",
        "(0.315707, 1.450437, 0.382874)",
        "(0.316622, 1.441261, 0.387521)",
        "(0.318258, 1.421977, 0.395809)",
        "(0.319995, 1.401429, 0.402633)",
        "(0.322089, 1.380087, 0.407856)",
        "(0.324323, 1.358076, 0.411422)",
        "(0.325499, 1.346790, 0.412482)",
        "(0.327850, 1.324091, 0.413534)",
        "(0.330324, 1.301478, 0.413002)",
        "(0.332847, 1.279001, 0.410963)",
        "(0.335365, 1.256935, 0.407367)",
        "(0.336555, 1.246080, 0.404935)",
        "(0.338752, 1.224883, 0.399226)",
        "(0.340720, 1.204527, 0.392048)",
        "(0.342245, 1.184994, 0.383416)",
        "(0.343320, 1.166401, 0.373433)",
        "(0.343647, 1.157602, 0.368021)",
        "(0.344168, 1.141211, 0.356849)",
        "(0.344490, 1.126767, 0.345155)",
        "(0.344238, 1.113989, 0.332736)",
        "(0.343232, 1.102634, 0.319504)",
        "(0.342583, 1.097764, 0.312594)",
        "(0.341234, 1.089351, 0.298275)",
        "(0.339617, 1.082879, 0.282966)",
        "(0.337786, 1.078221, 0.266638)",
        "(0.335679, 1.075207, 0.249577)",
        "(0.334630, 1.074515, 0.240841)",
        "(0.332390, 1.074343, 0.223191)",
        "(0.330098, 1.076125, 0.205446)",
        "(0.328189, 1.079872, 0.188197)",
        "(0.325913, 1.085482, 0.171750)",
        "(0.324521, 1.089028, 0.163742)",
        "(0.320728, 1.096880, 0.148009)",
        "(0.316649, 1.106566, 0.133109)",
        "(0.312694, 1.118807, 0.119779)",
        "(0.308225, 1.133331, 0.108025)",
        "(0.305732, 1.141501, 0.102721)",
        "(0.300887, 1.159391, 0.093118)",
        "(0.295699, 1.179218, 0.085104)",
        "(0.290364, 1.200929, 0.078981)",
        "(0.285090, 1.224222, 0.074661)",
        "(0.282433, 1.236133, 0.073008)",
        "(0.276969, 1.260664, 0.071091)",
        "(0.271456, 1.285026, 0.070231)",
        "(0.265965, 1.308897, 0.070388)",
        "(0.261737, 1.332479, 0.071876)",
        "(0.260317, 1.344228, 0.073102)",
        "(0.258289, 1.366801, 0.076171)",
        "(0.256754, 1.387843, 0.079145)",
        "(0.255724, 1.407513, 0.082732)",
        "(0.255435, 1.426003, 0.087405)",
        "(0.255457, 1.434638, 0.090171)",
        "(0.255988, 1.451142, 0.096395)",
        "(0.257152, 1.466539, 0.103726)",
        "(0.257308, 1.479761, 0.112166)",
        "(0.257182, 1.491210, 0.121375)",
        "(0.257142, 1.496423, 0.126261)",
        "(0.257472, 1.505623, 0.136941)",
        "(0.257744, 1.513069, 0.148420)",
        "(0.257663, 1.519025, 0.160250)",
        "(0.257626, 1.523583, 0.172586)",
        "(0.257702, 1.525437, 0.178925)",
        "(0.258244, 1.527755, 0.192021)",
        "(0.259100, 1.528701, 0.205354)",
        "(0.259979, 1.528016, 0.218701)",
        "(0.260867, 1.525863, 0.232121)",
        "(0.261360, 1.524383, 0.238912)",
        "(0.262615, 1.520162, 0.252613)",
        "(0.263837, 1.514648, 0.266150)",
        "(0.264747, 1.507405, 0.279220)",
        "(0.265500, 1.498389, 0.291811)",
        "(0.265850, 1.493147, 0.297922)",
        "(0.266534, 1.481578, 0.309736)",
        "(0.267373, 1.468235, 0.320799)",
        "(0.268588, 1.453486, 0.330713)",
        "(0.269588, 1.437297, 0.339163)",
        "(0.269984, 1.428647, 0.342695)",
        "(0.271104, 1.410774, 0.348900)",
        "(0.272852, 1.392393, 0.353930)",
        "(0.274678, 1.373354, 0.357942)",
        "(0.276369, 1.353629, 0.360861)",
        "(0.277219, 1.343467, 0.361849)",
        "(0.278894, 1.322694, 0.362963)",
        "(0.280761, 1.301604, 0.362905)",
        "(0.283300, 1.280748, 0.361737)",
        "(0.286517, 1.260617, 0.359410)",
        "(0.288254, 1.250875, 0.357683)",
        "(0.291682, 1.231966, 0.353143)",
        "(0.295361, 1.214473, 0.346987)",
        "(0.299531, 1.199066, 0.339451)",
        "(0.303415, 1.185555, 0.330514)",
        "(0.305128, 1.179554, 0.325359)",
        "(0.308094, 1.168829, 0.314203)",
        "(0.310340, 1.160032, 0.301733)",
        "(0.311573, 1.152769, 0.287945)",
        "(0.312009, 1.147124, 0.273288)",
        "(0.311966, 1.145086, 0.265662)",
        "(0.311462, 1.141823, 0.250091)",
        "(0.310590, 1.140535, 0.233933)",
        "(0.309892, 1.140605, 0.217683)",
        "(0.308714, 1.141906, 0.201074)",
        "(0.308069, 1.142994, 0.192823)",
        "(0.306339, 1.146447, 0.176680)",
        "(0.304336, 1.151649, 0.161231)",
        "(0.302061, 1.158209, 0.146612)",
        "(0.299517, 1.167116, 0.133304)",
        "(0.297967, 1.172155, 0.126992)",
        "(0.294442, 1.183267, 0.115058)",
        "(0.290596, 1.195871, 0.104399)",
        "(0.286570, 1.209760, 0.095247)",
        "(0.282269, 1.224802, 0.087517)",
        "(0.280039, 1.232772, 0.084234)",
        "(0.277061, 1.249908, 0.078421)",
        "(0.273315, 1.267309, 0.074109)",
        "(0.269402, 1.284985, 0.071079)",
        "(0.265614, 1.302921, 0.069195)",
        "(0.263662, 1.311847, 0.068614)",
        "(0.259742, 1.329635, 0.068260)",
        "(0.255978, 1.347335, 0.068867)",
        "(0.252711, 1.364758, 0.069846)",
        "(0.250391, 1.381993, 0.071419)",
        "(0.249623, 1.390550, 0.072416)",
        "(0.249084, 1.407307, 0.075052)",
        "(0.248650, 1.423257, 0.078334)",
        "(0.248143, 1.438757, 0.082727)",
        "(0.247932, 1.453855, 0.088533)",
        "(0.248484, 1.461582, 0.091935)",
        "(0.251439, 1.477105, 0.100205)",
        "(0.253191, 1.490188, 0.110164)",
        "(0.255324, 1.501764, 0.121555)",
        "(0.257860, 1.511654, 0.134381)",
        "(0.259182, 1.515991, 0.141213)",
        "(0.261695, 1.522752, 0.155857)",
        "(0.263902, 1.526777, 0.171707)",
        "(0.266259, 1.528566, 0.188440)",
        "(0.268551, 1.527825, 0.205955)",
        "(0.269611, 1.526412, 0.215011)",
        "(0.271471, 1.522058, 0.233223)",
        "(0.272970, 1.515420, 0.251533)",
        "(0.274344, 1.506504, 0.269841)",
        "(0.275675, 1.495290, 0.288046)",
        "(0.276184, 1.488730, 0.297021)",
        "(0.277368, 1.474286, 0.314423)",
        "(0.278972, 1.457540, 0.330519)",
        "(0.279994, 1.438323, 0.344496)",
        "(0.280524, 1.416724, 0.355688)",
        "(0.280868, 1.405160, 0.360098)",
        "(0.281689, 1.381265, 0.367321)",
        "(0.282613, 1.356477, 0.372046)",
        "(0.283947, 1.331371, 0.374287)",
        "(0.285964, 1.306648, 0.374107)",
        "(0.287301, 1.294570, 0.372903)",
        "(0.290335, 1.270956, 0.368990)",
        "(0.293793, 1.248391, 0.362773)",
        "(0.297369, 1.227101, 0.354658)",
        "(0.301041, 1.207357, 0.344750)",
        "(0.302794, 1.198095, 0.339117)",
        "(0.305947, 1.180588, 0.327000)",
        "(0.308636, 1.164978, 0.313589)",
        "(0.310522, 1.151362, 0.299014)",
        "(0.311241, 1.140028, 0.283244)",
        "(0.311026, 1.135422, 0.274719)",
        "(0.309694, 1.128175, 0.256481)",
        "(0.307052, 1.124421, 0.236760)",
        "(0.303106, 1.124622, 0.216280)",
        "(0.298905, 1.129811, 0.196093)",
        "(0.296926, 1.134555, 0.186349)",
        "(0.292575, 1.146774, 0.167421)",
        "(0.287449, 1.162304, 0.149826)",
        "(0.281541, 1.180181, 0.133628)",
        "(0.276148, 1.200984, 0.119565)",
        "(0.273806, 1.212640, 0.113507)",
        "(0.269415, 1.236678, 0.102295)",
        "(0.266134, 1.262382, 0.093512)",
        "(0.263435, 1.288274, 0.086855)",
        "(0.261695, 1.314108, 0.082846)",
        "(0.261375, 1.326901, 0.082141)",
        "(0.261124, 1.351679, 0.082603)",
        "(0.260933, 1.374898, 0.085724)",
        "(0.260422, 1.396460, 0.091726)",
        "(0.262345, 1.417950, 0.100198)",
        "(0.262300, 1.427097, 0.105690)",
        "(0.262636, 1.443990, 0.118274)",
        "(0.263314, 1.458434, 0.132766)",
        "(0.263533, 1.469828, 0.149035)",
        "(0.263752, 1.478485, 0.166842)",
        "(0.263926, 1.481887, 0.176137)",
        "(0.264354, 1.485848, 0.195685)",
        "(0.264662, 1.487335, 0.215822)",
        "(0.265172, 1.486063, 0.236531)",
        "(0.266263, 1.482221, 0.257631)",
        "(0.266847, 1.479464, 0.268179)",
        "(0.268175, 1.471765, 0.288842)",
        "(0.269958, 1.461498, 0.308536)",
        "(0.271826, 1.449111, 0.327292)",
        "(0.274010, 1.434343, 0.344650)",
        "(0.275243, 1.425947, 0.352538)",
        "(0.277834, 1.407677, 0.366862)",
        "(0.280523, 1.387290, 0.378513)",
        "(0.283171, 1.365051, 0.386959)",
        "(0.285725, 1.341417, 0.392061)",
        "(0.287032, 1.329206, 0.393250)",
        "(0.289599, 1.304465, 0.393684)",
        "(0.292179, 1.279338, 0.391214)",
        "(0.294928, 1.254353, 0.386154)",
        "(0.297988, 1.230274, 0.378565)",
        "(0.299619, 1.218736, 0.373654)",
        "(0.302595, 1.196514, 0.362414)",
        "(0.305320, 1.176125, 0.349069)",
        "(0.307616, 1.158185, 0.334075)",
        "(0.309075, 1.142968, 0.317606)",
        "(0.309475, 1.136599, 0.308560)",
        "(0.309594, 1.125685, 0.289173)",
        "(0.308766, 1.117818, 0.268151)",
        "(0.306994, 1.113434, 0.245782)",
        "(0.304469, 1.112907, 0.222715)",
        "(0.302888, 1.114233, 0.211078)",
        "(0.299531, 1.119204, 0.188155)",
        "(0.296510, 1.128043, 0.166439)",
        "(0.292868, 1.140530, 0.146194)",
        "(0.288535, 1.156171, 0.127848)",
        "(0.286125, 1.165374, 0.119672)",
        "(0.280858, 1.185661, 0.105270)",
        "(0.275305, 1.208804, 0.093859)",
        "(0.269904, 1.234263, 0.085350)",
        "(0.265058, 1.261113, 0.079450)",
        "(0.262880, 1.274802, 0.077574)",
        "(0.258907, 1.302011, 0.075475)",
        "(0.256246, 1.328885, 0.076005)",
        "(0.254984, 1.354670, 0.079012)",
        "(0.254457, 1.378692, 0.084262)",
        "(0.254257, 1.389825, 0.087803)",
        "(0.253845, 1.410727, 0.096161)",
        "(0.255169, 1.430474, 0.106285)",
        "(0.255487, 1.446717, 0.118631)",
        "(0.256057, 1.459743, 0.132335)",
        "(0.256281, 1.465801, 0.139942)",
        "(0.256582, 1.475132, 0.156734)",
        "(0.256645, 1.481582, 0.174627)",
        "(0.256762, 1.485047, 0.193443)",
        "(0.257558, 1.485605, 0.213039)",
        "(0.258166, 1.484746, 0.223137)",
        "(0.259436, 1.481291, 0.243363)",
        "(0.260794, 1.475311, 0.263760)",
        "(0.262647, 1.466906, 0.283938)",
        "(0.264884, 1.456049, 0.303706)",
        "(0.266114, 1.449584, 0.313295)",
        "(0.268643, 1.435278, 0.331826)",
        "(0.271276, 1.419025, 0.349273)",
        "(0.274086, 1.401195, 0.365464)",
        "(0.277186, 1.381882, 0.380195)",
        "(0.279025, 1.371694, 0.386730)",
        "(0.283204, 1.350606, 0.397853)",
        "(0.287699, 1.328399, 0.405540)",
        "(0.292541, 1.305676, 0.409659)",
        "(0.297583, 1.283002, 0.410363)",
        "(0.300048, 1.271855, 0.409245)",
        "(0.304710, 1.250034, 0.404804)",
        "(0.308959, 1.229211, 0.397334)",
        "(0.312788, 1.209966, 0.387169)",
        "(0.315917, 1.192674, 0.374581)",
        "(0.316994, 1.184846, 0.367309)",
        "(0.318369, 1.170637, 0.351588)",
        "(0.318518, 1.158889, 0.334462)",
        "(0.317330, 1.149736, 0.316177)",
        "(0.314878, 1.143174, 0.296936)",
        "(0.313231, 1.141173, 0.286902)",
        "(0.309089, 1.138742, 0.265852)",
        "(0.304140, 1.138834, 0.243283)",
        "(0.299038, 1.141715, 0.220185)",
        "(0.294664, 1.147861, 0.198104)",
        "(0.292763, 1.152311, 0.187860)",
        "(0.288249, 1.163033, 0.168609)",
        "(0.283288, 1.176554, 0.151291)",
        "(0.277882, 1.192799, 0.136088)",
        "(0.272576, 1.211681, 0.123170)",
        "(0.269776, 1.221986, 0.117565)",
        "(0.264007, 1.243490, 0.107509)",
        "(0.258267, 1.265748, 0.099144)",
        "(0.253732, 1.288883, 0.093151)",
        "(0.251190, 1.313032, 0.090230)",
        "(0.250312, 1.325052, 0.089854)",
        "(0.248658, 1.348630, 0.090742)",
        "(0.247199, 1.371401, 0.094462)",
        "(0.246169, 1.392907, 0.101178)",
        "(0.246380, 1.412826, 0.110753)",
        "(0.246909, 1.421883, 0.116602)",
        "(0.248432, 1.438418, 0.129408)",
        "(0.251927, 1.453753, 0.143746)",
        "(0.253620, 1.464352, 0.160093)",
        "(0.255650, 1.471911, 0.177820)",
        "(0.256668, 1.474294, 0.187117)",
        "(0.258523, 1.476995, 0.206189)",
        "(0.260188, 1.476516, 0.225954)",
        "(0.261565, 1.472986, 0.246140)",
        "(0.262570, 1.466534, 0.266311)",
        "(0.262968, 1.462156, 0.276281)",
        "(0.263717, 1.451734, 0.295727)",
        "(0.264516, 1.438772, 0.314330)",
        "(0.265460, 1.423665, 0.331645)",
        "(0.266753, 1.406526, 0.347249)",
        "(0.267668, 1.397119, 0.354116)",
        "(0.269923, 1.377318, 0.366277)",
        "(0.272547, 1.355963, 0.375908)",
        "(0.275296, 1.333048, 0.382949)",
        "(0.278281, 1.308980, 0.387691)",
        "(0.279921, 1.296670, 0.389099)",
        "(0.283568, 1.272108, 0.390366)",
        "(0.287330, 1.247437, 0.389037)",
        "(0.291148, 1.222968, 0.384808)",
        "(0.295028, 1.199539, 0.377830)",
        "(0.296961, 1.188683, 0.373140)",
        "(0.300494, 1.168827, 0.361940)",
        "(0.303098, 1.151512, 0.347870)",
        "(0.304608, 1.137302, 0.331030)",
        "(0.304828, 1.126423, 0.311436)",
        "(0.304415, 1.122481, 0.300472)",
        "(0.302853, 1.116904, 0.276932)",
        "(0.300059, 1.114635, 0.251609)",
        "(0.296472, 1.115836, 0.225362)",
        "(0.292530, 1.120368, 0.198984)",
        "(0.290585, 1.124221, 0.186201)",
        "(0.287082, 1.134483, 0.161891)",
        "(0.283626, 1.148453, 0.139643)",
        "(0.280304, 1.166420, 0.120511)",
        "(0.276472, 1.187999, 0.104956)",
        "(0.274460, 1.200141, 0.098692)",
        "(0.270455, 1.225966, 0.088484)",
        "(0.266554, 1.253123, 0.081487)",
        "(0.262943, 1.280539, 0.077423)",
        "(0.260312, 1.307811, 0.076647)",
        "(0.259541, 1.321169, 0.077738)",
        "(0.258948, 1.347113, 0.082110)",
        "(0.259396, 1.371377, 0.089514)",
        "(0.260309, 1.393200, 0.099289)",
        "(0.261752, 1.412523, 0.111245)",
        "(0.262936, 1.421294, 0.118105)",
        "(0.263876, 1.435839, 0.133305)",
        "(0.265186, 1.447282, 0.150479)",
        "(0.266601, 1.455332, 0.169113)",
        "(0.267813, 1.459964, 0.188875)",
        "(0.268281, 1.460851, 0.199214)",
        "(0.269042, 1.460417, 0.220258)",
        "(0.269570, 1.456620, 0.241710)",
        "(0.270156, 1.449703, 0.263459)",
        "(0.271012, 1.439927, 0.285075)",
        "(0.271349, 1.433717, 0.295608)",
        "(0.271913, 1.419430, 0.315855)",
        "(0.272915, 1.402567, 0.334454)",
        "(0.274623, 1.383391, 0.350974)",
        "(0.276891, 1.362241, 0.365030)",
        "(0.278206, 1.350357, 0.370230)",
        "(0.280416, 1.325753, 0.379098)",
        "(0.282617, 1.299451, 0.384680)",
        "(0.285693, 1.272616, 0.386980)",
        "(0.289919, 1.245904, 0.385860)",
        "(0.292331, 1.232769, 0.383784)",
        "(0.297397, 1.207385, 0.377282)",
        "(0.302610, 1.183603, 0.367562)",
        "(0.307767, 1.162265, 0.354897)",
        "(0.312310, 1.143770, 0.339319)",
        "(0.314101, 1.135816, 0.330264)",
        "(0.316780, 1.122039, 0.310421)",
        "(0.318014, 1.111705, 0.288144)",
        "(0.317807, 1.105305, 0.263879)",
        "(0.316175, 1.103009, 0.237464)",
        "(0.314941, 1.103574, 0.223519)",
        "(0.312276, 1.107738, 0.195521)",
        "(0.309235, 1.116733, 0.167897)",
        "(0.306556, 1.130781, 0.142091)",
        "(0.303678, 1.150190, 0.119364)",
        "(0.302079, 1.161525, 0.109266)",
        "(0.298814, 1.188889, 0.093228)",
        "(0.295647, 1.219268, 0.081338)",
        "(0.293572, 1.251701, 0.073799)",
        "(0.291981, 1.284263, 0.070480)",
        "(0.291541, 1.300196, 0.070522)",
        "(0.291039, 1.330551, 0.072777)",
        "(0.290784, 1.358330, 0.078253)",
        "(0.290754, 1.383211, 0.086809)",
        "(0.291044, 1.404834, 0.097954)",
        "(0.290951, 1.414105, 0.104550)",
        "(0.290751, 1.430168, 0.119156)",
        "(0.290769, 1.442431, 0.135575)",
        "(0.291099, 1.450783, 0.153597)",
        "(0.291295, 1.455308, 0.172648)",
        "(0.291196, 1.455927, 0.182464)",
        "(0.290840, 1.454869, 0.202509)",
        "(0.290425, 1.450391, 0.223157)",
        "(0.290019, 1.442814, 0.243944)",
        "(0.289862, 1.432341, 0.264542)",
        "(0.289861, 1.425939, 0.274495)",
        "(0.290099, 1.411677, 0.293732)",
        "(0.291034, 1.395304, 0.311455)",
        "(0.292919, 1.377028, 0.326901)",
        "(0.295723, 1.357236, 0.339650)",
        "(0.297348, 1.346791, 0.344923)",
        "(0.300551, 1.325421, 0.353952)",
        "(0.303929, 1.303505, 0.360753)",
        "(0.307950, 1.281865, 0.365291)",
        "(0.312503, 1.260832, 0.367725)",
        "(0.314882, 1.250748, 0.368095)",
        "(0.319594, 1.231284, 0.367842)",
        "(0.323933, 1.212852, 0.366243)",
        "(0.327739, 1.195776, 0.363462)",
        "(0.331154, 1.180339, 0.359265)",
        "(0.332687, 1.173275, 0.356365)",
        "(0.335433, 1.159997, 0.349427)",
        "(0.337478, 1.148193, 0.341155)",
        "(0.338908, 1.138029, 0.331915)",
        "(0.339542, 1.129297, 0.321609)",
        "(0.339498, 1.125468, 0.315876)",
        "(0.338935, 1.118643, 0.303501)",
        "(0.337833, 1.113286, 0.290020)",
        "(0.336584, 1.109577, 0.275849)",
        "(0.335028, 1.107282, 0.261019)",
        "(0.334134, 1.106674, 0.253404)",
        "(0.332379, 1.106333, 0.238176)",
        "(0.330592, 1.107254, 0.222997)",
        "(0.328956, 1.109531, 0.208189)",
        "(0.327446, 1.113008, 0.194087)",
        "(0.327039, 1.115251, 0.187479)",
        "(0.326185, 1.120398, 0.174893)",
        "(0.324942, 1.126347, 0.163085)",
        "(0.323234, 1.132774, 0.151940)",
        "(0.321202, 1.139762, 0.141604)",
        "(0.320092, 1.143623, 0.136927)",
        "(0.317670, 1.151810, 0.128157)",
        "(0.315084, 1.161026, 0.120454)",
        "(0.312367, 1.171406, 0.113711)",
        "(0.308395, 1.182446, 0.107861)",
        "(0.306354, 1.188397, 0.105332)",
        "(0.302194, 1.201001, 0.100830)",
        "(0.297768, 1.214730, 0.097461)",
        "(0.293199, 1.229344, 0.094788)",
        "(0.288592, 1.244524, 0.092536)",
        "(0.286236, 1.252410, 0.091709)",
        "(0.281544, 1.268317, 0.090329)",
        "(0.277071, 1.284610, 0.089720)",
        "(0.272985, 1.301220, 0.089685)",
        "(0.269456, 1.317871, 0.089626)",
        "(0.267946, 1.326215, 0.089598)",
        "(0.265142, 1.342912, 0.089678)",
        "(0.262723, 1.359581, 0.090015)",
        "(0.260841, 1.376156, 0.090724)",
        "(0.259402, 1.392691, 0.091663)",
        "(0.258883, 1.400913, 0.092247)",
        "(0.258072, 1.417191, 0.093697)",
        "(0.257663, 1.433187, 0.095460)",
        "(0.257639, 1.448823, 0.097547)",
        "(0.258113, 1.464182, 0.100203)",
        "(0.258544, 1.471688, 0.101779)",
        "(0.259502, 1.486306, 0.105232)",
        "(0.261676, 1.500973, 0.108933)",
        "(0.262761, 1.513751, 0.113289)",
        "(0.263998, 1.525659, 0.118238)",
        "(0.264618, 1.531161, 0.120945)",
        "(0.265712, 1.541392, 0.126772)",
        "(0.266639, 1.550534, 0.133156)",
        "(0.267488, 1.558394, 0.140067)",
        "(0.268449, 1.565036, 0.147525)",
        "(0.268831, 1.567827, 0.151406)",
        "(0.269256, 1.572683, 0.159510)",
        "(0.269552, 1.576552, 0.168135)",
        "(0.269886, 1.579503, 0.177259)",
        "(0.270183, 1.581579, 0.186800)",
        "(0.270285, 1.582240, 0.191697)",
        "(0.270343, 1.583088, 0.201624)",
        "(0.270344, 1.583389, 0.211775)",
        "(0.270231, 1.583290, 0.222250)",
        "(0.269992, 1.582696, 0.232792)",
        "(0.269789, 1.582178, 0.238080)",
        "(0.269375, 1.580830, 0.248608)",
        "(0.269160, 1.579031, 0.259082)",
        "(0.269147, 1.576863, 0.269505)",
        "(0.269094, 1.574378, 0.279928)",
        "(0.269078, 1.573007, 0.285089)",
        "(0.269203, 1.570091, 0.295318)",
        "(0.269719, 1.567012, 0.305317)",
        "(0.270462, 1.563761, 0.315039)",
        "(0.271171, 1.560228, 0.324410)",
        "(0.271516, 1.558382, 0.329006)",
        "(0.272377, 1.554632, 0.337998)",
        "(0.273499, 1.550693, 0.346676)",
        "(0.274633, 1.546465, 0.354950)",
        "(0.275544, 1.541716, 0.362733)",
        "(0.275939, 1.539101, 0.366472)",
        "(0.276866, 1.533678, 0.373763)",
        "(0.277722, 1.527998, 0.380732)",
        "(0.278517, 1.521972, 0.387382)",
        "(0.279257, 1.515543, 0.393729)",
        "(0.279585, 1.512159, 0.396760)",
        "(0.280210, 1.505163, 0.402667)",
        "(0.280926, 1.497814, 0.408255)",
        "(0.281518, 1.489997, 0.413468)",
        "(0.282120, 1.481804, 0.418364)",
        "(0.282388, 1.477533, 0.420673)",
        "(0.282829, 1.468664, 0.425018)",
        "(0.283185, 1.459193, 0.429001)",
        "(0.283572, 1.449245, 0.432520)",
        "(0.283881, 1.438818, 0.435424)",
        "(0.283954, 1.433426, 0.436638)",
        "(0.284009, 1.422397, 0.438760)",
        "(0.284069, 1.411060, 0.440521)",
        "(0.284270, 1.399558, 0.441968)",
        "(0.284530, 1.387790, 0.443127)",
        "(0.284729, 1.381824, 0.443573)",
        "(0.285279, 1.369658, 0.444240)",
        "(0.286302, 1.357383, 0.444670)",
        "(0.287777, 1.345240, 0.444901)",
        "(0.289048, 1.332921, 0.445026)",
        "(0.289726, 1.326751, 0.444995)",
        "(0.290784, 1.314286, 0.444656)",
        "(0.291494, 1.301604, 0.443790)",
        "(0.291865, 1.288683, 0.442359)",
        "(0.292155, 1.275635, 0.440232)",
        "(0.292336, 1.269149, 0.438854)",
        "(0.292530, 1.256074, 0.435567)",
        "(0.293112, 1.243271, 0.431496)",
        "(0.293749, 1.230455, 0.426643)",
        "(0.294339, 1.217635, 0.421024)",
        "(0.294614, 1.211216, 0.417888)",
        "(0.295216, 1.198282, 0.411209)",
        "(0.295744, 1.185413, 0.403958)",
        "(0.296058, 1.172578, 0.396183)",
        "(0.296349, 1.160130, 0.387787)",
        "(0.296528, 1.154145, 0.383452)",
        "(0.296858, 1.142656, 0.374634)",
        "(0.297231, 1.132044, 0.365699)",
        "(0.297733, 1.122437, 0.356592)",
        "(0.298397, 1.113775, 0.347129)",
        "(0.298686, 1.109831, 0.342302)",
        "(0.299245, 1.102412, 0.332514)",
        "(0.300048, 1.095969, 0.322456)",
        "(0.300581, 1.090127, 0.311771)",
        "(0.300948, 1.084931, 0.300391)",
        "(0.301078, 1.082619, 0.294392)",
        "(0.301140, 1.078314, 0.281869)",
        "(0.301176, 1.074851, 0.268556)",
        "(0.301187, 1.072171, 0.254652)",
        "(0.301340, 1.070544, 0.240509)",
        "(0.301490, 1.070225, 0.233524)",
        "(0.301648, 1.070136, 0.219964)",
        "(0.301679, 1.070960, 0.206882)",
        "(0.302327, 1.072589, 0.194337)",
        "(0.302500, 1.075059, 0.181866)",
        "(0.302517, 1.076593, 0.175781)",
        "(0.302492, 1.080215, 0.163913)",
        "(0.302422, 1.084783, 0.152632)",
        "(0.302023, 1.089655, 0.142194)",
        "(0.301098, 1.095277, 0.131970)",
        "(0.300589, 1.098259, 0.127162)",
        "(0.299910, 1.104614, 0.118011)",
        "(0.299293, 1.111586, 0.109743)",
        "(0.298541, 1.118958, 0.102235)",
        "(0.297553, 1.126750, 0.095557)",
        "(0.297036, 1.130811, 0.092590)",
        "(0.295761, 1.139003, 0.086974)",
        "(0.294327, 1.147585, 0.082292)",
        "(0.292712, 1.156419, 0.078293)",
        "(0.291124, 1.165629, 0.075012)",
        "(0.290315, 1.170378, 0.073650)",
        "(0.288509, 1.179924, 0.071220)",
        "(0.286546, 1.189541, 0.069303)",
        "(0.284608, 1.199465, 0.068068)",
        "(0.282691, 1.209735, 0.067494)",
        "(0.281703, 1.215005, 0.067381)",
        "(0.279586, 1.225567, 0.067190)",
        "(0.277424, 1.235977, 0.066895)",
        "(0.275553, 1.246507, 0.066666)",
        "(0.273739, 1.257283, 0.066582)",
        "(0.272824, 1.262721, 0.066452)",
        "(0.270845, 1.273687, 0.066057)",
        "(0.268803, 1.284986, 0.065733)",
        "(0.267279, 1.297115, 0.066026)",
        "(0.266014, 1.309731, 0.066330)",
        "(0.265340, 1.316256, 0.066557)",
        "(0.263816, 1.329651, 0.067265)",
        "(0.262176, 1.343691, 0.068533)",
        "(0.260868, 1.358463, 0.070636)",
        "(0.259850, 1.373807, 0.073402)",
        "(0.259318, 1.381664, 0.074995)",
        "(0.258305, 1.397518, 0.078525)",
        "(0.257064, 1.413304, 0.082310)",
        "(0.255672, 1.428745, 0.086180)",
        "(0.254627, 1.443717, 0.090281)",
        "(0.254351, 1.450951, 0.092567)",
        "(0.254163, 1.465101, 0.097262)",
        "(0.254192, 1.478540, 0.101987)",
        "(0.254131, 1.491073, 0.106779)",
        "(0.253998, 1.502846, 0.111801)",
        "(0.253967, 1.508385, 0.114403)",
        "(0.254273, 1.519013, 0.119827)",
        "(0.254843, 1.528793, 0.125500)",
        "(0.255581, 1.537504, 0.131221)",
        "(0.256377, 1.545239, 0.137047)",
        "(0.256808, 1.548674, 0.140083)",
        "(0.257552, 1.555007, 0.146479)",
        "(0.258094, 1.560429, 0.153395)",
        "(0.258597, 1.564988, 0.160607)",
        "(0.258871, 1.568709, 0.168147)",
        "(0.258929, 1.570235, 0.172048)",
        "(0.258927, 1.572817, 0.180118)",
        "(0.258800, 1.574699, 0.188601)",
        "(0.258464, 1.575906, 0.197428)",
        "(0.258043, 1.576495, 0.206618)",
        "(0.257815, 1.576504, 0.211366)",
        "(0.257416, 1.576197, 0.221119)",
        "(0.257058, 1.575397, 0.231214)",
        "(0.256615, 1.573952, 0.241545)",
        "(0.256277, 1.571823, 0.252146)",
        "(0.256091, 1.570470, 0.257589)",
        "(0.255861, 1.567268, 0.268603)",
        "(0.255747, 1.563260, 0.279859)",
        "(0.255759, 1.558474, 0.291364)",
        "(0.255871, 1.552873, 0.303139)",
        "(0.255992, 1.549757, 0.309095)",
        "(0.256242, 1.542981, 0.320985)",
        "(0.256586, 1.535171, 0.332987)",
        "(0.257070, 1.526514, 0.345124)",
        "(0.257596, 1.517275, 0.357196)",
        "(0.257874, 1.512383, 0.363147)",
        "(0.258572, 1.502150, 0.374763)",
        "(0.259626, 1.491421, 0.385841)",
        "(0.261185, 1.480240, 0.396117)",
        "(0.263030, 1.468459, 0.405523)",
        "(0.263974, 1.462332, 0.409811)",
        "(0.265739, 1.449694, 0.417708)",
        "(0.267539, 1.436478, 0.424498)",
        "(0.269629, 1.422688, 0.430187)",
        "(0.272006, 1.408309, 0.434841)",
        "(0.273266, 1.400985, 0.436750)",
        "(0.275571, 1.386147, 0.440059)",
        "(0.277689, 1.370962, 0.442499)",
        "(0.279492, 1.355344, 0.444077)",
        "(0.281196, 1.339608, 0.444826)",
        "(0.282190, 1.331826, 0.444791)",
        "(0.284252, 1.316416, 0.444158)",
        "(0.286329, 1.301164, 0.442620)",
        "(0.288421, 1.286181, 0.440287)",
        "(0.290599, 1.271453, 0.437150)",
        "(0.291624, 1.264134, 0.435223)",
        "(0.293492, 1.249549, 0.430747)",
        "(0.295274, 1.235188, 0.425514)",
        "(0.296927, 1.221056, 0.419693)",
        "(0.298507, 1.207164, 0.413135)",
        "(0.299153, 1.200247, 0.409437)",
        "(0.300422, 1.186643, 0.401521)",
        "(0.301494, 1.173374, 0.392656)",
        "(0.302482, 1.160617, 0.383042)",
        "(0.303371, 1.148389, 0.372758)",
        "(0.303847, 1.142638, 0.367147)",
        "(0.304689, 1.131260, 0.355534)",
        "(0.305289, 1.120385, 0.343126)",
        "(0.305861, 1.110458, 0.330099)",
        "(0.306375, 1.101426, 0.316467)",
        "(0.306586, 1.097266, 0.309252)",
        "(0.306870, 1.089429, 0.293979)",
        "(0.307172, 1.082637, 0.277590)",
        "(0.307620, 1.077168, 0.260618)",
        "(0.308331, 1.073239, 0.243613)",
        "(0.308771, 1.071907, 0.235129)",
        "(0.309648, 1.070081, 0.218178)",
        "(0.310787, 1.069631, 0.201463)",
        "(0.312987, 1.070891, 0.185660)",
        "(0.314392, 1.073555, 0.170731)",
        "(0.314749, 1.075504, 0.163722)",
        "(0.315152, 1.080273, 0.150312)",
        "(0.315053, 1.086125, 0.137725)",
        "(0.314500, 1.093047, 0.125886)",
        "(0.313638, 1.101174, 0.114901)",
        "(0.313046, 1.105793, 0.109832)",
        "(0.311162, 1.115736, 0.100274)",
        "(0.308485, 1.126878, 0.091949)",
        "(0.304695, 1.139042, 0.085104)",
        "(0.300362, 1.152206, 0.079681)",
        "(0.298354, 1.159408, 0.077630)",
        "(0.294125, 1.174279, 0.074336)",
        "(0.289674, 1.189813, 0.072004)",
        "(0.285088, 1.205750, 0.070437)",
        "(0.280559, 1.221901, 0.069616)",
        "(0.278376, 1.230066, 0.069471)",
        "(0.274280, 1.246568, 0.069827)",
        "(0.270773, 1.263181, 0.070623)",
        "(0.267701, 1.279715, 0.071660)",
        "(0.264869, 1.295937, 0.072629)",
        "(0.263470, 1.303855, 0.073022)",
        "(0.260977, 1.319481, 0.074072)",
        "(0.259384, 1.335464, 0.076185)",
        "(0.258316, 1.351408, 0.078539)",
        "(0.257412, 1.366871, 0.080595)",
        "(0.256961, 1.374491, 0.081630)",
        "(0.256046, 1.389491, 0.083934)",
        "(0.255448, 1.404434, 0.086987)",
        "(0.255483, 1.419359, 0.090904)",
        "(0.255806, 1.433524, 0.095059)",
        "(0.255988, 1.440197, 0.097175)",
        "(0.256303, 1.453033, 0.101745)",
        "(0.256368, 1.464820, 0.106962)",
        "(0.256351, 1.475619, 0.112917)",
        "(0.257024, 1.485982, 0.119104)",
        "(0.257325, 1.490757, 0.122301)",
        "(0.257900, 1.499753, 0.128949)",
        "(0.258529, 1.508001, 0.135855)",
        "(0.259089, 1.515405, 0.142865)",
        "(0.259263, 1.522110, 0.149715)",
        "(0.259209, 1.525157, 0.153057)",
        "(0.259120, 1.530805, 0.159766)",
        "(0.259137, 1.535784, 0.166338)",
        "(0.259278, 1.539956, 0.172784)",
        "(0.259498, 1.543465, 0.179223)",
        "(0.259654, 1.544951, 0.182411)",
        "(0.260049, 1.547609, 0.188726)",
        "(0.260583, 1.549814, 0.194996)",
        "(0.261076, 1.551591, 0.201152)",
        "(0.261580, 1.552962, 0.207232)",
        "(0.261802, 1.553468, 0.210267)",
        "(0.262108, 1.554396, 0.216356)",
        "(0.262246, 1.555043, 0.222513)",
        "(0.262375, 1.555427, 0.228792)",
        "(0.262456, 1.555608, 0.235124)",
        "(0.262454, 1.555644, 0.238319)",
        "(0.262459, 1.555670, 0.244658)",
        "(0.262479, 1.555524, 0.250863)",
        "(0.262603, 1.555191, 0.256935)",
        "(0.262833, 1.554732, 0.262816)",
        "(0.262958, 1.554435, 0.265660)",
        "(0.263280, 1.553780, 0.271204)",
        "(0.263636, 1.553029, 0.276616)",
        "(0.263874, 1.552254, 0.281713)",
        "(0.264031, 1.551426, 0.286410)",
        "(0.264165, 1.551017, 0.288619)",
        "(0.264568, 1.550245, 0.292911)",
        "(0.265032, 1.549572, 0.297024)",
        "(0.265334, 1.549055, 0.300896)",
        "(0.265555, 1.548702, 0.304487)",
        "(0.265673, 1.548590, 0.306167)",
        "(0.266065, 1.548422, 0.309407)",
        "(0.266782, 1.548281, 0.312465)",
        "(0.267628, 1.548104, 0.315372)",
        "(0.268435, 1.547863, 0.318133)",
        "(0.268918, 1.547782, 0.319540)",
        "(0.270064, 1.547608, 0.322388)",
        "(0.271224, 1.547282, 0.325163)",
        "(0.272423, 1.546807, 0.327992)",
        "(0.273514, 1.546056, 0.330827)",
        "(0.274013, 1.545594, 0.332218)",
        "(0.274949, 1.544622, 0.335017)",
        "(0.275858, 1.543551, 0.337772)",
        "(0.276638, 1.542314, 0.340576)",
        "(0.277358, 1.540932, 0.343501)",
        "(0.277725, 1.540192, 0.344974)",
        "(0.278502, 1.538624, 0.348048)",
        "(0.279222, 1.536848, 0.351304)",
        "(0.279871, 1.534960, 0.354815)",
        "(0.281669, 1.534327, 0.358951)",
        "(0.282447, 1.533882, 0.361079)",
        "(0.283157, 1.532035, 0.365329)",
        "(0.283889, 1.530080, 0.369790)",
        "(0.284644, 1.528210, 0.374521)",
        "(0.285468, 1.526520, 0.379444)",
        "(0.285936, 1.525742, 0.381995)",
        "(0.286939, 1.524262, 0.387154)",
        "(0.287972, 1.522896, 0.392312)",
        "(0.289093, 1.521699, 0.397320)",
        "(0.290465, 1.520671, 0.402026)",
        "(0.291175, 1.520196, 0.404277)",
        "(0.292615, 1.519282, 0.408530)",
        "(0.294012, 1.518390, 0.412309)",
        "(0.295334, 1.517487, 0.415636)",
        "(0.296683, 1.516661, 0.418436)",
        "(0.297340, 1.516251, 0.419632)",
        "(0.298572, 1.515332, 0.421728)",
        "(0.299635, 1.514262, 0.423315)",
        "(0.300436, 1.513080, 0.424594)",
        "(0.301163, 1.511801, 0.425669)",
        "(0.301499, 1.511104, 0.426150)",
        "(0.302059, 1.509616, 0.427131)",
        "(0.302773, 1.508068, 0.428176)",
        "(0.303409, 1.506378, 0.429351)",
        "(0.304104, 1.504531, 0.430608)",
        "(0.304425, 1.503530, 0.431305)",
        "(0.304973, 1.501374, 0.432803)",
        "(0.305485, 1.499207, 0.434385)",
        "(0.306063, 1.497099, 0.435992)",
        "(0.306517, 1.494914, 0.437589)",
        "(0.306762, 1.493926, 0.438357)",
        "(0.307154, 1.492046, 0.439880)",
        "(0.307465, 1.490460, 0.441350)",
        "(0.307699, 1.489190, 0.442674)",
        "(0.307882, 1.488260, 0.443837)",
        "(0.308034, 1.487972, 0.444324)",
        "(0.308419, 1.487626, 0.445223)",
        "(0.308797, 1.487569, 0.445929)",
        "(0.309278, 1.487828, 0.446445)",
        "(0.309781, 1.488235, 0.446641)",
        "(0.310083, 1.488487, 0.446668)",
        "(0.310490, 1.488869, 0.446606)",
        "(0.310698, 1.489213, 0.446258)",
        "(0.310774, 1.489516, 0.445587)",
        "(0.310609, 1.489685, 0.444570)",
        "(0.310522, 1.489764, 0.444082)",
        "(0.310406, 1.489962, 0.443169)",
        "(0.310131, 1.490054, 0.442320)",
        "(0.309998, 1.490188, 0.441672)",
        "(0.309675, 1.490203, 0.441038)",
        "(0.309569, 1.490237, 0.440793)",
        "(0.309378, 1.490335, 0.440416)",
        "(0.308932, 1.490295, 0.440017)",
        "(0.308722, 1.490341, 0.439813)",
        "(0.308331, 1.490224, 0.439554)",
        "(0.308217, 1.490167, 0.439446)",
        "(0.308127, 1.490114, 0.439253)",
        "(0.307602, 1.489716, 0.438842)",
        "(0.307040, 1.489190, 0.438450)",
        "(0.306905, 1.488929, 0.438283)",
        "(0.306976, 1.488892, 0.438230)",
        "(0.306734, 1.488487, 0.438028)",
        "(0.306738, 1.488231, 0.437964)",
        "(0.306675, 1.487838, 0.437991)",
        "(0.306681, 1.487464, 0.438181)",
        "(0.306695, 1.487205, 0.438370)",
        "(0.306675, 1.486607, 0.438824)",
        "(0.306686, 1.485860, 0.439445)",
        "(0.306730, 1.485008, 0.440057)",
        "(0.306774, 1.483961, 0.440677)",
        "(0.306854, 1.483388, 0.441039)",
        "(0.306939, 1.481975, 0.441746)",
        "(0.307064, 1.480374, 0.442505)",
        "(0.307052, 1.478577, 0.443279)",
        "(0.307092, 1.476835, 0.444110)",
        "(0.307057, 1.475955, 0.444500)",
        "(0.306842, 1.474128, 0.445249)",
        "(0.306687, 1.472373, 0.445989)",
        "(0.306504, 1.470660, 0.446719)",
        "(0.306413, 1.469136, 0.447489)",
        "(0.306331, 1.468428, 0.447885)",
        "(0.306176, 1.467150, 0.448621)",
        "(0.306029, 1.466032, 0.449369)",
        "(0.305886, 1.465022, 0.450014)",
        "(0.305717, 1.464055, 0.450597)",
        "(0.305620, 1.463556, 0.450847)",
        "(0.305448, 1.462463, 0.451222)",
        "(0.305239, 1.461097, 0.451409)",
        "(0.305001, 1.459424, 0.451405)",
        "(0.304630, 1.457268, 0.451293)",
        "(0.304432, 1.455942, 0.451183)",
        "(0.304035, 1.452775, 0.450911)",
        "(0.303718, 1.448680, 0.450525)",
        "(0.303431, 1.443435, 0.449973)",
        "(0.303128, 1.436982, 0.449230)",
        "(0.302952, 1.433242, 0.448822)",
        "(0.302741, 1.425078, 0.447976)",
        "(0.302793, 1.415758, 0.446886)",
        "(0.302857, 1.405117, 0.445308)",
        "(0.302605, 1.393087, 0.442934)",
        "(0.302384, 1.386492, 0.441357)",
        "(0.302170, 1.372726, 0.437500)",
        "(0.302288, 1.358201, 0.432650)",
        "(0.302553, 1.342981, 0.426859)",
        "(0.302553, 1.326998, 0.420282)",
        "(0.302613, 1.318844, 0.416705)",
        "(0.303100, 1.302521, 0.409167)",
        "(0.303735, 1.286028, 0.401036)",
        "(0.304257, 1.269467, 0.392407)",
        "(0.304749, 1.253096, 0.383452)",
        "(0.305146, 1.245132, 0.378865)",
        "(0.305797, 1.229368, 0.369470)",
        "(0.306480, 1.214115, 0.359516)",
        "(0.307198, 1.199415, 0.348723)",
        "(0.308369, 1.185635, 0.337375)",
        "(0.309108, 1.179160, 0.331600)",
        "(0.310093, 1.166464, 0.319710)",
        "(0.310760, 1.154603, 0.307345)",
        "(0.311234, 1.143740, 0.294456)",
        "(0.311572, 1.134350, 0.281197)",
        "(0.311721, 1.130419, 0.274496)",
        "(0.311644, 1.123759, 0.260852)",
        "(0.311695, 1.119480, 0.246922)",
        "(0.311409, 1.117538, 0.232476)",
        "(0.311142, 1.118196, 0.217789)",
        "(0.310833, 1.119437, 0.210398)",
        "(0.309883, 1.123035, 0.195726)",
        "(0.308524, 1.127986, 0.181905)",
        "(0.305938, 1.134093, 0.167856)",
        "(0.303400, 1.141878, 0.154853)",
        "(0.302097, 1.146459, 0.148773)",
        "(0.299392, 1.156464, 0.137089)",
        "(0.296957, 1.167695, 0.126204)",
        "(0.295028, 1.180430, 0.116501)",
        "(0.292831, 1.194234, 0.108088)",
        "(0.291591, 1.201569, 0.104426)",
        "(0.288871, 1.216826, 0.097941)",
        "(0.285815, 1.232702, 0.092623)",
        "(0.283012, 1.249004, 0.088339)",
        "(0.279114, 1.265007, 0.085219)",
        "(0.277606, 1.273103, 0.084017)",
        "(0.275745, 1.289430, 0.081924)",
        "(0.274179, 1.305285, 0.080482)",
        "(0.273052, 1.320654, 0.079624)",
        "(0.272393, 1.335626, 0.079280)",
        "(0.272206, 1.342981, 0.079268)",
        "(0.271847, 1.357115, 0.079775)",
        "(0.271738, 1.370827, 0.080816)",
        "(0.272139, 1.384237, 0.082355)",
        "(0.272672, 1.397217, 0.084525)",
        "(0.272993, 1.403573, 0.085930)",
        "(0.273349, 1.415735, 0.089510)",
        "(0.274066, 1.427547, 0.094063)",
        "(0.274881, 1.438843, 0.099441)",
        "(0.275737, 1.449286, 0.105603)",
        "(0.276275, 1.454250, 0.108976)",
        "(0.277244, 1.463636, 0.116014)",
        "(0.278032, 1.472077, 0.123467)",
        "(0.278746, 1.479514, 0.131315)",
        "(0.279235, 1.486043, 0.139559)",
        "(0.279445, 1.488942, 0.143825)",
        "(0.279834, 1.494267, 0.152497)",
        "(0.280090, 1.498632, 0.161374)",
        "(0.280298, 1.502062, 0.170461)",
        "(0.280613, 1.504490, 0.179738)",
        "(0.280823, 1.505268, 0.184521)",
        "(0.281217, 1.506205, 0.194192)",
        "(0.281634, 1.506160, 0.203934)",
        "(0.281982, 1.505150, 0.213765)",
        "(0.282235, 1.503220, 0.223755)",
        "(0.282294, 1.501835, 0.228775)",
        "(0.282311, 1.498587, 0.238904)",
        "(0.282328, 1.494622, 0.249202)",
        "(0.282250, 1.490030, 0.259576)",
        "(0.282162, 1.484876, 0.269859)",
        "(0.282165, 1.482060, 0.274928)",
        "(0.282452, 1.476176, 0.284904)",
        "(0.282955, 1.470039, 0.294588)",
        "(0.283705, 1.463613, 0.303951)",
        "(0.284702, 1.456698, 0.312789)",
        "(0.285334, 1.452999, 0.316944)",
        "(0.286747, 1.445277, 0.324927)",
        "(0.288449, 1.437229, 0.332089)",
        "(0.290337, 1.428779, 0.338269)",
        "(0.292225, 1.419889, 0.343421)",
        "(0.293142, 1.415245, 0.345525)",
        "(0.294877, 1.405590, 0.349129)",
        "(0.296438, 1.395205, 0.351487)",
        "(0.297906, 1.384507, 0.353123)",
        "(0.299200, 1.373602, 0.353964)",
        "(0.299687, 1.368013, 0.354120)",
        "(0.300530, 1.356761, 0.354172)",
        "(0.301399, 1.345513, 0.353839)",
        "(0.302212, 1.334266, 0.353280)",
        "(0.303087, 1.323123, 0.352478)",
        "(0.303519, 1.317601, 0.352009)",
        "(0.304429, 1.306644, 0.350917)",
        "(0.305397, 1.295936, 0.349509)",
        "(0.306408, 1.285380, 0.347698)",
        "(0.307553, 1.274979, 0.345408)",
        "(0.308129, 1.269778, 0.344026)",
        "(0.309246, 1.259440, 0.340863)",
        "(0.310186, 1.249264, 0.336791)",
        "(0.310785, 1.239109, 0.331457)",
        "(0.311176, 1.228959, 0.323890)",
        "(0.311348, 1.223954, 0.319302)",
        "(0.311668, 1.214071, 0.309026)",
        "(0.312088, 1.204637, 0.297414)",
        "(0.312454, 1.195626, 0.284765)",
        "(0.312839, 1.187256, 0.271466)",
        "(0.313083, 1.183460, 0.264638)",
        "(0.313710, 1.176619, 0.250950)",
        "(0.314555, 1.170987, 0.237344)",
        "(0.315425, 1.166583, 0.224020)",
        "(0.316290, 1.163336, 0.210967)",
        "(0.316758, 1.162191, 0.204496)",
        "(0.317729, 1.160529, 0.191868)",
        "(0.318732, 1.159888, 0.179902)",
        "(0.319837, 1.160137, 0.168586)",
        "(0.321010, 1.161119, 0.158141)",
        "(0.321440, 1.161830, 0.153377)",
        "(0.322195, 1.163555, 0.144683)",
        "(0.322626, 1.165798, 0.137216)",
        "(0.322974, 1.168096, 0.131093)",
        "(0.323289, 1.170427, 0.126404)",
        "(0.323347, 1.171582, 0.124564)",
        "(0.323308, 1.173986, 0.122444)",
        "(0.323136, 1.176265, 0.121435)",
        "(0.322890, 1.178225, 0.121367)",
        "(0.322688, 1.179767, 0.121913)",
        "(0.322638, 1.180416, 0.122379)",
        "(0.322670, 1.181484, 0.123388)",
        "(0.322748, 1.182166, 0.124450)",
        "(0.322939, 1.182714, 0.125591)",
        "(0.323200, 1.183138, 0.126723)",
        "(0.323343, 1.183306, 0.127243)",
        "(0.323568, 1.183556, 0.128286)",
        "(0.323772, 1.183712, 0.129272)",
        "(0.323952, 1.183748, 0.130128)",
        "(0.324088, 1.183646, 0.130807)",
        "(0.324188, 1.183589, 0.131083)",
        "(0.324283, 1.183404, 0.131543)",
        "(0.324299, 1.183178, 0.131825)",
        "(0.324253, 1.182887, 0.131922)",
        "(0.324255, 1.182735, 0.131821)",
        "(0.324268, 1.182674, 0.131811)",
        "(0.324245, 1.182538, 0.131761)",
        "(0.324231, 1.182447, 0.131647)",
        "(0.324096, 1.182297, 0.131531)",
        "(0.323869, 1.182236, 0.131386)",
        "(0.323772, 1.182253, 0.131312)",
        "(0.323403, 1.182442, 0.131076)",
        "(0.323037, 1.182859, 0.130717)",
        "(0.322574, 1.183634, 0.130148)",
        "(0.321972, 1.184939, 0.129195)",
        "(0.321702, 1.185578, 0.128712)",
        "(0.321034, 1.186972, 0.127560)",
        "(0.320301, 1.188641, 0.126128)",
        "(0.319493, 1.190571, 0.124374)",
        "(0.318546, 1.192730, 0.122269)",
        "(0.318006, 1.193931, 0.121078)",
        "(0.316741, 1.196523, 0.118485)",
        "(0.315275, 1.199348, 0.115524)",
        "(0.313620, 1.202478, 0.112238)",
        "(0.311924, 1.206123, 0.108698)",
        "(0.311167, 1.208271, 0.106828)",
        "(0.309663, 1.213013, 0.102866)",
        "(0.308042, 1.218296, 0.098688)",
        "(0.306345, 1.224030, 0.094493)",
        "(0.304607, 1.230113, 0.090422)",
        "(0.303767, 1.233350, 0.088486)",
        "(0.302048, 1.240025, 0.084782)",
        "(0.300268, 1.246896, 0.081494)",
        "(0.298679, 1.254003, 0.078727)",
        "(0.297426, 1.261265, 0.076490)",
        "(0.296975, 1.264882, 0.075578)",
        "(0.296278, 1.271928, 0.074021)",
        "(0.295636, 1.278507, 0.072787)",
        "(0.295194, 1.284543, 0.071898)",
        "(0.294806, 1.290333, 0.071758)",
        "(0.294473, 1.292874, 0.072069)",
        "(0.293907, 1.297353, 0.072538)",
        "(0.294078, 1.301303, 0.072608)",
        "(0.294664, 1.304936, 0.072818)",
        "(0.294437, 1.307517, 0.072882)",
        "(0.294349, 1.308614, 0.072808)",
        "(0.294210, 1.310618, 0.072641)",
        "(0.293963, 1.312286, 0.072395)",
        "(0.293558, 1.313783, 0.072241)",
        "(0.292984, 1.315264, 0.072211)",
        "(0.292620, 1.316025, 0.072209)",
        "(0.291741, 1.317703, 0.072241)",
        "(0.290713, 1.319672, 0.072366)",
        "(0.289544, 1.322109, 0.072692)",
        "(0.288318, 1.325149, 0.073277)",
        "(0.287629, 1.326887, 0.073620)",
        "(0.286133, 1.330701, 0.074257)",
        "(0.284510, 1.335079, 0.074826)",
        "(0.282771, 1.339895, 0.075354)",
        "(0.280981, 1.345106, 0.075796)",
        "(0.280136, 1.347857, 0.075966)",
        "(0.278539, 1.353542, 0.076305)",
        "(0.277013, 1.359422, 0.076548)",
        "(0.275688, 1.365542, 0.076768)",
        "(0.274535, 1.371850, 0.077019)",
        "(0.274021, 1.375030, 0.077093)",
        "(0.272922, 1.381348, 0.077197)",
        "(0.271683, 1.387592, 0.077217)",
        "(0.270486, 1.393808, 0.077273)",
        "(0.269614, 1.400205, 0.077549)",
        "(0.269170, 1.403388, 0.077670)",
        "(0.268199, 1.409823, 0.077941)",
        "(0.267294, 1.416496, 0.078341)",
        "(0.266370, 1.423234, 0.078728)",
        "(0.265599, 1.430051, 0.079064)",
        "(0.265290, 1.433542, 0.079308)",
        "(0.264637, 1.440630, 0.079918)",
        "(0.264121, 1.447875, 0.080681)",
        "(0.263662, 1.455148, 0.081581)",
        "(0.263053, 1.462215, 0.082696)",
        "(0.262744, 1.465769, 0.083406)",
        "(0.262525, 1.473120, 0.085186)",
        "(0.262667, 1.480701, 0.087398)",
        "(0.262840, 1.488217, 0.089948)",
        "(0.262941, 1.495697, 0.093050)",
        "(0.263086, 1.499384, 0.094898)",
        "(0.263507, 1.506622, 0.099110)",
        "(0.263810, 1.513525, 0.104187)",
        "(0.263874, 1.520039, 0.109881)",
        "(0.263883, 1.526032, 0.116214)",
        "(0.263889, 1.528772, 0.119687)",
        "(0.263919, 1.533866, 0.127182)",
        "(0.263934, 1.538268, 0.135417)",
        "(0.263974, 1.542058, 0.144480)",
        "(0.264246, 1.545197, 0.154456)",
        "(0.264458, 1.546409, 0.159746)",
        "(0.265019, 1.548252, 0.170669)",
        "(0.265579, 1.549278, 0.182172)",
        "(0.266019, 1.549501, 0.194135)",
        "(0.266416, 1.548793, 0.206552)",
        "(0.266637, 1.548003, 0.212940)",
        "(0.267144, 1.545874, 0.225878)",
        "(0.267751, 1.542900, 0.239111)",
        "(0.268410, 1.539051, 0.252483)",
        "(0.269003, 1.534163, 0.265924)",
        "(0.269316, 1.531329, 0.272664)",
        "(0.270189, 1.525147, 0.286099)",
        "(0.271594, 1.518170, 0.299327)",
        "(0.273296, 1.510366, 0.312127)",
        "(0.274999, 1.501719, 0.324347)",
        "(0.275872, 1.497125, 0.330191)",
        "(0.277398, 1.487568, 0.341404)",
        "(0.278701, 1.477825, 0.351974)",
        "(0.279923, 1.468354, 0.361844)",
        "(0.281180, 1.459392, 0.371029)",
        "(0.281923, 1.455218, 0.375289)",
        "(0.283342, 1.447495, 0.383435)",
        "(0.284528, 1.440691, 0.390836)",
        "(0.285529, 1.434711, 0.397233)",
        "(0.286623, 1.429550, 0.402665)",
        "(0.287219, 1.427339, 0.405006)",
        "(0.288198, 1.423309, 0.409056)",
        "(0.288843, 1.419816, 0.412087)",
        "(0.289365, 1.416718, 0.414358)",
        "(0.289899, 1.414298, 0.415717)",
        "(0.290115, 1.413244, 0.416224)",
        "(0.290456, 1.411375, 0.416965)",
        "(0.290684, 1.409825, 0.417272)",
        "(0.290775, 1.408532, 0.417333)",
        "(0.290927, 1.407557, 0.417265)",
        "(0.290913, 1.407124, 0.417163)",
        "(0.290798, 1.406356, 0.416943)",
        "(0.290620, 1.405688, 0.416728)",
        "(0.290489, 1.405262, 0.416546)",
        "(0.290176, 1.404698, 0.416204)",
        "(0.290071, 1.404538, 0.416024)",
        "(0.289838, 1.404280, 0.415708)",
        "(0.289444, 1.403938, 0.415223)",
        "(0.289198, 1.403700, 0.414694)",
        "(0.289143, 1.403545, 0.414133)",
        "(0.289121, 1.403439, 0.413751)",
        "(0.288990, 1.403161, 0.412965)",
        "(0.288957, 1.402924, 0.412299)",
        "(0.289057, 1.402738, 0.411939)",
        "(0.289278, 1.402530, 0.411729)",
        "(0.289417, 1.402407, 0.411702)",
        "(0.289541, 1.401924, 0.411673)",
        "(0.289713, 1.401197, 0.411838)",
        "(0.290049, 1.400438, 0.412252)",
        "(0.290200, 1.399180, 0.412799)",
        "(0.290372, 1.398553, 0.413078)",
        "(0.290713, 1.397056, 0.413665)",
        "(0.291064, 1.395149, 0.414261)",
        "(0.291635, 1.392839, 0.414849)",
        "(0.292232, 1.389947, 0.415372)",
        "(0.292583, 1.388243, 0.415596)",
        "(0.293435, 1.384478, 0.415949)",
        "(0.294163, 1.379936, 0.416109)",
        "(0.295067, 1.374660, 0.416185)",
        "(0.295967, 1.368474, 0.416157)",
        "(0.296463, 1.364992, 0.416125)",
        "(0.297413, 1.357406, 0.415900)",
        "(0.298227, 1.348842, 0.415472)",
        "(0.298940, 1.339214, 0.414868)",
        "(0.299925, 1.328602, 0.413783)",
        "(0.300477, 1.322927, 0.413079)",
        "(0.301256, 1.310889, 0.411574)",
        "(0.301884, 1.298062, 0.409779)",
        "(0.302713, 1.284653, 0.407553)",
        "(0.303213, 1.270615, 0.405290)",
        "(0.303397, 1.263408, 0.404212)",
        "(0.303942, 1.249009, 0.401988)",
        "(0.304500, 1.234283, 0.399442)",
        "(0.305204, 1.219222, 0.396303)",
        "(0.306174, 1.204186, 0.392742)",
        "(0.306720, 1.196738, 0.390745)",
        "(0.307646, 1.181869, 0.386490)",
        "(0.308735, 1.167264, 0.381655)",
        "(0.309489, 1.152848, 0.376131)",
        "(0.310435, 1.139123, 0.369570)",
        "(0.310912, 1.132554, 0.365760)",
        "(0.311686, 1.119861, 0.357703)",
        "(0.312552, 1.108366, 0.349347)",
        "(0.313119, 1.097802, 0.340381)",
        "(0.313491, 1.088138, 0.330078)",
        "(0.313700, 1.083748, 0.324374)",
        "(0.313955, 1.075547, 0.312359)",
        "(0.314307, 1.068778, 0.300068)",
        "(0.314367, 1.063261, 0.287371)",
        "(0.314469, 1.058771, 0.273813)",
        "(0.314570, 1.056983, 0.266667)",
        "(0.314652, 1.054031, 0.252116)",
        "(0.314987, 1.052183, 0.237481)",
        "(0.315209, 1.051139, 0.222998)",
        "(0.315672, 1.051030, 0.209206)",
        "(0.315864, 1.051322, 0.202692)",
        "(0.316612, 1.052601, 0.190491)",
        "(0.317427, 1.054810, 0.179334)",
        "(0.317673, 1.057487, 0.169485)",
        "(0.317350, 1.060499, 0.161058)",
        "(0.317107, 1.062563, 0.158199)",
        "(0.316665, 1.066540, 0.152601)",
        "(0.316077, 1.070142, 0.148346)",
        "(0.315643, 1.073401, 0.145437)",
        "(0.315539, 1.076282, 0.143765)",
        "(0.315579, 1.077493, 0.143377)",
        "(0.315821, 1.079530, 0.143130)",
        "(0.316200, 1.081002, 0.143689)",
        "(0.316598, 1.081968, 0.145037)",
        "(0.316983, 1.082650, 0.147135)",
        "(0.317149, 1.082857, 0.148429)",
        "(0.317509, 1.083057, 0.151204)",
        "(0.317946, 1.083031, 0.154186)",
        "(0.318401, 1.082846, 0.157229)",
        "(0.318880, 1.082552, 0.160286)",
        "(0.319125, 1.082364, 0.161810)",
        "(0.319585, 1.081884, 0.164775)",
        "(0.320078, 1.081327, 0.167555)",
        "(0.320481, 1.080613, 0.170042)",
        "(0.320847, 1.079938, 0.172264)",
        "(0.321016, 1.079643, 0.173252)",
        "(0.321291, 1.079008, 0.174970)",
        "(0.321583, 1.078282, 0.176234)",
        "(0.321924, 1.077586, 0.177075)",
        "(0.322136, 1.076920, 0.177475)",
        "(0.322213, 1.076654, 0.177581)",
        "(0.322296, 1.076219, 0.177691)",
        "(0.322227, 1.075901, 0.177587)",
        "(0.322059, 1.075779, 0.177438)",
        "(0.321619, 1.076219, 0.177458)",
        "(0.321116, 1.077005, 0.177684)",
        "(0.319629, 1.080311, 0.178856)",
        "(0.317125, 1.087167, 0.181535)",
        "(0.313410, 1.098916, 0.186161)",
        "(0.308688, 1.116089, 0.192527)",
        "(0.305925, 1.126675, 0.196214)",
        "(0.300182, 1.149897, 0.203922)",
        "(0.293944, 1.175878, 0.212020)",
        "(0.287604, 1.203874, 0.220461)",
        "(0.282300, 1.233385, 0.229271)",
        "(0.280393, 1.248699, 0.233728)",
        "(0.277857, 1.279423, 0.242737)",
        "(0.276182, 1.308865, 0.251255)",
        "(0.273672, 1.338148, 0.259786)",
        "(0.272147, 1.366278, 0.268339)",
        "(0.272045, 1.379955, 0.272618)",
        "(0.272797, 1.406692, 0.280990)",
        "(0.275762, 1.431808, 0.288695)",
        "(0.279643, 1.455167, 0.295799)",
        "(0.284399, 1.476231, 0.302142)",
        "(0.286895, 1.485733, 0.305073)",
        "(0.292113, 1.503034, 0.310502)",
        "(0.297389, 1.517325, 0.315316)",
        "(0.301961, 1.528543, 0.319788)",
        "(0.306064, 1.537127, 0.323839)",
        "(0.308094, 1.540416, 0.325618)",
        "(0.311575, 1.545525, 0.328790)",
        "(0.314214, 1.548773, 0.331425)",
        "(0.316029, 1.550403, 0.333624)",
        "(0.317202, 1.550843, 0.335508)",
        "(0.317542, 1.550621, 0.336302)",
        "(0.317795, 1.549609, 0.337618)",
        "(0.317428, 1.547821, 0.338694)",
        "(0.316475, 1.545610, 0.339806)",
        "(0.315350, 1.543305, 0.340976)",
        "(0.314783, 1.542145, 0.341610)",
        "(0.313760, 1.539953, 0.342887)",
        "(0.312706, 1.538071, 0.344286)",
        "(0.311570, 1.536521, 0.345724)",
        "(0.310543, 1.535287, 0.347000)",
        "(0.310132, 1.534806, 0.347528)",
        "(0.309502, 1.534096, 0.348398)",
        "(0.309025, 1.533716, 0.349009)",
        "(0.308821, 1.533625, 0.349230)",
        "(0.308910, 1.533761, 0.349150)",
        "(0.308835, 1.533798, 0.349242)",
        "(0.308913, 1.534140, 0.349302)",
        "(0.309211, 1.534831, 0.349258)",
        "(0.309429, 1.535325, 0.349098)",
        "(0.309472, 1.535688, 0.348857)",
        "(0.309442, 1.535828, 0.348703)",
        "(0.309306, 1.535991, 0.348391)",
        "(0.308980, 1.535975, 0.347993)",
        "(0.308452, 1.535682, 0.347548)",
        "(0.307556, 1.535129, 0.347183)",
        "(0.307049, 1.534789, 0.347037)",
        "(0.306115, 1.534068, 0.346737)",
        "(0.305242, 1.533340, 0.346522)",
        "(0.304414, 1.532696, 0.346502)",
        "(0.303777, 1.532297, 0.346601)",
        "(0.303499, 1.532157, 0.346673)",
        "(0.302946, 1.531922, 0.346857)",
        "(0.302447, 1.531738, 0.347009)",
        "(0.302127, 1.531629, 0.347050)",
        "(0.301804, 1.531479, 0.347004)",
        "(0.301633, 1.531396, 0.346965)",
        "(0.301383, 1.531253, 0.346864)",
        "(0.301204, 1.531084, 0.346747)",
        "(0.301108, 1.530982, 0.346710)",
        "(0.300982, 1.530874, 0.346701)",
        "(0.300954, 1.530861, 0.346745)",
        "(0.300716, 1.530740, 0.347180)",
        "(0.300854, 1.530848, 0.348557)",
        "(0.301583, 1.531157, 0.350648)",
        "(0.302768, 1.531362, 0.353803)",
        "(0.303513, 1.531342, 0.355750)",
        "(0.304940, 1.530716, 0.360107)",
        "(0.306218, 1.529050, 0.365217)",
        "(0.307401, 1.526130, 0.371131)",
        "(0.308503, 1.521866, 0.377660)",
        "(0.308944, 1.519108, 0.381171)",
        "(0.309633, 1.512510, 0.388537)",
        "(0.310211, 1.504318, 0.396383)",
        "(0.310665, 1.494350, 0.404541)",
        "(0.311098, 1.482516, 0.412820)",
        "(0.311302, 1.475852, 0.417011)",
        "(0.311507, 1.461388, 0.425412)",
        "(0.311669, 1.445249, 0.433614)",
        "(0.312084, 1.427508, 0.441307)",
        "(0.312712, 1.408183, 0.448365)",
        "(0.313057, 1.397851, 0.451480)",
        "(0.313658, 1.376229, 0.456856)",
        "(0.314091, 1.353383, 0.460915)",
        "(0.314580, 1.329628, 0.463353)",
        "(0.315330, 1.305312, 0.463773)",
        "(0.315765, 1.293015, 0.463012)",
        "(0.316755, 1.268812, 0.460006)",
        "(0.318140, 1.245392, 0.454877)",
        "(0.319745, 1.222757, 0.447925)",
        "(0.320986, 1.200939, 0.439396)",
        "(0.321428, 1.190425, 0.434534)",
        "(0.322155, 1.170220, 0.423887)",
        "(0.322590, 1.150990, 0.411690)",
        "(0.322457, 1.132814, 0.397299)",
        "(0.321834, 1.115670, 0.381637)",
        "(0.321464, 1.107866, 0.373403)",
        "(0.320667, 1.093657, 0.356273)",
        "(0.319419, 1.081639, 0.337572)",
        "(0.317828, 1.071969, 0.317457)",
        "(0.316041, 1.064713, 0.296622)",
        "(0.315021, 1.062233, 0.285980)",
        "(0.312966, 1.059028, 0.264710)",
        "(0.310533, 1.058039, 0.243285)",
        "(0.307725, 1.059087, 0.222177)",
        "(0.305126, 1.062486, 0.201826)",
        "(0.303889, 1.065268, 0.192211)",
        "(0.301498, 1.072158, 0.173931)",
        "(0.299282, 1.080909, 0.157272)",
        "(0.295552, 1.091174, 0.141957)",
        "(0.291313, 1.103126, 0.128181)",
        "(0.289309, 1.110034, 0.122081)",
        "(0.284505, 1.124646, 0.110869)",
        "(0.278875, 1.140547, 0.101004)",
        "(0.272750, 1.157886, 0.092555)",
        "(0.266422, 1.176849, 0.085647)",
        "(0.263644, 1.187181, 0.082888)",
        "(0.258443, 1.208596, 0.078196)",
        "(0.253644, 1.230751, 0.074691)",
        "(0.248997, 1.253140, 0.072126)",
        "(0.244855, 1.276233, 0.071541)",
        "(0.243373, 1.288151, 0.072308)",
        "(0.241366, 1.311882, 0.074222)",
        "(0.240069, 1.334356, 0.076124)",
        "(0.239556, 1.356386, 0.078894)",
        "(0.239597, 1.377838, 0.082708)",
        "(0.239984, 1.387917, 0.085063)",
        "(0.240847, 1.407462, 0.089878)",
        "(0.242308, 1.425580, 0.095545)",
        "(0.244208, 1.442211, 0.102425)",
        "(0.246567, 1.457762, 0.110216)",
        "(0.247963, 1.464939, 0.114462)",
        "(0.250091, 1.477598, 0.123462)",
        "(0.252513, 1.489111, 0.132981)",
        "(0.254805, 1.499099, 0.143192)",
        "(0.256582, 1.507521, 0.154151)",
        "(0.257250, 1.511090, 0.159933)",
        "(0.258304, 1.517427, 0.171743)",
        "(0.259040, 1.522351, 0.183949)",
        "(0.259532, 1.525835, 0.196633)",
        "(0.260136, 1.527884, 0.209594)",
        "(0.260427, 1.528266, 0.216140)",
        "(0.261037, 1.528141, 0.229214)",
        "(0.261604, 1.526724, 0.242358)",
        "(0.262114, 1.524123, 0.255590)",
        "(0.262741, 1.520445, 0.268951)",
        "(0.263022, 1.518134, 0.275615)",
        "(0.263529, 1.512840, 0.288797)",
        "(0.264050, 1.506485, 0.301876)",
        "(0.264782, 1.498947, 0.314802)",
        "(0.265742, 1.490381, 0.327379)",
        "(0.266375, 1.485516, 0.333423)",
        "(0.267719, 1.474969, 0.345081)",
        "(0.269014, 1.463051, 0.355940)",
        "(0.270174, 1.449590, 0.365713)",
        "(0.271165, 1.434492, 0.374366)",
        "(0.271576, 1.426308, 0.378222)",
        "(0.272357, 1.409157, 0.385261)",
        "(0.273085, 1.390866, 0.391318)",
        "(0.273674, 1.371480, 0.396449)",
        "(0.274293, 1.351144, 0.400704)",
        "(0.274660, 1.340770, 0.402542)",
        "(0.275694, 1.319455, 0.405510)",
        "(0.277272, 1.297745, 0.407577)",
        "(0.279035, 1.275760, 0.408982)",
        "(0.280869, 1.253765, 0.409683)",
        "(0.281968, 1.243015, 0.409666)",
        "(0.284267, 1.222062, 0.408885)",
        "(0.286766, 1.202032, 0.406304)",
        "(0.289444, 1.183172, 0.401304)",
        "(0.292029, 1.165528, 0.393969)",
        "(0.293293, 1.157464, 0.389451)",
        "(0.295670, 1.142817, 0.379474)",
        "(0.297619, 1.130169, 0.367830)",
        "(0.299388, 1.119563, 0.354210)",
        "(0.300819, 1.111040, 0.338569)",
        "(0.301244, 1.107497, 0.330037)",
        "(0.301697, 1.101482, 0.312301)",
        "(0.301435, 1.096962, 0.293746)",
        "(0.300231, 1.094292, 0.274178)",
        "(0.298519, 1.092960, 0.254090)",
        "(0.297551, 1.093057, 0.243814)",
        "(0.295353, 1.094451, 0.223218)",
        "(0.293225, 1.097972, 0.202990)",
        "(0.291358, 1.103724, 0.183515)",
        "(0.288545, 1.111586, 0.164696)",
        "(0.287168, 1.116550, 0.155662)",
        "(0.283912, 1.127876, 0.138395)",
        "(0.280592, 1.141418, 0.122665)",
        "(0.276793, 1.156760, 0.108755)",
        "(0.272666, 1.173846, 0.096738)",
        "(0.270608, 1.182963, 0.091420)",
        "(0.266453, 1.202657, 0.082848)",
        "(0.262307, 1.223371, 0.076061)",
        "(0.258396, 1.245210, 0.070962)",
        "(0.254846, 1.267905, 0.067420)",
        "(0.253241, 1.279389, 0.066066)",
        "(0.250675, 1.302685, 0.064797)",
        "(0.248733, 1.325996, 0.064673)",
        "(0.247527, 1.349349, 0.066327)",
        "(0.247073, 1.371614, 0.068779)",
        "(0.247142, 1.382263, 0.070257)",
        "(0.247883, 1.402890, 0.074297)",
        "(0.249399, 1.422358, 0.079832)",
        "(0.251578, 1.440344, 0.086608)",
        "(0.254441, 1.456698, 0.094646)",
        "(0.256126, 1.464128, 0.099183)",
        "(0.259469, 1.477615, 0.108727)",
        "(0.262764, 1.489222, 0.118949)",
        "(0.265890, 1.498179, 0.130055)",
        "(0.268549, 1.505119, 0.141745)",
        "(0.269709, 1.507654, 0.147827)",
        "(0.271606, 1.511375, 0.160300)",
        "(0.272786, 1.513075, 0.173458)",
        "(0.273562, 1.512863, 0.187376)",
        "(0.274262, 1.510865, 0.202102)",
        "(0.274610, 1.509148, 0.209720)",
        "(0.275185, 1.504764, 0.225196)",
        "(0.275456, 1.498913, 0.240958)",
        "(0.275258, 1.491727, 0.256879)",
        "(0.274580, 1.483189, 0.272775)",
        "(0.274194, 1.478388, 0.280684)",
        "(0.273628, 1.468053, 0.296359)",
        "(0.273534, 1.456583, 0.311574)",
        "(0.274179, 1.444034, 0.325853)",
        "(0.275224, 1.430283, 0.338577)",
        "(0.275866, 1.422895, 0.344211)",
        "(0.277537, 1.407520, 0.354438)",
        "(0.279239, 1.391082, 0.363254)",
        "(0.281029, 1.373666, 0.370550)",
        "(0.283048, 1.355583, 0.376260)",
        "(0.284100, 1.346405, 0.378541)",
        "(0.286563, 1.328356, 0.382611)",
        "(0.289723, 1.311394, 0.386090)",
        "(0.292891, 1.295933, 0.389248)",
        "(0.295784, 1.282158, 0.392052)",
        "(0.297208, 1.276103, 0.393360)",
        "(0.299948, 1.265347, 0.395994)",
        "(0.302507, 1.256825, 0.398538)",
        "(0.304932, 1.250596, 0.400903)",
        "(0.306898, 1.246060, 0.402820)",
        "(0.307701, 1.244190, 0.403572)",
        "(0.308870, 1.241719, 0.404523)",
        "(0.309826, 1.240263, 0.404892)",
        "(0.310319, 1.239499, 0.404700)",
        "(0.310339, 1.239148, 0.403897)",
        "(0.310160, 1.239020, 0.403320)",
        "(0.309535, 1.238936, 0.401764)",
        "(0.308798, 1.239119, 0.399864)",
        "(0.307785, 1.239301, 0.397736)",
        "(0.306614, 1.239357, 0.395501)",
        "(0.305917, 1.239285, 0.394355)",
        "(0.304632, 1.239135, 0.391959)",
        "(0.303543, 1.239023, 0.389623)",
        "(0.302506, 1.238891, 0.387443)",
        "(0.301585, 1.238779, 0.385580)",
        "(0.301148, 1.238698, 0.384780)",
        "(0.300457, 1.238556, 0.383333)",
        "(0.299874, 1.238380, 0.382009)",
        "(0.299491, 1.238197, 0.380799)",
        "(0.299285, 1.238034, 0.379718)",
        "(0.299257, 1.237969, 0.379266)",
        "(0.299301, 1.237940, 0.378491)",
        "(0.299467, 1.237971, 0.377919)",
        "(0.299843, 1.237976, 0.377583)",
        "(0.300319, 1.237944, 0.377425)",
        "(0.300507, 1.237808, 0.377176)",
        "(0.300920, 1.237422, 0.376762)",
        "(0.301277, 1.236626, 0.376176)",
        "(0.301847, 1.235272, 0.375300)",
        "(0.302330, 1.233468, 0.374158)",
        "(0.302536, 1.232226, 0.373327)",
        "(0.302835, 1.229136, 0.371229)",
        "(0.303057, 1.225146, 0.368573)",
        "(0.303237, 1.220255, 0.365391)",
        "(0.303344, 1.214455, 0.361766)",
        "(0.303317, 1.211235, 0.359862)",
        "(0.303242, 1.204013, 0.355818)",
        "(0.303392, 1.196372, 0.351617)",
        "(0.303613, 1.188139, 0.347080)",
        "(0.303760, 1.179495, 0.342424)",
        "(0.303957, 1.175133, 0.339940)",
        "(0.304325, 1.166294, 0.334583)",
        "(0.304845, 1.157268, 0.328389)",
        "(0.305495, 1.148124, 0.321321)",
        "(0.306130, 1.139158, 0.313448)",
        "(0.306479, 1.134825, 0.309125)",
        "(0.307193, 1.126601, 0.299827)",
        "(0.308085, 1.119211, 0.289630)",
        "(0.308923, 1.112557, 0.278223)",
        "(0.309697, 1.106928, 0.265627)",
        "(0.310184, 1.104706, 0.258901)",
        "(0.311057, 1.101124, 0.245188)",
        "(0.311831, 1.098929, 0.231117)",
        "(0.312196, 1.097925, 0.216712)",
        "(0.312921, 1.098266, 0.202281)",
        "(0.312835, 1.098975, 0.194907)",
        "(0.312235, 1.101307, 0.180103)",
        "(0.310901, 1.105074, 0.165396)",
        "(0.309254, 1.110770, 0.151235)",
        "(0.306829, 1.118395, 0.137768)",
        "(0.305239, 1.122938, 0.131351)",
        "(0.301789, 1.133272, 0.118947)",
        "(0.297922, 1.145580, 0.107611)",
        "(0.293827, 1.160092, 0.097799)",
        "(0.289445, 1.176697, 0.089545)",
        "(0.287053, 1.185642, 0.085964)",
        "(0.282023, 1.204154, 0.079484)",
        "(0.277087, 1.223682, 0.074361)",
        "(0.272503, 1.244328, 0.070749)",
        "(0.267565, 1.265355, 0.068183)",
        "(0.265388, 1.275997, 0.067067)",
        "(0.262276, 1.297448, 0.065417)",
        "(0.259749, 1.318573, 0.064240)",
        "(0.258120, 1.339345, 0.063751)",
        "(0.257330, 1.359683, 0.063844)",
        "(0.257230, 1.369489, 0.063988)",
        "(0.257316, 1.388377, 0.064296)",
        "(0.257916, 1.406271, 0.064976)",
        "(0.258926, 1.423278, 0.066283)",
        "(0.259995, 1.439178, 0.068237)",
        "(0.260299, 1.446519, 0.069639)",
        "(0.261004, 1.460863, 0.073107)",
        "(0.261680, 1.474369, 0.077627)",
        "(0.262212, 1.486894, 0.083362)",
        "(0.262668, 1.498510, 0.090224)",
        "(0.262868, 1.504008, 0.093970)",
        "(0.263210, 1.514119, 0.102325)",
        "(0.263725, 1.523079, 0.111820)",
        "(0.264212, 1.530833, 0.122395)",
        "(0.264499, 1.537443, 0.133677)",
        "(0.264581, 1.540372, 0.139596)",
        "(0.264727, 1.545057, 0.152222)",
        "(0.264812, 1.548278, 0.165617)",
        "(0.265149, 1.550112, 0.179849)",
        "(0.265563, 1.550748, 0.194522)",
        "(0.265718, 1.550420, 0.202008)",
        "(0.266047, 1.548810, 0.217114)",
        "(0.266415, 1.545905, 0.232501)",
        "(0.266860, 1.542050, 0.248098)",
        "(0.267097, 1.537453, 0.263688)",
        "(0.267201, 1.534843, 0.271516)",
        "(0.267752, 1.529043, 0.287285)",
        "(0.268577, 1.522226, 0.302848)",
        "(0.269568, 1.514665, 0.317811)",
        "(0.270798, 1.506105, 0.332241)",
        "(0.271793, 1.501311, 0.339243)",
        "(0.274345, 1.491004, 0.352686)",
        "(0.277540, 1.479448, 0.364556)",
        "(0.280715, 1.466450, 0.374431)",
        "(0.283230, 1.452329, 0.382328)",
        "(0.284313, 1.444974, 0.385707)",
        "(0.286226, 1.429210, 0.390823)",
        "(0.287969, 1.412584, 0.394686)",
        "(0.289547, 1.395618, 0.397328)",
        "(0.291113, 1.378515, 0.398768)",
        "(0.292006, 1.369924, 0.398955)",
        "(0.293882, 1.352544, 0.398575)",
        "(0.295782, 1.334933, 0.396805)",
        "(0.297581, 1.317134, 0.393484)",
        "(0.299552, 1.297989, 0.388730)",
        "(0.300573, 1.288294, 0.386080)",
        "(0.302773, 1.268593, 0.380200)",
        "(0.305336, 1.248849, 0.373963)",
        "(0.307901, 1.229071, 0.367190)",
        "(0.310530, 1.209557, 0.359679)",
        "(0.311820, 1.199834, 0.355547)",
        "(0.314823, 1.181041, 0.346188)",
        "(0.317808, 1.163075, 0.335625)",
        "(0.320426, 1.146287, 0.324377)",
        "(0.323080, 1.131427, 0.312325)",
        "(0.324293, 1.124859, 0.305885)",
        "(0.326480, 1.113096, 0.292149)",
        "(0.328096, 1.103419, 0.276891)",
        "(0.329331, 1.096255, 0.260537)",
        "(0.330268, 1.091904, 0.243315)",
        "(0.330515, 1.090825, 0.234447)",
        "(0.330655, 1.090294, 0.216821)",
        "(0.330565, 1.092475, 0.199798)",
        "(0.329072, 1.096843, 0.183240)",
        "(0.326629, 1.103745, 0.167407)",
        "(0.325170, 1.108426, 0.159845)",
        "(0.321993, 1.119658, 0.145418)",
        "(0.318527, 1.133552, 0.132137)",
        "(0.314198, 1.149398, 0.119840)",
        "(0.308756, 1.166913, 0.108413)",
        "(0.304829, 1.176373, 0.103343)",
        "(0.298747, 1.197722, 0.094790)",
        "(0.294075, 1.222045, 0.088489)",
        "(0.289954, 1.248082, 0.083770)",
        "(0.285934, 1.274820, 0.080489)",
        "(0.283697, 1.288245, 0.079586)",
        "(0.279001, 1.315020, 0.078674)",
        "(0.275167, 1.341920, 0.079284)",
        "(0.272450, 1.368989, 0.081324)",
        "(0.270669, 1.395324, 0.084029)",
        "(0.270065, 1.408085, 0.085378)",
        "(0.269450, 1.432467, 0.088030)",
        "(0.269380, 1.455441, 0.090708)",
        "(0.269545, 1.477244, 0.093481)",
        "(0.269980, 1.497784, 0.095994)",
        "(0.270169, 1.507738, 0.097113)",
        "(0.270196, 1.526433, 0.098974)",
        "(0.269671, 1.543959, 0.100376)",
        "(0.269299, 1.560726, 0.101588)",
        "(0.268603, 1.576312, 0.102763)",
        "(0.268186, 1.583730, 0.103224)",
        "(0.267273, 1.597786, 0.104115)",
        "(0.266304, 1.610748, 0.105152)",
        "(0.265578, 1.622813, 0.106518)",
        "(0.265451, 1.634046, 0.108331)",
        "(0.265476, 1.639420, 0.109372)",
        "(0.265687, 1.649484, 0.112021)",
        "(0.265728, 1.658840, 0.115489)",
        "(0.265719, 1.667745, 0.119639)",
        "(0.266363, 1.676318, 0.124826)",
        "(0.266839, 1.680466, 0.127894)"
    ],
    "leftHandPositions": [
        "(0.430941, 0.737713, -0.093664)",
        "(0.431274, 0.737765, -0.095503)",
        "(0.431545, 0.737804, -0.097291)",
        "(0.431748, 0.737898, -0.099016)",
        "(0.431828, 0.737960, -0.099854)",
        "(0.431923, 0.738073, -0.101474)",
        "(0.431957, 0.738224, -0.102969)",
        "(0.431987, 0.738389, -0.104305)",
        "(0.432015, 0.738563, -0.105515)",
        "(0.432033, 0.738638, -0.106078)",
        "(0.432083, 0.738764, -0.107110)",
        "(0.432204, 0.738822, -0.108037)",
        "(0.432352, 0.738853, -0.108872)",
        "(0.432575, 0.738931, -0.109561)",
        "(0.432716, 0.738980, -0.109853)",
        "(0.432889, 0.739041, -0.110141)",
        "(0.432957, 0.739139, -0.110435)",
        "(0.432824, 0.739424, -0.110863)",
        "(0.432223, 0.739951, -0.111344)",
        "(0.431865, 0.740204, -0.111488)",
        "(0.431059, 0.740817, -0.111761)",
        "(0.430133, 0.741541, -0.112034)",
        "(0.429095, 0.742405, -0.112321)",
        "(0.427950, 0.743394, -0.112684)",
        "(0.427376, 0.743929, -0.112867)",
        "(0.426288, 0.745053, -0.113348)",
        "(0.425343, 0.746192, -0.113947)",
        "(0.424583, 0.747314, -0.114731)",
        "(0.424059, 0.748318, -0.115786)",
        "(0.423857, 0.748789, -0.116397)",
        "(0.423794, 0.749524, -0.117928)",
        "(0.424070, 0.750091, -0.119653)",
        "(0.424739, 0.750501, -0.121543)",
        "(0.425438, 0.751056, -0.123230)",
        "(0.425587, 0.751507, -0.123919)",
        "(0.425332, 0.753029, -0.124878)",
        "(0.424259, 0.755335, -0.125619)",
        "(0.421826, 0.758550, -0.126107)",
        "(0.417342, 0.763353, -0.126472)",
        "(0.414648, 0.766195, -0.126547)",
        "(0.406942, 0.773737, -0.126551)",
        "(0.396216, 0.783642, -0.127081)",
        "(0.382933, 0.795596, -0.128326)",
        "(0.367508, 0.809819, -0.130023)",
        "(0.358885, 0.817853, -0.130898)",
        "(0.340131, 0.835680, -0.132470)",
        "(0.318311, 0.857592, -0.134010)",
        "(0.294800, 0.883634, -0.135378)",
        "(0.271264, 0.913170, -0.136320)",
        "(0.259956, 0.929321, -0.136404)",
        "(0.238570, 0.963572, -0.136178)",
        "(0.219391, 1.001500, -0.135781)",
        "(0.203195, 1.041731, -0.135413)",
        "(0.191168, 1.083000, -0.134374)",
        "(0.186901, 1.103603, -0.133532)",
        "(0.180274, 1.143703, -0.131856)",
        "(0.177024, 1.181919, -0.130216)",
        "(0.177611, 1.216897, -0.128566)",
        "(0.179743, 1.248315, -0.126918)",
        "(0.181404, 1.262251, -0.126107)",
        "(0.185204, 1.287742, -0.124372)",
        "(0.189791, 1.309988, -0.122488)",
        "(0.195157, 1.329364, -0.120574)",
        "(0.201112, 1.345686, -0.118384)",
        "(0.204102, 1.353128, -0.117268)",
        "(0.209807, 1.365845, -0.114806)",
        "(0.215207, 1.375331, -0.111798)",
        "(0.220282, 1.382921, -0.108561)",
        "(0.224879, 1.388429, -0.105152)",
        "(0.227068, 1.390351, -0.103225)",
        "(0.231268, 1.392880, -0.098852)",
        "(0.234664, 1.393909, -0.094021)",
        "(0.237888, 1.393963, -0.088712)",
        "(0.241258, 1.393034, -0.083182)",
        "(0.242770, 1.392423, -0.080398)",
        "(0.245336, 1.390853, -0.074875)",
        "(0.247521, 1.388941, -0.069419)",
        "(0.249423, 1.386842, -0.064079)",
        "(0.250671, 1.384496, -0.059162)",
        "(0.251115, 1.383511, -0.056801)",
        "(0.251808, 1.381302, -0.052271)",
        "(0.252230, 1.379113, -0.047968)",
        "(0.252396, 1.376717, -0.043734)",
        "(0.252542, 1.374291, -0.039642)",
        "(0.252483, 1.373024, -0.037636)",
        "(0.252031, 1.370238, -0.033567)",
        "(0.251393, 1.367534, -0.029676)",
        "(0.250236, 1.365076, -0.026194)",
        "(0.249339, 1.363051, -0.023057)",
        "(0.249164, 1.362322, -0.021754)",
        "(0.249313, 1.361048, -0.019622)",
        "(0.250084, 1.360540, -0.018006)",
        "(0.250497, 1.360156, -0.016450)",
        "(0.250413, 1.360216, -0.015198)",
        "(0.250291, 1.360350, -0.014794)",
        "(0.250029, 1.360828, -0.013887)",
        "(0.249604, 1.362356, -0.013448)",
        "(0.248934, 1.364471, -0.013018)",
        "(0.248168, 1.367345, -0.012607)",
        "(0.247912, 1.368904, -0.012411)",
        "(0.247722, 1.372417, -0.012112)",
        "(0.247764, 1.375916, -0.011705)",
        "(0.247809, 1.379254, -0.011151)",
        "(0.248085, 1.382309, -0.010584)",
        "(0.248249, 1.383716, -0.010293)",
        "(0.248702, 1.386240, -0.009713)",
        "(0.249396, 1.388416, -0.009195)",
        "(0.250299, 1.390224, -0.008752)",
        "(0.251110, 1.391601, -0.008330)",
        "(0.251443, 1.392112, -0.008138)",
        "(0.252101, 1.392919, -0.007768)",
        "(0.252726, 1.393425, -0.007497)",
        "(0.253262, 1.393860, -0.007230)",
        "(0.253412, 1.394256, -0.006728)",
        "(0.253362, 1.394699, -0.006271)",
        "(0.253278, 1.395359, -0.005994)",
        "(0.252813, 1.397013, -0.005498)",
        "(0.251672, 1.399801, -0.004866)",
        "(0.250320, 1.404099, -0.004247)",
        "(0.249624, 1.407088, -0.003912)",
        "(0.248435, 1.414312, -0.003163)",
        "(0.247466, 1.422966, -0.002433)",
        "(0.246136, 1.432975, -0.001770)",
        "(0.244420, 1.443628, -0.001316)",
        "(0.243478, 1.449364, -0.001253)",
        "(0.241616, 1.461185, -0.001569)",
        "(0.240242, 1.473451, -0.002797)",
        "(0.239183, 1.485934, -0.005035)",
        "(0.237712, 1.498315, -0.007886)",
        "(0.237019, 1.504512, -0.009616)",
        "(0.235836, 1.516570, -0.013546)",
        "(0.235019, 1.528400, -0.018166)",
        "(0.234970, 1.539634, -0.023326)",
        "(0.235228, 1.550207, -0.029074)",
        "(0.235533, 1.555268, -0.032132)",
        "(0.236600, 1.564805, -0.038495)",
        "(0.238096, 1.573647, -0.045265)",
        "(0.239960, 1.581704, -0.052417)",
        "(0.242016, 1.588676, -0.060068)",
        "(0.243087, 1.591735, -0.064031)",
        "(0.245027, 1.596988, -0.072153)",
        "(0.246642, 1.601137, -0.080634)",
        "(0.247924, 1.604254, -0.089599)",
        "(0.248768, 1.606378, -0.099194)",
        "(0.248939, 1.606962, -0.104237)",
        "(0.249065, 1.607425, -0.114520)",
        "(0.249147, 1.606869, -0.125197)",
        "(0.249112, 1.605178, -0.136174)",
        "(0.248813, 1.602482, -0.147423)",
        "(0.248609, 1.600638, -0.153085)",
        "(0.248572, 1.596200, -0.164452)",
        "(0.248821, 1.590702, -0.175807)",
        "(0.248815, 1.584281, -0.187218)",
        "(0.248758, 1.576951, -0.198542)",
        "(0.248672, 1.572841, -0.204271)",
        "(0.248672, 1.564276, -0.215564)",
        "(0.248917, 1.554743, -0.226757)",
        "(0.249023, 1.544313, -0.237925)",
        "(0.249195, 1.533482, -0.248996)",
        "(0.249330, 1.527692, -0.254421)",
        "(0.249872, 1.515749, -0.264923)",
        "(0.250440, 1.502801, -0.274636)",
        "(0.250838, 1.488823, -0.283401)",
        "(0.251207, 1.474034, -0.291176)",
        "(0.251283, 1.466467, -0.294874)",
        "(0.251182, 1.450789, -0.301492)",
        "(0.251115, 1.434403, -0.307027)",
        "(0.251225, 1.417503, -0.311495)",
        "(0.251490, 1.400146, -0.314999)",
        "(0.251582, 1.391316, -0.316395)",
        "(0.251849, 1.373708, -0.318697)",
        "(0.252108, 1.356032, -0.320037)",
        "(0.252365, 1.338521, -0.320530)",
        "(0.253139, 1.321274, -0.319714)",
        "(0.253569, 1.312619, -0.319074)",
        "(0.254423, 1.295567, -0.316621)",
        "(0.255635, 1.278702, -0.313567)",
        "(0.257202, 1.262449, -0.309646)",
        "(0.258941, 1.246582, -0.304691)",
        "(0.259713, 1.238760, -0.301960)",
        "(0.261185, 1.223481, -0.295786)",
        "(0.262728, 1.208832, -0.288794)",
        "(0.264347, 1.194961, -0.281012)",
        "(0.265898, 1.182256, -0.272356)",
        "(0.266627, 1.176126, -0.267907)",
        "(0.268012, 1.164694, -0.258400)",
        "(0.269127, 1.154331, -0.248285)",
        "(0.269712, 1.145450, -0.237162)",
        "(0.270058, 1.137847, -0.225347)",
        "(0.270112, 1.134648, -0.219115)",
        "(0.269973, 1.129059, -0.206415)",
        "(0.269751, 1.124861, -0.193383)",
        "(0.269416, 1.122232, -0.179865)",
        "(0.269029, 1.121092, -0.165576)",
        "(0.268849, 1.120987, -0.158374)",
        "(0.268388, 1.121386, -0.144212)",
        "(0.267710, 1.123055, -0.130651)",
        "(0.266440, 1.125752, -0.117593)",
        "(0.264758, 1.129803, -0.104803)",
        "(0.263957, 1.132267, -0.098583)",
        "(0.262257, 1.138405, -0.086882)",
        "(0.260095, 1.145789, -0.075787)",
        "(0.257629, 1.154648, -0.065105)",
        "(0.255012, 1.164775, -0.055085)",
        "(0.253801, 1.170200, -0.050324)",
        "(0.251268, 1.182374, -0.041715)",
        "(0.249364, 1.195664, -0.034113)",
        "(0.247546, 1.209470, -0.027658)",
        "(0.245903, 1.223610, -0.022487)",
        "(0.245172, 1.230656, -0.020242)",
        "(0.244161, 1.244678, -0.016654)",
        "(0.243536, 1.258112, -0.013863)",
        "(0.243152, 1.270810, -0.011692)",
        "(0.243158, 1.282463, -0.010002)",
        "(0.243243, 1.287877, -0.009199)",
        "(0.243835, 1.297611, -0.007892)",
        "(0.244510, 1.305789, -0.006784)",
        "(0.245312, 1.312333, -0.005759)",
        "(0.246127, 1.317263, -0.004998)",
        "(0.246487, 1.319355, -0.004669)",
        "(0.247122, 1.322464, -0.004187)",
        "(0.247993, 1.324619, -0.004057)",
        "(0.248735, 1.325804, -0.004133)",
        "(0.249135, 1.326040, -0.004147)",
        "(0.249197, 1.325757, -0.004137)",
        "(0.249307, 1.325333, -0.004123)",
        "(0.249523, 1.324806, -0.004061)",
        "(0.249660, 1.323346, -0.003911)",
        "(0.249601, 1.321894, -0.003815)",
        "(0.249575, 1.321323, -0.003794)",
        "(0.249585, 1.320374, -0.003837)",
        "(0.249568, 1.319569, -0.003930)",
        "(0.249550, 1.318864, -0.004009)",
        "(0.249608, 1.318394, -0.004180)",
        "(0.249626, 1.318295, -0.004250)",
        "(0.249627, 1.318049, -0.004418)",
        "(0.249640, 1.317949, -0.004577)",
        "(0.249617, 1.317862, -0.004782)",
        "(0.249538, 1.317802, -0.005015)",
        "(0.249507, 1.317806, -0.005110)",
        "(0.249486, 1.317890, -0.005325)",
        "(0.249500, 1.318019, -0.005563)",
        "(0.249501, 1.318184, -0.005883)",
        "(0.249549, 1.318333, -0.006185)",
        "(0.249572, 1.318398, -0.006346)",
        "(0.249660, 1.318573, -0.006615)",
        "(0.249695, 1.318718, -0.006754)",
        "(0.249667, 1.318906, -0.006816)",
        "(0.249491, 1.319347, -0.006709)",
        "(0.249254, 1.320008, -0.006453)",
        "(0.248334, 1.323050, -0.005300)",
        "(0.246918, 1.327973, -0.004063)",
        "(0.244620, 1.336261, -0.002961)",
        "(0.242113, 1.347456, -0.002110)",
        "(0.240982, 1.354008, -0.001767)",
        "(0.239068, 1.369265, -0.001436)",
        "(0.237658, 1.386333, -0.001396)",
        "(0.236671, 1.404470, -0.001826)",
        "(0.235774, 1.423167, -0.002840)",
        "(0.235283, 1.432404, -0.003507)",
        "(0.234322, 1.450813, -0.005582)",
        "(0.233305, 1.468484, -0.008622)",
        "(0.232531, 1.485304, -0.012479)",
        "(0.231987, 1.500583, -0.017275)",
        "(0.231686, 1.507984, -0.019904)",
        "(0.231299, 1.521389, -0.025668)",
        "(0.230952, 1.533213, -0.032001)",
        "(0.230878, 1.543582, -0.039066)",
        "(0.231547, 1.552598, -0.047109)",
        "(0.232085, 1.556751, -0.051295)",
        "(0.233475, 1.563880, -0.060235)",
        "(0.234907, 1.569479, -0.069640)",
        "(0.236330, 1.573505, -0.079531)",
        "(0.237683, 1.575817, -0.090131)",
        "(0.238224, 1.576480, -0.095612)",
        "(0.239049, 1.576389, -0.107260)",
        "(0.239564, 1.574612, -0.119614)",
        "(0.239652, 1.571129, -0.132692)",
        "(0.239434, 1.565994, -0.146555)",
        "(0.239246, 1.563005, -0.153605)",
        "(0.238684, 1.555811, -0.167994)",
        "(0.238161, 1.547353, -0.182573)",
        "(0.237720, 1.537523, -0.197457)",
        "(0.237366, 1.526373, -0.212470)",
        "(0.237260, 1.520432, -0.219865)",
        "(0.237350, 1.507573, -0.234387)",
        "(0.237847, 1.493700, -0.248365)",
        "(0.238663, 1.478781, -0.261419)",
        "(0.239607, 1.462945, -0.273631)",
        "(0.240084, 1.454742, -0.279467)",
        "(0.241617, 1.438129, -0.290151)",
        "(0.243879, 1.421628, -0.299440)",
        "(0.246421, 1.405128, -0.307056)",
        "(0.249182, 1.389323, -0.313294)",
        "(0.250538, 1.381894, -0.316007)",
        "(0.253160, 1.368325, -0.320463)",
        "(0.255676, 1.356584, -0.323993)",
        "(0.257907, 1.346707, -0.326505)",
        "(0.259444, 1.338905, -0.328047)",
        "(0.260017, 1.335470, -0.328662)",
        "(0.260677, 1.330097, -0.329371)",
        "(0.260876, 1.326216, -0.329561)",
        "(0.260838, 1.324067, -0.329184)",
        "(0.260633, 1.323008, -0.328486)",
        "(0.260408, 1.322859, -0.328105)",
        "(0.259798, 1.323482, -0.327208)",
        "(0.259044, 1.324880, -0.326314)",
        "(0.258014, 1.326857, -0.325513)",
        "(0.257031, 1.329097, -0.324725)",
        "(0.256554, 1.330276, -0.324331)",
        "(0.255572, 1.332748, -0.323593)",
        "(0.254751, 1.335159, -0.322827)",
        "(0.254046, 1.337455, -0.322068)",
        "(0.253540, 1.339527, -0.321280)",
        "(0.253339, 1.340476, -0.320894)",
        "(0.252978, 1.342172, -0.320186)",
        "(0.252602, 1.343523, -0.319583)",
        "(0.252316, 1.344544, -0.319094)",
        "(0.252136, 1.345320, -0.318715)",
        "(0.252036, 1.345619, -0.318579)",
        "(0.251940, 1.345931, -0.318481)",
        "(0.251901, 1.346083, -0.318489)",
        "(0.251815, 1.346269, -0.318460)",
        "(0.251811, 1.346354, -0.318480)",
        "(0.251819, 1.346379, -0.318513)",
        "(0.251808, 1.346347, -0.318636)",
        "(0.251794, 1.346292, -0.318796)",
        "(0.251838, 1.346155, -0.319117)",
        "(0.251873, 1.346135, -0.319430)",
        "(0.251878, 1.346096, -0.319578)",
        "(0.251861, 1.346010, -0.319981)",
        "(0.251854, 1.346047, -0.320356)",
        "(0.251892, 1.346109, -0.320701)",
        "(0.251851, 1.346211, -0.320979)",
        "(0.251817, 1.346226, -0.321087)",
        "(0.251697, 1.346198, -0.321312)",
        "(0.251482, 1.346132, -0.321493)",
        "(0.251260, 1.346126, -0.321629)",
        "(0.251002, 1.346063, -0.321783)",
        "(0.250894, 1.346062, -0.321851)",
        "(0.250737, 1.346080, -0.321938)",
        "(0.250435, 1.346195, -0.322218)",
        "(0.250255, 1.346156, -0.322315)",
        "(0.250055, 1.346055, -0.322469)",
        "(0.249982, 1.345990, -0.322536)",
        "(0.249839, 1.345854, -0.322688)",
        "(0.249683, 1.345476, -0.322840)",
        "(0.249460, 1.344665, -0.323083)",
        "(0.249191, 1.343269, -0.323428)",
        "(0.249117, 1.342520, -0.323559)",
        "(0.248977, 1.340600, -0.323982)",
        "(0.248948, 1.337874, -0.324515)",
        "(0.249096, 1.334174, -0.325169)",
        "(0.249263, 1.328968, -0.326066)",
        "(0.249351, 1.325861, -0.326534)",
        "(0.249370, 1.318225, -0.327731)",
        "(0.249310, 1.309077, -0.329224)",
        "(0.249413, 1.298114, -0.331071)",
        "(0.249861, 1.285835, -0.332691)",
        "(0.250262, 1.279290, -0.333361)",
        "(0.251506, 1.265224, -0.334143)",
        "(0.253274, 1.250281, -0.334246)",
        "(0.256075, 1.235004, -0.333417)",
        "(0.259341, 1.219404, -0.331876)",
        "(0.260994, 1.211582, -0.330921)",
        "(0.264658, 1.196291, -0.328480)",
        "(0.268897, 1.181892, -0.325445)",
        "(0.273420, 1.168813, -0.322024)",
        "(0.277786, 1.157090, -0.318423)",
        "(0.279919, 1.151813, -0.316574)",
        "(0.284119, 1.142566, -0.312725)",
        "(0.287890, 1.135500, -0.308833)",
        "(0.290902, 1.129917, -0.304878)",
        "(0.293194, 1.125468, -0.301005)",
        "(0.294086, 1.123644, -0.299137)",
        "(0.294609, 1.120607, -0.296588)",
        "(0.294291, 1.118369, -0.294757)",
        "(0.293986, 1.117245, -0.292608)",
        "(0.293535, 1.116700, -0.290914)",
        "(0.293328, 1.116666, -0.290161)",
        "(0.292819, 1.117021, -0.288984)",
        "(0.292143, 1.117510, -0.288053)",
        "(0.291663, 1.118321, -0.287106)",
        "(0.291128, 1.118855, -0.286015)",
        "(0.290912, 1.119023, -0.285367)",
        "(0.290492, 1.119120, -0.283798)",
        "(0.290105, 1.118866, -0.281695)",
        "(0.289755, 1.118130, -0.278929)",
        "(0.289346, 1.116994, -0.275512)",
        "(0.289138, 1.116264, -0.273536)",
        "(0.288673, 1.114576, -0.268955)",
        "(0.288191, 1.112660, -0.263760)",
        "(0.287601, 1.110535, -0.258043)",
        "(0.286862, 1.108235, -0.251652)",
        "(0.286439, 1.107006, -0.248126)",
        "(0.285420, 1.104510, -0.240005)",
        "(0.284321, 1.102152, -0.230818)",
        "(0.282998, 1.100094, -0.220850)",
        "(0.281265, 1.098358, -0.210014)",
        "(0.280294, 1.097624, -0.204164)",
        "(0.278158, 1.096700, -0.190513)",
        "(0.276230, 1.096611, -0.175487)",
        "(0.274684, 1.097218, -0.158139)",
        "(0.273520, 1.098358, -0.139884)",
        "(0.273083, 1.099128, -0.130874)",
        "(0.272533, 1.101403, -0.113751)",
        "(0.272261, 1.104420, -0.098488)",
        "(0.272152, 1.107924, -0.085531)",
        "(0.272326, 1.111412, -0.074435)",
        "(0.272592, 1.113063, -0.069445)",
        "(0.273541, 1.115895, -0.060709)",
        "(0.275093, 1.117764, -0.053255)",
        "(0.277053, 1.118643, -0.047119)",
        "(0.279344, 1.118958, -0.042055)",
        "(0.280488, 1.118911, -0.039935)",
        "(0.282627, 1.118363, -0.036847)",
        "(0.284172, 1.117442, -0.035201)",
        "(0.285022, 1.116436, -0.034890)",
        "(0.285450, 1.115531, -0.035367)",
        "(0.285583, 1.115096, -0.035783)",
        "(0.285689, 1.114358, -0.036969)",
        "(0.285834, 1.113832, -0.038268)",
        "(0.285988, 1.113391, -0.039402)",
        "(0.286238, 1.113053, -0.040238)",
        "(0.286429, 1.112967, -0.040542)",
        "(0.286676, 1.112998, -0.040645)",
        "(0.286884, 1.113003, -0.040701)",
        "(0.287039, 1.113274, -0.040392)",
        "(0.286729, 1.114302, -0.039144)",
        "(0.286405, 1.115072, -0.038389)",
        "(0.285387, 1.117822, -0.036258)",
        "(0.283937, 1.121897, -0.033582)",
        "(0.281706, 1.128275, -0.030134)",
        "(0.278865, 1.136810, -0.026446)",
        "(0.277156, 1.141808, -0.024606)",
        "(0.272912, 1.153931, -0.020992)",
        "(0.267771, 1.168346, -0.017682)",
        "(0.261860, 1.184871, -0.014756)",
        "(0.255673, 1.202637, -0.012200)",
        "(0.252559, 1.211862, -0.011002)",
        "(0.246542, 1.231061, -0.008805)",
        "(0.241185, 1.250678, -0.006818)",
        "(0.236616, 1.270518, -0.005342)",
        "(0.232388, 1.289981, -0.003922)",
        "(0.230382, 1.299540, -0.003206)",
        "(0.226700, 1.318136, -0.001702)",
        "(0.224426, 1.336827, -0.000494)",
        "(0.223547, 1.355648, 0.000132)",
        "(0.222984, 1.373788, 0.000709)",
        "(0.222781, 1.382597, 0.000865)",
        "(0.223070, 1.399915, 0.000505)",
        "(0.224035, 1.416841, -0.000727)",
        "(0.226214, 1.433407, -0.003252)",
        "(0.228559, 1.449181, -0.006702)",
        "(0.229780, 1.456816, -0.008711)",
        "(0.232418, 1.471450, -0.013512)",
        "(0.235223, 1.485110, -0.019327)",
        "(0.238433, 1.497836, -0.026192)",
        "(0.241630, 1.509157, -0.033957)",
        "(0.243199, 1.514441, -0.038013)",
        "(0.246279, 1.523856, -0.046880)",
        "(0.249274, 1.531883, -0.056727)",
        "(0.252610, 1.538531, -0.067374)",
        "(0.255515, 1.543297, -0.078721)",
        "(0.256746, 1.545227, -0.084566)",
        "(0.258768, 1.547769, -0.096786)",
        "(0.260028, 1.548670, -0.109536)",
        "(0.260901, 1.548024, -0.122758)",
        "(0.261558, 1.545676, -0.136293)",
        "(0.261809, 1.544101, -0.142999)",
        "(0.262235, 1.539786, -0.156363)",
        "(0.262581, 1.534222, -0.169599)",
        "(0.262631, 1.527427, -0.182698)",
        "(0.262781, 1.519430, -0.195505)",
        "(0.262937, 1.515257, -0.201794)",
        "(0.263276, 1.506384, -0.214142)",
        "(0.263638, 1.496790, -0.226076)",
        "(0.264152, 1.486331, -0.237324)",
        "(0.265056, 1.475442, -0.247924)",
        "(0.265664, 1.469855, -0.252955)",
        "(0.267078, 1.458091, -0.262173)",
        "(0.268496, 1.445580, -0.270330)",
        "(0.269562, 1.432383, -0.277279)",
        "(0.270323, 1.418599, -0.282970)",
        "(0.270728, 1.411637, -0.285489)",
        "(0.271558, 1.397543, -0.289766)",
        "(0.272449, 1.383328, -0.293175)",
        "(0.273265, 1.369217, -0.295859)",
        "(0.274007, 1.355221, -0.297580)",
        "(0.274435, 1.348239, -0.298206)",
        "(0.275460, 1.334448, -0.298825)",
        "(0.276692, 1.321108, -0.298673)",
        "(0.277692, 1.307989, -0.298136)",
        "(0.278504, 1.295332, -0.296594)",
        "(0.278959, 1.289077, -0.295633)",
        "(0.279844, 1.276835, -0.293118)",
        "(0.280687, 1.264901, -0.289965)",
        "(0.281440, 1.253278, -0.286078)",
        "(0.281890, 1.241888, -0.281575)",
        "(0.282052, 1.236230, -0.278995)",
        "(0.282298, 1.225130, -0.272949)",
        "(0.282578, 1.214366, -0.266080)",
        "(0.282801, 1.203868, -0.258644)",
        "(0.282812, 1.193816, -0.250779)",
        "(0.282810, 1.188878, -0.246752)",
        "(0.282682, 1.179842, -0.238016)",
        "(0.282426, 1.171274, -0.228779)",
        "(0.282001, 1.163647, -0.218493)",
        "(0.281682, 1.156843, -0.207591)",
        "(0.281549, 1.153748, -0.201884)",
        "(0.281238, 1.148328, -0.190120)",
        "(0.280940, 1.144349, -0.178241)",
        "(0.280540, 1.142062, -0.166438)",
        "(0.279798, 1.140738, -0.154292)",
        "(0.279410, 1.140590, -0.148089)",
        "(0.278671, 1.141783, -0.135651)",
        "(0.277980, 1.144446, -0.123333)",
        "(0.277080, 1.148624, -0.111029)",
        "(0.275929, 1.153728, -0.098872)",
        "(0.275225, 1.156789, -0.092996)",
        "(0.273674, 1.163567, -0.081572)",
        "(0.272002, 1.171489, -0.070575)",
        "(0.270253, 1.180459, -0.060197)",
        "(0.268293, 1.190412, -0.050729)",
        "(0.267201, 1.195621, -0.046343)",
        "(0.264799, 1.206799, -0.038366)",
        "(0.262389, 1.218961, -0.031569)",
        "(0.259977, 1.231655, -0.025615)",
        "(0.257645, 1.244905, -0.020404)",
        "(0.256507, 1.251706, -0.018052)",
        "(0.254220, 1.265525, -0.013875)",
        "(0.251910, 1.279358, -0.010192)",
        "(0.249761, 1.293342, -0.007092)",
        "(0.247848, 1.307327, -0.004453)",
        "(0.246965, 1.314297, -0.003293)",
        "(0.245264, 1.328061, -0.001255)",
        "(0.243745, 1.341658, 0.000418)",
        "(0.242393, 1.354932, 0.001670)",
        "(0.240690, 1.367584, 0.002679)",
        "(0.239768, 1.373766, 0.003073)",
        "(0.238325, 1.386150, 0.003333)",
        "(0.237194, 1.398208, 0.003097)",
        "(0.235927, 1.409643, 0.002482)",
        "(0.234825, 1.420741, 0.001315)",
        "(0.234237, 1.426162, 0.000527)",
        "(0.232987, 1.436667, -0.001595)",
        "(0.232191, 1.447066, -0.004562)",
        "(0.231559, 1.457232, -0.008564)",
        "(0.231266, 1.467291, -0.013464)",
        "(0.231162, 1.472194, -0.016199)",
        "(0.231099, 1.481800, -0.022306)",
        "(0.231111, 1.491120, -0.029109)",
        "(0.231484, 1.499984, -0.036578)",
        "(0.232235, 1.508299, -0.044575)",
        "(0.232638, 1.512202, -0.048692)",
        "(0.233740, 1.519295, -0.057296)",
        "(0.235072, 1.525434, -0.066274)",
        "(0.236354, 1.530146, -0.075631)",
        "(0.237577, 1.533854, -0.085273)",
        "(0.238180, 1.535351, -0.090167)",
        "(0.239535, 1.537392, -0.100180)",
        "(0.241073, 1.538272, -0.110415)",
        "(0.242648, 1.537862, -0.120776)",
        "(0.244160, 1.536467, -0.131314)",
        "(0.244975, 1.535506, -0.136649)",
        "(0.246804, 1.532698, -0.147654)",
        "(0.248262, 1.529242, -0.158444)",
        "(0.249353, 1.524876, -0.169485)",
        "(0.250230, 1.519801, -0.180617)",
        "(0.250657, 1.516982, -0.186227)",
        "(0.251546, 1.510471, -0.197469)",
        "(0.252670, 1.503052, -0.208583)",
        "(0.253513, 1.494525, -0.219502)",
        "(0.253907, 1.484799, -0.230297)",
        "(0.254201, 1.479532, -0.235559)",
        "(0.255256, 1.468025, -0.245647)",
        "(0.256573, 1.455416, -0.255132)",
        "(0.257643, 1.441498, -0.263713)",
        "(0.258612, 1.426536, -0.271253)",
        "(0.259172, 1.418739, -0.274640)",
        "(0.260386, 1.402635, -0.280357)",
        "(0.261877, 1.386159, -0.284625)",
        "(0.263387, 1.369266, -0.287486)",
        "(0.264638, 1.352212, -0.289515)",
        "(0.265295, 1.343709, -0.290250)",
        "(0.266761, 1.326815, -0.290738)",
        "(0.268175, 1.309930, -0.289814)",
        "(0.269417, 1.293202, -0.287437)",
        "(0.270648, 1.276893, -0.284085)",
        "(0.271275, 1.268928, -0.282055)",
        "(0.272532, 1.253430, -0.276941)",
        "(0.273793, 1.238540, -0.270476)",
        "(0.274834, 1.224458, -0.262647)",
        "(0.275699, 1.211171, -0.253758)",
        "(0.276076, 1.204870, -0.249007)",
        "(0.276739, 1.193280, -0.238764)",
        "(0.277312, 1.182870, -0.227489)",
        "(0.277529, 1.173836, -0.215017)",
        "(0.277420, 1.165902, -0.201689)",
        "(0.277356, 1.162470, -0.194766)",
        "(0.277085, 1.156969, -0.180382)",
        "(0.276608, 1.153136, -0.165517)",
        "(0.275833, 1.151560, -0.150507)",
        "(0.274960, 1.152129, -0.135539)",
        "(0.274520, 1.153208, -0.128049)",
        "(0.273698, 1.157383, -0.112958)",
        "(0.272860, 1.163431, -0.097727)",
        "(0.272103, 1.171242, -0.082563)",
        "(0.271411, 1.180083, -0.067774)",
        "(0.271066, 1.184838, -0.060478)",
        "(0.270403, 1.194933, -0.046129)",
        "(0.269817, 1.205973, -0.032408)",
        "(0.269291, 1.218015, -0.020004)",
        "(0.268568, 1.231102, -0.009247)",
        "(0.268080, 1.237925, -0.004369)",
        "(0.266809, 1.252244, 0.004223)",
        "(0.265584, 1.267607, 0.011352)",
        "(0.264252, 1.283863, 0.016735)",
        "(0.262919, 1.300595, 0.020894)",
        "(0.262142, 1.309010, 0.022591)",
        "(0.260638, 1.325990, 0.024757)",
        "(0.260663, 1.346105, 0.021999)",
        "(0.257912, 1.362839, 0.021884)",
        "(0.255858, 1.379865, 0.021110)",
        "(0.255023, 1.388357, 0.020337)",
        "(0.254520, 1.405430, 0.017511)",
        "(0.254117, 1.421477, 0.014516)",
        "(0.253155, 1.436153, 0.011931)",
        "(0.252344, 1.449928, 0.008985)",
        "(0.251906, 1.456482, 0.007464)",
        "(0.251418, 1.468618, 0.004408)",
        "(0.251454, 1.479431, 0.001302)",
        "(0.251438, 1.488556, -0.001257)",
        "(0.251261, 1.496213, -0.003203)",
        "(0.251123, 1.499555, -0.004028)",
        "(0.250794, 1.505117, -0.005314)",
        "(0.250830, 1.509606, -0.006552)",
        "(0.250739, 1.513133, -0.007699)",
        "(0.250571, 1.515306, -0.008618)",
        "(0.250357, 1.516243, -0.009033)",
        "(0.249876, 1.517490, -0.009714)",
        "(0.249570, 1.518110, -0.010358)",
        "(0.249101, 1.518086, -0.010795)",
        "(0.248830, 1.517884, -0.011025)",
        "(0.248758, 1.517816, -0.011094)",
        "(0.248042, 1.517409, -0.011590)",
        "(0.247372, 1.516878, -0.012023)",
        "(0.246690, 1.516362, -0.012427)",
        "(0.246069, 1.516000, -0.012674)",
        "(0.245766, 1.515835, -0.012768)",
        "(0.245241, 1.515616, -0.012877)",
        "(0.244799, 1.515524, -0.012865)",
        "(0.244532, 1.515505, -0.012838)",
        "(0.244394, 1.515521, -0.012838)",
        "(0.244339, 1.515522, -0.012836)",
        "(0.244126, 1.515589, -0.012792)",
        "(0.243957, 1.515827, -0.012731)",
        "(0.243911, 1.516379, -0.012868)",
        "(0.243981, 1.517089, -0.013208)",
        "(0.243994, 1.517388, -0.013359)",
        "(0.243958, 1.518226, -0.013794)",
        "(0.243848, 1.519111, -0.014231)",
        "(0.243952, 1.520075, -0.014775)",
        "(0.244080, 1.520961, -0.015423)",
        "(0.244129, 1.521398, -0.015755)",
        "(0.244270, 1.522189, -0.016438)",
        "(0.244357, 1.522822, -0.017104)",
        "(0.244481, 1.523356, -0.017780)",
        "(0.244533, 1.523756, -0.018594)",
        "(0.244488, 1.523935, -0.019145)",
        "(0.244399, 1.524267, -0.020491)",
        "(0.244202, 1.524569, -0.022370)",
        "(0.243977, 1.524908, -0.024889)",
        "(0.243737, 1.525215, -0.028201)",
        "(0.243574, 1.525361, -0.030145)",
        "(0.243236, 1.525670, -0.034744)",
        "(0.242851, 1.526079, -0.040527)",
        "(0.242180, 1.526398, -0.046892)",
        "(0.241047, 1.526574, -0.054101)",
        "(0.240491, 1.526608, -0.057736)",
        "(0.239417, 1.526577, -0.065687)",
        "(0.238266, 1.526341, -0.073916)",
        "(0.237114, 1.525769, -0.082427)",
        "(0.236002, 1.524931, -0.091234)",
        "(0.235468, 1.524393, -0.095680)",
        "(0.234456, 1.522940, -0.104772)",
        "(0.233770, 1.520865, -0.114261)",
        "(0.233209, 1.518525, -0.124010)",
        "(0.232566, 1.516017, -0.133999)",
        "(0.232260, 1.514761, -0.138994)",
        "(0.231666, 1.512300, -0.148952)",
        "(0.231166, 1.509877, -0.158784)",
        "(0.231017, 1.507343, -0.168129)",
        "(0.230992, 1.504750, -0.176923)",
        "(0.230947, 1.503428, -0.181097)",
        "(0.230847, 1.500807, -0.188950)",
        "(0.231077, 1.498153, -0.196337)",
        "(0.231704, 1.495517, -0.203101)",
        "(0.232597, 1.492688, -0.209485)",
        "(0.233116, 1.491185, -0.212568)",
        "(0.234144, 1.488095, -0.218321)",
        "(0.235013, 1.484657, -0.223762)",
        "(0.235903, 1.480923, -0.228823)",
        "(0.236825, 1.476826, -0.233610)",
        "(0.237266, 1.474609, -0.235918)",
        "(0.237961, 1.469811, -0.240357)",
        "(0.238413, 1.464394, -0.244607)",
        "(0.238892, 1.458503, -0.248881)",
        "(0.239263, 1.452258, -0.253135)",
        "(0.239376, 1.449068, -0.255225)",
        "(0.239454, 1.442468, -0.259294)",
        "(0.239555, 1.435767, -0.263064)",
        "(0.239801, 1.428849, -0.266553)",
        "(0.240480, 1.421618, -0.269847)",
        "(0.240862, 1.417903, -0.271421)",
        "(0.241786, 1.410196, -0.274130)",
        "(0.243032, 1.401908, -0.276500)",
        "(0.244841, 1.393170, -0.279097)",
        "(0.246599, 1.383816, -0.282347)",
        "(0.247239, 1.379055, -0.284051)",
        "(0.248355, 1.369086, -0.287072)",
        "(0.249458, 1.358911, -0.289685)",
        "(0.250736, 1.348363, -0.291636)",
        "(0.252627, 1.337664, -0.293016)",
        "(0.253525, 1.332170, -0.293603)",
        "(0.255672, 1.320374, -0.293995)",
        "(0.257978, 1.308533, -0.293607)",
        "(0.260814, 1.297091, -0.292452)",
        "(0.264002, 1.285767, -0.289746)",
        "(0.265619, 1.279563, -0.287741)",
        "(0.268491, 1.268052, -0.282962)",
        "(0.271651, 1.256263, -0.276601)",
        "(0.274530, 1.243946, -0.269366)",
        "(0.277219, 1.231291, -0.261131)",
        "(0.278432, 1.224828, -0.256621)",
        "(0.280515, 1.211793, -0.246634)",
        "(0.282799, 1.198946, -0.235404)",
        "(0.284768, 1.186803, -0.224143)",
        "(0.286055, 1.175226, -0.212597)",
        "(0.286651, 1.169865, -0.206737)",
        "(0.287802, 1.160614, -0.195065)",
        "(0.289001, 1.153433, -0.183470)",
        "(0.289922, 1.147470, -0.171845)",
        "(0.290308, 1.142690, -0.159900)",
        "(0.290462, 1.140651, -0.153895)",
        "(0.290729, 1.137872, -0.142093)",
        "(0.290719, 1.136202, -0.130441)",
        "(0.290754, 1.135501, -0.119078)",
        "(0.290664, 1.135702, -0.108451)",
        "(0.290522, 1.136141, -0.103408)",
        "(0.289976, 1.137752, -0.093962)",
        "(0.289355, 1.140141, -0.085116)",
        "(0.288755, 1.142938, -0.076660)",
        "(0.287988, 1.146516, -0.068799)",
        "(0.287437, 1.148423, -0.065014)",
        "(0.286205, 1.152821, -0.057715)",
        "(0.284760, 1.157836, -0.050732)",
        "(0.283423, 1.163376, -0.043869)",
        "(0.282507, 1.169249, -0.037086)",
        "(0.281604, 1.172563, -0.033983)",
        "(0.280100, 1.179394, -0.027775)",
        "(0.278551, 1.186672, -0.021871)",
        "(0.277086, 1.194216, -0.016227)",
        "(0.275584, 1.201961, -0.010898)",
        "(0.274838, 1.205901, -0.008336)",
        "(0.273251, 1.213975, -0.003631)",
        "(0.271527, 1.222280, 0.000558)",
        "(0.270027, 1.231265, 0.004229)",
        "(0.268189, 1.240319, 0.007512)",
        "(0.267076, 1.244800, 0.009057)",
        "(0.265008, 1.254385, 0.011493)",
        "(0.262901, 1.264421, 0.013242)",
        "(0.260721, 1.274919, 0.014597)",
        "(0.258250, 1.285596, 0.015567)",
        "(0.256964, 1.291021, 0.015927)",
        "(0.254387, 1.302311, 0.016190)",
        "(0.251721, 1.314105, 0.016114)",
        "(0.249020, 1.326184, 0.016013)",
        "(0.246460, 1.338549, 0.015798)",
        "(0.245390, 1.344896, 0.015657)",
        "(0.243716, 1.357790, 0.015306)",
        "(0.242467, 1.370767, 0.014985)",
        "(0.241511, 1.383701, 0.014539)",
        "(0.240858, 1.396430, 0.013831)",
        "(0.240585, 1.402690, 0.013339)",
        "(0.240354, 1.414882, 0.011842)",
        "(0.240399, 1.426641, 0.009736)",
        "(0.240669, 1.437714, 0.006975)",
        "(0.240786, 1.448201, 0.003810)",
        "(0.240875, 1.453357, 0.002035)",
        "(0.241611, 1.463223, -0.002160)",
        "(0.242662, 1.472445, -0.007005)",
        "(0.243993, 1.481115, -0.012455)",
        "(0.245218, 1.489144, -0.018172)",
        "(0.245842, 1.492933, -0.021138)",
        "(0.247264, 1.499918, -0.027329)",
        "(0.248510, 1.506058, -0.033695)",
        "(0.249656, 1.511174, -0.040394)",
        "(0.250583, 1.515405, -0.047404)",
        "(0.251027, 1.517204, -0.051003)",
        "(0.251671, 1.520018, -0.058371)",
        "(0.251846, 1.522009, -0.065968)",
        "(0.251817, 1.523210, -0.073840)",
        "(0.251633, 1.523715, -0.081936)",
        "(0.251428, 1.523738, -0.086047)",
        "(0.250841, 1.523172, -0.094505)",
        "(0.250300, 1.522082, -0.103314)",
        "(0.249574, 1.520468, -0.112366)",
        "(0.248784, 1.518485, -0.121537)",
        "(0.248341, 1.517366, -0.126181)",
        "(0.247608, 1.514830, -0.135627)",
        "(0.247026, 1.511707, -0.145136)",
        "(0.246278, 1.508129, -0.154686)",
        "(0.245485, 1.504262, -0.164330)",
        "(0.245093, 1.502185, -0.169214)",
        "(0.244245, 1.497805, -0.179142)",
        "(0.243719, 1.493022, -0.189109)",
        "(0.243691, 1.487703, -0.199092)",
        "(0.243651, 1.481784, -0.209047)",
        "(0.243631, 1.478688, -0.213979)",
        "(0.243722, 1.472137, -0.223700)",
        "(0.243952, 1.464903, -0.233305)",
        "(0.244682, 1.456883, -0.242718)",
        "(0.245727, 1.448276, -0.251977)",
        "(0.246249, 1.443792, -0.256493)",
        "(0.247100, 1.434103, -0.265167)",
        "(0.248094, 1.423658, -0.273012)",
        "(0.249228, 1.412329, -0.279891)",
        "(0.250551, 1.400251, -0.285768)",
        "(0.251216, 1.394021, -0.288400)",
        "(0.252682, 1.381205, -0.292888)",
        "(0.254501, 1.368325, -0.296243)",
        "(0.256563, 1.355402, -0.298895)",
        "(0.259155, 1.342546, -0.300560)",
        "(0.260547, 1.336122, -0.301147)",
        "(0.263321, 1.323196, -0.301475)",
        "(0.265703, 1.310419, -0.301052)",
        "(0.268060, 1.297899, -0.299641)",
        "(0.270408, 1.285806, -0.297584)",
        "(0.271676, 1.279864, -0.296488)",
        "(0.274149, 1.268621, -0.293861)",
        "(0.276358, 1.257848, -0.290814)",
        "(0.278307, 1.247690, -0.287279)",
        "(0.280186, 1.238163, -0.283514)",
        "(0.281158, 1.233604, -0.281429)",
        "(0.282842, 1.224997, -0.276542)",
        "(0.284279, 1.217252, -0.271106)",
        "(0.285657, 1.210903, -0.266047)",
        "(0.286901, 1.205361, -0.261295)",
        "(0.287380, 1.203101, -0.258960)",
        "(0.288179, 1.198915, -0.253657)",
        "(0.288766, 1.195414, -0.247841)",
        "(0.289235, 1.192768, -0.242031)",
        "(0.289445, 1.190490, -0.236126)",
        "(0.289478, 1.189358, -0.233069)",
        "(0.289176, 1.187413, -0.226716)",
        "(0.288737, 1.185889, -0.220660)",
        "(0.288153, 1.184676, -0.215238)",
        "(0.287459, 1.183941, -0.210703)",
        "(0.287107, 1.183722, -0.208769)",
        "(0.286370, 1.183679, -0.205749)",
        "(0.285731, 1.184073, -0.203478)",
        "(0.285172, 1.184700, -0.201987)",
        "(0.284675, 1.185452, -0.201072)",
        "(0.284446, 1.185836, -0.200793)",
        "(0.284128, 1.186656, -0.200568)",
        "(0.283959, 1.187384, -0.200506)",
        "(0.283894, 1.187912, -0.200596)",
        "(0.283865, 1.188348, -0.200859)",
        "(0.283851, 1.188459, -0.201021)",
        "(0.283917, 1.188716, -0.201479)",
        "(0.284065, 1.188791, -0.201912)",
        "(0.284276, 1.188768, -0.202349)",
        "(0.284523, 1.188658, -0.202731)",
        "(0.284614, 1.188615, -0.202865)",
        "(0.284779, 1.188510, -0.203091)",
        "(0.285054, 1.188267, -0.203343)",
        "(0.285283, 1.188123, -0.203366)",
        "(0.285529, 1.187970, -0.203262)",
        "(0.285629, 1.187918, -0.203178)",
        "(0.285929, 1.187718, -0.202764)",
        "(0.286167, 1.187546, -0.201985)",
        "(0.286285, 1.187509, -0.200792)",
        "(0.286324, 1.187662, -0.199032)",
        "(0.286283, 1.187783, -0.198055)",
        "(0.286042, 1.188149, -0.195458)",
        "(0.285598, 1.188664, -0.191783)",
        "(0.285011, 1.189195, -0.186836)",
        "(0.284328, 1.189633, -0.180383)",
        "(0.283981, 1.189856, -0.176776)",
        "(0.283261, 1.190465, -0.168725)",
        "(0.282486, 1.191160, -0.159811)",
        "(0.281664, 1.191869, -0.150383)",
        "(0.280774, 1.192657, -0.140010)",
        "(0.280373, 1.193111, -0.134932)",
        "(0.279740, 1.194239, -0.124727)",
        "(0.279085, 1.195490, -0.114192)",
        "(0.278472, 1.196873, -0.103296)",
        "(0.278101, 1.198402, -0.092087)",
        "(0.278061, 1.199254, -0.086444)",
        "(0.278184, 1.200917, -0.075155)",
        "(0.278376, 1.202367, -0.063914)",
        "(0.278772, 1.203628, -0.052714)",
        "(0.279648, 1.204858, -0.041980)",
        "(0.280220, 1.205486, -0.036921)",
        "(0.281587, 1.206559, -0.027623)",
        "(0.283166, 1.207427, -0.019734)",
        "(0.284711, 1.208179, -0.013422)",
        "(0.286112, 1.208832, -0.008764)",
        "(0.286738, 1.209068, -0.006913)",
        "(0.287816, 1.209262, -0.004302)",
        "(0.288870, 1.209271, -0.002894)",
        "(0.289772, 1.208955, -0.002101)",
        "(0.290491, 1.208460, -0.001897)",
        "(0.290801, 1.208157, -0.001914)",
        "(0.291260, 1.207623, -0.002402)",
        "(0.291598, 1.207111, -0.003276)",
        "(0.291784, 1.206572, -0.004264)",
        "(0.291858, 1.206187, -0.005126)",
        "(0.291893, 1.206076, -0.005530)",
        "(0.291897, 1.206053, -0.006093)",
        "(0.291818, 1.206659, -0.006127)",
        "(0.291450, 1.208305, -0.006176)",
        "(0.290611, 1.211315, -0.005853)",
        "(0.289986, 1.213384, -0.005598)",
        "(0.288242, 1.219499, -0.004966)",
        "(0.286023, 1.228569, -0.004296)",
        "(0.283609, 1.239872, -0.003610)",
        "(0.280914, 1.253200, -0.002904)",
        "(0.279547, 1.260389, -0.002529)",
        "(0.276901, 1.275892, -0.001619)",
        "(0.274630, 1.291729, -0.000697)",
        "(0.273073, 1.307530, 0.000179)",
        "(0.272140, 1.322484, 0.001027)",
        "(0.271903, 1.329549, 0.001394)",
        "(0.271924, 1.342466, 0.002000)",
        "(0.272405, 1.353439, 0.002426)",
        "(0.273120, 1.362731, 0.002558)",
        "(0.273630, 1.370088, 0.002523)",
        "(0.273860, 1.373233, 0.002470)",
        "(0.274302, 1.378112, 0.002106)",
        "(0.274465, 1.381363, 0.001560)",
        "(0.274506, 1.383549, 0.000966)",
        "(0.274450, 1.384700, 0.000290)",
        "(0.274418, 1.385010, -0.000050)",
        "(0.274306, 1.384977, -0.000675)",
        "(0.274282, 1.384444, -0.001207)",
        "(0.274213, 1.383682, -0.001692)",
        "(0.274164, 1.382839, -0.001900)",
        "(0.274140, 1.382460, -0.001914)",
        "(0.274093, 1.381900, -0.001751)",
        "(0.274106, 1.381932, -0.001411)",
        "(0.273990, 1.382596, -0.000817)",
        "(0.273456, 1.384433, -0.000180)",
        "(0.273064, 1.385802, 0.000081)",
        "(0.272030, 1.390081, 0.000210)",
        "(0.270643, 1.396687, -0.000594)",
        "(0.268868, 1.405175, -0.001979)",
        "(0.266962, 1.415917, -0.003745)",
        "(0.265961, 1.422266, -0.004758)",
        "(0.263818, 1.435986, -0.006709)",
        "(0.261522, 1.451598, -0.008306)",
        "(0.259050, 1.467625, -0.009528)",
        "(0.256616, 1.483785, -0.010657)",
        "(0.255453, 1.491752, -0.011212)",
        "(0.253424, 1.506985, -0.012122)",
        "(0.252085, 1.520498, -0.012824)",
        "(0.251575, 1.532133, -0.013558)",
        "(0.251733, 1.541676, -0.014175)",
        "(0.252014, 1.545802, -0.014451)",
        "(0.252779, 1.552424, -0.014936)",
        "(0.253566, 1.557002, -0.015245)",
        "(0.254349, 1.560164, -0.015608)",
        "(0.255110, 1.561943, -0.016098)",
        "(0.255469, 1.562453, -0.016428)",
        "(0.255925, 1.562626, -0.017279)",
        "(0.255934, 1.562109, -0.018347)",
        "(0.255721, 1.561342, -0.019769)",
        "(0.255422, 1.560563, -0.021424)",
        "(0.255240, 1.560211, -0.022313)",
        "(0.254707, 1.559637, -0.024109)",
        "(0.253908, 1.559397, -0.025721)",
        "(0.253148, 1.559484, -0.027027)",
        "(0.252478, 1.559838, -0.027934)",
        "(0.252149, 1.560043, -0.028316)",
        "(0.251734, 1.560647, -0.028753)",
        "(0.251820, 1.561175, -0.028840)",
        "(0.251839, 1.561865, -0.029045)",
        "(0.252067, 1.562574, -0.029049)",
        "(0.252212, 1.562860, -0.029047)",
        "(0.252536, 1.563462, -0.029256)",
        "(0.252743, 1.564148, -0.030056)",
        "(0.252847, 1.564867, -0.031444)",
        "(0.252784, 1.565626, -0.033549)",
        "(0.252680, 1.566017, -0.034921)",
        "(0.252252, 1.567079, -0.038791)",
        "(0.251758, 1.568542, -0.044474)",
        "(0.251040, 1.570475, -0.052220)",
        "(0.250289, 1.572697, -0.061552)",
        "(0.250027, 1.573934, -0.067132)",
        "(0.249662, 1.576287, -0.079244)",
        "(0.249560, 1.578444, -0.092702)",
        "(0.249505, 1.579956, -0.106533)",
        "(0.249551, 1.580830, -0.120626)",
        "(0.249596, 1.580965, -0.127651)",
        "(0.249671, 1.580686, -0.141618)",
        "(0.249639, 1.579403, -0.155211)",
        "(0.249478, 1.577444, -0.168452)",
        "(0.249346, 1.574701, -0.181449)",
        "(0.249249, 1.573125, -0.187806)",
        "(0.249055, 1.569486, -0.200269)",
        "(0.249166, 1.565228, -0.212326)",
        "(0.249445, 1.560343, -0.223917)",
        "(0.249962, 1.554814, -0.234883)",
        "(0.250310, 1.551858, -0.240167)",
        "(0.251164, 1.545288, -0.250216)",
        "(0.252258, 1.537831, -0.259476)",
        "(0.253173, 1.529426, -0.268356)",
        "(0.253978, 1.519796, -0.276506)",
        "(0.254409, 1.514878, -0.280504)",
        "(0.255246, 1.503530, -0.287824)",
        "(0.256105, 1.491226, -0.294749)",
        "(0.257126, 1.477924, -0.300934)",
        "(0.257882, 1.463799, -0.306215)",
        "(0.258105, 1.456497, -0.308635)",
        "(0.258676, 1.441284, -0.312923)",
        "(0.260095, 1.425666, -0.316519)",
        "(0.261918, 1.410071, -0.319402)",
        "(0.263940, 1.394174, -0.321325)",
        "(0.264913, 1.386118, -0.322029)",
        "(0.267120, 1.369908, -0.322677)",
        "(0.269631, 1.353674, -0.322430)",
        "(0.271852, 1.337085, -0.321195)",
        "(0.274165, 1.320392, -0.318709)",
        "(0.275385, 1.311993, -0.317075)",
        "(0.277751, 1.295252, -0.312855)",
        "(0.280285, 1.278586, -0.307418)",
        "(0.282608, 1.262157, -0.301048)",
        "(0.284743, 1.246314, -0.293595)",
        "(0.285739, 1.238666, -0.289511)",
        "(0.287657, 1.223963, -0.280271)",
        "(0.289429, 1.210594, -0.269769)",
        "(0.291177, 1.198357, -0.258293)",
        "(0.292622, 1.187469, -0.245688)",
        "(0.293306, 1.182501, -0.238995)",
        "(0.294298, 1.173975, -0.224540)",
        "(0.295095, 1.166867, -0.209357)",
        "(0.295420, 1.161391, -0.193274)",
        "(0.295332, 1.157530, -0.176489)",
        "(0.295202, 1.156125, -0.168027)",
        "(0.294627, 1.154662, -0.150815)",
        "(0.293823, 1.155320, -0.133853)",
        "(0.292831, 1.157699, -0.117885)",
        "(0.291407, 1.161785, -0.102620)",
        "(0.290636, 1.164341, -0.095118)",
        "(0.288972, 1.171010, -0.080521)",
        "(0.287316, 1.179679, -0.067011)",
        "(0.285384, 1.190041, -0.054393)",
        "(0.283132, 1.200889, -0.043378)",
        "(0.281792, 1.206661, -0.038455)",
        "(0.279063, 1.218880, -0.029225)",
        "(0.276179, 1.232611, -0.021315)",
        "(0.273433, 1.247231, -0.014086)",
        "(0.270919, 1.262605, -0.007646)",
        "(0.269657, 1.270403, -0.004642)",
        "(0.267094, 1.286427, 0.000792)",
        "(0.264682, 1.302700, 0.005395)",
        "(0.262613, 1.319213, 0.009090)",
        "(0.260473, 1.335799, 0.011936)",
        "(0.259324, 1.344002, 0.013139)",
        "(0.256868, 1.360383, 0.014952)",
        "(0.254250, 1.377350, 0.014793)",
        "(0.252453, 1.394236, 0.014355)",
        "(0.251382, 1.410306, 0.013692)",
        "(0.251155, 1.418158, 0.013059)",
        "(0.251100, 1.433488, 0.011525)",
        "(0.250861, 1.447603, 0.009913)",
        "(0.251173, 1.460994, 0.007946)",
        "(0.252028, 1.473175, 0.005991)",
        "(0.252658, 1.478809, 0.005063)",
        "(0.253898, 1.488600, 0.003497)",
        "(0.255079, 1.497229, 0.002089)",
        "(0.256017, 1.504494, 0.000983)",
        "(0.256809, 1.510668, 0.000011)",
        "(0.257191, 1.513453, -0.000496)",
        "(0.257639, 1.518082, -0.001461)",
        "(0.257847, 1.521613, -0.002352)",
        "(0.257986, 1.524319, -0.003312)",
        "(0.258121, 1.526231, -0.004197)",
        "(0.258175, 1.526977, -0.004612)",
        "(0.258160, 1.527959, -0.005393)",
        "(0.258066, 1.528360, -0.005975)",
        "(0.257862, 1.528363, -0.006455)",
        "(0.257830, 1.528195, -0.006626)",
        "(0.257750, 1.528110, -0.006766)",
        "(0.257451, 1.527687, -0.006980)",
        "(0.256999, 1.526906, -0.007032)",
        "(0.256605, 1.526244, -0.006856)",
        "(0.256252, 1.525694, -0.006559)",
        "(0.256060, 1.525415, -0.006395)",
        "(0.255677, 1.524856, -0.005941)",
        "(0.255309, 1.524359, -0.005469)",
        "(0.254895, 1.523923, -0.005066)",
        "(0.254629, 1.523833, -0.004846)",
        "(0.254550, 1.523908, -0.004831)",
        "(0.254104, 1.524164, -0.004788)",
        "(0.253747, 1.525142, -0.005278)",
        "(0.253628, 1.526827, -0.006562)",
        "(0.253619, 1.529408, -0.009019)",
        "(0.253608, 1.530967, -0.010644)",
        "(0.253658, 1.534773, -0.015004)",
        "(0.253764, 1.539257, -0.020860)",
        "(0.253847, 1.544039, -0.028022)",
        "(0.253948, 1.548832, -0.036491)",
        "(0.253944, 1.551075, -0.041076)",
        "(0.254105, 1.555373, -0.051268)",
        "(0.254237, 1.559198, -0.062701)",
        "(0.254153, 1.562490, -0.074970)",
        "(0.253942, 1.565210, -0.088110)",
        "(0.253808, 1.566392, -0.094965)",
        "(0.253466, 1.568244, -0.109295)",
        "(0.252901, 1.569303, -0.124207)",
        "(0.252515, 1.569765, -0.139547)",
        "(0.252145, 1.569675, -0.155374)",
        "(0.251952, 1.569458, -0.163429)",
        "(0.251464, 1.568523, -0.179902)",
        "(0.250813, 1.566739, -0.196681)",
        "(0.250537, 1.564246, -0.213449)",
        "(0.250469, 1.561191, -0.230234)",
        "(0.250344, 1.559486, -0.238629)",
        "(0.249963, 1.555567, -0.255471)",
        "(0.250012, 1.551120, -0.272451)",
        "(0.250517, 1.546336, -0.289210)",
        "(0.251347, 1.540951, -0.305206)",
        "(0.251967, 1.538154, -0.312973)",
        "(0.253852, 1.532187, -0.327959)",
        "(0.256191, 1.525865, -0.342548)",
        "(0.258576, 1.519037, -0.356285)",
        "(0.261506, 1.511786, -0.368668)",
        "(0.263362, 1.508032, -0.374371)",
        "(0.267220, 1.500322, -0.385372)",
        "(0.270832, 1.491801, -0.395056)",
        "(0.274429, 1.482805, -0.403693)",
        "(0.278062, 1.473321, -0.411295)",
        "(0.279667, 1.468403, -0.414812)",
        "(0.282525, 1.457972, -0.420920)",
        "(0.285013, 1.447124, -0.426343)",
        "(0.287038, 1.435847, -0.430869)",
        "(0.288589, 1.424334, -0.434551)",
        "(0.289334, 1.418582, -0.436178)",
        "(0.290843, 1.407022, -0.439076)",
        "(0.292462, 1.395625, -0.441405)",
        "(0.294004, 1.384570, -0.443623)",
        "(0.295302, 1.374196, -0.445552)",
        "(0.295867, 1.369282, -0.446507)",
        "(0.296781, 1.360322, -0.448379)",
        "(0.297284, 1.352805, -0.450230)",
        "(0.297533, 1.346441, -0.451987)",
        "(0.297678, 1.341656, -0.453443)",
        "(0.297694, 1.339548, -0.454047)",
        "(0.297339, 1.337219, -0.454731)",
        "(0.296848, 1.336212, -0.455066)",
        "(0.296506, 1.336084, -0.455149)",
        "(0.296323, 1.337116, -0.455004)",
        "(0.296153, 1.337717, -0.454778)",
        "(0.295850, 1.339660, -0.453921)",
        "(0.295594, 1.341522, -0.452977)",
        "(0.295430, 1.343247, -0.451911)",
        "(0.295288, 1.344805, -0.450850)",
        "(0.295236, 1.345535, -0.450314)",
        "(0.295129, 1.346740, -0.449267)",
        "(0.295059, 1.347774, -0.448292)",
        "(0.295061, 1.348676, -0.447317)",
        "(0.295127, 1.349385, -0.446454)",
        "(0.295139, 1.349670, -0.446044)",
        "(0.295099, 1.350126, -0.445301)",
        "(0.295096, 1.350528, -0.444647)",
        "(0.295075, 1.350780, -0.444131)",
        "(0.295071, 1.350992, -0.443633)",
        "(0.295077, 1.351061, -0.443437)",
        "(0.295039, 1.351167, -0.443127)",
        "(0.294966, 1.351200, -0.442925)",
        "(0.294929, 1.351197, -0.442657)",
        "(0.294878, 1.351151, -0.442443)",
        "(0.294837, 1.351075, -0.442286)",
        "(0.294690, 1.350874, -0.442087)",
        "(0.294566, 1.350428, -0.441765)",
        "(0.294425, 1.349742, -0.441375)",
        "(0.294282, 1.348507, -0.440715)",
        "(0.294193, 1.347682, -0.440342)",
        "(0.294025, 1.345791, -0.439618)",
        "(0.293891, 1.343055, -0.438730)",
        "(0.293683, 1.339336, -0.437571)",
        "(0.293529, 1.334583, -0.436175)",
        "(0.293479, 1.331628, -0.435375)",
        "(0.293559, 1.324868, -0.433677)",
        "(0.293886, 1.316542, -0.431839)",
        "(0.294064, 1.306702, -0.429864)",
        "(0.294276, 1.295283, -0.427596)",
        "(0.294470, 1.289112, -0.426296)",
        "(0.295038, 1.275664, -0.423273)",
        "(0.296014, 1.261072, -0.419758)",
        "(0.297611, 1.245838, -0.415815)",
        "(0.299741, 1.229868, -0.411183)",
        "(0.300942, 1.221707, -0.408667)",
        "(0.303847, 1.205243, -0.403040)",
        "(0.307280, 1.188950, -0.396573)",
        "(0.311028, 1.173074, -0.389178)",
        "(0.314942, 1.157917, -0.380820)",
        "(0.316997, 1.150751, -0.376516)",
        "(0.321178, 1.137472, -0.367744)",
        "(0.325161, 1.125597, -0.358933)",
        "(0.328906, 1.114869, -0.350064)",
        "(0.332310, 1.105367, -0.341378)",
        "(0.333872, 1.101003, -0.337142)",
        "(0.336577, 1.093369, -0.328918)",
        "(0.338636, 1.087160, -0.321126)",
        "(0.340154, 1.081844, -0.313683)",
        "(0.340868, 1.077471, -0.306966)",
        "(0.340208, 1.075311, -0.305001)",
        "(0.339571, 1.072266, -0.300521)",
        "(0.339472, 1.070488, -0.296051)",
        "(0.339093, 1.069420, -0.292316)",
        "(0.338579, 1.069174, -0.289382)",
        "(0.338302, 1.069248, -0.288027)",
        "(0.337701, 1.069806, -0.285859)",
        "(0.337077, 1.070801, -0.284470)",
        "(0.336443, 1.071978, -0.283371)",
        "(0.335905, 1.073325, -0.282235)",
        "(0.335674, 1.073973, -0.281643)",
        "(0.335218, 1.075252, -0.280579)",
        "(0.334887, 1.076576, -0.279599)",
        "(0.334632, 1.077822, -0.278591)",
        "(0.334494, 1.078983, -0.277571)",
        "(0.334468, 1.079567, -0.277075)",
        "(0.334505, 1.080695, -0.276066)",
        "(0.334634, 1.081675, -0.275012)",
        "(0.334819, 1.082561, -0.273866)",
        "(0.335009, 1.083261, -0.272641)",
        "(0.335140, 1.083619, -0.272045)",
        "(0.335385, 1.084135, -0.270977)",
        "(0.335643, 1.084438, -0.270018)",
        "(0.335881, 1.084589, -0.269064)",
        "(0.336175, 1.084721, -0.268238)",
        "(0.336357, 1.084792, -0.267854)",
        "(0.336609, 1.084854, -0.267442)",
        "(0.336874, 1.084909, -0.267032)",
        "(0.337187, 1.084995, -0.266608)",
        "(0.337511, 1.085072, -0.266297)",
        "(0.337648, 1.085100, -0.266197)",
        "(0.338020, 1.085206, -0.266003)",
        "(0.338340, 1.085311, -0.265895)",
        "(0.338742, 1.085447, -0.265706)",
        "(0.339114, 1.085681, -0.265250)",
        "(0.339254, 1.085885, -0.264759)",
        "(0.339165, 1.086361, -0.263321)",
        "(0.338459, 1.087003, -0.261280)",
        "(0.337179, 1.087945, -0.258035)",
        "(0.335442, 1.089186, -0.253074)",
        "(0.334409, 1.089880, -0.250002)",
        "(0.331881, 1.091396, -0.242489)",
        "(0.328882, 1.093117, -0.233244)",
        "(0.325638, 1.094999, -0.222808)",
        "(0.322242, 1.097001, -0.211247)",
        "(0.320521, 1.098041, -0.205197)",
        "(0.316879, 1.100199, -0.192589)",
        "(0.313303, 1.102590, -0.179179)",
        "(0.309954, 1.105098, -0.164975)",
        "(0.306926, 1.107515, -0.149922)",
        "(0.305549, 1.108635, -0.142086)",
        "(0.303265, 1.110766, -0.125651)",
        "(0.301579, 1.112800, -0.108798)",
        "(0.300714, 1.114803, -0.091506)",
        "(0.300824, 1.116886, -0.074308)",
        "(0.301243, 1.117925, -0.065948)",
        "(0.302455, 1.120116, -0.050209)",
        "(0.304039, 1.122274, -0.036034)",
        "(0.305950, 1.124370, -0.023683)",
        "(0.308225, 1.126256, -0.013175)",
        "(0.309390, 1.127131, -0.008283)",
        "(0.312103, 1.128527, -0.000951)",
        "(0.314856, 1.129545, 0.004977)",
        "(0.317659, 1.130170, 0.009418)",
        "(0.320124, 1.130175, 0.012909)",
        "(0.321256, 1.129942, 0.014437)",
        "(0.323363, 1.129297, 0.017234)",
        "(0.324967, 1.128504, 0.019483)",
        "(0.325850, 1.127965, 0.020422)",
        "(0.325402, 1.127655, 0.020269)",
        "(0.324989, 1.127426, 0.020036)",
        "(0.324312, 1.127000, 0.019691)",
        "(0.323791, 1.126630, 0.019530)",
        "(0.323715, 1.126611, 0.019459)",
        "(0.323650, 1.126619, 0.019258)",
        "(0.323671, 1.126728, 0.019137)",
        "(0.323369, 1.126838, 0.018848)",
        "(0.323059, 1.126935, 0.018718)",
        "(0.322396, 1.127024, 0.018587)",
        "(0.321789, 1.127289, 0.018474)",
        "(0.321188, 1.127493, 0.018349)",
        "(0.320023, 1.127922, 0.018027)",
        "(0.318795, 1.128267, 0.017685)",
        "(0.317549, 1.128543, 0.017443)",
        "(0.316275, 1.128758, 0.017206)",
        "(0.315659, 1.128851, 0.017083)",
        "(0.314406, 1.128976, 0.016961)",
        "(0.313009, 1.129292, 0.016883)",
        "(0.311300, 1.130264, 0.016855)",
        "(0.309262, 1.132700, 0.016846)",
        "(0.307995, 1.134777, 0.016849)",
        "(0.305064, 1.140636, 0.016735)",
        "(0.301085, 1.149702, 0.017015)",
        "(0.295899, 1.161117, 0.017827)",
        "(0.289473, 1.175677, 0.018808)",
        "(0.285729, 1.184168, 0.019313)",
        "(0.277653, 1.202426, 0.020374)",
        "(0.269507, 1.222758, 0.021194)",
        "(0.262070, 1.245166, 0.021561)",
        "(0.255153, 1.268891, 0.021750)",
        "(0.252175, 1.281171, 0.021697)",
        "(0.246928, 1.305792, 0.021419)",
        "(0.242960, 1.330462, 0.020464)",
        "(0.239998, 1.355000, 0.018249)",
        "(0.238033, 1.378899, 0.014699)",
        "(0.237379, 1.390501, 0.012424)",
        "(0.236723, 1.412733, 0.007076)",
        "(0.236907, 1.433807, 0.000434)",
        "(0.237610, 1.453248, -0.007765)",
        "(0.238634, 1.471243, -0.016844)",
        "(0.239313, 1.479419, -0.021964)",
        "(0.240850, 1.494448, -0.033025)",
        "(0.242776, 1.507921, -0.045031)",
        "(0.244735, 1.519406, -0.057860)",
        "(0.246602, 1.528953, -0.071356)",
        "(0.247461, 1.532835, -0.078318)",
        "(0.249022, 1.539466, -0.092617)",
        "(0.250367, 1.544220, -0.107480)",
        "(0.251536, 1.547077, -0.122765)",
        "(0.252641, 1.547959, -0.138260)",
        "(0.253096, 1.547548, -0.145974)",
        "(0.254011, 1.545529, -0.161419)",
        "(0.254973, 1.541610, -0.176704)",
        "(0.255746, 1.535775, -0.191648)",
        "(0.256254, 1.528018, -0.206120)",
        "(0.256473, 1.523320, -0.213227)",
        "(0.256797, 1.512908, -0.227292)",
        "(0.257284, 1.500382, -0.240753)",
        "(0.257839, 1.486672, -0.253737)",
        "(0.258120, 1.471235, -0.265376)",
        "(0.258207, 1.463156, -0.270798)",
        "(0.258756, 1.445841, -0.280629)",
        "(0.259869, 1.427247, -0.289317)",
        "(0.261500, 1.408208, -0.296771)",
        "(0.263080, 1.388872, -0.303194)",
        "(0.263919, 1.379120, -0.305974)",
        "(0.266129, 1.359661, -0.310759)",
        "(0.268895, 1.340268, -0.314210)",
        "(0.271650, 1.321075, -0.316182)",
        "(0.274239, 1.302174, -0.316726)",
        "(0.275653, 1.292974, -0.316455)",
        "(0.278657, 1.275137, -0.315254)",
        "(0.281637, 1.257971, -0.312816)",
        "(0.284227, 1.241338, -0.308861)",
        "(0.286204, 1.225344, -0.303462)",
        "(0.287007, 1.217674, -0.300196)",
        "(0.288603, 1.203123, -0.292891)",
        "(0.289946, 1.189392, -0.284469)",
        "(0.290951, 1.176284, -0.274837)",
        "(0.291686, 1.163981, -0.264204)",
        "(0.291864, 1.158207, -0.258590)",
        "(0.291832, 1.147318, -0.246913)",
        "(0.291389, 1.137510, -0.234132)",
        "(0.290809, 1.128960, -0.219952)",
        "(0.289924, 1.121958, -0.204642)",
        "(0.289310, 1.119164, -0.196575)",
        "(0.287780, 1.114484, -0.179610)",
        "(0.286027, 1.111565, -0.161424)",
        "(0.284290, 1.110911, -0.142757)",
        "(0.282578, 1.112679, -0.124061)",
        "(0.281617, 1.114496, -0.114651)",
        "(0.279717, 1.120032, -0.096045)",
        "(0.277818, 1.128677, -0.078112)",
        "(0.275930, 1.140110, -0.061061)",
        "(0.273893, 1.153650, -0.044668)",
        "(0.272750, 1.161510, -0.037087)",
        "(0.270048, 1.178826, -0.023654)",
        "(0.266632, 1.198209, -0.012520)",
        "(0.262668, 1.220273, -0.003591)",
        "(0.258968, 1.242326, 0.002665)",
        "(0.257074, 1.253714, 0.005344)",
        "(0.253488, 1.277094, 0.009216)",
        "(0.249971, 1.300592, 0.011983)",
        "(0.246863, 1.323998, 0.013576)",
        "(0.244371, 1.347001, 0.014211)",
        "(0.243247, 1.358217, 0.014231)",
        "(0.241436, 1.379876, 0.013467)",
        "(0.240227, 1.400582, 0.011783)",
        "(0.239360, 1.420106, 0.009072)",
        "(0.238767, 1.438455, 0.005191)",
        "(0.238499, 1.447119, 0.002748)",
        "(0.237835, 1.463423, -0.002811)",
        "(0.237128, 1.478318, -0.009498)",
        "(0.236468, 1.491740, -0.017337)",
        "(0.235761, 1.503808, -0.026321)",
        "(0.235467, 1.509374, -0.031138)",
        "(0.235141, 1.519203, -0.041598)",
        "(0.235118, 1.527352, -0.053066)",
        "(0.235387, 1.533972, -0.065089)",
        "(0.235785, 1.538940, -0.077603)",
        "(0.235946, 1.540764, -0.084105)",
        "(0.236085, 1.543373, -0.097331)",
        "(0.236134, 1.544413, -0.111026)",
        "(0.236215, 1.543957, -0.125006)",
        "(0.236280, 1.541964, -0.139137)",
        "(0.236177, 1.540459, -0.146199)",
        "(0.235773, 1.535946, -0.160259)",
        "(0.235406, 1.529998, -0.174142)",
        "(0.235063, 1.522680, -0.187972)",
        "(0.234756, 1.513989, -0.201631)",
        "(0.234619, 1.509076, -0.208377)",
        "(0.234454, 1.498383, -0.221672)",
        "(0.234449, 1.486310, -0.234483)",
        "(0.234522, 1.473194, -0.246769)",
        "(0.235083, 1.459009, -0.258009)",
        "(0.235511, 1.451476, -0.263027)",
        "(0.236641, 1.435731, -0.272025)",
        "(0.237968, 1.419171, -0.279586)",
        "(0.239333, 1.401966, -0.286172)",
        "(0.241093, 1.384376, -0.291782)",
        "(0.242243, 1.375501, -0.294116)",
        "(0.244806, 1.357664, -0.297911)",
        "(0.247904, 1.339823, -0.300253)",
        "(0.251536, 1.322239, -0.301433)",
        "(0.255638, 1.305040, -0.301239)",
        "(0.257842, 1.296586, -0.300509)",
        "(0.262316, 1.279896, -0.298052)",
        "(0.266525, 1.263726, -0.294054)",
        "(0.270222, 1.248130, -0.288505)",
        "(0.273363, 1.233503, -0.281505)",
        "(0.274744, 1.226634, -0.277396)",
        "(0.277219, 1.213778, -0.268322)",
        "(0.279179, 1.202132, -0.257732)",
        "(0.280549, 1.191696, -0.245587)",
        "(0.281488, 1.182828, -0.232213)",
        "(0.281698, 1.179108, -0.225077)",
        "(0.281832, 1.172546, -0.210312)",
        "(0.281157, 1.167753, -0.194296)",
        "(0.280051, 1.164261, -0.177465)",
        "(0.278690, 1.162562, -0.160159)",
        "(0.277976, 1.162368, -0.151462)",
        "(0.276552, 1.163528, -0.134146)",
        "(0.274884, 1.166744, -0.117182)",
        "(0.272975, 1.171642, -0.100824)",
        "(0.270900, 1.178441, -0.085285)",
        "(0.269781, 1.182712, -0.077927)",
        "(0.267274, 1.192419, -0.064039)",
        "(0.264366, 1.203853, -0.051387)",
        "(0.261368, 1.216915, -0.039991)",
        "(0.258089, 1.231256, -0.029786)",
        "(0.256328, 1.238931, -0.025263)",
        "(0.252776, 1.255119, -0.017309)",
        "(0.249115, 1.272242, -0.010687)",
        "(0.245705, 1.290189, -0.005234)",
        "(0.242732, 1.308759, -0.001060)",
        "(0.241299, 1.318094, 0.000782)",
        "(0.238612, 1.336902, 0.003888)",
        "(0.236055, 1.355682, 0.006068)",
        "(0.234047, 1.374539, 0.007338)",
        "(0.232650, 1.392968, 0.008041)",
        "(0.232079, 1.401938, 0.008285)",
        "(0.231385, 1.419210, 0.008142)",
        "(0.230642, 1.435625, 0.007248)",
        "(0.230029, 1.451411, 0.005420)",
        "(0.229521, 1.466353, 0.002432)",
        "(0.229296, 1.473519, 0.000547)",
        "(0.229252, 1.486899, -0.004706)",
        "(0.229259, 1.499357, -0.011269)",
        "(0.229715, 1.510466, -0.019811)",
        "(0.230609, 1.520567, -0.029757)",
        "(0.231266, 1.524840, -0.035464)",
        "(0.232633, 1.532209, -0.047573)",
        "(0.234154, 1.536914, -0.061480)",
        "(0.235248, 1.539901, -0.076284)",
        "(0.236125, 1.540881, -0.092145)",
        "(0.236468, 1.540458, -0.100497)",
        "(0.236929, 1.538153, -0.117486)",
        "(0.237175, 1.533410, -0.134865)",
        "(0.237073, 1.526126, -0.152419)",
        "(0.236617, 1.516311, -0.170114)",
        "(0.236186, 1.510419, -0.179002)",
        "(0.235159, 1.497319, -0.196672)",
        "(0.234184, 1.481290, -0.214021)",
        "(0.233270, 1.463551, -0.230596)",
        "(0.232217, 1.443273, -0.245705)",
        "(0.231808, 1.432428, -0.252447)",
        "(0.231656, 1.409652, -0.264192)",
        "(0.232490, 1.385772, -0.273465)",
        "(0.234244, 1.361469, -0.280259)",
        "(0.236837, 1.337112, -0.284780)",
        "(0.238459, 1.325135, -0.285648)",
        "(0.241862, 1.301832, -0.286204)",
        "(0.245603, 1.279530, -0.284464)",
        "(0.249666, 1.258301, -0.280482)",
        "(0.253749, 1.238148, -0.274195)",
        "(0.255555, 1.228441, -0.270073)",
        "(0.258768, 1.209709, -0.260388)",
        "(0.261429, 1.192581, -0.248276)",
        "(0.263392, 1.177435, -0.233782)",
        "(0.264613, 1.164340, -0.217267)",
        "(0.264734, 1.159077, -0.207925)",
        "(0.264014, 1.150764, -0.187801)",
        "(0.262582, 1.145201, -0.165912)",
        "(0.260428, 1.144359, -0.142554)",
        "(0.257881, 1.146958, -0.119151)",
        "(0.256302, 1.150248, -0.107314)",
        "(0.253162, 1.159423, -0.083936)",
        "(0.249866, 1.172274, -0.061923)",
        "(0.246249, 1.188678, -0.042111)",
        "(0.242085, 1.207917, -0.024867)",
        "(0.239981, 1.218729, -0.017315)",
        "(0.236139, 1.241995, -0.004053)",
        "(0.233240, 1.267611, 0.006151)",
        "(0.231086, 1.294605, 0.013673)",
        "(0.229898, 1.322212, 0.018636)",
        "(0.229747, 1.336094, 0.019965)",
        "(0.229821, 1.363273, 0.020889)",
        "(0.230282, 1.389570, 0.018834)",
        "(0.230870, 1.414587, 0.014003)",
        "(0.231605, 1.437846, 0.006753)",
        "(0.232033, 1.448654, 0.002097)",
        "(0.232856, 1.468940, -0.008705)",
        "(0.233744, 1.486915, -0.021516)",
        "(0.234466, 1.502274, -0.036075)",
        "(0.234902, 1.514870, -0.052320)",
        "(0.234948, 1.520245, -0.060907)",
        "(0.235048, 1.528139, -0.079371)",
        "(0.235189, 1.533309, -0.098832)",
        "(0.235042, 1.535398, -0.119032)",
        "(0.234773, 1.534471, -0.139778)",
        "(0.234614, 1.532766, -0.150324)",
        "(0.234330, 1.527624, -0.171503)",
        "(0.234121, 1.519648, -0.192436)",
        "(0.233845, 1.508852, -0.212849)",
        "(0.233441, 1.495330, -0.232451)",
        "(0.233300, 1.487428, -0.241810)",
        "(0.233118, 1.469931, -0.259490)",
        "(0.233007, 1.449819, -0.275251)",
        "(0.233331, 1.427085, -0.288567)",
        "(0.234646, 1.402205, -0.299047)",
        "(0.235572, 1.389091, -0.303068)",
        "(0.237640, 1.362114, -0.309230)",
        "(0.240142, 1.333286, -0.312367)",
        "(0.242962, 1.305891, -0.312620)",
        "(0.246595, 1.279133, -0.310006)",
        "(0.248670, 1.266050, -0.307594)",
        "(0.252804, 1.240705, -0.301047)",
        "(0.256604, 1.216974, -0.292010)",
        "(0.259570, 1.195203, -0.280279)",
        "(0.262020, 1.175849, -0.265624)",
        "(0.263095, 1.167368, -0.257130)",
        "(0.264487, 1.152379, -0.238907)",
        "(0.264454, 1.141008, -0.219010)",
        "(0.262898, 1.133541, -0.197258)",
        "(0.260338, 1.130345, -0.173802)",
        "(0.258899, 1.130758, -0.161416)",
        "(0.256010, 1.134291, -0.136307)",
        "(0.252980, 1.141680, -0.111483)",
        "(0.249637, 1.153026, -0.088103)",
        "(0.245844, 1.167926, -0.066779)",
        "(0.243775, 1.176778, -0.057123)",
        "(0.239413, 1.196556, -0.039643)",
        "(0.234905, 1.219377, -0.025227)",
        "(0.230179, 1.244398, -0.013802)",
        "(0.225661, 1.271075, -0.005190)",
        "(0.223647, 1.284969, -0.002107)",
        "(0.220232, 1.313114, 0.002342)",
        "(0.217864, 1.341268, 0.004300)",
        "(0.216321, 1.368829, 0.003831)",
        "(0.215799, 1.395325, 0.001019)",
        "(0.215837, 1.407957, -0.001418)",
        "(0.216274, 1.431859, -0.007882)",
        "(0.217126, 1.453523, -0.016473)",
        "(0.218489, 1.472751, -0.026911)",
        "(0.220217, 1.489210, -0.039099)",
        "(0.221113, 1.496495, -0.045692)",
        "(0.222743, 1.508084, -0.060287)",
        "(0.224017, 1.516963, -0.076078)",
        "(0.224801, 1.522755, -0.092996)",
        "(0.224956, 1.525637, -0.111008)",
        "(0.224921, 1.526125, -0.120335)",
        "(0.224615, 1.524325, -0.139849)",
        "(0.224266, 1.520106, -0.159752)",
        "(0.223795, 1.513373, -0.179889)",
        "(0.223351, 1.504092, -0.199867)",
        "(0.223273, 1.498434, -0.209732)",
        "(0.223288, 1.485875, -0.228992)",
        "(0.223510, 1.471217, -0.247368)",
        "(0.224417, 1.454533, -0.264433)",
        "(0.226440, 1.435967, -0.279447)",
        "(0.227782, 1.425961, -0.285862)",
        "(0.230793, 1.405084, -0.296731)",
        "(0.234153, 1.382999, -0.304808)",
        "(0.238078, 1.359977, -0.310498)",
        "(0.242427, 1.336217, -0.314005)",
        "(0.244698, 1.324137, -0.314764)",
        "(0.248872, 1.299967, -0.314739)",
        "(0.252686, 1.275997, -0.312006)",
        "(0.256520, 1.253017, -0.306616)",
        "(0.260385, 1.231584, -0.298330)",
        "(0.262219, 1.221559, -0.292905)",
        "(0.265106, 1.202641, -0.280280)",
        "(0.266681, 1.185834, -0.264853)",
        "(0.267117, 1.171700, -0.247169)",
        "(0.266319, 1.160696, -0.227709)",
        "(0.265340, 1.156497, -0.217148)",
        "(0.262652, 1.150205, -0.194681)",
        "(0.259250, 1.147721, -0.170962)",
        "(0.255243, 1.149170, -0.146499)",
        "(0.250886, 1.154160, -0.121419)",
        "(0.248692, 1.158236, -0.108966)",
        "(0.244170, 1.168469, -0.084947)",
        "(0.239581, 1.182018, -0.062409)",
        "(0.234868, 1.198632, -0.041877)",
        "(0.230270, 1.218144, -0.023704)",
        "(0.227933, 1.228996, -0.015690)",
        "(0.223318, 1.252097, -0.001418)",
        "(0.219171, 1.276986, 0.010007)",
        "(0.215739, 1.302924, 0.018566)",
        "(0.213412, 1.329338, 0.024301)",
        "(0.212649, 1.342493, 0.025883)",
        "(0.211335, 1.368141, 0.027244)",
        "(0.210577, 1.392741, 0.025548)",
        "(0.210468, 1.415919, 0.020773)",
        "(0.210678, 1.437107, 0.013104)",
        "(0.210859, 1.446777, 0.008173)",
        "(0.211260, 1.464448, -0.003146)",
        "(0.211794, 1.479670, -0.016762)",
        "(0.212308, 1.492132, -0.032217)",
        "(0.212951, 1.501686, -0.049266)",
        "(0.213317, 1.505201, -0.058359)",
        "(0.213928, 1.510628, -0.077144)",
        "(0.214495, 1.512553, -0.097210)",
        "(0.214986, 1.512191, -0.117792)",
        "(0.215482, 1.508463, -0.138981)",
        "(0.215853, 1.505599, -0.149557)",
        "(0.216776, 1.498153, -0.170410)",
        "(0.217907, 1.488043, -0.190570)",
        "(0.218758, 1.475602, -0.209824)",
        "(0.219764, 1.460790, -0.227879)",
        "(0.220427, 1.452343, -0.236203)",
        "(0.222335, 1.433856, -0.251641)",
        "(0.224748, 1.413094, -0.265157)",
        "(0.227104, 1.390609, -0.276267)",
        "(0.229583, 1.366534, -0.284851)",
        "(0.231227, 1.354054, -0.287957)",
        "(0.235267, 1.328789, -0.292341)",
        "(0.239919, 1.303340, -0.294424)",
        "(0.244365, 1.277951, -0.293440)",
        "(0.248211, 1.253209, -0.289542)",
        "(0.250017, 1.241382, -0.286293)",
        "(0.253482, 1.219344, -0.277365)",
        "(0.256254, 1.199249, -0.265560)",
        "(0.257629, 1.181334, -0.250481)",
        "(0.257730, 1.166037, -0.232275)",
        "(0.257273, 1.159770, -0.221855)",
        "(0.255831, 1.149872, -0.199437)",
        "(0.253764, 1.144010, -0.174783)",
        "(0.251181, 1.142205, -0.148377)",
        "(0.248448, 1.144217, -0.121371)",
        "(0.246986, 1.147766, -0.107931)",
        "(0.244191, 1.156818, -0.081966)",
        "(0.241596, 1.170159, -0.057647)",
        "(0.239043, 1.186804, -0.035772)",
        "(0.236316, 1.207399, -0.017517)",
        "(0.234840, 1.219438, -0.010286)",
        "(0.231822, 1.244030, 0.002694)",
        "(0.228890, 1.271165, 0.010985)",
        "(0.226352, 1.298776, 0.016454)",
        "(0.224151, 1.326495, 0.018477)",
        "(0.223317, 1.340136, 0.018268)",
        "(0.222166, 1.366677, 0.016044)",
        "(0.221877, 1.391684, 0.010973)",
        "(0.222259, 1.414697, 0.003305)",
        "(0.223068, 1.435311, -0.006876)",
        "(0.223614, 1.444521, -0.012990)",
        "(0.224724, 1.461034, -0.026591)",
        "(0.225928, 1.474514, -0.042145)",
        "(0.226947, 1.484791, -0.059402)",
        "(0.227775, 1.491779, -0.078055)",
        "(0.228048, 1.493840, -0.087890)",
        "(0.228328, 1.495804, -0.108036)",
        "(0.228156, 1.494393, -0.128907)",
        "(0.227548, 1.489742, -0.150241)",
        "(0.226890, 1.482215, -0.171789)",
        "(0.226585, 1.477222, -0.182508)",
        "(0.225912, 1.465463, -0.203393)",
        "(0.225528, 1.450997, -0.223196)",
        "(0.225749, 1.433917, -0.241447)",
        "(0.226735, 1.414331, -0.257510)",
        "(0.227599, 1.403547, -0.264457)",
        "(0.229982, 1.380712, -0.276214)",
        "(0.233348, 1.356206, -0.284512)",
        "(0.237491, 1.330449, -0.289395)",
        "(0.242235, 1.303778, -0.291275)",
        "(0.244705, 1.290186, -0.291059)",
        "(0.249683, 1.262999, -0.288787)",
        "(0.254869, 1.236379, -0.283468)",
        "(0.260107, 1.211314, -0.275183)",
        "(0.264848, 1.188452, -0.263880)",
        "(0.266810, 1.178120, -0.256810)",
        "(0.270003, 1.159660, -0.240366)",
        "(0.272156, 1.145151, -0.220744)",
        "(0.272962, 1.134983, -0.198133)",
        "(0.272178, 1.129552, -0.172875)",
        "(0.271087, 1.129095, -0.159426)",
        "(0.268034, 1.132169, -0.132325)",
        "(0.263918, 1.142312, -0.104778)",
        "(0.259837, 1.157454, -0.079410)",
        "(0.255487, 1.177037, -0.055878)",
        "(0.253248, 1.188129, -0.045093)",
        "(0.248954, 1.214065, -0.026973)",
        "(0.245071, 1.242662, -0.013125)",
        "(0.242156, 1.273088, -0.003557)",
        "(0.240688, 1.304054, 0.002261)",
        "(0.240613, 1.319323, 0.003584)",
        "(0.241350, 1.348638, 0.004070)",
        "(0.242904, 1.375803, 0.001185)",
        "(0.244724, 1.400434, -0.004965)",
        "(0.246343, 1.422133, -0.013955)",
        "(0.247021, 1.431654, -0.019510)",
        "(0.248142, 1.448622, -0.032070)",
        "(0.248774, 1.462405, -0.046696)",
        "(0.248850, 1.472903, -0.063005)",
        "(0.248746, 1.480103, -0.080795)",
        "(0.248719, 1.482258, -0.090183)",
        "(0.248868, 1.484389, -0.109463)",
        "(0.249128, 1.483193, -0.129308)",
        "(0.249314, 1.478872, -0.149273)",
        "(0.249675, 1.471669, -0.169010)",
        "(0.249936, 1.466909, -0.178676)",
        "(0.250653, 1.455818, -0.197331)",
        "(0.251487, 1.442498, -0.214667)",
        "(0.252491, 1.427209, -0.230345)",
        "(0.253791, 1.410120, -0.244373)",
        "(0.254676, 1.400941, -0.250563)",
        "(0.256727, 1.381713, -0.261290)",
        "(0.259157, 1.361564, -0.269473)",
        "(0.261848, 1.340824, -0.274998)",
        "(0.264861, 1.320104, -0.278076)",
        "(0.266504, 1.309970, -0.278660)",
        "(0.269770, 1.290082, -0.278675)",
        "(0.272983, 1.270751, -0.276822)",
        "(0.275954, 1.251914, -0.273296)",
        "(0.278704, 1.233909, -0.268063)",
        "(0.279976, 1.225368, -0.264664)",
        "(0.282108, 1.208918, -0.256688)",
        "(0.283762, 1.193697, -0.247215)",
        "(0.285020, 1.179913, -0.236515)",
        "(0.285986, 1.167851, -0.224669)",
        "(0.286329, 1.162549, -0.218326)",
        "(0.286607, 1.152931, -0.205104)",
        "(0.286443, 1.145168, -0.191171)",
        "(0.285960, 1.139215, -0.176664)",
        "(0.285342, 1.135059, -0.161651)",
        "(0.284946, 1.133629, -0.154062)",
        "(0.284024, 1.131755, -0.138999)",
        "(0.282927, 1.131261, -0.123914)",
        "(0.281781, 1.132090, -0.108998)",
        "(0.280702, 1.134420, -0.094596)",
        "(0.280206, 1.136191, -0.087711)",
        "(0.279209, 1.140441, -0.074506)",
        "(0.278167, 1.145561, -0.062033)",
        "(0.277115, 1.151320, -0.050168)",
        "(0.275987, 1.157835, -0.039060)",
        "(0.275334, 1.161394, -0.033765)",
        "(0.273777, 1.169024, -0.023686)",
        "(0.272100, 1.177880, -0.014585)",
        "(0.270353, 1.187895, -0.006534)",
        "(0.268315, 1.198681, 0.000624)",
        "(0.267146, 1.204422, 0.003836)",
        "(0.264699, 1.216550, 0.009649)",
        "(0.262118, 1.229535, 0.014607)",
        "(0.259543, 1.243363, 0.018621)",
        "(0.256892, 1.257724, 0.021983)",
        "(0.255620, 1.265161, 0.023346)",
        "(0.253132, 1.280418, 0.025545)",
        "(0.250776, 1.296110, 0.027121)",
        "(0.248771, 1.312225, 0.028001)",
        "(0.247044, 1.328488, 0.028344)",
        "(0.246278, 1.336605, 0.028364)",
        "(0.244985, 1.352785, 0.028284)",
        "(0.243839, 1.368793, 0.028011)",
        "(0.242938, 1.384516, 0.027414)",
        "(0.242171, 1.399807, 0.026685)",
        "(0.241833, 1.407242, 0.026293)",
        "(0.241280, 1.421847, 0.025363)",
        "(0.240922, 1.435988, 0.024153)",
        "(0.240605, 1.449762, 0.022566)",
        "(0.240237, 1.462873, 0.020588)",
        "(0.240090, 1.469244, 0.019437)",
        "(0.239822, 1.481619, 0.016813)",
        "(0.239387, 1.493504, 0.013715)",
        "(0.238820, 1.504853, 0.009953)",
        "(0.238264, 1.515530, 0.005434)",
        "(0.238095, 1.520689, 0.002919)",
        "(0.238220, 1.530547, -0.003008)",
        "(0.238455, 1.539852, -0.009514)",
        "(0.238917, 1.548261, -0.016748)",
        "(0.239381, 1.556038, -0.024321)",
        "(0.239623, 1.559448, -0.028382)",
        "(0.239969, 1.565907, -0.036737)",
        "(0.240264, 1.571555, -0.045551)",
        "(0.240372, 1.576361, -0.054732)",
        "(0.240305, 1.580319, -0.064222)",
        "(0.240197, 1.581956, -0.069092)",
        "(0.239821, 1.584712, -0.078986)",
        "(0.239322, 1.586793, -0.089111)",
        "(0.238652, 1.588201, -0.099351)",
        "(0.237958, 1.588953, -0.109620)",
        "(0.237539, 1.589059, -0.114738)",
        "(0.236505, 1.588864, -0.124862)",
        "(0.235326, 1.588051, -0.134920)",
        "(0.234224, 1.586673, -0.144888)",
        "(0.233281, 1.584635, -0.154715)",
        "(0.232773, 1.583423, -0.159522)",
        "(0.231714, 1.580722, -0.169068)",
        "(0.230552, 1.577504, -0.178377)",
        "(0.229294, 1.574024, -0.187551)",
        "(0.227933, 1.570310, -0.196516)",
        "(0.227237, 1.568306, -0.200862)",
        "(0.225844, 1.564173, -0.209589)",
        "(0.224535, 1.559814, -0.218117)",
        "(0.223152, 1.555245, -0.226384)",
        "(0.221724, 1.550479, -0.234398)",
        "(0.221107, 1.547981, -0.238372)",
        "(0.219996, 1.542857, -0.246235)",
        "(0.218870, 1.537429, -0.253859)",
        "(0.217843, 1.531649, -0.261225)",
        "(0.217109, 1.525578, -0.268341)",
        "(0.216837, 1.522496, -0.271873)",
        "(0.216451, 1.516122, -0.278767)",
        "(0.216114, 1.509613, -0.285480)",
        "(0.215891, 1.502882, -0.292039)",
        "(0.215790, 1.495795, -0.298343)",
        "(0.215746, 1.492064, -0.301334)",
        "(0.215731, 1.484385, -0.306930)",
        "(0.215778, 1.476291, -0.312032)",
        "(0.215757, 1.467771, -0.316747)",
        "(0.215810, 1.458960, -0.321076)",
        "(0.215910, 1.454461, -0.323064)",
        "(0.216226, 1.445377, -0.326715)",
        "(0.216686, 1.436061, -0.330024)",
        "(0.217471, 1.426595, -0.333154)",
        "(0.218591, 1.417006, -0.335944)",
        "(0.219230, 1.412114, -0.337127)",
        "(0.220642, 1.401892, -0.339209)",
        "(0.222484, 1.391210, -0.340951)",
        "(0.224578, 1.380128, -0.342178)",
        "(0.226413, 1.368156, -0.342570)",
        "(0.227233, 1.361824, -0.342432)",
        "(0.228804, 1.348670, -0.341879)",
        "(0.230501, 1.335219, -0.341098)",
        "(0.232204, 1.321457, -0.340057)",
        "(0.233975, 1.307760, -0.338467)",
        "(0.234912, 1.300998, -0.337457)",
        "(0.236858, 1.287661, -0.335189)",
        "(0.238936, 1.274789, -0.332540)",
        "(0.241209, 1.262328, -0.329550)",
        "(0.243636, 1.250098, -0.325940)",
        "(0.244898, 1.244072, -0.323809)",
        "(0.247511, 1.232145, -0.319075)",
        "(0.250353, 1.220657, -0.313769)",
        "(0.253298, 1.209425, -0.307898)",
        "(0.256100, 1.198431, -0.301434)",
        "(0.257476, 1.193086, -0.298005)",
        "(0.260222, 1.182696, -0.290937)",
        "(0.262920, 1.172865, -0.283670)",
        "(0.265033, 1.163327, -0.277072)",
        "(0.266530, 1.153945, -0.270732)",
        "(0.267504, 1.149719, -0.266790)",
        "(0.269425, 1.141511, -0.258250)",
        "(0.271040, 1.134209, -0.249604)",
        "(0.272377, 1.127166, -0.240313)",
        "(0.273490, 1.120523, -0.230384)",
        "(0.274014, 1.117485, -0.225258)",
        "(0.274894, 1.111812, -0.214903)",
        "(0.275471, 1.106726, -0.204272)",
        "(0.275711, 1.102269, -0.193174)",
        "(0.275774, 1.098628, -0.181461)",
        "(0.275770, 1.097189, -0.175403)",
        "(0.275728, 1.094796, -0.162892)",
        "(0.275592, 1.093131, -0.149949)",
        "(0.275451, 1.092310, -0.137097)",
        "(0.275288, 1.092423, -0.124553)",
        "(0.275200, 1.092820, -0.118402)",
        "(0.275060, 1.094009, -0.106152)",
        "(0.274930, 1.095846, -0.094190)",
        "(0.274765, 1.098418, -0.082801)",
        "(0.274598, 1.101714, -0.071899)",
        "(0.274525, 1.103678, -0.066699)",
        "(0.274351, 1.108000, -0.056650)",
        "(0.274128, 1.112926, -0.047055)",
        "(0.273817, 1.118516, -0.038150)",
        "(0.273343, 1.124677, -0.029977)",
        "(0.272990, 1.127964, -0.026231)",
        "(0.272097, 1.134908, -0.019238)",
        "(0.271020, 1.142443, -0.012965)",
        "(0.269715, 1.150392, -0.007384)",
        "(0.268183, 1.158830, -0.002473)",
        "(0.267308, 1.163224, -0.000307)",
        "(0.265459, 1.172421, 0.003587)",
        "(0.263477, 1.182039, 0.006988)",
        "(0.261372, 1.191917, 0.009959)",
        "(0.259279, 1.202351, 0.012335)",
        "(0.258292, 1.207821, 0.013284)",
        "(0.256306, 1.219010, 0.015009)",
        "(0.254265, 1.230450, 0.016435)",
        "(0.252215, 1.242333, 0.017437)",
        "(0.249873, 1.254765, 0.017807)",
        "(0.248560, 1.261055, 0.017974)",
        "(0.246039, 1.273781, 0.018308)",
        "(0.243796, 1.286752, 0.018423)",
        "(0.241608, 1.299908, 0.018200)",
        "(0.239704, 1.313160, 0.018082)",
        "(0.238855, 1.319839, 0.017964)",
        "(0.237164, 1.332987, 0.017639)",
        "(0.235660, 1.346124, 0.017269)",
        "(0.234427, 1.359300, 0.016720)",
        "(0.233448, 1.372434, 0.016060)",
        "(0.232963, 1.378873, 0.015740)",
        "(0.231882, 1.391679, 0.014925)",
        "(0.230814, 1.404327, 0.013803)",
        "(0.229885, 1.416960, 0.012101)",
        "(0.229211, 1.429509, 0.009929)",
        "(0.228963, 1.435651, 0.008751)",
        "(0.228469, 1.447708, 0.006246)",
        "(0.228058, 1.459406, 0.003421)",
        "(0.227664, 1.470863, 0.000131)",
        "(0.227356, 1.482098, -0.003459)",
        "(0.227255, 1.487490, -0.005387)",
        "(0.226825, 1.497866, -0.009552)",
        "(0.226297, 1.507718, -0.014213)",
        "(0.225806, 1.517065, -0.019574)",
        "(0.225431, 1.525841, -0.025592)",
        "(0.225210, 1.529953, -0.028814)",
        "(0.224780, 1.537773, -0.035572)",
        "(0.224484, 1.544977, -0.042741)",
        "(0.224558, 1.551670, -0.050371)",
        "(0.224823, 1.557870, -0.058419)",
        "(0.225007, 1.560699, -0.062586)",
        "(0.225438, 1.565920, -0.071058)",
        "(0.225913, 1.570472, -0.079690)",
        "(0.226426, 1.574257, -0.088566)",
        "(0.226979, 1.577210, -0.097743)",
        "(0.227250, 1.578329, -0.102444)",
        "(0.227720, 1.580099, -0.112154)",
        "(0.228064, 1.581177, -0.122104)",
        "(0.228199, 1.581479, -0.132154)",
        "(0.228147, 1.580853, -0.142471)",
        "(0.228028, 1.580217, -0.147702)",
        "(0.227656, 1.578496, -0.158408)",
        "(0.227174, 1.576006, -0.169448)",
        "(0.226670, 1.572896, -0.180697)",
        "(0.225975, 1.569063, -0.192105)",
        "(0.225606, 1.566787, -0.197847)",
        "(0.224978, 1.561804, -0.209301)",
        "(0.224422, 1.556092, -0.220737)",
        "(0.223823, 1.549697, -0.232148)",
        "(0.223163, 1.542551, -0.243410)",
        "(0.222815, 1.538670, -0.248994)",
        "(0.222260, 1.530501, -0.260047)",
        "(0.221812, 1.521515, -0.270806)",
        "(0.221414, 1.512060, -0.281350)",
        "(0.221197, 1.501618, -0.291277)",
        "(0.221170, 1.496017, -0.295967)",
        "(0.221368, 1.484283, -0.304757)",
        "(0.221769, 1.471949, -0.312725)",
        "(0.222330, 1.459045, -0.320153)",
        "(0.223317, 1.445799, -0.327061)",
        "(0.223983, 1.439090, -0.330234)",
        "(0.225433, 1.425423, -0.336123)",
        "(0.226835, 1.411389, -0.341177)",
        "(0.228253, 1.396859, -0.345157)",
        "(0.229630, 1.381846, -0.347952)",
        "(0.230333, 1.374140, -0.348808)",
        "(0.231945, 1.358605, -0.349864)",
        "(0.233685, 1.343074, -0.349966)",
        "(0.235351, 1.327410, -0.349097)",
        "(0.237302, 1.311919, -0.347509)",
        "(0.238492, 1.304270, -0.346401)",
        "(0.240912, 1.289101, -0.343795)",
        "(0.243425, 1.274088, -0.340731)",
        "(0.245926, 1.259187, -0.336751)",
        "(0.248273, 1.244171, -0.331790)",
        "(0.249373, 1.236656, -0.328755)",
        "(0.251512, 1.221897, -0.321767)",
        "(0.253786, 1.207765, -0.313643)",
        "(0.256210, 1.194363, -0.304339)",
        "(0.258634, 1.181669, -0.294002)",
        "(0.259790, 1.175524, -0.288514)",
        "(0.262025, 1.163903, -0.276542)",
        "(0.263789, 1.152760, -0.264681)",
        "(0.265337, 1.142666, -0.251930)",
        "(0.267381, 1.133926, -0.237725)",
        "(0.268380, 1.129904, -0.230435)",
        "(0.270254, 1.122927, -0.215532)",
        "(0.271983, 1.117246, -0.200437)",
        "(0.273558, 1.112861, -0.185117)",
        "(0.274934, 1.109697, -0.169860)",
        "(0.275537, 1.108631, -0.162372)",
        "(0.276564, 1.107299, -0.147784)",
        "(0.277214, 1.107099, -0.133622)",
        "(0.277553, 1.107764, -0.119525)",
        "(0.277596, 1.109408, -0.105751)",
        "(0.277520, 1.110803, -0.099118)",
        "(0.277342, 1.114456, -0.086386)",
        "(0.276919, 1.119278, -0.074196)",
        "(0.276180, 1.125146, -0.062491)",
        "(0.275122, 1.132237, -0.051520)",
        "(0.274530, 1.136451, -0.046427)",
        "(0.273317, 1.145841, -0.036771)",
        "(0.271687, 1.156283, -0.028004)",
        "(0.269747, 1.167710, -0.020190)",
        "(0.267503, 1.180051, -0.013150)",
        "(0.266236, 1.186651, -0.009975)",
        "(0.263569, 1.200404, -0.004302)",
        "(0.260658, 1.214563, 0.000523)",
        "(0.257622, 1.229166, 0.004477)",
        "(0.254689, 1.244169, 0.007664)",
        "(0.253371, 1.251891, 0.008857)",
        "(0.251026, 1.267577, 0.010813)",
        "(0.249070, 1.283145, 0.012250)",
        "(0.247478, 1.298476, 0.013348)",
        "(0.246090, 1.313581, 0.014214)",
        "(0.245443, 1.321032, 0.014588)",
        "(0.244195, 1.335540, 0.015084)",
        "(0.242673, 1.349549, 0.015599)",
        "(0.240861, 1.363047, 0.015923)",
        "(0.238847, 1.376057, 0.015749)",
        "(0.237918, 1.382447, 0.015378)",
        "(0.236164, 1.394825, 0.014408)",
        "(0.234649, 1.406715, 0.012989)",
        "(0.233378, 1.418088, 0.011170)",
        "(0.232197, 1.429042, 0.008958)",
        "(0.231558, 1.434262, 0.007690)",
        "(0.230178, 1.444662, 0.004715)",
        "(0.229133, 1.454241, 0.001432)",
        "(0.228543, 1.463784, -0.002471)",
        "(0.228457, 1.473215, -0.006978)",
        "(0.228516, 1.477868, -0.009476)",
        "(0.228694, 1.486948, -0.014754)",
        "(0.228839, 1.495747, -0.020386)",
        "(0.229129, 1.504232, -0.026242)",
        "(0.229689, 1.512215, -0.032287)",
        "(0.230027, 1.515995, -0.035394)",
        "(0.230569, 1.523086, -0.041642)",
        "(0.231010, 1.529579, -0.047900)",
        "(0.231187, 1.535365, -0.054184)",
        "(0.231398, 1.540578, -0.060611)",
        "(0.231517, 1.542945, -0.063872)",
        "(0.231893, 1.547273, -0.070372)",
        "(0.232401, 1.550941, -0.076821)",
        "(0.232839, 1.554062, -0.083315)",
        "(0.233216, 1.556713, -0.089760)",
        "(0.233365, 1.557822, -0.092996)",
        "(0.233680, 1.559813, -0.099520)",
        "(0.234019, 1.561403, -0.106128)",
        "(0.234358, 1.562641, -0.112782)",
        "(0.234629, 1.563469, -0.119433)",
        "(0.234734, 1.563717, -0.122751)",
        "(0.234910, 1.564021, -0.129359)",
        "(0.234887, 1.564017, -0.135861)",
        "(0.234637, 1.563734, -0.142253)",
        "(0.234354, 1.563247, -0.148491)",
        "(0.234213, 1.562944, -0.151525)",
        "(0.233968, 1.562272, -0.157396)",
        "(0.233727, 1.561451, -0.162894)",
        "(0.233627, 1.560514, -0.168094)",
        "(0.233604, 1.559528, -0.172929)",
        "(0.233568, 1.559008, -0.175244)",
        "(0.233456, 1.557985, -0.179689)",
        "(0.233410, 1.556958, -0.183919)",
        "(0.233382, 1.555985, -0.187966)",
        "(0.233246, 1.555075, -0.191713)",
        "(0.233191, 1.554654, -0.193498)",
        "(0.233164, 1.553833, -0.197043)",
        "(0.233347, 1.552939, -0.200435)",
        "(0.233700, 1.551987, -0.203747)",
        "(0.234189, 1.550913, -0.207024)",
        "(0.234473, 1.550317, -0.208688)",
        "(0.234976, 1.549002, -0.212095)",
        "(0.235386, 1.547484, -0.215625)",
        "(0.235825, 1.545806, -0.219284)",
        "(0.236296, 1.543962, -0.223095)",
        "(0.236504, 1.542971, -0.225042)",
        "(0.236805, 1.540831, -0.228938)",
        "(0.236980, 1.538537, -0.232854)",
        "(0.237214, 1.536146, -0.236870)",
        "(0.237525, 1.533731, -0.241045)",
        "(0.237672, 1.532520, -0.243188)",
        "(0.237929, 1.530031, -0.247547)",
        "(0.238272, 1.527493, -0.252017)",
        "(0.238712, 1.524977, -0.256622)",
        "(0.239223, 1.522589, -0.261317)",
        "(0.239506, 1.521483, -0.263693)",
        "(0.240155, 1.519369, -0.268481)",
        "(0.240910, 1.517463, -0.273318)",
        "(0.241851, 1.515821, -0.278200)",
        "(0.242896, 1.514450, -0.283121)",
        "(0.243443, 1.513843, -0.285583)",
        "(0.244672, 1.512773, -0.290467)",
        "(0.246051, 1.511925, -0.295369)",
        "(0.247474, 1.511364, -0.300199)",
        "(0.248809, 1.510947, -0.304851)",
        "(0.249509, 1.510793, -0.307063)",
        "(0.250937, 1.510625, -0.311438)",
        "(0.252464, 1.510668, -0.315541)",
        "(0.254004, 1.510727, -0.319274)",
        "(0.255435, 1.510843, -0.322567)",
        "(0.256145, 1.510905, -0.323980)",
        "(0.257516, 1.511007, -0.326493)",
        "(0.258811, 1.511011, -0.328567)",
        "(0.259970, 1.510961, -0.330218)",
        "(0.261009, 1.510865, -0.331604)",
        "(0.261494, 1.510796, -0.332220)",
        "(0.262497, 1.510570, -0.333435)",
        "(0.263438, 1.510220, -0.334685)",
        "(0.264299, 1.509677, -0.335967)",
        "(0.265072, 1.508916, -0.337295)",
        "(0.265429, 1.508433, -0.338013)",
        "(0.266069, 1.507197, -0.339559)",
        "(0.266673, 1.505758, -0.341155)",
        "(0.267088, 1.504067, -0.342868)",
        "(0.267313, 1.502084, -0.344686)",
        "(0.267350, 1.501022, -0.345608)",
        "(0.267332, 1.498828, -0.347472)",
        "(0.267386, 1.496705, -0.349295)",
        "(0.267331, 1.494642, -0.351137)",
        "(0.267179, 1.492627, -0.352913)",
        "(0.267089, 1.491716, -0.353735)",
        "(0.266920, 1.489998, -0.355301)",
        "(0.266790, 1.488433, -0.356641)",
        "(0.266776, 1.487201, -0.357801)",
        "(0.266862, 1.486226, -0.358723)",
        "(0.266949, 1.485860, -0.359097)",
        "(0.267180, 1.485334, -0.359741)",
        "(0.267476, 1.485175, -0.360107)",
        "(0.267882, 1.485159, -0.360409)",
        "(0.268379, 1.485246, -0.360597)",
        "(0.268594, 1.485337, -0.360614)",
        "(0.268952, 1.485548, -0.360597)",
        "(0.269290, 1.485784, -0.360521)",
        "(0.269573, 1.486083, -0.360361)",
        "(0.269686, 1.486311, -0.360135)",
        "(0.269799, 1.486521, -0.359921)",
        "(0.269916, 1.486795, -0.359663)",
        "(0.270090, 1.487105, -0.359350)",
        "(0.270237, 1.487318, -0.359131)",
        "(0.270401, 1.487539, -0.358852)",
        "(0.270473, 1.487625, -0.358727)",
        "(0.270611, 1.487763, -0.358417)",
        "(0.270681, 1.487826, -0.358232)",
        "(0.270700, 1.487826, -0.357970)",
        "(0.270698, 1.487689, -0.357687)",
        "(0.270689, 1.487600, -0.357579)",
        "(0.270693, 1.487431, -0.357416)",
        "(0.270683, 1.487235, -0.357301)",
        "(0.270651, 1.486901, -0.357221)",
        "(0.270581, 1.486457, -0.357215)",
        "(0.270536, 1.486210, -0.357250)",
        "(0.270481, 1.485693, -0.357358)",
        "(0.270401, 1.484954, -0.357596)",
        "(0.270295, 1.483968, -0.357957)",
        "(0.270122, 1.482827, -0.358355)",
        "(0.269992, 1.482087, -0.358603)",
        "(0.269816, 1.480735, -0.358986)",
        "(0.269595, 1.479125, -0.359409)",
        "(0.269355, 1.477308, -0.359852)",
        "(0.269068, 1.475385, -0.360363)",
        "(0.268931, 1.474348, -0.360628)",
        "(0.268614, 1.472172, -0.361171)",
        "(0.268266, 1.469819, -0.361765)",
        "(0.267892, 1.467362, -0.362379)",
        "(0.267488, 1.464899, -0.362954)",
        "(0.267319, 1.463702, -0.363264)",
        "(0.266987, 1.461407, -0.363903)",
        "(0.266710, 1.459218, -0.364547)",
        "(0.266460, 1.457125, -0.365137)",
        "(0.266283, 1.455055, -0.365577)",
        "(0.266236, 1.454003, -0.365746)",
        "(0.266205, 1.451838, -0.366068)",
        "(0.266334, 1.449467, -0.366232)",
        "(0.266470, 1.446835, -0.366258)",
        "(0.266619, 1.443782, -0.366105)",
        "(0.266724, 1.442044, -0.365929)",
        "(0.267088, 1.438209, -0.365484)",
        "(0.267665, 1.433811, -0.364956)",
        "(0.268412, 1.428674, -0.364192)",
        "(0.269151, 1.422685, -0.363023)",
        "(0.269487, 1.419317, -0.362286)",
        "(0.270133, 1.412082, -0.360694)",
        "(0.270994, 1.403981, -0.358676)",
        "(0.271782, 1.394751, -0.355905)",
        "(0.272491, 1.384565, -0.352601)",
        "(0.272963, 1.379265, -0.350822)",
        "(0.274132, 1.368406, -0.347054)",
        "(0.275281, 1.356926, -0.342594)",
        "(0.276255, 1.344754, -0.337347)",
        "(0.277448, 1.332408, -0.331350)",
        "(0.278152, 1.325794, -0.327848)",
        "(0.279498, 1.313770, -0.321088)",
        "(0.280868, 1.301705, -0.313810)",
        "(0.282173, 1.289586, -0.305988)",
        "(0.283679, 1.277760, -0.297699)",
        "(0.284436, 1.272031, -0.293377)",
        "(0.285751, 1.260829, -0.284347)",
        "(0.286635, 1.249872, -0.274627)",
        "(0.287365, 1.239241, -0.264152)",
        "(0.288008, 1.229236, -0.253331)",
        "(0.288318, 1.224574, -0.247864)",
        "(0.288879, 1.215789, -0.236848)",
        "(0.289284, 1.207795, -0.225610)",
        "(0.289321, 1.200492, -0.213998)",
        "(0.289023, 1.193949, -0.202023)",
        "(0.288784, 1.191067, -0.195913)",
        "(0.288306, 1.185891, -0.183526)",
        "(0.287577, 1.181600, -0.170835)",
        "(0.286719, 1.178400, -0.157685)",
        "(0.285850, 1.176509, -0.144295)",
        "(0.285457, 1.176195, -0.137521)",
        "(0.284776, 1.176572, -0.123823)",
        "(0.284185, 1.178317, -0.109875)",
        "(0.283509, 1.181220, -0.095715)",
        "(0.282877, 1.185368, -0.081576)",
        "(0.282637, 1.188039, -0.074687)",
        "(0.282181, 1.194405, -0.061474)",
        "(0.281367, 1.202172, -0.049242)",
        "(0.280092, 1.211238, -0.037898)",
        "(0.278226, 1.221314, -0.027547)",
        "(0.277007, 1.226757, -0.022854)",
        "(0.274515, 1.238397, -0.014332)",
        "(0.272270, 1.251364, -0.007337)",
        "(0.270036, 1.265206, -0.001759)",
        "(0.267854, 1.279600, 0.002821)",
        "(0.266783, 1.287027, 0.004682)",
        "(0.264953, 1.302059, 0.007735)",
        "(0.263625, 1.317159, 0.009989)",
        "(0.262535, 1.331996, 0.011518)",
        "(0.261564, 1.346524, 0.012378)",
        "(0.261147, 1.353641, 0.012657)",
        "(0.260359, 1.367424, 0.012885)",
        "(0.259744, 1.380676, 0.012758)",
        "(0.259418, 1.393564, 0.011915)",
        "(0.258973, 1.405921, 0.010518)",
        "(0.258743, 1.411917, 0.009547)",
        "(0.258380, 1.423698, 0.007016)",
        "(0.258128, 1.435026, 0.003782)",
        "(0.258173, 1.445790, -0.000069)",
        "(0.258354, 1.455920, -0.004447)",
        "(0.258518, 1.460699, -0.006874)",
        "(0.258740, 1.469742, -0.012011)",
        "(0.258818, 1.478032, -0.017550)",
        "(0.258933, 1.485509, -0.023460)",
        "(0.259154, 1.492150, -0.029849)",
        "(0.259292, 1.495063, -0.033225)",
        "(0.259377, 1.500306, -0.040081)",
        "(0.259317, 1.504627, -0.047210)",
        "(0.259214, 1.508173, -0.054570)",
        "(0.258967, 1.510994, -0.062198)",
        "(0.258798, 1.512103, -0.066165)",
        "(0.258388, 1.513872, -0.074304)",
        "(0.257987, 1.515044, -0.082800)",
        "(0.257635, 1.515624, -0.091615)",
        "(0.257432, 1.515553, -0.100621)",
        "(0.257429, 1.515288, -0.105169)",
        "(0.257530, 1.514329, -0.114302)",
        "(0.257431, 1.512655, -0.123412)",
        "(0.257236, 1.510222, -0.132396)",
        "(0.257099, 1.507007, -0.141190)",
        "(0.256958, 1.505014, -0.145462)",
        "(0.256575, 1.500548, -0.153818)",
        "(0.256011, 1.495365, -0.161980)",
        "(0.255348, 1.489563, -0.170210)",
        "(0.254718, 1.483485, -0.178433)",
        "(0.254411, 1.480410, -0.182513)",
        "(0.253851, 1.474034, -0.190521)",
        "(0.253575, 1.467628, -0.198220)",
        "(0.253694, 1.461007, -0.205427)",
        "(0.254141, 1.454225, -0.212210)",
        "(0.254614, 1.450750, -0.215176)",
        "(0.255532, 1.443733, -0.220888)",
        "(0.256368, 1.436381, -0.225360)",
        "(0.257286, 1.428730, -0.228941)",
        "(0.258365, 1.420739, -0.231745)",
        "(0.258926, 1.416584, -0.232936)",
        "(0.259979, 1.407955, -0.235154)",
        "(0.260779, 1.398872, -0.237143)",
        "(0.261408, 1.389456, -0.239043)",
        "(0.262138, 1.379767, -0.240825)",
        "(0.262580, 1.374720, -0.241597)",
        "(0.263655, 1.364536, -0.243008)",
        "(0.264811, 1.353890, -0.243899)",
        "(0.266106, 1.342812, -0.244073)",
        "(0.267779, 1.331226, -0.243250)",
        "(0.268763, 1.325270, -0.242422)",
        "(0.270628, 1.313128, -0.239977)",
        "(0.272456, 1.300881, -0.236419)",
        "(0.274327, 1.288687, -0.231824)",
        "(0.276110, 1.276642, -0.226248)",
        "(0.276951, 1.270707, -0.223052)",
        "(0.278526, 1.258961, -0.216055)",
        "(0.279850, 1.247677, -0.208264)",
        "(0.281243, 1.237261, -0.199931)",
        "(0.282677, 1.227739, -0.190967)",
        "(0.283249, 1.223260, -0.186244)",
        "(0.284338, 1.214842, -0.176439)",
        "(0.285431, 1.207395, -0.166192)",
        "(0.286609, 1.201087, -0.155853)",
        "(0.287677, 1.195827, -0.145444)",
        "(0.288193, 1.193492, -0.140164)",
        "(0.289184, 1.189745, -0.129440)",
        "(0.290066, 1.186709, -0.118796)",
        "(0.290962, 1.184943, -0.108382)",
        "(0.291853, 1.183948, -0.098240)",
        "(0.292318, 1.183825, -0.093332)",
        "(0.293350, 1.184037, -0.083958)",
        "(0.294411, 1.185091, -0.075595)",
        "(0.295480, 1.186584, -0.068157)",
        "(0.296425, 1.188196, -0.061860)",
        "(0.296824, 1.189050, -0.059165)",
        "(0.297457, 1.190965, -0.055015)",
        "(0.297880, 1.192867, -0.052054)",
        "(0.298195, 1.194531, -0.050088)",
        "(0.298476, 1.195910, -0.048726)",
        "(0.298590, 1.196496, -0.048258)",
        "(0.298729, 1.197457, -0.047832)",
        "(0.298801, 1.198148, -0.047778)",
        "(0.298864, 1.198328, -0.047980)",
        "(0.298974, 1.198589, -0.048164)",
        "(0.299033, 1.198647, -0.048266)",
        "(0.299102, 1.198640, -0.048391)",
        "(0.299148, 1.198461, -0.048633)",
        "(0.299180, 1.198133, -0.048680)",
        "(0.299279, 1.197921, -0.048579)",
        "(0.299344, 1.197801, -0.048488)",
        "(0.299449, 1.197511, -0.048189)",
        "(0.299478, 1.197213, -0.047770)",
        "(0.299451, 1.196911, -0.047158)",
        "(0.299419, 1.196712, -0.046576)",
        "(0.299424, 1.196646, -0.046304)",
        "(0.299412, 1.196559, -0.045801)",
        "(0.299380, 1.196501, -0.045285)",
        "(0.299288, 1.196428, -0.044815)",
        "(0.299117, 1.196308, -0.044295)",
        "(0.299059, 1.196256, -0.044077)",
        "(0.298904, 1.196165, -0.043622)",
        "(0.298610, 1.196098, -0.042829)",
        "(0.298415, 1.196187, -0.042146)",
        "(0.298208, 1.196409, -0.041161)",
        "(0.298092, 1.196548, -0.040558)",
        "(0.297903, 1.196936, -0.039286)",
        "(0.297760, 1.197443, -0.037893)",
        "(0.297569, 1.198088, -0.036268)",
        "(0.297289, 1.198911, -0.034217)",
        "(0.297086, 1.199467, -0.033047)",
        "(0.296686, 1.201003, -0.030443)",
        "(0.296179, 1.203092, -0.027333)",
        "(0.295575, 1.205861, -0.023762)",
        "(0.294816, 1.209318, -0.019788)",
        "(0.294291, 1.211329, -0.017578)",
        "(0.293106, 1.215913, -0.013011)",
        "(0.291743, 1.221330, -0.008351)",
        "(0.290060, 1.227288, -0.003537)",
        "(0.288290, 1.233815, 0.001269)",
        "(0.287369, 1.237672, 0.003702)",
        "(0.285849, 1.245197, 0.007822)",
        "(0.284560, 1.253192, 0.011517)",
        "(0.283368, 1.261402, 0.014780)",
        "(0.282452, 1.269509, 0.017515)",
        "(0.282038, 1.273383, 0.018702)",
        "(0.281351, 1.280787, 0.020807)",
        "(0.280864, 1.287624, 0.022358)",
        "(0.280495, 1.293769, 0.023379)",
        "(0.279860, 1.299254, 0.023600)",
        "(0.279749, 1.301909, 0.023275)",
        "(0.279069, 1.306475, 0.022863)",
        "(0.278695, 1.310435, 0.022463)",
        "(0.278335, 1.313614, 0.022140)",
        "(0.278028, 1.316130, 0.021993)",
        "(0.277922, 1.317180, 0.021946)",
        "(0.277678, 1.318997, 0.021971)",
        "(0.277387, 1.320541, 0.021949)",
        "(0.276997, 1.322020, 0.021791)",
        "(0.276427, 1.323467, 0.021605)",
        "(0.276125, 1.324214, 0.021509)",
        "(0.275378, 1.325774, 0.021301)",
        "(0.274561, 1.327606, 0.021099)",
        "(0.273737, 1.329793, 0.020825)",
        "(0.272917, 1.332314, 0.020611)",
        "(0.272503, 1.333804, 0.020486)",
        "(0.271647, 1.337066, 0.020290)",
        "(0.270783, 1.340768, 0.020100)",
        "(0.269895, 1.344934, 0.019871)",
        "(0.268850, 1.349494, 0.019585)",
        "(0.268259, 1.351902, 0.019443)",
        "(0.267071, 1.356930, 0.019194)",
        "(0.265980, 1.362308, 0.018919)",
        "(0.264929, 1.367991, 0.018680)",
        "(0.263801, 1.373940, 0.018604)",
        "(0.263254, 1.377054, 0.018630)",
        "(0.262213, 1.383502, 0.018622)",
        "(0.261378, 1.390292, 0.018519)",
        "(0.260554, 1.397229, 0.018329)",
        "(0.259653, 1.404272, 0.018172)",
        "(0.259233, 1.407852, 0.018105)",
        "(0.258355, 1.415075, 0.017945)",
        "(0.257637, 1.422402, 0.017691)",
        "(0.257115, 1.429764, 0.017476)",
        "(0.256679, 1.437149, 0.017273)",
        "(0.256527, 1.440811, 0.017140)",
        "(0.256256, 1.448182, 0.016792)",
        "(0.256042, 1.455556, 0.016214)",
        "(0.255839, 1.462958, 0.015445)",
        "(0.255595, 1.470317, 0.014490)",
        "(0.255465, 1.473962, 0.013915)",
        "(0.255195, 1.481310, 0.012499)",
        "(0.254957, 1.488654, 0.010685)",
        "(0.254833, 1.495999, 0.008395)",
        "(0.254662, 1.503325, 0.005553)",
        "(0.254504, 1.506932, 0.003888)",
        "(0.254269, 1.514086, 0.000171)",
        "(0.254345, 1.521119, -0.004328)",
        "(0.254554, 1.528029, -0.009594)",
        "(0.254843, 1.534645, -0.015519)",
        "(0.255000, 1.537792, -0.018769)",
        "(0.255264, 1.543722, -0.025644)",
        "(0.255705, 1.549078, -0.033136)",
        "(0.256138, 1.553738, -0.041304)",
        "(0.256632, 1.557660, -0.050157)",
        "(0.256906, 1.559313, -0.054880)",
        "(0.257481, 1.562084, -0.064731)",
        "(0.257974, 1.564035, -0.075246)",
        "(0.258449, 1.565162, -0.086243)",
        "(0.258771, 1.565427, -0.097696)",
        "(0.258823, 1.565183, -0.103607)",
        "(0.258749, 1.564071, -0.115623)",
        "(0.258389, 1.562047, -0.127852)",
        "(0.257890, 1.559162, -0.140357)",
        "(0.257244, 1.555229, -0.153127)",
        "(0.256899, 1.552870, -0.159615)",
        "(0.256252, 1.547677, -0.172622)",
        "(0.255653, 1.541466, -0.185812)",
        "(0.255377, 1.534584, -0.199033)",
        "(0.255403, 1.527016, -0.212053)",
        "(0.255577, 1.523035, -0.218438)",
        "(0.256206, 1.514891, -0.230943)",
        "(0.257036, 1.506514, -0.242993)",
        "(0.257813, 1.498203, -0.254356)",
        "(0.258799, 1.490167, -0.264832)",
        "(0.259432, 1.486346, -0.269738)",
        "(0.260944, 1.478961, -0.278918)",
        "(0.262397, 1.472043, -0.287117)",
        "(0.263660, 1.465754, -0.294313)",
        "(0.264925, 1.460163, -0.300669)",
        "(0.265604, 1.457660, -0.303443)",
        "(0.267170, 1.453108, -0.308393)",
        "(0.268665, 1.449439, -0.312274)",
        "(0.269953, 1.446313, -0.315291)",
        "(0.271056, 1.443677, -0.317628)",
        "(0.271558, 1.442719, -0.318468)",
        "(0.272679, 1.441005, -0.319985)",
        "(0.273641, 1.439681, -0.321112)",
        "(0.274330, 1.438552, -0.321819)",
        "(0.274785, 1.437644, -0.322225)",
        "(0.274945, 1.437238, -0.322320)",
        "(0.275125, 1.436454, -0.322449)",
        "(0.275265, 1.435827, -0.322516)",
        "(0.275374, 1.435523, -0.322558)",
        "(0.275426, 1.435115, -0.322677)",
        "(0.275419, 1.434933, -0.322756)",
        "(0.275416, 1.434756, -0.322884)",
        "(0.275444, 1.434777, -0.322988)",
        "(0.275627, 1.434748, -0.323287)",
        "(0.275724, 1.434822, -0.323524)",
        "(0.275750, 1.434851, -0.323625)",
        "(0.275734, 1.434852, -0.323713)",
        "(0.275764, 1.434863, -0.323956)",
        "(0.275911, 1.434888, -0.324274)",
        "(0.276149, 1.434854, -0.324910)",
        "(0.276298, 1.434786, -0.325359)",
        "(0.276642, 1.434504, -0.326366)",
        "(0.276917, 1.434071, -0.327389)",
        "(0.277212, 1.433428, -0.328541)",
        "(0.277589, 1.432465, -0.329756)",
        "(0.277734, 1.431791, -0.330357)",
        "(0.277863, 1.430005, -0.331598)",
        "(0.277939, 1.427612, -0.332931)",
        "(0.278065, 1.424754, -0.334235)",
        "(0.278126, 1.421010, -0.335545)",
        "(0.278126, 1.418909, -0.336195)",
        "(0.278076, 1.414000, -0.337622)",
        "(0.278154, 1.408461, -0.339075)",
        "(0.278412, 1.402074, -0.340477)",
        "(0.278596, 1.394661, -0.341655)",
        "(0.278692, 1.390517, -0.342206)",
        "(0.278715, 1.381619, -0.343323)",
        "(0.278935, 1.371684, -0.344214)",
        "(0.279227, 1.360687, -0.344704)",
        "(0.279517, 1.348656, -0.344953)",
        "(0.279478, 1.342188, -0.345118)",
        "(0.279551, 1.328835, -0.345151)",
        "(0.280212, 1.315033, -0.344762)",
        "(0.280989, 1.300678, -0.344071)",
        "(0.281990, 1.285925, -0.342968)",
        "(0.282650, 1.278528, -0.342257)",
        "(0.284254, 1.263879, -0.340578)",
        "(0.286214, 1.249423, -0.338594)",
        "(0.288437, 1.235223, -0.336077)",
        "(0.290792, 1.221260, -0.332928)",
        "(0.291935, 1.214346, -0.331027)",
        "(0.294182, 1.200704, -0.326657)",
        "(0.296369, 1.187227, -0.321164)",
        "(0.298503, 1.174034, -0.314663)",
        "(0.300361, 1.161013, -0.307354)",
        "(0.301104, 1.154658, -0.303413)",
        "(0.302614, 1.142533, -0.294955)",
        "(0.303926, 1.131194, -0.286029)",
        "(0.305209, 1.120805, -0.276533)",
        "(0.306176, 1.111196, -0.266113)",
        "(0.306621, 1.106794, -0.260460)",
        "(0.307474, 1.098615, -0.248941)",
        "(0.308042, 1.091487, -0.237070)",
        "(0.308231, 1.085248, -0.224517)",
        "(0.308151, 1.079995, -0.210976)",
        "(0.308114, 1.077841, -0.203831)",
        "(0.307930, 1.074252, -0.189446)",
        "(0.307505, 1.071780, -0.175323)",
        "(0.306801, 1.070307, -0.161478)",
        "(0.305872, 1.069982, -0.147442)",
        "(0.305544, 1.070357, -0.140788)",
        "(0.305187, 1.071745, -0.127561)",
        "(0.304686, 1.073672, -0.115361)",
        "(0.303897, 1.076249, -0.104720)",
        "(0.302858, 1.079519, -0.095711)",
        "(0.302293, 1.081300, -0.091732)",
        "(0.301595, 1.085037, -0.084314)",
        "(0.301152, 1.088682, -0.078077)",
        "(0.300824, 1.092141, -0.073259)",
        "(0.300661, 1.095356, -0.069898)",
        "(0.300632, 1.096742, -0.068724)",
        "(0.300766, 1.099235, -0.067115)",
        "(0.300980, 1.101115, -0.066549)",
        "(0.301323, 1.102511, -0.066996)",
        "(0.301686, 1.103391, -0.068306)",
        "(0.301895, 1.103627, -0.069242)",
        "(0.302404, 1.103851, -0.071507)",
        "(0.302890, 1.103652, -0.074352)",
        "(0.303423, 1.103043, -0.077637)",
        "(0.304000, 1.102073, -0.081238)",
        "(0.304330, 1.101461, -0.083150)",
        "(0.304941, 1.099979, -0.087090)",
        "(0.305419, 1.098132, -0.091263)",
        "(0.305918, 1.096063, -0.095560)",
        "(0.306293, 1.093739, -0.099819)",
        "(0.306514, 1.092575, -0.101883)",
        "(0.307038, 1.090404, -0.105831)",
        "(0.307651, 1.088471, -0.109409)",
        "(0.308353, 1.086910, -0.112602)",
        "(0.308969, 1.085732, -0.115397)",
        "(0.309258, 1.085322, -0.116589)",
        "(0.309821, 1.084733, -0.118638)",
        "(0.310233, 1.084355, -0.120227)",
        "(0.310528, 1.084414, -0.121489)",
        "(0.310604, 1.085071, -0.122536)",
        "(0.310488, 1.085754, -0.123014)",
        "(0.309866, 1.088269, -0.124041)",
        "(0.308525, 1.093506, -0.125496)",
        "(0.306652, 1.103523, -0.127700)",
        "(0.304770, 1.119877, -0.131093)",
        "(0.303773, 1.130444, -0.133201)",
        "(0.301402, 1.154303, -0.138009)",
        "(0.298390, 1.181552, -0.143864)",
        "(0.295373, 1.211592, -0.150773)",
        "(0.292878, 1.243127, -0.158492)",
        "(0.291846, 1.258894, -0.162466)",
        "(0.289717, 1.289493, -0.170374)",
        "(0.287920, 1.319259, -0.178553)",
        "(0.286693, 1.347771, -0.186994)",
        "(0.285386, 1.374693, -0.195616)",
        "(0.284727, 1.387643, -0.199920)",
        "(0.284080, 1.412956, -0.208348)",
        "(0.284787, 1.436060, -0.216092)",
        "(0.285394, 1.457380, -0.223436)",
        "(0.285795, 1.476211, -0.230274)",
        "(0.286043, 1.484602, -0.233259)",
        "(0.287331, 1.499853, -0.238561)",
        "(0.289056, 1.512282, -0.243024)",
        "(0.290038, 1.521976, -0.246810)",
        "(0.290660, 1.529311, -0.250085)",
        "(0.290905, 1.532002, -0.251567)",
        "(0.291275, 1.536210, -0.254406)",
        "(0.291465, 1.538835, -0.256927)",
        "(0.291366, 1.540087, -0.258953)",
        "(0.291181, 1.540252, -0.260527)",
        "(0.291067, 1.539987, -0.261125)",
        "(0.290801, 1.539165, -0.262119)",
        "(0.290625, 1.538041, -0.262939)",
        "(0.290309, 1.536801, -0.263547)",
        "(0.289835, 1.535681, -0.264073)",
        "(0.289702, 1.535176, -0.264233)",
        "(0.289434, 1.534250, -0.264453)",
        "(0.288998, 1.533649, -0.264567)",
        "(0.288472, 1.533382, -0.264668)",
        "(0.287855, 1.533285, -0.264803)",
        "(0.287579, 1.533300, -0.264890)",
        "(0.287492, 1.533512, -0.264883)",
        "(0.286982, 1.533678, -0.264863)",
        "(0.286246, 1.533803, -0.264543)",
        "(0.285706, 1.533742, -0.264062)",
        "(0.285481, 1.533721, -0.263840)",
        "(0.285275, 1.533800, -0.263456)",
        "(0.285353, 1.533993, -0.263084)",
        "(0.285521, 1.534131, -0.262874)",
        "(0.285733, 1.534321, -0.262594)",
        "(0.285838, 1.534429, -0.262442)",
        "(0.285958, 1.534582, -0.262281)",
        "(0.286045, 1.534660, -0.262124)",
        "(0.286144, 1.534720, -0.261834)",
        "(0.286214, 1.534775, -0.261486)",
        "(0.286270, 1.534840, -0.261309)",
        "(0.286379, 1.534973, -0.260931)",
        "(0.286418, 1.535250, -0.260180)",
        "(0.286447, 1.535643, -0.259540)",
        "(0.286543, 1.536254, -0.258827)",
        "(0.286615, 1.536605, -0.258500)",
        "(0.286740, 1.537343, -0.257893)",
        "(0.286875, 1.538058, -0.257264)",
        "(0.286882, 1.538642, -0.256523)",
        "(0.286958, 1.539169, -0.255810)",
        "(0.287022, 1.539381, -0.255492)",
        "(0.287029, 1.539651, -0.254928)",
        "(0.286979, 1.539748, -0.254461)",
        "(0.286848, 1.539664, -0.254192)",
        "(0.286626, 1.539557, -0.253916)",
        "(0.286510, 1.539496, -0.253800)",
        "(0.286173, 1.539234, -0.253562)",
        "(0.285819, 1.538995, -0.253826)",
        "(0.286002, 1.539135, -0.254944)",
        "(0.286883, 1.539566, -0.256914)",
        "(0.287438, 1.539789, -0.258136)",
        "(0.288573, 1.539882, -0.261122)",
        "(0.289448, 1.539301, -0.264504)",
        "(0.290174, 1.537571, -0.268659)",
        "(0.290930, 1.534899, -0.273367)",
        "(0.291265, 1.532867, -0.276169)",
        "(0.291924, 1.528341, -0.282212)",
        "(0.292376, 1.522193, -0.289448)",
        "(0.292422, 1.514659, -0.297456)",
        "(0.292174, 1.505618, -0.306227)",
        "(0.292007, 1.500571, -0.310792)",
        "(0.291200, 1.488708, -0.320442)",
        "(0.290314, 1.475329, -0.330125)",
        "(0.289620, 1.459613, -0.339645)",
        "(0.288830, 1.442553, -0.348831)",
        "(0.288389, 1.433132, -0.353143)",
        "(0.287617, 1.413824, -0.361226)",
        "(0.287272, 1.392910, -0.368085)",
        "(0.287097, 1.370565, -0.373287)",
        "(0.287418, 1.347328, -0.376175)",
        "(0.287656, 1.335482, -0.376759)",
        "(0.288578, 1.311915, -0.376621)",
        "(0.290176, 1.288628, -0.374524)",
        "(0.291520, 1.265385, -0.370725)",
        "(0.292734, 1.242560, -0.364959)",
        "(0.293408, 1.231437, -0.361281)",
        "(0.294751, 1.209776, -0.352886)",
        "(0.295943, 1.189134, -0.342720)",
        "(0.296834, 1.169607, -0.330580)",
        "(0.297501, 1.151563, -0.316879)",
        "(0.297783, 1.143412, -0.309455)",
        "(0.297431, 1.128000, -0.295021)",
        "(0.296814, 1.114758, -0.278915)",
        "(0.296213, 1.103829, -0.261112)",
        "(0.295400, 1.095215, -0.242296)",
        "(0.294848, 1.091876, -0.232551)",
        "(0.293459, 1.086553, -0.212959)",
        "(0.291328, 1.083220, -0.193542)",
        "(0.288604, 1.081972, -0.173889)",
        "(0.285833, 1.082823, -0.153894)",
        "(0.284406, 1.084069, -0.143920)",
        "(0.281295, 1.087877, -0.124405)",
        "(0.277748, 1.093825, -0.105692)",
        "(0.273750, 1.101784, -0.087959)",
        "(0.269689, 1.112075, -0.071295)",
        "(0.267613, 1.118060, -0.063464)",
        "(0.263186, 1.131317, -0.048604)",
        "(0.258931, 1.146722, -0.035043)",
        "(0.254623, 1.164028, -0.022921)",
        "(0.250347, 1.182880, -0.012062)",
        "(0.248383, 1.193004, -0.007279)",
        "(0.244204, 1.213653, 0.001278)",
        "(0.239930, 1.234874, 0.008411)",
        "(0.236184, 1.257393, 0.014117)",
        "(0.233350, 1.279042, 0.017589)",
        "(0.231668, 1.289830, 0.017910)",
        "(0.227689, 1.311791, 0.018360)",
        "(0.224083, 1.332619, 0.018424)",
        "(0.220672, 1.352634, 0.017857)",
        "(0.218606, 1.372634, 0.016532)",
        "(0.218438, 1.382291, 0.015294)",
        "(0.217997, 1.401131, 0.012773)",
        "(0.218100, 1.418683, 0.009317)",
        "(0.218993, 1.435438, 0.004903)",
        "(0.220361, 1.451354, -0.000211)",
        "(0.221169, 1.458767, -0.003059)",
        "(0.222899, 1.472813, -0.009268)",
        "(0.225009, 1.485654, -0.016252)",
        "(0.227348, 1.497085, -0.024006)",
        "(0.229784, 1.507245, -0.032622)",
        "(0.230997, 1.511654, -0.037257)",
        "(0.233344, 1.519400, -0.046847)",
        "(0.235368, 1.525597, -0.057100)",
        "(0.236814, 1.530343, -0.067861)",
        "(0.237802, 1.533618, -0.079084)",
        "(0.238126, 1.534668, -0.084919)",
        "(0.238665, 1.535995, -0.096972)",
        "(0.238999, 1.536215, -0.109541)",
        "(0.238937, 1.535028, -0.122468)",
        "(0.238564, 1.532595, -0.135724)",
        "(0.238299, 1.530797, -0.142455)",
        "(0.237621, 1.526498, -0.156067)",
        "(0.237042, 1.521001, -0.169796)",
        "(0.236624, 1.514536, -0.183634)",
        "(0.236070, 1.506938, -0.197629)",
        "(0.235920, 1.502660, -0.204676)",
        "(0.235989, 1.493522, -0.218697)",
        "(0.236456, 1.483420, -0.232384)",
        "(0.237146, 1.472112, -0.245507)",
        "(0.238378, 1.459672, -0.257887)",
        "(0.239188, 1.452977, -0.263656)",
        "(0.241136, 1.438914, -0.274477)",
        "(0.243081, 1.423751, -0.284234)",
        "(0.245147, 1.407648, -0.292813)",
        "(0.247727, 1.390908, -0.300400)",
        "(0.249067, 1.382364, -0.303979)",
        "(0.251913, 1.364832, -0.310490)",
        "(0.255076, 1.346860, -0.315923)",
        "(0.258333, 1.328655, -0.320558)",
        "(0.261587, 1.310332, -0.324072)",
        "(0.263136, 1.301122, -0.325316)",
        "(0.266072, 1.282764, -0.326918)",
        "(0.269132, 1.264849, -0.326964)",
        "(0.272124, 1.247591, -0.325343)",
        "(0.274836, 1.230935, -0.321880)",
        "(0.276015, 1.222910, -0.319420)",
        "(0.278070, 1.207253, -0.313522)",
        "(0.279901, 1.192503, -0.305689)",
        "(0.281193, 1.178502, -0.296196)",
        "(0.281914, 1.165397, -0.284681)",
        "(0.282059, 1.159308, -0.278083)",
        "(0.282013, 1.147965, -0.263800)",
        "(0.281556, 1.138018, -0.248094)",
        "(0.280627, 1.130308, -0.230624)",
        "(0.279349, 1.124498, -0.212092)",
        "(0.278524, 1.122539, -0.202425)",
        "(0.276629, 1.120264, -0.182738)",
        "(0.274432, 1.120458, -0.162551)",
        "(0.271920, 1.123222, -0.142287)",
        "(0.269196, 1.128721, -0.122259)",
        "(0.267808, 1.132677, -0.112474)",
        "(0.264993, 1.142110, -0.093576)",
        "(0.262069, 1.153873, -0.075852)",
        "(0.259057, 1.167854, -0.059555)",
        "(0.256073, 1.183768, -0.044857)",
        "(0.254635, 1.192341, -0.038113)",
        "(0.251953, 1.211333, -0.026474)",
        "(0.249416, 1.231621, -0.016863)",
        "(0.247137, 1.253313, -0.009546)",
        "(0.245318, 1.275821, -0.003996)",
        "(0.244494, 1.287180, -0.001702)",
        "(0.243279, 1.310279, 0.001509)",
        "(0.242731, 1.333511, 0.003179)",
        "(0.242496, 1.356435, 0.003108)",
        "(0.242047, 1.378746, 0.002071)",
        "(0.241985, 1.389332, 0.001316)",
        "(0.242469, 1.409803, -0.000944)",
        "(0.243354, 1.429345, -0.004525)",
        "(0.244286, 1.447211, -0.008892)",
        "(0.245238, 1.463537, -0.014443)",
        "(0.245898, 1.471129, -0.017853)",
        "(0.247191, 1.485156, -0.025524)",
        "(0.248091, 1.497351, -0.033940)",
        "(0.248557, 1.507138, -0.043515)",
        "(0.248593, 1.515187, -0.053940)",
        "(0.248402, 1.518373, -0.059505)",
        "(0.248034, 1.523486, -0.071205)",
        "(0.247503, 1.526891, -0.083700)",
        "(0.246803, 1.528053, -0.097117)",
        "(0.245949, 1.527944, -0.110957)",
        "(0.245564, 1.526983, -0.118305)",
        "(0.245062, 1.524572, -0.133033)",
        "(0.244696, 1.520442, -0.147847)",
        "(0.244257, 1.514664, -0.162622)",
        "(0.243763, 1.507346, -0.177296)",
        "(0.243486, 1.503064, -0.184626)",
        "(0.242758, 1.493831, -0.199293)",
        "(0.242064, 1.483483, -0.213769)",
        "(0.241876, 1.472191, -0.227861)",
        "(0.242264, 1.459958, -0.241486)",
        "(0.242552, 1.453482, -0.247968)",
        "(0.243222, 1.440354, -0.260475)",
        "(0.244504, 1.426557, -0.271700)",
        "(0.246316, 1.412173, -0.281853)",
        "(0.248568, 1.397202, -0.290626)",
        "(0.249766, 1.389621, -0.294602)",
        "(0.252210, 1.374281, -0.301564)",
        "(0.254786, 1.359692, -0.307713)",
        "(0.257248, 1.346276, -0.313412)",
        "(0.259749, 1.334220, -0.318653)",
        "(0.261063, 1.328719, -0.321099)",
        "(0.263812, 1.318649, -0.325492)",
        "(0.266369, 1.309753, -0.329339)",
        "(0.268754, 1.302667, -0.332541)",
        "(0.271008, 1.296720, -0.335157)",
        "(0.272020, 1.294096, -0.336225)",
        "(0.273869, 1.289752, -0.337648)",
        "(0.275495, 1.286252, -0.338367)",
        "(0.276749, 1.283406, -0.338533)",
        "(0.277667, 1.281092, -0.338014)",
        "(0.278125, 1.280032, -0.337623)",
        "(0.278910, 1.278206, -0.336483)",
        "(0.279439, 1.276612, -0.335101)",
        "(0.279756, 1.275180, -0.333529)",
        "(0.279760, 1.273733, -0.331971)",
        "(0.279735, 1.273066, -0.331174)",
        "(0.279683, 1.271879, -0.329536)",
        "(0.279656, 1.270918, -0.327864)",
        "(0.279723, 1.270196, -0.326260)",
        "(0.279834, 1.269570, -0.324757)",
        "(0.279932, 1.269311, -0.324078)",
        "(0.280180, 1.268835, -0.322842)",
        "(0.280465, 1.268348, -0.321763)",
        "(0.280794, 1.267823, -0.320806)",
        "(0.281143, 1.267332, -0.320035)",
        "(0.281250, 1.267200, -0.319925)",
        "(0.281474, 1.266922, -0.319728)",
        "(0.282058, 1.266239, -0.319211)",
        "(0.282694, 1.265594, -0.318962)",
        "(0.282914, 1.265375, -0.318998)",
        "(0.283089, 1.265205, -0.318980)",
        "(0.283912, 1.264360, -0.318770)",
        "(0.284571, 1.263416, -0.318558)",
        "(0.285380, 1.261773, -0.318029)",
        "(0.286008, 1.259902, -0.317192)",
        "(0.286309, 1.258811, -0.316583)",
        "(0.286820, 1.256114, -0.315001)",
        "(0.287220, 1.252625, -0.312729)",
        "(0.287499, 1.248351, -0.309746)",
        "(0.287762, 1.243354, -0.306150)",
        "(0.287933, 1.240644, -0.304192)",
        "(0.288231, 1.234509, -0.299805)",
        "(0.288560, 1.227749, -0.294891)",
        "(0.288977, 1.220485, -0.289628)",
        "(0.289452, 1.212969, -0.284271)",
        "(0.289747, 1.209102, -0.281457)",
        "(0.290315, 1.201200, -0.275521)",
        "(0.290818, 1.193171, -0.269187)",
        "(0.291398, 1.184894, -0.262317)",
        "(0.291754, 1.177054, -0.255472)",
        "(0.291870, 1.173173, -0.251887)",
        "(0.292026, 1.165361, -0.244162)",
        "(0.292075, 1.157728, -0.235924)",
        "(0.291994, 1.150450, -0.227046)",
        "(0.291615, 1.143635, -0.217518)",
        "(0.291310, 1.140487, -0.212453)",
        "(0.290631, 1.134756, -0.201786)",
        "(0.289788, 1.129950, -0.190191)",
        "(0.288706, 1.126238, -0.177634)",
        "(0.287461, 1.123961, -0.164043)",
        "(0.286780, 1.123475, -0.156988)",
        "(0.285265, 1.123748, -0.142808)",
        "(0.283501, 1.125829, -0.128332)",
        "(0.281324, 1.129812, -0.113823)",
        "(0.278884, 1.136134, -0.099570)",
        "(0.277537, 1.140276, -0.092648)",
        "(0.274622, 1.149944, -0.079155)",
        "(0.271409, 1.161684, -0.066439)",
        "(0.267869, 1.175330, -0.054938)",
        "(0.263836, 1.190824, -0.044781)",
        "(0.261671, 1.199342, -0.040263)",
        "(0.257477, 1.217405, -0.032040)",
        "(0.253549, 1.236789, -0.025065)",
        "(0.250056, 1.256971, -0.019057)",
        "(0.246979, 1.277520, -0.013885)",
        "(0.245611, 1.287832, -0.011584)",
        "(0.243427, 1.308617, -0.007805)",
        "(0.241998, 1.329108, -0.004601)",
        "(0.241392, 1.348914, -0.001885)",
        "(0.241200, 1.367967, 0.000404)",
        "(0.241215, 1.377181, 0.001265)",
        "(0.241338, 1.395111, 0.002545)",
        "(0.241568, 1.412023, 0.003281)",
        "(0.241783, 1.427997, 0.003237)",
        "(0.242015, 1.442959, 0.002289)",
        "(0.242129, 1.450056, 0.001401)",
        "(0.242189, 1.463632, -0.000946)",
        "(0.242141, 1.476146, -0.004119)",
        "(0.241806, 1.487636, -0.008096)",
        "(0.241413, 1.498221, -0.012979)",
        "(0.241267, 1.503205, -0.015728)",
        "(0.241119, 1.512401, -0.022103)",
        "(0.241072, 1.520607, -0.029486)",
        "(0.241179, 1.527799, -0.038024)",
        "(0.241475, 1.534113, -0.047328)",
        "(0.241639, 1.536932, -0.052208)",
        "(0.241856, 1.541637, -0.062676)",
        "(0.242039, 1.545220, -0.074041)",
        "(0.242092, 1.547941, -0.085971)",
        "(0.241861, 1.549630, -0.098539)",
        "(0.241781, 1.550055, -0.105103)",
        "(0.241713, 1.550184, -0.118529)",
        "(0.241542, 1.549290, -0.132322)",
        "(0.241257, 1.547628, -0.146367)",
        "(0.240961, 1.545179, -0.160622)",
        "(0.240908, 1.543616, -0.167830)",
        "(0.240913, 1.539700, -0.182309)",
        "(0.241095, 1.534844, -0.196674)",
        "(0.241154, 1.529046, -0.210806)",
        "(0.241362, 1.522328, -0.224966)",
        "(0.241729, 1.518517, -0.232054)",
        "(0.242900, 1.510260, -0.245958)",
        "(0.244342, 1.500791, -0.259038)",
        "(0.245904, 1.490363, -0.271124)",
        "(0.247753, 1.478843, -0.282173)",
        "(0.248809, 1.472712, -0.287317)",
        "(0.251221, 1.459170, -0.296402)",
        "(0.253540, 1.444306, -0.304215)",
        "(0.255343, 1.428382, -0.310460)",
        "(0.256867, 1.411564, -0.315229)",
        "(0.257743, 1.402908, -0.317013)",
        "(0.259855, 1.385309, -0.319721)",
        "(0.262221, 1.367674, -0.320899)",
        "(0.264767, 1.349816, -0.320281)",
        "(0.267553, 1.331846, -0.317785)",
        "(0.268946, 1.322831, -0.316052)",
        "(0.271821, 1.304751, -0.311414)",
        "(0.275286, 1.287055, -0.306060)",
        "(0.279087, 1.269674, -0.299688)",
        "(0.282640, 1.252263, -0.292567)",
        "(0.284315, 1.243653, -0.288713)",
        "(0.287501, 1.226808, -0.280358)",
        "(0.290529, 1.211066, -0.270622)",
        "(0.293484, 1.195972, -0.259895)",
        "(0.296277, 1.181870, -0.247994)",
        "(0.297609, 1.175322, -0.241629)",
        "(0.300065, 1.163129, -0.228609)",
        "(0.301937, 1.152377, -0.215116)",
        "(0.303044, 1.143103, -0.200952)",
        "(0.303295, 1.135432, -0.185936)",
        "(0.303242, 1.132514, -0.178044)",
        "(0.303001, 1.128381, -0.161917)",
        "(0.302456, 1.127040, -0.145714)",
        "(0.301296, 1.128084, -0.129641)",
        "(0.299367, 1.132484, -0.113616)",
        "(0.298142, 1.135683, -0.105653)",
        "(0.295748, 1.143610, -0.089950)",
        "(0.293154, 1.154740, -0.075122)",
        "(0.289670, 1.167792, -0.061180)",
        "(0.285261, 1.182801, -0.048089)",
        "(0.282805, 1.191101, -0.041944)",
        "(0.278411, 1.209397, -0.030652)",
        "(0.273929, 1.230149, -0.021084)",
        "(0.269591, 1.252933, -0.012940)",
        "(0.265190, 1.276625, -0.006036)",
        "(0.262907, 1.288565, -0.002968)",
        "(0.259279, 1.313435, 0.002064)",
        "(0.256851, 1.339103, 0.005521)",
        "(0.255701, 1.364789, 0.008045)",
        "(0.255517, 1.389828, 0.009862)",
        "(0.255482, 1.402079, 0.010598)",
        "(0.255785, 1.425975, 0.011551)",
        "(0.256343, 1.448664, 0.012021)",
        "(0.256696, 1.470002, 0.012499)",
        "(0.257109, 1.490371, 0.012939)",
        "(0.257320, 1.500222, 0.013024)",
        "(0.257799, 1.519030, 0.012967)",
        "(0.258312, 1.536627, 0.012951)",
        "(0.258454, 1.553678, 0.012746)",
        "(0.258192, 1.569542, 0.012368)",
        "(0.258052, 1.577323, 0.012145)",
        "(0.257700, 1.591900, 0.011515)",
        "(0.257319, 1.605754, 0.010553)",
        "(0.257172, 1.618805, 0.008969)",
        "(0.257203, 1.631292, 0.006915)",
        "(0.257290, 1.637193, 0.005581)",
        "(0.257480, 1.648362, 0.002028)",
        "(0.257392, 1.658886, -0.002497)",
        "(0.257129, 1.668878, -0.007630)",
        "(0.256809, 1.677852, -0.013603)",
        "(0.256597, 1.681942, -0.016924)"
    ],
    "rightHandRotations": [
        "(56.666730, 299.001000, 293.230700)",
        "(56.640860, 298.654400, 293.160100)",
        "(56.611790, 298.286100, 293.084500)",
        "(56.582060, 297.933700, 293.033200)",
        "(56.576950, 297.750500, 293.001600)",
        "(56.561630, 297.389400, 292.941300)",
        "(56.540230, 297.027200, 292.835900)",
        "(56.500420, 296.690000, 292.744700)",
        "(56.463510, 296.376700, 292.665800)",
        "(56.443880, 296.224600, 292.625200)",
        "(56.443860, 295.927200, 292.519200)",
        "(56.433950, 295.607900, 292.363600)",
        "(56.392890, 295.401900, 292.287800)",
        "(56.374700, 295.188100, 292.186400)",
        "(56.371300, 295.105500, 292.123600)",
        "(56.366540, 295.011300, 292.042600)",
        "(56.391990, 294.869600, 291.951300)",
        "(56.467560, 294.618500, 291.800000)",
        "(56.564400, 294.469600, 291.734300)",
        "(56.611220, 294.396500, 291.727600)",
        "(56.732520, 294.179200, 291.721100)",
        "(56.878880, 293.883600, 291.714500)",
        "(57.052400, 293.475100, 291.694000)",
        "(57.227500, 293.020700, 291.659500)",
        "(57.295500, 292.797000, 291.664200)",
        "(57.391510, 292.348400, 291.705100)",
        "(57.468150, 291.805800, 291.669300)",
        "(57.581690, 291.167000, 291.570400)",
        "(57.668370, 290.415300, 291.419000)",
        "(57.687240, 290.053200, 291.383500)",
        "(57.675790, 289.266800, 291.280600)",
        "(57.567160, 288.508500, 291.175300)",
        "(57.329280, 287.789200, 291.037700)",
        "(56.866680, 287.098000, 290.914900)",
        "(56.602400, 286.761300, 290.871500)",
        "(55.891380, 286.135700, 290.737800)",
        "(55.341030, 285.525400, 290.557900)",
        "(54.466710, 284.951700, 290.799300)",
        "(52.675140, 284.010100, 291.514300)",
        "(51.626930, 283.475800, 291.928500)",
        "(48.828910, 282.624700, 293.225700)",
        "(45.348240, 282.330800, 294.901100)",
        "(41.422240, 282.215300, 296.049500)",
        "(36.913600, 282.451300, 296.316000)",
        "(34.671130, 282.563700, 296.415600)",
        "(30.180750, 282.481100, 296.609600)",
        "(25.388370, 281.959200, 296.784900)",
        "(19.766070, 281.262400, 297.312100)",
        "(13.546020, 280.628400, 298.488000)",
        "(10.008470, 280.420500, 299.261500)",
        "(2.703337, 280.452000, 300.824200)",
        "(355.278600, 280.570400, 301.537200)",
        "(347.348900, 280.841300, 302.656900)",
        "(339.407500, 280.916400, 304.247700)",
        "(335.509000, 280.915100, 304.868000)",
        "(328.019900, 280.725700, 306.007100)",
        "(320.530500, 280.272000, 307.460300)",
        "(313.319600, 279.983700, 309.367200)",
        "(306.974400, 279.691700, 311.196400)",
        "(304.182700, 279.880300, 311.730800)",
        "(299.127800, 280.347000, 312.080300)",
        "(294.062100, 281.106300, 312.326800)",
        "(289.177900, 282.213000, 312.459700)",
        "(285.091400, 281.818600, 313.958200)",
        "(283.175200, 281.186100, 315.344300)",
        "(279.655500, 280.876600, 316.947400)",
        "(276.733100, 283.495800, 314.874700)",
        "(274.237600, 289.809300, 308.615900)",
        "(272.238400, 308.223800, 290.509900)",
        "(271.487300, 333.966600, 265.050300)",
        "(271.991800, 47.758340, 191.730000)",
        "(273.499000, 65.697430, 174.088800)",
        "(274.314900, 71.941830, 167.575300)",
        "(275.458400, 77.452670, 161.652800)",
        "(276.123900, 79.041910, 159.938400)",
        "(277.068400, 81.639440, 157.157500)",
        "(277.309100, 84.445620, 153.960100)",
        "(277.005100, 85.410000, 152.705400)",
        "(276.139700, 83.285610, 154.234000)",
        "(275.747100, 81.692510, 155.499900)",
        "(275.127500, 78.646100, 157.942300)",
        "(274.638800, 78.686720, 157.460600)",
        "(274.317600, 81.595280, 154.416500)",
        "(274.004700, 83.016720, 152.761300)",
        "(273.789200, 83.586460, 152.053600)",
        "(273.293800, 85.657390, 149.694500)",
        "(272.835100, 87.036000, 148.036300)",
        "(272.253400, 91.426480, 143.602200)",
        "(271.539900, 99.665850, 135.296600)",
        "(271.217400, 102.410500, 132.415200)",
        "(270.818800, 103.923100, 130.664600)",
        "(270.804800, 100.705500, 133.686400)",
        "(270.846000, 100.468400, 133.846200)",
        "(270.779600, 106.315000, 128.104600)",
        "(270.674300, 109.553000, 124.926400)",
        "(270.376400, 106.692700, 127.740000)",
        "(270.208400, 101.809800, 132.370600)",
        "(270.158300, 172.479700, 61.646480)",
        "(270.425200, 221.489900, 12.459360)",
        "(270.455400, 226.902900, 6.906100)",
        "(270.362600, 226.161700, 7.343555)",
        "(270.277600, 193.199600, 39.909620)",
        "(270.513600, 176.114900, 56.784390)",
        "(270.661400, 148.741500, 84.111250)",
        "(270.705000, 138.672900, 94.072320)",
        "(270.892900, 124.005700, 108.544100)",
        "(271.265600, 111.682500, 120.686200)",
        "(271.662500, 106.821300, 125.463400)",
        "(271.861000, 107.054900, 125.210100)",
        "(271.864000, 107.856600, 124.348600)",
        "(271.882700, 107.413000, 124.686300)",
        "(271.901800, 110.580200, 121.359000)",
        "(271.951800, 113.389400, 118.433800)",
        "(272.008800, 118.211200, 113.505900)",
        "(272.167700, 120.320100, 111.282000)",
        "(272.198100, 121.270400, 110.261300)",
        "(272.201600, 123.258400, 108.186600)",
        "(272.261800, 122.666000, 108.634700)",
        "(272.409000, 121.360400, 109.662300)",
        "(272.566100, 121.647100, 109.253300)",
        "(273.061100, 123.201600, 107.626800)",
        "(273.553100, 123.072000, 107.720800)",
        "(274.100300, 119.549100, 110.992500)",
        "(274.740800, 116.968200, 113.525800)",
        "(275.112600, 117.011900, 113.596600)",
        "(275.898900, 116.409100, 114.428400)",
        "(276.770100, 112.978800, 118.293700)",
        "(277.681900, 110.148300, 121.681200)",
        "(278.533700, 107.356300, 125.051500)",
        "(279.040900, 105.392800, 127.344900)",
        "(280.198300, 101.683600, 131.828500)",
        "(281.150800, 99.478410, 134.815900)",
        "(281.883600, 97.895310, 137.290500)",
        "(282.396500, 96.748270, 139.344400)",
        "(282.663600, 96.172710, 140.324800)",
        "(283.221800, 95.485290, 141.879300)",
        "(283.800900, 95.893220, 142.513700)",
        "(284.470600, 97.002180, 142.635300)",
        "(285.310700, 98.073200, 142.713100)",
        "(285.710400, 98.527830, 142.827700)",
        "(286.359000, 99.187930, 143.141400)",
        "(286.745200, 100.081200, 143.220100)",
        "(287.077300, 101.342700, 143.111500)",
        "(287.230600, 102.814100, 142.888800)",
        "(287.289300, 103.317700, 142.962100)",
        "(287.348200, 103.952400, 143.372700)",
        "(287.092100, 104.463800, 143.821000)",
        "(286.736500, 105.046200, 144.284000)",
        "(286.470600, 106.521500, 144.373600)",
        "(286.352100, 107.447400, 144.332000)",
        "(285.976800, 108.913900, 144.390000)",
        "(285.384900, 109.810700, 144.781600)",
        "(284.616000, 110.859500, 145.126100)",
        "(283.734100, 112.229700, 145.089200)",
        "(283.276900, 112.692300, 145.206500)",
        "(282.348500, 113.406900, 145.759400)",
        "(281.157100, 113.434600, 147.134700)",
        "(279.771000, 112.930600, 148.695100)",
        "(278.484400, 112.859900, 149.740700)",
        "(277.945700, 112.753900, 150.213200)",
        "(276.689500, 112.157600, 151.604500)",
        "(275.114300, 110.904400, 153.895500)",
        "(273.578800, 108.696800, 156.888400)",
        "(272.204800, 100.435000, 165.671900)",
        "(271.526200, 88.933450, 177.438000)",
        "(270.802600, 16.769300, 250.092600)",
        "(271.736300, 314.885700, 312.354300)",
        "(273.070800, 299.102200, 328.431800)",
        "(274.516700, 294.202900, 333.572600)",
        "(275.228600, 293.760300, 334.072600)",
        "(276.659900, 294.115200, 333.763200)",
        "(278.387600, 293.051600, 334.803000)",
        "(280.113300, 293.227400, 334.456000)",
        "(281.816200, 294.328800, 333.065000)",
        "(282.650800, 294.399700, 332.864800)",
        "(284.300000, 294.169500, 332.719500)",
        "(286.094700, 293.063900, 333.275800)",
        "(287.771900, 292.962200, 332.950500)",
        "(289.430500, 294.060500, 331.148600)",
        "(290.251000, 294.506700, 330.336000)",
        "(291.783400, 294.790000, 329.310800)",
        "(293.211700, 294.774300, 328.561300)",
        "(294.573700, 294.873400, 327.407200)",
        "(295.953800, 294.245800, 326.807000)",
        "(296.623800, 293.921500, 326.508100)",
        "(297.898400, 293.142000, 325.805100)",
        "(299.151100, 291.441800, 325.715400)",
        "(300.323100, 288.957400, 326.205300)",
        "(301.259700, 286.508100, 326.524500)",
        "(301.665400, 285.328500, 326.585500)",
        "(302.354600, 282.968600, 326.713400)",
        "(302.898600, 280.927000, 326.373400)",
        "(303.302500, 278.732700, 326.015300)",
        "(303.310900, 276.105600, 326.184600)",
        "(303.240700, 274.892300, 326.219100)",
        "(302.938400, 272.053800, 326.599600)",
        "(302.469300, 269.073300, 327.450700)",
        "(301.995400, 267.021300, 327.627100)",
        "(301.483900, 266.169500, 326.446700)",
        "(301.207100, 265.561200, 325.997100)",
        "(300.685600, 263.399900, 326.338600)",
        "(299.922800, 260.493500, 327.894900)",
        "(299.087600, 258.328400, 328.734600)",
        "(298.233100, 257.207200, 328.586400)",
        "(297.665200, 256.747300, 328.505000)",
        "(296.327400, 255.752900, 328.908700)",
        "(295.316700, 254.752300, 329.711700)",
        "(294.579700, 254.556300, 329.504200)",
        "(293.060100, 256.385900, 327.310100)",
        "(292.362900, 257.307200, 326.377500)",
        "(291.291500, 258.593500, 324.976500)",
        "(290.515200, 259.513500, 324.104000)",
        "(290.071500, 259.802900, 324.180200)",
        "(289.361800, 260.987900, 323.072200)",
        "(288.995800, 261.644200, 322.423800)",
        "(288.235700, 262.547500, 321.668900)",
        "(287.493200, 262.486500, 322.181400)",
        "(286.829500, 261.727100, 323.183400)",
        "(285.839000, 262.493700, 322.506400)",
        "(285.460900, 262.840400, 322.273800)",
        "(284.845400, 263.109100, 322.227600)",
        "(284.539300, 263.403000, 322.072100)",
        "(284.411200, 264.296600, 321.267400)",
        "(284.429400, 265.368600, 320.132200)",
        "(284.443600, 265.865300, 319.662900)",
        "(284.471200, 266.321700, 319.321200)",
        "(284.466800, 266.549700, 319.172100)",
        "(284.405200, 266.590500, 319.280200)",
        "(284.495500, 267.113300, 318.744800)",
        "(284.592000, 267.392400, 318.478300)",
        "(284.890700, 267.275000, 318.697300)",
        "(285.066500, 267.616800, 318.352700)",
        "(285.107600, 268.261700, 317.692000)",
        "(285.214100, 268.441800, 317.524600)",
        "(285.277900, 268.431200, 317.550000)",
        "(285.354600, 268.498000, 317.512800)",
        "(285.424500, 268.665900, 317.361900)",
        "(285.471000, 268.856800, 317.123200)",
        "(285.478000, 268.894200, 317.089200)",
        "(285.502900, 268.952300, 317.031200)",
        "(285.545300, 269.106400, 316.833900)",
        "(285.524200, 269.054300, 316.878500)",
        "(285.484600, 269.031100, 316.903000)",
        "(285.446100, 269.199800, 316.675900)",
        "(285.447900, 269.187100, 316.680200)",
        "(285.456500, 269.040500, 316.836700)",
        "(285.473700, 268.923500, 316.952900)",
        "(285.597400, 268.723800, 317.137600)",
        "(285.887600, 268.797700, 316.953300)",
        "(286.012300, 269.126300, 316.487400)",
        "(286.140200, 269.457800, 315.597200)",
        "(285.990000, 268.713100, 315.788500)",
        "(285.386600, 265.854200, 318.097800)",
        "(284.418500, 263.023400, 320.553000)",
        "(283.834500, 262.289000, 321.072700)",
        "(282.576800, 262.946300, 319.704600)",
        "(281.416700, 264.951700, 316.914000)",
        "(280.022100, 266.522200, 314.903000)",
        "(278.250700, 265.910200, 315.747400)",
        "(277.395000, 265.359500, 316.518500)",
        "(275.878100, 264.452800, 317.727700)",
        "(274.521400, 269.229600, 313.023600)",
        "(273.406300, 279.285800, 303.186600)",
        "(272.581300, 291.379700, 291.589900)",
        "(272.133400, 298.224500, 285.187600)",
        "(271.364900, 323.944600, 260.414200)",
        "(271.342500, 15.523230, 209.691200)",
        "(272.221700, 46.270190, 179.876400)",
        "(273.141700, 61.995700, 165.283000)",
        "(273.564900, 67.963050, 159.982000)",
        "(274.436300, 76.201130, 153.291900)",
        "(275.354300, 79.563730, 151.330600)",
        "(276.018100, 82.501580, 149.831400)",
        "(276.420300, 84.352370, 149.409700)",
        "(276.544000, 85.017550, 149.445100)",
        "(276.642200, 86.216360, 149.785900)",
        "(276.706000, 87.031450, 150.666400)",
        "(276.562200, 86.887120, 152.582700)",
        "(276.006100, 86.578490, 154.747600)",
        "(275.773900, 85.993250, 156.200600)",
        "(275.352500, 82.383420, 161.445700)",
        "(274.962300, 76.208910, 169.304700)",
        "(274.586800, 69.446950, 177.858800)",
        "(274.388200, 57.930440, 190.918800)",
        "(274.292400, 50.571610, 198.984000)",
        "(274.398900, 34.011900, 216.993100)",
        "(274.884200, 20.401660, 232.021100)",
        "(275.147200, 7.408661, 246.478000)",
        "(275.512800, 356.626600, 258.826100)",
        "(275.778100, 352.061700, 264.008900)",
        "(276.709000, 343.510300, 273.659600)",
        "(277.945400, 335.470200, 282.908800)",
        "(279.066600, 328.307600, 291.156500)",
        "(280.341800, 322.668400, 297.618200)",
        "(281.036400, 320.373100, 300.237100)",
        "(282.438100, 316.721500, 304.493600)",
        "(283.688800, 313.936300, 307.918800)",
        "(284.525000, 311.898700, 310.538700)",
        "(285.145700, 310.871200, 312.109600)",
        "(285.443400, 310.591800, 312.708000)",
        "(285.910300, 310.013800, 313.864000)",
        "(286.200400, 309.537400, 314.922100)",
        "(286.301600, 309.186300, 315.690400)",
        "(286.121400, 309.506000, 315.617100)",
        "(285.962600, 309.797500, 315.501000)",
        "(285.672700, 310.275400, 315.317600)",
        "(285.489200, 310.510200, 315.205400)",
        "(285.311300, 310.959100, 314.809900)",
        "(284.949100, 311.533300, 314.282600)",
        "(284.745800, 311.966900, 313.871100)",
        "(284.459000, 312.814200, 313.007800)",
        "(284.290500, 313.970200, 311.719900)",
        "(284.202700, 315.349700, 310.187100)",
        "(284.032600, 315.771800, 309.714800)",
        "(283.938700, 315.898200, 309.535600)",
        "(283.827100, 316.236100, 309.088900)",
        "(283.824600, 316.162800, 309.012900)",
        "(283.848700, 315.736900, 309.373600)",
        "(283.873900, 315.544800, 309.528700)",
        "(283.893200, 315.451200, 309.603600)",
        "(283.965000, 315.303700, 309.713000)",
        "(284.094900, 314.981300, 310.013200)",
        "(284.153400, 314.689500, 310.377600)",
        "(284.117700, 314.872300, 310.205000)",
        "(284.126300, 314.993500, 310.088200)",
        "(284.210100, 315.003100, 310.082900)",
        "(284.260000, 314.801100, 310.276500)",
        "(284.313800, 314.542800, 310.530400)",
        "(284.241100, 314.516100, 310.610000)",
        "(284.203900, 314.479800, 310.676300)",
        "(284.182900, 314.443000, 310.726600)",
        "(284.197400, 314.610200, 310.543300)",
        "(284.161000, 314.978700, 310.151600)",
        "(284.151400, 315.063500, 310.040500)",
        "(284.100400, 315.212000, 309.867600)",
        "(284.031600, 315.403200, 309.614600)",
        "(283.943400, 315.496700, 309.481400)",
        "(283.825400, 315.468600, 309.562100)",
        "(283.795300, 315.563300, 309.433300)",
        "(283.789500, 315.567600, 309.421800)",
        "(283.703800, 315.642300, 309.357400)",
        "(283.653500, 315.815400, 309.182500)",
        "(283.648900, 315.941000, 309.034100)",
        "(283.643300, 315.914300, 309.097000)",
        "(283.652800, 315.933700, 309.090000)",
        "(283.694500, 316.061200, 308.955800)",
        "(283.695800, 316.083900, 308.966300)",
        "(283.677300, 316.242000, 308.950100)",
        "(283.765400, 316.130800, 309.147600)",
        "(283.842900, 316.165300, 309.150400)",
        "(284.054200, 316.332500, 309.092900)",
        "(284.193600, 316.114400, 309.469200)",
        "(284.203600, 315.404300, 310.451400)",
        "(284.177800, 314.852900, 311.260400)",
        "(284.271000, 314.551300, 311.726500)",
        "(285.075600, 313.645400, 312.889400)",
        "(285.861300, 313.805000, 312.721600)",
        "(286.330300, 314.110700, 312.351800)",
        "(286.737200, 313.141000, 313.576500)",
        "(287.014500, 312.056600, 314.793200)",
        "(287.680600, 310.191300, 316.730800)",
        "(288.297600, 308.829200, 317.903800)",
        "(289.086200, 308.237100, 318.459300)",
        "(290.181100, 307.706100, 318.871300)",
        "(290.855500, 306.989700, 319.424600)",
        "(292.356300, 305.119300, 321.126200)",
        "(293.854100, 304.692900, 321.561600)",
        "(295.533100, 305.429100, 320.829900)",
        "(297.208200, 306.395800, 319.758500)",
        "(297.989000, 306.889400, 319.214300)",
        "(299.373100, 307.789600, 318.201900)",
        "(300.407300, 308.107500, 317.726200)",
        "(301.303100, 307.758900, 317.850800)",
        "(302.041700, 307.568100, 317.539000)",
        "(302.373300, 307.330300, 317.466900)",
        "(302.903700, 306.458600, 317.811500)",
        "(303.268300, 305.308700, 318.318100)",
        "(303.534500, 303.915800, 319.124800)",
        "(303.602100, 302.873200, 319.818800)",
        "(303.610400, 302.522200, 319.969800)",
        "(303.621900, 301.933200, 320.073000)",
        "(303.554400, 301.323000, 320.472500)",
        "(303.396000, 301.034800, 320.586600)",
        "(303.263200, 301.249800, 320.258300)",
        "(303.236000, 301.406800, 320.059500)",
        "(303.245200, 301.770700, 319.512800)",
        "(303.290600, 302.109500, 318.807800)",
        "(303.305800, 301.235800, 319.059800)",
        "(303.171200, 299.836100, 319.955100)",
        "(303.149000, 299.177800, 320.296800)",
        "(303.269300, 298.136000, 320.436200)",
        "(303.453500, 297.166300, 320.308900)",
        "(303.815900, 295.883000, 320.324100)",
        "(304.110500, 294.642500, 320.278700)",
        "(304.281700, 294.041700, 320.248900)",
        "(304.712500, 292.921700, 320.005200)",
        "(305.249400, 291.698700, 319.573600)",
        "(305.842800, 290.499400, 319.041700)",
        "(306.552300, 289.684800, 318.020900)",
        "(306.930900, 289.354000, 317.340400)",
        "(307.588700, 288.579500, 315.914500)",
        "(307.863500, 286.929800, 314.990300)",
        "(307.583000, 283.994000, 315.261700)",
        "(307.272300, 281.486700, 315.321400)",
        "(307.121500, 280.355600, 315.125900)",
        "(306.657300, 278.361600, 314.690000)",
        "(306.061500, 276.651300, 314.349700)",
        "(305.513800, 275.002500, 314.098300)",
        "(305.052100, 273.100600, 314.287000)",
        "(304.839100, 272.079400, 314.577100)",
        "(304.447900, 270.188700, 315.219400)",
        "(304.180700, 268.653500, 315.526000)",
        "(304.109100, 266.996600, 316.201100)",
        "(304.184800, 265.260600, 317.128900)",
        "(304.232200, 264.498700, 317.533100)",
        "(304.274300, 263.502900, 318.174700)",
        "(304.254900, 263.045300, 318.504100)",
        "(304.353700, 263.615600, 318.259200)",
        "(304.509800, 264.587900, 317.629800)",
        "(304.632500, 265.153600, 317.247500)",
        "(304.821600, 266.260300, 316.558200)",
        "(304.913600, 267.150700, 316.087900)",
        "(304.961000, 267.600200, 316.106600)",
        "(305.126400, 267.857400, 316.156800)",
        "(305.193500, 268.019500, 316.103700)",
        "(305.306900, 268.362000, 315.914400)",
        "(305.297900, 268.417400, 315.953800)",
        "(305.306300, 268.283800, 316.005100)",
        "(305.540600, 268.401700, 315.829400)",
        "(305.625200, 268.661900, 315.457500)",
        "(305.806100, 269.260600, 314.549800)",
        "(305.680300, 269.230600, 314.238300)",
        "(305.185400, 268.508600, 314.527300)",
        "(304.594800, 267.677700, 314.959900)",
        "(304.026700, 267.613000, 314.803300)",
        "(302.648600, 268.212700, 313.957700)",
        "(301.494500, 268.404800, 313.680400)",
        "(300.434800, 267.953800, 314.041500)",
        "(299.395100, 267.785200, 313.971500)",
        "(298.738600, 267.866500, 313.837300)",
        "(297.191200, 268.454500, 313.381400)",
        "(295.890700, 268.957000, 312.918400)",
        "(295.053700, 268.953800, 312.998100)",
        "(293.885500, 269.355600, 312.468400)",
        "(293.135900, 269.616100, 312.295600)",
        "(291.621800, 269.902000, 312.223700)",
        "(290.278900, 269.525200, 312.921400)",
        "(289.283600, 268.439800, 314.462500)",
        "(288.663500, 266.886000, 316.370100)",
        "(288.225900, 266.250900, 316.981400)",
        "(286.692000, 267.204300, 315.828500)",
        "(284.910400, 268.485200, 314.851800)",
        "(283.616100, 267.977100, 315.828600)",
        "(282.254400, 268.940000, 315.604500)",
        "(281.566500, 269.940800, 314.930000)",
        "(279.978600, 273.461100, 311.846000)",
        "(278.390700, 277.828600, 308.138100)",
        "(276.819000, 282.543700, 304.574000)",
        "(275.355500, 289.193000, 299.461600)",
        "(274.777200, 294.063000, 295.261200)",
        "(273.756600, 308.516000, 282.080500)",
        "(273.036900, 328.979800, 263.125700)",
        "(272.792100, 352.136700, 241.654000)",
        "(272.986600, 9.830955, 225.660900)",
        "(273.150400, 17.000520, 219.340900)",
        "(273.546400, 27.082570, 210.915100)",
        "(273.938000, 34.855480, 204.866300)",
        "(274.270900, 41.093280, 200.573800)",
        "(274.544100, 42.850460, 200.600200)",
        "(274.555500, 42.952530, 201.407200)",
        "(274.424500, 40.869130, 205.384100)",
        "(274.419800, 37.282570, 210.630200)",
        "(274.391600, 32.529530, 216.951600)",
        "(274.343000, 27.797360, 223.221300)",
        "(274.285900, 24.693590, 227.067400)",
        "(274.298700, 16.200570, 237.038200)",
        "(274.828300, 4.712748, 250.289600)",
        "(275.469000, 354.067800, 262.064600)",
        "(276.293700, 346.281100, 270.997700)",
        "(276.758400, 343.622800, 274.086100)",
        "(277.710800, 340.204900, 278.137400)",
        "(278.548100, 336.063600, 283.242300)",
        "(279.413400, 330.378400, 289.928500)",
        "(280.427100, 327.105500, 293.638800)",
        "(280.955200, 325.846200, 295.075700)",
        "(282.024200, 322.672100, 298.741400)",
        "(283.251400, 319.350600, 302.433300)",
        "(284.703200, 317.241400, 304.757100)",
        "(286.029900, 315.896700, 306.090900)",
        "(286.690200, 315.150300, 306.834000)",
        "(288.051600, 313.539900, 308.437600)",
        "(289.441700, 311.510100, 310.457300)",
        "(290.828200, 309.690300, 311.972100)",
        "(292.127200, 309.027200, 312.374600)",
        "(292.805400, 308.718200, 312.589400)",
        "(294.092600, 308.187600, 312.857800)",
        "(295.278200, 307.256000, 313.496100)",
        "(296.492000, 306.745500, 313.715100)",
        "(297.656400, 306.893100, 313.129100)",
        "(298.231600, 306.882700, 312.886000)",
        "(299.486600, 306.260700, 312.795200)",
        "(300.767500, 304.657300, 313.433400)",
        "(301.875600, 303.235200, 313.766100)",
        "(302.960200, 301.962200, 313.739200)",
        "(303.555500, 301.250600, 313.731800)",
        "(304.779500, 299.512500, 313.693800)",
        "(305.776800, 296.827200, 314.530400)",
        "(306.335800, 294.791900, 314.801900)",
        "(306.952900, 293.048300, 314.638300)",
        "(307.333400, 292.039100, 314.628700)",
        "(307.981900, 290.187100, 314.413500)",
        "(308.435200, 288.804900, 313.692700)",
        "(308.453400, 286.884100, 313.293500)",
        "(308.082200, 284.812200, 313.397600)",
        "(307.942500, 284.010300, 313.151600)",
        "(307.816700, 283.118000, 311.756800)",
        "(307.596800, 282.161300, 310.599100)",
        "(307.230600, 280.624000, 310.102400)",
        "(306.582800, 279.209800, 309.575300)",
        "(306.183000, 278.426200, 309.465400)",
        "(305.250200, 276.778500, 309.389900)",
        "(304.346000, 275.208100, 309.344700)",
        "(303.476700, 273.692300, 309.513400)",
        "(302.506800, 272.084500, 309.925400)",
        "(301.953900, 271.455900, 310.023700)",
        "(300.673400, 270.709700, 309.845900)",
        "(299.239100, 270.524400, 309.177100)",
        "(297.719900, 270.357200, 308.959300)",
        "(296.621200, 269.826800, 309.184300)",
        "(296.176700, 269.558900, 309.342900)",
        "(295.336200, 269.223700, 309.542000)",
        "(294.392400, 269.246700, 309.368200)",
        "(293.527300, 269.325300, 309.352400)",
        "(292.630700, 269.268800, 309.218400)",
        "(292.097000, 269.551400, 308.866700)",
        "(291.030500, 270.120800, 308.424000)",
        "(290.211500, 270.223300, 308.337500)",
        "(289.657300, 269.433600, 309.210100)",
        "(289.207800, 268.622200, 309.946600)",
        "(288.852800, 268.875300, 309.606900)",
        "(287.791200, 270.338100, 308.118500)",
        "(286.604600, 270.980000, 307.592100)",
        "(285.376400, 270.620800, 308.359400)",
        "(284.067000, 270.214000, 309.368500)",
        "(283.440200, 270.036700, 309.849400)",
        "(282.159400, 270.711400, 309.650600)",
        "(280.814500, 273.435100, 307.364200)",
        "(279.444700, 276.094500, 305.565700)",
        "(278.258500, 277.706400, 305.032500)",
        "(277.708700, 278.396600, 304.867100)",
        "(276.793500, 280.635200, 303.712400)",
        "(275.997900, 283.436200, 302.000800)",
        "(275.102300, 287.885600, 298.743100)",
        "(274.173800, 293.857100, 293.967300)",
        "(273.790200, 296.986800, 291.476600)",
        "(273.164800, 302.826600, 286.963900)",
        "(272.722600, 308.865200, 282.211500)",
        "(272.502200, 317.053200, 275.263000)",
        "(272.402900, 330.136000, 263.480100)",
        "(272.351100, 335.262400, 258.994600)",
        "(272.229300, 342.628400, 253.037100)",
        "(272.145000, 346.971200, 250.171500)",
        "(272.063200, 345.640500, 253.040000)",
        "(272.077400, 341.368800, 258.699300)",
        "(272.131800, 341.114200, 259.624000)",
        "(272.240500, 341.891400, 260.249400)",
        "(272.402300, 337.706900, 265.964600)",
        "(272.683900, 337.909000, 267.180700)",
        "(273.111200, 337.123200, 269.274200)",
        "(273.298600, 338.002500, 268.998000)",
        "(273.613900, 339.366200, 268.851100)",
        "(274.124300, 335.448500, 273.922200)",
        "(274.930900, 328.706600, 281.988400)",
        "(276.057800, 324.216500, 287.717000)",
        "(276.706300, 322.896200, 289.591200)",
        "(277.943200, 320.173100, 293.381200)",
        "(279.065100, 317.093300, 297.399000)",
        "(280.366800, 314.136900, 301.100400)",
        "(281.749100, 312.529300, 303.505200)",
        "(282.422700, 312.284600, 304.180300)",
        "(283.834500, 311.634800, 305.579000)",
        "(285.721800, 310.135200, 307.626600)",
        "(287.746100, 308.709900, 309.496600)",
        "(289.430000, 308.126300, 310.476700)",
        "(290.172100, 307.798800, 310.968000)",
        "(291.693600, 307.060100, 311.939000)",
        "(293.318300, 306.333300, 313.010800)",
        "(294.617800, 306.608200, 313.074200)",
        "(295.852200, 307.201000, 312.413500)",
        "(296.512000, 307.159200, 312.359100)",
        "(297.969500, 306.228000, 312.938400)",
        "(299.037600, 304.961500, 313.753300)",
        "(299.868900, 304.295800, 313.926100)",
        "(300.839100, 303.788900, 313.566500)",
        "(301.494700, 303.404900, 313.321700)",
        "(302.697100, 302.403900, 312.736900)",
        "(303.702800, 300.874300, 312.528500)",
        "(304.317100, 299.106700, 312.570200)",
        "(305.071600, 297.479800, 312.090100)",
        "(305.447300, 296.592400, 311.841600)",
        "(306.052400, 294.255200, 311.888300)",
        "(306.183200, 292.287000, 311.929800)",
        "(306.124900, 291.241700, 311.018900)",
        "(306.096400, 290.220500, 310.012800)",
        "(306.022500, 289.535900, 309.697200)",
        "(305.723700, 288.037700, 309.201300)",
        "(305.359900, 286.429600, 308.912200)",
        "(304.878000, 284.559500, 309.013800)",
        "(304.278200, 282.368200, 309.187900)",
        "(303.876300, 281.248000, 309.320400)",
        "(302.852900, 279.144300, 309.679200)",
        "(301.883700, 277.234300, 309.926300)",
        "(300.888000, 275.342400, 310.306400)",
        "(299.820800, 273.642400, 310.810200)",
        "(299.167000, 272.913200, 310.991200)",
        "(298.042900, 271.667300, 311.088100)",
        "(296.960700, 270.247000, 311.575700)",
        "(294.961100, 269.756600, 311.473900)",
        "(292.588800, 270.127800, 310.822400)",
        "(291.520800, 270.119200, 310.688400)",
        "(289.613600, 270.474400, 310.211200)",
        "(288.778500, 279.553900, 301.405400)",
        "(287.663500, 275.993800, 304.409000)",
        "(286.044400, 274.881400, 306.742700)",
        "(285.249600, 274.391000, 307.416900)",
        "(283.848000, 276.716800, 305.144300)",
        "(282.081600, 280.299600, 301.477500)",
        "(280.203600, 282.224100, 299.874300)",
        "(278.418900, 283.910100, 298.793700)",
        "(277.646200, 285.431100, 297.578000)",
        "(276.270900, 290.325900, 293.081400)",
        "(275.046300, 299.618600, 284.169000)",
        "(274.110700, 309.662700, 274.402100)",
        "(273.458700, 319.221800, 265.216500)",
        "(273.193900, 324.683600, 259.931400)",
        "(272.754700, 335.288900, 249.697400)",
        "(272.410400, 343.709200, 241.726800)",
        "(272.263400, 350.079800, 235.663200)",
        "(272.344200, 353.946700, 232.217700)",
        "(272.300200, 355.800000, 230.527900)",
        "(272.263700, 356.469600, 229.854400)",
        "(272.453100, 358.411800, 227.830900)",
        "(272.465100, 357.622100, 228.765400)",
        "(272.476800, 358.492800, 228.160300)",
        "(272.500800, 357.876200, 228.822100)",
        "(272.576500, 357.708700, 229.038100)",
        "(272.743500, 358.950200, 227.906900)",
        "(272.779200, 357.606500, 229.268300)",
        "(272.790500, 355.052000, 231.917400)",
        "(272.796500, 352.838700, 234.153400)",
        "(272.801600, 349.063400, 237.889300)",
        "(272.867000, 347.166800, 239.739500)",
        "(272.958600, 346.083000, 240.724700)",
        "(272.963400, 344.818200, 241.976700)",
        "(272.959700, 344.024700, 242.767900)",
        "(272.969600, 342.678800, 244.097400)",
        "(273.023600, 343.552300, 243.222000)",
        "(273.097200, 344.889600, 241.871500)",
        "(273.111400, 344.719200, 242.041200)",
        "(273.130100, 344.466600, 242.297000)",
        "(273.168700, 344.513900, 242.242500)",
        "(273.214800, 345.962900, 240.782000)",
        "(273.252600, 349.784400, 236.985200)",
        "(273.253700, 351.195300, 235.596300)",
        "(273.244100, 351.439500, 235.373900)",
        "(273.248400, 351.379100, 235.465200)",
        "(273.257900, 351.514700, 235.366900)",
        "(273.401900, 354.453900, 232.546600)",
        "(273.449800, 355.915900, 231.198600)",
        "(273.464500, 356.373400, 230.847800)",
        "(273.566700, 357.350200, 230.044200)",
        "(273.705900, 358.359500, 229.260500)",
        "(273.783800, 359.948900, 228.053200)",
        "(273.922500, 1.644210, 226.795700)",
        "(274.013900, 2.485847, 226.210500)",
        "(274.321800, 4.632802, 224.690100)",
        "(274.483900, 5.686110, 224.501400)",
        "(274.637200, 6.348601, 224.748600)",
        "(274.804100, 7.383546, 224.635200)",
        "(274.911800, 8.060007, 224.458300)",
        "(275.117500, 9.101737, 224.443000)",
        "(275.235500, 10.034970, 224.625100)",
        "(275.192300, 9.852350, 225.965700)",
        "(275.208200, 9.484295, 227.387700)",
        "(275.179400, 9.627378, 227.786300)",
        "(274.987700, 11.217560, 227.454900)",
        "(274.721300, 12.774500, 227.316600)",
        "(274.536900, 10.789350, 230.674200)",
        "(274.314600, 3.595243, 239.159500)",
        "(274.256200, 0.121850, 243.250300)",
        "(274.256500, 355.280200, 249.277000)",
        "(274.367400, 353.387800, 252.319900)",
        "(274.441500, 348.850500, 257.851700)",
        "(274.590400, 344.127300, 263.496900)",
        "(274.682500, 341.686400, 266.384000)",
        "(274.817300, 338.070200, 270.832000)",
        "(274.861200, 338.435900, 271.236200)",
        "(274.832500, 337.535300, 272.940000)",
        "(274.879100, 335.585800, 275.663200)",
        "(275.013900, 335.369000, 276.239800)",
        "(275.314200, 334.256300, 277.853500)",
        "(275.517700, 332.908400, 279.783900)",
        "(275.712200, 332.078900, 281.295600)",
        "(276.120500, 329.124100, 284.835700)",
        "(276.376100, 327.619000, 286.587200)",
        "(276.989600, 325.072200, 289.666600)",
        "(277.623200, 323.690100, 291.438400)",
        "(278.228600, 322.578500, 292.837200)",
        "(278.920800, 322.022900, 293.784000)",
        "(279.293100, 321.164700, 294.876900)",
        "(280.110500, 318.966600, 297.658700)",
        "(280.961500, 318.081000, 298.809200)",
        "(281.644300, 317.374100, 299.687400)",
        "(282.142300, 316.052700, 301.312500)",
        "(282.396400, 315.304200, 302.254200)",
        "(282.951000, 314.715500, 303.157300)",
        "(283.441900, 315.996300, 302.063300)",
        "(283.941500, 317.874200, 299.993300)",
        "(285.173700, 319.185000, 298.583700)",
        "(285.715400, 319.944600, 297.911000)",
        "(286.584400, 320.800000, 297.357100)",
        "(287.596700, 319.682700, 298.720900)",
        "(288.464400, 319.368300, 298.825800)",
        "(289.262200, 319.816400, 298.293400)",
        "(289.597000, 318.862500, 299.268500)",
        "(290.726400, 317.010200, 301.042400)",
        "(291.821800, 316.331400, 301.454700)",
        "(293.043900, 317.028400, 301.122500)",
        "(294.482100, 316.239800, 301.690900)",
        "(295.113700, 315.757600, 302.086300)",
        "(296.110200, 315.315000, 302.236400)",
        "(296.823500, 314.617800, 302.444000)",
        "(297.323700, 312.502300, 304.038900)",
        "(297.837900, 310.086100, 305.742500)",
        "(297.960500, 309.267400, 306.171000)",
        "(298.314100, 307.483600, 307.009300)",
        "(299.276600, 304.954300, 307.884300)",
        "(300.262200, 302.302600, 309.135800)",
        "(301.326400, 300.071900, 309.592900)",
        "(301.984900, 298.751600, 310.027300)",
        "(303.209100, 296.242500, 310.677900)",
        "(304.177300, 294.660300, 310.375900)",
        "(305.019700, 293.202800, 310.050200)",
        "(305.618800, 291.683300, 309.609900)",
        "(305.752100, 290.742800, 309.601000)",
        "(305.668900, 288.850100, 309.805900)",
        "(305.471000, 287.457100, 309.598800)",
        "(305.367700, 286.361600, 309.020900)",
        "(305.206900, 284.908100, 308.860700)",
        "(305.072800, 284.038500, 308.930100)",
        "(304.459100, 282.255800, 309.150500)",
        "(303.729800, 280.725800, 309.352800)",
        "(303.117700, 279.269500, 309.502000)",
        "(302.500000, 277.925900, 309.555800)",
        "(302.156200, 277.240900, 309.686300)",
        "(301.374100, 276.094100, 309.967900)",
        "(300.604600, 274.911000, 310.395900)",
        "(299.581900, 273.773600, 310.991900)",
        "(298.441000, 272.568400, 311.916700)",
        "(297.988400, 272.111500, 312.069200)",
        "(297.117200, 271.091700, 312.800700)",
        "(296.328300, 270.666700, 312.614000)",
        "(295.826400, 270.125800, 312.720400)",
        "(295.137100, 270.174900, 312.287400)",
        "(294.869700, 270.110800, 312.080900)",
        "(294.374100, 270.096400, 311.619900)",
        "(293.819400, 270.200600, 311.031900)",
        "(293.023300, 270.617700, 310.379900)",
        "(292.393000, 270.935700, 309.835000)",
        "(292.058600, 270.908200, 309.661400)",
        "(291.236500, 270.675800, 309.695200)",
        "(290.028200, 270.979200, 309.426900)",
        "(288.857800, 271.999100, 308.526900)",
        "(287.852800, 272.476700, 308.224100)",
        "(287.388100, 272.700000, 308.121100)",
        "(286.424700, 272.903700, 308.260900)",
        "(285.264200, 273.951500, 307.518200)",
        "(283.855700, 275.986900, 305.774600)",
        "(282.413800, 277.879700, 304.270200)",
        "(281.750900, 278.678500, 303.646900)",
        "(280.556400, 280.307400, 302.424500)",
        "(279.540000, 281.402000, 301.853600)",
        "(278.339300, 283.915500, 299.631900)",
        "(276.921600, 288.555400, 295.297200)",
        "(276.266400, 290.518500, 293.488600)",
        "(275.170500, 293.215400, 291.183200)",
        "(274.164800, 296.469200, 288.410700)",
        "(273.207900, 306.999100, 278.094100)",
        "(272.409200, 329.673400, 255.829900)",
        "(272.162800, 342.667800, 243.107100)",
        "(272.069400, 9.777751, 216.556800)",
        "(272.431200, 31.587710, 195.465100)",
        "(273.026300, 43.786080, 183.819500)",
        "(273.730200, 51.817750, 176.261000)",
        "(274.031000, 55.386350, 173.025300)",
        "(274.569300, 63.054430, 166.294100)",
        "(275.170900, 69.470210, 160.978500)",
        "(275.681300, 72.605420, 158.679900)",
        "(276.139000, 75.273780, 156.970400)",
        "(276.291200, 76.841990, 155.908200)",
        "(276.551800, 79.078830, 154.706300)",
        "(276.808800, 80.327770, 154.472500)",
        "(277.086700, 82.097000, 153.852600)",
        "(277.161700, 83.560290, 153.472200)",
        "(277.154500, 84.041980, 153.506400)",
        "(276.993400, 85.561930, 153.138700)",
        "(276.810500, 86.487670, 153.415600)",
        "(276.676000, 86.758380, 154.351500)",
        "(276.416100, 87.372230, 155.039900)",
        "(276.241000, 87.546010, 155.542600)",
        "(275.868600, 87.446660, 156.953600)",
        "(275.466800, 85.072650, 160.474600)",
        "(275.052400, 81.211170, 165.472500)",
        "(274.656600, 78.075120, 169.811700)",
        "(274.454800, 77.000150, 171.521000)",
        "(274.210000, 73.471470, 176.306100)",
        "(274.076300, 67.000120, 183.821900)",
        "(273.878400, 59.238850, 192.618800)",
        "(273.926800, 50.333070, 202.468000)",
        "(273.974200, 46.391450, 206.900300)",
        "(274.067800, 38.757860, 215.394400)",
        "(274.266300, 29.908280, 225.211900)",
        "(274.681800, 20.424360, 235.468200)",
        "(275.289800, 11.567210, 244.799100)",
        "(275.558100, 6.934183, 249.647500)",
        "(276.026200, 356.228600, 260.867300)",
        "(276.631700, 346.914900, 270.691700)",
        "(277.307000, 339.628700, 278.732400)",
        "(278.168500, 335.552000, 283.038400)",
        "(278.603800, 333.492100, 285.311400)",
        "(279.487800, 330.064000, 289.234200)",
        "(280.513000, 327.834700, 291.474300)",
        "(281.282500, 324.275500, 294.928300)",
        "(281.739200, 321.351900, 297.743900)",
        "(281.915800, 320.121000, 298.893200)",
        "(282.275400, 317.043000, 301.944200)",
        "(283.103500, 314.295700, 304.536700)",
        "(284.386000, 312.611800, 306.079800)",
        "(285.570700, 311.481100, 307.021100)",
        "(286.132600, 310.695100, 307.692300)",
        "(287.336500, 308.859200, 309.270800)",
        "(288.617100, 307.882800, 310.001000)",
        "(289.924800, 307.430800, 310.085000)",
        "(291.109300, 307.322900, 309.843000)",
        "(291.662500, 307.497000, 309.532500)",
        "(292.834300, 308.311900, 308.464000)",
        "(293.734100, 307.938400, 308.227500)",
        "(294.232300, 306.347900, 309.564800)",
        "(294.817000, 306.249000, 309.285300)",
        "(295.097200, 306.447300, 308.787400)",
        "(295.607800, 306.357900, 308.170000)",
        "(295.854300, 304.954200, 308.523200)",
        "(295.547800, 302.096100, 310.644900)",
        "(295.498600, 300.739600, 311.238900)",
        "(295.450700, 300.605300, 310.960000)",
        "(295.524500, 300.657300, 310.001400)",
        "(295.337700, 299.316700, 310.589300)",
        "(295.039000, 297.876800, 311.772900)",
        "(294.821700, 297.717800, 311.511900)",
        "(294.816300, 297.985200, 311.085800)",
        "(294.826900, 298.885400, 309.960200)",
        "(294.755800, 299.619400, 309.148700)",
        "(294.584200, 300.158100, 308.653400)",
        "(294.507100, 300.658700, 308.243300)",
        "(294.520300, 300.937000, 307.993300)",
        "(294.570600, 301.417200, 307.555800)",
        "(294.594000, 301.462500, 307.555100)",
        "(294.556100, 301.362900, 307.710800)",
        "(294.490700, 301.217600, 307.934900)",
        "(294.487900, 301.202800, 307.975900)",
        "(294.514700, 301.174600, 308.070900)",
        "(294.493000, 301.126000, 308.247000)",
        "(294.480200, 301.151000, 308.340400)",
        "(294.385700, 301.170700, 308.484300)",
        "(294.355000, 301.206200, 308.562100)",
        "(294.396500, 301.618300, 308.259200)",
        "(294.441300, 302.057300, 307.963600)",
        "(294.522000, 302.316000, 307.781100)",
        "(294.525500, 302.416300, 307.643600)",
        "(294.493600, 302.373500, 307.681500)",
        "(294.424400, 302.331100, 307.699900)",
        "(294.382600, 302.200800, 307.757500)",
        "(294.379700, 302.179500, 307.649000)",
        "(294.419100, 302.210300, 307.433800)",
        "(294.398300, 302.218900, 307.298000)",
        "(294.312700, 302.023700, 307.151400)",
        "(294.184500, 301.767600, 306.926100)",
        "(293.980800, 301.482600, 306.467700)",
        "(293.959000, 300.772300, 306.198300)",
        "(293.952000, 300.317100, 306.059700)",
        "(293.853100, 298.953600, 306.076700)",
        "(293.747100, 297.203700, 306.445800)",
        "(293.761800, 296.006500, 306.180800)",
        "(293.794500, 294.655600, 306.008400)",
        "(293.872700, 294.050700, 305.821600)",
        "(293.987900, 293.176200, 305.083200)",
        "(294.169200, 292.798800, 303.803400)",
        "(294.535000, 292.509200, 302.310400)",
        "(294.795800, 291.493200, 301.483100)",
        "(294.783100, 290.855600, 301.244000)",
        "(294.567700, 289.574200, 300.747400)",
        "(294.412700, 288.480400, 300.040000)",
        "(294.188000, 286.824500, 299.898000)",
        "(293.786400, 285.403100, 299.715400)",
        "(293.572400, 284.782100, 299.588500)",
        "(293.102400, 283.315200, 299.720300)",
        "(292.676100, 281.640500, 300.289900)",
        "(292.364800, 280.650600, 300.261400)",
        "(292.055500, 279.780300, 300.404800)",
        "(291.934600, 279.330700, 300.589000)",
        "(291.729400, 278.533800, 301.006200)",
        "(291.736900, 278.063900, 301.267700)",
        "(291.907200, 278.311200, 300.949400)",
        "(292.129000, 278.578900, 300.779800)",
        "(292.248700, 278.788700, 300.622600)",
        "(292.564900, 279.448700, 300.064100)",
        "(292.844700, 279.982200, 299.735900)",
        "(293.069900, 280.076500, 299.876200)",
        "(293.225500, 280.196700, 299.912800)",
        "(293.323600, 280.254700, 299.917600)",
        "(293.478900, 280.414400, 299.914200)",
        "(293.703500, 280.620200, 299.770900)",
        "(293.786100, 280.631700, 299.590500)",
        "(293.577700, 280.677100, 299.419800)",
        "(293.426700, 280.800500, 299.207100)",
        "(292.879500, 280.939300, 298.767900)",
        "(292.331800, 280.309800, 299.361800)",
        "(291.585600, 280.085400, 299.577700)",
        "(290.545800, 281.459800, 297.968400)",
        "(289.884600, 282.172600, 297.209800)",
        "(288.318900, 283.746200, 295.508900)",
        "(286.717600, 285.549500, 293.753500)",
        "(285.326500, 287.046200, 292.440400)",
        "(284.015400, 288.947400, 290.427400)",
        "(283.281500, 290.407600, 288.862500)",
        "(281.862400, 294.030500, 285.031600)",
        "(280.512900, 297.680600, 281.283000)",
        "(279.518600, 301.020200, 277.951800)",
        "(278.749500, 304.130300, 274.751000)",
        "(278.405200, 305.631200, 273.259200)",
        "(277.944600, 307.805600, 271.101500)",
        "(277.488200, 310.584000, 268.338900)",
        "(277.258100, 311.558300, 267.555000)",
        "(277.348800, 311.145200, 267.965700)",
        "(277.459800, 310.645300, 268.433200)",
        "(277.733800, 309.452600, 269.617100)",
        "(277.920600, 309.201000, 269.814700)",
        "(277.945400, 308.468100, 270.565800)",
        "(277.927800, 306.595400, 272.522100)",
        "(277.968900, 305.824700, 273.307300)",
        "(278.153600, 304.350300, 274.745100)",
        "(278.382600, 302.768600, 276.181600)",
        "(278.446400, 301.027300, 277.715600)",
        "(278.232200, 298.790200, 279.851600)",
        "(277.989300, 297.632200, 280.980500)",
        "(277.409100, 296.112400, 282.393300)",
        "(276.622500, 295.665600, 282.775200)",
        "(275.865100, 297.093000, 281.282100)",
        "(275.117800, 299.845300, 278.367700)",
        "(274.763500, 301.285200, 276.920400)",
        "(273.683800, 300.041700, 278.362800)",
        "(272.421100, 292.278000, 286.631700)",
        "(271.275200, 295.482800, 283.757100)",
        "(270.628400, 21.863750, 197.416300)",
        "(271.092000, 58.479320, 160.900800)",
        "(272.344400, 76.694320, 143.262700)",
        "(273.379100, 87.448950, 133.274700)",
        "(273.941700, 92.825950, 128.403500)",
        "(274.433800, 94.093800, 127.408400)",
        "(274.797300, 93.391410, 128.162600)",
        "(275.611700, 92.772740, 129.038300)",
        "(276.086400, 93.393410, 128.584000)",
        "(276.221100, 94.649790, 127.521200)",
        "(276.210800, 96.475990, 125.871600)",
        "(276.280500, 97.171390, 125.260700)",
        "(276.354100, 96.798100, 125.731300)",
        "(276.279400, 95.799130, 126.763100)",
        "(276.198900, 97.831160, 125.140700)",
        "(276.064300, 97.449500, 125.771700)",
        "(276.039300, 96.901960, 126.423600)",
        "(275.877100, 96.154490, 127.478900)",
        "(275.652300, 93.908580, 129.823400)",
        "(275.437600, 91.472010, 132.286700)",
        "(275.382800, 90.706540, 133.256700)",
        "(275.374100, 89.772880, 134.205900)",
        "(275.393100, 88.265680, 135.693300)",
        "(275.524800, 87.407750, 136.693800)",
        "(275.594600, 85.811670, 138.201100)",
        "(275.601000, 86.429900, 137.619000)",
        "(275.636000, 86.797630, 137.288000)",
        "(275.899300, 87.162340, 137.009800)",
        "(276.174400, 87.396350, 136.931800)",
        "(276.418200, 87.570780, 136.968600)",
        "(276.524800, 88.173280, 136.728300)",
        "(276.568100, 88.729550, 136.395100)",
        "(276.730800, 89.512680, 136.300200)",
        "(276.961900, 87.057000, 139.517100)",
        "(277.280500, 83.294720, 144.070000)",
        "(277.571100, 80.695200, 147.778600)",
        "(277.755700, 79.790120, 149.274900)",
        "(278.057400, 77.913560, 152.585400)",
        "(278.294500, 75.873350, 156.227500)",
        "(278.473200, 73.127140, 160.602100)",
        "(278.445700, 70.205600, 165.153700)",
        "(278.452400, 68.667820, 167.505100)",
        "(278.477300, 66.914810, 171.055600)",
        "(278.402300, 66.360960, 173.393300)",
        "(278.275900, 65.803470, 175.767800)",
        "(278.098700, 65.106350, 178.218500)",
        "(278.038600, 64.672650, 179.526800)",
        "(277.771700, 63.670960, 182.207700)",
        "(277.536400, 62.867770, 184.658700)",
        "(277.299100, 61.859780, 187.450900)",
        "(276.872300, 59.794400, 191.187400)",
        "(276.646900, 58.567160, 193.191700)",
        "(276.303700, 53.807200, 199.359100)",
        "(276.031800, 48.971000, 205.481400)",
        "(275.696100, 44.615990, 211.018200)",
        "(275.550700, 37.740630, 219.017100)",
        "(275.539700, 33.352980, 223.919400)",
        "(275.629900, 25.138880, 232.872400)",
        "(275.695100, 17.059220, 241.454800)",
        "(275.641800, 8.414253, 250.731400)",
        "(275.792100, 358.898700, 260.830200)",
        "(275.939900, 353.774600, 266.070500)",
        "(276.428700, 343.015100, 277.134200)",
        "(277.001300, 335.080100, 285.353600)",
        "(277.796800, 330.891800, 289.876300)",
        "(278.837300, 327.632800, 293.421800)",
        "(279.500100, 325.976100, 295.179600)",
        "(281.029900, 323.505600, 297.790400)",
        "(282.410700, 324.187900, 297.116600)",
        "(283.823900, 323.450700, 297.825700)",
        "(285.310300, 320.986100, 300.386300)",
        "(286.128100, 320.632800, 300.590000)",
        "(287.642800, 319.876500, 300.879100)",
        "(289.104700, 318.186400, 302.156200)",
        "(290.519400, 316.819800, 302.718300)",
        "(291.894300, 314.919100, 303.827900)",
        "(292.622000, 314.096500, 304.304800)",
        "(294.100100, 313.385300, 304.024300)",
        "(295.575300, 311.917000, 304.172500)",
        "(297.037700, 309.850200, 304.885600)",
        "(298.361200, 308.331300, 304.716600)",
        "(298.952000, 307.413900, 304.834400)",
        "(300.152200, 304.896500, 305.482100)",
        "(301.297200, 302.438300, 305.600800)",
        "(302.386900, 299.477900, 305.899000)",
        "(303.219500, 296.330000, 306.178200)",
        "(303.450400, 294.789700, 306.209000)",
        "(303.636400, 291.126800, 306.925400)",
        "(303.599400, 287.476000, 307.631000)",
        "(303.262800, 283.868300, 308.194400)",
        "(302.319400, 280.501600, 308.939800)",
        "(301.757400, 278.942100, 309.248200)",
        "(300.460900, 276.312300, 309.524400)",
        "(299.174900, 274.111800, 309.800400)",
        "(297.958200, 272.154300, 309.991900)",
        "(296.766200, 270.513600, 310.140200)",
        "(296.094400, 269.954500, 310.013200)",
        "(294.600000, 268.735500, 310.171100)",
        "(293.044400, 268.319900, 309.731400)",
        "(291.629100, 268.482100, 308.793800)",
        "(290.349000, 268.965900, 307.683300)",
        "(289.742200, 269.144100, 307.328600)",
        "(288.511500, 269.713600, 306.509600)",
        "(286.795700, 271.402600, 304.761000)",
        "(285.268800, 272.443500, 303.711600)",
        "(283.555800, 273.393300, 302.766900)",
        "(282.770000, 274.049300, 302.113600)",
        "(281.148300, 274.993200, 301.479100)",
        "(279.808900, 276.921800, 299.860200)",
        "(278.364200, 280.399700, 296.515300)",
        "(277.002100, 282.962100, 294.418500)",
        "(276.369300, 284.381100, 293.277700)",
        "(275.060500, 290.492000, 287.737500)",
        "(273.992800, 301.697800, 276.888000)",
        "(273.151800, 322.100600, 256.884800)",
        "(272.805100, 347.313600, 232.156100)",
        "(272.864200, 359.651000, 220.101900)",
        "(273.187600, 19.370930, 200.820200)",
        "(273.711000, 31.551920, 189.093100)",
        "(274.193500, 40.004840, 181.031000)",
        "(274.697100, 45.851200, 175.538100)",
        "(274.910800, 47.981770, 173.530600)",
        "(275.075600, 51.558300, 170.257800)",
        "(275.359800, 54.589610, 167.501100)",
        "(275.754200, 56.690900, 165.603300)",
        "(276.132200, 57.616520, 164.840700)",
        "(276.213900, 58.385010, 164.185500)",
        "(276.369300, 60.069530, 162.831700)",
        "(276.678600, 61.390540, 161.757600)",
        "(276.768100, 62.523290, 160.832000)",
        "(276.796600, 62.960670, 160.475100)",
        "(276.822600, 62.757250, 160.688900)",
        "(276.710200, 62.817030, 160.662200)",
        "(276.529500, 63.634270, 159.922000)",
        "(276.454000, 63.413730, 160.074700)",
        "(276.167800, 63.494180, 159.954900)",
        "(276.055100, 63.704000, 159.773400)",
        "(275.920100, 63.062040, 160.355600)",
        "(275.701900, 62.670980, 160.750500)",
        "(275.563300, 61.912900, 161.448900)",
        "(275.475700, 62.052560, 161.272200)",
        "(275.499200, 62.425840, 160.953400)",
        "(275.550100, 63.135460, 160.324700)",
        "(275.594700, 65.165440, 158.473300)",
        "(275.619400, 67.940510, 156.012400)",
        "(275.873900, 70.533850, 153.791800)",
        "(276.067500, 71.800830, 152.768600)",
        "(276.466100, 73.957920, 151.210600)",
        "(276.832600, 75.911090, 150.054100)",
        "(277.281500, 77.193540, 149.669100)",
        "(277.744900, 78.287930, 149.585000)",
        "(277.997300, 78.746080, 149.655300)",
        "(278.488700, 79.554100, 149.995300)",
        "(278.839600, 81.065970, 149.895900)",
        "(279.062400, 82.617770, 149.799200)",
        "(279.249300, 83.703960, 150.199200)",
        "(279.349300, 84.221370, 150.437500)",
        "(279.464300, 85.067090, 151.124900)",
        "(279.436000, 85.770320, 152.066500)",
        "(279.351900, 86.162630, 153.314100)",
        "(279.166900, 85.586190, 155.460600)",
        "(279.032300, 84.978870, 156.795600)",
        "(278.723700, 83.089840, 160.111200)",
        "(278.442200, 81.891330, 163.081700)",
        "(278.075900, 83.254620, 163.816600)",
        "(277.687200, 82.533130, 166.277700)",
        "(277.420100, 81.448040, 168.129200)",
        "(276.783800, 77.524730, 173.665000)",
        "(276.116600, 72.033110, 180.729900)",
        "(275.507000, 66.753050, 187.887000)",
        "(275.150800, 59.358060, 196.839100)",
        "(275.083600, 54.398390, 202.410600)",
        "(275.150900, 43.079570, 214.976500)",
        "(275.377400, 33.111720, 226.427700)",
        "(275.756300, 25.876230, 234.992600)",
        "(276.395100, 19.849220, 242.058200)",
        "(276.877300, 17.752230, 244.584200)",
        "(277.966100, 13.742080, 249.269300)",
        "(278.948800, 9.818040, 254.389400)",
        "(279.938800, 7.037378, 257.985300)",
        "(280.894000, 5.164795, 260.239200)",
        "(281.304000, 4.356610, 261.192500)",
        "(281.866300, 2.879440, 262.940500)",
        "(282.429900, 1.077512, 265.587800)",
        "(283.051200, 359.528000, 267.943400)",
        "(283.835900, 357.932800, 269.899500)",
        "(284.214200, 357.084100, 270.958800)",
        "(284.895700, 355.981800, 272.327200)",
        "(285.464200, 354.774100, 273.877600)",
        "(285.985800, 353.460800, 275.687300)",
        "(286.695800, 352.661100, 276.725700)",
        "(287.085000, 352.260500, 277.259700)",
        "(287.774500, 351.146100, 278.771200)",
        "(288.421100, 350.161200, 280.065600)",
        "(289.014300, 349.434300, 281.033300)",
        "(289.271300, 349.446000, 281.282400)",
        "(289.333600, 349.386000, 281.471900)",
        "(289.397100, 349.375900, 281.587600)",
        "(289.406700, 349.699000, 281.262500)",
        "(289.246700, 350.073100, 280.839200)",
        "(288.930100, 350.635900, 280.349400)",
        "(288.794800, 350.880500, 280.098100)",
        "(288.524200, 351.433500, 279.442800)",
        "(288.272900, 351.897800, 278.944800)",
        "(288.050700, 352.507000, 278.271900)",
        "(287.964800, 353.101300, 277.590300)",
        "(287.944500, 353.176300, 277.509700)",
        "(287.943400, 353.336600, 277.271300)",
        "(287.999600, 353.487600, 277.038600)",
        "(288.046800, 353.659300, 276.784800)",
        "(288.079300, 353.841500, 276.522100)",
        "(288.068000, 353.710900, 276.663000)",
        "(288.029000, 353.425600, 277.015000)",
        "(288.043300, 353.166700, 277.282300)",
        "(288.141400, 353.248800, 277.140300)",
        "(288.272800, 353.240800, 277.131600)",
        "(288.347500, 353.166700, 277.199100)",
        "(288.461200, 353.045400, 277.347000)",
        "(288.530800, 353.022900, 277.368700)",
        "(288.527500, 353.056400, 277.331700)",
        "(288.532400, 352.928100, 277.474500)",
        "(288.533000, 352.899600, 277.512800)",
        "(288.544500, 352.646600, 277.772500)",
        "(288.567900, 352.510600, 277.887200)",
        "(288.579300, 352.463900, 277.905200)",
        "(288.672300, 352.379400, 277.919400)",
        "(288.736100, 352.285800, 277.991300)",
        "(288.871800, 352.146900, 278.101100)",
        "(289.038700, 351.853300, 278.238600)",
        "(289.195100, 351.265100, 278.653700)",
        "(289.362000, 350.368800, 279.328900)",
        "(289.418300, 349.838500, 279.732000)",
        "(289.446600, 348.442000, 280.743300)",
        "(289.383800, 346.804300, 282.051600)",
        "(289.696500, 345.632300, 282.844800)",
        "(290.278700, 344.877700, 283.128700)",
        "(290.512500, 344.093800, 283.736700)",
        "(290.929100, 342.205000, 285.308400)",
        "(291.387800, 340.111900, 287.042400)",
        "(292.148200, 338.459600, 288.489200)",
        "(293.064800, 336.905000, 289.689500)",
        "(293.578900, 335.903100, 290.522800)",
        "(294.660900, 334.282400, 291.889700)",
        "(295.908900, 333.001700, 292.941400)",
        "(297.403100, 331.403200, 294.216800)",
        "(298.928200, 329.729600, 295.578200)",
        "(299.742900, 329.055300, 296.141400)",
        "(301.370900, 328.029600, 296.881500)",
        "(303.124500, 326.847800, 297.719100)",
        "(304.678000, 325.644600, 298.544900)",
        "(306.008800, 324.718300, 299.077400)",
        "(306.660600, 324.299100, 299.256400)",
        "(307.704900, 323.120700, 299.728900)",
        "(308.467300, 321.468300, 300.784100)",
        "(309.215500, 320.438000, 301.259200)",
        "(309.843300, 319.589200, 301.580100)",
        "(310.114700, 319.234500, 301.686700)",
        "(310.506300, 318.179100, 302.081400)",
        "(310.491800, 316.802400, 303.035300)",
        "(310.418900, 315.760700, 303.673100)",
        "(310.387100, 314.964700, 304.003400)",
        "(310.304500, 314.481800, 304.285600)",
        "(309.953200, 313.457500, 305.080600)",
        "(309.630700, 312.851400, 305.540700)",
        "(309.453700, 312.647700, 305.524400)",
        "(309.369900, 312.470700, 305.398400)",
        "(309.244400, 312.207200, 305.435300)",
        "(308.841300, 311.405000, 306.099200)",
        "(308.517500, 310.897800, 306.458900)",
        "(308.339400, 310.641900, 306.543300)",
        "(308.214500, 310.563900, 306.403200)",
        "(308.152200, 310.481100, 306.388900)",
        "(307.918200, 310.282900, 306.454600)",
        "(307.722200, 310.035600, 306.495800)",
        "(307.618100, 309.916400, 306.403400)",
        "(307.530100, 309.842800, 306.300200)",
        "(307.452700, 309.803400, 306.238600)",
        "(307.352600, 309.727200, 306.201800)",
        "(307.249800, 309.668700, 306.167000)",
        "(307.171200, 309.663500, 306.084100)",
        "(307.128300, 309.689100, 306.023300)",
        "(307.087100, 309.690400, 306.014600)",
        "(306.991700, 309.643100, 306.079600)",
        "(306.959900, 309.688000, 306.047800)",
        "(306.920600, 309.879200, 305.881200)",
        "(306.798600, 309.981400, 305.849900)",
        "(306.769700, 310.031500, 305.845700)",
        "(306.714400, 310.283400, 305.697100)",
        "(306.686600, 310.535500, 305.537800)",
        "(306.594000, 310.688000, 305.505100)",
        "(306.497600, 310.757300, 305.498700)",
        "(306.468600, 310.763400, 305.491800)",
        "(306.431800, 310.897400, 305.389800)",
        "(306.417200, 311.171800, 304.999600)",
        "(306.270300, 311.211300, 304.685300)",
        "(306.143100, 311.131900, 304.037800)",
        "(306.078100, 310.909900, 303.790600)",
        "(305.866100, 310.020800, 303.526800)",
        "(305.649300, 308.736400, 303.370500)",
        "(305.481900, 307.431600, 303.078600)",
        "(305.325700, 305.976900, 302.722200)",
        "(305.215800, 305.246400, 302.524100)",
        "(304.949500, 303.658800, 302.242600)",
        "(304.733100, 302.057500, 301.709700)",
        "(304.632000, 300.342500, 301.070600)",
        "(304.422200, 298.135200, 300.766200)",
        "(304.193800, 296.831300, 300.916300)",
        "(303.558100, 294.398500, 301.099700)",
        "(303.140700, 292.000200, 301.028100)",
        "(302.776000, 289.403800, 301.034400)",
        "(302.115000, 286.165300, 301.822300)",
        "(301.671800, 284.569900, 302.361600)",
        "(301.002400, 282.008500, 302.939000)",
        "(300.562100, 279.889900, 303.271100)",
        "(300.283200, 277.930400, 303.992900)",
        "(300.060800, 276.625800, 304.193100)",
        "(299.931700, 276.036900, 304.287000)",
        "(299.869900, 275.077800, 304.525800)",
        "(299.899900, 274.226000, 304.705100)",
        "(300.089800, 273.668500, 304.579700)",
        "(300.305800, 273.052700, 304.662200)",
        "(300.370000, 272.679100, 304.777300)",
        "(300.469900, 271.922100, 305.141500)",
        "(300.635900, 271.358100, 305.476900)",
        "(300.878900, 271.885500, 304.631300)",
        "(301.319000, 272.318500, 304.330600)",
        "(301.521500, 272.312100, 304.345400)",
        "(301.767200, 272.061000, 304.641400)",
        "(301.770300, 271.563600, 305.165700)",
        "(301.799300, 271.261100, 305.437000)",
        "(301.720000, 271.100200, 305.383100)",
        "(301.641000, 270.787000, 305.636700)",
        "(301.424400, 270.246200, 306.082600)",
        "(301.298500, 269.790200, 306.491600)",
        "(301.354300, 269.470900, 306.692800)",
        "(301.331600, 269.251200, 306.856200)",
        "(301.247700, 269.180700, 306.842800)",
        "(301.038500, 269.097000, 306.905700)",
        "(300.905900, 268.993700, 306.995500)",
        "(300.854200, 269.056900, 306.934100)",
        "(300.853800, 269.098100, 306.863200)",
        "(300.845100, 269.107700, 306.874500)",
        "(300.860400, 269.100700, 306.912800)",
        "(300.871600, 269.181600, 306.839400)",
        "(301.207100, 269.186300, 306.938000)",
        "(301.507000, 269.023200, 307.201200)",
        "(301.490400, 269.110700, 307.132000)",
        "(301.046900, 269.413000, 306.801300)",
        "(299.759000, 269.868700, 306.468000)",
        "(297.901900, 270.032300, 306.415500)",
        "(295.543600, 270.583700, 306.024900)",
        "(294.301600, 270.950900, 305.715900)",
        "(291.678600, 271.177400, 305.537200)",
        "(288.909400, 270.446100, 306.511400)",
        "(286.386700, 269.188600, 307.995200)",
        "(284.002000, 267.604100, 309.883900)",
        "(282.790700, 266.999300, 310.752000)",
        "(280.452000, 265.717100, 312.423200)",
        "(277.797600, 264.922300, 313.402600)",
        "(275.055500, 263.408100, 315.430500)",
        "(272.569300, 255.432900, 324.275800)",
        "(271.548600, 243.761500, 336.453400)",
        "(270.670000, 146.831900, 74.092860)",
        "(271.916600, 104.435100, 117.300100)",
        "(273.651500, 90.703390, 131.789500)",
        "(275.537800, 83.909740, 139.323900)",
        "(276.372300, 82.737460, 141.070200)",
        "(277.892800, 82.936200, 142.249800)",
        "(278.945200, 84.910680, 142.036700)",
        "(279.730300, 85.933620, 142.785700)",
        "(280.799300, 85.184400, 144.862500)",
        "(281.365600, 85.414900, 145.535200)",
        "(282.129700, 86.511650, 146.468500)",
        "(282.429200, 87.745840, 147.346000)",
        "(282.614500, 88.680540, 148.549100)",
        "(282.610700, 88.945990, 150.252900)",
        "(282.525100, 88.826230, 151.329000)",
        "(282.269700, 88.542720, 153.608900)",
        "(281.814100, 88.018040, 156.140300)",
        "(281.210300, 87.543750, 158.629100)",
        "(280.500700, 86.941990, 161.200500)",
        "(280.088000, 86.120550, 162.915600)",
        "(279.176800, 83.238040, 167.510000)",
        "(278.062300, 77.223570, 175.104000)",
        "(277.118200, 67.728320, 185.875600)",
        "(276.244000, 56.745170, 198.257500)",
        "(275.778700, 50.596650, 205.128400)",
        "(274.915300, 34.920850, 222.347300)",
        "(274.697900, 11.004480, 247.369600)",
        "(275.405500, 350.963500, 268.308100)",
        "(276.589800, 336.415000, 283.812000)",
        "(277.348000, 330.551600, 290.069400)",
        "(279.161300, 321.497100, 299.727800)",
        "(281.429000, 315.882400, 305.583300)",
        "(283.748900, 312.463700, 309.182300)",
        "(285.999900, 309.706500, 311.977000)",
        "(287.186600, 308.416600, 313.173400)",
        "(289.573400, 306.488600, 314.827300)",
        "(292.005300, 305.154300, 315.621600)",
        "(294.289000, 303.727200, 316.341500)",
        "(296.635800, 301.698900, 317.376700)",
        "(297.800100, 300.406600, 318.122400)",
        "(299.962000, 298.494700, 318.955600)",
        "(301.990900, 297.725300, 318.427100)",
        "(303.778800, 296.861700, 317.795000)",
        "(305.560700, 295.368700, 317.594600)",
        "(306.358200, 294.639300, 317.439800)",
        "(307.823200, 293.374000, 316.706700)",
        "(308.979800, 292.009900, 315.826400)",
        "(309.818700, 289.891400, 315.304300)",
        "(310.464400, 287.302200, 315.171700)",
        "(310.652600, 285.878000, 315.123000)",
        "(310.838000, 283.152100, 314.959400)",
        "(310.773600, 280.088900, 314.903200)",
        "(310.311600, 276.674700, 315.498400)",
        "(309.761000, 273.782700, 315.580700)",
        "(309.585500, 272.483900, 315.453300)",
        "(309.254000, 269.475600, 315.655800)",
        "(308.133500, 266.079500, 316.667000)",
        "(306.235600, 263.179300, 317.600000)",
        "(304.317000, 261.029500, 318.111500)",
        "(303.394000, 260.073600, 318.297100)",
        "(301.529600, 258.392000, 318.657700)",
        "(299.352300, 256.923200, 319.136700)",
        "(296.639600, 255.542700, 319.747300)",
        "(293.696700, 254.688000, 320.466400)",
        "(292.364400, 254.505600, 320.564100)",
        "(290.172500, 254.980500, 320.038000)",
        "(288.499100, 255.834900, 319.226100)",
        "(287.234100, 256.918700, 318.498700)",
        "(285.732900, 258.951800, 316.416300)",
        "(284.741000, 260.813300, 314.315200)",
        "(282.685000, 264.476400, 310.581000)",
        "(280.891100, 263.425500, 312.417800)",
        "(279.287700, 260.901800, 315.997800)",
        "(277.898000, 260.553900, 316.940300)",
        "(277.212000, 260.744700, 317.023100)",
        "(275.854200, 260.976300, 317.517400)",
        "(274.587700, 263.941400, 315.457200)",
        "(273.519600, 270.930800, 309.402000)",
        "(272.763900, 276.891900, 304.526700)",
        "(272.413500, 280.854600, 301.116400)",
        "(271.582000, 304.407500, 278.610100)",
        "(271.250400, 351.678300, 232.703600)",
        "(271.329000, 24.795070, 201.380000)",
        "(271.565500, 40.204580, 187.685500)",
        "(271.744800, 43.483750, 185.204300)",
        "(272.165200, 44.573170, 185.559900)",
        "(272.578300, 44.089520, 187.528900)",
        "(272.775600, 44.411760, 188.942700)",
        "(272.859400, 42.639680, 192.395000)",
        "(272.957900, 41.140110, 194.657100)",
        "(273.446800, 36.266450, 200.725300)",
        "(273.936400, 33.167890, 204.878100)",
        "(274.172400, 34.007910, 205.422200)",
        "(274.133400, 34.601400, 206.291100)",
        "(274.091200, 32.435150, 209.170700)",
        "(274.059900, 24.913060, 218.121700)",
        "(274.287200, 13.018410, 231.205400)",
        "(274.986100, 3.613364, 241.450900)",
        "(275.673100, 352.872800, 253.097000)",
        "(275.943200, 346.282200, 260.253000)",
        "(276.566300, 334.982800, 272.671200)",
        "(277.593100, 327.823800, 280.623900)",
        "(279.039100, 322.346900, 286.930500)",
        "(281.087600, 317.134500, 292.915400)",
        "(282.350300, 314.698400, 295.598500)",
        "(285.176800, 309.563500, 301.160400)",
        "(287.791600, 305.470000, 305.724500)",
        "(290.303800, 302.954800, 308.658100)",
        "(292.774900, 302.261000, 309.514400)",
        "(294.057400, 302.095100, 309.652300)",
        "(296.582700, 301.198200, 310.508800)",
        "(298.833600, 299.661000, 311.847200)",
        "(300.768200, 299.035100, 312.015400)",
        "(302.460300, 298.645000, 311.834200)",
        "(303.283100, 298.240400, 311.773400)",
[truncated: 519,028 more chars]
