# Supplementary material for: Playing the mirror game in virtual reality with an autonomous character
Source: Sci Rep. 2022 Dec 9;12:21329. doi: 10.1038/s41598-022-25197-z (PMC9734752; doi:10.1038/s41598-022-25197-z)
Supplement: Supplementary file 2 — Supplementary Information 1. [file 41598_2022_25197_MOESM2_ESM.zip › Data/Couple16/baseline_player1.json]

{
    "isFemale": false,
    "eyesLevel": 1.6873130798339844,
    "timestamps": [
        0.0,
        0.02001953125,
        0.040008544921875,
        0.05999755859375,
        0.08001708984375,
        0.100006103515625,
        0.1199951171875,
        0.1400146484375,
        0.160003662109375,
        0.180023193359375,
        0.20001220703125,
        0.220001220703125,
        0.240020751953125,
        0.260009765625,
        0.279998779296875,
        0.300018310546875,
        0.32000732421875,
        0.339996337890625,
        0.360015869140625,
        0.3800048828125,
        0.4000244140625,
        0.420013427734375,
        0.44000244140625,
        0.46002197265625,
        0.480010986328125,
        0.5,
        0.52001953125,
        0.540008544921875,
        0.55999755859375,
        0.58001708984375,
        0.600006103515625,
        0.6199951171875,
        0.6400146484375,
        0.660003662109375,
        0.680023193359375,
        0.70001220703125,
        0.720001220703125,
        0.740020751953125,
        0.760009765625,
        0.779998779296875,
        0.800018310546875,
        0.82000732421875,
        0.839996337890625,
        0.860015869140625,
        0.8800048828125,
        0.9000244140625,
        0.920013427734375,
        0.94000244140625,
        0.96002197265625,
        0.980010986328125,
        1.0,
        1.02001953125,
        1.040008544921875,
        1.05999755859375,
        1.08001708984375,
        1.100006103515625,
        1.1199951171875,
        1.1400146484375,
        1.160003662109375,
        1.180023193359375,
        1.20001220703125,
        1.220001220703125,
        1.240020751953125,
        1.260009765625,
        1.279998779296875,
        1.300018310546875,
        1.32000732421875,
        1.339996337890625,
        1.360015869140625,
        1.3800048828125,
        1.4000244140625,
        1.420013427734375,
        1.44000244140625,
        1.46002197265625,
        1.480010986328125,
        1.5,
        1.52001953125,
        1.540008544921875,
        1.55999755859375,
        1.58001708984375,
        1.600006103515625,
        1.6199951171875,
        1.6400146484375,
        1.660003662109375,
        1.680023193359375,
        1.70001220703125,
        1.720001220703125,
        1.740020751953125,
        1.760009765625,
        1.779998779296875,
        1.800018310546875,
        1.82000732421875,
        1.839996337890625,
        1.860015869140625,
        1.8800048828125,
        1.9000244140625,
        1.920013427734375,
        1.94000244140625,
        1.96002197265625,
        1.980010986328125,
        2.0,
        2.02001953125,
        2.040008544921875,
        2.05999755859375,
        2.08001708984375,
        2.100006103515625,
        2.1199951171875,
        2.1400146484375,
        2.160003662109375,
        2.180023193359375,
        2.20001220703125,
        2.220001220703125,
        2.240020751953125,
        2.260009765625,
        2.279998779296875,
        2.300018310546875,
        2.32000732421875,
        2.339996337890625,
        2.360015869140625,
        2.3800048828125,
        2.4000244140625,
        2.420013427734375,
        2.44000244140625,
        2.46002197265625,
        2.480010986328125,
        2.5,
        2.52001953125,
        2.540008544921875,
        2.55999755859375,
        2.58001708984375,
        2.600006103515625,
        2.6199951171875,
        2.6400146484375,
        2.660003662109375,
        2.680023193359375,
        2.70001220703125,
        2.720001220703125,
        2.740020751953125,
        2.760009765625,
        2.779998779296875,
        2.800018310546875,
        2.82000732421875,
        2.839996337890625,
        2.860015869140625,
        2.8800048828125,
        2.9000244140625,
        2.920013427734375,
        2.94000244140625,
        2.96002197265625,
        2.980010986328125,
        3.0,
        3.02001953125,
        3.040008544921875,
        3.05999755859375,
        3.08001708984375,
        3.100006103515625,
        3.1199951171875,
        3.1400146484375,
        3.160003662109375,
        3.180023193359375,
        3.20001220703125,
        3.220001220703125,
        3.240020751953125,
        3.260009765625,
        3.279998779296875,
        3.300018310546875,
        3.32000732421875,
        3.339996337890625,
        3.360015869140625,
        3.3800048828125,
        3.4000244140625,
        3.420013427734375,
        3.44000244140625,
        3.46002197265625,
        3.480010986328125,
        3.5,
        3.52001953125,
        3.540008544921875,
        3.55999755859375,
        3.58001708984375,
        3.600006103515625,
        3.6199951171875,
        3.6400146484375,
        3.660003662109375,
        3.680023193359375,
        3.70001220703125,
        3.720001220703125,
        3.740020751953125,
        3.760009765625,
        3.779998779296875,
        3.800018310546875,
        3.82000732421875,
        3.839996337890625,
        3.860015869140625,
        3.8800048828125,
        3.9000244140625,
        3.920013427734375,
        3.94000244140625,
        3.96002197265625,
        3.980010986328125,
        4.0,
        4.02001953125,
        4.040008544921875,
        4.05999755859375,
        4.08001708984375,
        4.100006103515625,
        4.1199951171875,
        4.1400146484375,
        4.160003662109375,
        4.180023193359375,
        4.20001220703125,
        4.220001220703125,
        4.240020751953125,
        4.260009765625,
        4.279998779296875,
        4.300018310546875,
        4.32000732421875,
        4.339996337890625,
        4.360015869140625,
        4.3800048828125,
        4.4000244140625,
        4.420013427734375,
        4.44000244140625,
        4.46002197265625,
        4.480010986328125,
        4.5,
        4.52001953125,
        4.540008544921875,
        4.55999755859375,
        4.58001708984375,
        4.600006103515625,
        4.6199951171875,
        4.6400146484375,
        4.660003662109375,
        4.680023193359375,
        4.70001220703125,
        4.720001220703125,
        4.740020751953125,
        4.760009765625,
        4.779998779296875,
        4.800018310546875,
        4.82000732421875,
        4.839996337890625,
        4.860015869140625,
        4.8800048828125,
        4.9000244140625,
        4.920013427734375,
        4.94000244140625,
        4.96002197265625,
        4.980010986328125,
        5.0,
        5.02001953125,
        5.040008544921875,
        5.05999755859375,
        5.08001708984375,
        5.100006103515625,
        5.1199951171875,
        5.1400146484375,
        5.160003662109375,
        5.180023193359375,
        5.20001220703125,
        5.220001220703125,
        5.240020751953125,
        5.260009765625,
        5.279998779296875,
        5.300018310546875,
        5.32000732421875,
        5.339996337890625,
        5.360015869140625,
        5.3800048828125,
        5.4000244140625,
        5.420013427734375,
        5.44000244140625,
        5.46002197265625,
        5.480010986328125,
        5.5,
        5.52001953125,
        5.540008544921875,
        5.55999755859375,
        5.58001708984375,
        5.600006103515625,
        5.6199951171875,
        5.6400146484375,
        5.660003662109375,
        5.680023193359375,
        5.70001220703125,
        5.720001220703125,
        5.740020751953125,
        5.760009765625,
        5.779998779296875,
        5.800018310546875,
        5.82000732421875,
        5.839996337890625,
        5.860015869140625,
        5.8800048828125,
        5.9000244140625,
        5.920013427734375,
        5.94000244140625,
        5.96002197265625,
        5.980010986328125,
        6.0,
        6.02001953125,
        6.040008544921875,
        6.05999755859375,
        6.08001708984375,
        6.100006103515625,
        6.1199951171875,
        6.1400146484375,
        6.160003662109375,
        6.180023193359375,
        6.20001220703125,
        6.220001220703125,
        6.240020751953125,
        6.260009765625,
        6.279998779296875,
        6.300018310546875,
        6.32000732421875,
        6.339996337890625,
        6.360015869140625,
        6.3800048828125,
        6.4000244140625,
        6.420013427734375,
        6.44000244140625,
        6.46002197265625,
        6.480010986328125,
        6.5,
        6.52001953125,
        6.540008544921875,
        6.55999755859375,
        6.58001708984375,
        6.600006103515625,
        6.6199951171875,
        6.6400146484375,
        6.660003662109375,
        6.680023193359375,
        6.70001220703125,
        6.720001220703125,
        6.740020751953125,
        6.760009765625,
        6.779998779296875,
        6.800018310546875,
        6.82000732421875,
        6.839996337890625,
        6.860015869140625,
        6.8800048828125,
        6.9000244140625,
        6.920013427734375,
        6.94000244140625,
        6.96002197265625,
        6.980010986328125,
        7.0,
        7.02001953125,
        7.040008544921875,
        7.05999755859375,
        7.08001708984375,
        7.100006103515625,
        7.1199951171875,
        7.1400146484375,
        7.160003662109375,
        7.180023193359375,
        7.20001220703125,
        7.220001220703125,
        7.240020751953125,
        7.260009765625,
        7.279998779296875,
        7.300018310546875,
        7.32000732421875,
        7.339996337890625,
        7.360015869140625,
        7.3800048828125,
        7.399993896484375,
        7.420013427734375,
        7.44000244140625,
        7.46002197265625,
        7.480010986328125,
        7.5,
        7.52001953125,
        7.540008544921875,
        7.55999755859375,
        7.58001708984375,
        7.600006103515625,
        7.6199951171875,
        7.6400146484375,
        7.660003662109375,
        7.680023193359375,
        7.70001220703125,
        7.720001220703125,
        7.740020751953125,
        7.760009765625,
        7.779998779296875,
        7.800018310546875,
        7.82000732421875,
        7.839996337890625,
        7.860015869140625,
        7.8800048828125,
        7.899993896484375,
        7.920013427734375,
        7.94000244140625,
        7.96002197265625,
        7.980010986328125,
        8.0,
        8.02001953125,
        8.040008544921875,
        8.05999755859375,
        8.08001708984375,
        8.100006103515625,
        8.1199951171875,
        8.1400146484375,
        8.160003662109375,
        8.180023193359375,
        8.20001220703125,
        8.220001220703125,
        8.240020751953125,
        8.260009765625,
        8.279998779296875,
        8.300018310546875,
        8.32000732421875,
        8.339996337890625,
        8.360015869140625,
        8.3800048828125,
        8.399993896484375,
        8.420013427734375,
        8.44000244140625,
        8.46002197265625,
        8.480010986328125,
        8.5,
        8.52001953125,
        8.540008544921875,
        8.55999755859375,
        8.58001708984375,
        8.600006103515625,
        8.6199951171875,
        8.6400146484375,
        8.660003662109375,
        8.680023193359375,
        8.70001220703125,
        8.720001220703125,
        8.740020751953125,
        8.760009765625,
        8.779998779296875,
        8.800018310546875,
        8.82000732421875,
        8.839996337890625,
        8.860015869140625,
        8.8800048828125,
        8.899993896484375,
        8.920013427734375,
        8.94000244140625,
        8.96002197265625,
        8.980010986328125,
        9.0,
        9.02001953125,
        9.040008544921875,
        9.05999755859375,
        9.08001708984375,
        9.100006103515625,
        9.1199951171875,
        9.1400146484375,
        9.160003662109375,
        9.180023193359375,
        9.20001220703125,
        9.220001220703125,
        9.240020751953125,
        9.260009765625,
        9.279998779296875,
        9.300018310546875,
        9.32000732421875,
        9.339996337890625,
        9.360015869140625,
        9.3800048828125,
        9.399993896484375,
        9.420013427734375,
        9.44000244140625,
        9.46002197265625,
        9.480010986328125,
        9.5,
        9.52001953125,
        9.540008544921875,
        9.55999755859375,
        9.58001708984375,
        9.600006103515625,
        9.6199951171875,
        9.6400146484375,
        9.660003662109375,
        9.680023193359375,
        9.70001220703125,
        9.720001220703125,
        9.740020751953125,
        9.760009765625,
        9.779998779296875,
        9.800018310546875,
        9.82000732421875,
        9.839996337890625,
        9.860015869140625,
        9.8800048828125,
        9.899993896484375,
        9.920013427734375,
        9.94000244140625,
        9.96002197265625,
        9.980010986328125,
        10.0,
        10.02001953125,
        10.040008544921875,
        10.05999755859375,
        10.08001708984375,
        10.100006103515625,
        10.1199951171875,
        10.1400146484375,
        10.160003662109375,
        10.180023193359375,
        10.20001220703125,
        10.220001220703125,
        10.240020751953125,
        10.260009765625,
        10.279998779296875,
        10.300018310546875,
        10.32000732421875,
        10.339996337890625,
        10.360015869140625,
        10.3800048828125,
        10.399993896484375,
        10.420013427734375,
        10.44000244140625,
        10.46002197265625,
        10.480010986328125,
        10.5,
        10.52001953125,
        10.540008544921875,
        10.55999755859375,
        10.58001708984375,
        10.600006103515625,
        10.6199951171875,
        10.6400146484375,
        10.660003662109375,
        10.680023193359375,
        10.70001220703125,
        10.720001220703125,
        10.740020751953125,
        10.760009765625,
        10.779998779296875,
        10.800018310546875,
        10.82000732421875,
        10.839996337890625,
        10.860015869140625,
        10.8800048828125,
        10.899993896484375,
        10.920013427734375,
        10.94000244140625,
        10.96002197265625,
        10.980010986328125,
        11.0,
        11.02001953125,
        11.040008544921875,
        11.05999755859375,
        11.08001708984375,
        11.100006103515625,
        11.1199951171875,
        11.1400146484375,
        11.160003662109375,
        11.180023193359375,
        11.20001220703125,
        11.220001220703125,
        11.240020751953125,
        11.260009765625,
        11.279998779296875,
        11.300018310546875,
        11.32000732421875,
        11.339996337890625,
        11.360015869140625,
        11.3800048828125,
        11.399993896484375,
        11.420013427734375,
        11.44000244140625,
        11.46002197265625,
        11.480010986328125,
        11.5,
        11.52001953125,
        11.540008544921875,
        11.55999755859375,
        11.58001708984375,
        11.600006103515625,
        11.6199951171875,
        11.6400146484375,
        11.660003662109375,
        11.680023193359375,
        11.70001220703125,
        11.720001220703125,
        11.740020751953125,
        11.760009765625,
        11.779998779296875,
        11.800018310546875,
        11.82000732421875,
        11.839996337890625,
        11.860015869140625,
        11.8800048828125,
        11.899993896484375,
        11.920013427734375,
        11.94000244140625,
        11.96002197265625,
        11.980010986328125,
        12.0,
        12.02001953125,
        12.040008544921875,
        12.05999755859375,
        12.08001708984375,
        12.100006103515625,
        12.1199951171875,
        12.1400146484375,
        12.160003662109375,
        12.180023193359375,
        12.20001220703125,
        12.220001220703125,
        12.240020751953125,
        12.260009765625,
        12.279998779296875,
        12.300018310546875,
        12.32000732421875,
        12.339996337890625,
        12.360015869140625,
        12.3800048828125,
        12.399993896484375,
        12.420013427734375,
        12.44000244140625,
        12.46002197265625,
        12.480010986328125,
        12.5,
        12.52001953125,
        12.540008544921875,
        12.55999755859375,
        12.58001708984375,
        12.600006103515625,
        12.6199951171875,
        12.6400146484375,
        12.660003662109375,
        12.680023193359375,
        12.70001220703125,
        12.720001220703125,
        12.740020751953125,
        12.760009765625,
        12.779998779296875,
        12.800018310546875,
        12.82000732421875,
        12.839996337890625,
        12.860015869140625,
        12.8800048828125,
        12.899993896484375,
        12.920013427734375,
        12.94000244140625,
        12.96002197265625,
        12.980010986328125,
        13.0,
        13.02001953125,
        13.040008544921875,
        13.05999755859375,
        13.08001708984375,
        13.100006103515625,
        13.1199951171875,
        13.1400146484375,
        13.160003662109375,
        13.180023193359375,
        13.20001220703125,
        13.220001220703125,
        13.240020751953125,
        13.260009765625,
        13.279998779296875,
        13.300018310546875,
        13.32000732421875,
        13.339996337890625,
        13.360015869140625,
        13.3800048828125,
        13.399993896484375,
        13.420013427734375,
        13.44000244140625,
        13.46002197265625,
        13.480010986328125,
        13.5,
        13.52001953125,
        13.540008544921875,
        13.55999755859375,
        13.58001708984375,
        13.600006103515625,
        13.6199951171875,
        13.6400146484375,
        13.660003662109375,
        13.680023193359375,
        13.70001220703125,
        13.720001220703125,
        13.740020751953125,
        13.760009765625,
        13.779998779296875,
        13.800018310546875,
        13.82000732421875,
        13.839996337890625,
        13.860015869140625,
        13.8800048828125,
        13.899993896484375,
        13.920013427734375,
        13.94000244140625,
        13.96002197265625,
        13.980010986328125,
        14.0,
        14.02001953125,
        14.040008544921875,
        14.05999755859375,
        14.08001708984375,
        14.100006103515625,
        14.1199951171875,
        14.1400146484375,
        14.160003662109375,
        14.180023193359375,
        14.20001220703125,
        14.220001220703125,
        14.240020751953125,
        14.260009765625,
        14.279998779296875,
        14.300018310546875,
        14.32000732421875,
        14.339996337890625,
        14.360015869140625,
        14.3800048828125,
        14.399993896484375,
        14.420013427734375,
        14.44000244140625,
        14.46002197265625,
        14.480010986328125,
        14.5,
        14.52001953125,
        14.540008544921875,
        14.55999755859375,
        14.58001708984375,
        14.600006103515625,
        14.6199951171875,
        14.6400146484375,
        14.660003662109375,
        14.680023193359375,
        14.70001220703125,
        14.720001220703125,
        14.740020751953125,
        14.760009765625,
        14.779998779296875,
        14.800018310546875,
        14.82000732421875,
        14.839996337890625,
        14.860015869140625,
        14.8800048828125,
        14.899993896484375,
        14.920013427734375,
        14.94000244140625,
        14.96002197265625,
        14.980010986328125,
        15.0,
        15.02001953125,
        15.040008544921875,
        15.05999755859375,
        15.08001708984375,
        15.100006103515625,
        15.1199951171875,
        15.1400146484375,
        15.160003662109375,
        15.180023193359375,
        15.20001220703125,
        15.220001220703125,
        15.240020751953125,
        15.260009765625,
        15.279998779296875,
        15.300018310546875,
        15.32000732421875,
        15.339996337890625,
        15.360015869140625,
        15.3800048828125,
        15.399993896484375,
        15.420013427734375,
        15.44000244140625,
        15.46002197265625,
        15.480010986328125,
        15.5,
        15.52001953125,
        15.540008544921875,
        15.55999755859375,
        15.58001708984375,
        15.600006103515625,
        15.6199951171875,
        15.6400146484375,
        15.660003662109375,
        15.680023193359375,
        15.70001220703125,
        15.720001220703125,
        15.740020751953125,
        15.760009765625,
        15.779998779296875,
        15.800018310546875,
        15.82000732421875,
        15.839996337890625,
        15.860015869140625,
        15.8800048828125,
        15.899993896484375,
        15.920013427734375,
        15.94000244140625,
        15.96002197265625,
        15.980010986328125,
        16.0,
        16.02001953125,
        16.040008544921876,
        16.05999755859375,
        16.08001708984375,
        16.100006103515626,
        16.1199951171875,
        16.1400146484375,
        16.160003662109376,
        16.180023193359376,
        16.20001220703125,
        16.220001220703126,
        16.240020751953126,
        16.260009765625,
        16.279998779296876,
        16.300018310546876,
        16.32000732421875,
        16.339996337890626,
        16.360015869140626,
        16.3800048828125,
        16.399993896484376,
        16.420013427734376,
        16.44000244140625,
        16.46002197265625,
        16.480010986328126,
        16.5,
        16.52001953125,
        16.540008544921876,
        16.55999755859375,
        16.58001708984375,
        16.600006103515626,
        16.6199951171875,
        16.6400146484375,
        16.660003662109376,
        16.680023193359376,
        16.70001220703125,
        16.720001220703126,
        16.740020751953126,
        16.760009765625,
        16.779998779296876,
        16.800018310546876,
        16.82000732421875,
        16.839996337890626,
        16.860015869140626,
        16.8800048828125,
        16.899993896484376,
        16.920013427734376,
        16.94000244140625,
        16.96002197265625,
        16.980010986328126,
        17.0,
        17.02001953125,
        17.040008544921876,
        17.05999755859375,
        17.08001708984375,
        17.100006103515626,
        17.1199951171875,
        17.1400146484375,
        17.160003662109376,
        17.180023193359376,
        17.20001220703125,
        17.220001220703126,
        17.240020751953126,
        17.260009765625,
        17.279998779296876,
        17.300018310546876,
        17.32000732421875,
        17.339996337890626,
        17.360015869140626,
        17.3800048828125,
        17.399993896484376,
        17.420013427734376,
        17.44000244140625,
        17.46002197265625,
        17.480010986328126,
        17.5,
        17.52001953125,
        17.540008544921876,
        17.55999755859375,
        17.58001708984375,
        17.600006103515626,
        17.6199951171875,
        17.6400146484375,
        17.660003662109376,
        17.680023193359376,
        17.70001220703125,
        17.720001220703126,
        17.740020751953126,
        17.760009765625,
        17.779998779296876,
        17.800018310546876,
        17.82000732421875,
        17.839996337890626,
        17.860015869140626,
        17.8800048828125,
        17.899993896484376,
        17.920013427734376,
        17.94000244140625,
        17.96002197265625,
        17.980010986328126,
        18.0,
        18.02001953125,
        18.040008544921876,
        18.05999755859375,
        18.08001708984375,
        18.100006103515626,
        18.1199951171875,
        18.1400146484375,
        18.160003662109376,
        18.180023193359376,
        18.20001220703125,
        18.220001220703126,
        18.240020751953126,
        18.260009765625,
        18.279998779296876,
        18.300018310546876,
        18.32000732421875,
        18.339996337890626,
        18.360015869140626,
        18.3800048828125,
        18.399993896484376,
        18.420013427734376,
        18.44000244140625,
        18.46002197265625,
        18.480010986328126,
        18.5,
        18.52001953125,
        18.540008544921876,
        18.55999755859375,
        18.58001708984375,
        18.600006103515626,
        18.6199951171875,
        18.6400146484375,
        18.660003662109376,
        18.680023193359376,
        18.70001220703125,
        18.720001220703126,
        18.740020751953126,
        18.760009765625,
        18.779998779296876,
        18.800018310546876,
        18.82000732421875,
        18.839996337890626,
        18.860015869140626,
        18.8800048828125,
        18.899993896484376,
        18.920013427734376,
        18.94000244140625,
        18.96002197265625,
        18.980010986328126,
        19.0,
        19.02001953125,
        19.040008544921876,
        19.05999755859375,
        19.08001708984375,
        19.100006103515626,
        19.1199951171875,
        19.1400146484375,
        19.160003662109376,
        19.180023193359376,
        19.20001220703125,
        19.220001220703126,
        19.240020751953126,
        19.260009765625,
        19.279998779296876,
        19.300018310546876,
        19.32000732421875,
        19.339996337890626,
        19.360015869140626,
        19.3800048828125,
        19.399993896484376,
        19.420013427734376,
        19.44000244140625,
        19.46002197265625,
        19.480010986328126,
        19.5,
        19.52001953125,
        19.540008544921876,
        19.55999755859375,
        19.58001708984375,
        19.600006103515626,
        19.6199951171875,
        19.6400146484375,
        19.660003662109376,
        19.680023193359376,
        19.70001220703125,
        19.720001220703126,
        19.740020751953126,
        19.760009765625,
        19.779998779296876,
        19.800018310546876,
        19.82000732421875,
        19.839996337890626,
        19.860015869140626,
        19.8800048828125,
        19.899993896484376,
        19.920013427734376,
        19.94000244140625,
        19.96002197265625,
        19.980010986328126,
        20.0,
        20.02001953125,
        20.040008544921876,
        20.05999755859375,
        20.08001708984375,
        20.100006103515626,
        20.1199951171875,
        20.1400146484375,
        20.160003662109376,
        20.180023193359376,
        20.20001220703125,
        20.220001220703126,
        20.240020751953126,
        20.260009765625,
        20.279998779296876,
        20.300018310546876,
        20.32000732421875,
        20.339996337890626,
        20.360015869140626,
        20.3800048828125,
        20.399993896484376,
        20.420013427734376,
        20.44000244140625,
        20.46002197265625,
        20.480010986328126,
        20.5,
        20.52001953125,
        20.540008544921876,
        20.55999755859375,
        20.58001708984375,
        20.600006103515626,
        20.6199951171875,
        20.6400146484375,
        20.660003662109376,
        20.680023193359376,
        20.70001220703125,
        20.720001220703126,
        20.740020751953126,
        20.760009765625,
        20.779998779296876,
        20.800018310546876,
        20.82000732421875,
        20.839996337890626,
        20.860015869140626,
        20.8800048828125,
        20.899993896484376,
        20.920013427734376,
        20.94000244140625,
        20.96002197265625,
        20.980010986328126,
        21.0,
        21.02001953125,
        21.040008544921876,
        21.05999755859375,
        21.08001708984375,
        21.100006103515626,
        21.1199951171875,
        21.1400146484375,
        21.160003662109376,
        21.180023193359376,
        21.20001220703125,
        21.220001220703126,
        21.240020751953126,
        21.260009765625,
        21.279998779296876,
        21.300018310546876,
        21.32000732421875,
        21.339996337890626,
        21.360015869140626,
        21.3800048828125,
        21.399993896484376,
        21.420013427734376,
        21.44000244140625,
        21.46002197265625,
        21.480010986328126,
        21.5,
        21.52001953125,
        21.540008544921876,
        21.55999755859375,
        21.58001708984375,
        21.600006103515626,
        21.6199951171875,
        21.6400146484375,
        21.660003662109376,
        21.680023193359376,
        21.70001220703125,
        21.720001220703126,
        21.740020751953126,
        21.760009765625,
        21.779998779296876,
        21.800018310546876,
        21.82000732421875,
        21.839996337890626,
        21.860015869140626,
        21.8800048828125,
        21.899993896484376,
        21.920013427734376,
        21.94000244140625,
        21.96002197265625,
        21.980010986328126,
        22.0,
        22.02001953125,
        22.040008544921876,
        22.05999755859375,
        22.08001708984375,
        22.100006103515626,
        22.1199951171875,
        22.1400146484375,
        22.160003662109376,
        22.180023193359376,
        22.20001220703125,
        22.220001220703126,
        22.240020751953126,
        22.260009765625,
        22.279998779296876,
        22.300018310546876,
        22.32000732421875,
        22.339996337890626,
        22.360015869140626,
        22.3800048828125,
        22.399993896484376,
        22.420013427734376,
        22.44000244140625,
        22.46002197265625,
        22.480010986328126,
        22.5,
        22.52001953125,
        22.540008544921876,
        22.55999755859375,
        22.58001708984375,
        22.600006103515626,
        22.6199951171875,
        22.6400146484375,
        22.660003662109376,
        22.680023193359376,
        22.70001220703125,
        22.720001220703126,
        22.740020751953126,
        22.760009765625,
        22.779998779296876,
        22.800018310546876,
        22.82000732421875,
        22.839996337890626,
        22.860015869140626,
        22.8800048828125,
        22.899993896484376,
        22.920013427734376,
        22.94000244140625,
        22.96002197265625,
        22.980010986328126,
        23.0,
        23.02001953125,
        23.040008544921876,
        23.05999755859375,
        23.08001708984375,
        23.100006103515626,
        23.1199951171875,
        23.1400146484375,
        23.160003662109376,
        23.180023193359376,
        23.20001220703125,
        23.220001220703126,
        23.240020751953126,
        23.260009765625,
        23.279998779296876,
        23.300018310546876,
        23.32000732421875,
        23.339996337890626,
        23.360015869140626,
        23.3800048828125,
        23.399993896484376,
        23.420013427734376,
        23.44000244140625,
        23.46002197265625,
        23.480010986328126,
        23.5,
        23.52001953125,
        23.540008544921876,
        23.55999755859375,
        23.58001708984375,
        23.600006103515626,
        23.6199951171875,
        23.6400146484375,
        23.660003662109376,
        23.680023193359376,
        23.70001220703125,
        23.720001220703126,
        23.740020751953126,
        23.760009765625,
        23.779998779296876,
        23.800018310546876,
        23.82000732421875,
        23.839996337890626,
        23.860015869140626,
        23.8800048828125,
        23.899993896484376,
        23.920013427734376,
        23.94000244140625,
        23.96002197265625,
        23.980010986328126,
        24.0,
        24.02001953125,
        24.040008544921876,
        24.05999755859375,
        24.08001708984375,
        24.100006103515626,
        24.1199951171875,
        24.1400146484375,
        24.160003662109376,
        24.180023193359376,
        24.20001220703125,
        24.220001220703126,
        24.240020751953126,
        24.260009765625,
        24.279998779296876,
        24.300018310546876,
        24.32000732421875,
        24.339996337890626,
        24.360015869140626,
        24.3800048828125,
        24.399993896484376,
        24.420013427734376,
        24.44000244140625,
        24.46002197265625,
        24.480010986328126,
        24.5,
        24.52001953125,
        24.540008544921876,
        24.55999755859375,
        24.58001708984375,
        24.600006103515626,
        24.6199951171875,
        24.6400146484375,
        24.660003662109376,
        24.680023193359376,
        24.70001220703125,
        24.720001220703126,
        24.740020751953126,
        24.760009765625,
        24.779998779296876,
        24.800018310546876,
        24.82000732421875,
        24.839996337890626,
        24.860015869140626,
        24.8800048828125,
        24.899993896484376,
        24.920013427734376,
        24.94000244140625,
        24.96002197265625,
        24.980010986328126,
        25.0,
        25.02001953125,
        25.040008544921876,
        25.05999755859375,
        25.08001708984375,
        25.100006103515626,
        25.1199951171875,
        25.1400146484375,
        25.160003662109376,
        25.180023193359376,
        25.20001220703125,
        25.220001220703126,
        25.240020751953126,
        25.260009765625,
        25.279998779296876,
        25.300018310546876,
        25.32000732421875,
        25.339996337890626,
        25.360015869140626,
        25.3800048828125,
        25.399993896484376,
        25.420013427734376,
        25.44000244140625,
        25.46002197265625,
        25.480010986328126,
        25.5,
        25.52001953125,
        25.540008544921876,
        25.55999755859375,
        25.58001708984375,
        25.600006103515626,
        25.6199951171875,
        25.6400146484375,
        25.660003662109376,
        25.680023193359376,
        25.70001220703125,
        25.720001220703126,
        25.740020751953126,
        25.760009765625,
        25.779998779296876,
        25.800018310546876,
        25.82000732421875,
        25.839996337890626,
        25.860015869140626,
        25.8800048828125,
        25.899993896484376,
        25.920013427734376,
        25.94000244140625,
        25.96002197265625,
        25.980010986328126,
        26.0,
        26.02001953125,
        26.040008544921876,
        26.05999755859375,
        26.08001708984375,
        26.100006103515626,
        26.1199951171875,
        26.1400146484375,
        26.160003662109376,
        26.180023193359376,
        26.20001220703125,
        26.220001220703126,
        26.240020751953126,
        26.260009765625,
        26.279998779296876,
        26.300018310546876,
        26.32000732421875,
        26.339996337890626,
        26.360015869140626,
        26.3800048828125,
        26.399993896484376,
        26.420013427734376,
        26.44000244140625,
        26.46002197265625,
        26.480010986328126,
        26.5,
        26.52001953125,
        26.540008544921876,
        26.55999755859375,
        26.58001708984375,
        26.600006103515626,
        26.6199951171875,
        26.6400146484375,
        26.660003662109376,
        26.680023193359376,
        26.70001220703125,
        26.720001220703126,
        26.740020751953126,
        26.760009765625,
        26.779998779296876,
        26.800018310546876,
        26.82000732421875,
        26.839996337890626,
        26.860015869140626,
        26.8800048828125,
        26.899993896484376,
        26.920013427734376,
        26.94000244140625,
        26.96002197265625,
        26.980010986328126,
        27.0,
        27.02001953125,
        27.040008544921876,
        27.05999755859375,
        27.08001708984375,
        27.100006103515626,
        27.1199951171875,
        27.1400146484375,
        27.160003662109376,
        27.180023193359376,
        27.20001220703125,
        27.220001220703126,
        27.240020751953126,
        27.260009765625,
        27.279998779296876,
        27.300018310546876,
        27.32000732421875,
        27.339996337890626,
        27.360015869140626,
        27.3800048828125,
        27.399993896484376,
        27.420013427734376,
        27.44000244140625,
        27.46002197265625,
        27.480010986328126,
        27.5,
        27.52001953125,
        27.540008544921876,
        27.55999755859375,
        27.58001708984375,
        27.600006103515626,
        27.6199951171875,
        27.6400146484375,
        27.660003662109376,
        27.680023193359376,
        27.70001220703125,
        27.720001220703126,
        27.740020751953126,
        27.760009765625,
        27.779998779296876,
        27.800018310546876,
        27.82000732421875,
        27.839996337890626,
        27.860015869140626,
        27.8800048828125,
        27.899993896484376,
        27.920013427734376,
        27.94000244140625,
        27.96002197265625,
        27.980010986328126,
        28.0,
        28.02001953125,
        28.040008544921876,
        28.05999755859375,
        28.08001708984375,
        28.100006103515626,
        28.1199951171875,
        28.1400146484375,
        28.160003662109376,
        28.180023193359376,
        28.20001220703125,
        28.220001220703126,
        28.240020751953126,
        28.260009765625,
        28.279998779296876,
        28.300018310546876,
        28.32000732421875,
        28.339996337890626,
        28.360015869140626,
        28.3800048828125,
        28.399993896484376,
        28.420013427734376,
        28.44000244140625,
        28.46002197265625,
        28.480010986328126,
        28.5,
        28.52001953125,
        28.540008544921876,
        28.55999755859375,
        28.58001708984375,
        28.600006103515626,
        28.6199951171875,
        28.6400146484375,
        28.660003662109376,
        28.680023193359376,
        28.70001220703125,
        28.720001220703126,
        28.740020751953126,
        28.760009765625,
        28.779998779296876,
        28.800018310546876,
        28.82000732421875,
        28.839996337890626,
        28.860015869140626,
        28.8800048828125,
        28.899993896484376,
        28.920013427734376,
        28.94000244140625,
        28.96002197265625,
        28.980010986328126,
        29.0,
        29.02001953125,
        29.040008544921876,
        29.05999755859375,
        29.08001708984375,
        29.100006103515626,
        29.1199951171875,
        29.1400146484375,
        29.160003662109376,
        29.180023193359376,
        29.20001220703125,
        29.220001220703126,
        29.240020751953126,
        29.260009765625,
        29.279998779296876,
        29.300018310546876,
        29.32000732421875,
        29.339996337890626,
        29.360015869140626,
        29.3800048828125,
        29.399993896484376,
        29.420013427734376,
        29.44000244140625,
        29.46002197265625,
        29.480010986328126,
        29.5,
        29.52001953125,
        29.540008544921876,
        29.55999755859375,
        29.58001708984375,
        29.600006103515626,
        29.6199951171875,
        29.6400146484375,
        29.660003662109376,
        29.680023193359376,
        29.70001220703125,
        29.720001220703126,
        29.740020751953126,
        29.760009765625,
        29.779998779296876,
        29.800018310546876,
        29.82000732421875,
        29.839996337890626,
        29.860015869140626,
        29.8800048828125,
        29.899993896484376,
        29.920013427734376,
        29.94000244140625,
        29.96002197265625,
        29.980010986328126,
        30.0,
        30.02001953125,
        30.040008544921876,
        30.05999755859375,
        30.08001708984375,
        30.100006103515626,
        30.1199951171875,
        30.1400146484375,
        30.160003662109376,
        30.180023193359376,
        30.20001220703125,
        30.220001220703126,
        30.240020751953126,
        30.260009765625,
        30.279998779296876,
        30.300018310546876,
        30.32000732421875,
        30.339996337890626,
        30.360015869140626,
        30.3800048828125,
        30.399993896484376,
        30.420013427734376,
        30.44000244140625,
        30.46002197265625,
        30.480010986328126,
        30.5,
        30.52001953125,
        30.540008544921876,
        30.55999755859375,
        30.58001708984375,
        30.600006103515626,
        30.6199951171875,
        30.6400146484375,
        30.660003662109376,
        30.680023193359376,
        30.70001220703125,
        30.720001220703126,
        30.740020751953126,
        30.760009765625,
        30.779998779296876,
        30.800018310546876,
        30.82000732421875,
        30.839996337890626,
        30.860015869140626,
        30.8800048828125,
        30.899993896484376,
        30.920013427734376,
        30.94000244140625,
        30.96002197265625,
        30.980010986328126,
        31.0,
        31.02001953125,
        31.040008544921876,
        31.05999755859375,
        31.08001708984375,
        31.100006103515626,
        31.1199951171875,
        31.1400146484375,
        31.160003662109376,
        31.180023193359376,
        31.20001220703125,
        31.220001220703126,
        31.240020751953126,
        31.260009765625,
        31.279998779296876,
        31.300018310546876,
        31.32000732421875,
        31.339996337890626,
        31.360015869140626,
        31.3800048828125,
        31.399993896484376,
        31.420013427734376,
        31.44000244140625,
        31.46002197265625,
        31.480010986328126,
        31.5,
        31.52001953125,
        31.540008544921876,
        31.55999755859375,
        31.58001708984375,
        31.600006103515626,
        31.6199951171875,
        31.6400146484375,
        31.660003662109376,
        31.680023193359376,
        31.70001220703125,
        31.720001220703126,
        31.740020751953126,
        31.760009765625,
        31.779998779296876,
        31.800018310546876,
        31.82000732421875,
        31.839996337890626,
        31.860015869140626,
        31.8800048828125,
        31.899993896484376,
        31.920013427734376,
        31.94000244140625,
        31.96002197265625,
        31.980010986328126,
        32.0,
        32.02001953125,
        32.040008544921878,
        32.05999755859375,
        32.08001708984375,
        32.100006103515628,
        32.1199951171875,
        32.1400146484375,
        32.160003662109378,
        32.180023193359378,
        32.20001220703125,
        32.220001220703128,
        32.240020751953128,
        32.260009765625,
        32.279998779296878,
        32.300018310546878,
        32.32000732421875,
        32.339996337890628,
        32.360015869140628,
        32.3800048828125,
        32.399993896484378,
        32.420013427734378,
        32.44000244140625,
        32.46002197265625,
        32.480010986328128,
        32.5,
        32.52001953125,
        32.540008544921878,
        32.55999755859375,
        32.58001708984375,
        32.600006103515628,
        32.6199951171875,
        32.6400146484375,
        32.660003662109378,
        32.680023193359378,
        32.70001220703125,
        32.720001220703128,
        32.740020751953128,
        32.760009765625,
        32.779998779296878,
        32.800018310546878,
        32.82000732421875,
        32.839996337890628,
        32.860015869140628,
        32.8800048828125,
        32.899993896484378,
        32.920013427734378,
        32.94000244140625,
        32.96002197265625,
        32.980010986328128,
        33.0,
        33.02001953125,
        33.040008544921878,
        33.05999755859375,
        33.08001708984375,
        33.100006103515628,
        33.1199951171875,
        33.1400146484375,
        33.160003662109378,
        33.180023193359378,
        33.20001220703125,
        33.220001220703128,
        33.240020751953128,
        33.260009765625,
        33.279998779296878,
        33.300018310546878,
        33.32000732421875,
        33.339996337890628,
        33.360015869140628,
        33.3800048828125,
        33.399993896484378,
        33.420013427734378,
        33.44000244140625,
        33.46002197265625,
        33.480010986328128,
        33.5,
        33.52001953125,
        33.540008544921878,
        33.55999755859375,
        33.58001708984375,
        33.600006103515628,
        33.6199951171875,
        33.6400146484375,
        33.660003662109378,
        33.680023193359378,
        33.70001220703125,
        33.720001220703128,
        33.740020751953128,
        33.760009765625,
        33.779998779296878,
        33.800018310546878,
        33.82000732421875,
        33.839996337890628,
        33.860015869140628,
        33.8800048828125,
        33.899993896484378,
        33.920013427734378,
        33.94000244140625,
        33.96002197265625,
        33.980010986328128,
        34.0,
        34.02001953125,
        34.040008544921878,
        34.05999755859375,
        34.08001708984375,
        34.100006103515628,
        34.1199951171875,
        34.1400146484375,
        34.160003662109378,
        34.180023193359378,
        34.20001220703125,
        34.220001220703128,
        34.240020751953128,
        34.260009765625,
        34.279998779296878,
        34.300018310546878,
        34.32000732421875,
        34.339996337890628,
        34.360015869140628,
        34.3800048828125,
        34.399993896484378,
        34.420013427734378,
        34.44000244140625,
        34.46002197265625,
        34.480010986328128,
        34.5,
        34.52001953125,
        34.540008544921878,
        34.55999755859375,
        34.58001708984375,
        34.600006103515628,
        34.6199951171875,
        34.6400146484375,
        34.660003662109378,
        34.680023193359378,
        34.70001220703125,
        34.720001220703128,
        34.740020751953128,
        34.760009765625,
        34.779998779296878,
        34.800018310546878,
        34.82000732421875,
        34.839996337890628,
        34.860015869140628,
        34.8800048828125,
        34.899993896484378,
        34.920013427734378,
        34.94000244140625,
        34.96002197265625,
        34.980010986328128,
        35.0,
        35.02001953125,
        35.040008544921878,
        35.05999755859375,
        35.08001708984375,
        35.100006103515628,
        35.1199951171875,
        35.1400146484375,
        35.160003662109378,
        35.180023193359378,
        35.20001220703125,
        35.220001220703128,
        35.240020751953128,
        35.260009765625,
        35.279998779296878,
        35.300018310546878,
        35.32000732421875,
        35.339996337890628,
        35.360015869140628,
        35.3800048828125,
        35.399993896484378,
        35.420013427734378,
        35.44000244140625,
        35.46002197265625,
        35.480010986328128,
        35.5,
        35.52001953125,
        35.540008544921878,
        35.55999755859375,
        35.58001708984375,
        35.600006103515628,
        35.6199951171875,
        35.6400146484375,
        35.660003662109378,
        35.680023193359378,
        35.70001220703125,
        35.720001220703128,
        35.740020751953128,
        35.760009765625,
        35.779998779296878,
        35.800018310546878,
        35.82000732421875,
        35.839996337890628,
        35.860015869140628,
        35.8800048828125,
        35.899993896484378,
        35.920013427734378,
        35.94000244140625,
        35.96002197265625,
        35.980010986328128,
        36.0,
        36.02001953125,
        36.040008544921878,
        36.05999755859375,
        36.08001708984375,
        36.100006103515628,
        36.1199951171875,
        36.1400146484375,
        36.160003662109378,
        36.180023193359378,
        36.20001220703125,
        36.220001220703128,
        36.240020751953128,
        36.260009765625,
        36.279998779296878,
        36.300018310546878,
        36.32000732421875,
        36.339996337890628,
        36.360015869140628,
        36.3800048828125,
        36.399993896484378,
        36.420013427734378,
        36.44000244140625,
        36.46002197265625,
        36.480010986328128,
        36.5,
        36.52001953125,
        36.540008544921878,
        36.55999755859375,
        36.58001708984375,
        36.600006103515628,
        36.6199951171875,
        36.6400146484375,
        36.660003662109378,
        36.680023193359378,
        36.70001220703125,
        36.720001220703128,
        36.740020751953128,
        36.760009765625,
        36.779998779296878,
        36.800018310546878,
        36.82000732421875,
        36.839996337890628,
        36.860015869140628,
        36.8800048828125,
        36.899993896484378,
        36.920013427734378,
        36.94000244140625,
        36.96002197265625,
        36.980010986328128,
        37.0,
        37.02001953125,
        37.040008544921878,
        37.05999755859375,
        37.08001708984375,
        37.100006103515628,
        37.1199951171875,
        37.1400146484375,
        37.160003662109378,
        37.180023193359378,
        37.20001220703125,
        37.220001220703128,
        37.240020751953128,
        37.260009765625,
        37.279998779296878,
        37.300018310546878,
        37.32000732421875,
        37.339996337890628,
        37.360015869140628,
        37.3800048828125,
        37.399993896484378,
        37.420013427734378,
        37.44000244140625,
        37.46002197265625,
        37.480010986328128,
        37.5,
        37.52001953125,
        37.540008544921878,
        37.55999755859375,
        37.58001708984375,
        37.600006103515628,
        37.6199951171875,
        37.6400146484375,
        37.660003662109378,
        37.680023193359378,
        37.70001220703125,
        37.720001220703128,
        37.740020751953128,
        37.760009765625,
        37.779998779296878,
        37.800018310546878,
        37.82000732421875,
        37.839996337890628,
        37.860015869140628,
        37.8800048828125,
        37.899993896484378,
        37.920013427734378,
        37.94000244140625,
        37.96002197265625,
        37.980010986328128,
        38.0,
        38.02001953125,
        38.040008544921878,
        38.05999755859375,
        38.08001708984375,
        38.100006103515628,
        38.1199951171875,
        38.1400146484375,
        38.160003662109378,
        38.180023193359378,
        38.20001220703125,
        38.220001220703128,
        38.240020751953128,
        38.260009765625,
        38.279998779296878,
        38.300018310546878,
        38.32000732421875,
        38.339996337890628,
        38.360015869140628,
        38.3800048828125,
        38.399993896484378,
        38.420013427734378,
        38.44000244140625,
        38.46002197265625,
        38.480010986328128,
        38.5,
        38.52001953125,
        38.540008544921878,
        38.55999755859375,
        38.58001708984375,
        38.600006103515628,
        38.6199951171875,
        38.6400146484375,
        38.660003662109378,
        38.680023193359378,
        38.70001220703125,
        38.720001220703128,
        38.740020751953128,
        38.760009765625,
        38.779998779296878,
        38.800018310546878,
        38.82000732421875,
        38.839996337890628,
        38.860015869140628,
        38.8800048828125,
        38.899993896484378,
        38.920013427734378,
        38.94000244140625,
        38.96002197265625,
        38.980010986328128,
        39.0,
        39.02001953125,
        39.040008544921878,
        39.05999755859375,
        39.08001708984375,
        39.100006103515628,
        39.1199951171875,
        39.1400146484375,
        39.160003662109378,
        39.180023193359378,
        39.20001220703125,
        39.220001220703128,
        39.240020751953128,
        39.260009765625,
        39.279998779296878,
        39.300018310546878,
        39.32000732421875,
        39.339996337890628,
        39.360015869140628,
        39.3800048828125,
        39.399993896484378,
        39.420013427734378,
        39.44000244140625,
        39.46002197265625,
        39.480010986328128,
        39.5,
        39.52001953125,
        39.540008544921878,
        39.55999755859375,
        39.58001708984375,
        39.600006103515628,
        39.6199951171875,
        39.6400146484375,
        39.660003662109378,
        39.680023193359378,
        39.70001220703125,
        39.720001220703128,
        39.740020751953128,
        39.760009765625,
        39.779998779296878,
        39.800018310546878,
        39.82000732421875,
        39.839996337890628,
        39.860015869140628,
        39.8800048828125,
        39.899993896484378,
        39.920013427734378,
        39.94000244140625,
        39.96002197265625,
        39.980010986328128,
        40.0,
        40.02001953125,
        40.040008544921878,
        40.05999755859375,
        40.08001708984375,
        40.100006103515628,
        40.1199951171875,
        40.1400146484375,
        40.160003662109378,
        40.180023193359378,
        40.20001220703125,
        40.220001220703128,
        40.240020751953128,
        40.260009765625,
        40.279998779296878,
        40.300018310546878,
        40.32000732421875,
        40.339996337890628,
        40.360015869140628,
        40.3800048828125,
        40.399993896484378,
        40.420013427734378,
        40.44000244140625,
        40.46002197265625,
        40.480010986328128,
        40.5,
        40.52001953125,
        40.540008544921878,
        40.55999755859375,
        40.58001708984375,
        40.600006103515628,
        40.6199951171875,
        40.6400146484375,
        40.660003662109378,
        40.680023193359378,
        40.70001220703125,
        40.720001220703128,
        40.740020751953128,
        40.760009765625,
        40.779998779296878,
        40.800018310546878,
        40.82000732421875,
        40.839996337890628,
        40.860015869140628,
        40.8800048828125,
        40.899993896484378,
        40.920013427734378,
        40.94000244140625,
        40.96002197265625,
        40.980010986328128,
        41.0,
        41.02001953125,
        41.040008544921878,
        41.05999755859375,
        41.08001708984375,
        41.100006103515628,
        41.1199951171875,
        41.1400146484375,
        41.160003662109378,
        41.180023193359378,
        41.20001220703125,
        41.220001220703128,
        41.240020751953128,
        41.260009765625,
        41.279998779296878,
        41.300018310546878,
        41.32000732421875,
        41.339996337890628,
        41.360015869140628,
        41.3800048828125,
        41.399993896484378,
        41.420013427734378,
        41.44000244140625,
        41.46002197265625,
        41.480010986328128,
        41.5,
        41.52001953125,
        41.540008544921878,
        41.55999755859375,
        41.58001708984375,
        41.600006103515628,
        41.6199951171875,
        41.6400146484375,
        41.660003662109378,
        41.680023193359378,
        41.70001220703125,
        41.720001220703128,
        41.740020751953128,
        41.760009765625,
        41.779998779296878,
        41.800018310546878,
        41.82000732421875,
        41.839996337890628,
        41.860015869140628,
        41.8800048828125,
        41.899993896484378,
        41.920013427734378,
        41.94000244140625,
        41.96002197265625,
        41.980010986328128,
        42.0,
        42.02001953125,
        42.040008544921878,
        42.05999755859375,
        42.08001708984375,
        42.100006103515628,
        42.1199951171875,
        42.1400146484375,
        42.160003662109378,
        42.180023193359378,
        42.20001220703125,
        42.220001220703128,
        42.240020751953128,
        42.260009765625,
        42.279998779296878,
        42.300018310546878,
        42.32000732421875,
        42.339996337890628,
        42.360015869140628,
        42.3800048828125,
        42.399993896484378,
        42.420013427734378,
        42.44000244140625,
        42.46002197265625,
        42.480010986328128,
        42.5,
        42.52001953125,
        42.540008544921878,
        42.55999755859375,
        42.58001708984375,
        42.600006103515628,
        42.6199951171875,
        42.6400146484375,
        42.660003662109378,
        42.680023193359378,
        42.70001220703125,
        42.720001220703128,
        42.740020751953128,
        42.760009765625,
        42.779998779296878,
        42.800018310546878,
        42.82000732421875,
        42.839996337890628,
        42.860015869140628,
        42.8800048828125,
        42.899993896484378,
        42.920013427734378,
        42.94000244140625,
        42.96002197265625,
        42.980010986328128,
        43.0,
        43.02001953125,
        43.040008544921878,
        43.05999755859375,
        43.08001708984375,
        43.100006103515628,
        43.1199951171875,
        43.1400146484375,
        43.160003662109378,
        43.180023193359378,
        43.20001220703125,
        43.220001220703128,
        43.240020751953128,
        43.260009765625,
        43.279998779296878,
        43.300018310546878,
        43.32000732421875,
        43.339996337890628,
        43.360015869140628,
        43.3800048828125,
        43.399993896484378,
        43.420013427734378,
        43.44000244140625,
        43.46002197265625,
        43.480010986328128,
        43.5,
        43.52001953125,
        43.540008544921878,
        43.55999755859375,
        43.58001708984375,
        43.600006103515628,
        43.6199951171875,
        43.6400146484375,
        43.660003662109378,
        43.680023193359378,
        43.70001220703125,
        43.720001220703128,
        43.740020751953128,
        43.760009765625,
        43.779998779296878,
        43.800018310546878,
        43.82000732421875,
        43.839996337890628,
        43.860015869140628,
        43.8800048828125,
        43.899993896484378,
        43.920013427734378,
        43.94000244140625,
        43.96002197265625,
        43.980010986328128,
        44.0,
        44.02001953125,
        44.040008544921878,
        44.05999755859375,
        44.08001708984375,
        44.100006103515628,
        44.1199951171875,
        44.1400146484375,
        44.160003662109378,
        44.180023193359378,
        44.20001220703125,
        44.220001220703128,
        44.240020751953128,
        44.260009765625,
        44.279998779296878,
        44.300018310546878,
        44.32000732421875,
        44.339996337890628,
        44.360015869140628,
        44.3800048828125,
        44.399993896484378,
        44.420013427734378,
        44.44000244140625,
        44.46002197265625,
        44.480010986328128,
        44.5,
        44.52001953125,
        44.540008544921878,
        44.55999755859375,
        44.58001708984375,
        44.600006103515628,
        44.6199951171875,
        44.6400146484375,
        44.660003662109378,
        44.680023193359378,
        44.70001220703125,
        44.720001220703128,
        44.740020751953128,
        44.760009765625,
        44.779998779296878,
        44.800018310546878,
        44.82000732421875,
        44.839996337890628,
        44.860015869140628,
        44.8800048828125,
        44.899993896484378,
        44.920013427734378,
        44.94000244140625,
        44.96002197265625,
        44.980010986328128,
        45.0,
        45.02001953125,
        45.040008544921878,
        45.05999755859375,
        45.08001708984375,
        45.100006103515628,
        45.1199951171875,
        45.1400146484375,
        45.160003662109378,
        45.180023193359378,
        45.20001220703125,
        45.220001220703128,
        45.240020751953128,
        45.260009765625,
        45.279998779296878,
        45.300018310546878,
        45.32000732421875,
        45.339996337890628,
        45.360015869140628,
        45.3800048828125,
        45.399993896484378,
        45.420013427734378,
        45.44000244140625,
        45.46002197265625,
        45.480010986328128,
        45.5,
        45.52001953125,
        45.540008544921878,
        45.55999755859375,
        45.58001708984375,
        45.600006103515628,
        45.6199951171875,
        45.6400146484375,
        45.660003662109378,
        45.680023193359378,
        45.70001220703125,
        45.720001220703128,
        45.740020751953128,
        45.760009765625,
        45.779998779296878,
        45.800018310546878,
        45.82000732421875,
        45.839996337890628,
        45.860015869140628,
        45.8800048828125,
        45.899993896484378,
        45.920013427734378,
        45.94000244140625,
        45.96002197265625,
        45.980010986328128,
        46.0,
        46.02001953125,
        46.040008544921878,
        46.05999755859375,
        46.08001708984375,
        46.100006103515628,
        46.1199951171875,
        46.1400146484375,
        46.160003662109378,
        46.180023193359378,
        46.20001220703125,
        46.220001220703128,
        46.240020751953128,
        46.260009765625,
        46.279998779296878,
        46.300018310546878,
        46.32000732421875,
        46.339996337890628,
        46.360015869140628,
        46.3800048828125,
        46.399993896484378,
        46.420013427734378,
        46.44000244140625,
        46.46002197265625,
        46.480010986328128,
        46.5,
        46.52001953125,
        46.540008544921878,
        46.55999755859375,
        46.58001708984375,
        46.600006103515628,
        46.6199951171875,
        46.6400146484375,
        46.660003662109378,
        46.680023193359378,
        46.70001220703125,
        46.720001220703128,
        46.740020751953128,
        46.760009765625,
        46.779998779296878,
        46.800018310546878,
        46.82000732421875,
        46.839996337890628,
        46.860015869140628,
        46.8800048828125,
        46.899993896484378,
        46.920013427734378,
        46.94000244140625,
        46.96002197265625,
        46.980010986328128,
        47.0,
        47.02001953125,
        47.040008544921878,
        47.05999755859375,
        47.08001708984375,
        47.100006103515628,
        47.1199951171875,
        47.1400146484375,
        47.160003662109378,
        47.180023193359378,
        47.20001220703125,
        47.220001220703128,
        47.240020751953128,
        47.260009765625,
        47.279998779296878,
        47.300018310546878,
        47.32000732421875,
        47.339996337890628,
        47.360015869140628,
        47.3800048828125,
        47.399993896484378,
        47.420013427734378,
        47.44000244140625,
        47.46002197265625,
        47.480010986328128,
        47.5,
        47.52001953125,
        47.540008544921878,
        47.55999755859375,
        47.58001708984375,
        47.600006103515628,
        47.6199951171875,
        47.6400146484375,
        47.660003662109378,
        47.680023193359378,
        47.70001220703125,
        47.720001220703128,
        47.740020751953128,
        47.760009765625,
        47.779998779296878,
        47.800018310546878,
        47.82000732421875,
        47.839996337890628,
        47.860015869140628,
        47.8800048828125,
        47.899993896484378,
        47.920013427734378,
        47.94000244140625,
        47.96002197265625,
        47.980010986328128,
        48.0,
        48.02001953125,
        48.040008544921878,
        48.05999755859375,
        48.08001708984375,
        48.100006103515628,
        48.1199951171875,
        48.1400146484375,
        48.160003662109378,
        48.180023193359378,
        48.20001220703125,
        48.220001220703128,
        48.240020751953128,
        48.260009765625,
        48.279998779296878,
        48.300018310546878,
        48.32000732421875,
        48.339996337890628,
        48.360015869140628,
        48.3800048828125,
        48.399993896484378,
        48.420013427734378,
        48.44000244140625,
        48.46002197265625,
        48.480010986328128,
        48.5,
        48.52001953125,
        48.540008544921878,
        48.55999755859375,
        48.58001708984375,
        48.600006103515628,
        48.6199951171875,
        48.6400146484375,
        48.660003662109378,
        48.680023193359378,
        48.70001220703125,
        48.720001220703128,
        48.740020751953128,
        48.760009765625,
        48.779998779296878,
        48.800018310546878,
        48.82000732421875,
        48.839996337890628,
        48.860015869140628,
        48.8800048828125,
        48.899993896484378,
        48.920013427734378,
        48.94000244140625,
        48.96002197265625,
        48.980010986328128,
        49.0,
        49.02001953125,
        49.040008544921878,
        49.05999755859375,
        49.08001708984375,
        49.100006103515628,
        49.1199951171875,
        49.1400146484375,
        49.160003662109378,
        49.180023193359378,
        49.20001220703125,
        49.220001220703128,
        49.240020751953128,
        49.260009765625,
        49.279998779296878,
        49.300018310546878,
        49.32000732421875,
        49.339996337890628,
        49.360015869140628,
        49.3800048828125,
        49.399993896484378,
        49.420013427734378,
        49.44000244140625,
        49.46002197265625,
        49.480010986328128,
        49.5,
        49.52001953125,
        49.540008544921878,
        49.55999755859375,
        49.58001708984375,
        49.600006103515628,
        49.6199951171875,
        49.6400146484375,
        49.660003662109378,
        49.680023193359378,
        49.70001220703125,
        49.720001220703128,
        49.740020751953128,
        49.760009765625,
        49.779998779296878,
        49.800018310546878,
        49.82000732421875,
        49.839996337890628,
        49.860015869140628,
        49.8800048828125,
        49.899993896484378,
        49.920013427734378,
        49.94000244140625,
        49.96002197265625,
        49.980010986328128,
        50.0,
        50.02001953125,
        50.040008544921878,
        50.05999755859375,
        50.08001708984375,
        50.100006103515628,
        50.1199951171875,
        50.1400146484375,
        50.160003662109378,
        50.180023193359378,
        50.20001220703125,
        50.220001220703128,
        50.240020751953128,
        50.260009765625,
        50.279998779296878,
        50.300018310546878,
        50.32000732421875,
        50.339996337890628,
        50.360015869140628,
        50.3800048828125,
        50.399993896484378,
        50.420013427734378,
        50.44000244140625,
        50.46002197265625,
        50.480010986328128,
        50.5,
        50.52001953125,
        50.540008544921878,
        50.55999755859375,
        50.58001708984375,
        50.600006103515628,
        50.6199951171875,
        50.6400146484375,
        50.660003662109378,
        50.680023193359378,
        50.70001220703125,
        50.720001220703128,
        50.740020751953128,
        50.760009765625,
        50.779998779296878,
        50.800018310546878,
        50.82000732421875,
        50.839996337890628,
        50.860015869140628,
        50.8800048828125,
        50.899993896484378,
        50.920013427734378,
        50.94000244140625,
        50.96002197265625,
        50.980010986328128,
        51.0,
        51.02001953125,
        51.040008544921878,
        51.05999755859375,
        51.08001708984375,
        51.100006103515628,
        51.1199951171875,
        51.1400146484375,
        51.160003662109378,
        51.180023193359378,
        51.20001220703125,
        51.220001220703128,
        51.240020751953128,
        51.260009765625,
        51.279998779296878,
        51.300018310546878,
        51.32000732421875,
        51.339996337890628,
        51.360015869140628,
        51.3800048828125,
        51.399993896484378,
        51.420013427734378,
        51.44000244140625,
        51.46002197265625,
        51.480010986328128,
        51.5,
        51.52001953125,
        51.540008544921878,
        51.55999755859375,
        51.58001708984375,
        51.600006103515628,
        51.6199951171875,
        51.6400146484375,
        51.660003662109378,
        51.680023193359378,
        51.70001220703125,
        51.720001220703128,
        51.740020751953128,
        51.760009765625,
        51.779998779296878,
        51.800018310546878,
        51.82000732421875,
        51.839996337890628,
        51.860015869140628,
        51.8800048828125,
        51.899993896484378,
        51.920013427734378,
        51.94000244140625,
        51.96002197265625,
        51.980010986328128,
        52.0,
        52.02001953125,
        52.040008544921878,
        52.05999755859375,
        52.08001708984375,
        52.100006103515628,
        52.1199951171875,
        52.1400146484375,
        52.160003662109378,
        52.180023193359378,
        52.20001220703125,
        52.220001220703128,
        52.240020751953128,
        52.260009765625,
        52.279998779296878,
        52.300018310546878,
        52.32000732421875,
        52.339996337890628,
        52.360015869140628,
        52.3800048828125,
        52.399993896484378,
        52.420013427734378,
        52.44000244140625,
        52.46002197265625,
        52.480010986328128,
        52.5,
        52.52001953125,
        52.540008544921878,
        52.55999755859375,
        52.58001708984375,
        52.600006103515628,
        52.6199951171875,
        52.6400146484375,
        52.660003662109378,
        52.680023193359378,
        52.70001220703125,
        52.720001220703128,
        52.740020751953128,
        52.760009765625,
        52.779998779296878,
        52.800018310546878,
        52.82000732421875,
        52.839996337890628,
        52.860015869140628,
        52.8800048828125,
        52.899993896484378,
        52.920013427734378,
        52.94000244140625,
        52.96002197265625,
        52.980010986328128,
        53.0,
        53.02001953125,
        53.040008544921878,
        53.05999755859375,
        53.08001708984375,
        53.100006103515628,
        53.1199951171875,
        53.1400146484375,
        53.160003662109378,
        53.180023193359378,
        53.20001220703125,
        53.220001220703128,
        53.240020751953128,
        53.260009765625,
        53.279998779296878,
        53.300018310546878,
        53.32000732421875,
        53.339996337890628,
        53.360015869140628,
        53.3800048828125,
        53.399993896484378,
        53.420013427734378,
        53.44000244140625,
        53.46002197265625,
        53.480010986328128,
        53.5,
        53.52001953125,
        53.540008544921878,
        53.55999755859375,
        53.58001708984375,
        53.600006103515628,
        53.6199951171875,
        53.6400146484375,
        53.660003662109378,
        53.680023193359378,
        53.70001220703125,
        53.720001220703128,
        53.740020751953128,
        53.760009765625,
        53.779998779296878,
        53.800018310546878,
        53.82000732421875,
        53.839996337890628,
        53.860015869140628,
        53.8800048828125,
        53.899993896484378,
        53.920013427734378,
        53.94000244140625,
        53.96002197265625,
        53.980010986328128,
        54.0,
        54.02001953125,
        54.040008544921878,
        54.05999755859375,
        54.08001708984375,
        54.100006103515628,
        54.1199951171875,
        54.1400146484375,
        54.160003662109378,
        54.180023193359378,
        54.20001220703125,
        54.220001220703128,
        54.240020751953128,
        54.260009765625,
        54.279998779296878,
        54.300018310546878,
        54.32000732421875,
        54.339996337890628,
        54.360015869140628,
        54.3800048828125,
        54.399993896484378,
        54.420013427734378,
        54.44000244140625,
        54.46002197265625,
        54.480010986328128,
        54.5,
        54.52001953125,
        54.540008544921878,
        54.55999755859375,
        54.58001708984375,
        54.600006103515628,
        54.6199951171875,
        54.6400146484375,
        54.660003662109378,
        54.680023193359378,
        54.70001220703125,
        54.720001220703128,
        54.740020751953128,
        54.760009765625,
        54.779998779296878,
        54.800018310546878,
        54.82000732421875,
        54.839996337890628,
        54.860015869140628,
        54.8800048828125,
        54.899993896484378,
        54.920013427734378,
        54.94000244140625,
        54.96002197265625,
        54.980010986328128,
        55.0,
        55.02001953125,
        55.040008544921878,
        55.05999755859375,
        55.08001708984375,
        55.100006103515628,
        55.1199951171875,
        55.1400146484375,
        55.160003662109378,
        55.180023193359378,
        55.20001220703125,
        55.220001220703128,
        55.240020751953128,
        55.260009765625,
        55.279998779296878,
        55.300018310546878,
        55.32000732421875,
        55.339996337890628,
        55.360015869140628,
        55.3800048828125,
        55.399993896484378,
        55.420013427734378,
        55.44000244140625,
        55.46002197265625,
        55.480010986328128,
        55.5,
        55.52001953125,
        55.540008544921878,
        55.55999755859375,
        55.58001708984375,
        55.600006103515628,
        55.6199951171875,
        55.6400146484375,
        55.660003662109378,
        55.680023193359378,
        55.70001220703125,
        55.720001220703128,
        55.740020751953128,
        55.760009765625,
        55.779998779296878,
        55.800018310546878,
        55.82000732421875,
        55.839996337890628,
        55.860015869140628,
        55.8800048828125,
        55.899993896484378,
        55.920013427734378,
        55.94000244140625,
        55.96002197265625,
        55.980010986328128,
        56.0,
        56.02001953125,
        56.040008544921878,
        56.05999755859375,
        56.08001708984375,
        56.100006103515628,
        56.1199951171875,
        56.1400146484375,
        56.160003662109378,
        56.180023193359378,
        56.20001220703125,
        56.220001220703128,
        56.240020751953128,
        56.260009765625,
        56.279998779296878,
        56.300018310546878,
        56.32000732421875,
        56.339996337890628,
        56.360015869140628,
        56.3800048828125,
        56.399993896484378,
        56.420013427734378,
        56.44000244140625,
        56.46002197265625,
        56.480010986328128,
        56.5,
        56.52001953125,
        56.540008544921878,
        56.55999755859375,
        56.58001708984375,
        56.600006103515628,
        56.6199951171875,
        56.6400146484375,
        56.660003662109378,
        56.680023193359378,
        56.70001220703125,
        56.720001220703128,
        56.740020751953128,
        56.760009765625,
        56.779998779296878,
        56.800018310546878,
        56.82000732421875,
        56.839996337890628,
        56.860015869140628,
        56.8800048828125,
        56.899993896484378,
        56.920013427734378,
        56.94000244140625,
        56.96002197265625,
        56.980010986328128,
        57.0,
        57.02001953125,
        57.040008544921878,
        57.05999755859375,
        57.08001708984375,
        57.100006103515628,
        57.1199951171875,
        57.1400146484375,
        57.160003662109378,
        57.180023193359378,
        57.20001220703125,
        57.220001220703128,
        57.240020751953128,
        57.260009765625,
        57.279998779296878,
        57.300018310546878,
        57.32000732421875,
        57.339996337890628,
        57.360015869140628,
        57.3800048828125,
        57.399993896484378,
        57.420013427734378,
        57.44000244140625,
        57.46002197265625,
        57.480010986328128,
        57.5,
        57.52001953125,
        57.540008544921878,
        57.55999755859375,
        57.58001708984375,
        57.600006103515628,
        57.6199951171875,
        57.6400146484375,
        57.660003662109378,
        57.680023193359378,
        57.70001220703125,
        57.720001220703128,
        57.740020751953128,
        57.760009765625,
        57.779998779296878,
        57.800018310546878,
        57.82000732421875,
        57.839996337890628,
        57.860015869140628,
        57.8800048828125,
        57.899993896484378,
        57.920013427734378,
        57.94000244140625,
        57.96002197265625,
        57.980010986328128,
        58.0,
        58.02001953125,
        58.040008544921878,
        58.05999755859375,
        58.08001708984375,
        58.100006103515628,
        58.1199951171875,
        58.1400146484375,
        58.160003662109378,
        58.180023193359378,
        58.20001220703125,
        58.220001220703128,
        58.240020751953128,
        58.260009765625,
        58.279998779296878,
        58.300018310546878,
        58.32000732421875,
        58.339996337890628,
        58.360015869140628,
        58.3800048828125,
        58.399993896484378,
        58.420013427734378,
        58.44000244140625,
        58.46002197265625,
        58.480010986328128,
        58.5,
        58.52001953125,
        58.540008544921878,
        58.55999755859375,
        58.58001708984375,
        58.600006103515628,
        58.6199951171875,
        58.6400146484375,
        58.660003662109378,
        58.680023193359378,
        58.70001220703125,
        58.720001220703128,
        58.740020751953128,
        58.760009765625,
        58.779998779296878,
        58.800018310546878,
        58.82000732421875,
        58.839996337890628,
        58.860015869140628,
        58.8800048828125,
        58.899993896484378,
        58.920013427734378,
        58.94000244140625,
        58.96002197265625,
        58.980010986328128,
        59.0,
        59.02001953125,
        59.040008544921878,
        59.05999755859375,
        59.08001708984375,
        59.100006103515628,
        59.1199951171875,
        59.1400146484375,
        59.160003662109378,
        59.180023193359378,
        59.20001220703125,
        59.220001220703128,
        59.240020751953128,
        59.260009765625,
        59.279998779296878,
        59.300018310546878,
        59.32000732421875,
        59.339996337890628,
        59.360015869140628,
        59.3800048828125,
        59.399993896484378,
        59.420013427734378,
        59.44000244140625,
        59.46002197265625,
        59.480010986328128,
        59.5,
        59.52001953125,
        59.540008544921878,
        59.55999755859375,
        59.58001708984375,
        59.600006103515628,
        59.6199951171875,
        59.6400146484375,
        59.660003662109378,
        59.680023193359378,
        59.70001220703125,
        59.720001220703128,
        59.740020751953128,
        59.760009765625,
        59.779998779296878,
        59.800018310546878,
        59.82000732421875,
        59.839996337890628,
        59.860015869140628,
        59.8800048828125,
        59.899993896484378,
        59.920013427734378,
        59.94000244140625,
        59.96002197265625,
        59.980010986328128
    ],
    "rightHandPositions": [
        "(-0.242516, 1.214490, -0.230848)",
        "(-0.247046, 1.221996, -0.231840)",
        "(-0.249172, 1.225068, -0.231817)",
        "(-0.252130, 1.230779, -0.232822)",
        "(-0.254725, 1.236340, -0.234914)",
        "(-0.257255, 1.240902, -0.237538)",
        "(-0.259135, 1.245162, -0.240797)",
        "(-0.260220, 1.248263, -0.243712)",
        "(-0.260642, 1.249644, -0.244992)",
        "(-0.261534, 1.251750, -0.247098)",
        "(-0.262256, 1.253396, -0.248954)",
        "(-0.263055, 1.254928, -0.250753)",
        "(-0.263500, 1.256836, -0.253365)",
        "(-0.263516, 1.258122, -0.254975)",
        "(-0.263222, 1.260961, -0.258561)",
        "(-0.262035, 1.264029, -0.262680)",
        "(-0.260134, 1.267279, -0.266846)",
        "(-0.258198, 1.271582, -0.270710)",
        "(-0.257536, 1.274076, -0.272531)",
        "(-0.256480, 1.279325, -0.275781)",
        "(-0.255558, 1.284791, -0.278324)",
        "(-0.254821, 1.290057, -0.280020)",
        "(-0.253743, 1.294995, -0.280916)",
        "(-0.253286, 1.297331, -0.281218)",
        "(-0.252838, 1.302197, -0.281573)",
        "(-0.252871, 1.306930, -0.281227)",
        "(-0.253100, 1.311168, -0.280406)",
        "(-0.253209, 1.314901, -0.279434)",
        "(-0.253116, 1.316570, -0.278826)",
        "(-0.253024, 1.319717, -0.277417)",
        "(-0.252355, 1.323034, -0.274885)",
        "(-0.252295, 1.324348, -0.272175)",
        "(-0.252295, 1.324348, -0.272175)",
        "(-0.252453, 1.324577, -0.268012)",
        "(-0.251981, 1.323991, -0.263001)",
        "(-0.251325, 1.323361, -0.258560)",
        "(-0.251496, 1.322781, -0.253036)",
        "(-0.251496, 1.322781, -0.253036)",
        "(-0.251084, 1.322645, -0.250667)",
        "(-0.251003, 1.323376, -0.249460)",
        "(-0.251092, 1.324474, -0.249356)",
        "(-0.250798, 1.325606, -0.249269)",
        "(-0.250527, 1.326776, -0.248836)",
        "(-0.250505, 1.327437, -0.248658)",
        "(-0.250423, 1.329053, -0.248751)",
        "(-0.250343, 1.331264, -0.249465)",
        "(-0.250316, 1.333677, -0.250479)",
        "(-0.250054, 1.336224, -0.251550)",
        "(-0.249758, 1.337551, -0.252050)",
        "(-0.249635, 1.340717, -0.252738)",
        "(-0.249953, 1.343239, -0.253374)",
        "(-0.249350, 1.345744, -0.254091)",
        "(-0.248420, 1.347850, -0.254485)",
        "(-0.247852, 1.348677, -0.254531)",
        "(-0.246629, 1.350381, -0.254379)",
        "(-0.245768, 1.352138, -0.254649)",
        "(-0.244784, 1.354005, -0.255260)",
        "(-0.243563, 1.355954, -0.255882)",
        "(-0.243092, 1.356925, -0.256211)",
        "(-0.242176, 1.358731, -0.257034)",
        "(-0.241525, 1.360751, -0.258478)",
        "(-0.240760, 1.362923, -0.260511)",
        "(-0.239778, 1.365108, -0.262647)",
        "(-0.239161, 1.365929, -0.263577)",
        "(-0.237862, 1.366980, -0.265073)",
        "(-0.236522, 1.367711, -0.265335)",
        "(-0.235477, 1.368371, -0.264024)",
        "(-0.234427, 1.368847, -0.261972)",
        "(-0.233825, 1.369286, -0.260944)",
        "(-0.232802, 1.370281, -0.258958)",
        "(-0.232108, 1.371482, -0.256504)",
        "(-0.231290, 1.372856, -0.253677)",
        "(-0.230352, 1.374443, -0.250582)",
        "(-0.229708, 1.375284, -0.248973)",
        "(-0.228532, 1.377222, -0.245752)",
        "(-0.227719, 1.379385, -0.242528)",
        "(-0.227192, 1.381931, -0.239670)",
        "(-0.226754, 1.384925, -0.236869)",
        "(-0.226510, 1.386516, -0.235561)",
        "(-0.226039, 1.389957, -0.233315)",
        "(-0.225653, 1.393989, -0.232094)",
        "(-0.225264, 1.398590, -0.231976)",
        "(-0.224326, 1.402657, -0.232421)",
        "(-0.223675, 1.404499, -0.232702)",
        "(-0.222697, 1.408225, -0.233359)",
        "(-0.222350, 1.411880, -0.234382)",
        "(-0.222438, 1.415480, -0.235737)",
        "(-0.222401, 1.418893, -0.237585)",
        "(-0.222274, 1.420539, -0.238583)",
        "(-0.221843, 1.423502, -0.240412)",
        "(-0.221236, 1.426165, -0.241905)",
        "(-0.220371, 1.429743, -0.243702)",
        "(-0.220371, 1.429743, -0.243702)",
        "(-0.220432, 1.432061, -0.244691)",
        "(-0.220445, 1.434429, -0.245360)",
        "(-0.219909, 1.436554, -0.245523)",
        "(-0.218952, 1.438459, -0.245148)",
        "(-0.218117, 1.440548, -0.244511)",
        "(-0.217794, 1.441647, -0.244010)",
        "(-0.217140, 1.443964, -0.242767)",
        "(-0.216367, 1.446379, -0.241134)",
        "(-0.215304, 1.448835, -0.239374)",
        "(-0.214699, 1.451756, -0.237664)",
        "(-0.214576, 1.453441, -0.236756)",
        "(-0.214059, 1.456891, -0.234952)",
        "(-0.213177, 1.460683, -0.232978)",
        "(-0.211996, 1.464521, -0.230843)",
        "(-0.210621, 1.468606, -0.228504)",
        "(-0.210052, 1.470895, -0.227173)",
        "(-0.208977, 1.475596, -0.224660)",
        "(-0.207861, 1.480774, -0.222024)",
        "(-0.206828, 1.485898, -0.219269)",
        "(-0.206321, 1.488589, -0.217922)",
        "(-0.205232, 1.494241, -0.215397)",
        "(-0.204191, 1.500075, -0.213228)",
        "(-0.203326, 1.506173, -0.211339)",
        "(-0.202645, 1.512085, -0.209748)",
        "(-0.202181, 1.517698, -0.208257)",
        "(-0.202027, 1.520427, -0.207584)",
        "(-0.201831, 1.525795, -0.206482)",
        "(-0.201736, 1.531201, -0.205579)",
        "(-0.201465, 1.536479, -0.205113)",
        "(-0.201930, 1.541702, -0.205095)",
        "(-0.202303, 1.544168, -0.205340)",
        "(-0.203000, 1.548870, -0.205998)",
        "(-0.203084, 1.553255, -0.206958)",
        "(-0.203242, 1.557634, -0.208345)",
        "(-0.204419, 1.561418, -0.210545)",
        "(-0.204899, 1.563239, -0.211777)",
        "(-0.205362, 1.566423, -0.214295)",
        "(-0.206034, 1.569275, -0.217130)",
        "(-0.207366, 1.571270, -0.220454)",
        "(-0.208270, 1.573098, -0.224791)",
        "(-0.208090, 1.574012, -0.226672)",
        "(-0.207398, 1.575383, -0.230207)",
        "(-0.207124, 1.576409, -0.233803)",
        "(-0.208041, 1.577199, -0.237424)",
        "(-0.208971, 1.577548, -0.241185)",
        "(-0.209083, 1.577541, -0.243074)",
        "(-0.209073, 1.577759, -0.246829)",
        "(-0.209256, 1.578088, -0.250831)",
        "(-0.209738, 1.578287, -0.254787)",
        "(-0.210100, 1.578200, -0.258818)",
        "(-0.210154, 1.578103, -0.260851)",
        "(-0.210078, 1.577906, -0.265066)",
        "(-0.209704, 1.577625, -0.269661)",
        "(-0.209596, 1.577227, -0.274289)",
        "(-0.209481, 1.576631, -0.279075)",
        "(-0.209438, 1.576288, -0.281487)",
        "(-0.209465, 1.575441, -0.286433)",
        "(-0.209666, 1.574427, -0.291453)",
        "(-0.210235, 1.573307, -0.296447)",
        "(-0.210979, 1.571952, -0.301317)",
        "(-0.211281, 1.571150, -0.303686)",
        "(-0.211444, 1.569223, -0.308386)",
        "(-0.211305, 1.567325, -0.313283)",
        "(-0.211393, 1.565223, -0.318067)",
        "(-0.211472, 1.564044, -0.320453)",
        "(-0.211566, 1.561430, -0.325172)",
        "(-0.211722, 1.558618, -0.329956)",
        "(-0.211561, 1.555413, -0.334924)",
        "(-0.211143, 1.551757, -0.339932)",
        "(-0.210931, 1.547830, -0.344897)",
        "(-0.210944, 1.545708, -0.347365)",
        "(-0.211046, 1.541205, -0.352188)",
        "(-0.211296, 1.536247, -0.356693)",
        "(-0.210951, 1.530951, -0.361095)",
        "(-0.210344, 1.525456, -0.365366)",
        "(-0.210212, 1.522702, -0.367401)",
        "(-0.209829, 1.517263, -0.371405)",
        "(-0.209473, 1.511902, -0.374892)",
        "(-0.208907, 1.506451, -0.377946)",
        "(-0.208158, 1.501078, -0.380624)",
        "(-0.207885, 1.498447, -0.381820)",
        "(-0.207665, 1.493202, -0.383675)",
        "(-0.207539, 1.488038, -0.385023)",
        "(-0.207137, 1.482814, -0.386021)",
        "(-0.206617, 1.477520, -0.386754)",
        "(-0.206347, 1.474856, -0.387039)",
        "(-0.205957, 1.469492, -0.387528)",
        "(-0.206212, 1.464256, -0.387697)",
        "(-0.205984, 1.458908, -0.387946)",
        "(-0.205508, 1.453444, -0.388159)",
        "(-0.205359, 1.450673, -0.388250)",
        "(-0.205032, 1.445109, -0.388328)",
        "(-0.204772, 1.439248, -0.387995)",
        "(-0.204654, 1.433226, -0.387501)",
        "(-0.204778, 1.430192, -0.387161)",
        "(-0.204884, 1.424020, -0.386676)",
        "(-0.205269, 1.417878, -0.386147)",
        "(-0.205467, 1.411362, -0.385451)",
        "(-0.205226, 1.404383, -0.384642)",
        "(-0.205038, 1.397393, -0.383645)",
        "(-0.204842, 1.393851, -0.383088)",
        "(-0.204386, 1.386655, -0.381848)",
        "(-0.203968, 1.379438, -0.380454)",
        "(-0.203734, 1.372337, -0.379075)",
        "(-0.203298, 1.365130, -0.377749)",
        "(-0.203044, 1.361458, -0.377043)",
        "(-0.202419, 1.354064, -0.375504)",
        "(-0.201497, 1.346374, -0.373739)",
        "(-0.200719, 1.339128, -0.371785)",
        "(-0.200013, 1.331945, -0.369724)",
        "(-0.199667, 1.328394, -0.368539)",
        "(-0.198763, 1.321327, -0.365982)",
        "(-0.197420, 1.314414, -0.363002)",
        "(-0.196363, 1.308147, -0.359491)",
        "(-0.195770, 1.302755, -0.355133)",
        "(-0.195432, 1.300261, -0.352669)",
        "(-0.194374, 1.295669, -0.347078)",
        "(-0.193372, 1.291495, -0.341084)",
        "(-0.192392, 1.287998, -0.334527)",
        "(-0.191299, 1.284983, -0.327706)",
        "(-0.190905, 1.283834, -0.324317)",
        "(-0.190298, 1.281902, -0.317650)",
        "(-0.189569, 1.280337, -0.310742)",
        "(-0.188550, 1.279067, -0.303751)",
        "(-0.187617, 1.278181, -0.297119)",
        "(-0.187321, 1.277963, -0.293912)",
        "(-0.186447, 1.277596, -0.287413)",
        "(-0.185335, 1.277178, -0.280575)",
        "(-0.184675, 1.277278, -0.274458)",
        "(-0.184452, 1.277543, -0.271724)",
        "(-0.183978, 1.278098, -0.266275)",
        "(-0.183211, 1.278626, -0.260645)",
        "(-0.182651, 1.279455, -0.255235)",
        "(-0.182395, 1.280774, -0.250142)",
        "(-0.181984, 1.282242, -0.244904)",
        "(-0.181768, 1.283053, -0.242295)",
        "(-0.181673, 1.285069, -0.237468)",
        "(-0.181602, 1.287393, -0.232987)",
        "(-0.181394, 1.289752, -0.228248)",
        "(-0.181177, 1.292322, -0.223652)",
        "(-0.181098, 1.293694, -0.221564)",
        "(-0.181057, 1.296652, -0.217621)",
        "(-0.181138, 1.299650, -0.213548)",
        "(-0.180990, 1.302397, -0.209292)",
        "(-0.180881, 1.303818, -0.207251)",
        "(-0.180865, 1.307164, -0.203548)",
        "(-0.181373, 1.311046, -0.200128)",
        "(-0.181746, 1.314888, -0.196710)",
        "(-0.181942, 1.318584, -0.193172)",
        "(-0.182184, 1.322422, -0.189857)",
        "(-0.182284, 1.324471, -0.188445)",
        "(-0.182389, 1.328758, -0.185826)",
        "(-0.182732, 1.333246, -0.183274)",
        "(-0.183357, 1.337802, -0.180736)",
        "(-0.183909, 1.342430, -0.178238)",
        "(-0.184119, 1.344753, -0.177014)",
        "(-0.184673, 1.349782, -0.174650)",
        "(-0.185266, 1.355050, -0.172338)",
        "(-0.185630, 1.360407, -0.169731)",
        "(-0.185857, 1.363122, -0.168421)",
        "(-0.186165, 1.368812, -0.166162)",
        "(-0.186721, 1.374786, -0.164064)",
        "(-0.187446, 1.380728, -0.161755)",
        "(-0.188191, 1.386691, -0.159463)",
        "(-0.188513, 1.389694, -0.158397)",
        "(-0.188968, 1.395720, -0.156406)",
        "(-0.189279, 1.401583, -0.154379)",
        "(-0.189541, 1.407360, -0.152460)",
        "(-0.189892, 1.413318, -0.151097)",
        "(-0.189768, 1.418950, -0.149930)",
        "(-0.189602, 1.421614, -0.149263)",
        "(-0.189391, 1.427099, -0.148122)",
        "(-0.189292, 1.432811, -0.147462)",
        "(-0.189052, 1.438007, -0.146358)",
        "(-0.188842, 1.443081, -0.145353)",
        "(-0.188720, 1.445944, -0.145108)",
        "(-0.188461, 1.451184, -0.144656)",
        "(-0.188095, 1.456511, -0.144179)",
        "(-0.187411, 1.464378, -0.143528)",
        "(-0.187411, 1.464378, -0.143528)",
        "(-0.186912, 1.469503, -0.143025)",
        "(-0.186617, 1.474733, -0.142658)",
        "(-0.186647, 1.479947, -0.142463)",
        "(-0.186588, 1.485082, -0.142347)",
        "(-0.186198, 1.490069, -0.142240)",
        "(-0.186163, 1.492513, -0.142239)",
        "(-0.186201, 1.497350, -0.142435)",
        "(-0.186223, 1.502059, -0.142811)",
        "(-0.185864, 1.506474, -0.143131)",
        "(-0.185420, 1.510679, -0.143496)",
        "(-0.185278, 1.512767, -0.143730)",
        "(-0.185194, 1.516842, -0.144296)",
        "(-0.184991, 1.522279, -0.145211)",
        "(-0.184991, 1.522279, -0.145211)",
        "(-0.184879, 1.525761, -0.145950)",
        "(-0.184871, 1.529160, -0.146782)",
        "(-0.184821, 1.532342, -0.147840)",
        "(-0.184888, 1.535294, -0.148921)",
        "(-0.184859, 1.538033, -0.150147)",
        "(-0.184925, 1.539358, -0.150851)",
        "(-0.185053, 1.542082, -0.152674)",
        "(-0.185029, 1.544655, -0.154898)",
        "(-0.184885, 1.546952, -0.157278)",
        "(-0.184857, 1.548988, -0.160044)",
        "(-0.184846, 1.550009, -0.161597)",
        "(-0.184821, 1.551990, -0.164969)",
        "(-0.184812, 1.553715, -0.168660)",
        "(-0.184794, 1.555296, -0.172675)",
        "(-0.185079, 1.556784, -0.177084)",
        "(-0.185283, 1.558011, -0.181745)",
        "(-0.185288, 1.558524, -0.184137)",
        "(-0.185285, 1.559408, -0.189232)",
        "(-0.185423, 1.560106, -0.194601)",
        "(-0.185386, 1.560523, -0.200192)",
        "(-0.185246, 1.560627, -0.205915)",
        "(-0.185187, 1.560592, -0.208780)",
        "(-0.184963, 1.560291, -0.214568)",
        "(-0.184458, 1.559615, -0.220413)",
        "(-0.183918, 1.558440, -0.226156)",
        "(-0.183151, 1.557019, -0.231986)",
        "(-0.182779, 1.556220, -0.234896)",
        "(-0.182126, 1.554433, -0.240841)",
        "(-0.181275, 1.552283, -0.246811)",
        "(-0.180180, 1.549678, -0.252734)",
        "(-0.179201, 1.546863, -0.258771)",
        "(-0.178767, 1.545320, -0.261800)",
        "(-0.177967, 1.542064, -0.267923)",
        "(-0.177144, 1.538417, -0.273980)",
        "(-0.176201, 1.534366, -0.279864)",
        "(-0.175725, 1.532222, -0.282758)",
        "(-0.174967, 1.527882, -0.288318)",
        "(-0.174262, 1.523271, -0.293473)",
        "(-0.173326, 1.518287, -0.298277)",
        "(-0.172119, 1.512854, -0.302794)",
        "(-0.170677, 1.507156, -0.307183)",
        "(-0.170133, 1.504305, -0.309273)",
        "(-0.169255, 1.498726, -0.313349)",
        "(-0.168621, 1.492870, -0.317007)",
        "(-0.167765, 1.486566, -0.320140)",
        "(-0.167091, 1.480260, -0.323137)",
        "(-0.166833, 1.477125, -0.324581)",
        "(-0.166219, 1.470760, -0.327237)",
        "(-0.165505, 1.464061, -0.329266)",
        "(-0.164615, 1.456914, -0.330922)",
        "(-0.164258, 1.453525, -0.331516)",
        "(-0.163749, 1.446708, -0.332550)",
        "(-0.163124, 1.439567, -0.333364)",
        "(-0.162261, 1.432234, -0.333987)",
        "(-0.161632, 1.424842, -0.334499)",
        "(-0.161436, 1.421106, -0.334706)",
        "(-0.160898, 1.413466, -0.334918)",
        "(-0.160417, 1.405673, -0.334793)",
        "(-0.160027, 1.397812, -0.334511)",
        "(-0.159547, 1.389691, -0.333771)",
        "(-0.158853, 1.381357, -0.332745)",
        "(-0.158552, 1.377240, -0.332220)",
        "(-0.158411, 1.369266, -0.331061)",
        "(-0.158261, 1.361223, -0.329297)",
        "(-0.157841, 1.353126, -0.327137)",
        "(-0.157689, 1.345385, -0.324881)",
        "(-0.157686, 1.341651, -0.323649)",
        "(-0.157600, 1.334268, -0.320862)",
        "(-0.157743, 1.327334, -0.317465)",
        "(-0.157663, 1.320590, -0.313682)",
        "(-0.157681, 1.314174, -0.309778)",
        "(-0.157778, 1.311166, -0.307757)",
        "(-0.157835, 1.305391, -0.303636)",
        "(-0.157957, 1.299907, -0.299347)",
        "(-0.158366, 1.294966, -0.295054)",
        "(-0.158579, 1.292723, -0.292898)",
        "(-0.158804, 1.288305, -0.288567)",
        "(-0.159095, 1.284240, -0.284055)",
        "(-0.159537, 1.280674, -0.279595)",
        "(-0.160257, 1.277781, -0.275136)",
        "(-0.160837, 1.275142, -0.270571)",
        "(-0.160994, 1.273831, -0.268314)",
        "(-0.161052, 1.271382, -0.263868)",
        "(-0.161372, 1.269583, -0.259546)",
        "(-0.162170, 1.268356, -0.255406)",
        "(-0.162565, 1.267131, -0.251336)",
        "(-0.162654, 1.266507, -0.249237)",
        "(-0.162689, 1.265461, -0.245064)",
        "(-0.162944, 1.264650, -0.240892)",
        "(-0.163316, 1.264114, -0.236581)",
        "(-0.163558, 1.263676, -0.232186)",
        "(-0.163614, 1.263465, -0.229926)",
        "(-0.163503, 1.262974, -0.225378)",
        "(-0.163610, 1.262703, -0.220808)",
        "(-0.163842, 1.262721, -0.216187)",
        "(-0.164045, 1.262936, -0.211632)",
        "(-0.164162, 1.263140, -0.209468)",
        "(-0.164446, 1.263958, -0.205429)",
        "(-0.164657, 1.264847, -0.201476)",
        "(-0.164649, 1.265756, -0.197398)",
        "(-0.164961, 1.266918, -0.193269)",
        "(-0.165179, 1.267630, -0.191248)",
        "(-0.165492, 1.269109, -0.187036)",
        "(-0.165715, 1.270727, -0.182633)",
        "(-0.166101, 1.272717, -0.178531)",
        "(-0.166717, 1.274901, -0.174585)",
        "(-0.166923, 1.275980, -0.172578)",
        "(-0.167175, 1.278178, -0.168481)",
        "(-0.167435, 1.280536, -0.164550)",
        "(-0.167958, 1.283026, -0.160760)",
        "(-0.168264, 1.285682, -0.156945)",
        "(-0.168324, 1.287074, -0.155043)",
        "(-0.168324, 1.289944, -0.151215)",
        "(-0.168761, 1.293315, -0.147535)",
        "(-0.169045, 1.297036, -0.144196)",
        "(-0.168997, 1.301007, -0.141062)",
        "(-0.168801, 1.303367, -0.139527)",
        "(-0.168588, 1.308011, -0.136777)",
        "(-0.168811, 1.313260, -0.134048)",
        "(-0.168949, 1.318954, -0.131292)",
        "(-0.168914, 1.325161, -0.128771)",
        "(-0.168970, 1.328407, -0.127588)",
        "(-0.169022, 1.335181, -0.125056)",
        "(-0.169207, 1.342330, -0.122724)",
        "(-0.169306, 1.349773, -0.120808)",
        "(-0.169063, 1.357383, -0.119082)",
        "(-0.168917, 1.361201, -0.118279)",
        "(-0.168520, 1.368764, -0.116555)",
        "(-0.168564, 1.376098, -0.114858)",
        "(-0.168566, 1.383671, -0.113540)",
        "(-0.168414, 1.391245, -0.112505)",
        "(-0.168382, 1.394922, -0.112055)",
        "(-0.168364, 1.402082, -0.111213)",
        "(-0.168242, 1.409267, -0.110667)",
        "(-0.168091, 1.416261, -0.110369)",
        "(-0.167824, 1.419630, -0.110237)",
        "(-0.167281, 1.426303, -0.110048)",
        "(-0.166906, 1.432878, -0.110118)",
        "(-0.166823, 1.439296, -0.110262)",
        "(-0.166938, 1.445589, -0.110521)",
        "(-0.167050, 1.451649, -0.110747)",
        "(-0.167061, 1.454646, -0.110910)",
        "(-0.167237, 1.460621, -0.111320)",
        "(-0.166996, 1.472102, -0.112785)",
        "(-0.166996, 1.472102, -0.112785)",
        "(-0.167029, 1.477541, -0.113720)",
        "(-0.167173, 1.482924, -0.114717)",
        "(-0.166321, 1.490570, -0.116464)",
        "(-0.166321, 1.490570, -0.116464)",
        "(-0.165680, 1.495515, -0.117885)",
        "(-0.165210, 1.500279, -0.119470)",
        "(-0.164879, 1.507044, -0.122079)",
        "(-0.164879, 1.507044, -0.122079)",
        "(-0.164693, 1.511319, -0.123939)",
        "(-0.164282, 1.515346, -0.125811)",
        "(-0.164127, 1.519197, -0.127803)",
        "(-0.164145, 1.521104, -0.128836)",
        "(-0.164156, 1.524922, -0.131046)",
        "(-0.164262, 1.528497, -0.133438)",
        "(-0.164454, 1.531870, -0.135964)",
        "(-0.164613, 1.535264, -0.138755)",
        "(-0.164845, 1.536914, -0.140200)",
        "(-0.165409, 1.540091, -0.143415)",
        "(-0.165716, 1.542978, -0.146859)",
        "(-0.166205, 1.545729, -0.150692)",
        "(-0.166512, 1.547081, -0.152832)",
        "(-0.166927, 1.549712, -0.157450)",
        "(-0.167159, 1.552215, -0.162315)",
        "(-0.167599, 1.554547, -0.167509)",
        "(-0.167952, 1.556520, -0.172874)",
        "(-0.168066, 1.558156, -0.178317)",
        "(-0.168114, 1.558903, -0.181102)",
        "(-0.168190, 1.560174, -0.186826)",
        "(-0.168392, 1.560989, -0.192506)",
        "(-0.168311, 1.561349, -0.198197)",
        "(-0.167933, 1.561437, -0.204059)",
        "(-0.167661, 1.561337, -0.207010)",
        "(-0.166952, 1.560843, -0.212977)",
        "(-0.166074, 1.559829, -0.218989)",
        "(-0.164860, 1.558148, -0.224867)",
        "(-0.163794, 1.556028, -0.230774)",
        "(-0.163237, 1.554835, -0.233731)",
        "(-0.161888, 1.551948, -0.239786)",
        "(-0.160348, 1.548494, -0.245950)",
        "(-0.158435, 1.544308, -0.252275)",
        "(-0.156824, 1.540093, -0.257997)",
        "(-0.156237, 1.537918, -0.260905)",
        "(-0.155124, 1.533222, -0.266555)",
        "(-0.153649, 1.527889, -0.271798)",
        "(-0.152039, 1.522212, -0.276833)",
        "(-0.151336, 1.519360, -0.279298)",
        "(-0.149907, 1.513438, -0.283777)",
        "(-0.148341, 1.507133, -0.287536)",
        "(-0.147029, 1.500819, -0.291092)",
        "(-0.145622, 1.494487, -0.294257)",
        "(-0.144304, 1.488217, -0.297091)",
        "(-0.143728, 1.485097, -0.298345)",
        "(-0.142560, 1.478752, -0.300627)",
        "(-0.141357, 1.472367, -0.302677)",
        "(-0.140613, 1.466188, -0.304495)",
        "(-0.139807, 1.460125, -0.306038)",
        "(-0.139449, 1.457170, -0.306721)",
        "(-0.139043, 1.451474, -0.308101)",
        "(-0.138723, 1.445862, -0.309327)",
        "(-0.138036, 1.440260, -0.310525)",
        "(-0.137751, 1.437562, -0.311115)",
        "(-0.137286, 1.432358, -0.312282)",
        "(-0.137088, 1.427251, -0.313113)",
        "(-0.136901, 1.422151, -0.313727)",
        "(-0.136936, 1.417244, -0.314136)",
        "(-0.136900, 1.412347, -0.314449)",
        "(-0.136862, 1.409904, -0.314539)",
        "(-0.137055, 1.405184, -0.314721)",
        "(-0.137189, 1.400429, -0.314824)",
        "(-0.137366, 1.395510, -0.314851)",
        "(-0.137572, 1.390514, -0.314876)",
        "(-0.137684, 1.387972, -0.314863)",
        "(-0.137838, 1.382735, -0.314929)",
        "(-0.137866, 1.377213, -0.314940)",
        "(-0.137901, 1.371524, -0.314678)",
        "(-0.137955, 1.365695, -0.314070)",
        "(-0.138019, 1.362742, -0.313628)",
        "(-0.138327, 1.356910, -0.312414)",
        "(-0.138588, 1.351217, -0.310897)",
        "(-0.138450, 1.345514, -0.309234)",
        "(-0.138395, 1.340000, -0.307226)",
        "(-0.138404, 1.337350, -0.306076)",
        "(-0.138260, 1.331999, -0.303681)",
        "(-0.138668, 1.327064, -0.301005)",
        "(-0.139007, 1.322333, -0.298298)",
        "(-0.139057, 1.317699, -0.295310)",
        "(-0.139164, 1.315548, -0.293705)",
        "(-0.139401, 1.311426, -0.290443)",
        "(-0.139910, 1.307679, -0.286824)",
        "(-0.140640, 1.304185, -0.282746)",
        "(-0.140908, 1.302412, -0.280613)",
        "(-0.141173, 1.298942, -0.276124)",
        "(-0.141468, 1.295868, -0.271909)",
        "(-0.141720, 1.293092, -0.267833)",
        "(-0.141958, 1.290318, -0.263502)",
        "(-0.142061, 1.289018, -0.261295)",
        "(-0.142315, 1.286718, -0.256883)",
        "(-0.142429, 1.284615, -0.252385)",
        "(-0.142289, 1.282696, -0.247726)",
        "(-0.142421, 1.281146, -0.242921)",
        "(-0.142549, 1.280511, -0.240426)",
        "(-0.142888, 1.279614, -0.234994)",
        "(-0.143192, 1.278854, -0.229245)",
        "(-0.143192, 1.278125, -0.223332)",
        "(-0.143265, 1.277758, -0.217569)",
        "(-0.143469, 1.277783, -0.211958)",
        "(-0.143435, 1.277814, -0.209183)",
        "(-0.143365, 1.278087, -0.203598)",
        "(-0.143433, 1.278948, -0.198076)",
        "(-0.143473, 1.280212, -0.192971)",
        "(-0.143548, 1.280967, -0.190377)",
        "(-0.143620, 1.282610, -0.185122)",
        "(-0.143826, 1.284566, -0.179741)",
        "(-0.144293, 1.286962, -0.174368)",
        "(-0.144710, 1.289569, -0.169313)",
        "(-0.144900, 1.292600, -0.164576)",
        "(-0.144937, 1.294160, -0.162238)",
        "(-0.145148, 1.297583, -0.157668)",
        "(-0.145825, 1.301432, -0.153287)",
        "(-0.146434, 1.305543, -0.149071)",
        "(-0.146683, 1.307608, -0.146977)",
        "(-0.147080, 1.311752, -0.142872)",
        "(-0.147404, 1.316216, -0.139022)",
        "(-0.147873, 1.321158, -0.135423)",
        "(-0.148748, 1.326460, -0.131922)",
        "(-0.149370, 1.329249, -0.130215)",
        "(-0.150484, 1.334823, -0.126832)",
        "(-0.151040, 1.340428, -0.123769)",
        "(-0.151285, 1.346387, -0.121082)",
        "(-0.151605, 1.352780, -0.118636)",
        "(-0.152313, 1.359535, -0.116538)",
        "(-0.152800, 1.363107, -0.115670)",
        "(-0.153704, 1.370240, -0.113984)",
        "(-0.154340, 1.377415, -0.112512)",
        "(-0.155156, 1.384784, -0.111353)",
        "(-0.155529, 1.388564, -0.110995)",
        "(-0.156190, 1.396102, -0.110459)",
        "(-0.156834, 1.403560, -0.110200)",
        "(-0.157529, 1.411008, -0.110228)",
        "(-0.158285, 1.418348, -0.110447)",
        "(-0.158629, 1.421829, -0.110560)",
        "(-0.159147, 1.428725, -0.110997)",
        "(-0.160011, 1.435495, -0.111649)",
        "(-0.160614, 1.442001, -0.112467)",
        "(-0.160987, 1.448267, -0.113565)",
        "(-0.161519, 1.454487, -0.114807)",
        "(-0.161911, 1.457568, -0.115437)",
        "(-0.162726, 1.463633, -0.116721)",
        "(-0.163358, 1.469502, -0.117942)",
        "(-0.163556, 1.475041, -0.119037)",
        "(-0.163625, 1.477805, -0.119651)",
        "(-0.163655, 1.483276, -0.120939)",
        "(-0.163286, 1.488503, -0.122135)",
        "(-0.163408, 1.493844, -0.123263)",
        "(-0.163845, 1.499217, -0.124537)",
        "(-0.164054, 1.501848, -0.125132)",
        "(-0.164366, 1.507006, -0.126366)",
        "(-0.164524, 1.511956, -0.127547)",
        "(-0.164691, 1.516764, -0.128748)",
        "(-0.165319, 1.521621, -0.130124)",
        "(-0.165621, 1.523989, -0.130879)",
        "(-0.166069, 1.528524, -0.132538)",
        "(-0.166561, 1.532910, -0.134481)",
        "(-0.167291, 1.537096, -0.136627)",
        "(-0.167985, 1.540952, -0.139015)",
        "(-0.168253, 1.542774, -0.140310)",
        "(-0.168886, 1.546231, -0.143128)",
        "(-0.169558, 1.549479, -0.146311)",
        "(-0.170171, 1.552484, -0.149760)",
        "(-0.170842, 1.555236, -0.153611)",
        "(-0.171674, 1.557870, -0.157727)",
        "(-0.172082, 1.559125, -0.159895)",
        "(-0.172833, 1.561435, -0.164315)",
        "(-0.173208, 1.563338, -0.168865)",
        "(-0.173769, 1.564907, -0.173638)",
        "(-0.174266, 1.566209, -0.178191)",
        "(-0.174442, 1.566740, -0.180480)",
        "(-0.174823, 1.567547, -0.185158)",
        "(-0.174918, 1.567949, -0.189995)",
        "(-0.174656, 1.568202, -0.195216)",
        "(-0.174374, 1.568263, -0.200662)",
        "(-0.174179, 1.568175, -0.203382)",
        "(-0.174542, 1.567824, -0.208765)",
        "(-0.174996, 1.567341, -0.214328)",
        "(-0.175538, 1.566547, -0.219840)",
        "(-0.175791, 1.565316, -0.225382)",
        "(-0.175878, 1.564620, -0.228186)",
        "(-0.176192, 1.563128, -0.233847)",
        "(-0.176343, 1.561311, -0.239671)",
        "(-0.175991, 1.558891, -0.245467)",
        "(-0.175913, 1.556226, -0.251329)",
        "(-0.175921, 1.554878, -0.254329)",
        "(-0.176098, 1.551967, -0.260222)",
        "(-0.176292, 1.548597, -0.265908)",
        "(-0.176195, 1.544798, -0.271367)",
        "(-0.176218, 1.540864, -0.276823)",
        "(-0.176269, 1.538835, -0.279519)",
        "(-0.176137, 1.534468, -0.284788)",
        "(-0.175968, 1.529881, -0.289832)",
        "(-0.175808, 1.525101, -0.294605)",
        "(-0.175667, 1.522680, -0.296888)",
        "(-0.175654, 1.517775, -0.301086)",
        "(-0.175626, 1.512754, -0.305077)",
        "(-0.175280, 1.507518, -0.308645)",
        "(-0.175123, 1.502202, -0.311994)",
        "(-0.175226, 1.499514, -0.313533)",
        "(-0.175256, 1.493944, -0.316228)",
        "(-0.174994, 1.488162, -0.318553)",
        "(-0.174969, 1.482520, -0.320843)",
        "(-0.174756, 1.476713, -0.322711)",
        "(-0.174562, 1.470727, -0.324262)",
        "(-0.174545, 1.467717, -0.324976)",
        "(-0.174590, 1.461632, -0.326116)",
        "(-0.174478, 1.455548, -0.327101)",
        "(-0.174333, 1.449381, -0.328076)",
        "(-0.174194, 1.443020, -0.328628)",
        "(-0.174118, 1.439751, -0.328777)",
        "(-0.174052, 1.433294, -0.329104)",
        "(-0.173882, 1.426759, -0.329470)",
        "(-0.173626, 1.420150, -0.329727)",
        "(-0.173538, 1.416863, -0.329776)",
        "(-0.173447, 1.410282, -0.329831)",
        "(-0.173404, 1.403651, -0.329594)",
        "(-0.173257, 1.396983, -0.329104)",
        "(-0.173109, 1.390392, -0.328494)",
        "(-0.173047, 1.387123, -0.328123)",
        "(-0.172804, 1.380533, -0.327247)",
        "(-0.172494, 1.373980, -0.326110)",
        "(-0.172615, 1.367656, -0.324621)",
        "(-0.172638, 1.361227, -0.322835)",
        "(-0.172273, 1.354682, -0.320838)",
        "(-0.172196, 1.351468, -0.319781)",
        "(-0.172075, 1.345104, -0.317533)",
        "(-0.172113, 1.338760, -0.314837)",
        "(-0.172195, 1.332582, -0.312029)",
        "(-0.172312, 1.326581, -0.309327)",
        "(-0.172371, 1.323675, -0.307947)",
        "(-0.172287, 1.317896, -0.305047)",
        "(-0.171848, 1.312165, -0.301833)",
        "(-0.171236, 1.306539, -0.298493)",
        "(-0.170855, 1.301183, -0.294880)",
        "(-0.170824, 1.298633, -0.292963)",
        "(-0.170631, 1.293713, -0.288773)",
        "(-0.170370, 1.288778, -0.284135)",
        "(-0.169932, 1.284444, -0.279639)",
        "(-0.169981, 1.280586, -0.274716)",
        "(-0.170097, 1.278841, -0.272019)",
        "(-0.170311, 1.275575, -0.266207)",
        "(-0.170742, 1.273067, -0.259867)",
        "(-0.171214, 1.271094, -0.253063)",
        "(-0.171246, 1.269210, -0.245884)",
        "(-0.171146, 1.268388, -0.242201)",
        "(-0.170870, 1.267149, -0.234895)",
        "(-0.170737, 1.266447, -0.227821)",
        "(-0.170557, 1.265990, -0.220796)",
        "(-0.169909, 1.265716, -0.213780)",
        "(-0.169645, 1.265706, -0.210264)",
        "(-0.169334, 1.265941, -0.203370)",
        "(-0.169116, 1.266556, -0.196439)",
        "(-0.168833, 1.267321, -0.189391)",
        "(-0.168742, 1.267941, -0.185994)",
        "(-0.168498, 1.269619, -0.179670)",
        "(-0.168045, 1.272008, -0.173974)",
        "(-0.167559, 1.275036, -0.168645)",
        "(-0.166888, 1.278166, -0.163366)",
        "(-0.166293, 1.281864, -0.158407)",
        "(-0.166100, 1.284002, -0.156065)",
        "(-0.165556, 1.288304, -0.151388)",
        "(-0.164727, 1.292957, -0.146801)",
        "(-0.163985, 1.297895, -0.142505)",
        "(-0.163320, 1.303359, -0.138584)",
        "(-0.163012, 1.306116, -0.136578)",
        "(-0.162325, 1.311562, -0.132433)",
        "(-0.161983, 1.317601, -0.128498)",
        "(-0.161630, 1.323977, -0.124756)",
        "(-0.160751, 1.330177, -0.120925)",
        "(-0.160308, 1.333284, -0.118965)",
        "(-0.159808, 1.339825, -0.115340)",
        "(-0.159428, 1.346698, -0.111929)",
        "(-0.158779, 1.353649, -0.108674)",
        "(-0.158663, 1.357379, -0.107118)",
        "(-0.158756, 1.365041, -0.104471)",
        "(-0.158601, 1.372796, -0.102110)",
        "(-0.158385, 1.380675, -0.099980)",
        "(-0.158319, 1.388802, -0.098134)",
        "(-0.158341, 1.396984, -0.096487)",
        "(-0.158388, 1.401078, -0.095771)",
        "(-0.158636, 1.409460, -0.094772)",
        "(-0.158981, 1.417848, -0.093808)",
        "(-0.159279, 1.426075, -0.093044)",
        "(-0.159372, 1.434251, -0.092434)",
        "(-0.159467, 1.438327, -0.092243)",
        "(-0.159597, 1.446414, -0.092026)",
        "(-0.159627, 1.454238, -0.091971)",
        "(-0.159557, 1.461906, -0.091953)",
        "(-0.159398, 1.469431, -0.092105)",
        "(-0.159471, 1.473164, -0.092272)",
        "(-0.159650, 1.480388, -0.092454)",
        "(-0.159677, 1.487204, -0.092671)",
        "(-0.159366, 1.493855, -0.093272)",
        "(-0.159111, 1.500340, -0.093935)",
        "(-0.158956, 1.503533, -0.094335)",
        "(-0.158408, 1.509578, -0.095427)",
        "(-0.157443, 1.514999, -0.096735)",
        "(-0.157028, 1.520145, -0.098509)",
        "(-0.157326, 1.525158, -0.100809)",
        "(-0.157560, 1.527572, -0.102113)",
        "(-0.158269, 1.531960, -0.105306)",
        "(-0.158747, 1.535858, -0.109033)",
        "(-0.159086, 1.539293, -0.113431)",
        "(-0.159324, 1.542323, -0.118665)",
        "(-0.159376, 1.543641, -0.121382)",
        "(-0.159342, 1.545753, -0.127076)",
        "(-0.159195, 1.547455, -0.133221)",
        "(-0.158941, 1.548637, -0.139930)",
        "(-0.158572, 1.549259, -0.147062)",
        "(-0.158292, 1.549388, -0.150791)",
        "(-0.157460, 1.549120, -0.158785)",
        "(-0.156395, 1.548430, -0.167128)",
        "(-0.154684, 1.547103, -0.175831)",
        "(-0.152913, 1.545320, -0.184764)",
        "(-0.152258, 1.544361, -0.189283)",
        "(-0.150692, 1.542183, -0.198429)",
        "(-0.148919, 1.539493, -0.207481)",
        "(-0.147380, 1.536460, -0.216379)",
        "(-0.146164, 1.533222, -0.224875)",
        "(-0.145622, 1.531500, -0.228937)",
        "(-0.144396, 1.527867, -0.236874)",
        "(-0.143171, 1.524039, -0.244228)",
        "(-0.142124, 1.520085, -0.250892)",
        "(-0.141119, 1.515945, -0.256907)",
        "(-0.140648, 1.513828, -0.259769)",
        "(-0.139693, 1.509369, -0.264843)",
        "(-0.138740, 1.504707, -0.269361)",
        "(-0.137876, 1.500040, -0.273766)",
        "(-0.137101, 1.495275, -0.277955)",
        "(-0.136735, 1.492808, -0.279930)",
        "(-0.136281, 1.487746, -0.283573)",
        "(-0.135560, 1.482359, -0.287077)",
        "(-0.134465, 1.476691, -0.290550)",
        "(-0.133979, 1.473839, -0.292235)",
        "(-0.133457, 1.468059, -0.295205)",
        "(-0.133284, 1.461975, -0.297778)",
        "(-0.132974, 1.455356, -0.300187)",
        "(-0.132393, 1.448407, -0.302377)",
        "(-0.131864, 1.441317, -0.304315)",
        "(-0.131700, 1.437725, -0.305172)",
        "(-0.131575, 1.430420, -0.306655)",
        "(-0.131631, 1.423074, -0.307806)",
        "(-0.132109, 1.416021, -0.308703)",
        "(-0.132604, 1.409132, -0.309125)",
        "(-0.132904, 1.405736, -0.309050)",
        "(-0.133588, 1.399130, -0.308747)",
        "(-0.134179, 1.392814, -0.308382)",
        "(-0.134774, 1.386631, -0.307907)",
        "(-0.135404, 1.380568, -0.307178)",
        "(-0.135657, 1.377525, -0.306752)",
        "(-0.136171, 1.371547, -0.305626)",
        "(-0.136969, 1.365734, -0.304006)",
        "(-0.138015, 1.359960, -0.301890)",
        "(-0.138924, 1.354223, -0.299537)",
        "(-0.139405, 1.351411, -0.298215)",
        "(-0.140322, 1.345737, -0.295507)",
        "(-0.141369, 1.340130, -0.292340)",
        "(-0.142536, 1.334673, -0.288773)",
        "(-0.143098, 1.331940, -0.286892)",
        "(-0.143970, 1.326475, -0.282861)",
        "(-0.144655, 1.320962, -0.278822)",
        "(-0.145037, 1.315594, -0.274796)",
        "(-0.145388, 1.310546, -0.270527)",
        "(-0.145603, 1.308117, -0.268269)",
        "(-0.145986, 1.303534, -0.263534)",
        "(-0.146371, 1.299289, -0.258492)",
        "(-0.146543, 1.295399, -0.253210)",
        "(-0.146444, 1.291705, -0.247841)",
        "(-0.146181, 1.288435, -0.242282)",
        "(-0.146127, 1.287019, -0.239342)",
        "(-0.145903, 1.284431, -0.233226)",
        "(-0.145673, 1.282290, -0.226619)",
        "(-0.145926, 1.281073, -0.220369)",
        "(-0.146111, 1.280667, -0.217234)",
        "(-0.146377, 1.280210, -0.210821)",
        "(-0.146281, 1.279965, -0.204412)",
        "(-0.146310, 1.280024, -0.198035)",
        "(-0.146467, 1.280480, -0.191743)",
        "(-0.146553, 1.280842, -0.188529)",
        "(-0.146631, 1.281605, -0.182052)",
        "(-0.146458, 1.282670, -0.175672)",
        "(-0.146507, 1.284210, -0.169478)",
        "(-0.146637, 1.286036, -0.163263)",
        "(-0.146724, 1.287016, -0.160160)",
        "(-0.147086, 1.289446, -0.154232)",
        "(-0.147492, 1.292698, -0.148775)",
        "(-0.147833, 1.296616, -0.143488)",
        "(-0.148127, 1.301035, -0.138408)",
        "(-0.148310, 1.303504, -0.136006)",
        "(-0.148801, 1.308953, -0.131443)",
        "(-0.149128, 1.314872, -0.127045)",
        "(-0.149432, 1.321237, -0.122738)",
        "(-0.149965, 1.328207, -0.118810)",
        "(-0.150297, 1.331847, -0.116934)",
        "(-0.150703, 1.339257, -0.113337)",
        "(-0.151018, 1.347024, -0.109914)",
        "(-0.151773, 1.355437, -0.106933)",
        "(-0.152854, 1.364409, -0.104453)",
        "(-0.153540, 1.369039, -0.103403)",
        "(-0.154833, 1.378079, -0.101346)",
        "(-0.156137, 1.387145, -0.099625)",
        "(-0.157327, 1.396109, -0.098151)",
        "(-0.158394, 1.404828, -0.097021)",
        "(-0.158874, 1.409180, -0.096619)",
        "(-0.160012, 1.417805, -0.095857)",
        "(-0.161183, 1.426106, -0.095117)",
        "(-0.162023, 1.434046, -0.094524)",
        "(-0.162774, 1.441695, -0.094036)",
        "(-0.163195, 1.445426, -0.093822)",
        "(-0.164110, 1.452637, -0.093526)",
        "(-0.165082, 1.459587, -0.093362)",
        "(-0.165705, 1.466130, -0.093174)",
        "(-0.165853, 1.472215, -0.093146)",
        "(-0.166158, 1.478139, -0.093224)",
        "(-0.166383, 1.481009, -0.093335)",
        "(-0.166415, 1.486516, -0.093709)",
        "(-0.166074, 1.491454, -0.094185)",
        "(-0.165347, 1.496098, -0.094874)",
        "(-0.164677, 1.500649, -0.095794)",
        "(-0.164507, 1.502912, -0.096365)",
        "(-0.164391, 1.507326, -0.097613)",
        "(-0.164196, 1.511407, -0.099185)",
        "(-0.163768, 1.515160, -0.101050)",
        "(-0.163582, 1.519013, -0.103386)",
        "(-0.163611, 1.520945, -0.104737)",
        "(-0.163510, 1.524608, -0.107640)",
        "(-0.163420, 1.528099, -0.110908)",
        "(-0.163462, 1.531565, -0.114689)",
        "(-0.163304, 1.534767, -0.118637)",
        "(-0.163242, 1.536341, -0.120759)",
        "(-0.163159, 1.539491, -0.125337)",
        "(-0.163174, 1.542409, -0.130354)",
        "(-0.163263, 1.545128, -0.135604)",
        "(-0.163310, 1.546409, -0.138307)",
        "(-0.163687, 1.548907, -0.143992)",
        "(-0.164048, 1.551059, -0.149971)",
        "(-0.164193, 1.552735, -0.156309)",
        "(-0.164332, 1.554117, -0.162937)",
        "(-0.164446, 1.555130, -0.170058)",
        "(-0.164395, 1.555391, -0.173403)",
        "(-0.164014, 1.555552, -0.180309)",
        "(-0.163432, 1.555198, -0.187475)",
        "(-0.163077, 1.554490, -0.194777)",
        "(-0.162628, 1.553151, -0.202009)",
        "(-0.162245, 1.552195, -0.205599)",
        "(-0.161257, 1.550000, -0.212825)",
        "(-0.160157, 1.547228, -0.219998)",
        "(-0.158752, 1.543879, -0.226998)",
        "(-0.158028, 1.542020, -0.230385)",
        "(-0.156699, 1.538037, -0.236963)",
        "(-0.155540, 1.533743, -0.243124)",
        "(-0.154416, 1.529124, -0.248934)",
        "(-0.153198, 1.524194, -0.254468)",
        "(-0.152633, 1.521650, -0.257150)",
        "(-0.151611, 1.516301, -0.262069)",
        "(-0.150693, 1.510659, -0.266577)",
        "(-0.149829, 1.504715, -0.270802)",
        "(-0.148904, 1.498399, -0.274434)",
        "(-0.148450, 1.495173, -0.276093)",
        "(-0.147623, 1.488527, -0.279270)",
        "(-0.147117, 1.481746, -0.282131)",
        "(-0.146483, 1.474997, -0.284752)",
        "(-0.145789, 1.468256, -0.287142)",
        "(-0.145500, 1.464846, -0.288264)",
        "(-0.144993, 1.457961, -0.290332)",
        "(-0.144658, 1.451297, -0.292004)",
        "(-0.144289, 1.444834, -0.293549)",
        "(-0.143889, 1.438407, -0.294839)",
        "(-0.143660, 1.435188, -0.295299)",
        "(-0.143313, 1.428879, -0.295969)",
        "(-0.143107, 1.422765, -0.296400)",
        "(-0.142873, 1.416604, -0.296557)",
        "(-0.142690, 1.410195, -0.296197)",
        "(-0.142644, 1.406983, -0.295928)",
        "(-0.142686, 1.400718, -0.295209)",
        "(-0.142316, 1.394321, -0.294116)",
        "(-0.141886, 1.387933, -0.292692)",
        "(-0.141858, 1.381774, -0.291195)",
        "(-0.141907, 1.378705, -0.290401)",
        "(-0.142033, 1.372559, -0.288397)",
        "(-0.141992, 1.366308, -0.285869)",
        "(-0.142174, 1.360160, -0.282896)",
        "(-0.142505, 1.354141, -0.279841)",
        "(-0.142392, 1.350980, -0.278216)",
        "(-0.141736, 1.344257, -0.274587)",
        "(-0.141003, 1.337371, -0.270710)",
        "(-0.140135, 1.330646, -0.267074)",
        "(-0.139880, 1.324379, -0.263374)",
        "(-0.139796, 1.321315, -0.261510)",
        "(-0.139248, 1.315246, -0.257664)",
        "(-0.138215, 1.309096, -0.253560)",
        "(-0.137096, 1.303167, -0.249115)",
        "(-0.136714, 1.297774, -0.244427)",
        "(-0.136662, 1.295124, -0.242080)",
        "(-0.136254, 1.290127, -0.237433)",
        "(-0.135774, 1.285478, -0.232885)",
        "(-0.135317, 1.281637, -0.228495)",
        "(-0.135120, 1.277991, -0.223530)",
        "(-0.135109, 1.276295, -0.220858)",
        "(-0.135414, 1.273115, -0.215198)",
        "(-0.135713, 1.270837, -0.209588)",
        "(-0.136041, 1.268536, -0.203664)",
        "(-0.136514, 1.266944, -0.198011)",
        "(-0.137191, 1.265853, -0.192245)",
        "(-0.137582, 1.265378, -0.189098)",
        "(-0.138376, 1.264771, -0.182489)",
        "(-0.139401, 1.264804, -0.175514)",
        "(-0.140197, 1.265267, -0.169074)",
        "(-0.141123, 1.266492, -0.162874)",
        "(-0.141696, 1.267506, -0.159843)",
        "(-0.142747, 1.269792, -0.153808)",
        "(-0.144007, 1.272733, -0.147780)",
        "(-0.145401, 1.276412, -0.142067)",
        "(-0.146576, 1.280760, -0.136683)",
        "(-0.147059, 1.283143, -0.134110)",
        "(-0.147905, 1.288114, -0.129073)",
        "(-0.149101, 1.293669, -0.124161)",
        "(-0.149987, 1.299201, -0.119253)",
        "(-0.150385, 1.302093, -0.116964)",
        "(-0.151799, 1.308438, -0.113001)",
        "(-0.152889, 1.314826, -0.109436)",
        "(-0.152988, 1.321079, -0.106162)",
        "(-0.153427, 1.327915, -0.103585)",
        "(-0.153878, 1.331454, -0.102398)",
        "(-0.154682, 1.338544, -0.100174)",
        "(-0.155378, 1.345749, -0.098274)",
        "(-0.156132, 1.353103, -0.096820)",
        "(-0.156319, 1.360383, -0.095499)",
        "(-0.156257, 1.363935, -0.094869)",
        "(-0.155918, 1.371046, -0.093832)",
        "(-0.155921, 1.378357, -0.092931)",
        "(-0.156078, 1.385715, -0.092348)",
        "(-0.155627, 1.392903, -0.091846)",
        "(-0.155193, 1.396502, -0.091697)",
        "(-0.154342, 1.403780, -0.091707)",
        "(-0.153381, 1.411194, -0.092075)",
        "(-0.152469, 1.418570, -0.092572)",
        "(-0.151676, 1.425814, -0.092991)",
        "(-0.151329, 1.429471, -0.093300)",
        "(-0.150840, 1.436980, -0.094034)",
        "(-0.150302, 1.444323, -0.094735)",
        "(-0.149237, 1.451177, -0.095301)",
        "(-0.148413, 1.457893, -0.095844)",
        "(-0.148123, 1.461237, -0.096187)",
        "(-0.147572, 1.467783, -0.097037)",
        "(-0.146873, 1.474135, -0.098029)",
        "(-0.146067, 1.480370, -0.099093)",
        "(-0.145641, 1.486407, -0.100202)",
        "(-0.145439, 1.489399, -0.100846)",
        "(-0.145141, 1.495191, -0.102180)",
        "(-0.144948, 1.500781, -0.103657)",
        "(-0.144860, 1.506209, -0.105299)",
        "(-0.144975, 1.511178, -0.106925)",
        "(-0.144907, 1.513616, -0.107826)",
        "(-0.144790, 1.518235, -0.109883)",
        "(-0.144807, 1.522502, -0.112034)",
        "(-0.144711, 1.526238, -0.114468)",
        "(-0.144697, 1.529613, -0.117280)",
        "(-0.144943, 1.532941, -0.120611)",
        "(-0.145127, 1.534523, -0.122362)",
        "(-0.145681, 1.537425, -0.126166)",
        "(-0.146295, 1.540118, -0.130247)",
        "(-0.146687, 1.542607, -0.134718)",
        "(-0.146941, 1.544878, -0.139523)",
        "(-0.147021, 1.545830, -0.141993)",
        "(-0.147017, 1.547467, -0.147027)",
        "(-0.147107, 1.548681, -0.152180)",
        "(-0.146992, 1.549439, -0.157545)",
        "(-0.146818, 1.549820, -0.163174)",
        "(-0.146622, 1.549813, -0.166124)",
        "(-0.146057, 1.549409, -0.172012)",
        "(-0.145055, 1.548424, -0.178174)",
        "(-0.143975, 1.547348, -0.184594)",
        "(-0.143492, 1.546688, -0.187786)",
        "(-0.142673, 1.544941, -0.194195)",
        "(-0.141843, 1.543075, -0.200161)",
        "(-0.140914, 1.541044, -0.206207)",
        "(-0.139957, 1.538752, -0.212072)",
        "(-0.139013, 1.536088, -0.217622)",
        "(-0.138527, 1.534637, -0.220322)",
        "(-0.137630, 1.531535, -0.225503)",
        "(-0.136740, 1.528065, -0.230329)",
        "(-0.135686, 1.524035, -0.234829)",
        "(-0.135096, 1.521817, -0.236940)",
        "(-0.133826, 1.517017, -0.241046)",
        "(-0.132675, 1.511994, -0.244986)",
        "(-0.131396, 1.506497, -0.248545)",
        "(-0.130169, 1.500542, -0.251785)",
        "(-0.129174, 1.494258, -0.254979)",
        "(-0.128647, 1.490983, -0.256581)",
        "(-0.127319, 1.484210, -0.259795)",
        "(-0.125848, 1.476924, -0.262905)",
        "(-0.124516, 1.469509, -0.265990)",
        "(-0.123978, 1.465765, -0.267465)",
        "(-0.123021, 1.458063, -0.270130)",
        "(-0.122040, 1.450082, -0.272542)",
        "(-0.120717, 1.441922, -0.274823)",
        "(-0.119346, 1.433593, -0.277099)",
        "(-0.118719, 1.429399, -0.278194)",
        "(-0.117585, 1.421049, -0.280143)",
        "(-0.116891, 1.413205, -0.281802)",
        "(-0.116146, 1.405535, -0.283449)",
        "(-0.115577, 1.398152, -0.284779)",
        "(-0.115390, 1.394585, -0.285327)",
        "(-0.115384, 1.387864, -0.286141)",
        "(-0.115460, 1.381377, -0.286695)",
        "(-0.115516, 1.375067, -0.286894)",
        "(-0.115855, 1.369147, -0.286878)",
        "(-0.116124, 1.366341, -0.286875)",
        "(-0.116689, 1.360860, -0.286837)",
        "(-0.117410, 1.355485, -0.286457)",
        "(-0.118436, 1.350209, -0.285688)",
        "(-0.119549, 1.344922, -0.284589)",
        "(-0.120072, 1.342179, -0.283879)",
        "(-0.120834, 1.336374, -0.282144)",
        "(-0.121679, 1.330412, -0.279984)",
        "(-0.122647, 1.324440, -0.277486)",
        "(-0.123535, 1.318383, -0.274612)",
        "(-0.124648, 1.312575, -0.271499)",
        "(-0.125333, 1.309771, -0.269861)",
        "(-0.126470, 1.304102, -0.266132)",
        "(-0.127382, 1.298485, -0.261915)",
        "(-0.128389, 1.293100, -0.257467)",
        "(-0.128846, 1.290478, -0.255294)",
        "(-0.129894, 1.285779, -0.250731)",
        "(-0.130940, 1.281424, -0.245932)",
        "(-0.131910, 1.277524, -0.240652)",
        "(-0.132981, 1.274236, -0.235366)",
        "(-0.133532, 1.272749, -0.232718)",
        "(-0.134407, 1.270091, -0.227285)",
        "(-0.134897, 1.267689, -0.221738)",
        "(-0.135475, 1.265986, -0.216451)",
        "(-0.136121, 1.264785, -0.210994)",
        "(-0.136506, 1.264310, -0.207942)",
        "(-0.137378, 1.263575, -0.201494)",
        "(-0.138022, 1.263172, -0.194898)",
        "(-0.138293, 1.263117, -0.188340)",
        "(-0.138440, 1.263537, -0.181755)",
        "(-0.138503, 1.263924, -0.178422)",
        "(-0.138710, 1.265231, -0.171784)",
        "(-0.138901, 1.267419, -0.165394)",
        "(-0.139190, 1.270838, -0.159223)",
        "(-0.139287, 1.274857, -0.153747)",
        "(-0.139301, 1.277066, -0.151041)",
        "(-0.139128, 1.282008, -0.145787)",
        "(-0.138950, 1.287644, -0.140780)",
        "(-0.138739, 1.293677, -0.136118)",
        "(-0.138343, 1.300106, -0.131789)",
        "(-0.138032, 1.303398, -0.129804)",
        "(-0.137577, 1.310345, -0.126270)",
        "(-0.137396, 1.317558, -0.123139)",
        "(-0.137180, 1.324629, -0.120223)",
        "(-0.136877, 1.331671, -0.117552)",
        "(-0.136628, 1.335168, -0.116279)",
        "(-0.136226, 1.342098, -0.113861)",
        "(-0.136082, 1.349131, -0.111880)",
        "(-0.136111, 1.356040, -0.110099)",
        "(-0.135902, 1.362612, -0.108444)",
        "(-0.135711, 1.365840, -0.107749)",
        "(-0.135544, 1.372211, -0.106504)",
        "(-0.135606, 1.378407, -0.105497)",
        "(-0.135416, 1.384411, -0.104629)",
        "(-0.134964, 1.390307, -0.104136)",
        "(-0.134734, 1.393237, -0.103951)",
        "(-0.134238, 1.398987, -0.103774)",
        "(-0.133943, 1.404892, -0.103893)",
        "(-0.133613, 1.410775, -0.104204)",
        "(-0.133252, 1.416670, -0.104522)",
        "(-0.133095, 1.419661, -0.104688)",
        "(-0.133071, 1.425849, -0.105140)",
        "(-0.133183, 1.432162, -0.105740)",
        "(-0.133028, 1.438409, -0.106282)",
        "(-0.132751, 1.444740, -0.106812)",
        "(-0.132685, 1.447930, -0.107069)",
        "(-0.132552, 1.454315, -0.107601)",
        "(-0.132749, 1.460849, -0.108209)",
        "(-0.133232, 1.467494, -0.108826)",
        "(-0.133633, 1.474094, -0.109582)",
        "(-0.133734, 1.477339, -0.110055)",
        "(-0.133933, 1.483721, -0.111133)",
        "(-0.134103, 1.489977, -0.112512)",
        "(-0.134522, 1.496046, -0.114046)",
        "(-0.135047, 1.501745, -0.115755)",
        "(-0.135401, 1.504578, -0.116761)",
        "(-0.136170, 1.510097, -0.119096)",
        "(-0.136771, 1.515091, -0.121736)",
        "(-0.137111, 1.519548, -0.124581)",
        "(-0.137427, 1.523593, -0.127811)",
        "(-0.137904, 1.527234, -0.131370)",
        "(-0.138172, 1.528706, -0.133254)",
        "(-0.138529, 1.531392, -0.137143)",
        "(-0.138724, 1.533528, -0.141519)",
        "(-0.138900, 1.535283, -0.146255)",
        "(-0.138954, 1.535941, -0.148697)",
        "(-0.139000, 1.536852, -0.153862)",
        "(-0.139014, 1.537306, -0.159273)",
        "(-0.138742, 1.537124, -0.164757)",
        "(-0.138312, 1.536628, -0.170427)",
        "(-0.137811, 1.535806, -0.176314)",
        "(-0.137437, 1.535207, -0.179331)",
        "(-0.136756, 1.533790, -0.185409)",
        "(-0.136215, 1.532091, -0.191451)",
        "(-0.135726, 1.530034, -0.197382)",
        "(-0.135449, 1.527632, -0.203330)",
        "(-0.135162, 1.526219, -0.206274)",
        "(-0.134212, 1.523181, -0.212090)",
        "(-0.133160, 1.519947, -0.217882)",
        "(-0.132363, 1.516220, -0.223358)",
        "(-0.132022, 1.514373, -0.225824)",
        "(-0.131534, 1.510600, -0.230827)",
        "(-0.130900, 1.506697, -0.235921)",
        "(-0.129998, 1.502420, -0.241037)",
        "(-0.129016, 1.497647, -0.245851)",
        "(-0.128509, 1.495115, -0.248113)",
        "(-0.127612, 1.489771, -0.252469)",
        "(-0.126897, 1.484211, -0.256757)",
        "(-0.126136, 1.478271, -0.260493)",
        "(-0.125336, 1.472039, -0.263909)",
        "(-0.125014, 1.468897, -0.265614)",
        "(-0.124688, 1.462569, -0.268880)",
        "(-0.124513, 1.455976, -0.272130)",
        "(-0.124426, 1.449236, -0.275426)",
        "(-0.124381, 1.442320, -0.278384)",
        "(-0.124235, 1.438686, -0.279665)",
        "(-0.123972, 1.431224, -0.281941)",
        "(-0.124097, 1.423696, -0.283814)",
        "(-0.124187, 1.412275, -0.286170)",
        "(-0.124187, 1.412275, -0.286170)",
        "(-0.124179, 1.404573, -0.287393)",
        "(-0.124189, 1.396771, -0.288279)",
        "(-0.124324, 1.389091, -0.288801)",
        "(-0.124577, 1.381633, -0.288828)",
        "(-0.124887, 1.374192, -0.288419)",
        "(-0.125059, 1.370433, -0.288082)",
        "(-0.125406, 1.362996, -0.287348)",
        "(-0.126038, 1.355710, -0.286449)",
        "(-0.126658, 1.348199, -0.285371)",
        "(-0.126875, 1.340432, -0.284010)",
        "(-0.127021, 1.336653, -0.283212)",
        "(-0.127498, 1.329334, -0.281441)",
        "(-0.127789, 1.322100, -0.279189)",
        "(-0.127876, 1.315016, -0.276594)",
        "(-0.128242, 1.308587, -0.273840)",
        "(-0.128417, 1.305529, -0.272490)",
        "(-0.128639, 1.299811, -0.270025)",
        "(-0.129006, 1.294768, -0.267417)",
        "(-0.129137, 1.290114, -0.264492)",
        "(-0.129581, 1.285971, -0.261268)",
        "(-0.129860, 1.284068, -0.259627)",
        "(-0.130335, 1.280510, -0.256174)",
        "(-0.130446, 1.276990, -0.252518)",
        "(-0.130602, 1.273672, -0.248584)",
        "(-0.131182, 1.270655, -0.244386)",
        "(-0.131589, 1.269253, -0.242116)",
        "(-0.132266, 1.266396, -0.237373)",
        "(-0.132927, 1.263649, -0.232353)",
        "(-0.133920, 1.261266, -0.227036)",
        "(-0.134777, 1.258835, -0.221407)",
        "(-0.135081, 1.257544, -0.218511)",
        "(-0.135576, 1.255075, -0.212507)",
        "(-0.135945, 1.252924, -0.206930)",
        "(-0.136179, 1.250994, -0.201455)",
        "(-0.136586, 1.249380, -0.195939)",
        "(-0.136839, 1.248773, -0.193236)",
        "(-0.137327, 1.247736, -0.187916)",
        "(-0.137725, 1.247114, -0.182577)",
        "(-0.138074, 1.246765, -0.176960)",
        "(-0.138633, 1.247060, -0.171137)",
        "(-0.138993, 1.247539, -0.168153)",
        "(-0.139640, 1.248742, -0.162030)",
        "(-0.140290, 1.250661, -0.155973)",
        "(-0.140554, 1.253134, -0.150160)",
        "(-0.140558, 1.256087, -0.144117)",
        "(-0.140608, 1.257831, -0.141121)",
        "(-0.140890, 1.262086, -0.135272)",
        "(-0.141300, 1.267088, -0.129508)",
        "(-0.141595, 1.272728, -0.124105)",
        "(-0.141747, 1.278675, -0.119289)",
        "(-0.141761, 1.281839, -0.116915)",
        "(-0.141716, 1.288571, -0.112336)",
        "(-0.141756, 1.296191, -0.108359)",
        "(-0.141886, 1.304338, -0.104845)",
        "(-0.141790, 1.312633, -0.101623)",
        "(-0.141639, 1.316865, -0.100234)",
        "(-0.141339, 1.325584, -0.097864)",
        "(-0.140932, 1.334599, -0.096069)",
        "(-0.140380, 1.343583, -0.094476)",
        "(-0.139725, 1.352673, -0.093156)",
        "(-0.139450, 1.357266, -0.092644)",
        "(-0.138880, 1.366434, -0.091929)",
        "(-0.138007, 1.375247, -0.091411)",
        "(-0.137262, 1.384048, -0.091266)",
        "(-0.136718, 1.392850, -0.091471)",
        "(-0.136523, 1.397231, -0.091707)",
        "(-0.136270, 1.405983, -0.092477)",
        "(-0.136132, 1.414552, -0.093525)",
        "(-0.136098, 1.422828, -0.094786)",
        "(-0.136050, 1.430931, -0.096397)",
        "(-0.136111, 1.434882, -0.097376)",
        "(-0.136319, 1.442652, -0.099507)",
        "(-0.136714, 1.450181, -0.101952)",
        "(-0.137324, 1.457563, -0.104692)",
        "(-0.137880, 1.464532, -0.107485)",
        "(-0.138138, 1.467883, -0.108925)",
        "(-0.138782, 1.474539, -0.112134)",
        "(-0.139472, 1.480931, -0.115591)",
        "(-0.140133, 1.486961, -0.119050)",
        "(-0.140843, 1.492780, -0.122762)",
        "(-0.141237, 1.495611, -0.124676)",
        "(-0.141880, 1.500992, -0.128526)",
        "(-0.142618, 1.506267, -0.132490)",
        "(-0.143542, 1.511265, -0.136484)",
        "(-0.144560, 1.515999, -0.140659)",
        "(-0.145115, 1.518281, -0.142821)",
        "(-0.145935, 1.522494, -0.147137)",
        "(-0.146501, 1.526314, -0.151791)",
        "(-0.147296, 1.529995, -0.156869)",
        "(-0.147820, 1.533286, -0.162236)",
        "(-0.147985, 1.534672, -0.164985)",
        "(-0.148363, 1.537107, -0.170604)",
        "(-0.148946, 1.539180, -0.176368)",
        "(-0.149414, 1.540531, -0.182254)",
        "(-0.149623, 1.541268, -0.188172)",
        "(-0.149538, 1.541239, -0.191166)",
        "(-0.149107, 1.540706, -0.197301)",
        "(-0.148560, 1.539676, -0.203507)",
        "(-0.147752, 1.538014, -0.209880)",
        "(-0.146822, 1.535442, -0.216266)",
        "(-0.146342, 1.533864, -0.219442)",
        "(-0.145180, 1.530125, -0.225925)",
        "(-0.143935, 1.525738, -0.232592)",
        "(-0.142855, 1.520602, -0.239137)",
        "(-0.141590, 1.514485, -0.245327)",
        "(-0.140850, 1.511098, -0.248474)",
        "(-0.139452, 1.504004, -0.254799)",
        "(-0.138114, 1.495952, -0.260823)",
        "(-0.136590, 1.487295, -0.266458)",
        "(-0.134998, 1.478016, -0.271822)",
        "(-0.134089, 1.473133, -0.274344)",
        "(-0.132636, 1.463324, -0.278998)",
        "(-0.131440, 1.453660, -0.283354)",
        "(-0.130123, 1.443978, -0.287104)",
        "(-0.128786, 1.434104, -0.290326)",
        "(-0.128436, 1.429687, -0.291625)",
        "(-0.128025, 1.421427, -0.293872)",
        "(-0.127758, 1.413295, -0.295677)",
        "(-0.127675, 1.405411, -0.297107)",
        "(-0.127494, 1.397627, -0.298060)",
        "(-0.127357, 1.393764, -0.298377)",
        "(-0.126939, 1.386046, -0.298888)",
        "(-0.126793, 1.378622, -0.299114)",
        "(-0.126766, 1.371355, -0.299033)",
        "(-0.126761, 1.364210, -0.298496)",
        "(-0.126796, 1.360622, -0.298142)",
        "(-0.127060, 1.353520, -0.297305)",
        "(-0.127318, 1.346308, -0.295986)",
        "(-0.127480, 1.339064, -0.294249)",
        "(-0.127601, 1.331850, -0.292408)",
        "(-0.127697, 1.328283, -0.291514)",
        "(-0.128159, 1.321388, -0.289578)",
        "(-0.128547, 1.314585, -0.287063)",
        "(-0.128962, 1.307825, -0.283853)",
        "(-0.129493, 1.301301, -0.280139)",
        "(-0.129715, 1.298179, -0.278151)",
        "(-0.130220, 1.292080, -0.273996)",
        "(-0.130657, 1.286150, -0.269324)",
        "(-0.131030, 1.280487, -0.264269)",
        "(-0.131436, 1.275287, -0.258985)",
        "(-0.131661, 1.272882, -0.256293)",
        "(-0.132175, 1.268359, -0.250892)",
        "(-0.132669, 1.264307, -0.245307)",
        "(-0.133007, 1.260687, -0.239597)",
        "(-0.133475, 1.257635, -0.233682)",
        "(-0.133759, 1.256374, -0.230654)",
        "(-0.134436, 1.254344, -0.224571)",
        "(-0.134985, 1.252851, -0.218513)",
        "(-0.135254, 1.251800, -0.212516)",
        "(-0.135619, 1.251354, -0.206564)",
        "(-0.135846, 1.251376, -0.203537)",
        "(-0.136364, 1.251688, -0.197335)",
        "(-0.137068, 1.252448, -0.190986)",
        "(-0.137540, 1.253188, -0.184589)",
        "(-0.138029, 1.254198, -0.178177)",
        "(-0.138352, 1.254868, -0.175008)",
        "(-0.138927, 1.256418, -0.168727)",
        "(-0.139576, 1.258365, -0.162612)",
        "(-0.140200, 1.260761, -0.156757)",
        "(-0.140748, 1.263481, -0.151052)",
        "(-0.140903, 1.264892, -0.148301)",
        "(-0.140983, 1.267870, -0.143080)",
        "(-0.141120, 1.271603, -0.138389)",
        "(-0.141015, 1.275683, -0.134003)",
        "(-0.140713, 1.280126, -0.129708)",
        "(-0.140589, 1.282499, -0.127586)",
        "(-0.140350, 1.287625, -0.123550)",
        "(-0.140144, 1.293237, -0.119754)",
        "(-0.139791, 1.299227, -0.116208)",
        "(-0.139384, 1.305521, -0.112683)",
        "(-0.139129, 1.308884, -0.111110)",
        "(-0.138692, 1.315815, -0.108243)",
        "(-0.138496, 1.323261, -0.105676)",
        "(-0.138575, 1.331069, -0.103364)",
        "(-0.138561, 1.339018, -0.101367)",
        "(-0.138501, 1.342954, -0.100435)",
        "(-0.138035, 1.350739, -0.098735)",
        "(-0.137623, 1.358602, -0.097349)",
        "(-0.137419, 1.366659, -0.096357)",
        "(-0.137343, 1.374694, -0.095579)",
        "(-0.137219, 1.378592, -0.095303)",
        "(-0.136778, 1.386252, -0.094877)",
        "(-0.135996, 1.393942, -0.094656)",
        "(-0.135651, 1.401327, -0.094507)",
        "(-0.135383, 1.408540, -0.094597)",
        "(-0.135153, 1.412066, -0.094675)",
        "(-0.134526, 1.419010, -0.094959)",
        "(-0.133616, 1.425945, -0.095540)",
        "(-0.132816, 1.433173, -0.096363)",
        "(-0.132502, 1.440600, -0.097406)",
        "(-0.132387, 1.444317, -0.097953)",
        "(-0.132157, 1.451626, -0.098996)",
        "(-0.131645, 1.458689, -0.100265)",
        "(-0.131264, 1.466015, -0.101805)",
        "(-0.131133, 1.473505, -0.103507)",
        "(-0.131046, 1.477131, -0.104385)",
        "(-0.130943, 1.484123, -0.106137)",
        "(-0.131067, 1.490923, -0.108049)",
        "(-0.131560, 1.497611, -0.110348)",
        "(-0.132261, 1.503929, -0.113004)",
        "(-0.132756, 1.506981, -0.114468)",
        "(-0.133892, 1.512780, -0.117778)",
        "(-0.134827, 1.518038, -0.121443)",
        "(-0.135450, 1.522819, -0.125564)",
        "(-0.135902, 1.527112, -0.130193)",
        "(-0.136015, 1.528943, -0.132619)",
        "(-0.136019, 1.532109, -0.137584)",
        "(-0.136006, 1.534484, -0.142884)",
        "(-0.135599, 1.536248, -0.148539)",
        "(-0.134922, 1.537402, -0.154596)",
        "(-0.134649, 1.537760, -0.157839)",
        "(-0.134113, 1.537941, -0.164434)",
        "(-0.133292, 1.537482, -0.171248)",
        "(-0.132290, 1.536546, -0.178394)",
        "(-0.131179, 1.534951, -0.185894)",
        "(-0.130595, 1.533890, -0.189689)",
        "(-0.129321, 1.531484, -0.197344)",
        "(-0.128017, 1.528398, -0.205152)",
        "(-0.126794, 1.524886, -0.212994)",
        "(-0.125482, 1.520918, -0.220749)",
        "(-0.124737, 1.518723, -0.224564)",
        "(-0.123090, 1.513755, -0.232069)",
        "(-0.121618, 1.508741, -0.239274)",
        "(-0.120253, 1.503671, -0.245975)",
        "(-0.118737, 1.498268, -0.252051)",
        "(-0.117950, 1.495498, -0.254856)",
        "(-0.116339, 1.489819, -0.260030)",
        "(-0.114679, 1.483818, -0.264759)",
        "(-0.113313, 1.477899, -0.269126)",
        "(-0.112259, 1.471996, -0.272973)",
        "(-0.111648, 1.468852, -0.274656)",
        "(-0.110228, 1.462196, -0.277766)",
        "(-0.108917, 1.455521, -0.280602)",
        "(-0.107633, 1.448651, -0.282960)",
        "(-0.106516, 1.441553, -0.284858)",
        "(-0.106037, 1.437998, -0.285638)",
        "(-0.105192, 1.430866, -0.287123)",
        "(-0.104412, 1.423667, -0.288343)",
        "(-0.103827, 1.416419, -0.289278)",
        "(-0.103480, 1.409059, -0.289912)",
        "(-0.103436, 1.405309, -0.290075)",
        "(-0.103418, 1.397829, -0.290165)",
        "(-0.103202, 1.390099, -0.289844)",
        "(-0.102940, 1.382260, -0.289124)",
        "(-0.102755, 1.374562, -0.288288)",
        "(-0.102666, 1.370774, -0.287762)",
        "(-0.102564, 1.363302, -0.286503)",
        "(-0.102694, 1.356191, -0.285136)",
        "(-0.102864, 1.349446, -0.283703)",
        "(-0.103280, 1.342970, -0.282050)",
        "(-0.103575, 1.340037, -0.281209)",
        "(-0.104104, 1.334458, -0.279386)",
        "(-0.104646, 1.329008, -0.277169)",
        "(-0.105470, 1.323858, -0.274774)",
        "(-0.106413, 1.318900, -0.272060)",
        "(-0.106890, 1.316403, -0.270478)",
        "(-0.107714, 1.311370, -0.267082)",
        "(-0.108642, 1.306476, -0.263427)",
        "(-0.109425, 1.301596, -0.259883)",
        "(-0.109987, 1.296763, -0.256153)",
        "(-0.110482, 1.294467, -0.254035)",
        "(-0.111642, 1.290142, -0.249463)",
        "(-0.112889, 1.286216, -0.244521)",
        "(-0.113825, 1.282569, -0.239584)",
        "(-0.114458, 1.279268, -0.234629)",
        "(-0.114679, 1.277807, -0.232159)",
        "(-0.114997, 1.275117, -0.227178)",
        "(-0.115330, 1.272915, -0.222001)",
        "(-0.115791, 1.271360, -0.216877)",
        "(-0.116172, 1.270336, -0.211851)",
        "(-0.116153, 1.269910, -0.209390)",
        "(-0.116113, 1.269320, -0.204483)",
        "(-0.116166, 1.269213, -0.199610)",
        "(-0.116231, 1.269500, -0.194920)",
        "(-0.116275, 1.270053, -0.190194)",
        "(-0.116252, 1.270337, -0.187742)",
        "(-0.115966, 1.270998, -0.182617)",
        "(-0.115706, 1.272098, -0.177738)",
        "(-0.115424, 1.273774, -0.173316)",
        "(-0.114732, 1.275550, -0.169087)",
        "(-0.114231, 1.276500, -0.167029)",
        "(-0.113216, 1.278686, -0.163204)",
        "(-0.112522, 1.281476, -0.159641)",
        "(-0.111759, 1.284525, -0.156058)",
        "(-0.110812, 1.287558, -0.152281)",
        "(-0.110392, 1.289242, -0.150453)",
        "(-0.109614, 1.292935, -0.146895)",
        "(-0.108818, 1.296821, -0.143222)",
        "(-0.108024, 1.300893, -0.139546)",
        "(-0.107386, 1.305432, -0.136055)",
        "(-0.107105, 1.307870, -0.134366)",
        "(-0.106387, 1.312844, -0.130977)",
        "(-0.105579, 1.318106, -0.127565)",
        "(-0.104503, 1.326848, -0.122810)",
        "(-0.104503, 1.326848, -0.122810)",
        "(-0.104055, 1.333097, -0.119734)",
        "(-0.103691, 1.339552, -0.116596)",
        "(-0.103433, 1.346183, -0.113542)",
        "(-0.103231, 1.352914, -0.110545)",
        "(-0.103165, 1.359760, -0.107714)",
        "(-0.103271, 1.363261, -0.106379)",
        "(-0.103771, 1.370424, -0.103897)",
        "(-0.104045, 1.377355, -0.101417)",
        "(-0.104175, 1.384266, -0.099294)",
        "(-0.104207, 1.391250, -0.097568)",
        "(-0.104159, 1.394731, -0.096787)",
        "(-0.104150, 1.401830, -0.095576)",
        "(-0.104262, 1.409058, -0.094658)",
        "(-0.104134, 1.416224, -0.094020)",
        "(-0.103944, 1.423398, -0.093711)",
        "(-0.103800, 1.426990, -0.093718)",
        "(-0.103443, 1.434071, -0.093858)",
        "(-0.102751, 1.440832, -0.094259)",
        "(-0.102138, 1.447477, -0.094993)",
        "(-0.101616, 1.453961, -0.096126)",
        "(-0.101255, 1.457055, -0.096797)",
        "(-0.100618, 1.463217, -0.098328)",
        "(-0.100353, 1.469603, -0.100413)",
        "(-0.100399, 1.475441, -0.102630)",
        "(-0.100462, 1.481126, -0.104923)",
        "(-0.100436, 1.483857, -0.106165)",
        "(-0.100337, 1.489280, -0.108876)",
        "(-0.100428, 1.494805, -0.112026)",
        "(-0.100778, 1.500190, -0.115150)",
        "(-0.101072, 1.505325, -0.118271)",
        "(-0.101308, 1.507865, -0.119948)",
        "(-0.101862, 1.512964, -0.123634)",
        "(-0.102744, 1.518104, -0.127613)",
        "(-0.103727, 1.523068, -0.131644)",
        "(-0.105050, 1.527892, -0.135822)",
        "(-0.105834, 1.530237, -0.137996)",
        "(-0.107322, 1.534643, -0.142253)",
        "(-0.108881, 1.538611, -0.146513)",
        "(-0.110452, 1.542178, -0.150805)",
        "(-0.111661, 1.545019, -0.154894)",
        "(-0.112208, 1.546226, -0.156868)",
        "(-0.113373, 1.548420, -0.160892)",
        "(-0.114495, 1.550239, -0.165242)",
        "(-0.115330, 1.551540, -0.169911)",
        "(-0.116021, 1.552270, -0.174914)",
        "(-0.116251, 1.552390, -0.177597)",
        "(-0.116515, 1.552259, -0.183250)",
        "(-0.116664, 1.551495, -0.189306)",
        "(-0.116540, 1.549870, -0.195710)",
        "(-0.115882, 1.547282, -0.202475)",
        "(-0.115545, 1.545686, -0.206083)",
        "(-0.114796, 1.542066, -0.213610)",
        "(-0.113642, 1.537500, -0.221283)",
        "(-0.112134, 1.531999, -0.229072)",
        "(-0.110622, 1.525924, -0.236943)",
        "(-0.109871, 1.522633, -0.240844)",
        "(-0.108099, 1.515460, -0.248380)",
        "(-0.106057, 1.507439, -0.255435)",
        "(-0.104267, 1.498951, -0.262177)",
        "(-0.102428, 1.490016, -0.268641)",
        "(-0.101478, 1.485243, -0.271479)",
        "(-0.099462, 1.475490, -0.276816)",
        "(-0.097512, 1.465612, -0.281628)",
        "(-0.095787, 1.455766, -0.285842)",
        "(-0.094180, 1.445923, -0.289317)",
        "(-0.093285, 1.441030, -0.290806)",
        "(-0.091563, 1.431575, -0.293149)",
        "(-0.090155, 1.422678, -0.294771)",
        "(-0.089230, 1.414459, -0.295960)",
        "(-0.088340, 1.406681, -0.296768)",
        "(-0.087835, 1.402883, -0.296760)",
        "(-0.086933, 1.395297, -0.296424)",
        "(-0.086310, 1.387918, -0.295523)",
        "(-0.085826, 1.380568, -0.294350)",
        "(-0.085397, 1.373336, -0.292870)",
        "(-0.085172, 1.369697, -0.292024)",
        "(-0.084781, 1.362319, -0.290094)",
        "(-0.084458, 1.354943, -0.287945)",
        "(-0.084115, 1.347525, -0.285322)",
        "(-0.083818, 1.340313, -0.282486)",
        "(-0.083741, 1.336908, -0.281023)",
        "(-0.083697, 1.330402, -0.278105)",
        "(-0.083598, 1.324118, -0.274961)",
        "(-0.083458, 1.317884, -0.271385)",
        "(-0.083158, 1.311734, -0.267620)",
        "(-0.083122, 1.308829, -0.265717)",
        "(-0.083207, 1.303122, -0.261806)",
        "(-0.083146, 1.297403, -0.257767)",
        "(-0.082971, 1.291754, -0.253527)",
        "(-0.082744, 1.286051, -0.249113)",
        "(-0.082674, 1.283467, -0.246972)",
        "(-0.082540, 1.278456, -0.242465)",
        "(-0.082280, 1.273431, -0.237598)",
        "(-0.082001, 1.268639, -0.232662)",
        "(-0.082011, 1.264498, -0.227612)",
        "(-0.082116, 1.262740, -0.224974)",
        "(-0.082396, 1.259760, -0.219157)",
        "(-0.082798, 1.257479, -0.212502)",
        "(-0.083199, 1.256081, -0.205452)",
        "(-0.083590, 1.255743, -0.198421)",
        "(-0.083812, 1.255989, -0.194827)",
        "(-0.084189, 1.256933, -0.187259)",
        "(-0.084467, 1.258575, -0.179431)",
        "(-0.084783, 1.261246, -0.171864)",
        "(-0.085351, 1.265038, -0.164373)",
        "(-0.085638, 1.267293, -0.160727)",
        "(-0.086198, 1.272829, -0.153885)",
        "(-0.086745, 1.279146, -0.147389)",
        "(-0.087246, 1.286215, -0.141344)",
        "(-0.087517, 1.294008, -0.136251)",
        "(-0.087547, 1.298141, -0.134104)",
        "(-0.087495, 1.306662, -0.130163)",
        "(-0.087627, 1.315655, -0.126603)",
        "(-0.087789, 1.324799, -0.123303)",
        "(-0.088200, 1.334175, -0.120280)",
        "(-0.088528, 1.338983, -0.119026)",
        "(-0.089211, 1.348626, -0.116812)",
        "(-0.089733, 1.358080, -0.114838)",
        "(-0.089722, 1.367141, -0.113091)",
        "(-0.089797, 1.376073, -0.111599)",
        "(-0.089898, 1.380558, -0.111022)",
        "(-0.090410, 1.389768, -0.110150)",
        "(-0.090830, 1.398809, -0.109534)",
        "(-0.090733, 1.407537, -0.109127)",
        "(-0.090660, 1.416301, -0.108903)",
        "(-0.090683, 1.420743, -0.108937)",
        "(-0.090907, 1.429657, -0.109080)",
        "(-0.091361, 1.438449, -0.109329)",
        "(-0.091937, 1.446956, -0.109557)",
        "(-0.092811, 1.455335, -0.109846)",
        "(-0.093278, 1.459467, -0.110078)",
        "(-0.094084, 1.467458, -0.110742)",
        "(-0.094869, 1.475088, -0.111447)",
        "(-0.095825, 1.482291, -0.112410)",
        "(-0.096941, 1.489249, -0.113576)",
        "(-0.097472, 1.492435, -0.114111)",
        "(-0.098173, 1.498353, -0.115323)",
        "(-0.098679, 1.503815, -0.116825)",
        "(-0.099611, 1.509091, -0.118376)",
        "(-0.100785, 1.513876, -0.119693)",
        "(-0.101368, 1.516070, -0.120326)",
        "(-0.102398, 1.519970, -0.121690)",
        "(-0.103253, 1.523602, -0.123479)",
        "(-0.104174, 1.526973, -0.125477)",
        "(-0.104879, 1.529726, -0.127625)",
        "(-0.105156, 1.530857, -0.128763)",
        "(-0.105763, 1.533027, -0.131195)",
        "(-0.106595, 1.534996, -0.133928)",
        "(-0.107367, 1.536853, -0.137377)",
        "(-0.108028, 1.538443, -0.141405)",
        "(-0.108332, 1.539086, -0.143615)",
        "(-0.108763, 1.540013, -0.148235)",
        "(-0.109014, 1.540372, -0.153231)",
        "(-0.109250, 1.540340, -0.158504)",
        "(-0.109475, 1.539588, -0.164672)",
        "(-0.109498, 1.538971, -0.168008)",
        "(-0.109176, 1.537155, -0.175124)",
        "(-0.108623, 1.534759, -0.182189)",
        "(-0.107983, 1.531946, -0.189457)",
        "(-0.107055, 1.528389, -0.196691)",
        "(-0.106554, 1.526359, -0.200214)",
        "(-0.105708, 1.522023, -0.207033)",
        "(-0.104706, 1.517166, -0.213498)",
        "(-0.103294, 1.511942, -0.219671)",
        "(-0.101641, 1.506346, -0.225477)",
        "(-0.100856, 1.503402, -0.228137)",
        "(-0.099539, 1.497290, -0.232828)",
        "(-0.098415, 1.491118, -0.236839)",
        "(-0.097391, 1.484964, -0.240496)",
        "(-0.096276, 1.478615, -0.243990)",
        "(-0.095609, 1.475372, -0.245736)",
        "(-0.094105, 1.468643, -0.248993)",
        "(-0.092741, 1.461688, -0.251822)",
        "(-0.091911, 1.454613, -0.254153)",
        "(-0.091235, 1.447223, -0.256079)",
        "(-0.090844, 1.443335, -0.256889)",
        "(-0.089943, 1.435251, -0.258290)",
        "(-0.088872, 1.426687, -0.259372)",
        "(-0.087911, 1.417943, -0.260215)",
        "(-0.087183, 1.409204, -0.260781)",
        "(-0.086777, 1.404694, -0.260956)",
        "(-0.085938, 1.395414, -0.261263)",
        "(-0.085237, 1.386022, -0.261377)",
        "(-0.084648, 1.376515, -0.261061)",
        "(-0.084093, 1.366777, -0.260085)",
        "(-0.083876, 1.361861, -0.259352)",
        "(-0.083658, 1.352150, -0.257524)",
        "(-0.083640, 1.342718, -0.255260)",
        "(-0.083719, 1.333653, -0.252365)",
        "(-0.083907, 1.324912, -0.248784)",
        "(-0.084122, 1.320714, -0.246826)",
        "(-0.084824, 1.312766, -0.242643)",
        "(-0.085652, 1.305417, -0.237839)",
        "(-0.086296, 1.298481, -0.232559)",
        "(-0.086998, 1.292317, -0.227260)",
        "(-0.087468, 1.289770, -0.224647)",
        "(-0.088561, 1.285419, -0.219210)",
        "(-0.089700, 1.281847, -0.213217)",
        "(-0.090836, 1.278983, -0.206841)",
        "(-0.091759, 1.277002, -0.200473)",
        "(-0.092177, 1.276468, -0.197333)",
        "(-0.092995, 1.276127, -0.191117)",
        "(-0.093769, 1.276530, -0.185051)",
        "(-0.094381, 1.277913, -0.179104)",
        "(-0.094825, 1.279990, -0.173187)",
        "(-0.095083, 1.281444, -0.170296)",
        "(-0.095685, 1.285029, -0.164596)",
        "(-0.096157, 1.289382, -0.158948)",
        "(-0.096672, 1.294611, -0.153383)",
        "(-0.097339, 1.300788, -0.147961)",
        "(-0.097657, 1.304157, -0.145323)",
        "(-0.098330, 1.311190, -0.140132)",
        "(-0.098790, 1.318757, -0.135262)",
        "(-0.099111, 1.326752, -0.130754)",
        "(-0.099522, 1.335303, -0.126673)",
        "(-0.099749, 1.339711, -0.124747)",
        "(-0.100211, 1.348598, -0.121064)",
        "(-0.100581, 1.357615, -0.117848)",
        "(-0.100878, 1.366617, -0.114902)",
        "(-0.101460, 1.375691, -0.112218)",
        "(-0.101946, 1.380264, -0.111026)",
        "(-0.103033, 1.389301, -0.108799)",
        "(-0.104036, 1.397869, -0.106798)",
        "(-0.104910, 1.406360, -0.105105)",
        "(-0.105714, 1.414057, -0.103845)",
        "(-0.106132, 1.417685, -0.103295)",
        "(-0.107084, 1.425029, -0.102176)",
        "(-0.108072, 1.432175, -0.101112)",
        "(-0.108930, 1.439114, -0.100145)",
        "(-0.109470, 1.445823, -0.099382)",
        "(-0.109688, 1.449113, -0.099073)",
        "(-0.110142, 1.455605, -0.098533)",
        "(-0.110728, 1.461895, -0.098086)",
        "(-0.111189, 1.468041, -0.097930)",
        "(-0.111367, 1.474062, -0.098012)",
        "(-0.111408, 1.477033, -0.098076)",
        "(-0.111608, 1.483021, -0.098291)",
        "(-0.112031, 1.489268, -0.098943)",
        "(-0.112366, 1.495447, -0.100049)",
        "(-0.112497, 1.501453, -0.101378)",
        "(-0.112577, 1.504432, -0.102112)",
        "(-0.112918, 1.510370, -0.103844)",
        "(-0.113327, 1.516105, -0.105906)",
        "(-0.113982, 1.521677, -0.108283)",
        "(-0.114640, 1.526967, -0.111138)",
        "(-0.114927, 1.529479, -0.112830)",
        "(-0.115388, 1.534267, -0.116674)",
        "(-0.115900, 1.538706, -0.121093)",
        "(-0.116464, 1.542665, -0.125898)",
        "(-0.116817, 1.545959, -0.131066)",
        "(-0.116918, 1.547359, -0.133799)",
        "(-0.117180, 1.549909, -0.139452)",
        "(-0.117202, 1.551657, -0.145372)",
        "(-0.116870, 1.552702, -0.151558)",
        "(-0.116431, 1.553084, -0.157921)",
        "(-0.116150, 1.553008, -0.161069)",
        "(-0.115470, 1.552210, -0.167393)",
        "(-0.114644, 1.550893, -0.173701)",
        "(-0.113670, 1.549016, -0.180110)",
        "(-0.112692, 1.546563, -0.186567)",
        "(-0.112160, 1.545044, -0.189718)",
        "(-0.111126, 1.541685, -0.195997)",
        "(-0.110012, 1.537741, -0.202455)",
        "(-0.108769, 1.533175, -0.208665)",
        "(-0.107272, 1.527909, -0.214495)",
        "(-0.106476, 1.525015, -0.217295)",
        "(-0.104834, 1.518944, -0.222690)",
        "(-0.103231, 1.512513, -0.227667)",
        "(-0.101716, 1.505695, -0.232036)",
        "(-0.100173, 1.498544, -0.235837)",
        "(-0.099391, 1.494876, -0.237567)",
        "(-0.097959, 1.487445, -0.240847)",
        "(-0.096634, 1.479881, -0.243973)",
        "(-0.095279, 1.472099, -0.246737)",
        "(-0.093932, 1.464040, -0.248993)",
        "(-0.093331, 1.459921, -0.249971)",
        "(-0.092295, 1.451657, -0.251837)",
        "(-0.091408, 1.443257, -0.253291)",
        "(-0.090333, 1.434517, -0.254618)",
        "(-0.089476, 1.425739, -0.255642)",
        "(-0.089216, 1.421369, -0.256039)",
        "(-0.088772, 1.412526, -0.256684)",
        "(-0.088349, 1.403611, -0.257308)",
        "(-0.088024, 1.395082, -0.257495)",
        "(-0.087903, 1.386926, -0.257472)",
        "(-0.087978, 1.383053, -0.257401)",
        "(-0.088370, 1.375818, -0.257086)",
        "(-0.088709, 1.368929, -0.256246)",
        "(-0.089030, 1.362085, -0.254771)",
        "(-0.089484, 1.355410, -0.252795)",
        "(-0.089710, 1.351934, -0.251486)",
        "(-0.090036, 1.345677, -0.248797)",
        "(-0.090342, 1.339302, -0.245671)",
        "(-0.090814, 1.332960, -0.242071)",
        "(-0.091237, 1.326652, -0.237932)",
        "(-0.091444, 1.323575, -0.235726)",
        "(-0.091975, 1.317567, -0.231233)",
        "(-0.092528, 1.311832, -0.226615)",
        "(-0.093092, 1.306445, -0.221806)",
        "(-0.093435, 1.301397, -0.216661)",
        "(-0.093553, 1.299094, -0.213968)",
        "(-0.093905, 1.295005, -0.208496)",
        "(-0.094404, 1.291779, -0.203004)",
        "(-0.094795, 1.289240, -0.197213)",
        "(-0.094995, 1.287357, -0.191235)",
        "(-0.095064, 1.286745, -0.188217)",
        "(-0.095240, 1.286155, -0.182048)",
        "(-0.095487, 1.286491, -0.175609)",
        "(-0.095679, 1.287653, -0.169151)",
        "(-0.095825, 1.289652, -0.162960)",
        "(-0.095919, 1.290995, -0.159929)",
        "(-0.095964, 1.294082, -0.153794)",
        "(-0.095852, 1.297673, -0.147745)",
        "(-0.095843, 1.302031, -0.141948)",
        "(-0.095861, 1.306944, -0.136370)",
        "(-0.095900, 1.309602, -0.133654)",
        "(-0.096017, 1.315099, -0.128252)",
        "(-0.096098, 1.320851, -0.122910)",
        "(-0.096300, 1.327118, -0.118051)",
        "(-0.096558, 1.333748, -0.113699)",
        "(-0.096654, 1.337113, -0.111646)",
        "(-0.096822, 1.343820, -0.107746)",
        "(-0.096875, 1.350551, -0.104129)",
        "(-0.097131, 1.357504, -0.100769)",
        "(-0.097443, 1.364566, -0.097821)",
        "(-0.097644, 1.368177, -0.096464)",
        "(-0.098025, 1.375424, -0.093824)",
        "(-0.098281, 1.382736, -0.091476)",
        "(-0.098621, 1.390368, -0.089524)",
        "(-0.098809, 1.398162, -0.087701)",
        "(-0.098881, 1.402082, -0.086869)",
        "(-0.098978, 1.410058, -0.085460)",
        "(-0.099094, 1.418295, -0.084393)",
        "(-0.099206, 1.426651, -0.083630)",
        "(-0.099715, 1.435321, -0.083212)",
        "(-0.100084, 1.439771, -0.083183)",
        "(-0.100873, 1.448577, -0.083355)",
        "(-0.101773, 1.457289, -0.083783)",
        "(-0.102705, 1.465778, -0.084669)",
        "(-0.103508, 1.473968, -0.085786)",
        "(-0.103898, 1.477909, -0.086525)",
        "(-0.104876, 1.485648, -0.088151)",
        "(-0.105803, 1.492813, -0.090085)",
        "(-0.106618, 1.499455, -0.092230)",
        "(-0.107456, 1.505646, -0.094763)",
        "(-0.107886, 1.508535, -0.096191)",
        "(-0.108716, 1.513951, -0.099288)",
        "(-0.109499, 1.518805, -0.102792)",
        "(-0.110378, 1.523142, -0.106676)",
        "(-0.111186, 1.527001, -0.110933)",
        "(-0.111480, 1.528714, -0.113269)",
        "(-0.111976, 1.531846, -0.118367)",
        "(-0.112468, 1.534474, -0.123968)",
        "(-0.112770, 1.536381, -0.129782)",
        "(-0.113043, 1.537660, -0.135924)",
        "(-0.113210, 1.538033, -0.139152)",
        "(-0.113296, 1.538144, -0.145607)",
        "(-0.112926, 1.537158, -0.152318)",
        "(-0.112517, 1.535527, -0.158774)",
        "(-0.111995, 1.533158, -0.165503)",
        "(-0.111650, 1.531573, -0.168973)",
        "(-0.111120, 1.527846, -0.176041)",
        "(-0.110409, 1.523370, -0.183438)",
        "(-0.109145, 1.518201, -0.191181)",
        "(-0.107707, 1.512366, -0.199139)",
        "(-0.107045, 1.509145, -0.203183)",
        "(-0.106034, 1.502422, -0.211001)",
        "(-0.105187, 1.495170, -0.218348)",
        "(-0.104433, 1.487802, -0.225581)",
        "(-0.103598, 1.480133, -0.232539)",
        "(-0.103071, 1.476052, -0.235744)",
        "(-0.101975, 1.467620, -0.241772)",
        "(-0.101029, 1.459109, -0.247124)",
        "(-0.100880, 1.451030, -0.251930)",
        "(-0.100887, 1.443043, -0.256062)",
        "(-0.100734, 1.438938, -0.257802)",
        "(-0.100267, 1.430652, -0.261024)",
        "(-0.100062, 1.422596, -0.264044)",
        "(-0.100246, 1.414906, -0.266637)",
        "(-0.100300, 1.407187, -0.268421)",
        "(-0.100318, 1.403282, -0.269072)",
        "(-0.100640, 1.395635, -0.270316)",
        "(-0.101064, 1.388305, -0.271470)",
        "(-0.101327, 1.380927, -0.272217)",
        "(-0.101529, 1.373308, -0.272326)",
        "(-0.101659, 1.369473, -0.272122)",
        "(-0.101925, 1.361792, -0.271408)",
        "(-0.102115, 1.353922, -0.270237)",
        "(-0.102068, 1.345737, -0.268497)",
        "(-0.101956, 1.337321, -0.265944)",
        "(-0.101927, 1.333031, -0.264424)",
        "(-0.101964, 1.324657, -0.261377)",
        "(-0.102045, 1.316464, -0.258076)",
        "(-0.101870, 1.308086, -0.254167)",
        "(-0.101645, 1.299796, -0.249386)",
        "(-0.101531, 1.295757, -0.246496)",
        "(-0.101353, 1.287997, -0.240126)",
        "(-0.101356, 1.280953, -0.233336)",
        "(-0.101659, 1.274833, -0.226503)",
        "(-0.101770, 1.269101, -0.219372)",
        "(-0.101664, 1.266285, -0.215667)",
        "(-0.101312, 1.261128, -0.208196)",
        "(-0.101184, 1.256807, -0.200847)",
        "(-0.101018, 1.253095, -0.193399)",
        "(-0.100839, 1.250045, -0.186044)",
        "(-0.100707, 1.249102, -0.182500)",
        "(-0.100458, 1.247818, -0.175466)",
        "(-0.100372, 1.247809, -0.168231)",
        "(-0.100329, 1.248520, -0.160798)",
        "(-0.100466, 1.250499, -0.153387)",
        "(-0.100552, 1.251958, -0.149707)",
        "(-0.100839, 1.255579, -0.142384)",
        "(-0.101252, 1.260199, -0.135292)",
        "(-0.101782, 1.265800, -0.128546)",
        "(-0.102188, 1.272169, -0.122135)",
        "(-0.102307, 1.275672, -0.119132)",
        "(-0.102537, 1.283292, -0.113605)",
        "(-0.102501, 1.291841, -0.108878)",
        "(-0.102465, 1.301266, -0.104763)",
        "(-0.102443, 1.311173, -0.100778)",
        "(-0.102326, 1.316242, -0.098908)",
        "(-0.101962, 1.326880, -0.095623)",
        "(-0.101757, 1.338244, -0.092941)",
        "(-0.101534, 1.349947, -0.090756)",
        "(-0.101508, 1.362257, -0.088960)",
        "(-0.101797, 1.368114, -0.088378)",
        "(-0.102392, 1.380013, -0.087385)",
        "(-0.103128, 1.391968, -0.086875)",
        "(-0.103938, 1.403881, -0.086826)",
        "(-0.105206, 1.416002, -0.087556)",
        "(-0.105903, 1.421912, -0.088187)",
        "(-0.107127, 1.433112, -0.089642)",
        "(-0.108435, 1.443648, -0.091250)",
        "(-0.110145, 1.453744, -0.093320)",
        "(-0.112094, 1.463371, -0.095858)",
        "(-0.112975, 1.467908, -0.097179)",
        "(-0.114386, 1.476284, -0.099966)",
        "(-0.115890, 1.484411, -0.103275)",
        "(-0.117587, 1.492223, -0.107137)",
        "(-0.119141, 1.499373, -0.111044)",
        "(-0.119882, 1.502740, -0.113140)",
        "(-0.121284, 1.509265, -0.117730)",
        "(-0.122492, 1.515285, -0.122753)",
        "(-0.123532, 1.520648, -0.128095)",
        "(-0.124684, 1.525367, -0.134046)",
        "(-0.125200, 1.527369, -0.137181)",
        "(-0.126070, 1.530935, -0.143561)",
        "(-0.127122, 1.533934, -0.150576)",
        "(-0.128000, 1.536204, -0.157930)",
        "(-0.128519, 1.537548, -0.165540)",
        "(-0.128845, 1.538038, -0.169516)",
        "(-0.129384, 1.538636, -0.177512)",
        "(-0.129601, 1.538234, -0.185440)",
        "(-0.129526, 1.537264, -0.193509)",
        "(-0.128938, 1.535697, -0.201707)",
        "(-0.128495, 1.534701, -0.205819)",
        "(-0.127671, 1.532414, -0.214047)",
        "(-0.126881, 1.529647, -0.222024)",
        "(-0.125871, 1.526171, -0.229597)",
        "(-0.124812, 1.522168, -0.236867)",
        "(-0.124258, 1.520018, -0.240393)",
        "(-0.123170, 1.515292, -0.247119)",
        "(-0.122049, 1.510310, -0.253640)",
        "(-0.120833, 1.504756, -0.259429)",
        "(-0.119501, 1.498790, -0.264609)",
        "(-0.118889, 1.495658, -0.267042)",
        "(-0.117878, 1.489491, -0.271502)",
        "(-0.116454, 1.482829, -0.275146)",
        "(-0.114829, 1.475770, -0.278143)",
        "(-0.113306, 1.468610, -0.280853)",
        "(-0.112716, 1.465061, -0.281919)",
        "(-0.111472, 1.457841, -0.283830)",
        "(-0.110287, 1.450344, -0.285203)",
        "(-0.109261, 1.442684, -0.286285)",
        "(-0.108414, 1.434797, -0.287247)",
        "(-0.108040, 1.430639, -0.287579)",
        "(-0.107188, 1.421806, -0.287796)",
        "(-0.106306, 1.412405, -0.287403)",
        "(-0.105238, 1.402507, -0.286727)",
        "(-0.104142, 1.392286, -0.285894)",
        "(-0.103679, 1.387109, -0.285543)",
        "(-0.102885, 1.376976, -0.284794)",
        "(-0.102252, 1.366895, -0.283444)",
        "(-0.101354, 1.356676, -0.281599)",
        "(-0.100857, 1.346744, -0.279370)",
        "(-0.100878, 1.342028, -0.278176)",
        "(-0.100920, 1.332827, -0.275557)",
        "(-0.100744, 1.323884, -0.272110)",
        "(-0.100616, 1.315535, -0.267815)",
        "(-0.100814, 1.308124, -0.263260)",
        "(-0.100905, 1.304576, -0.260900)",
        "(-0.101034, 1.298323, -0.256427)",
        "(-0.101050, 1.292674, -0.251501)",
        "(-0.101322, 1.287598, -0.245814)",
        "(-0.101970, 1.283204, -0.239657)",
        "(-0.102242, 1.281133, -0.236491)",
        "(-0.102677, 1.277304, -0.230147)",
        "(-0.103125, 1.274122, -0.223648)",
        "(-0.103626, 1.271684, -0.217007)",
        "(-0.104355, 1.270162, -0.210428)",
        "(-0.104675, 1.269640, -0.207115)",
        "(-0.105079, 1.268793, -0.200358)",
        "(-0.105291, 1.268439, -0.193689)",
        "(-0.105579, 1.268655, -0.187179)",
        "(-0.105731, 1.269205, -0.180659)",
        "(-0.105875, 1.269743, -0.177467)",
        "(-0.106209, 1.271300, -0.171206)",
        "(-0.106486, 1.273410, -0.165032)",
        "(-0.106887, 1.276148, -0.159070)",
        "(-0.107199, 1.279302, -0.153242)",
        "(-0.107268, 1.281042, -0.150359)",
        "(-0.107226, 1.284890, -0.144950)",
        "(-0.107165, 1.289400, -0.139949)",
        "(-0.106949, 1.294205, -0.134948)",
        "(-0.106705, 1.299350, -0.130166)",
        "(-0.106538, 1.302097, -0.127960)",
        "(-0.105947, 1.307716, -0.123754)",
        "(-0.105216, 1.313626, -0.119817)",
        "(-0.104762, 1.320109, -0.116435)",
        "(-0.104213, 1.326761, -0.113471)",
        "(-0.103827, 1.330106, -0.112111)",
        "(-0.103104, 1.337053, -0.109496)",
        "(-0.102680, 1.344379, -0.106924)",
        "(-0.102350, 1.351895, -0.104540)",
        "(-0.102055, 1.359684, -0.102631)",
        "(-0.101929, 1.363780, -0.101937)",
        "(-0.101432, 1.372074, -0.100700)",
        "(-0.100716, 1.380444, -0.099682)",
        "(-0.099967, 1.389434, -0.099403)",
        "(-0.099436, 1.398885, -0.099566)",
        "(-0.099351, 1.403791, -0.099770)",
        "(-0.099199, 1.413708, -0.100411)",
        "(-0.099009, 1.423687, -0.101358)",
        "(-0.098736, 1.433687, -0.102865)",
        "(-0.098709, 1.443638, -0.104728)",
        "(-0.098948, 1.448610, -0.105887)",
        "(-0.099869, 1.458425, -0.108300)",
        "(-0.100940, 1.467830, -0.110768)",
        "(-0.102215, 1.476708, -0.113622)",
        "(-0.103614, 1.485240, -0.116706)",
        "(-0.104367, 1.489206, -0.118461)",
        "(-0.105884, 1.496819, -0.122021)",
        "(-0.107447, 1.503905, -0.125792)",
        "(-0.108907, 1.510331, -0.130107)",
        "(-0.110035, 1.516105, -0.134953)",
        "(-0.110424, 1.518656, -0.137584)",
        "(-0.110975, 1.523191, -0.143163)",
        "(-0.111249, 1.526914, -0.149153)",
        "(-0.111233, 1.529930, -0.155745)",
        "(-0.110866, 1.532144, -0.162959)",
        "(-0.110562, 1.532857, -0.166728)",
        "(-0.109976, 1.533850, -0.174591)",
        "(-0.109517, 1.534235, -0.182771)",
        "(-0.109064, 1.533861, -0.191211)",
        "(-0.108669, 1.532345, -0.199656)",
        "(-0.108568, 1.531141, -0.203876)",
        "(-0.108795, 1.528169, -0.212358)",
        "(-0.108873, 1.524464, -0.220819)",
        "(-0.108674, 1.519705, -0.229630)",
        "(-0.108564, 1.514760, -0.237881)",
        "(-0.108480, 1.512075, -0.241884)",
        "(-0.108306, 1.506370, -0.249774)",
        "(-0.108421, 1.500303, -0.257463)",
        "(-0.108795, 1.493916, -0.264911)",
        "(-0.109274, 1.487238, -0.272014)",
        "(-0.109380, 1.483749, -0.275405)",
        "(-0.109691, 1.476661, -0.281782)",
        "(-0.110206, 1.469381, -0.287519)",
        "(-0.110915, 1.461891, -0.292704)",
        "(-0.111721, 1.454104, -0.297224)",
        "(-0.112135, 1.450065, -0.299188)",
        "(-0.112732, 1.441743, -0.302572)",
        "(-0.113042, 1.433074, -0.305011)",
        "(-0.113190, 1.424194, -0.306864)",
        "(-0.113215, 1.415109, -0.308395)",
        "(-0.113174, 1.410492, -0.309000)",
        "(-0.113176, 1.401265, -0.309916)",
        "(-0.113354, 1.391956, -0.310314)",
        "(-0.113633, 1.382583, -0.310039)",
        "(-0.113988, 1.373304, -0.309042)",
        "(-0.114126, 1.368728, -0.308412)",
        "(-0.114229, 1.359641, -0.306884)",
        "(-0.114417, 1.350776, -0.304779)",
        "(-0.114779, 1.342255, -0.302224)",
        "(-0.115258, 1.334107, -0.299078)",
        "(-0.115520, 1.330217, -0.297312)",
        "(-0.115993, 1.322610, -0.293472)",
        "(-0.116406, 1.315106, -0.289230)",
        "(-0.116366, 1.307767, -0.284682)",
        "(-0.116125, 1.300928, -0.279837)",
        "(-0.116087, 1.297828, -0.277233)",
        "(-0.116305, 1.292203, -0.271729)",
        "(-0.116554, 1.287347, -0.265708)",
        "(-0.116571, 1.283027, -0.259440)",
        "(-0.116315, 1.279553, -0.252842)",
        "(-0.116100, 1.278098, -0.249474)",
        "(-0.115630, 1.275723, -0.242641)",
        "(-0.115266, 1.274246, -0.235650)",
        "(-0.114669, 1.273268, -0.224732)",
        "(-0.114669, 1.273268, -0.224732)",
        "(-0.114032, 1.272998, -0.216947)",
        "(-0.113164, 1.273140, -0.209138)",
        "(-0.112388, 1.274019, -0.201594)",
        "(-0.111646, 1.275589, -0.194135)",
        "(-0.110675, 1.277706, -0.186849)",
        "(-0.110165, 1.278978, -0.183311)",
        "(-0.109166, 1.282264, -0.176650)",
        "(-0.108253, 1.286331, -0.170468)",
        "(-0.107276, 1.290799, -0.164319)",
        "(-0.105997, 1.295463, -0.158216)",
        "(-0.105299, 1.297946, -0.155327)",
        "(-0.104156, 1.303278, -0.149832)",
        "(-0.103024, 1.308792, -0.144642)",
        "(-0.101745, 1.314283, -0.139749)",
        "(-0.100508, 1.319907, -0.135256)",
        "(-0.099893, 1.322766, -0.133130)",
        "(-0.098756, 1.328596, -0.128961)",
        "(-0.097638, 1.334563, -0.124893)",
        "(-0.096717, 1.340823, -0.121010)",
        "(-0.095784, 1.347439, -0.117380)",
        "(-0.095283, 1.350920, -0.115663)",
        "(-0.094339, 1.358158, -0.112360)",
        "(-0.093410, 1.365784, -0.109626)",
        "(-0.092596, 1.373923, -0.107164)",
        "(-0.091929, 1.382413, -0.104906)",
        "(-0.091597, 1.387074, -0.103897)",
        "(-0.091059, 1.395645, -0.102374)",
        "(-0.090411, 1.404424, -0.101250)",
        "(-0.089802, 1.413583, -0.100736)",
        "(-0.089655, 1.423217, -0.100972)",
        "(-0.089511, 1.427975, -0.101222)",
        "(-0.089070, 1.437167, -0.101824)",
        "(-0.088422, 1.446092, -0.102840)",
        "(-0.088028, 1.454861, -0.104311)",
        "(-0.088249, 1.463558, -0.106200)",
        "(-0.088483, 1.467755, -0.107262)",
        "(-0.088989, 1.475875, -0.109658)",
        "(-0.089616, 1.483682, -0.112721)",
        "(-0.090207, 1.491078, -0.116481)",
        "(-0.090921, 1.498090, -0.120884)",
        "(-0.091387, 1.501403, -0.123283)",
        "(-0.092271, 1.507544, -0.128432)",
        "(-0.093079, 1.513007, -0.134005)",
        "(-0.094026, 1.517887, -0.140052)",
        "(-0.095301, 1.522290, -0.146503)",
        "(-0.096065, 1.524331, -0.149925)",
        "(-0.097614, 1.528015, -0.157040)",
        "(-0.099272, 1.531178, -0.164353)",
        "(-0.101132, 1.533713, -0.171919)",
        "(-0.102761, 1.535553, -0.179804)",
        "(-0.103451, 1.536257, -0.183915)",
        "(-0.104813, 1.537436, -0.192366)",
        "(-0.106282, 1.538191, -0.201182)",
        "(-0.107732, 1.538322, -0.210065)",
        "(-0.109006, 1.537744, -0.219070)",
        "(-0.109536, 1.537172, -0.223633)",
        "(-0.110585, 1.535666, -0.232844)",
        "(-0.111388, 1.533309, -0.242012)",
        "(-0.112070, 1.530282, -0.250894)",
        "(-0.112575, 1.526430, -0.259428)",
        "(-0.112757, 1.524234, -0.263588)",
        "(-0.113286, 1.519508, -0.271643)",
        "(-0.113846, 1.514110, -0.279145)",
        "(-0.114238, 1.507928, -0.285856)",
        "(-0.114464, 1.501161, -0.291875)",
        "(-0.114439, 1.497574, -0.294702)",
        "(-0.114200, 1.489874, -0.299911)",
        "(-0.114168, 1.481867, -0.304696)",
        "(-0.114104, 1.473338, -0.308928)",
        "(-0.113641, 1.464171, -0.312602)",
        "(-0.113405, 1.459293, -0.314099)",
        "(-0.113118, 1.449566, -0.317004)",
        "(-0.112891, 1.439636, -0.319582)",
        "(-0.112522, 1.429412, -0.321619)",
        "(-0.112159, 1.418899, -0.322862)",
        "(-0.112031, 1.413667, -0.323237)",
        "(-0.111873, 1.403296, -0.323906)",
        "(-0.111756, 1.392889, -0.324029)",
        "(-0.111391, 1.382129, -0.323477)",
        "(-0.110986, 1.371490, -0.322245)",
        "(-0.110915, 1.366403, -0.321529)",
        "(-0.111047, 1.356743, -0.320024)",
        "(-0.111393, 1.347723, -0.318136)",
        "(-0.111722, 1.339252, -0.315735)",
        "(-0.112217, 1.331434, -0.312991)",
        "(-0.112506, 1.327782, -0.311527)",
        "(-0.112805, 1.320654, -0.308406)",
        "(-0.112713, 1.313749, -0.304947)",
        "(-0.112584, 1.307276, -0.301352)",
        "(-0.112485, 1.301272, -0.297768)",
        "(-0.112518, 1.298443, -0.295885)",
        "(-0.112526, 1.292791, -0.291893)",
        "(-0.112276, 1.287038, -0.287466)",
        "(-0.111854, 1.281638, -0.283144)",
        "(-0.111542, 1.276463, -0.278700)",
        "(-0.111419, 1.273914, -0.276326)",
        "(-0.111135, 1.268873, -0.271339)",
        "(-0.110656, 1.264115, -0.266253)",
        "(-0.110081, 1.259958, -0.261015)",
        "(-0.109456, 1.256322, -0.255599)",
        "(-0.109099, 1.254767, -0.252778)",
        "(-0.108645, 1.252375, -0.246971)",
        "(-0.108250, 1.250725, -0.240912)",
        "(-0.107614, 1.249475, -0.234607)",
        "(-0.106660, 1.248513, -0.228236)",
        "(-0.106152, 1.248273, -0.225108)",
        "(-0.105370, 1.248595, -0.219006)",
        "(-0.104809, 1.249759, -0.212849)",
        "(-0.104143, 1.251421, -0.206447)",
        "(-0.103390, 1.253758, -0.199746)",
        "(-0.103045, 1.255257, -0.196349)",
        "(-0.102253, 1.258761, -0.189577)",
        "(-0.101585, 1.263239, -0.182971)",
        "(-0.101123, 1.268709, -0.176650)",
        "(-0.100649, 1.274678, -0.170257)",
        "(-0.100286, 1.277743, -0.166948)",
        "(-0.099512, 1.284124, -0.160344)",
        "(-0.098840, 1.291145, -0.153972)",
        "(-0.098265, 1.298836, -0.147910)",
        "(-0.097723, 1.306898, -0.142023)",
        "(-0.097411, 1.311007, -0.139124)",
        "(-0.096629, 1.319469, -0.133648)",
        "(-0.096045, 1.328677, -0.128779)",
        "(-0.095714, 1.338695, -0.124598)",
        "(-0.095164, 1.348996, -0.120903)",
        "(-0.094828, 1.354300, -0.119398)",
        "(-0.094283, 1.365418, -0.116941)",
        "(-0.093912, 1.377105, -0.115234)",
        "(-0.093497, 1.388904, -0.114182)",
        "(-0.093179, 1.400827, -0.113817)",
        "(-0.093221, 1.406905, -0.113895)",
        "(-0.093557, 1.418950, -0.114395)",
        "(-0.093908, 1.430569, -0.115349)",
        "(-0.094197, 1.441505, -0.116408)",
        "(-0.094255, 1.451621, -0.117632)",
        "(-0.094391, 1.456477, -0.118415)",
        "(-0.094970, 1.466034, -0.120259)",
        "(-0.095479, 1.474431, -0.122355)",
        "(-0.095429, 1.481860, -0.124518)",
        "(-0.095282, 1.488582, -0.127189)",
        "(-0.095208, 1.491851, -0.128665)",
        "(-0.095214, 1.497972, -0.131824)",
        "(-0.095266, 1.503536, -0.135315)",
        "(-0.095306, 1.508562, -0.139169)",
        "(-0.095553, 1.513186, -0.143560)",
        "(-0.095625, 1.515296, -0.146024)",
        "(-0.095781, 1.519228, -0.151180)",
        "(-0.096058, 1.522695, -0.156727)",
        "(-0.096536, 1.525683, -0.162621)",
        "(-0.097023, 1.528139, -0.168899)",
        "(-0.097227, 1.529117, -0.172183)",
        "(-0.097398, 1.530694, -0.178973)",
        "(-0.097628, 1.531792, -0.186024)",
        "(-0.097684, 1.532226, -0.193249)",
        "(-0.097492, 1.532074, -0.200663)",
        "(-0.097305, 1.531739, -0.204370)",
        "(-0.096627, 1.530630, -0.211922)",
        "(-0.095519, 1.528779, -0.219558)",
        "(-0.094182, 1.526195, -0.227710)",
        "(-0.093036, 1.523209, -0.235329)",
        "(-0.092447, 1.521430, -0.239042)",
        "(-0.091303, 1.517302, -0.246421)",
        "(-0.090130, 1.512405, -0.253620)",
        "(-0.088790, 1.506720, -0.260613)",
        "(-0.087556, 1.500558, -0.267426)",
        "(-0.087019, 1.497305, -0.270651)",
        "(-0.086023, 1.490498, -0.276745)",
        "(-0.085187, 1.483276, -0.282368)",
        "(-0.084400, 1.475748, -0.287447)",
        "(-0.083469, 1.467823, -0.292000)",
        "(-0.082945, 1.463681, -0.294142)",
        "(-0.081938, 1.455184, -0.298147)",
        "(-0.081136, 1.446529, -0.301716)",
        "(-0.080666, 1.437851, -0.304676)",
        "(-0.080203, 1.428937, -0.307005)",
        "(-0.079890, 1.424358, -0.307966)",
        "(-0.079336, 1.415223, -0.309686)",
        "(-0.078854, 1.406215, -0.311224)",
        "(-0.078531, 1.397286, -0.312452)",
        "(-0.078248, 1.388418, -0.313097)",
        "(-0.078096, 1.383969, -0.313236)",
        "(-0.078047, 1.375181, -0.313298)",
        "(-0.078108, 1.366656, -0.313215)",
        "(-0.078000, 1.358110, -0.312873)",
        "(-0.077688, 1.349430, -0.312044)",
        "(-0.077550, 1.345164, -0.311453)",
        "(-0.077408, 1.336903, -0.310026)",
        "(-0.077217, 1.328688, -0.308027)",
        "(-0.077093, 1.320699, -0.305505)",
        "(-0.077241, 1.313153, -0.302338)",
        "(-0.077399, 1.309546, -0.300520)",
        "(-0.077793, 1.302651, -0.296714)",
        "(-0.078258, 1.296226, -0.292501)",
        "(-0.078750, 1.289988, -0.287603)",
        "(-0.079153, 1.283932, -0.282148)",
        "(-0.079383, 1.281117, -0.279228)",
        "(-0.079905, 1.275754, -0.273298)",
        "(-0.080433, 1.270710, -0.267040)",
        "(-0.080936, 1.266008, -0.260444)",
        "(-0.081301, 1.261769, -0.253546)",
        "(-0.081451, 1.259907, -0.249991)",
        "(-0.081854, 1.256622, -0.242813)",
        "(-0.082150, 1.253819, -0.235468)",
        "(-0.082264, 1.251411, -0.227833)",
        "(-0.082236, 1.249478, -0.220122)",
        "(-0.082214, 1.248862, -0.216324)",
        "(-0.082138, 1.247958, -0.208805)",
        "(-0.081889, 1.247587, -0.201231)",
        "(-0.081397, 1.247829, -0.193754)",
        "(-0.080809, 1.248670, -0.186452)",
        "(-0.080558, 1.249408, -0.182955)",
        "(-0.080174, 1.251450, -0.176306)",
        "(-0.079863, 1.254153, -0.169975)",
        "(-0.079423, 1.257115, -0.163792)",
        "(-0.078962, 1.260416, -0.157948)",
        "(-0.078735, 1.262248, -0.155201)",
        "(-0.078170, 1.266044, -0.149891)",
        "(-0.077557, 1.270256, -0.144789)",
        "(-0.077038, 1.274948, -0.140002)",
        "(-0.076675, 1.280239, -0.135521)",
        "(-0.076546, 1.283109, -0.133395)",
        "(-0.076169, 1.289027, -0.129035)",
        "(-0.075837, 1.295662, -0.124875)",
        "(-0.075687, 1.303059, -0.121058)",
        "(-0.075558, 1.311062, -0.117195)",
        "(-0.075444, 1.314990, -0.115446)",
        "(-0.075255, 1.322986, -0.112205)",
        "(-0.075268, 1.331738, -0.109289)",
        "(-0.075394, 1.340953, -0.106773)",
        "(-0.075408, 1.350259, -0.104577)",
        "(-0.075413, 1.355020, -0.103535)",
        "(-0.075471, 1.364583, -0.101663)",
        "(-0.075555, 1.374244, -0.100166)",
        "(-0.075837, 1.383957, -0.099011)",
        "(-0.076073, 1.393430, -0.097894)",
        "(-0.076165, 1.398088, -0.097370)",
        "(-0.076396, 1.407371, -0.096422)",
        "(-0.076936, 1.416697, -0.095728)",
        "(-0.077571, 1.425954, -0.095363)",
        "(-0.078003, 1.434996, -0.095246)",
        "(-0.078064, 1.439411, -0.095233)",
        "(-0.078007, 1.448046, -0.095693)",
        "(-0.078029, 1.456663, -0.096920)",
        "(-0.078357, 1.465219, -0.098671)",
        "(-0.078774, 1.473459, -0.100951)",
        "(-0.078999, 1.477489, -0.102386)",
        "(-0.079601, 1.485296, -0.105607)",
        "(-0.080298, 1.492576, -0.109065)",
        "(-0.081295, 1.499412, -0.112846)",
        "(-0.082507, 1.505838, -0.117183)",
        "(-0.083130, 1.508795, -0.119549)",
        "(-0.084201, 1.514251, -0.124573)",
        "(-0.084978, 1.519034, -0.129992)",
        "(-0.085632, 1.523047, -0.135811)",
        "(-0.086157, 1.526372, -0.142025)",
        "(-0.086240, 1.527739, -0.145292)",
        "(-0.086194, 1.529901, -0.152052)",
        "(-0.086029, 1.531201, -0.159473)",
        "(-0.085678, 1.531648, -0.167400)",
        "(-0.085029, 1.531227, -0.175663)",
        "(-0.084683, 1.530673, -0.179933)",
        "(-0.084114, 1.529104, -0.188522)",
        "(-0.083392, 1.526865, -0.197251)",
        "(-0.082591, 1.524012, -0.206055)",
        "(-0.081653, 1.520303, -0.214737)",
        "(-0.081200, 1.518249, -0.219006)",
        "(-0.080252, 1.513548, -0.227310)",
        "(-0.079251, 1.508471, -0.235405)",
        "(-0.078245, 1.502868, -0.243073)",
        "(-0.077074, 1.496565, -0.250197)",
        "(-0.076500, 1.493082, -0.253518)",
        "(-0.075799, 1.486216, -0.260223)",
        "(-0.075219, 1.479033, -0.266718)",
        "(-0.074321, 1.471224, -0.272672)",
        "(-0.073284, 1.463031, -0.278087)",
        "(-0.072859, 1.458858, -0.280690)",
        "(-0.072325, 1.450569, -0.285630)",
        "(-0.071962, 1.442188, -0.289784)",
        "(-0.071363, 1.433398, -0.293014)",
        "(-0.070928, 1.424559, -0.295670)",
        "(-0.070784, 1.420272, -0.296737)",
        "(-0.070554, 1.411716, -0.298145)",
        "(-0.070379, 1.403160, -0.298842)",
        "(-0.070508, 1.394918, -0.299133)",
        "(-0.070677, 1.386935, -0.299063)",
        "(-0.070680, 1.382944, -0.298722)",
        "(-0.070686, 1.374887, -0.297603)",
        "(-0.070935, 1.366853, -0.296021)",
        "(-0.071112, 1.358664, -0.294013)",
        "(-0.071216, 1.350328, -0.291512)",
        "(-0.071138, 1.346064, -0.289994)",
        "(-0.071047, 1.337412, -0.286362)",
        "(-0.071173, 1.328524, -0.282019)",
        "(-0.071576, 1.320522, -0.277663)",
        "(-0.071888, 1.312492, -0.272793)",
        "(-0.071947, 1.308415, -0.270096)",
        "(-0.072209, 1.300581, -0.264671)",
        "(-0.072448, 1.293256, -0.259098)",
        "(-0.072797, 1.286492, -0.253201)",
        "(-0.073219, 1.280499, -0.247019)",
        "(-0.073364, 1.277830, -0.243898)",
        "(-0.073494, 1.272987, -0.237639)",
        "(-0.073182, 1.268644, -0.231333)",
        "(-0.072757, 1.265047, -0.224754)",
        "(-0.072509, 1.262451, -0.217912)",
        "(-0.072369, 1.261485, -0.214550)",
        "(-0.072026, 1.260167, -0.208142)",
        "(-0.071540, 1.259617, -0.201912)",
        "(-0.071076, 1.259618, -0.195278)",
        "(-0.070789, 1.260243, -0.188234)",
        "(-0.070764, 1.260808, -0.184573)",
        "(-0.070740, 1.262248, -0.177272)",
        "(-0.070659, 1.264206, -0.170261)",
        "(-0.070742, 1.267065, -0.163474)",
        "(-0.071028, 1.270691, -0.156822)",
        "(-0.071112, 1.272731, -0.153597)",
        "(-0.071172, 1.277116, -0.147296)",
        "(-0.071164, 1.282230, -0.141410)",
        "(-0.071344, 1.288085, -0.136042)",
        "(-0.071527, 1.294585, -0.131189)",
        "(-0.071601, 1.298072, -0.128943)",
        "(-0.071590, 1.305291, -0.124784)",
        "(-0.071755, 1.313240, -0.121366)",
        "(-0.071962, 1.321525, -0.118459)",
        "(-0.071803, 1.329730, -0.115982)",
        "(-0.071678, 1.333867, -0.114870)",
        "(-0.071657, 1.342495, -0.113092)",
        "(-0.071877, 1.351431, -0.111826)",
        "(-0.071967, 1.360225, -0.110812)",
        "(-0.071999, 1.368880, -0.110107)",
        "(-0.072012, 1.373153, -0.109846)",
        "(-0.072043, 1.381624, -0.109410)",
        "(-0.072316, 1.390160, -0.109209)",
        "(-0.072721, 1.398671, -0.109183)",
        "(-0.073204, 1.407077, -0.109288)",
        "(-0.073421, 1.411195, -0.109376)",
        "(-0.073916, 1.419424, -0.109740)",
        "(-0.074589, 1.427720, -0.110357)",
        "(-0.075295, 1.435762, -0.111075)",
        "(-0.075861, 1.443444, -0.111860)",
        "(-0.076164, 1.447169, -0.112440)",
        "(-0.076827, 1.454637, -0.113843)",
        "(-0.077574, 1.461937, -0.115575)",
        "(-0.078399, 1.469220, -0.118053)",
        "(-0.079519, 1.476542, -0.121158)",
        "(-0.080297, 1.480161, -0.122882)",
        "(-0.081971, 1.487138, -0.126582)",
        "(-0.083683, 1.493761, -0.130784)",
        "(-0.085522, 1.500044, -0.135641)",
        "(-0.087473, 1.505955, -0.141058)",
        "(-0.088503, 1.508700, -0.143993)",
        "(-0.090301, 1.513644, -0.150103)",
        "(-0.091765, 1.517714, -0.156588)",
        "(-0.093143, 1.520904, -0.163494)",
        "(-0.094593, 1.523388, -0.170735)",
        "(-0.095283, 1.524320, -0.174581)",
        "(-0.096363, 1.525525, -0.182397)",
        "(-0.097064, 1.525819, -0.190305)",
        "(-0.097284, 1.524908, -0.198417)",
        "(-0.097279, 1.523252, -0.206373)",
        "(-0.097135, 1.522088, -0.210376)",
        "(-0.096685, 1.519260, -0.218393)",
        "(-0.096049, 1.515617, -0.226135)",
        "(-0.095368, 1.511241, -0.233554)",
        "(-0.094743, 1.506210, -0.240728)",
        "(-0.094470, 1.503439, -0.244219)",
        "(-0.093906, 1.497459, -0.250989)",
        "(-0.093283, 1.490848, -0.257117)",
        "(-0.092629, 1.483617, -0.262619)",
        "(-0.091872, 1.475691, -0.267514)",
        "(-0.091586, 1.471521, -0.269672)",
        "(-0.091116, 1.462873, -0.273532)",
        "(-0.090567, 1.453865, -0.276882)",
        "(-0.090087, 1.444758, -0.279571)",
        "(-0.089735, 1.435549, -0.281370)",
        "(-0.089527, 1.430899, -0.282168)",
        "(-0.089047, 1.421513, -0.283213)",
        "(-0.088582, 1.412173, -0.283872)",
        "(-0.088213, 1.402957, -0.284049)",
        "(-0.087970, 1.393889, -0.283519)",
        "(-0.087918, 1.389362, -0.282969)",
        "(-0.088023, 1.380543, -0.281629)",
        "(-0.088315, 1.371991, -0.280043)",
        "(-0.088683, 1.363438, -0.278247)",
        "(-0.089029, 1.354972, -0.275997)",
        "(-0.089140, 1.350769, -0.274666)",
        "(-0.089209, 1.342288, -0.271899)",
        "(-0.089267, 1.333970, -0.268991)",
        "(-0.089429, 1.326036, -0.265836)",
        "(-0.089714, 1.318401, -0.262420)",
        "(-0.089919, 1.314797, -0.260564)",
        "(-0.090275, 1.307788, -0.256602)",
        "(-0.090618, 1.301123, -0.252420)",
        "(-0.091014, 1.294807, -0.248072)",
        "(-0.091452, 1.288873, -0.243262)",
        "(-0.091788, 1.286150, -0.240742)",
        "(-0.092497, 1.280931, -0.235788)",
        "(-0.093158, 1.276127, -0.230753)",
        "(-0.093760, 1.271758, -0.225588)",
        "(-0.094051, 1.267864, -0.220320)",
        "(-0.094154, 1.266135, -0.217683)",
        "(-0.094379, 1.263196, -0.212392)",
        "(-0.094622, 1.260999, -0.207094)",
        "(-0.094733, 1.259242, -0.201664)",
        "(-0.094636, 1.257930, -0.195783)",
        "(-0.094557, 1.257433, -0.192621)",
        "(-0.094435, 1.257000, -0.186120)",
        "(-0.094546, 1.257555, -0.179653)",
        "(-0.094556, 1.258554, -0.173035)",
        "(-0.094336, 1.259932, -0.166278)",
        "(-0.094176, 1.260818, -0.162954)",
        "(-0.093774, 1.262852, -0.156473)",
        "(-0.093487, 1.265496, -0.150328)",
        "(-0.093390, 1.268871, -0.144597)",
        "(-0.093086, 1.272629, -0.139214)",
        "(-0.092874, 1.274734, -0.136690)",
        "(-0.092616, 1.279553, -0.131848)",
        "(-0.092514, 1.285010, -0.127180)",
        "(-0.092352, 1.290936, -0.122739)",
        "(-0.092204, 1.297512, -0.118790)",
        "(-0.092077, 1.301063, -0.116956)",
        "(-0.091755, 1.308430, -0.113334)",
        "(-0.091519, 1.316352, -0.109993)",
        "(-0.091617, 1.324913, -0.106986)",
        "(-0.091413, 1.333841, -0.104228)",
        "(-0.091262, 1.338034, -0.103071)",
        "(-0.090917, 1.346556, -0.100904)",
        "(-0.090702, 1.355478, -0.099104)",
        "(-0.090735, 1.364796, -0.097776)",
        "(-0.090678, 1.373998, -0.096523)",
        "(-0.090532, 1.378506, -0.095986)",
        "(-0.090318, 1.387662, -0.095236)",
        "(-0.090256, 1.396950, -0.094924)",
        "(-0.090323, 1.406204, -0.094975)",
        "(-0.090313, 1.415290, -0.095446)",
        "(-0.090300, 1.419710, -0.095825)",
        "(-0.090576, 1.428526, -0.096746)",
        "(-0.091316, 1.437413, -0.098070)",
        "(-0.091998, 1.446112, -0.099522)",
        "(-0.092521, 1.454502, -0.101065)",
        "(-0.092782, 1.458687, -0.101984)",
        "(-0.093454, 1.467153, -0.104016)",
        "(-0.094317, 1.475536, -0.106280)",
        "(-0.095128, 1.483676, -0.108881)",
        "(-0.095922, 1.491519, -0.111833)",
        "(-0.096370, 1.495378, -0.113509)",
        "(-0.097481, 1.502918, -0.117304)",
        "(-0.098773, 1.510013, -0.121621)",
        "(-0.099949, 1.516342, -0.126423)",
        "(-0.100849, 1.521898, -0.131722)",
        "(-0.101170, 1.524418, -0.134657)",
        "(-0.101773, 1.529012, -0.141014)",
        "(-0.102480, 1.532957, -0.148098)",
        "(-0.103100, 1.536075, -0.155657)",
        "(-0.103645, 1.538541, -0.163496)",
        "(-0.103912, 1.539399, -0.167677)",
        "(-0.104417, 1.540694, -0.176081)",
        "(-0.104865, 1.541201, -0.184538)",
        "(-0.105141, 1.541004, -0.193140)",
        "(-0.105071, 1.539884, -0.201676)",
        "(-0.105008, 1.538972, -0.205934)",
        "(-0.104852, 1.536670, -0.214477)",
        "(-0.104581, 1.533529, -0.222794)",
        "(-0.104190, 1.529521, -0.230683)",
        "(-0.103814, 1.524711, -0.237926)",
        "(-0.103574, 1.521974, -0.241316)",
        "(-0.103017, 1.516045, -0.247852)",
        "(-0.102287, 1.509378, -0.253857)",
        "(-0.101657, 1.502152, -0.259073)",
        "(-0.100921, 1.494185, -0.263477)",
        "(-0.100590, 1.490020, -0.265615)",
        "(-0.100111, 1.481481, -0.269791)",
        "(-0.099845, 1.472280, -0.273604)",
        "(-0.099774, 1.462465, -0.276946)",
        "(-0.099783, 1.452394, -0.279639)",
        "(-0.099719, 1.447111, -0.280590)",
        "(-0.099413, 1.436416, -0.282535)",
        "(-0.099047, 1.425622, -0.284206)",
        "(-0.098728, 1.414959, -0.285839)",
        "(-0.098439, 1.404374, -0.287227)",
        "(-0.098299, 1.399184, -0.287719)",
        "(-0.097913, 1.388966, -0.288229)",
        "(-0.097410, 1.378868, -0.288160)",
        "(-0.097203, 1.369090, -0.287540)",
        "(-0.097252, 1.359661, -0.286153)",
        "(-0.097230, 1.354993, -0.285118)",
        "(-0.097088, 1.345700, -0.282828)",
        "(-0.096818, 1.336528, -0.280336)",
        "(-0.096531, 1.327481, -0.277751)",
        "(-0.096248, 1.318565, -0.274852)",
        "(-0.096022, 1.314132, -0.273118)",
        "(-0.095574, 1.305193, -0.269331)",
        "(-0.095587, 1.297642, -0.265658)",
        "(-0.095720, 1.290790, -0.261761)",
        "(-0.095679, 1.284072, -0.257525)",
        "(-0.095622, 1.280818, -0.255309)",
        "(-0.095450, 1.274600, -0.250740)",
        "(-0.095419, 1.269112, -0.246055)",
        "(-0.095628, 1.264409, -0.241085)",
        "(-0.095621, 1.260222, -0.235866)",
        "(-0.095555, 1.258371, -0.233210)",
        "(-0.095443, 1.255171, -0.227969)",
        "(-0.095358, 1.252582, -0.222590)",
        "(-0.095228, 1.250488, -0.216935)",
        "(-0.095140, 1.248918, -0.211178)",
        "(-0.095106, 1.248354, -0.208369)",
        "(-0.095090, 1.247522, -0.202824)",
        "(-0.094927, 1.246882, -0.197199)",
        "(-0.094711, 1.246430, -0.191377)",
        "(-0.094391, 1.246148, -0.185477)",
        "(-0.094299, 1.246189, -0.182558)",
        "(-0.094095, 1.246456, -0.176752)",
        "(-0.093698, 1.246890, -0.170846)",
        "(-0.093182, 1.247666, -0.164906)",
        "(-0.092751, 1.249145, -0.159106)",
        "(-0.092612, 1.250169, -0.156226)",
        "(-0.092309, 1.252461, -0.150344)",
        "(-0.092005, 1.255206, -0.144292)",
        "(-0.091674, 1.258335, -0.138335)",
        "(-0.091420, 1.262074, -0.132538)",
        "(-0.091310, 1.264102, -0.129678)",
        "(-0.091140, 1.268538, -0.124006)",
        "(-0.090987, 1.273493, -0.118606)",
        "(-0.090858, 1.279156, -0.113588)",
        "(-0.090803, 1.285535, -0.108825)",
        "(-0.090736, 1.288914, -0.106557)",
        "(-0.090578, 1.296468, -0.102477)",
        "(-0.090249, 1.304749, -0.098967)",
        "(-0.089639, 1.313698, -0.096023)",
        "(-0.088971, 1.323292, -0.093534)",
        "(-0.088633, 1.328275, -0.092405)",
        "(-0.088073, 1.338638, -0.090349)",
        "(-0.087492, 1.349341, -0.088532)",
        "(-0.086830, 1.360434, -0.087286)",
        "(-0.086341, 1.372054, -0.086649)",
        "(-0.086121, 1.377911, -0.086457)",
        "(-0.085775, 1.389703, -0.086337)",
        "(-0.085377, 1.401335, -0.086651)",
        "(-0.085081, 1.412956, -0.087491)",
        "(-0.085299, 1.424644, -0.088885)",
        "(-0.085568, 1.430427, -0.089727)",
        "(-0.086252, 1.441599, -0.091721)",
        "(-0.086740, 1.452039, -0.094105)",
        "(-0.087391, 1.462046, -0.096772)",
        "(-0.088524, 1.471613, -0.099986)",
        "(-0.089165, 1.476082, -0.101780)",
        "(-0.090151, 1.484237, -0.105573)",
        "(-0.091013, 1.491563, -0.109808)",
        "(-0.091929, 1.498095, -0.114495)",
        "(-0.092568, 1.503657, -0.119718)",
        "(-0.092720, 1.506062, -0.122592)",
        "(-0.092911, 1.510320, -0.128853)",
        "(-0.093253, 1.513644, -0.135562)",
        "(-0.093636, 1.516002, -0.142505)",
        "(-0.094105, 1.517535, -0.149826)",
        "(-0.094324, 1.517964, -0.153687)",
        "(-0.094565, 1.518229, -0.161530)",
        "(-0.094721, 1.517653, -0.169474)",
        "(-0.094714, 1.516146, -0.177638)",
        "(-0.094186, 1.513687, -0.185384)",
        "(-0.093725, 1.512038, -0.189109)",
        "(-0.092695, 1.508150, -0.196699)",
        "(-0.091750, 1.503671, -0.204320)",
        "(-0.090779, 1.498753, -0.211818)",
        "(-0.089751, 1.493054, -0.218978)",
        "(-0.089211, 1.489968, -0.222399)",
        "(-0.088052, 1.483322, -0.228788)",
        "(-0.086854, 1.476173, -0.234685)",
        "(-0.085978, 1.468814, -0.240116)",
        "(-0.085198, 1.461113, -0.245041)",
        "(-0.084729, 1.457082, -0.247267)",
        "(-0.083764, 1.448768, -0.251418)",
        "(-0.082764, 1.440373, -0.255392)",
        "(-0.081860, 1.432068, -0.259126)",
        "(-0.080942, 1.423467, -0.262183)",
        "(-0.080482, 1.419048, -0.263514)",
        "(-0.079676, 1.410260, -0.266267)",
        "(-0.078921, 1.401473, -0.268755)",
        "(-0.078160, 1.392541, -0.270698)",
        "(-0.077813, 1.383680, -0.271976)",
        "(-0.077857, 1.379310, -0.272423)",
        "(-0.077887, 1.370359, -0.273172)",
        "(-0.077848, 1.360933, -0.273890)",
        "(-0.077524, 1.351077, -0.274121)",
        "(-0.077104, 1.340926, -0.273601)",
        "(-0.076906, 1.335723, -0.273120)",
        "(-0.076596, 1.325081, -0.271954)",
        "(-0.076141, 1.313910, -0.270333)",
        "(-0.075567, 1.302649, -0.268207)",
        "(-0.075182, 1.291634, -0.265498)",
        "(-0.075094, 1.286211, -0.263820)",
        "(-0.075190, 1.275650, -0.259848)",
        "(-0.075626, 1.265714, -0.254987)",
        "(-0.075888, 1.256070, -0.249525)",
        "(-0.076190, 1.247261, -0.243268)",
        "(-0.076388, 1.243244, -0.239981)",
        "(-0.076812, 1.235790, -0.233156)",
        "(-0.077224, 1.229069, -0.225974)",
        "(-0.077644, 1.223394, -0.218386)",
        "(-0.078056, 1.218525, -0.210403)",
        "(-0.078225, 1.216541, -0.206207)",
        "(-0.078309, 1.212897, -0.197861)",
        "(-0.078304, 1.210129, -0.189522)",
        "(-0.078343, 1.208588, -0.181034)",
        "(-0.078411, 1.207834, -0.172426)",
        "(-0.078450, 1.207720, -0.168083)",
        "(-0.078468, 1.208311, -0.159476)",
        "(-0.078308, 1.209841, -0.151199)",
        "(-0.078070, 1.212329, -0.143037)",
        "(-0.077946, 1.215653, -0.135216)",
        "(-0.077935, 1.218054, -0.131637)",
        "(-0.077843, 1.223112, -0.124637)",
        "(-0.077414, 1.228797, -0.118016)",
        "(-0.076740, 1.235429, -0.112056)",
        "(-0.076170, 1.242933, -0.106517)",
        "(-0.075818, 1.246887, -0.103803)",
        "(-0.075176, 1.255532, -0.098786)",
        "(-0.074491, 1.265190, -0.094477)",
        "(-0.073871, 1.275627, -0.090528)",
        "(-0.073242, 1.286613, -0.087163)",
        "(-0.072838, 1.292248, -0.085733)",
        "(-0.072095, 1.303891, -0.083369)",
        "(-0.071417, 1.315970, -0.081605)",
        "(-0.070684, 1.328231, -0.080244)",
        "(-0.070231, 1.340790, -0.079371)",
        "(-0.070077, 1.347559, -0.079201)",
        "(-0.069658, 1.359666, -0.079277)",
        "(-0.069036, 1.371761, -0.079914)",
        "(-0.068801, 1.384193, -0.081112)",
        "(-0.068729, 1.396657, -0.082910)",
        "(-0.068727, 1.402766, -0.083995)",
        "(-0.068834, 1.414724, -0.086429)",
        "(-0.069307, 1.426352, -0.089338)",
        "(-0.070187, 1.437516, -0.092846)",
        "(-0.071048, 1.448040, -0.096944)",
        "(-0.071492, 1.453048, -0.099239)",
        "(-0.072440, 1.462702, -0.104260)",
        "(-0.073563, 1.471761, -0.109591)",
        "(-0.074719, 1.480197, -0.115363)",
        "(-0.076024, 1.488063, -0.121544)",
        "(-0.076737, 1.491731, -0.124815)",
        "(-0.078098, 1.498641, -0.131635)",
        "(-0.079541, 1.504644, -0.138836)",
        "(-0.081677, 1.512166, -0.150471)",
        "(-0.081677, 1.512166, -0.150471)",
        "(-0.083009, 1.516114, -0.158457)",
        "(-0.084161, 1.518781, -0.166490)",
        "(-0.085360, 1.520615, -0.174791)",
        "(-0.086647, 1.521683, -0.183137)",
        "(-0.087892, 1.521661, -0.191055)",
        "(-0.088454, 1.521213, -0.194908)",
        "(-0.089509, 1.519774, -0.202510)",
        "(-0.090444, 1.517501, -0.210077)",
        "(-0.091365, 1.514443, -0.217738)",
        "(-0.092034, 1.510435, -0.225194)",
        "(-0.092157, 1.507995, -0.228829)",
        "(-0.092314, 1.502599, -0.235937)",
        "(-0.092483, 1.496461, -0.242953)",
        "(-0.092596, 1.489765, -0.249869)",
        "(-0.092464, 1.482477, -0.256418)",
        "(-0.092315, 1.478515, -0.259455)",
        "(-0.092201, 1.470437, -0.265306)",
        "(-0.092435, 1.462384, -0.270938)",
        "(-0.092607, 1.453930, -0.275751)",
        "(-0.092941, 1.445140, -0.279808)",
        "(-0.093191, 1.440670, -0.281598)",
        "(-0.093715, 1.431745, -0.284993)",
        "(-0.094148, 1.422800, -0.288326)",
        "(-0.094324, 1.413722, -0.291330)",
        "(-0.094319, 1.404638, -0.293839)",
        "(-0.094287, 1.400145, -0.294815)",
        "(-0.094335, 1.391221, -0.296381)",
        "(-0.094425, 1.382335, -0.297592)",
        "(-0.094367, 1.373441, -0.298075)",
        "(-0.094480, 1.364848, -0.298129)",
        "(-0.094624, 1.360662, -0.297952)",
        "(-0.094821, 1.352237, -0.297237)",
        "(-0.095038, 1.343761, -0.295999)",
        "(-0.095193, 1.335198, -0.294409)",
        "(-0.095431, 1.326772, -0.292505)",
        "(-0.095552, 1.322536, -0.291379)",
        "(-0.095732, 1.313922, -0.288734)",
        "(-0.095892, 1.305225, -0.285682)",
        "(-0.096183, 1.296759, -0.282408)",
        "(-0.096615, 1.288580, -0.278806)",
        "(-0.096776, 1.284482, -0.276777)",
        "(-0.096898, 1.276309, -0.272411)",
        "(-0.097187, 1.268701, -0.267789)",
        "(-0.097644, 1.261545, -0.262875)",
        "(-0.098230, 1.254779, -0.257431)",
        "(-0.098512, 1.251576, -0.254534)",
        "(-0.099181, 1.245554, -0.248163)",
        "(-0.099890, 1.240724, -0.241785)",
        "(-0.100578, 1.236740, -0.235297)",
        "(-0.101240, 1.233398, -0.228426)",
        "(-0.101483, 1.231949, -0.224882)",
        "(-0.102127, 1.229749, -0.217583)",
        "(-0.102742, 1.228438, -0.210114)",
        "(-0.103082, 1.227853, -0.202522)",
        "(-0.103386, 1.228145, -0.194718)",
        "(-0.103484, 1.228656, -0.190865)",
        "(-0.103454, 1.230252, -0.183307)",
        "(-0.103253, 1.232739, -0.175902)",
        "(-0.102851, 1.236256, -0.168750)",
        "(-0.102310, 1.240407, -0.161816)",
        "(-0.101955, 1.242763, -0.158431)",
        "(-0.101231, 1.248009, -0.151818)",
        "(-0.100346, 1.253902, -0.145428)",
        "(-0.099399, 1.260468, -0.139451)",
        "(-0.098216, 1.267457, -0.133894)",
        "(-0.097613, 1.271191, -0.131329)",
        "(-0.096386, 1.278976, -0.126674)",
        "(-0.095063, 1.287090, -0.122469)",
        "(-0.093807, 1.295609, -0.118756)",
        "(-0.092612, 1.304636, -0.115584)",
        "(-0.091979, 1.309236, -0.114239)",
        "(-0.090558, 1.318478, -0.111894)",
        "(-0.089041, 1.327692, -0.110005)",
        "(-0.087513, 1.337024, -0.108712)",
        "(-0.086153, 1.346622, -0.108142)",
        "(-0.085547, 1.351500, -0.108083)",
        "(-0.084454, 1.361274, -0.108126)",
        "(-0.083268, 1.370777, -0.108410)",
        "(-0.082123, 1.380258, -0.109155)",
        "(-0.081134, 1.389752, -0.110384)",
        "(-0.080641, 1.394429, -0.111102)",
        "(-0.079759, 1.403729, -0.112827)",
        "(-0.079157, 1.412987, -0.114870)",
        "(-0.078802, 1.422119, -0.117114)",
        "(-0.078775, 1.431040, -0.119596)",
        "(-0.078748, 1.435355, -0.120875)",
        "(-0.078785, 1.443837, -0.123560)",
        "(-0.078847, 1.451974, -0.126674)",
        "(-0.078895, 1.459802, -0.130087)",
        "(-0.079159, 1.467511, -0.133940)",
        "(-0.079496, 1.471237, -0.136210)",
        "(-0.080289, 1.478617, -0.140813)",
        "(-0.081291, 1.485516, -0.145781)",
        "(-0.082505, 1.492116, -0.150961)",
        "(-0.083944, 1.498256, -0.156568)",
        "(-0.084689, 1.501206, -0.159470)",
        "(-0.086231, 1.506722, -0.165662)",
        "(-0.088041, 1.511765, -0.172270)",
        "(-0.089921, 1.516191, -0.179185)",
        "(-0.091683, 1.519908, -0.186386)",
        "(-0.092479, 1.521395, -0.190096)",
        "(-0.094121, 1.523902, -0.197801)",
        "(-0.095796, 1.525695, -0.205899)",
        "(-0.097309, 1.526647, -0.213955)",
        "(-0.098539, 1.526776, -0.222105)",
        "(-0.099026, 1.526483, -0.226288)",
        "(-0.099787, 1.525381, -0.234565)",
        "(-0.100270, 1.523358, -0.242531)",
        "(-0.100426, 1.520335, -0.250333)",
        "(-0.100375, 1.516396, -0.257943)",
        "(-0.100308, 1.514024, -0.261561)",
        "(-0.100116, 1.508571, -0.268387)",
        "(-0.099760, 1.502107, -0.274677)",
        "(-0.099122, 1.494423, -0.280555)",
        "(-0.098172, 1.486181, -0.285626)",
        "(-0.097499, 1.481587, -0.287873)",
        "(-0.095641, 1.471611, -0.291779)",
        "(-0.093711, 1.460955, -0.295118)",
        "(-0.092283, 1.450527, -0.298085)",
        "(-0.090853, 1.440129, -0.300422)",
        "(-0.090039, 1.434878, -0.301180)",
        "(-0.088544, 1.424476, -0.302136)",
        "(-0.087403, 1.414580, -0.302687)",
        "(-0.086435, 1.405118, -0.302807)",
        "(-0.085498, 1.395924, -0.302133)",
        "(-0.084988, 1.391369, -0.301450)",
        "(-0.084122, 1.382572, -0.299981)",
        "(-0.083482, 1.374344, -0.298499)",
        "(-0.083090, 1.366607, -0.296868)",
        "(-0.082811, 1.359060, -0.294817)",
        "(-0.082640, 1.355292, -0.293500)",
        "(-0.082111, 1.347683, -0.290505)",
        "(-0.081576, 1.340331, -0.287351)",
        "(-0.081447, 1.333509, -0.284111)",
        "(-0.081206, 1.326706, -0.280413)",
        "(-0.081054, 1.323333, -0.278406)",
        "(-0.080896, 1.316810, -0.274373)",
        "(-0.081033, 1.310599, -0.270218)",
        "(-0.081514, 1.304618, -0.265560)",
        "(-0.081807, 1.298586, -0.260505)",
        "(-0.082009, 1.295700, -0.257899)",
        "(-0.082557, 1.290312, -0.252780)",
        "(-0.083271, 1.285437, -0.247543)",
        "(-0.083799, 1.280721, -0.241928)",
        "(-0.084173, 1.276101, -0.235827)",
        "(-0.084398, 1.273962, -0.232714)",
        "(-0.085114, 1.270217, -0.226668)",
        "(-0.086035, 1.266889, -0.220504)",
        "(-0.087000, 1.263583, -0.213823)",
        "(-0.087928, 1.260397, -0.206699)",
        "(-0.088411, 1.259000, -0.203114)",
        "(-0.089527, 1.256682, -0.195927)",
        "(-0.090661, 1.254961, -0.188562)",
        "(-0.091650, 1.253819, -0.181095)",
        "(-0.092456, 1.253288, -0.173758)",
        "(-0.092835, 1.253316, -0.170145)",
        "(-0.093453, 1.253642, -0.162890)",
        "(-0.093819, 1.254580, -0.155631)",
        "(-0.094121, 1.256219, -0.148517)",
        "(-0.094416, 1.258835, -0.141582)",
        "(-0.094487, 1.260282, -0.138088)",
        "(-0.094479, 1.263827, -0.131275)",
        "(-0.094529, 1.268482, -0.124752)",
        "(-0.094552, 1.273815, -0.118460)",
        "(-0.094459, 1.279923, -0.112494)",
        "(-0.094315, 1.283274, -0.109690)",
        "(-0.094020, 1.290507, -0.104475)",
        "(-0.093790, 1.298394, -0.099613)",
        "(-0.093638, 1.306871, -0.095211)",
        "(-0.093382, 1.315838, -0.091448)",
        "(-0.093234, 1.320613, -0.089854)",
        "(-0.092977, 1.330612, -0.087029)",
        "(-0.092700, 1.340809, -0.084369)",
        "(-0.092530, 1.351305, -0.082151)",
        "(-0.092345, 1.362101, -0.080635)",
        "(-0.092206, 1.367564, -0.080109)",
        "(-0.091855, 1.378571, -0.079520)",
        "(-0.091438, 1.389486, -0.079371)",
        "(-0.091297, 1.400320, -0.079647)",
        "(-0.091322, 1.411310, -0.080412)",
        "(-0.091394, 1.416427, -0.080911)",
        "(-0.091399, 1.425976, -0.082223)",
        "(-0.091417, 1.435445, -0.083969)",
        "(-0.091697, 1.444768, -0.086208)",
        "(-0.092341, 1.453674, -0.089078)",
        "(-0.092765, 1.457936, -0.090679)",
        "(-0.093461, 1.465946, -0.094148)",
        "(-0.094025, 1.473181, -0.098091)",
        "(-0.094709, 1.479754, -0.102572)",
        "(-0.095531, 1.485866, -0.107743)",
        "(-0.095944, 1.488715, -0.110604)",
        "(-0.096856, 1.494076, -0.116735)",
        "(-0.097689, 1.498899, -0.123399)",
        "(-0.098374, 1.503154, -0.130529)",
        "(-0.099152, 1.506997, -0.138224)",
        "(-0.099610, 1.508783, -0.142275)",
        "(-0.100414, 1.511816, -0.150415)",
        "(-0.101033, 1.513931, -0.158622)",
        "(-0.101626, 1.515287, -0.167047)",
        "(-0.102363, 1.516110, -0.175709)",
        "(-0.102752, 1.516275, -0.180043)",
        "(-0.103366, 1.516091, -0.188750)",
        "(-0.103854, 1.515238, -0.197378)",
        "(-0.104248, 1.513834, -0.205904)",
        "(-0.104605, 1.511943, -0.214346)",
        "(-0.104782, 1.510785, -0.218507)",
        "(-0.104978, 1.507936, -0.226555)",
        "(-0.104960, 1.504343, -0.234215)",
        "(-0.104801, 1.500058, -0.241699)",
        "(-0.104661, 1.495103, -0.248852)",
        "(-0.104550, 1.492379, -0.252338)",
        "(-0.104271, 1.486152, -0.259125)",
        "(-0.103949, 1.479277, -0.265685)",
        "(-0.103396, 1.471231, -0.271612)",
        "(-0.102509, 1.462333, -0.276867)",
        "(-0.102015, 1.457647, -0.279245)",
        "(-0.101209, 1.448158, -0.283612)",
        "(-0.100448, 1.438179, -0.287347)",
        "(-0.099542, 1.427684, -0.290033)",
        "(-0.098773, 1.417112, -0.291744)",
        "(-0.098495, 1.411837, -0.292305)",
        "(-0.098162, 1.401390, -0.293065)",
        "(-0.098003, 1.391045, -0.293183)",
        "(-0.097879, 1.380777, -0.292478)",
        "(-0.097743, 1.370480, -0.291164)",
        "(-0.097677, 1.365527, -0.290326)",
        "(-0.097218, 1.355618, -0.288258)",
        "(-0.096940, 1.345996, -0.285312)",
        "(-0.097248, 1.337139, -0.282022)",
        "(-0.097577, 1.328830, -0.278377)",
        "(-0.097637, 1.324767, -0.276441)",
        "(-0.097891, 1.317032, -0.272539)",
        "(-0.098157, 1.309842, -0.268224)",
        "(-0.098275, 1.299655, -0.260822)",
        "(-0.098275, 1.299655, -0.260822)",
        "(-0.098394, 1.293491, -0.255670)",
        "(-0.098574, 1.287850, -0.250284)",
        "(-0.098538, 1.282419, -0.244478)",
        "(-0.098585, 1.277383, -0.238069)",
        "(-0.099444, 1.273298, -0.231205)",
        "(-0.100063, 1.271792, -0.227776)",
        "(-0.100917, 1.268714, -0.220527)",
        "(-0.101453, 1.265951, -0.212841)",
        "(-0.101530, 1.263730, -0.205258)",
        "(-0.101558, 1.262250, -0.197697)",
        "(-0.101605, 1.261787, -0.193826)",
        "(-0.101853, 1.261367, -0.185768)",
        "(-0.102260, 1.261696, -0.178235)",
        "(-0.102481, 1.262256, -0.170526)",
        "(-0.102664, 1.263057, -0.162555)",
        "(-0.102721, 1.263583, -0.158578)",
        "(-0.103017, 1.265016, -0.150678)",
        "(-0.103476, 1.266875, -0.142828)",
        "(-0.103891, 1.269093, -0.135010)",
        "(-0.104171, 1.271803, -0.127624)",
        "(-0.104343, 1.273675, -0.124247)",
        "(-0.104809, 1.277933, -0.117777)",
        "(-0.105089, 1.282761, -0.111664)",
        "(-0.105314, 1.288289, -0.105760)",
        "(-0.105509, 1.294609, -0.100342)",
        "(-0.105622, 1.298149, -0.097922)",
        "(-0.105775, 1.305717, -0.093503)",
        "(-0.105932, 1.313993, -0.089619)",
        "(-0.105789, 1.322462, -0.086006)",
        "(-0.105304, 1.331106, -0.082721)",
        "(-0.105090, 1.335651, -0.081353)",
        "(-0.104676, 1.344929, -0.079011)",
        "(-0.104104, 1.354437, -0.077275)",
        "(-0.103316, 1.364017, -0.075975)",
        "(-0.102386, 1.373541, -0.075109)",
        "(-0.101973, 1.378422, -0.074991)",
        "(-0.101291, 1.388403, -0.075367)",
        "(-0.100622, 1.398488, -0.076333)",
        "(-0.099838, 1.408457, -0.077783)",
        "(-0.098993, 1.418274, -0.079726)",
        "(-0.098639, 1.423179, -0.080906)",
        "(-0.098201, 1.432998, -0.083703)",
        "(-0.097993, 1.442689, -0.086995)",
        "(-0.097607, 1.451857, -0.090660)",
        "(-0.097041, 1.460420, -0.094642)",
        "(-0.096804, 1.464512, -0.096812)",
        "(-0.096596, 1.472422, -0.101535)",
        "(-0.096464, 1.479747, -0.106804)",
        "(-0.096326, 1.486340, -0.112445)",
        "(-0.096145, 1.492316, -0.118603)",
        "(-0.096084, 1.494942, -0.121873)",
        "(-0.096147, 1.499649, -0.128612)",
        "(-0.096302, 1.503768, -0.135625)",
        "(-0.096573, 1.507311, -0.142941)",
        "(-0.097110, 1.510183, -0.150472)",
        "(-0.097370, 1.511390, -0.154329)",
        "(-0.097652, 1.513198, -0.162341)",
        "(-0.097728, 1.514440, -0.170597)"
    ],
    "leftHandPositions": [
        "(-0.260685, 1.216708, 0.144258)",
        "(-0.261932, 1.220554, 0.146994)",
        "(-0.262630, 1.222442, 0.148430)",
        "(-0.263386, 1.226277, 0.151477)",
        "(-0.264106, 1.229700, 0.153957)",
        "(-0.264932, 1.232763, 0.156022)",
        "(-0.265395, 1.235476, 0.157642)",
        "(-0.266016, 1.237843, 0.158731)",
        "(-0.266461, 1.239139, 0.159360)",
        "(-0.267108, 1.242428, 0.161074)",
        "(-0.267349, 1.246841, 0.163280)",
        "(-0.267069, 1.252094, 0.165934)",
        "(-0.265911, 1.257722, 0.168844)",
        "(-0.265057, 1.261036, 0.170462)",
        "(-0.263258, 1.269758, 0.174634)",
        "(-0.260887, 1.279681, 0.179937)",
        "(-0.257945, 1.289967, 0.185372)",
        "(-0.255794, 1.299849, 0.189566)",
        "(-0.255008, 1.304680, 0.191217)",
        "(-0.252726, 1.313805, 0.193803)",
        "(-0.250247, 1.322175, 0.195556)",
        "(-0.248183, 1.329647, 0.196546)",
        "(-0.246449, 1.335935, 0.196779)",
        "(-0.245731, 1.338796, 0.196809)",
        "(-0.244313, 1.343568, 0.196487)",
        "(-0.242532, 1.346926, 0.195036)",
        "(-0.240736, 1.349500, 0.192920)",
        "(-0.239837, 1.351921, 0.191206)",
        "(-0.239545, 1.353060, 0.190376)",
        "(-0.238626, 1.355107, 0.188227)",
        "(-0.237104, 1.356904, 0.183541)",
        "(-0.236397, 1.357023, 0.179571)",
        "(-0.236397, 1.357023, 0.179571)",
        "(-0.235699, 1.356507, 0.175298)",
        "(-0.234233, 1.354817, 0.170817)",
        "(-0.233758, 1.352738, 0.165465)",
        "(-0.234277, 1.349789, 0.158164)",
        "(-0.234277, 1.349789, 0.158164)",
        "(-0.233918, 1.348825, 0.154101)",
        "(-0.232839, 1.348725, 0.150480)",
        "(-0.231695, 1.348649, 0.147594)",
        "(-0.229963, 1.349081, 0.145360)",
        "(-0.227868, 1.349812, 0.143881)",
        "(-0.226956, 1.350425, 0.143394)",
        "(-0.225699, 1.351735, 0.142359)",
        "(-0.225510, 1.353261, 0.141532)",
        "(-0.225582, 1.355740, 0.141740)",
        "(-0.225417, 1.358852, 0.142375)",
        "(-0.225408, 1.360436, 0.142787)",
        "(-0.225118, 1.363670, 0.143822)",
        "(-0.224932, 1.366870, 0.145176)",
        "(-0.224549, 1.369779, 0.146518)",
        "(-0.224214, 1.372362, 0.147337)",
        "(-0.224135, 1.373235, 0.147693)",
        "(-0.223760, 1.374781, 0.148549)",
        "(-0.223384, 1.376301, 0.149352)",
        "(-0.223349, 1.377473, 0.149671)",
        "(-0.223216, 1.378392, 0.149697)",
        "(-0.223159, 1.378830, 0.149494)",
        "(-0.222595, 1.379961, 0.148744)",
        "(-0.221548, 1.381445, 0.148015)",
        "(-0.220498, 1.383109, 0.147268)",
        "(-0.219746, 1.384484, 0.146049)",
        "(-0.219730, 1.385092, 0.145077)",
        "(-0.220258, 1.385924, 0.142377)",
        "(-0.220331, 1.386219, 0.138977)",
        "(-0.218676, 1.386347, 0.135155)",
        "(-0.216028, 1.386867, 0.131146)",
        "(-0.215127, 1.387160, 0.129189)",
        "(-0.213932, 1.387817, 0.125603)",
        "(-0.212385, 1.388234, 0.122328)",
        "(-0.210389, 1.389346, 0.119105)",
        "(-0.209651, 1.391253, 0.116531)",
        "(-0.209570, 1.392451, 0.115523)",
        "(-0.209110, 1.395278, 0.113868)",
        "(-0.208434, 1.398379, 0.112177)",
        "(-0.207669, 1.400986, 0.109993)",
        "(-0.206077, 1.403616, 0.107492)",
        "(-0.205004, 1.405019, 0.106268)",
        "(-0.203525, 1.407885, 0.103744)",
        "(-0.202801, 1.411267, 0.101454)",
        "(-0.201926, 1.415194, 0.099734)",
        "(-0.200268, 1.419351, 0.098149)",
        "(-0.199373, 1.421218, 0.097321)",
        "(-0.198355, 1.424505, 0.095707)",
        "(-0.197518, 1.427782, 0.094564)",
        "(-0.196696, 1.431520, 0.093949)",
        "(-0.195904, 1.435157, 0.093814)",
        "(-0.195552, 1.436894, 0.093755)",
        "(-0.194788, 1.440174, 0.093780)",
        "(-0.193586, 1.443417, 0.093794)",
        "(-0.191517, 1.448181, 0.094006)",
        "(-0.191517, 1.448181, 0.094006)",
        "(-0.190375, 1.451529, 0.094669)",
        "(-0.189312, 1.454883, 0.095387)",
        "(-0.188436, 1.458093, 0.096134)",
        "(-0.187370, 1.461369, 0.097218)",
        "(-0.186388, 1.464987, 0.098333)",
        "(-0.186034, 1.466878, 0.098816)",
        "(-0.185210, 1.470578, 0.099753)",
        "(-0.184137, 1.474345, 0.100334)",
        "(-0.183365, 1.478053, 0.100465)",
        "(-0.182761, 1.482011, 0.100367)",
        "(-0.182601, 1.484048, 0.100187)",
        "(-0.182458, 1.488210, 0.099456)",
        "(-0.182523, 1.492452, 0.098220)",
        "(-0.182571, 1.496628, 0.096553)",
        "(-0.182742, 1.500960, 0.094504)",
        "(-0.182829, 1.503263, 0.093274)",
        "(-0.182888, 1.507962, 0.090558)",
        "(-0.182701, 1.512794, 0.087532)",
        "(-0.182026, 1.518033, 0.084581)",
        "(-0.181552, 1.520729, 0.083117)",
        "(-0.180580, 1.526280, 0.080366)",
        "(-0.179982, 1.531924, 0.078041)",
        "(-0.179734, 1.537932, 0.076194)",
        "(-0.179196, 1.543761, 0.074726)",
        "(-0.178537, 1.549421, 0.073776)",
        "(-0.178282, 1.552319, 0.073465)",
        "(-0.178483, 1.558046, 0.073171)",
        "(-0.179252, 1.563641, 0.073429)",
        "(-0.180058, 1.569236, 0.074342)",
        "(-0.181272, 1.574406, 0.075830)",
        "(-0.181962, 1.576766, 0.076776)",
        "(-0.182733, 1.581304, 0.079001)",
        "(-0.183263, 1.585277, 0.081750)",
        "(-0.183602, 1.588760, 0.085101)",
        "(-0.183938, 1.591254, 0.089212)",
        "(-0.184195, 1.592152, 0.091276)",
        "(-0.184301, 1.593521, 0.095723)",
        "(-0.183530, 1.594387, 0.100743)",
        "(-0.183648, 1.595235, 0.105912)",
        "(-0.183532, 1.594674, 0.111902)",
        "(-0.182983, 1.594854, 0.114729)",
        "(-0.180928, 1.594901, 0.119954)",
        "(-0.179658, 1.594508, 0.124699)",
        "(-0.179824, 1.593751, 0.129131)",
        "(-0.179970, 1.592636, 0.133139)",
        "(-0.179758, 1.591967, 0.134936)",
        "(-0.179086, 1.590923, 0.138451)",
        "(-0.178278, 1.590105, 0.141927)",
        "(-0.177388, 1.589422, 0.145419)",
        "(-0.176796, 1.588947, 0.148951)",
        "(-0.176638, 1.588775, 0.150750)",
        "(-0.176268, 1.588386, 0.154300)",
        "(-0.175912, 1.587918, 0.157830)",
        "(-0.175613, 1.587405, 0.161383)",
        "(-0.174969, 1.587033, 0.165088)",
        "(-0.174613, 1.586834, 0.166951)",
        "(-0.174255, 1.586278, 0.170648)",
        "(-0.173988, 1.585573, 0.174417)",
        "(-0.173651, 1.584729, 0.178282)",
        "(-0.173319, 1.583764, 0.182178)",
        "(-0.173106, 1.583156, 0.184061)",
        "(-0.172451, 1.581500, 0.187705)",
        "(-0.171620, 1.579544, 0.191405)",
        "(-0.170828, 1.577350, 0.195319)",
        "(-0.170543, 1.576150, 0.197373)",
        "(-0.169935, 1.573323, 0.201541)",
        "(-0.168757, 1.569756, 0.205536)",
        "(-0.167085, 1.565646, 0.209445)",
        "(-0.165929, 1.561290, 0.213608)",
        "(-0.165249, 1.556598, 0.217995)",
        "(-0.164886, 1.554108, 0.220227)",
        "(-0.163976, 1.548868, 0.224990)",
        "(-0.162811, 1.543334, 0.230090)",
        "(-0.161349, 1.537231, 0.234842)",
        "(-0.160112, 1.530605, 0.239294)",
        "(-0.159555, 1.527358, 0.241524)",
        "(-0.158664, 1.520951, 0.245708)",
        "(-0.157814, 1.514505, 0.249493)",
        "(-0.156604, 1.508153, 0.252862)",
        "(-0.155501, 1.501873, 0.255568)",
        "(-0.155145, 1.498746, 0.256596)",
        "(-0.154513, 1.492468, 0.258366)",
        "(-0.154022, 1.486654, 0.259537)",
        "(-0.153744, 1.481069, 0.260426)",
        "(-0.153346, 1.475651, 0.261175)",
        "(-0.153294, 1.472950, 0.261398)",
        "(-0.153898, 1.467646, 0.261357)",
        "(-0.154510, 1.462274, 0.260859)",
        "(-0.154682, 1.456936, 0.260386)",
        "(-0.155301, 1.451760, 0.259898)",
        "(-0.155822, 1.449317, 0.259647)",
        "(-0.156698, 1.444472, 0.259104)",
        "(-0.157249, 1.439500, 0.258277)",
        "(-0.158298, 1.434419, 0.257150)",
        "(-0.159003, 1.431953, 0.256629)",
        "(-0.160126, 1.427058, 0.255672)",
        "(-0.160930, 1.421879, 0.254595)",
        "(-0.161835, 1.416521, 0.253478)",
        "(-0.162801, 1.411228, 0.252505)",
        "(-0.163327, 1.405660, 0.251502)",
        "(-0.163349, 1.402731, 0.250990)",
        "(-0.163482, 1.396771, 0.249782)",
        "(-0.163973, 1.390797, 0.248550)",
        "(-0.164518, 1.384663, 0.247402)",
        "(-0.164699, 1.378296, 0.246292)",
        "(-0.164864, 1.375027, 0.245665)",
        "(-0.165481, 1.368440, 0.244311)",
        "(-0.166020, 1.361454, 0.242804)",
        "(-0.165983, 1.354118, 0.241123)",
        "(-0.165873, 1.346543, 0.239225)",
        "(-0.165728, 1.342820, 0.238170)",
        "(-0.165326, 1.335409, 0.235764)",
        "(-0.164685, 1.328078, 0.232672)",
        "(-0.163980, 1.321294, 0.228562)",
        "(-0.163564, 1.315047, 0.223772)",
        "(-0.163539, 1.312195, 0.221325)",
        "(-0.163747, 1.307521, 0.216390)",
        "(-0.163765, 1.303618, 0.210952)",
        "(-0.163821, 1.300263, 0.204573)",
        "(-0.164008, 1.297749, 0.198203)",
        "(-0.164245, 1.297039, 0.195317)",
        "(-0.164398, 1.296105, 0.189729)",
        "(-0.164377, 1.295250, 0.183503)",
        "(-0.164387, 1.294656, 0.177200)",
        "(-0.164678, 1.294780, 0.171669)",
        "(-0.164772, 1.295009, 0.169116)",
        "(-0.164849, 1.295504, 0.164034)",
        "(-0.164877, 1.295898, 0.158913)",
        "(-0.165109, 1.296488, 0.154267)",
        "(-0.165320, 1.296885, 0.152138)",
        "(-0.165663, 1.297764, 0.148109)",
        "(-0.165623, 1.298588, 0.144285)",
        "(-0.165778, 1.299496, 0.140684)",
        "(-0.165946, 1.300786, 0.137628)",
        "(-0.165976, 1.302273, 0.134662)",
        "(-0.166030, 1.302981, 0.133080)",
        "(-0.166113, 1.304469, 0.129967)",
        "(-0.166427, 1.306427, 0.127176)",
        "(-0.167099, 1.308560, 0.124206)",
        "(-0.167760, 1.310746, 0.121036)",
        "(-0.167956, 1.311873, 0.119687)",
        "(-0.168392, 1.314362, 0.117171)",
        "(-0.169180, 1.316930, 0.114617)",
        "(-0.169916, 1.319578, 0.111896)",
        "(-0.170240, 1.321094, 0.110579)",
        "(-0.170944, 1.324406, 0.108080)",
        "(-0.171603, 1.327812, 0.105562)",
        "(-0.172507, 1.331190, 0.102826)",
        "(-0.173528, 1.334645, 0.100194)",
        "(-0.174128, 1.338353, 0.097857)",
        "(-0.174283, 1.340271, 0.096707)",
        "(-0.174831, 1.344179, 0.094445)",
        "(-0.175585, 1.348234, 0.092406)",
        "(-0.176268, 1.352384, 0.090381)",
        "(-0.176939, 1.356624, 0.088465)",
        "(-0.177293, 1.358887, 0.087571)",
        "(-0.178082, 1.363572, 0.085869)",
        "(-0.178616, 1.368245, 0.083921)",
        "(-0.179141, 1.372928, 0.081759)",
        "(-0.179408, 1.375345, 0.080708)",
        "(-0.180007, 1.380500, 0.078785)",
        "(-0.180754, 1.385869, 0.077175)",
        "(-0.181456, 1.391213, 0.075477)",
        "(-0.181735, 1.396429, 0.073479)",
        "(-0.181789, 1.399008, 0.072488)",
        "(-0.181923, 1.404369, 0.070737)",
        "(-0.182254, 1.409923, 0.069050)",
        "(-0.182511, 1.415373, 0.067364)",
        "(-0.182527, 1.420658, 0.065588)",
        "(-0.182735, 1.425853, 0.063767)",
        "(-0.182748, 1.428493, 0.062912)",
        "(-0.182464, 1.433793, 0.061241)",
        "(-0.181980, 1.439158, 0.059667)",
        "(-0.181785, 1.444545, 0.058055)",
        "(-0.181807, 1.449778, 0.056281)",
        "(-0.181727, 1.452393, 0.055376)",
        "(-0.181482, 1.457768, 0.053624)",
        "(-0.180800, 1.463368, 0.052173)",
        "(-0.179366, 1.471784, 0.050217)",
        "(-0.179366, 1.471784, 0.050217)",
        "(-0.178815, 1.477143, 0.048942)",
        "(-0.178478, 1.482652, 0.048096)",
        "(-0.177668, 1.488322, 0.047501)",
        "(-0.176445, 1.493982, 0.047148)",
        "(-0.175905, 1.499552, 0.047179)",
        "(-0.175793, 1.502371, 0.047365)",
        "(-0.175556, 1.507868, 0.047733)",
        "(-0.175385, 1.513134, 0.048326)",
        "(-0.174969, 1.518121, 0.048884)",
        "(-0.174239, 1.522608, 0.049510)",
        "(-0.173875, 1.524711, 0.049846)",
        "(-0.173515, 1.528779, 0.050590)",
        "(-0.172770, 1.534600, 0.052070)",
        "(-0.172770, 1.534600, 0.052070)",
        "(-0.171985, 1.538176, 0.052908)",
        "(-0.171122, 1.541612, 0.053908)",
        "(-0.170448, 1.545074, 0.055168)",
        "(-0.169791, 1.548544, 0.056661)",
        "(-0.169470, 1.551931, 0.058328)",
        "(-0.169374, 1.553612, 0.059293)",
        "(-0.169006, 1.556960, 0.061310)",
        "(-0.168501, 1.560216, 0.063632)",
        "(-0.167881, 1.563373, 0.066153)",
        "(-0.167658, 1.566206, 0.068907)",
        "(-0.167615, 1.567518, 0.070378)",
        "(-0.167423, 1.569955, 0.073507)",
        "(-0.167058, 1.572108, 0.077011)",
        "(-0.166409, 1.573948, 0.080864)",
        "(-0.165464, 1.575292, 0.084907)",
        "(-0.164792, 1.576239, 0.089138)",
        "(-0.164427, 1.576608, 0.091307)",
        "(-0.163422, 1.577015, 0.095875)",
        "(-0.162367, 1.577128, 0.100673)",
        "(-0.161438, 1.576872, 0.105754)",
        "(-0.160225, 1.576324, 0.111121)",
        "(-0.159553, 1.575946, 0.113855)",
        "(-0.158462, 1.574954, 0.119399)",
        "(-0.157495, 1.573700, 0.125102)",
        "(-0.156019, 1.572195, 0.131060)",
        "(-0.154449, 1.570355, 0.136895)",
        "(-0.153670, 1.569292, 0.139803)",
        "(-0.152305, 1.566942, 0.145646)",
        "(-0.151203, 1.564351, 0.151526)",
        "(-0.149927, 1.561498, 0.157313)",
        "(-0.148459, 1.558192, 0.163031)",
        "(-0.147781, 1.556388, 0.165931)",
        "(-0.146621, 1.552478, 0.171708)",
        "(-0.145409, 1.548304, 0.177475)",
        "(-0.143887, 1.543677, 0.183345)",
        "(-0.143084, 1.541201, 0.186259)",
        "(-0.141554, 1.536011, 0.191968)",
        "(-0.140213, 1.530550, 0.197431)",
        "(-0.138816, 1.524809, 0.202713)",
        "(-0.137284, 1.518763, 0.207788)",
        "(-0.135754, 1.512493, 0.212562)",
        "(-0.135068, 1.509295, 0.214824)",
        "(-0.134044, 1.502957, 0.219289)",
        "(-0.133364, 1.496418, 0.223334)",
        "(-0.132564, 1.489727, 0.227060)",
        "(-0.131600, 1.482987, 0.230700)",
        "(-0.131182, 1.479577, 0.232363)",
        "(-0.130514, 1.472651, 0.235201)",
        "(-0.130227, 1.465438, 0.237308)",
        "(-0.129974, 1.458191, 0.239080)",
        "(-0.129890, 1.454579, 0.239746)",
        "(-0.130018, 1.447226, 0.240720)",
        "(-0.129890, 1.439630, 0.241480)",
        "(-0.129549, 1.432039, 0.242048)",
        "(-0.129459, 1.424564, 0.242342)",
        "(-0.129559, 1.420840, 0.242435)",
        "(-0.129893, 1.413355, 0.242448)",
        "(-0.130057, 1.405874, 0.242036)",
        "(-0.129749, 1.398068, 0.241380)",
        "(-0.129108, 1.389894, 0.240469)",
        "(-0.128920, 1.381810, 0.239173)",
        "(-0.129077, 1.377812, 0.238381)",
        "(-0.129467, 1.369691, 0.236813)",
        "(-0.129443, 1.361263, 0.235187)",
        "(-0.129143, 1.352713, 0.233213)",
        "(-0.129180, 1.344222, 0.230960)",
        "(-0.129410, 1.339979, 0.229729)",
        "(-0.129828, 1.331452, 0.226866)",
        "(-0.130057, 1.322890, 0.223269)",
        "(-0.130035, 1.314326, 0.219690)",
        "(-0.129762, 1.305951, 0.216192)",
        "(-0.129857, 1.302042, 0.214277)",
        "(-0.130830, 1.294924, 0.210155)",
        "(-0.132038, 1.288246, 0.205896)",
        "(-0.132718, 1.281820, 0.201667)",
        "(-0.133022, 1.278902, 0.199723)",
        "(-0.133696, 1.273554, 0.196001)",
        "(-0.134490, 1.268727, 0.192008)",
        "(-0.135661, 1.264287, 0.187483)",
        "(-0.136685, 1.260546, 0.183106)",
        "(-0.137403, 1.257158, 0.178949)",
        "(-0.137644, 1.255533, 0.176933)",
        "(-0.138138, 1.252813, 0.173054)",
        "(-0.139242, 1.251034, 0.169477)",
        "(-0.140090, 1.249684, 0.165856)",
        "(-0.140567, 1.248159, 0.161897)",
        "(-0.140729, 1.247546, 0.159954)",
        "(-0.141175, 1.246961, 0.156506)",
        "(-0.141937, 1.246991, 0.153195)",
        "(-0.142677, 1.247123, 0.149364)",
        "(-0.143593, 1.247447, 0.145109)",
        "(-0.144093, 1.247725, 0.143172)",
        "(-0.145108, 1.248320, 0.139167)",
        "(-0.145826, 1.248669, 0.134933)",
        "(-0.146829, 1.249378, 0.131085)",
        "(-0.147826, 1.250355, 0.127755)",
        "(-0.148277, 1.250839, 0.126099)",
        "(-0.149148, 1.251645, 0.122479)",
        "(-0.150319, 1.252548, 0.118404)",
        "(-0.151959, 1.253717, 0.114075)",
        "(-0.153421, 1.254803, 0.109675)",
        "(-0.154076, 1.255411, 0.107609)",
        "(-0.155277, 1.257014, 0.103708)",
        "(-0.156500, 1.258984, 0.099773)",
        "(-0.157789, 1.261105, 0.095744)",
        "(-0.158853, 1.263588, 0.091983)",
        "(-0.159260, 1.264939, 0.090214)",
        "(-0.159838, 1.267825, 0.086764)",
        "(-0.160612, 1.270851, 0.083113)",
        "(-0.161517, 1.273962, 0.079272)",
        "(-0.162169, 1.277301, 0.075603)",
        "(-0.162390, 1.279122, 0.073915)",
        "(-0.162733, 1.282925, 0.070604)",
        "(-0.163003, 1.287001, 0.067361)",
        "(-0.163278, 1.291397, 0.064163)",
        "(-0.163203, 1.296341, 0.061263)",
        "(-0.162891, 1.299047, 0.059904)",
        "(-0.162215, 1.304681, 0.057202)",
        "(-0.161705, 1.310716, 0.054722)",
        "(-0.161133, 1.317248, 0.052370)",
        "(-0.160074, 1.324211, 0.049976)",
        "(-0.159570, 1.327897, 0.048816)",
        "(-0.158883, 1.335741, 0.046818)",
        "(-0.158090, 1.344058, 0.044905)",
        "(-0.157219, 1.352710, 0.043063)",
        "(-0.156943, 1.361722, 0.041516)",
        "(-0.156754, 1.366328, 0.040795)",
        "(-0.155942, 1.375624, 0.039332)",
        "(-0.155915, 1.384900, 0.038002)",
        "(-0.156676, 1.393919, 0.037064)",
        "(-0.156927, 1.402659, 0.035994)",
        "(-0.156747, 1.406942, 0.035428)",
        "(-0.156982, 1.415488, 0.034734)",
        "(-0.157887, 1.423913, 0.034491)",
        "(-0.158346, 1.431722, 0.033908)",
        "(-0.158137, 1.435300, 0.033452)",
        "(-0.157819, 1.442189, 0.032710)",
        "(-0.157852, 1.448945, 0.032468)",
        "(-0.157642, 1.455297, 0.032333)",
        "(-0.156998, 1.461139, 0.032105)",
        "(-0.156714, 1.466662, 0.031840)",
        "(-0.156628, 1.469322, 0.031766)",
        "(-0.156400, 1.474609, 0.031563)",
        "(-0.155500, 1.485097, 0.031364)",
        "(-0.155500, 1.485097, 0.031364)",
        "(-0.155568, 1.489837, 0.031458)",
        "(-0.155359, 1.494452, 0.031519)",
        "(-0.154463, 1.501040, 0.031796)",
        "(-0.154463, 1.501040, 0.031796)",
        "(-0.153760, 1.505502, 0.032450)",
        "(-0.153313, 1.509815, 0.033490)",
        "(-0.153146, 1.516182, 0.035326)",
        "(-0.153146, 1.516182, 0.035326)",
        "(-0.152582, 1.520250, 0.036545)",
        "(-0.151775, 1.524282, 0.038029)",
        "(-0.150876, 1.528277, 0.039760)",
        "(-0.150485, 1.530238, 0.040716)",
        "(-0.150304, 1.534078, 0.042956)",
        "(-0.150192, 1.537793, 0.045369)",
        "(-0.149468, 1.541283, 0.047796)",
        "(-0.148652, 1.544568, 0.050421)",
        "(-0.148445, 1.546133, 0.051771)",
        "(-0.148596, 1.549076, 0.054609)",
        "(-0.148719, 1.551807, 0.057788)",
        "(-0.148551, 1.554547, 0.061285)",
        "(-0.148436, 1.555916, 0.063220)",
        "(-0.148178, 1.558512, 0.067218)",
        "(-0.148146, 1.560996, 0.071570)",
        "(-0.148426, 1.563389, 0.076233)",
        "(-0.148441, 1.565384, 0.080965)",
        "(-0.148165, 1.567140, 0.085905)",
        "(-0.147997, 1.567922, 0.088506)",
        "(-0.147618, 1.569294, 0.093739)",
        "(-0.147191, 1.570154, 0.098939)",
        "(-0.146614, 1.570445, 0.103979)",
        "(-0.145850, 1.570209, 0.108732)",
        "(-0.145392, 1.569927, 0.111088)",
        "(-0.144483, 1.569033, 0.115858)",
        "(-0.143490, 1.567713, 0.120639)",
        "(-0.142162, 1.565806, 0.125337)",
        "(-0.140671, 1.563396, 0.130073)",
        "(-0.139927, 1.561922, 0.132523)",
        "(-0.138077, 1.558782, 0.137471)",
        "(-0.135929, 1.555403, 0.142664)",
        "(-0.133557, 1.551665, 0.148070)",
        "(-0.130992, 1.547306, 0.153312)",
        "(-0.129607, 1.544963, 0.155830)",
        "(-0.127034, 1.540082, 0.160852)",
        "(-0.124244, 1.534950, 0.165956)",
        "(-0.120724, 1.529088, 0.170461)",
        "(-0.119050, 1.526003, 0.172459)",
        "(-0.116431, 1.519908, 0.176363)",
        "(-0.114003, 1.513661, 0.180149)",
        "(-0.111013, 1.506999, 0.183119)",
        "(-0.108059, 1.500275, 0.185964)",
        "(-0.105446, 1.493863, 0.189051)",
        "(-0.104274, 1.490710, 0.190518)",
        "(-0.102111, 1.484452, 0.193039)",
        "(-0.100449, 1.478314, 0.195060)",
        "(-0.098831, 1.472330, 0.196751)",
        "(-0.097522, 1.466680, 0.198002)",
        "(-0.097131, 1.464005, 0.198578)",
        "(-0.096749, 1.458993, 0.199588)",
        "(-0.096589, 1.454108, 0.200113)",
        "(-0.096187, 1.449388, 0.200524)",
        "(-0.095944, 1.447130, 0.200720)",
        "(-0.095584, 1.442724, 0.200949)",
        "(-0.095483, 1.438398, 0.200892)",
        "(-0.095811, 1.434181, 0.200727)",
        "(-0.096314, 1.430119, 0.200658)",
        "(-0.096497, 1.425902, 0.200522)",
        "(-0.096656, 1.423661, 0.200342)",
        "(-0.097332, 1.419140, 0.200014)",
        "(-0.098167, 1.414555, 0.199549)",
        "(-0.098835, 1.409758, 0.198880)",
        "(-0.099389, 1.404865, 0.198265)",
        "(-0.099723, 1.402430, 0.197956)",
        "(-0.100317, 1.397380, 0.197131)",
        "(-0.100678, 1.391916, 0.196080)",
        "(-0.100995, 1.386340, 0.195098)",
        "(-0.101445, 1.380773, 0.193957)",
        "(-0.101622, 1.377938, 0.193217)",
        "(-0.101957, 1.372096, 0.191438)",
        "(-0.102344, 1.366271, 0.189499)",
        "(-0.103038, 1.360686, 0.187611)",
        "(-0.103813, 1.355217, 0.185562)",
        "(-0.104216, 1.352522, 0.184372)",
        "(-0.105046, 1.347205, 0.181866)",
        "(-0.105859, 1.341936, 0.179282)",
        "(-0.106506, 1.336612, 0.176374)",
        "(-0.107146, 1.331320, 0.173060)",
        "(-0.107448, 1.328668, 0.171322)",
        "(-0.107982, 1.323452, 0.167655)",
        "(-0.108678, 1.318616, 0.163839)",
        "(-0.109685, 1.314216, 0.159920)",
        "(-0.110182, 1.312100, 0.157947)",
        "(-0.111178, 1.308234, 0.154051)",
        "(-0.112342, 1.305135, 0.150571)",
        "(-0.113535, 1.302195, 0.146871)",
        "(-0.114480, 1.299155, 0.142711)",
        "(-0.114794, 1.297694, 0.140575)",
        "(-0.115747, 1.295257, 0.136376)",
        "(-0.117065, 1.293268, 0.131976)",
        "(-0.118283, 1.291389, 0.126895)",
        "(-0.119453, 1.289736, 0.121735)",
        "(-0.120019, 1.289108, 0.119251)",
        "(-0.121239, 1.288345, 0.114431)",
        "(-0.122320, 1.287708, 0.109487)",
        "(-0.123200, 1.287406, 0.104573)",
        "(-0.124337, 1.287726, 0.100015)",
        "(-0.125634, 1.288241, 0.095384)",
        "(-0.126194, 1.288492, 0.092981)",
        "(-0.127257, 1.289157, 0.088034)",
        "(-0.128346, 1.290166, 0.083250)",
        "(-0.129488, 1.291627, 0.078852)",
        "(-0.129987, 1.292420, 0.076668)",
        "(-0.130891, 1.293959, 0.072100)",
        "(-0.131968, 1.295719, 0.067419)",
        "(-0.133285, 1.297808, 0.062869)",
        "(-0.134334, 1.300070, 0.058586)",
        "(-0.134871, 1.302532, 0.054736)",
        "(-0.135186, 1.303866, 0.052890)",
        "(-0.136068, 1.306774, 0.049343)",
        "(-0.137026, 1.309919, 0.045926)",
        "(-0.137720, 1.313410, 0.042677)",
        "(-0.138108, 1.315350, 0.041121)",
        "(-0.139233, 1.319542, 0.038199)",
        "(-0.140400, 1.324129, 0.035555)",
        "(-0.141220, 1.328988, 0.033004)",
        "(-0.142185, 1.334116, 0.030509)",
        "(-0.142615, 1.336812, 0.029280)",
        "(-0.143049, 1.342367, 0.026797)",
        "(-0.143814, 1.348405, 0.024494)",
        "(-0.144830, 1.355006, 0.022400)",
        "(-0.145401, 1.361757, 0.020023)",
        "(-0.145763, 1.368704, 0.017664)",
        "(-0.146088, 1.372391, 0.016705)",
        "(-0.147135, 1.380180, 0.015168)",
        "(-0.148104, 1.388393, 0.013929)",
        "(-0.148904, 1.396639, 0.012893)",
        "(-0.149165, 1.400743, 0.012403)",
        "(-0.149427, 1.409048, 0.011604)",
        "(-0.150371, 1.417632, 0.011601)",
        "(-0.151325, 1.426248, 0.012160)",
        "(-0.151926, 1.434545, 0.012694)",
        "(-0.152192, 1.438514, 0.012955)",
        "(-0.152779, 1.446249, 0.013576)",
        "(-0.153449, 1.453720, 0.014446)",
        "(-0.154608, 1.460991, 0.015626)",
        "(-0.155452, 1.467814, 0.016690)",
        "(-0.156021, 1.474194, 0.017593)",
        "(-0.156225, 1.477181, 0.018014)",
        "(-0.156425, 1.483006, 0.018854)",
        "(-0.156712, 1.488500, 0.019794)",
        "(-0.156793, 1.493628, 0.020696)",
        "(-0.156627, 1.495985, 0.021050)",
        "(-0.155925, 1.500535, 0.021575)",
        "(-0.155686, 1.504966, 0.022171)",
        "(-0.156076, 1.509584, 0.023156)",
        "(-0.156377, 1.514181, 0.024064)",
        "(-0.156362, 1.516489, 0.024554)",
        "(-0.156009, 1.521336, 0.025826)",
        "(-0.155531, 1.526453, 0.027449)",
        "(-0.155388, 1.531561, 0.029278)",
        "(-0.155119, 1.536676, 0.031412)",
        "(-0.154844, 1.539201, 0.032546)",
        "(-0.153938, 1.544148, 0.034909)",
        "(-0.152960, 1.548964, 0.037372)",
        "(-0.152793, 1.553377, 0.040013)",
        "(-0.153016, 1.557612, 0.042994)",
        "(-0.153245, 1.559642, 0.044630)",
        "(-0.153528, 1.563706, 0.048172)",
        "(-0.153477, 1.567423, 0.051971)",
        "(-0.153870, 1.570728, 0.056099)",
        "(-0.154381, 1.573702, 0.060546)",
        "(-0.154467, 1.576356, 0.065176)",
        "(-0.154493, 1.577619, 0.067556)",
        "(-0.154692, 1.579983, 0.072581)",
        "(-0.154997, 1.581853, 0.077658)",
        "(-0.155186, 1.582994, 0.082436)",
        "(-0.155514, 1.583829, 0.087446)",
        "(-0.155815, 1.584192, 0.090025)",
        "(-0.156449, 1.584487, 0.095085)",
        "(-0.156270, 1.584073, 0.099904)",
        "(-0.155665, 1.583176, 0.104777)",
        "(-0.155186, 1.582126, 0.109988)",
        "(-0.154901, 1.581493, 0.112645)",
        "(-0.154065, 1.579985, 0.118046)",
        "(-0.153029, 1.578267, 0.123606)",
        "(-0.152092, 1.576382, 0.129296)",
        "(-0.151204, 1.574389, 0.135082)",
        "(-0.150765, 1.573303, 0.137997)",
        "(-0.149870, 1.571025, 0.143679)",
        "(-0.149084, 1.568740, 0.149405)",
        "(-0.148349, 1.566446, 0.155214)",
        "(-0.147696, 1.564002, 0.160812)",
        "(-0.147481, 1.562711, 0.163555)",
        "(-0.147052, 1.560067, 0.168989)",
        "(-0.146527, 1.557206, 0.174194)",
        "(-0.145741, 1.553938, 0.179164)",
        "(-0.145166, 1.550319, 0.183956)",
        "(-0.145009, 1.548425, 0.186256)",
        "(-0.144735, 1.544335, 0.190627)",
        "(-0.144252, 1.539735, 0.194765)",
        "(-0.143607, 1.534767, 0.198830)",
        "(-0.143290, 1.532201, 0.200750)",
        "(-0.142760, 1.526727, 0.204197)",
        "(-0.142238, 1.520798, 0.207559)",
        "(-0.141645, 1.514906, 0.211467)",
        "(-0.141111, 1.509213, 0.215616)",
        "(-0.140876, 1.506395, 0.217768)",
        "(-0.140438, 1.500692, 0.221994)",
        "(-0.140448, 1.494898, 0.225490)",
        "(-0.140374, 1.489097, 0.228517)",
        "(-0.140101, 1.483204, 0.231442)",
        "(-0.140061, 1.477324, 0.234333)",
        "(-0.140116, 1.474427, 0.235770)",
        "(-0.140449, 1.468598, 0.238330)",
        "(-0.140750, 1.462404, 0.240238)",
        "(-0.140722, 1.455873, 0.241653)",
        "(-0.140799, 1.449446, 0.242997)",
        "(-0.141019, 1.446256, 0.243569)",
        "(-0.141546, 1.439717, 0.244374)",
        "(-0.141881, 1.432755, 0.243919)",
        "(-0.142029, 1.425547, 0.242845)",
        "(-0.141951, 1.421882, 0.242144)",
        "(-0.141858, 1.414419, 0.240699)",
        "(-0.141950, 1.406990, 0.239296)",
        "(-0.142079, 1.399513, 0.237852)",
        "(-0.142162, 1.391902, 0.236142)",
        "(-0.142173, 1.388097, 0.235178)",
        "(-0.142467, 1.380505, 0.233149)",
        "(-0.142848, 1.373013, 0.231406)",
        "(-0.143042, 1.365719, 0.229981)",
        "(-0.143299, 1.358537, 0.228387)",
        "(-0.143513, 1.351214, 0.226438)",
        "(-0.143692, 1.347569, 0.225354)",
        "(-0.143979, 1.340562, 0.223338)",
        "(-0.144233, 1.333848, 0.221468)",
        "(-0.144413, 1.326916, 0.219191)",
        "(-0.144413, 1.320295, 0.216701)",
        "(-0.144425, 1.317197, 0.215366)",
        "(-0.144571, 1.311074, 0.212373)",
        "(-0.144786, 1.305017, 0.208720)",
        "(-0.145158, 1.299131, 0.204583)",
        "(-0.145793, 1.293450, 0.199969)",
        "(-0.146071, 1.290586, 0.197513)",
        "(-0.146479, 1.285184, 0.192465)",
        "(-0.146934, 1.280636, 0.187593)",
        "(-0.147442, 1.276694, 0.182442)",
        "(-0.147956, 1.272963, 0.176542)",
        "(-0.148316, 1.271379, 0.173381)",
        "(-0.149173, 1.268867, 0.167119)",
        "(-0.150335, 1.267217, 0.160648)",
        "(-0.151220, 1.265800, 0.153537)",
        "(-0.151943, 1.264575, 0.146150)",
        "(-0.152350, 1.264252, 0.142577)",
        "(-0.153193, 1.264326, 0.135771)",
        "(-0.153769, 1.264556, 0.129049)",
        "(-0.153926, 1.264762, 0.122286)",
        "(-0.154272, 1.265392, 0.115748)",
        "(-0.154423, 1.265809, 0.112587)",
        "(-0.154334, 1.266692, 0.106426)",
        "(-0.154300, 1.267994, 0.100513)",
        "(-0.154461, 1.269857, 0.094709)",
        "(-0.154583, 1.270902, 0.091741)",
        "(-0.155013, 1.273310, 0.085776)",
        "(-0.155463, 1.276487, 0.080134)",
        "(-0.155801, 1.280443, 0.075098)",
        "(-0.155883, 1.284682, 0.070162)",
        "(-0.156014, 1.289365, 0.065433)",
        "(-0.156130, 1.291960, 0.063207)",
        "(-0.156153, 1.297356, 0.058890)",
        "(-0.155778, 1.303106, 0.054912)",
        "(-0.155569, 1.309416, 0.051296)",
        "(-0.155761, 1.316175, 0.047954)",
        "(-0.155818, 1.319594, 0.046214)",
        "(-0.155659, 1.326471, 0.042708)",
        "(-0.155626, 1.333980, 0.039621)",
        "(-0.155663, 1.341928, 0.037016)",
        "(-0.155200, 1.349760, 0.034369)",
        "(-0.154824, 1.353614, 0.032980)",
        "(-0.154405, 1.361513, 0.030429)",
        "(-0.154205, 1.369582, 0.028313)",
        "(-0.153282, 1.377666, 0.026392)",
        "(-0.152667, 1.381752, 0.025421)",
        "(-0.152143, 1.390056, 0.023753)",
        "(-0.152072, 1.398486, 0.022339)",
        "(-0.151461, 1.406692, 0.020914)",
        "(-0.150248, 1.414731, 0.019494)",
        "(-0.149895, 1.422960, 0.018293)",
        "(-0.150033, 1.427175, 0.017828)",
        "(-0.150309, 1.435541, 0.016952)",
        "(-0.150027, 1.443568, 0.015856)",
        "(-0.149905, 1.451355, 0.014762)",
        "(-0.150459, 1.459211, 0.014138)",
        "(-0.150775, 1.463069, 0.013900)",
        "(-0.150690, 1.470494, 0.013518)",
        "(-0.149658, 1.477653, 0.013151)",
        "(-0.149036, 1.484760, 0.013032)",
        "(-0.148755, 1.491781, 0.013281)",
        "(-0.148503, 1.495170, 0.013381)",
        "(-0.147936, 1.501715, 0.013409)",
        "(-0.147714, 1.508161, 0.013577)",
        "(-0.147742, 1.514540, 0.014095)",
        "(-0.147363, 1.520609, 0.014584)",
        "(-0.147138, 1.523562, 0.014963)",
        "(-0.146965, 1.529484, 0.016335)",
        "(-0.146705, 1.535232, 0.018316)",
        "(-0.146357, 1.540357, 0.020526)",
        "(-0.145809, 1.545109, 0.023306)",
        "(-0.145617, 1.547485, 0.024957)",
        "(-0.145949, 1.552217, 0.028932)",
        "(-0.146212, 1.556594, 0.033391)",
        "(-0.145905, 1.560501, 0.038365)",
        "(-0.145466, 1.564109, 0.044143)",
        "(-0.145331, 1.565819, 0.047276)",
        "(-0.145071, 1.568821, 0.053950)",
        "(-0.144536, 1.571034, 0.060761)",
        "(-0.143707, 1.572431, 0.067942)",
        "(-0.142805, 1.573314, 0.075492)",
        "(-0.142289, 1.573642, 0.079351)",
        "(-0.140853, 1.573432, 0.087455)",
        "(-0.139225, 1.572565, 0.095627)",
        "(-0.137528, 1.570987, 0.103878)",
        "(-0.135872, 1.568925, 0.112287)",
        "(-0.135046, 1.567798, 0.116632)",
        "(-0.133366, 1.565391, 0.125233)",
        "(-0.131284, 1.562514, 0.133546)",
        "(-0.129197, 1.559184, 0.141440)",
        "(-0.127609, 1.555786, 0.149015)",
        "(-0.126861, 1.554075, 0.152711)",
        "(-0.125118, 1.550363, 0.159670)",
        "(-0.122969, 1.546068, 0.165969)",
        "(-0.121086, 1.541582, 0.171777)",
        "(-0.119740, 1.537010, 0.176947)",
        "(-0.119035, 1.534582, 0.179287)",
        "(-0.117226, 1.529419, 0.183836)",
        "(-0.115307, 1.523982, 0.187943)",
        "(-0.113963, 1.518612, 0.191759)",
        "(-0.113143, 1.513120, 0.195284)",
        "(-0.112683, 1.510190, 0.196939)",
        "(-0.111731, 1.503981, 0.200027)",
        "(-0.110816, 1.497310, 0.203002)",
        "(-0.109993, 1.490490, 0.206265)",
        "(-0.109598, 1.487061, 0.207969)",
        "(-0.108875, 1.480121, 0.211142)",
        "(-0.108283, 1.473057, 0.214173)",
        "(-0.107611, 1.465885, 0.217210)",
        "(-0.107218, 1.458843, 0.219819)",
        "(-0.107286, 1.452013, 0.222109)",
        "(-0.107452, 1.448630, 0.223164)",
        "(-0.108235, 1.442085, 0.224774)",
        "(-0.109222, 1.435477, 0.225458)",
        "(-0.110435, 1.428840, 0.225757)",
        "(-0.112148, 1.422349, 0.225776)",
        "(-0.113167, 1.419239, 0.225602)",
        "(-0.114998, 1.412964, 0.224823)",
        "(-0.116278, 1.406539, 0.223580)",
        "(-0.117524, 1.400392, 0.222236)",
        "(-0.119039, 1.394469, 0.220521)",
        "(-0.119731, 1.391472, 0.219564)",
        "(-0.120815, 1.385362, 0.217588)",
        "(-0.122116, 1.379514, 0.215481)",
        "(-0.123387, 1.373684, 0.213006)",
        "(-0.124127, 1.367372, 0.210219)",
        "(-0.124392, 1.364099, 0.208826)",
        "(-0.125251, 1.357730, 0.206043)",
        "(-0.126213, 1.351615, 0.203049)",
        "(-0.126895, 1.345343, 0.199615)",
        "(-0.127233, 1.342184, 0.197806)",
        "(-0.128083, 1.336116, 0.194135)",
        "(-0.129045, 1.330473, 0.190586)",
        "(-0.129643, 1.324979, 0.186601)",
        "(-0.130407, 1.319648, 0.181906)",
        "(-0.130940, 1.317103, 0.179442)",
        "(-0.132123, 1.312447, 0.174588)",
        "(-0.132935, 1.308252, 0.169955)",
        "(-0.133460, 1.304382, 0.165105)",
        "(-0.133649, 1.300503, 0.159841)",
        "(-0.133701, 1.297050, 0.154539)",
        "(-0.133929, 1.295732, 0.151932)",
        "(-0.134925, 1.293747, 0.146621)",
        "(-0.136092, 1.292154, 0.140956)",
        "(-0.137018, 1.290912, 0.135161)",
        "(-0.137384, 1.290589, 0.132603)",
        "(-0.138039, 1.290461, 0.127796)",
        "(-0.138915, 1.290604, 0.122711)",
        "(-0.139759, 1.290751, 0.117314)",
        "(-0.140655, 1.291420, 0.112083)",
        "(-0.141113, 1.292068, 0.109603)",
        "(-0.142019, 1.293641, 0.104645)",
        "(-0.142936, 1.295503, 0.099522)",
        "(-0.143930, 1.297658, 0.094405)",
        "(-0.144906, 1.300253, 0.089335)",
        "(-0.145482, 1.301742, 0.086823)",
        "(-0.146671, 1.305084, 0.081753)",
        "(-0.147570, 1.308774, 0.076714)",
        "(-0.148421, 1.313108, 0.071923)",
        "(-0.149293, 1.318039, 0.067167)",
        "(-0.149701, 1.320665, 0.064701)",
        "(-0.150624, 1.326141, 0.059739)",
        "(-0.151261, 1.332199, 0.055050)",
        "(-0.151501, 1.338844, 0.050515)",
        "(-0.151857, 1.346064, 0.046205)",
        "(-0.152096, 1.349898, 0.044173)",
        "(-0.152462, 1.357941, 0.040355)",
        "(-0.152465, 1.366218, 0.036715)",
        "(-0.152922, 1.374735, 0.033504)",
        "(-0.153405, 1.383634, 0.031034)",
        "(-0.153518, 1.388237, 0.030104)",
        "(-0.153651, 1.397308, 0.028171)",
        "(-0.153668, 1.406425, 0.026621)",
        "(-0.153533, 1.415468, 0.025266)",
        "(-0.153349, 1.424433, 0.024038)",
        "(-0.153321, 1.428913, 0.023531)",
        "(-0.153287, 1.437911, 0.022786)",
        "(-0.153333, 1.446765, 0.022161)",
        "(-0.153421, 1.455428, 0.021586)",
        "(-0.153433, 1.463708, 0.020988)",
        "(-0.153494, 1.467722, 0.020628)",
        "(-0.154145, 1.475710, 0.020124)",
        "(-0.155081, 1.483603, 0.019844)",
        "(-0.155370, 1.491018, 0.019236)",
        "(-0.155149, 1.497847, 0.018474)",
        "(-0.155500, 1.504545, 0.018028)",
        "(-0.155959, 1.507911, 0.017962)",
        "(-0.156462, 1.514497, 0.017848)",
        "(-0.155662, 1.520443, 0.017633)",
        "(-0.154442, 1.525929, 0.017499)",
        "(-0.153514, 1.531475, 0.017870)",
        "(-0.153343, 1.534188, 0.018333)",
        "(-0.153030, 1.539472, 0.019545)",
        "(-0.152286, 1.544169, 0.020978)",
        "(-0.151299, 1.548649, 0.022705)",
        "(-0.150148, 1.553053, 0.024960)",
        "(-0.149718, 1.555195, 0.026216)",
        "(-0.149016, 1.559285, 0.028853)",
        "(-0.148389, 1.563082, 0.031780)",
        "(-0.147733, 1.566736, 0.034960)",
        "(-0.146826, 1.570325, 0.038508)",
        "(-0.146315, 1.572037, 0.040461)",
        "(-0.145574, 1.575311, 0.044456)",
        "(-0.145243, 1.578298, 0.048890)",
        "(-0.145030, 1.580982, 0.053620)",
        "(-0.144904, 1.582128, 0.056062)",
        "(-0.144397, 1.583938, 0.061174)",
        "(-0.143912, 1.585185, 0.066620)",
        "(-0.143452, 1.585918, 0.072643)",
        "(-0.142824, 1.586180, 0.079042)",
        "(-0.142184, 1.585938, 0.085671)",
        "(-0.141761, 1.585636, 0.089121)",
        "(-0.140676, 1.584708, 0.096177)",
        "(-0.139627, 1.583024, 0.103595)",
        "(-0.138819, 1.581014, 0.111010)",
        "(-0.137848, 1.578430, 0.118275)",
        "(-0.137144, 1.576879, 0.121936)",
        "(-0.135659, 1.573612, 0.129483)",
        "(-0.134738, 1.570092, 0.137197)",
        "(-0.133851, 1.566347, 0.145011)",
        "(-0.133251, 1.564339, 0.148936)",
        "(-0.131821, 1.560050, 0.156589)",
        "(-0.130406, 1.555372, 0.163809)",
        "(-0.129689, 1.550432, 0.170640)",
        "(-0.129206, 1.545112, 0.177061)",
        "(-0.128894, 1.542178, 0.179944)",
        "(-0.128132, 1.536077, 0.185276)",
        "(-0.127681, 1.529916, 0.190393)",
        "(-0.127471, 1.523552, 0.195101)",
        "(-0.126938, 1.516601, 0.199095)",
        "(-0.126524, 1.513005, 0.201014)",
        "(-0.125688, 1.505842, 0.204703)",
        "(-0.125256, 1.498703, 0.208023)",
        "(-0.124416, 1.490939, 0.210952)",
        "(-0.123734, 1.483165, 0.213916)",
        "(-0.123537, 1.479440, 0.215469)",
        "(-0.123147, 1.472011, 0.218076)",
        "(-0.122218, 1.464201, 0.219935)",
        "(-0.121670, 1.456620, 0.221668)",
        "(-0.121818, 1.449605, 0.223252)",
        "(-0.121849, 1.446117, 0.223874)",
        "(-0.121536, 1.438911, 0.224694)",
        "(-0.121209, 1.431893, 0.224769)",
        "(-0.121408, 1.425380, 0.224468)",
        "(-0.122022, 1.419070, 0.223506)",
        "(-0.122198, 1.415872, 0.222967)",
        "(-0.122227, 1.409662, 0.221374)",
        "(-0.122643, 1.403918, 0.219350)",
        "(-0.123586, 1.398448, 0.216895)",
        "(-0.124268, 1.393048, 0.214139)",
        "(-0.124526, 1.390350, 0.212707)",
        "(-0.125015, 1.384943, 0.209625)",
        "(-0.125765, 1.379377, 0.206449)",
        "(-0.126464, 1.373755, 0.203178)",
        "(-0.126804, 1.367772, 0.199674)",
        "(-0.126827, 1.364675, 0.197867)",
        "(-0.126581, 1.358079, 0.193953)",
        "(-0.126626, 1.351168, 0.189522)",
        "(-0.127134, 1.343889, 0.184663)",
        "(-0.127556, 1.336283, 0.179952)",
        "(-0.127509, 1.332471, 0.177706)",
        "(-0.126911, 1.325131, 0.173352)",
        "(-0.126528, 1.318117, 0.169003)",
        "(-0.126097, 1.311172, 0.164213)",
        "(-0.125752, 1.304605, 0.159492)",
        "(-0.125624, 1.301474, 0.157363)",
        "(-0.125199, 1.295662, 0.153483)",
        "(-0.124814, 1.290421, 0.149211)",
        "(-0.125495, 1.286242, 0.144209)",
        "(-0.126684, 1.282423, 0.138566)",
        "(-0.127355, 1.280624, 0.135569)",
        "(-0.128438, 1.277980, 0.129567)",
        "(-0.129621, 1.275821, 0.123482)",
        "(-0.131278, 1.274267, 0.117077)",
        "(-0.133292, 1.273350, 0.110871)",
        "(-0.135541, 1.272908, 0.104885)",
        "(-0.136655, 1.273124, 0.102025)",
        "(-0.138549, 1.273280, 0.096101)",
        "(-0.140049, 1.273612, 0.089702)",
        "(-0.142046, 1.274590, 0.083640)",
        "(-0.143835, 1.276070, 0.078256)",
        "(-0.144497, 1.277025, 0.075628)",
        "(-0.145812, 1.279087, 0.070454)",
        "(-0.147073, 1.281708, 0.065255)",
        "(-0.148769, 1.285043, 0.060329)",
        "(-0.150613, 1.289193, 0.055947)",
        "(-0.151412, 1.291442, 0.053855)",
        "(-0.152525, 1.295800, 0.049549)",
        "(-0.153167, 1.300562, 0.044970)",
        "(-0.154225, 1.305428, 0.041089)",
        "(-0.154782, 1.308012, 0.039268)",
        "(-0.155710, 1.313469, 0.035966)",
        "(-0.156040, 1.318966, 0.032681)",
        "(-0.155306, 1.324537, 0.029506)",
        "(-0.155232, 1.330543, 0.026837)",
        "(-0.155246, 1.333684, 0.025653)",
        "(-0.155051, 1.340072, 0.023332)",
        "(-0.154115, 1.346453, 0.020946)",
        "(-0.153064, 1.353115, 0.018659)",
        "(-0.152410, 1.360334, 0.016812)",
        "(-0.152053, 1.364119, 0.016015)",
        "(-0.151294, 1.372073, 0.014528)",
        "(-0.150745, 1.380266, 0.013160)",
        "(-0.150107, 1.388826, 0.011962)",
        "(-0.148547, 1.397543, 0.010692)",
        "(-0.147581, 1.401931, 0.010101)",
        "(-0.146747, 1.411163, 0.009425)",
        "(-0.146940, 1.421063, 0.009444)",
        "(-0.146378, 1.430543, 0.008951)",
        "(-0.144792, 1.439502, 0.008072)",
        "(-0.144022, 1.444002, 0.007781)",
        "(-0.143478, 1.453175, 0.007818)",
        "(-0.143482, 1.462137, 0.008032)",
        "(-0.142706, 1.470478, 0.007825)",
        "(-0.140720, 1.478269, 0.007510)",
        "(-0.139566, 1.482030, 0.007477)",
        "(-0.137851, 1.489431, 0.007815)",
        "(-0.137305, 1.496472, 0.008323)",
        "(-0.136740, 1.502728, 0.008507)",
        "(-0.135682, 1.508469, 0.008511)",
        "(-0.135381, 1.511337, 0.008599)",
        "(-0.135440, 1.517202, 0.009421)",
        "(-0.135317, 1.522728, 0.010582)",
        "(-0.134845, 1.527713, 0.011707)",
        "(-0.135009, 1.532528, 0.013254)",
        "(-0.135109, 1.534865, 0.014242)",
        "(-0.134852, 1.539248, 0.016494)",
        "(-0.134254, 1.543094, 0.018966)",
        "(-0.133422, 1.546703, 0.022000)",
        "(-0.132764, 1.550021, 0.025461)",
        "(-0.132159, 1.553054, 0.029438)",
        "(-0.131700, 1.554466, 0.031589)",
        "(-0.130667, 1.557040, 0.036280)",
        "(-0.130040, 1.559582, 0.041415)",
        "(-0.129549, 1.562049, 0.046922)",
        "(-0.128974, 1.564148, 0.052594)",
        "(-0.128718, 1.565050, 0.055506)",
        "(-0.128088, 1.566639, 0.061460)",
        "(-0.127375, 1.567854, 0.067809)",
        "(-0.126998, 1.568761, 0.074425)",
        "(-0.126605, 1.569021, 0.081154)",
        "(-0.126266, 1.568860, 0.084524)",
        "(-0.125479, 1.568312, 0.091414)",
        "(-0.124751, 1.567447, 0.098477)",
        "(-0.123868, 1.566133, 0.105491)",
        "(-0.123313, 1.565290, 0.108909)",
        "(-0.122282, 1.563242, 0.115475)",
        "(-0.121347, 1.561071, 0.122008)",
        "(-0.120293, 1.558538, 0.128207)",
        "(-0.119063, 1.555666, 0.134088)",
        "(-0.117919, 1.552465, 0.139547)",
        "(-0.117460, 1.550721, 0.142024)",
        "(-0.116688, 1.546846, 0.146627)",
        "(-0.115800, 1.542607, 0.151051)",
        "(-0.114769, 1.538019, 0.155143)",
        "(-0.114269, 1.535654, 0.157131)",
        "(-0.113349, 1.530714, 0.161160)",
        "(-0.112229, 1.525609, 0.165203)",
        "(-0.110723, 1.520128, 0.168993)",
        "(-0.109105, 1.514275, 0.172611)",
        "(-0.108156, 1.508300, 0.175842)",
        "(-0.107815, 1.505216, 0.177364)",
        "(-0.106777, 1.498823, 0.180507)",
        "(-0.105386, 1.492094, 0.183692)",
        "(-0.104222, 1.485158, 0.186615)",
        "(-0.103805, 1.481518, 0.187917)",
        "(-0.103036, 1.473820, 0.190487)",
        "(-0.101897, 1.465714, 0.192760)",
        "(-0.100352, 1.457138, 0.194494)",
        "(-0.099219, 1.448327, 0.196099)",
        "(-0.098930, 1.443952, 0.196919)",
        "(-0.098726, 1.435201, 0.198165)",
        "(-0.098159, 1.426276, 0.198711)",
        "(-0.097363, 1.417427, 0.199267)",
        "(-0.097254, 1.409346, 0.200082)",
        "(-0.097434, 1.405544, 0.200440)",
        "(-0.097620, 1.398132, 0.200986)",
        "(-0.097386, 1.390491, 0.200932)",
        "(-0.097327, 1.383304, 0.200370)",
        "(-0.097902, 1.376894, 0.199540)",
        "(-0.098353, 1.373863, 0.199046)",
        "(-0.099119, 1.367752, 0.197803)",
        "(-0.099790, 1.361879, 0.196089)",
        "(-0.100957, 1.356540, 0.194229)",
        "(-0.102291, 1.351504, 0.192487)",
        "(-0.102911, 1.349095, 0.191640)",
        "(-0.103796, 1.344163, 0.189713)",
        "(-0.104567, 1.339115, 0.187378)",
        "(-0.105832, 1.334198, 0.184761)",
        "(-0.107442, 1.329421, 0.181781)",
        "(-0.109177, 1.324685, 0.178365)",
        "(-0.109966, 1.322300, 0.176321)",
        "(-0.111370, 1.317389, 0.172056)",
        "(-0.112864, 1.312502, 0.167443)",
        "(-0.114363, 1.307864, 0.162977)",
        "(-0.115015, 1.305578, 0.160672)",
        "(-0.116069, 1.301133, 0.155797)",
        "(-0.117447, 1.297081, 0.150885)",
        "(-0.118947, 1.293500, 0.145945)",
        "(-0.120285, 1.290124, 0.140884)",
        "(-0.120781, 1.288486, 0.138396)",
        "(-0.121570, 1.285652, 0.133659)",
        "(-0.122810, 1.283576, 0.129233)",
        "(-0.124317, 1.281871, 0.124516)",
        "(-0.125904, 1.280229, 0.118869)",
        "(-0.126716, 1.279546, 0.115855)",
        "(-0.128610, 1.278753, 0.110114)",
        "(-0.130601, 1.278707, 0.104525)",
        "(-0.132373, 1.278819, 0.098427)",
        "(-0.133833, 1.278961, 0.091857)",
        "(-0.134512, 1.279186, 0.088616)",
        "(-0.135809, 1.280328, 0.082415)",
        "(-0.137138, 1.282352, 0.076528)",
        "(-0.138046, 1.284793, 0.070719)",
        "(-0.138485, 1.287608, 0.065017)",
        "(-0.138630, 1.289196, 0.062298)",
        "(-0.139063, 1.293044, 0.057290)",
        "(-0.139870, 1.297939, 0.053027)",
        "(-0.139792, 1.302760, 0.048804)",
        "(-0.139307, 1.307920, 0.044816)",
        "(-0.139000, 1.310695, 0.042998)",
        "(-0.138692, 1.316537, 0.039594)",
        "(-0.138709, 1.322741, 0.036826)",
        "(-0.138135, 1.328656, 0.034236)",
        "(-0.137188, 1.334587, 0.031934)",
        "(-0.136771, 1.337664, 0.030962)",
        "(-0.136166, 1.343920, 0.029251)",
        "(-0.135908, 1.350202, 0.027844)",
        "(-0.135541, 1.356229, 0.026476)",
        "(-0.134857, 1.361996, 0.025088)",
        "(-0.134516, 1.364846, 0.024450)",
        "(-0.134206, 1.370621, 0.023519)",
        "(-0.133976, 1.376503, 0.022884)",
        "(-0.133482, 1.381840, 0.022062)",
        "(-0.132907, 1.387419, 0.021292)",
        "(-0.132552, 1.390348, 0.020976)",
        "(-0.131745, 1.396363, 0.020543)",
        "(-0.130889, 1.402622, 0.020351)",
        "(-0.129858, 1.408993, 0.020228)",
        "(-0.128495, 1.415311, 0.020079)",
        "(-0.127741, 1.418419, 0.019963)",
        "(-0.126546, 1.424809, 0.019929)",
        "(-0.125399, 1.431358, 0.020187)",
        "(-0.123992, 1.437867, 0.020335)",
        "(-0.122558, 1.444399, 0.020482)",
        "(-0.122022, 1.447778, 0.020688)",
        "(-0.121047, 1.454705, 0.021216)",
        "(-0.119855, 1.461652, 0.021770)",
        "(-0.118256, 1.468534, 0.022240)",
        "(-0.117085, 1.475500, 0.022827)",
        "(-0.116757, 1.479037, 0.023255)",
        "(-0.116086, 1.486160, 0.024316)",
        "(-0.115386, 1.493096, 0.025472)",
        "(-0.114560, 1.499797, 0.026702)",
        "(-0.113949, 1.506418, 0.028064)",
        "(-0.114070, 1.509712, 0.028900)",
        "(-0.114557, 1.516142, 0.030889)",
        "(-0.114640, 1.521892, 0.033015)",
        "(-0.114364, 1.527179, 0.035235)",
        "(-0.114538, 1.532298, 0.038007)",
        "(-0.115334, 1.537192, 0.041355)",
        "(-0.115748, 1.539327, 0.043174)",
        "(-0.116009, 1.543018, 0.046813)",
        "(-0.116118, 1.546142, 0.050734)",
        "(-0.116509, 1.548968, 0.055285)",
        "(-0.116622, 1.550192, 0.057704)",
        "(-0.116629, 1.552043, 0.062708)",
        "(-0.116564, 1.553260, 0.067840)",
        "(-0.116571, 1.553893, 0.073222)",
        "(-0.116299, 1.553829, 0.078621)",
        "(-0.115797, 1.553272, 0.084193)",
        "(-0.115526, 1.552888, 0.087096)",
        "(-0.114948, 1.551857, 0.092927)",
        "(-0.114076, 1.550166, 0.098638)",
        "(-0.112966, 1.547812, 0.104148)",
        "(-0.111942, 1.545275, 0.109772)",
        "(-0.111522, 1.543916, 0.112590)",
        "(-0.110442, 1.540921, 0.118179)",
        "(-0.109187, 1.537467, 0.123658)",
        "(-0.108203, 1.533746, 0.129040)",
        "(-0.107748, 1.531792, 0.131705)",
        "(-0.106757, 1.527638, 0.137139)",
        "(-0.105391, 1.523240, 0.142470)",
        "(-0.104154, 1.518662, 0.147469)",
        "(-0.103157, 1.513711, 0.152272)",
        "(-0.102730, 1.511093, 0.154580)",
        "(-0.102091, 1.505538, 0.158891)",
        "(-0.101648, 1.499737, 0.163175)",
        "(-0.100742, 1.493572, 0.167849)",
        "(-0.099488, 1.487271, 0.172691)",
        "(-0.098919, 1.484129, 0.175119)",
        "(-0.097752, 1.477679, 0.180028)",
        "(-0.096624, 1.470941, 0.184962)",
        "(-0.096120, 1.464120, 0.189615)",
        "(-0.095492, 1.456929, 0.194091)",
        "(-0.094963, 1.453120, 0.196267)",
        "(-0.093962, 1.445455, 0.200452)",
        "(-0.093605, 1.437803, 0.203867)",
        "(-0.093781, 1.426095, 0.207567)",
        "(-0.093781, 1.426095, 0.207567)",
        "(-0.094064, 1.418406, 0.209357)",
        "(-0.094552, 1.410919, 0.210481)",
        "(-0.095147, 1.403485, 0.211142)",
        "(-0.096158, 1.396383, 0.211391)",
        "(-0.097717, 1.389750, 0.211036)",
        "(-0.098496, 1.386462, 0.210714)",
        "(-0.099794, 1.379706, 0.209939)",
        "(-0.101347, 1.372995, 0.208887)",
        "(-0.103036, 1.366410, 0.207538)",
        "(-0.104313, 1.359777, 0.205469)",
        "(-0.104923, 1.356483, 0.204116)",
        "(-0.106250, 1.349972, 0.201030)",
        "(-0.107576, 1.343830, 0.197828)",
        "(-0.108596, 1.337981, 0.194383)",
        "(-0.109299, 1.332118, 0.190539)",
        "(-0.109545, 1.329171, 0.188585)",
        "(-0.110130, 1.323576, 0.184771)",
        "(-0.110862, 1.318506, 0.181040)",
        "(-0.111557, 1.313644, 0.176904)",
        "(-0.112072, 1.308739, 0.172656)",
        "(-0.112329, 1.306436, 0.170598)",
        "(-0.113132, 1.302099, 0.166599)",
        "(-0.113616, 1.297770, 0.162391)",
        "(-0.113855, 1.293175, 0.158036)",
        "(-0.114383, 1.288829, 0.154029)",
        "(-0.114796, 1.286853, 0.152230)",
        "(-0.116031, 1.283197, 0.148748)",
        "(-0.117243, 1.279295, 0.144797)",
        "(-0.118289, 1.274820, 0.139814)",
        "(-0.119996, 1.270512, 0.134297)",
        "(-0.121121, 1.268482, 0.131492)",
        "(-0.123563, 1.264368, 0.125740)",
        "(-0.125887, 1.260166, 0.119746)",
        "(-0.128086, 1.256173, 0.113641)",
        "(-0.130014, 1.252441, 0.107436)",
        "(-0.130897, 1.250753, 0.104454)",
        "(-0.132686, 1.247876, 0.098904)",
        "(-0.134371, 1.246074, 0.093862)",
        "(-0.135867, 1.244932, 0.088748)",
        "(-0.137088, 1.244477, 0.083795)",
        "(-0.137674, 1.244776, 0.081652)",
        "(-0.138657, 1.245969, 0.077732)",
        "(-0.139486, 1.247689, 0.073665)",
        "(-0.140081, 1.249670, 0.069173)",
        "(-0.140363, 1.252088, 0.064531)",
        "(-0.140509, 1.253564, 0.062279)",
        "(-0.140834, 1.257152, 0.057964)",
        "(-0.140922, 1.261261, 0.053818)",
        "(-0.140542, 1.265620, 0.049752)",
        "(-0.140123, 1.270512, 0.045946)",
        "(-0.139873, 1.273097, 0.044144)",
        "(-0.139332, 1.278715, 0.040773)",
        "(-0.138636, 1.285143, 0.037654)",
        "(-0.137503, 1.291924, 0.034690)",
        "(-0.136094, 1.299362, 0.032013)",
        "(-0.135513, 1.303501, 0.030949)",
        "(-0.134497, 1.312168, 0.029036)",
        "(-0.133331, 1.321245, 0.027214)",
        "(-0.131398, 1.330120, 0.025101)",
        "(-0.129485, 1.339319, 0.023207)",
        "(-0.128995, 1.344278, 0.022550)",
        "(-0.128354, 1.354413, 0.021519)",
        "(-0.127248, 1.364205, 0.020385)",
        "(-0.125495, 1.373689, 0.019189)",
        "(-0.124138, 1.383448, 0.018621)",
        "(-0.123977, 1.388546, 0.018717)",
        "(-0.123785, 1.398649, 0.019132)",
        "(-0.122978, 1.408204, 0.019476)",
        "(-0.121919, 1.417589, 0.019927)",
        "(-0.121428, 1.427000, 0.020845)",
        "(-0.121509, 1.431667, 0.021544)",
        "(-0.121833, 1.440869, 0.023135)",
        "(-0.121858, 1.449655, 0.024690)",
        "(-0.121718, 1.458155, 0.026545)",
        "(-0.121815, 1.466462, 0.028861)",
        "(-0.121940, 1.470576, 0.030234)",
        "(-0.122001, 1.478797, 0.033294)",
        "(-0.121727, 1.485910, 0.036303)",
        "(-0.121659, 1.492907, 0.039694)",
        "(-0.122135, 1.500058, 0.043781)",
        "(-0.122284, 1.503521, 0.045957)",
        "(-0.122239, 1.510127, 0.050282)",
        "(-0.122070, 1.516425, 0.054743)",
        "(-0.122415, 1.522665, 0.059557)",
        "(-0.123431, 1.528700, 0.064685)",
        "(-0.123942, 1.531522, 0.067301)",
        "(-0.124688, 1.536805, 0.072446)",
        "(-0.125146, 1.541495, 0.077768)",
        "(-0.126052, 1.545904, 0.083517)",
        "(-0.127202, 1.549954, 0.089605)",
        "(-0.127616, 1.551715, 0.092728)",
        "(-0.128198, 1.554748, 0.099040)",
        "(-0.128777, 1.557081, 0.105413)",
        "(-0.129438, 1.558753, 0.111924)",
        "(-0.129931, 1.559746, 0.118558)",
        "(-0.130043, 1.560005, 0.121860)",
        "(-0.129844, 1.559759, 0.128435)",
        "(-0.129477, 1.558727, 0.134985)",
        "(-0.129140, 1.556993, 0.141407)",
        "(-0.128654, 1.554363, 0.147643)",
        "(-0.128352, 1.552730, 0.150779)",
        "(-0.127311, 1.548899, 0.156968)",
        "(-0.125673, 1.544130, 0.162876)",
        "(-0.123734, 1.538542, 0.168601)",
        "(-0.122110, 1.532258, 0.174202)",
        "(-0.121531, 1.528816, 0.176936)",
        "(-0.120223, 1.521405, 0.182067)",
        "(-0.118529, 1.513213, 0.186868)",
        "(-0.116652, 1.504494, 0.191838)",
        "(-0.114970, 1.495411, 0.196931)",
        "(-0.114091, 1.490741, 0.199280)",
        "(-0.112245, 1.481323, 0.203370)",
        "(-0.110400, 1.471896, 0.207357)",
        "(-0.108625, 1.462583, 0.211476)",
        "(-0.107141, 1.453689, 0.215153)",
        "(-0.106509, 1.449391, 0.216706)",
        "(-0.105311, 1.440807, 0.219164)",
        "(-0.104320, 1.432428, 0.220914)",
        "(-0.103825, 1.424704, 0.222249)",
        "(-0.103239, 1.417048, 0.223073)",
        "(-0.102759, 1.413105, 0.223146)",
        "(-0.101952, 1.405309, 0.222866)",
        "(-0.102350, 1.398241, 0.222215)",
        "(-0.103118, 1.391502, 0.221380)",
        "(-0.103515, 1.384637, 0.220309)",
        "(-0.103671, 1.381200, 0.219737)",
        "(-0.104443, 1.374556, 0.218628)",
        "(-0.105591, 1.368139, 0.217416)",
        "(-0.106646, 1.361437, 0.215670)",
        "(-0.107270, 1.354343, 0.213521)",
        "(-0.107549, 1.350860, 0.212465)",
        "(-0.108374, 1.344042, 0.210312)",
        "(-0.109517, 1.337322, 0.207608)",
        "(-0.110770, 1.330583, 0.204044)",
        "(-0.112017, 1.324086, 0.199918)",
        "(-0.112638, 1.321012, 0.197772)",
        "(-0.113819, 1.314978, 0.193305)",
        "(-0.114415, 1.308906, 0.188528)",
        "(-0.115159, 1.303283, 0.183548)",
        "(-0.116184, 1.298248, 0.178370)",
        "(-0.116712, 1.295891, 0.175699)",
        "(-0.117616, 1.291294, 0.170326)",
        "(-0.118145, 1.287024, 0.165017)",
        "(-0.118811, 1.283077, 0.159705)",
        "(-0.119650, 1.279436, 0.154162)",
        "(-0.120035, 1.277672, 0.151251)",
        "(-0.120771, 1.274263, 0.145154)",
        "(-0.121558, 1.271131, 0.138730)",
        "(-0.122464, 1.268399, 0.132480)",
        "(-0.123422, 1.266133, 0.126429)",
        "(-0.123891, 1.265060, 0.123327)",
        "(-0.124719, 1.263004, 0.117120)",
        "(-0.125454, 1.261564, 0.111331)",
        "(-0.126223, 1.260860, 0.106125)",
        "(-0.126663, 1.260520, 0.101110)",
        "(-0.126747, 1.260454, 0.098592)",
        "(-0.127112, 1.260734, 0.093612)",
        "(-0.127783, 1.261795, 0.088883)",
        "(-0.128363, 1.263283, 0.084188)",
        "(-0.128994, 1.265059, 0.079424)",
        "(-0.129252, 1.266088, 0.077102)",
        "(-0.129849, 1.268537, 0.072761)",
        "(-0.130436, 1.271736, 0.068863)",
        "(-0.130588, 1.275314, 0.065080)",
        "(-0.130756, 1.279215, 0.061460)",
        "(-0.130779, 1.281483, 0.059818)",
        "(-0.130838, 1.286296, 0.056631)",
        "(-0.130960, 1.291399, 0.053592)",
        "(-0.130672, 1.296593, 0.050503)",
        "(-0.130297, 1.301981, 0.047611)",
        "(-0.130010, 1.304750, 0.046333)",
        "(-0.129225, 1.310400, 0.043852)",
        "(-0.128355, 1.316324, 0.041528)",
        "(-0.127380, 1.322397, 0.039324)",
        "(-0.126566, 1.328793, 0.037343)",
        "(-0.126210, 1.332104, 0.036409)",
        "(-0.125268, 1.338930, 0.034671)",
        "(-0.124240, 1.346143, 0.033227)",
        "(-0.123273, 1.353969, 0.032218)",
        "(-0.122721, 1.362288, 0.031364)",
        "(-0.122593, 1.366595, 0.030970)",
        "(-0.121982, 1.375093, 0.030073)",
        "(-0.120428, 1.383501, 0.028956)",
        "(-0.119093, 1.392271, 0.028240)",
        "(-0.118430, 1.401359, 0.028176)",
        "(-0.118188, 1.405864, 0.028182)",
        "(-0.117548, 1.414512, 0.027954)",
        "(-0.116164, 1.422704, 0.027607)",
        "(-0.114608, 1.430870, 0.027741)",
        "(-0.113853, 1.439452, 0.028580)",
        "(-0.113559, 1.443701, 0.029098)",
        "(-0.112996, 1.451906, 0.029964)",
        "(-0.112426, 1.460048, 0.030906)",
        "(-0.111658, 1.468190, 0.032245)",
        "(-0.111354, 1.476473, 0.034058)",
        "(-0.111554, 1.480670, 0.035154)",
        "(-0.111997, 1.488868, 0.037353)",
        "(-0.112282, 1.496705, 0.039815)",
        "(-0.112831, 1.504526, 0.042904)",
        "(-0.113443, 1.512058, 0.046418)",
        "(-0.113765, 1.515664, 0.048257)",
        "(-0.114722, 1.522433, 0.052263)",
        "(-0.116016, 1.528565, 0.056593)",
        "(-0.116876, 1.533861, 0.061202)",
        "(-0.116970, 1.538355, 0.066168)",
        "(-0.116971, 1.540383, 0.068874)",
        "(-0.117651, 1.544158, 0.074567)",
        "(-0.118195, 1.546923, 0.080666)",
        "(-0.117965, 1.548671, 0.086634)",
        "(-0.117346, 1.549569, 0.092886)",
        "(-0.116926, 1.549739, 0.096269)",
        "(-0.116301, 1.549722, 0.103312)",
        "(-0.115530, 1.548979, 0.110556)",
        "(-0.114399, 1.547392, 0.117740)",
        "(-0.113072, 1.545342, 0.124931)",
        "(-0.112474, 1.544123, 0.128632)",
        "(-0.111390, 1.541427, 0.136070)",
        "(-0.110262, 1.538250, 0.143488)",
        "(-0.108875, 1.534590, 0.150274)",
        "(-0.107171, 1.530385, 0.156813)",
        "(-0.106462, 1.528401, 0.159845)",
        "(-0.105584, 1.524383, 0.165661)",
        "(-0.104742, 1.520040, 0.171079)",
        "(-0.103617, 1.515317, 0.175809)",
        "(-0.102349, 1.510349, 0.179893)",
        "(-0.101607, 1.507769, 0.181794)",
        "(-0.100105, 1.502571, 0.185620)",
        "(-0.098963, 1.497480, 0.189242)",
        "(-0.097914, 1.492185, 0.192184)",
        "(-0.096572, 1.486441, 0.194726)",
        "(-0.095873, 1.483528, 0.196083)",
        "(-0.094715, 1.477776, 0.198875)",
        "(-0.093807, 1.471745, 0.201416)",
        "(-0.092789, 1.465132, 0.203659)",
        "(-0.091477, 1.458228, 0.205527)",
        "(-0.090772, 1.454686, 0.206278)",
        "(-0.089618, 1.447447, 0.207609)",
        "(-0.088663, 1.439808, 0.209002)",
        "(-0.087887, 1.432040, 0.210509)",
        "(-0.087381, 1.424307, 0.211970)",
        "(-0.087095, 1.420351, 0.212722)",
        "(-0.086455, 1.412369, 0.214069)",
        "(-0.086012, 1.404435, 0.214847)",
        "(-0.085685, 1.396539, 0.215134)",
        "(-0.085579, 1.388799, 0.215147)",
        "(-0.085632, 1.385075, 0.215048)",
        "(-0.085712, 1.377979, 0.214538)",
        "(-0.085696, 1.371193, 0.213414)",
        "(-0.085808, 1.364705, 0.211755)",
        "(-0.086200, 1.358635, 0.209997)",
        "(-0.086510, 1.355915, 0.209173)",
        "(-0.087171, 1.350753, 0.207306)",
        "(-0.087376, 1.345435, 0.204732)",
        "(-0.087416, 1.340055, 0.201534)",
        "(-0.088154, 1.335212, 0.198464)",
        "(-0.088710, 1.332991, 0.196936)",
        "(-0.089633, 1.328380, 0.193598)",
        "(-0.090085, 1.323500, 0.189920)",
        "(-0.090939, 1.319098, 0.186499)",
        "(-0.092287, 1.315220, 0.183291)",
        "(-0.092804, 1.313268, 0.181571)",
        "(-0.093511, 1.309169, 0.177994)",
        "(-0.094269, 1.305228, 0.174550)",
        "(-0.095132, 1.301715, 0.171365)",
        "(-0.095782, 1.298196, 0.167892)",
        "(-0.095927, 1.296335, 0.165919)",
        "(-0.096195, 1.292594, 0.161780)",
        "(-0.096828, 1.289261, 0.157728)",
        "(-0.097687, 1.286246, 0.153445)",
        "(-0.098202, 1.282988, 0.148526)",
        "(-0.098370, 1.281345, 0.145912)",
        "(-0.099048, 1.278394, 0.140852)",
        "(-0.100010, 1.276018, 0.135974)",
        "(-0.100923, 1.274005, 0.131141)",
        "(-0.101443, 1.272296, 0.126467)",
        "(-0.101708, 1.271728, 0.124213)",
        "(-0.102143, 1.270962, 0.119748)",
        "(-0.102350, 1.270669, 0.115426)",
        "(-0.102255, 1.271174, 0.111507)",
        "(-0.102163, 1.272445, 0.107909)",
        "(-0.102065, 1.273425, 0.106169)",
        "(-0.101964, 1.275417, 0.102436)",
        "(-0.102041, 1.277710, 0.098516)",
        "(-0.101953, 1.280303, 0.094461)",
        "(-0.101800, 1.283168, 0.090339)",
        "(-0.101642, 1.284664, 0.088339)",
        "(-0.101287, 1.287998, 0.084542)",
        "(-0.100810, 1.291836, 0.081070)",
        "(-0.100159, 1.295996, 0.077533)",
        "(-0.099330, 1.300525, 0.073891)",
        "(-0.098969, 1.303046, 0.072151)",
        "(-0.098189, 1.308459, 0.068840)",
        "(-0.097173, 1.314331, 0.065419)",
        "(-0.095521, 1.323379, 0.059951)",
        "(-0.095521, 1.323379, 0.059951)",
        "(-0.094527, 1.329773, 0.056439)",
        "(-0.093599, 1.336564, 0.053170)",
        "(-0.092358, 1.343334, 0.050002)",
        "(-0.091111, 1.349918, 0.046756)",
        "(-0.090401, 1.356479, 0.043674)",
        "(-0.090112, 1.359738, 0.042281)",
        "(-0.089606, 1.366366, 0.039923)",
        "(-0.088924, 1.373076, 0.037962)",
        "(-0.088192, 1.379867, 0.036260)",
        "(-0.087475, 1.386642, 0.034773)",
        "(-0.087170, 1.390078, 0.034098)",
        "(-0.086671, 1.397097, 0.032999)",
        "(-0.086014, 1.404234, 0.032149)",
        "(-0.085037, 1.411441, 0.031458)",
        "(-0.083877, 1.418828, 0.030925)",
        "(-0.083295, 1.422589, 0.030774)",
        "(-0.082328, 1.430343, 0.030741)",
        "(-0.081637, 1.438215, 0.030878)",
        "(-0.080874, 1.446053, 0.031299)",
        "(-0.080097, 1.453791, 0.031779)",
        "(-0.079632, 1.457492, 0.032025)",
        "(-0.078887, 1.464821, 0.032563)",
        "(-0.078977, 1.472208, 0.033622)",
        "(-0.078851, 1.479547, 0.035010)",
        "(-0.078517, 1.486765, 0.036579)",
        "(-0.078274, 1.490386, 0.037435)",
        "(-0.078096, 1.497472, 0.039301)",
        "(-0.078894, 1.504637, 0.041413)",
        "(-0.079738, 1.511533, 0.043611)",
        "(-0.080295, 1.518244, 0.045889)",
        "(-0.080641, 1.521548, 0.047084)",
        "(-0.081570, 1.528151, 0.049710)",
        "(-0.083407, 1.534736, 0.053034)",
        "(-0.085196, 1.540955, 0.056370)",
        "(-0.086745, 1.546661, 0.059864)",
        "(-0.087632, 1.549434, 0.061848)",
        "(-0.089716, 1.554763, 0.066246)",
        "(-0.091780, 1.559428, 0.070866)",
        "(-0.093660, 1.563216, 0.075360)",
        "(-0.095146, 1.566209, 0.079721)",
        "(-0.095827, 1.567465, 0.081956)",
        "(-0.097322, 1.569618, 0.086471)",
        "(-0.098755, 1.571037, 0.091030)",
        "(-0.099785, 1.571641, 0.095828)",
        "(-0.100602, 1.571583, 0.101197)",
        "(-0.100856, 1.571242, 0.104043)",
        "(-0.101210, 1.570146, 0.109898)",
        "(-0.101256, 1.568297, 0.116160)",
        "(-0.100814, 1.565675, 0.123103)",
        "(-0.099922, 1.562494, 0.130683)",
        "(-0.099291, 1.560604, 0.134579)",
        "(-0.097840, 1.556394, 0.142533)",
        "(-0.096440, 1.551697, 0.150891)",
        "(-0.095219, 1.546541, 0.159427)",
        "(-0.094052, 1.540799, 0.167783)",
        "(-0.093560, 1.537694, 0.171760)",
        "(-0.092275, 1.530946, 0.179026)",
        "(-0.090111, 1.523088, 0.185175)",
        "(-0.087981, 1.514769, 0.191469)",
        "(-0.086193, 1.506433, 0.197930)",
        "(-0.085091, 1.502133, 0.200936)",
        "(-0.082240, 1.493005, 0.206110)",
        "(-0.079170, 1.483536, 0.210352)",
        "(-0.076848, 1.474484, 0.213887)",
        "(-0.075561, 1.465952, 0.216549)",
        "(-0.074846, 1.461670, 0.217578)",
        "(-0.072867, 1.453067, 0.218800)",
        "(-0.071376, 1.445100, 0.219273)",
        "(-0.070707, 1.437919, 0.219182)",
        "(-0.069780, 1.430849, 0.218797)",
        "(-0.069151, 1.427156, 0.218374)",
        "(-0.067820, 1.419809, 0.217321)",
        "(-0.067123, 1.412743, 0.216035)",
        "(-0.066777, 1.405902, 0.214453)",
        "(-0.066522, 1.399281, 0.212337)",
        "(-0.066432, 1.395943, 0.211035)",
        "(-0.066272, 1.389109, 0.208070)",
        "(-0.066484, 1.382350, 0.204341)",
        "(-0.066869, 1.375673, 0.199900)",
        "(-0.067211, 1.368945, 0.194867)",
        "(-0.067313, 1.365627, 0.192205)",
        "(-0.067435, 1.359193, 0.186900)",
        "(-0.067496, 1.352957, 0.181612)",
        "(-0.067347, 1.346791, 0.176458)",
        "(-0.066960, 1.340615, 0.171385)",
        "(-0.066674, 1.337530, 0.168867)",
        "(-0.065821, 1.331458, 0.163894)",
        "(-0.064759, 1.325451, 0.159140)",
        "(-0.063749, 1.319446, 0.154326)",
        "(-0.063070, 1.313772, 0.149427)",
        "(-0.062872, 1.311080, 0.146999)",
        "(-0.062890, 1.306003, 0.142015)",
        "(-0.062893, 1.300906, 0.136518)",
        "(-0.062909, 1.295960, 0.130556)",
        "(-0.062875, 1.291356, 0.124717)",
        "(-0.062766, 1.289289, 0.121894)",
        "(-0.062985, 1.285890, 0.116290)",
        "(-0.063469, 1.283325, 0.110240)",
        "(-0.063716, 1.281346, 0.103353)",
        "(-0.064181, 1.280322, 0.096016)",
        "(-0.064691, 1.280432, 0.092396)",
        "(-0.065958, 1.281511, 0.085185)",
        "(-0.067223, 1.283384, 0.077564)",
        "(-0.068177, 1.285969, 0.069743)",
        "(-0.069586, 1.289801, 0.062362)",
        "(-0.070458, 1.292122, 0.058924)",
        "(-0.071930, 1.296893, 0.052386)",
        "(-0.072772, 1.301915, 0.046465)",
        "(-0.073233, 1.307518, 0.041216)",
        "(-0.073982, 1.313712, 0.036768)",
        "(-0.074461, 1.316968, 0.034923)",
        "(-0.075157, 1.323590, 0.031758)",
        "(-0.075170, 1.330360, 0.029110)",
        "(-0.074741, 1.337539, 0.026878)",
        "(-0.075083, 1.345432, 0.025145)",
        "(-0.075461, 1.349523, 0.024369)",
        "(-0.075999, 1.357640, 0.022765)",
        "(-0.076136, 1.365780, 0.021166)",
        "(-0.075864, 1.374177, 0.019763)",
        "(-0.075963, 1.383105, 0.018648)",
        "(-0.076320, 1.387725, 0.018247)",
        "(-0.076815, 1.396908, 0.017421)",
        "(-0.077014, 1.406009, 0.016344)",
        "(-0.076753, 1.415098, 0.015320)",
        "(-0.076987, 1.424515, 0.014691)",
        "(-0.077478, 1.429340, 0.014529)",
        "(-0.078386, 1.438733, 0.014039)",
        "(-0.078799, 1.447632, 0.013407)",
        "(-0.078547, 1.456072, 0.013019)",
        "(-0.078418, 1.464364, 0.012919)",
        "(-0.078613, 1.468428, 0.013115)",
        "(-0.079113, 1.476399, 0.013747)",
        "(-0.079476, 1.484084, 0.014446)",
        "(-0.079624, 1.491290, 0.015187)",
        "(-0.080078, 1.498303, 0.016331)",
        "(-0.080337, 1.501694, 0.017020)",
        "(-0.080749, 1.508134, 0.018403)",
        "(-0.081283, 1.514215, 0.019930)",
        "(-0.081954, 1.520006, 0.021607)",
        "(-0.082434, 1.525357, 0.023250)",
        "(-0.082610, 1.527750, 0.024075)",
        "(-0.083013, 1.532223, 0.025806)",
        "(-0.083665, 1.536305, 0.027907)",
        "(-0.084625, 1.540031, 0.030300)",
        "(-0.085260, 1.543103, 0.032589)",
        "(-0.085416, 1.544374, 0.033732)",
        "(-0.085736, 1.546824, 0.036443)",
        "(-0.086464, 1.549050, 0.039939)",
        "(-0.087018, 1.550937, 0.043918)",
        "(-0.087250, 1.552307, 0.048305)",
        "(-0.087308, 1.552854, 0.050615)",
        "(-0.087460, 1.553656, 0.055527)",
        "(-0.087575, 1.554036, 0.060999)",
        "(-0.087811, 1.554053, 0.067021)",
        "(-0.088142, 1.553444, 0.073593)",
        "(-0.088130, 1.552783, 0.077139)",
        "(-0.087794, 1.551078, 0.084365)",
        "(-0.087347, 1.548841, 0.092138)",
        "(-0.087142, 1.546237, 0.100178)",
        "(-0.086930, 1.542915, 0.108142)",
        "(-0.086652, 1.541001, 0.112030)",
        "(-0.085887, 1.536672, 0.119402)",
        "(-0.084940, 1.531961, 0.126459)",
        "(-0.083668, 1.526887, 0.133357)",
        "(-0.082625, 1.521634, 0.140214)",
        "(-0.082142, 1.518981, 0.143506)",
        "(-0.080833, 1.513610, 0.149575)",
        "(-0.079191, 1.507997, 0.154678)",
        "(-0.077653, 1.502352, 0.159377)",
        "(-0.076845, 1.497174, 0.163840)",
        "(-0.076545, 1.494648, 0.165952)",
        "(-0.075662, 1.489400, 0.169597)",
        "(-0.074784, 1.483874, 0.172366)",
        "(-0.074750, 1.478276, 0.174207)",
        "(-0.074976, 1.472294, 0.175549)",
        "(-0.075086, 1.468993, 0.175954)",
        "(-0.075071, 1.461985, 0.176528)",
        "(-0.074811, 1.454590, 0.176828)",
        "(-0.074420, 1.446831, 0.176903)",
        "(-0.074066, 1.438624, 0.176806)",
        "(-0.073977, 1.434384, 0.176650)",
        "(-0.073937, 1.425684, 0.175992)",
        "(-0.073771, 1.416630, 0.175000)",
        "(-0.073402, 1.407262, 0.173712)",
        "(-0.073119, 1.397913, 0.172079)",
        "(-0.073231, 1.393357, 0.171124)",
        "(-0.073858, 1.384388, 0.168932)",
        "(-0.074412, 1.375379, 0.166056)",
        "(-0.074698, 1.366012, 0.162303)",
        "(-0.074943, 1.356400, 0.158089)",
        "(-0.075070, 1.351591, 0.155879)",
        "(-0.075366, 1.342050, 0.151091)",
        "(-0.075562, 1.332564, 0.145434)",
        "(-0.075740, 1.323444, 0.139457)",
        "(-0.076346, 1.315569, 0.133796)",
        "(-0.076795, 1.312119, 0.130981)",
        "(-0.077333, 1.305670, 0.125123)",
        "(-0.077448, 1.300274, 0.119172)",
        "(-0.077848, 1.296504, 0.113442)",
        "(-0.078682, 1.294266, 0.107902)",
        "(-0.079130, 1.293693, 0.105142)",
        "(-0.080118, 1.293496, 0.099540)",
        "(-0.081057, 1.293988, 0.093714)",
        "(-0.081847, 1.295316, 0.087865)",
        "(-0.082498, 1.297451, 0.082198)",
        "(-0.082899, 1.298891, 0.079438)",
        "(-0.083720, 1.302125, 0.073809)",
        "(-0.084663, 1.306000, 0.067915)",
        "(-0.085453, 1.310494, 0.061985)",
        "(-0.086212, 1.316004, 0.056542)",
        "(-0.086641, 1.319250, 0.054084)",
        "(-0.087624, 1.326150, 0.049242)",
        "(-0.088210, 1.333100, 0.044502)",
        "(-0.088617, 1.340349, 0.039926)",
        "(-0.089185, 1.348219, 0.035921)",
        "(-0.089511, 1.352332, 0.034170)",
        "(-0.089990, 1.360440, 0.030872)",
        "(-0.090063, 1.368400, 0.027877)",
        "(-0.090214, 1.376318, 0.025143)",
        "(-0.090810, 1.384237, 0.022902)",
        "(-0.091195, 1.388132, 0.021965)",
        "(-0.091868, 1.395700, 0.020156)",
        "(-0.092448, 1.402906, 0.018484)",
        "(-0.092981, 1.409924, 0.017141)",
        "(-0.093582, 1.416882, 0.016180)",
        "(-0.093932, 1.420328, 0.015827)",
        "(-0.094854, 1.427229, 0.015232)",
        "(-0.095985, 1.434188, 0.014908)",
        "(-0.096922, 1.441295, 0.014647)",
        "(-0.097272, 1.448322, 0.014485)",
        "(-0.097190, 1.451799, 0.014508)",
        "(-0.097191, 1.458873, 0.014822)",
        "(-0.097592, 1.466154, 0.015493)",
        "(-0.097704, 1.473166, 0.015868)",
        "(-0.097438, 1.479973, 0.016088)",
        "(-0.097252, 1.483369, 0.016317)",
        "(-0.096878, 1.490235, 0.017080)",
        "(-0.096662, 1.497191, 0.017970)",
        "(-0.096625, 1.504074, 0.018860)",
        "(-0.096730, 1.510982, 0.019890)",
        "(-0.096756, 1.514404, 0.020481)",
        "(-0.096832, 1.521142, 0.021969)",
        "(-0.097295, 1.528104, 0.024129)",
        "(-0.098067, 1.535124, 0.026786)",
        "(-0.098784, 1.541799, 0.029780)",
        "(-0.099189, 1.544982, 0.031506)",
        "(-0.099905, 1.551095, 0.035366)",
        "(-0.100555, 1.556726, 0.039700)",
        "(-0.101009, 1.561704, 0.044680)",
        "(-0.101556, 1.565969, 0.050232)",
        "(-0.101843, 1.567719, 0.053112)",
        "(-0.102355, 1.570639, 0.058999)",
        "(-0.102676, 1.572551, 0.065258)",
        "(-0.102704, 1.573545, 0.071706)",
        "(-0.102270, 1.573477, 0.078331)",
        "(-0.101866, 1.573005, 0.081656)",
        "(-0.100914, 1.571381, 0.088167)",
        "(-0.099809, 1.568884, 0.094773)",
        "(-0.098554, 1.565640, 0.101486)",
        "(-0.096880, 1.561475, 0.108018)",
        "(-0.095814, 1.558978, 0.111166)",
        "(-0.093631, 1.553510, 0.117565)",
        "(-0.091815, 1.547596, 0.124096)",
        "(-0.090200, 1.541167, 0.130481)",
        "(-0.088165, 1.534224, 0.136534)",
        "(-0.087122, 1.530586, 0.139401)",
        "(-0.085128, 1.523165, 0.144986)",
        "(-0.083523, 1.515689, 0.150131)",
        "(-0.082087, 1.508184, 0.154793)",
        "(-0.080402, 1.500487, 0.159005)",
        "(-0.079525, 1.496712, 0.161031)",
        "(-0.077864, 1.489301, 0.165103)",
        "(-0.076185, 1.481891, 0.168840)",
        "(-0.074568, 1.474330, 0.172123)",
        "(-0.073358, 1.466763, 0.174975)",
        "(-0.072884, 1.462991, 0.176214)",
        "(-0.071903, 1.455413, 0.178315)",
        "(-0.071011, 1.447781, 0.180006)",
        "(-0.070571, 1.440229, 0.181511)",
        "(-0.070306, 1.432634, 0.182696)",
        "(-0.070222, 1.428847, 0.183073)",
        "(-0.070348, 1.421387, 0.183554)",
        "(-0.071092, 1.414177, 0.183797)",
        "(-0.072224, 1.407343, 0.184083)",
        "(-0.073614, 1.400909, 0.184164)",
        "(-0.074144, 1.397727, 0.184012)",
        "(-0.074904, 1.391218, 0.183132)",
        "(-0.075708, 1.384782, 0.181715)",
        "(-0.076818, 1.378754, 0.180195)",
        "(-0.077932, 1.372897, 0.178353)",
        "(-0.078369, 1.369916, 0.177090)",
        "(-0.078932, 1.363748, 0.173971)",
        "(-0.079535, 1.357774, 0.170007)",
        "(-0.080577, 1.352227, 0.165813)",
        "(-0.081583, 1.346970, 0.160851)",
        "(-0.082009, 1.344408, 0.158132)",
        "(-0.082750, 1.339406, 0.152713)",
        "(-0.083527, 1.334725, 0.147520)",
        "(-0.084169, 1.330396, 0.142391)",
        "(-0.084690, 1.326380, 0.136890)",
        "(-0.084915, 1.324486, 0.134032)",
        "(-0.085310, 1.320874, 0.128237)",
        "(-0.085851, 1.317722, 0.122318)",
        "(-0.086580, 1.315212, 0.116037)",
        "(-0.087000, 1.312982, 0.109633)",
        "(-0.087132, 1.312097, 0.106498)",
        "(-0.087659, 1.311034, 0.100420)",
        "(-0.088398, 1.310749, 0.094104)",
        "(-0.089117, 1.310942, 0.087347)",
        "(-0.089839, 1.311544, 0.080600)",
        "(-0.090139, 1.312107, 0.077294)",
        "(-0.090748, 1.313690, 0.070826)",
        "(-0.091312, 1.315643, 0.064552)",
        "(-0.091850, 1.318178, 0.058611)",
        "(-0.092481, 1.321222, 0.053205)",
        "(-0.092664, 1.322907, 0.050768)",
        "(-0.092881, 1.326533, 0.046237)",
        "(-0.092974, 1.330605, 0.042211)",
        "(-0.092922, 1.335129, 0.038652)",
        "(-0.092887, 1.340064, 0.035736)",
        "(-0.092898, 1.342593, 0.034479)",
        "(-0.092657, 1.347663, 0.032220)",
        "(-0.092210, 1.352856, 0.029949)",
        "(-0.091880, 1.358377, 0.027893)",
        "(-0.091794, 1.364230, 0.026223)",
        "(-0.091685, 1.367266, 0.025555)",
        "(-0.091318, 1.373472, 0.024166)",
        "(-0.090703, 1.379940, 0.022845)",
        "(-0.090389, 1.386982, 0.021775)",
        "(-0.090190, 1.394586, 0.020885)",
        "(-0.090000, 1.398467, 0.020354)",
        "(-0.089623, 1.406362, 0.019268)",
        "(-0.089327, 1.414631, 0.018438)",
        "(-0.089227, 1.423274, 0.017966)",
        "(-0.089120, 1.432032, 0.017781)",
        "(-0.088954, 1.436441, 0.017796)",
        "(-0.088512, 1.445214, 0.017869)",
        "(-0.088163, 1.453876, 0.018033)",
        "(-0.088555, 1.462614, 0.018421)",
        "(-0.089280, 1.471313, 0.019097)",
        "(-0.089534, 1.475530, 0.019479)",
        "(-0.089968, 1.483790, 0.020314)",
        "(-0.090418, 1.491677, 0.021516)",
        "(-0.091452, 1.499369, 0.023307)",
        "(-0.092610, 1.506553, 0.025319)",
        "(-0.093071, 1.509794, 0.026284)",
        "(-0.094026, 1.515936, 0.028496)",
        "(-0.095065, 1.521743, 0.031473)",
        "(-0.096080, 1.527014, 0.035104)",
        "(-0.096842, 1.531575, 0.039340)",
        "(-0.097105, 1.533577, 0.041632)",
        "(-0.097903, 1.537287, 0.046640)",
        "(-0.098898, 1.540567, 0.052444)",
        "(-0.099653, 1.543059, 0.058705)",
        "(-0.099945, 1.544616, 0.065041)",
        "(-0.099923, 1.545043, 0.068416)",
        "(-0.099864, 1.545233, 0.075310)",
        "(-0.099866, 1.544574, 0.082332)",
        "(-0.099517, 1.543115, 0.089616)",
        "(-0.098816, 1.540821, 0.097299)",
        "(-0.098269, 1.539331, 0.101266)",
        "(-0.096846, 1.535738, 0.109290)",
        "(-0.095067, 1.531326, 0.117539)",
        "(-0.093580, 1.526443, 0.125882)",
        "(-0.092307, 1.521239, 0.134165)",
        "(-0.091714, 1.518471, 0.138240)",
        "(-0.090447, 1.512527, 0.146218)",
        "(-0.089108, 1.506120, 0.153591)",
        "(-0.088150, 1.499815, 0.160578)",
        "(-0.087290, 1.493636, 0.167378)",
        "(-0.086795, 1.490411, 0.170604)",
        "(-0.085699, 1.483719, 0.176675)",
        "(-0.084762, 1.476806, 0.181947)",
        "(-0.084291, 1.469855, 0.186306)",
        "(-0.084292, 1.462834, 0.189862)",
        "(-0.084399, 1.459266, 0.191275)",
        "(-0.084379, 1.451972, 0.193656)",
        "(-0.084213, 1.444502, 0.195561)",
        "(-0.084484, 1.437095, 0.197110)",
        "(-0.085033, 1.429623, 0.198474)",
        "(-0.085344, 1.425837, 0.199074)",
        "(-0.085917, 1.418323, 0.200289)",
        "(-0.086354, 1.410773, 0.201341)",
        "(-0.086681, 1.403103, 0.201847)",
        "(-0.087138, 1.395442, 0.201880)",
        "(-0.087462, 1.391680, 0.201732)",
        "(-0.088309, 1.384298, 0.201254)",
        "(-0.088875, 1.376815, 0.200294)",
        "(-0.088985, 1.369188, 0.198711)",
        "(-0.089044, 1.361598, 0.196487)",
        "(-0.089185, 1.357867, 0.195112)",
        "(-0.089688, 1.350495, 0.191831)",
        "(-0.089791, 1.343005, 0.187874)",
        "(-0.089539, 1.335551, 0.183413)",
        "(-0.089513, 1.328478, 0.178248)",
        "(-0.089746, 1.325151, 0.175236)",
        "(-0.090369, 1.318715, 0.168600)",
        "(-0.090720, 1.312680, 0.161209)",
        "(-0.090999, 1.307293, 0.153974)",
        "(-0.091012, 1.302401, 0.146888)",
        "(-0.090864, 1.300054, 0.143175)",
        "(-0.090470, 1.295495, 0.135274)",
        "(-0.090453, 1.291585, 0.126981)",
        "(-0.090704, 1.288407, 0.118561)",
        "(-0.090839, 1.285514, 0.109649)",
        "(-0.090884, 1.284199, 0.105091)",
        "(-0.091136, 1.282144, 0.096223)",
        "(-0.091644, 1.281106, 0.087944)",
        "(-0.091880, 1.280761, 0.080107)",
        "(-0.091927, 1.281278, 0.072701)",
        "(-0.092055, 1.282086, 0.069322)",
        "(-0.092449, 1.284613, 0.063091)",
        "(-0.092865, 1.288287, 0.057186)",
        "(-0.093334, 1.292973, 0.051451)",
        "(-0.093890, 1.298710, 0.046257)",
        "(-0.094167, 1.301984, 0.043913)",
        "(-0.094552, 1.309031, 0.039364)",
        "(-0.094992, 1.316822, 0.035162)",
        "(-0.095405, 1.325318, 0.031453)",
        "(-0.095551, 1.334349, 0.028106)",
        "(-0.095504, 1.338983, 0.026540)",
        "(-0.095360, 1.348753, 0.023985)",
        "(-0.095357, 1.358995, 0.021859)",
        "(-0.095224, 1.369438, 0.020014)",
        "(-0.094662, 1.379578, 0.018287)",
        "(-0.093880, 1.384360, 0.017515)",
        "(-0.093040, 1.394116, 0.016257)",
        "(-0.093498, 1.404290, 0.016158)",
        "(-0.094185, 1.414289, 0.016322)",
        "(-0.094556, 1.423808, 0.016286)",
        "(-0.094761, 1.428578, 0.016456)",
        "(-0.095431, 1.438309, 0.017340)",
        "(-0.096922, 1.448222, 0.018924)",
        "(-0.098591, 1.457985, 0.020996)",
        "(-0.100271, 1.467507, 0.023195)",
        "(-0.101115, 1.472148, 0.024409)",
        "(-0.102780, 1.481336, 0.027274)",
        "(-0.104648, 1.490423, 0.030580)",
        "(-0.106510, 1.498994, 0.034141)",
        "(-0.108172, 1.507097, 0.037791)",
        "(-0.108937, 1.510982, 0.039694)",
        "(-0.110194, 1.518473, 0.043786)",
        "(-0.110779, 1.525244, 0.048254)",
        "(-0.111179, 1.531280, 0.053263)",
        "(-0.111641, 1.536424, 0.058586)",
        "(-0.111634, 1.538480, 0.061229)",
        "(-0.111119, 1.541841, 0.066438)",
        "(-0.110603, 1.544583, 0.072244)",
        "(-0.110444, 1.546875, 0.078926)",
        "(-0.110313, 1.548316, 0.086093)",
        "(-0.110036, 1.548523, 0.089709)",
        "(-0.109267, 1.548413, 0.096982)",
        "(-0.108711, 1.547795, 0.104764)",
        "(-0.108545, 1.546885, 0.113147)",
        "(-0.108069, 1.545285, 0.121747)",
        "(-0.107734, 1.544221, 0.125963)",
        "(-0.106827, 1.541554, 0.134297)",
        "(-0.105802, 1.538616, 0.142812)",
        "(-0.104810, 1.535113, 0.151610)",
        "(-0.103886, 1.531044, 0.160100)",
        "(-0.103427, 1.528621, 0.163918)",
        "(-0.102668, 1.523635, 0.171327)",
        "(-0.102223, 1.518305, 0.178647)",
        "(-0.101925, 1.512716, 0.185828)",
        "(-0.101257, 1.506748, 0.192456)",
        "(-0.100775, 1.503550, 0.195452)",
        "(-0.100054, 1.496909, 0.200625)",
        "(-0.100064, 1.490518, 0.205336)",
        "(-0.100326, 1.484319, 0.209479)",
        "(-0.099981, 1.477762, 0.212765)",
        "(-0.099782, 1.474263, 0.213923)",
        "(-0.099825, 1.467085, 0.215363)",
        "(-0.099892, 1.459516, 0.215808)",
        "(-0.099296, 1.451554, 0.215830)",
        "(-0.098502, 1.443331, 0.215787)",
        "(-0.098341, 1.439193, 0.215670)",
        "(-0.098106, 1.430787, 0.215178)",
        "(-0.097139, 1.421971, 0.214377)",
        "(-0.096089, 1.413149, 0.213816)",
        "(-0.095742, 1.404737, 0.213716)",
        "(-0.095580, 1.400553, 0.213727)",
        "(-0.095023, 1.391821, 0.213581)",
        "(-0.094348, 1.382847, 0.213238)",
        "(-0.093847, 1.373785, 0.212469)",
        "(-0.093551, 1.364281, 0.210990)",
        "(-0.093445, 1.359387, 0.210087)",
        "(-0.093125, 1.349807, 0.208313)",
        "(-0.092606, 1.340249, 0.205944)",
        "(-0.092469, 1.330833, 0.202583)",
        "(-0.092595, 1.321957, 0.198301)",
        "(-0.092675, 1.317889, 0.195863)",
        "(-0.093152, 1.310419, 0.190733)",
        "(-0.093235, 1.303405, 0.185333)",
        "(-0.093283, 1.297279, 0.179661)",
        "(-0.093866, 1.292377, 0.173781)",
        "(-0.093950, 1.290298, 0.170834)",
        "(-0.094113, 1.286895, 0.164930)",
        "(-0.094690, 1.284919, 0.159801)",
        "(-0.095066, 1.283665, 0.155085)",
        "(-0.095435, 1.282860, 0.150042)",
        "(-0.095636, 1.282525, 0.147296)",
        "(-0.095868, 1.281887, 0.141523)",
        "(-0.096123, 1.281752, 0.135878)",
        "(-0.096527, 1.282038, 0.130518)",
        "(-0.096920, 1.282242, 0.124862)",
        "(-0.097156, 1.282311, 0.121851)",
        "(-0.097927, 1.282770, 0.115943)",
        "(-0.099004, 1.283803, 0.110329)",
        "(-0.099902, 1.285045, 0.105052)",
        "(-0.100353, 1.286232, 0.100017)",
        "(-0.100658, 1.287071, 0.097703)",
        "(-0.101287, 1.289199, 0.093229)",
        "(-0.101670, 1.291623, 0.088702)",
        "(-0.101863, 1.294475, 0.084084)",
        "(-0.102188, 1.297915, 0.079689)",
        "(-0.102303, 1.299892, 0.077599)",
        "(-0.102403, 1.304142, 0.073511)",
        "(-0.102481, 1.308945, 0.069467)",
        "(-0.102388, 1.314032, 0.065373)",
        "(-0.101890, 1.319267, 0.061447)",
        "(-0.101558, 1.322045, 0.059650)",
        "(-0.100990, 1.328099, 0.056412)",
        "(-0.100619, 1.334620, 0.053260)",
        "(-0.099699, 1.341238, 0.049905)",
        "(-0.098084, 1.348134, 0.046777)",
        "(-0.097318, 1.351877, 0.045393)",
        "(-0.096179, 1.359921, 0.042754)",
        "(-0.095142, 1.368442, 0.040139)",
        "(-0.094088, 1.377255, 0.037566)",
        "(-0.093165, 1.386252, 0.035113)",
        "(-0.092579, 1.390866, 0.033977)",
        "(-0.091363, 1.400322, 0.032044)",
        "(-0.090231, 1.410126, 0.030806)",
        "(-0.088649, 1.419966, 0.029951)",
        "(-0.087620, 1.429892, 0.029534)",
        "(-0.087333, 1.434892, 0.029581)",
        "(-0.086650, 1.444742, 0.029836)",
        "(-0.086128, 1.454235, 0.030407)",
        "(-0.086448, 1.463668, 0.031678)",
        "(-0.087345, 1.472830, 0.033593)",
        "(-0.087553, 1.477083, 0.034647)",
        "(-0.087745, 1.485135, 0.036890)",
        "(-0.088203, 1.492874, 0.039868)",
        "(-0.089280, 1.500337, 0.043718)",
        "(-0.089896, 1.507162, 0.048074)",
        "(-0.090004, 1.510292, 0.050439)",
        "(-0.090214, 1.516279, 0.055774)",
        "(-0.090631, 1.521754, 0.061709)",
        "(-0.091418, 1.526488, 0.068033)",
        "(-0.091902, 1.530349, 0.074562)",
        "(-0.091918, 1.531956, 0.077883)",
        "(-0.091781, 1.534773, 0.084835)",
        "(-0.091783, 1.536890, 0.092322)",
        "(-0.091993, 1.538090, 0.100230)",
        "(-0.091685, 1.538202, 0.108267)",
        "(-0.091330, 1.537794, 0.112403)",
        "(-0.090703, 1.536402, 0.120959)",
        "(-0.090474, 1.534513, 0.129732)",
        "(-0.090285, 1.531889, 0.138494)",
        "(-0.089727, 1.528531, 0.147074)",
        "(-0.089429, 1.526563, 0.151321)",
        "(-0.089088, 1.522371, 0.159797)",
        "(-0.088894, 1.517604, 0.167893)",
        "(-0.088451, 1.511986, 0.175431)",
        "(-0.088026, 1.505458, 0.182484)",
        "(-0.088052, 1.501899, 0.185909)",
        "(-0.088610, 1.494404, 0.192771)",
        "(-0.089350, 1.486341, 0.199550)",
        "(-0.089975, 1.477664, 0.205917)",
        "(-0.090389, 1.468426, 0.211715)",
        "(-0.090646, 1.463606, 0.214266)",
        "(-0.091560, 1.454070, 0.219100)",
        "(-0.092373, 1.444436, 0.223122)",
        "(-0.092876, 1.434534, 0.226029)",
        "(-0.093418, 1.424584, 0.228102)",
        "(-0.093765, 1.419776, 0.229007)",
        "(-0.094719, 1.410672, 0.230762)",
        "(-0.095899, 1.402119, 0.232039)",
        "(-0.096921, 1.393609, 0.232640)",
        "(-0.098094, 1.385414, 0.232278)",
        "(-0.098678, 1.381393, 0.232015)",
        "(-0.099690, 1.373400, 0.231040)",
        "(-0.100498, 1.365384, 0.229373)",
        "(-0.101513, 1.357502, 0.227113)",
        "(-0.102811, 1.350054, 0.224483)",
        "(-0.103415, 1.346496, 0.223070)",
        "(-0.104443, 1.339394, 0.219859)",
        "(-0.105186, 1.332315, 0.215850)",
        "(-0.105507, 1.325258, 0.211503)",
        "(-0.105684, 1.318875, 0.206848)",
        "(-0.105817, 1.315983, 0.204377)",
        "(-0.105940, 1.310428, 0.198977)",
        "(-0.105982, 1.305273, 0.193023)",
        "(-0.106074, 1.300973, 0.186881)",
        "(-0.105997, 1.297399, 0.180427)",
        "(-0.105812, 1.295772, 0.177046)",
        "(-0.105346, 1.292791, 0.170223)",
        "(-0.104932, 1.290566, 0.163390)",
        "(-0.104246, 1.287949, 0.152972)",
        "(-0.104246, 1.287949, 0.152972)",
        "(-0.103795, 1.286663, 0.145961)",
        "(-0.103312, 1.285876, 0.139148)",
        "(-0.102730, 1.285557, 0.132656)",
        "(-0.102149, 1.285780, 0.126667)",
        "(-0.101856, 1.286745, 0.121166)",
        "(-0.101725, 1.287497, 0.118598)",
        "(-0.101253, 1.289248, 0.113485)",
        "(-0.100783, 1.291417, 0.108503)",
        "(-0.100379, 1.294065, 0.103864)",
        "(-0.099835, 1.297275, 0.099494)",
        "(-0.099488, 1.299019, 0.097253)",
        "(-0.098615, 1.302543, 0.092540)",
        "(-0.097835, 1.306542, 0.087912)",
        "(-0.097037, 1.311201, 0.083715)",
        "(-0.095847, 1.316295, 0.079854)",
        "(-0.095202, 1.319018, 0.077969)",
        "(-0.093963, 1.324644, 0.074196)",
        "(-0.092572, 1.330557, 0.070596)",
        "(-0.091029, 1.336937, 0.067281)",
        "(-0.089661, 1.343838, 0.064154)",
        "(-0.089111, 1.347428, 0.062552)",
        "(-0.088196, 1.354742, 0.059297)",
        "(-0.087095, 1.362132, 0.056004)",
        "(-0.086024, 1.369897, 0.052897)",
        "(-0.085296, 1.378069, 0.050089)",
        "(-0.085168, 1.382273, 0.048841)",
        "(-0.085133, 1.390788, 0.046678)",
        "(-0.084771, 1.399474, 0.044954)",
        "(-0.083651, 1.408147, 0.043438)",
        "(-0.082464, 1.416853, 0.042190)",
        "(-0.082139, 1.421255, 0.041803)",
        "(-0.081737, 1.430126, 0.041409)",
        "(-0.080917, 1.438855, 0.041269)",
        "(-0.079808, 1.447507, 0.041328)",
        "(-0.079766, 1.456519, 0.042201)",
        "(-0.080069, 1.461120, 0.042993)",
        "(-0.080560, 1.470115, 0.044650)",
        "(-0.080723, 1.479061, 0.046629)",
        "(-0.080867, 1.487305, 0.048998)",
        "(-0.081835, 1.495482, 0.052270)",
        "(-0.082483, 1.499532, 0.054246)",
        "(-0.083676, 1.507265, 0.058443)",
        "(-0.084530, 1.514473, 0.063203)",
        "(-0.085802, 1.521247, 0.068696)",
        "(-0.087857, 1.527437, 0.075021)",
        "(-0.088948, 1.530233, 0.078327)",
        "(-0.090952, 1.535117, 0.084890)",
        "(-0.093005, 1.539266, 0.091608)",
        "(-0.095295, 1.542842, 0.098808)",
        "(-0.097471, 1.545727, 0.106445)",
        "(-0.098397, 1.546816, 0.110362)",
        "(-0.099921, 1.548405, 0.118122)",
        "(-0.101100, 1.549083, 0.125797)",
        "(-0.102338, 1.549049, 0.133622)",
        "(-0.103718, 1.548513, 0.141630)",
        "(-0.104174, 1.547971, 0.145636)",
        "(-0.104480, 1.546369, 0.153511)",
        "(-0.104414, 1.544062, 0.161323)",
        "(-0.104443, 1.541340, 0.168996)",
        "(-0.104383, 1.538089, 0.176375)",
        "(-0.104238, 1.536181, 0.179846)",
        "(-0.103823, 1.531819, 0.186317)",
        "(-0.103455, 1.526965, 0.192344)",
        "(-0.103249, 1.521773, 0.198041)",
        "(-0.103000, 1.515959, 0.203102)",
        "(-0.102747, 1.512661, 0.205209)",
        "(-0.102097, 1.505494, 0.208815)",
        "(-0.101549, 1.497774, 0.211863)",
        "(-0.101287, 1.489614, 0.214756)",
        "(-0.100646, 1.480786, 0.217377)",
        "(-0.100119, 1.476109, 0.218368)",
        "(-0.099205, 1.466442, 0.219669)",
        "(-0.098975, 1.456683, 0.220583)",
        "(-0.099226, 1.447102, 0.221707)",
        "(-0.099145, 1.437593, 0.222790)",
        "(-0.098812, 1.432748, 0.223128)",
        "(-0.098326, 1.423101, 0.223491)",
        "(-0.098672, 1.413850, 0.223626)",
        "(-0.099530, 1.405231, 0.223559)",
        "(-0.100226, 1.396804, 0.222774)",
        "(-0.100559, 1.392629, 0.222105)",
        "(-0.101239, 1.384600, 0.220733)",
        "(-0.102239, 1.377384, 0.219113)",
        "(-0.103223, 1.370409, 0.216836)",
        "(-0.104266, 1.363521, 0.213907)",
        "(-0.104756, 1.360230, 0.212364)",
        "(-0.105482, 1.353893, 0.209275)",
        "(-0.105723, 1.347590, 0.205886)",
        "(-0.105819, 1.341326, 0.202227)",
        "(-0.106037, 1.335318, 0.198509)",
        "(-0.106217, 1.332383, 0.196628)",
        "(-0.106295, 1.326445, 0.192764)",
        "(-0.106191, 1.320397, 0.188584)",
        "(-0.106054, 1.314386, 0.184189)",
        "(-0.106460, 1.308582, 0.179574)",
        "(-0.106915, 1.305786, 0.177145)",
        "(-0.107479, 1.300192, 0.172229)",
        "(-0.107607, 1.294456, 0.166835)",
        "(-0.107626, 1.289039, 0.161116)",
        "(-0.107722, 1.284351, 0.155227)",
        "(-0.107732, 1.282259, 0.152217)",
        "(-0.107737, 1.278530, 0.146185)",
        "(-0.107803, 1.275774, 0.140358)",
        "(-0.107580, 1.273948, 0.134686)",
        "(-0.107202, 1.272829, 0.128979)",
        "(-0.106902, 1.272435, 0.126058)",
        "(-0.106370, 1.271948, 0.120153)",
        "(-0.106053, 1.271981, 0.114408)",
        "(-0.105531, 1.272250, 0.108738)",
        "(-0.105047, 1.272959, 0.103053)",
        "(-0.104926, 1.273549, 0.100164)",
        "(-0.104588, 1.274973, 0.094408)",
        "(-0.104158, 1.276915, 0.088963)",
        "(-0.103695, 1.279373, 0.083936)",
        "(-0.103088, 1.282041, 0.078945)",
        "(-0.102747, 1.283441, 0.076384)",
        "(-0.101813, 1.286580, 0.071361)",
        "(-0.100855, 1.290276, 0.066579)",
        "(-0.100220, 1.294863, 0.061955)",
        "(-0.099460, 1.299945, 0.057374)",
        "(-0.098876, 1.302719, 0.055114)",
        "(-0.097538, 1.308927, 0.050708)",
        "(-0.096155, 1.316177, 0.046701)",
        "(-0.094980, 1.324592, 0.043245)",
        "(-0.093658, 1.333970, 0.040242)",
        "(-0.092920, 1.339048, 0.038939)",
        "(-0.091286, 1.349725, 0.036767)",
        "(-0.089365, 1.361227, 0.035405)",
        "(-0.087705, 1.373582, 0.035093)",
        "(-0.086114, 1.386367, 0.035582)",
        "(-0.085311, 1.392801, 0.036068)",
        "(-0.083664, 1.405536, 0.037340)",
        "(-0.081994, 1.418082, 0.039093)",
        "(-0.080860, 1.430410, 0.041044)",
        "(-0.080617, 1.442167, 0.043352)",
        "(-0.080436, 1.447726, 0.044479)",
        "(-0.079893, 1.458401, 0.046585)",
        "(-0.079298, 1.468435, 0.048541)",
        "(-0.079168, 1.477913, 0.050735)",
        "(-0.079327, 1.486877, 0.053104)",
        "(-0.079447, 1.491065, 0.054417)",
        "(-0.079487, 1.499201, 0.057242)",
        "(-0.079412, 1.506801, 0.060311)",
        "(-0.079340, 1.513732, 0.063520)",
        "(-0.079833, 1.520070, 0.067121)",
        "(-0.080317, 1.523029, 0.069127)",
        "(-0.081207, 1.528509, 0.073267)",
        "(-0.081792, 1.533410, 0.077623)",
        "(-0.082377, 1.537609, 0.082405)",
        "(-0.083264, 1.541184, 0.087693)",
        "(-0.083632, 1.542576, 0.090450)",
        "(-0.084094, 1.544582, 0.096047)",
        "(-0.084511, 1.545579, 0.101912)",
        "(-0.085257, 1.545702, 0.108154)",
        "(-0.085806, 1.544852, 0.114431)",
        "(-0.085877, 1.544037, 0.117481)",
        "(-0.085895, 1.541833, 0.123488)",
        "(-0.085888, 1.538954, 0.129784)",
        "(-0.085733, 1.535351, 0.136295)",
        "(-0.085196, 1.531061, 0.142724)",
        "(-0.084816, 1.528615, 0.145895)",
        "(-0.083749, 1.523170, 0.152323)",
        "(-0.082584, 1.517172, 0.159045)",
        "(-0.081449, 1.510771, 0.165727)",
        "(-0.079888, 1.503816, 0.172212)",
        "(-0.079075, 1.500098, 0.175414)",
        "(-0.077665, 1.492495, 0.181898)",
        "(-0.076638, 1.484763, 0.188300)",
        "(-0.075415, 1.476580, 0.193945)",
        "(-0.073810, 1.467682, 0.198888)",
        "(-0.072994, 1.463051, 0.201287)",
        "(-0.071700, 1.453927, 0.206247)",
        "(-0.070836, 1.444797, 0.210790)",
        "(-0.069959, 1.435299, 0.214354)",
        "(-0.069173, 1.425489, 0.217221)",
        "(-0.068934, 1.420648, 0.218557)",
        "(-0.068782, 1.411279, 0.221007)",
        "(-0.068443, 1.401819, 0.222758)",
        "(-0.067964, 1.392115, 0.223681)",
        "(-0.068110, 1.382404, 0.224104)",
        "(-0.068309, 1.377889, 0.224265)",
        "(-0.068514, 1.369114, 0.224321)",
        "(-0.068468, 1.360235, 0.223838)",
        "(-0.068624, 1.351442, 0.222509)",
        "(-0.068841, 1.342871, 0.220560)",
        "(-0.068964, 1.338766, 0.219405)",
        "(-0.069107, 1.330801, 0.216617)",
        "(-0.069162, 1.323192, 0.213311)",
        "(-0.069404, 1.316165, 0.209687)",
        "(-0.069832, 1.309889, 0.205429)",
        "(-0.070044, 1.306949, 0.202978)",
        "(-0.070307, 1.301254, 0.197775)",
        "(-0.070608, 1.296171, 0.192487)",
        "(-0.071126, 1.291768, 0.187064)",
        "(-0.071670, 1.287629, 0.181278)",
        "(-0.071794, 1.285488, 0.178307)",
        "(-0.072088, 1.281341, 0.172399)",
        "(-0.072375, 1.277436, 0.166561)",
        "(-0.072481, 1.273648, 0.160770)",
        "(-0.072739, 1.270147, 0.155061)",
        "(-0.072946, 1.268547, 0.152269)",
        "(-0.073405, 1.265596, 0.146778)",
        "(-0.073828, 1.262829, 0.140988)",
        "(-0.074207, 1.260126, 0.134606)",
        "(-0.074796, 1.257777, 0.127845)",
        "(-0.075128, 1.256779, 0.124459)",
        "(-0.075782, 1.255040, 0.117719)",
        "(-0.076325, 1.253704, 0.111066)",
        "(-0.076940, 1.252925, 0.104491)",
        "(-0.077610, 1.252693, 0.098027)",
        "(-0.077910, 1.252786, 0.094914)",
        "(-0.078361, 1.253327, 0.088988)",
        "(-0.078685, 1.254502, 0.083384)",
        "(-0.078947, 1.256279, 0.077902)",
        "(-0.079254, 1.258703, 0.073016)",
        "(-0.079378, 1.260215, 0.070847)",
        "(-0.079340, 1.263548, 0.066783)",
        "(-0.078821, 1.267293, 0.063103)",
        "(-0.078076, 1.271674, 0.059676)",
        "(-0.077421, 1.276999, 0.056618)",
        "(-0.077107, 1.279986, 0.055162)",
        "(-0.076435, 1.286368, 0.052320)",
        "(-0.075787, 1.293392, 0.049641)",
        "(-0.075125, 1.300864, 0.046946)",
        "(-0.074521, 1.308602, 0.044229)",
        "(-0.074152, 1.312565, 0.042893)",
        "(-0.073510, 1.320697, 0.040207)",
        "(-0.073131, 1.329240, 0.037698)",
        "(-0.072921, 1.338143, 0.035490)",
        "(-0.072593, 1.347219, 0.033344)",
        "(-0.072372, 1.351752, 0.032226)",
        "(-0.072052, 1.360921, 0.030063)",
        "(-0.071834, 1.370356, 0.028328)",
        "(-0.071477, 1.379919, 0.026928)",
        "(-0.070987, 1.389426, 0.025821)",
        "(-0.070737, 1.394251, 0.025475)",
        "(-0.070360, 1.404073, 0.025109)",
        "(-0.069653, 1.413655, 0.024967)",
        "(-0.068573, 1.422879, 0.024721)",
        "(-0.067778, 1.431973, 0.024524)",
        "(-0.067659, 1.436534, 0.024546)",
        "(-0.067791, 1.445558, 0.024788)",
        "(-0.067947, 1.454370, 0.025084)",
        "(-0.068202, 1.462880, 0.025476)",
        "(-0.068666, 1.471116, 0.026318)",
        "(-0.068932, 1.475114, 0.026987)",
        "(-0.069784, 1.483013, 0.028798)",
        "(-0.070789, 1.490609, 0.031514)",
        "(-0.071318, 1.497630, 0.034734)",
        "(-0.071668, 1.504035, 0.038664)",
        "(-0.071845, 1.506953, 0.040878)",
        "(-0.072527, 1.512396, 0.045654)",
        "(-0.073304, 1.517072, 0.051006)",
        "(-0.074050, 1.520944, 0.056806)",
        "(-0.074466, 1.523956, 0.063021)",
        "(-0.074590, 1.525126, 0.066365)",
        "(-0.075007, 1.527071, 0.073519)",
        "(-0.075509, 1.528154, 0.080962)",
        "(-0.075657, 1.528145, 0.088351)",
        "(-0.075708, 1.527139, 0.095769)",
        "(-0.075807, 1.526293, 0.099691)",
        "(-0.076080, 1.523974, 0.107674)",
        "(-0.075875, 1.520782, 0.115449)",
        "(-0.074939, 1.516522, 0.123202)",
        "(-0.074029, 1.511829, 0.131276)",
        "(-0.073479, 1.509275, 0.135453)",
        "(-0.072097, 1.503955, 0.143606)",
        "(-0.070613, 1.498250, 0.151393)",
        "(-0.069186, 1.492439, 0.158911)",
        "(-0.068116, 1.486734, 0.166089)",
        "(-0.067593, 1.483953, 0.169534)",
        "(-0.066481, 1.478350, 0.176018)",
        "(-0.065472, 1.472634, 0.182005)",
        "(-0.064567, 1.466870, 0.187476)",
        "(-0.064018, 1.461137, 0.192444)",
        "(-0.063757, 1.458150, 0.194689)",
        "(-0.062970, 1.451845, 0.198949)",
        "(-0.061879, 1.445307, 0.203080)",
        "(-0.060974, 1.438747, 0.206833)",
        "(-0.060382, 1.431942, 0.209675)",
        "(-0.059993, 1.428310, 0.210656)",
        "(-0.059174, 1.420831, 0.212123)",
        "(-0.058483, 1.413240, 0.212942)",
        "(-0.058054, 1.405787, 0.213444)",
        "(-0.057795, 1.398266, 0.213264)",
        "(-0.057706, 1.394480, 0.212920)",
        "(-0.057772, 1.387018, 0.211713)",
        "(-0.057779, 1.379572, 0.210452)",
        "(-0.057920, 1.372090, 0.208970)",
        "(-0.058267, 1.364439, 0.206711)",
        "(-0.058373, 1.360462, 0.205244)",
        "(-0.058480, 1.352420, 0.202186)",
        "(-0.058615, 1.344467, 0.199082)",
        "(-0.058852, 1.336664, 0.195329)",
        "(-0.059114, 1.328804, 0.190354)",
        "(-0.059209, 1.324833, 0.187458)",
        "(-0.059305, 1.317247, 0.181623)",
        "(-0.059619, 1.310635, 0.175731)",
        "(-0.060240, 1.304708, 0.169165)",
        "(-0.060668, 1.298964, 0.161947)",
        "(-0.060870, 1.296409, 0.158328)",
        "(-0.061520, 1.292236, 0.151394)",
        "(-0.061978, 1.288729, 0.144595)",
        "(-0.062011, 1.285533, 0.137699)",
        "(-0.062048, 1.283187, 0.131046)",
        "(-0.062187, 1.282545, 0.127877)",
        "(-0.062420, 1.281609, 0.121447)",
        "(-0.062561, 1.280964, 0.114766)",
        "(-0.062819, 1.281021, 0.108424)",
        "(-0.063232, 1.281813, 0.102527)",
        "(-0.063534, 1.282311, 0.099569)",
        "(-0.063952, 1.283197, 0.093394)",
        "(-0.064169, 1.284298, 0.087305)",
        "(-0.064765, 1.286383, 0.081744)",
        "(-0.065427, 1.289231, 0.076567)",
        "(-0.065652, 1.290769, 0.073863)",
        "(-0.066096, 1.294034, 0.068198)",
        "(-0.066903, 1.298126, 0.062889)",
        "(-0.067911, 1.303145, 0.058262)",
        "(-0.068780, 1.308615, 0.053908)",
        "(-0.069106, 1.311460, 0.051800)",
        "(-0.069535, 1.317642, 0.047827)",
        "(-0.070179, 1.324419, 0.044777)",
        "(-0.070936, 1.331886, 0.042358)",
        "(-0.071295, 1.339455, 0.040237)",
        "(-0.071240, 1.343251, 0.039254)",
        "(-0.070986, 1.350787, 0.037529)",
        "(-0.070809, 1.358600, 0.036326)",
        "(-0.070921, 1.366777, 0.035760)",
        "(-0.070796, 1.374810, 0.035419)",
        "(-0.070684, 1.378756, 0.035323)",
        "(-0.070557, 1.386651, 0.035284)",
        "(-0.070532, 1.394645, 0.035467)",
        "(-0.070713, 1.402802, 0.035861)",
        "(-0.070760, 1.411006, 0.036328)",
        "(-0.070761, 1.415036, 0.036520)",
        "(-0.070638, 1.422997, 0.036951)",
        "(-0.070546, 1.431067, 0.037648)",
        "(-0.070764, 1.439312, 0.038653)",
        "(-0.070892, 1.447430, 0.039860)",
        "(-0.070947, 1.451420, 0.040512)",
        "(-0.071256, 1.459405, 0.041906)",
        "(-0.072078, 1.467527, 0.043634)",
        "(-0.073286, 1.475631, 0.045562)",
        "(-0.074690, 1.483443, 0.047636)",
        "(-0.075488, 1.487252, 0.048834)",
        "(-0.077258, 1.494840, 0.051767)",
        "(-0.079077, 1.502216, 0.055460)",
        "(-0.080690, 1.509031, 0.059675)",
        "(-0.081942, 1.515058, 0.064400)",
        "(-0.082485, 1.517746, 0.066983)",
        "(-0.083718, 1.522696, 0.072658)",
        "(-0.084994, 1.526998, 0.078947)",
        "(-0.086090, 1.530255, 0.085434)",
        "(-0.086719, 1.532296, 0.092034)",
        "(-0.086872, 1.532853, 0.095471)",
        "(-0.087123, 1.533403, 0.102699)",
        "(-0.087295, 1.533144, 0.110332)",
        "(-0.087126, 1.531896, 0.118072)",
        "(-0.086712, 1.529647, 0.125757)",
        "(-0.086458, 1.528197, 0.129602)",
        "(-0.085869, 1.524864, 0.137282)",
        "(-0.085055, 1.520736, 0.144698)",
        "(-0.084226, 1.515808, 0.151646)",
        "(-0.083785, 1.510312, 0.158185)",
        "(-0.083602, 1.507331, 0.161359)",
        "(-0.082941, 1.501027, 0.167693)",
        "(-0.082185, 1.494256, 0.173705)",
        "(-0.081509, 1.486934, 0.179197)",
        "(-0.081424, 1.479132, 0.184321)",
        "(-0.081505, 1.475039, 0.186797)",
        "(-0.081583, 1.466551, 0.191553)",
        "(-0.081704, 1.457649, 0.195696)",
        "(-0.081964, 1.448690, 0.199141)",
        "(-0.081816, 1.439615, 0.201842)",
        "(-0.081562, 1.435077, 0.203019)",
        "(-0.080873, 1.426135, 0.204400)",
        "(-0.080361, 1.417550, 0.204835)",
        "(-0.080329, 1.409598, 0.204787)",
        "(-0.080388, 1.402282, 0.204574)",
        "(-0.080255, 1.398786, 0.204336)",
        "(-0.079803, 1.391881, 0.203419)",
        "(-0.079918, 1.385375, 0.201814)",
        "(-0.080449, 1.379171, 0.199678)",
        "(-0.080902, 1.372952, 0.196948)",
        "(-0.081091, 1.369860, 0.195371)",
        "(-0.081471, 1.363635, 0.191908)",
        "(-0.081952, 1.357398, 0.188137)",
        "(-0.082774, 1.351253, 0.184245)",
        "(-0.083709, 1.345171, 0.180181)",
        "(-0.084059, 1.342040, 0.178080)",
        "(-0.084489, 1.335608, 0.173880)",
        "(-0.085232, 1.329423, 0.169615)",
        "(-0.086369, 1.323448, 0.165014)",
        "(-0.087483, 1.317468, 0.160012)",
        "(-0.088113, 1.314589, 0.157535)",
        "(-0.089599, 1.309273, 0.152803)",
        "(-0.091109, 1.304552, 0.148228)",
        "(-0.092325, 1.300191, 0.143396)",
        "(-0.093397, 1.296196, 0.138340)",
        "(-0.094076, 1.294512, 0.135804)",
        "(-0.095554, 1.291637, 0.130835)",
        "(-0.096703, 1.289037, 0.125575)",
        "(-0.097447, 1.286439, 0.119959)",
        "(-0.098095, 1.284415, 0.114439)",
        "(-0.098489, 1.283666, 0.111815)",
        "(-0.099142, 1.282506, 0.106614)",
        "(-0.099732, 1.281751, 0.101297)",
        "(-0.100254, 1.281346, 0.096129)",
        "(-0.100595, 1.281402, 0.091212)",
        "(-0.100677, 1.281582, 0.088738)",
        "(-0.100646, 1.282356, 0.083541)",
        "(-0.100674, 1.283623, 0.078409)",
        "(-0.100825, 1.285864, 0.073688)",
        "(-0.100983, 1.288838, 0.069233)",
        "(-0.100964, 1.290482, 0.067027)",
        "(-0.100680, 1.293892, 0.062653)",
        "(-0.100451, 1.297785, 0.058471)",
        "(-0.100473, 1.302231, 0.054610)",
        "(-0.100344, 1.306900, 0.050934)",
        "(-0.100162, 1.309270, 0.049185)",
        "(-0.099441, 1.314299, 0.045918)",
        "(-0.098930, 1.319792, 0.042895)",
        "(-0.098782, 1.325823, 0.040105)",
        "(-0.098772, 1.332169, 0.037525)",
        "(-0.098675, 1.335393, 0.036284)",
        "(-0.098479, 1.342018, 0.033906)",
        "(-0.098212, 1.349105, 0.031794)",
        "(-0.097946, 1.356411, 0.029827)",
        "(-0.097711, 1.363930, 0.028136)",
        "(-0.097470, 1.367749, 0.027365)",
        "(-0.096602, 1.375380, 0.025937)",
        "(-0.095317, 1.383226, 0.024778)",
        "(-0.093914, 1.391465, 0.024032)",
        "(-0.092566, 1.400038, 0.023891)",
        "(-0.091814, 1.404372, 0.024001)",
        "(-0.090490, 1.413267, 0.024423)",
        "(-0.089329, 1.422507, 0.025317)",
        "(-0.088791, 1.432057, 0.026821)",
        "(-0.088220, 1.441679, 0.028747)",
        "(-0.087791, 1.446440, 0.029716)",
        "(-0.086926, 1.455893, 0.031724)",
        "(-0.086598, 1.465560, 0.034237)",
        "(-0.086658, 1.475282, 0.037053)",
        "(-0.086448, 1.484576, 0.039887)",
        "(-0.086217, 1.489135, 0.041450)",
        "(-0.086066, 1.498196, 0.045018)",
        "(-0.086866, 1.507071, 0.049232)",
        "(-0.087931, 1.515434, 0.053833)",
        "(-0.088814, 1.523041, 0.058458)",
        "(-0.089181, 1.526497, 0.060906)",
        "(-0.090002, 1.533010, 0.066423)",
        "(-0.091286, 1.538960, 0.072825)",
        "(-0.092525, 1.543934, 0.079739)",
        "(-0.093189, 1.547821, 0.086787)",
        "(-0.093576, 1.549389, 0.090433)",
        "(-0.094738, 1.552060, 0.098001)",
        "(-0.095787, 1.553655, 0.105783)",
        "(-0.096310, 1.554006, 0.113575)",
        "(-0.096812, 1.553508, 0.121602)",
        "(-0.097129, 1.552887, 0.125653)",
        "(-0.097799, 1.550881, 0.133589)",
        "(-0.098349, 1.547435, 0.141228)",
        "(-0.098613, 1.543120, 0.148165)",
        "(-0.098687, 1.538014, 0.154653)",
        "(-0.098604, 1.535109, 0.157912)",
        "(-0.098163, 1.528727, 0.164466)",
        "(-0.097514, 1.521581, 0.170687)",
        "(-0.096711, 1.513668, 0.176226)",
        "(-0.095866, 1.505205, 0.181225)",
        "(-0.095478, 1.500863, 0.183658)",
        "(-0.094855, 1.492257, 0.188368)",
        "(-0.094156, 1.483472, 0.192697)",
        "(-0.093300, 1.474135, 0.196561)",
        "(-0.093162, 1.464610, 0.200112)",
        "(-0.093473, 1.459983, 0.201850)",
        "(-0.094243, 1.450835, 0.204846)",
        "(-0.094417, 1.441300, 0.206619)",
        "(-0.093827, 1.431601, 0.207741)",
        "(-0.093596, 1.422527, 0.208913)",
        "(-0.093715, 1.418269, 0.209464)",
        "(-0.093727, 1.409571, 0.210006)",
        "(-0.093354, 1.400474, 0.209419)",
        "(-0.093282, 1.391486, 0.208122)",
        "(-0.093742, 1.382961, 0.206616)",
        "(-0.094141, 1.378810, 0.205666)",
        "(-0.094828, 1.370317, 0.203169)",
        "(-0.095246, 1.361486, 0.199759)",
        "(-0.095613, 1.352624, 0.195993)",
        "(-0.096310, 1.344146, 0.192194)",
        "(-0.096635, 1.339994, 0.190163)",
        "(-0.096845, 1.331553, 0.185672)",
        "(-0.096760, 1.323145, 0.180805)",
        "(-0.096977, 1.315259, 0.175922)",
        "(-0.097178, 1.307843, 0.170900)",
        "(-0.097085, 1.304236, 0.168261)",
        "(-0.096629, 1.297350, 0.163037)",
        "(-0.096644, 1.291389, 0.157954)",
        "(-0.096847, 1.286335, 0.153206)",
        "(-0.096891, 1.281944, 0.148759)",
        "(-0.096918, 1.279960, 0.146555)",
        "(-0.096834, 1.276154, 0.141964)",
        "(-0.096724, 1.272828, 0.137242)",
        "(-0.096592, 1.270124, 0.132850)",
        "(-0.096399, 1.267944, 0.128442)",
        "(-0.096347, 1.266981, 0.126015)",
        "(-0.096195, 1.265170, 0.120910)",
        "(-0.095963, 1.263647, 0.115631)",
        "(-0.095721, 1.262590, 0.110539)",
        "(-0.095268, 1.261974, 0.105453)",
        "(-0.095112, 1.261894, 0.102852)",
        "(-0.095004, 1.261914, 0.097529)",
        "(-0.094668, 1.262094, 0.092164)",
        "(-0.094350, 1.262733, 0.086911)",
        "(-0.093980, 1.263843, 0.081691)",
        "(-0.093786, 1.264578, 0.079012)",
        "(-0.093551, 1.266412, 0.073631)",
        "(-0.093415, 1.268891, 0.068366)",
        "(-0.093117, 1.271627, 0.063290)",
        "(-0.092765, 1.274790, 0.058412)",
        "(-0.092563, 1.276509, 0.056018)",
        "(-0.092175, 1.280317, 0.051276)",
        "(-0.091737, 1.284677, 0.046860)",
        "(-0.091373, 1.289776, 0.042889)",
        "(-0.091030, 1.295486, 0.039261)",
        "(-0.090751, 1.298573, 0.037601)",
        "(-0.090247, 1.305313, 0.034533)",
        "(-0.089709, 1.312843, 0.031799)",
        "(-0.088796, 1.320846, 0.029121)",
        "(-0.088079, 1.329562, 0.026882)",
        "(-0.087737, 1.334219, 0.026009)",
        "(-0.086784, 1.343822, 0.024483)",
        "(-0.085407, 1.353724, 0.023258)",
        "(-0.083965, 1.364082, 0.022521)",
        "(-0.083450, 1.375024, 0.022441)",
        "(-0.083283, 1.380535, 0.022584)",
        "(-0.082387, 1.391226, 0.022793)",
        "(-0.081167, 1.401872, 0.023287)",
        "(-0.080408, 1.412849, 0.024720)",
        "(-0.080377, 1.424105, 0.026967)",
        "(-0.080496, 1.429691, 0.028219)",
        "(-0.080454, 1.440483, 0.030671)",
        "(-0.080292, 1.450958, 0.033282)",
        "(-0.080626, 1.461328, 0.036479)",
        "(-0.081558, 1.471345, 0.040115)",
        "(-0.082167, 1.476074, 0.042004)",
        "(-0.083233, 1.484884, 0.045804)",
        "(-0.083945, 1.492805, 0.049734)",
        "(-0.084516, 1.500001, 0.054064)",
        "(-0.085523, 1.506612, 0.059030)",
        "(-0.086282, 1.509547, 0.061731)",
        "(-0.087704, 1.514601, 0.067299)",
        "(-0.088948, 1.518630, 0.073149)",
        "(-0.090064, 1.521846, 0.079410)",
        "(-0.090921, 1.524141, 0.086262)",
        "(-0.091270, 1.524962, 0.089890)",
        "(-0.091728, 1.525637, 0.097416)",
        "(-0.091950, 1.525493, 0.104791)",
        "(-0.091826, 1.524354, 0.112075)",
        "(-0.091234, 1.522348, 0.119255)",
        "(-0.090663, 1.520787, 0.122823)",
        "(-0.089592, 1.517445, 0.130043)",
        "(-0.088561, 1.513219, 0.137122)",
        "(-0.087505, 1.508426, 0.143958)",
        "(-0.086181, 1.502930, 0.150632)",
        "(-0.085479, 1.500032, 0.153883)",
        "(-0.083961, 1.493745, 0.160115)",
        "(-0.082622, 1.487110, 0.165928)",
        "(-0.081433, 1.480089, 0.170805)",
        "(-0.080330, 1.472719, 0.174840)",
        "(-0.079720, 1.468826, 0.176461)",
        "(-0.078765, 1.461041, 0.179631)",
        "(-0.078022, 1.453130, 0.182284)",
        "(-0.077216, 1.445015, 0.184414)",
        "(-0.076119, 1.436713, 0.186414)",
        "(-0.075622, 1.432547, 0.187483)",
        "(-0.074995, 1.424206, 0.189622)",
        "(-0.074694, 1.415849, 0.191577)",
        "(-0.074537, 1.407508, 0.193326)",
        "(-0.074461, 1.399094, 0.194595)",
        "(-0.074448, 1.394785, 0.195070)",
        "(-0.074486, 1.386016, 0.195832)",
        "(-0.074834, 1.377251, 0.196083)",
        "(-0.075168, 1.368262, 0.195630)",
        "(-0.074809, 1.358754, 0.194448)",
        "(-0.074653, 1.353958, 0.193626)",
        "(-0.074929, 1.344591, 0.191882)",
        "(-0.075219, 1.335348, 0.189857)",
        "(-0.075100, 1.325969, 0.187000)",
        "(-0.074691, 1.316593, 0.183511)",
        "(-0.074591, 1.312104, 0.181692)",
        "(-0.074934, 1.303770, 0.177911)",
        "(-0.075236, 1.295729, 0.173129)",
        "(-0.075062, 1.287466, 0.167348)",
        "(-0.074544, 1.279500, 0.160931)",
        "(-0.074487, 1.275896, 0.157704)",
        "(-0.074543, 1.269349, 0.151064)",
        "(-0.074489, 1.263104, 0.143752)",
        "(-0.074484, 1.257260, 0.135725)",
        "(-0.074457, 1.252092, 0.127153)",
        "(-0.074525, 1.249843, 0.122605)",
        "(-0.074652, 1.245788, 0.113150)",
        "(-0.074774, 1.242639, 0.103682)",
        "(-0.075166, 1.240790, 0.094269)",
        "(-0.075652, 1.239897, 0.085170)",
        "(-0.075815, 1.239634, 0.080422)",
        "(-0.076047, 1.239470, 0.071018)",
        "(-0.076238, 1.240452, 0.062496)",
        "(-0.076460, 1.242601, 0.054766)",
        "(-0.076602, 1.245335, 0.047235)",
        "(-0.076638, 1.246923, 0.043574)",
        "(-0.076695, 1.250682, 0.036848)",
        "(-0.076718, 1.255531, 0.031176)",
        "(-0.076658, 1.261421, 0.026400)",
        "(-0.076544, 1.267949, 0.022114)",
        "(-0.076519, 1.271448, 0.020114)",
        "(-0.076312, 1.278800, 0.016552)",
        "(-0.075934, 1.286830, 0.013790)",
        "(-0.075356, 1.295532, 0.011775)",
        "(-0.074633, 1.304834, 0.010372)",
        "(-0.074375, 1.309723, 0.009960)",
        "(-0.073801, 1.319622, 0.009281)",
        "(-0.073060, 1.329752, 0.008753)",
        "(-0.071960, 1.340039, 0.008581)",
        "(-0.071008, 1.350747, 0.009046)",
        "(-0.070791, 1.356319, 0.009589)",
        "(-0.070355, 1.367402, 0.010811)",
        "(-0.069804, 1.378494, 0.012149)",
        "(-0.068934, 1.389892, 0.013934)",
        "(-0.068387, 1.401627, 0.016373)",
        "(-0.068431, 1.407599, 0.017896)",
        "(-0.068655, 1.419508, 0.021175)",
        "(-0.068718, 1.431068, 0.024506)",
        "(-0.068586, 1.442129, 0.027986)",
        "(-0.069039, 1.453020, 0.032043)",
        "(-0.069622, 1.458454, 0.034417)",
        "(-0.070896, 1.468949, 0.039264)",
        "(-0.071973, 1.478837, 0.044146)",
        "(-0.073012, 1.488288, 0.049374)",
        "(-0.074498, 1.497366, 0.055138)",
        "(-0.075533, 1.501694, 0.058259)",
        "(-0.077735, 1.509792, 0.064699)",
        "(-0.079891, 1.516987, 0.071396)",
        "(-0.082903, 1.525630, 0.082029)",
        "(-0.082903, 1.525630, 0.082029)",
        "(-0.084726, 1.530063, 0.089401)",
        "(-0.086441, 1.533216, 0.097095)",
        "(-0.088178, 1.535227, 0.105148)",
        "(-0.089929, 1.535967, 0.113530)",
        "(-0.091626, 1.535533, 0.121797)",
        "(-0.092335, 1.534798, 0.125866)",
        "(-0.093166, 1.532513, 0.133820)",
        "(-0.093636, 1.529234, 0.141661)",
        "(-0.093765, 1.525171, 0.149701)",
        "(-0.093543, 1.520261, 0.157543)",
        "(-0.093271, 1.517412, 0.161283)",
        "(-0.092629, 1.511196, 0.168499)",
        "(-0.091704, 1.504425, 0.175469)",
        "(-0.090689, 1.497073, 0.182057)",
        "(-0.089662, 1.489150, 0.188167)",
        "(-0.089135, 1.484993, 0.191103)",
        "(-0.088248, 1.476383, 0.196824)",
        "(-0.087520, 1.467418, 0.202421)",
        "(-0.086848, 1.458136, 0.207687)",
        "(-0.086033, 1.448189, 0.212070)",
        "(-0.085465, 1.442867, 0.213877)",
        "(-0.084292, 1.432071, 0.217090)",
        "(-0.083405, 1.421248, 0.219909)",
        "(-0.082490, 1.410377, 0.222179)",
        "(-0.081651, 1.399494, 0.223635)",
        "(-0.081282, 1.394050, 0.224132)",
        "(-0.080606, 1.383319, 0.224823)",
        "(-0.080213, 1.373092, 0.224841)",
        "(-0.079899, 1.363303, 0.223865)",
        "(-0.079898, 1.353968, 0.221799)",
        "(-0.080033, 1.349538, 0.220511)",
        "(-0.080303, 1.341145, 0.217825)",
        "(-0.080390, 1.333251, 0.214731)",
        "(-0.080146, 1.325510, 0.210914)",
        "(-0.079877, 1.318030, 0.206559)",
        "(-0.079858, 1.314531, 0.204293)",
        "(-0.080191, 1.307972, 0.199578)",
        "(-0.080612, 1.301632, 0.194357)",
        "(-0.080877, 1.295284, 0.188663)",
        "(-0.081331, 1.289331, 0.182824)",
        "(-0.081750, 1.286618, 0.179985)",
        "(-0.082514, 1.281220, 0.174426)",
        "(-0.082903, 1.275480, 0.168697)",
        "(-0.083137, 1.269565, 0.162825)",
        "(-0.083779, 1.263982, 0.156986)",
        "(-0.084189, 1.261177, 0.153951)",
        "(-0.084939, 1.255251, 0.147370)",
        "(-0.085759, 1.249349, 0.140441)",
        "(-0.087133, 1.244327, 0.133824)",
        "(-0.089068, 1.240305, 0.127430)",
        "(-0.090026, 1.238635, 0.124180)",
        "(-0.091641, 1.235913, 0.117637)",
        "(-0.093170, 1.234513, 0.111452)",
        "(-0.094354, 1.234279, 0.105702)",
        "(-0.095117, 1.234988, 0.100240)",
        "(-0.095457, 1.235843, 0.097622)",
        "(-0.096053, 1.238272, 0.092529)",
        "(-0.096430, 1.241524, 0.087754)",
        "(-0.096385, 1.245640, 0.083517)",
        "(-0.096120, 1.250359, 0.079718)",
        "(-0.095894, 1.253001, 0.078012)",
        "(-0.095453, 1.258606, 0.074649)",
        "(-0.094982, 1.264606, 0.071274)",
        "(-0.094447, 1.271089, 0.068076)",
        "(-0.093740, 1.278106, 0.065258)",
        "(-0.093352, 1.281752, 0.063980)",
        "(-0.092543, 1.289208, 0.061596)",
        "(-0.091625, 1.296852, 0.059253)",
        "(-0.090698, 1.304726, 0.056912)",
        "(-0.089859, 1.312972, 0.054763)",
        "(-0.089523, 1.317232, 0.053765)",
        "(-0.088886, 1.325889, 0.051899)",
        "(-0.088181, 1.334643, 0.050106)",
        "(-0.087664, 1.343596, 0.048402)",
        "(-0.087289, 1.352793, 0.046916)",
        "(-0.087141, 1.357495, 0.046372)",
        "(-0.087019, 1.367039, 0.045519)",
        "(-0.086726, 1.376606, 0.044863)",
        "(-0.085948, 1.386257, 0.044454)",
        "(-0.085033, 1.396108, 0.044506)",
        "(-0.084498, 1.400994, 0.044657)",
        "(-0.083438, 1.410704, 0.045048)",
        "(-0.082694, 1.420370, 0.045700)",
        "(-0.082279, 1.429981, 0.046717)",
        "(-0.081670, 1.439276, 0.047846)",
        "(-0.081330, 1.443769, 0.048437)",
        "(-0.080753, 1.452556, 0.049851)",
        "(-0.080891, 1.461316, 0.051797)",
        "(-0.081519, 1.469908, 0.054120)",
        "(-0.082109, 1.478112, 0.056951)",
        "(-0.082425, 1.482110, 0.058674)",
        "(-0.083181, 1.489920, 0.062449)",
        "(-0.084059, 1.497347, 0.066777)",
        "(-0.085220, 1.504461, 0.071594)",
        "(-0.086651, 1.511152, 0.076865)",
        "(-0.087426, 1.514264, 0.079706)",
        "(-0.088978, 1.520052, 0.085687)",
        "(-0.090708, 1.525212, 0.092034)",
        "(-0.092879, 1.529765, 0.099050)",
        "(-0.094928, 1.533057, 0.105991)",
        "(-0.095913, 1.534329, 0.109671)",
        "(-0.097713, 1.536279, 0.117382)",
        "(-0.099280, 1.537426, 0.125587)",
        "(-0.100708, 1.537703, 0.134302)",
        "(-0.101827, 1.537024, 0.143276)",
        "(-0.102237, 1.536295, 0.147729)",
        "(-0.102590, 1.534141, 0.156363)",
        "(-0.102378, 1.530944, 0.164757)",
        "(-0.102051, 1.526900, 0.173043)",
        "(-0.101761, 1.522110, 0.180985)",
        "(-0.101432, 1.519360, 0.184701)",
        "(-0.100541, 1.513290, 0.191668)",
        "(-0.099547, 1.506531, 0.198103)",
        "(-0.098687, 1.499277, 0.203764)",
        "(-0.097663, 1.491427, 0.208740)",
        "(-0.096966, 1.487176, 0.210998)",
        "(-0.095424, 1.478290, 0.215000)",
        "(-0.093566, 1.468977, 0.217967)",
        "(-0.091730, 1.459438, 0.219758)",
        "(-0.090206, 1.449894, 0.220701)",
        "(-0.089466, 1.445153, 0.220870)",
        "(-0.087723, 1.435638, 0.220732)",
        "(-0.085640, 1.426225, 0.219927)",
        "(-0.083858, 1.417275, 0.218647)",
        "(-0.082420, 1.408834, 0.217082)",
        "(-0.081609, 1.404742, 0.216141)",
        "(-0.079959, 1.396721, 0.213741)",
        "(-0.078441, 1.389157, 0.211054)",
        "(-0.077741, 1.382523, 0.208512)",
        "(-0.077597, 1.376702, 0.205867)",
        "(-0.077461, 1.373889, 0.204242)",
        "(-0.077019, 1.368087, 0.200403)",
        "(-0.076338, 1.362255, 0.196152)",
        "(-0.075828, 1.356727, 0.191926)",
        "(-0.075749, 1.351449, 0.187612)",
        "(-0.075790, 1.348775, 0.185346)",
        "(-0.075814, 1.343257, 0.180587)",
        "(-0.075792, 1.337710, 0.175740)",
        "(-0.075635, 1.332120, 0.170633)",
        "(-0.075498, 1.326424, 0.165173)",
        "(-0.075550, 1.323603, 0.162382)",
        "(-0.075775, 1.318187, 0.157033)",
        "(-0.076245, 1.313183, 0.152132)",
        "(-0.076874, 1.308489, 0.147258)",
        "(-0.077535, 1.304004, 0.142227)",
        "(-0.077878, 1.301918, 0.139818)",
        "(-0.078771, 1.298064, 0.135255)",
        "(-0.079903, 1.294461, 0.130671)",
        "(-0.080785, 1.290690, 0.125614)",
        "(-0.081454, 1.286895, 0.120428)",
        "(-0.081898, 1.285186, 0.118029)",
        "(-0.083188, 1.282239, 0.113567)",
        "(-0.084569, 1.279597, 0.109011)",
        "(-0.085692, 1.277025, 0.104030)",
        "(-0.086637, 1.274738, 0.099155)",
        "(-0.087166, 1.273843, 0.096944)",
        "(-0.088154, 1.272372, 0.092816)",
        "(-0.088811, 1.271189, 0.088452)",
        "(-0.089353, 1.270458, 0.083778)",
        "(-0.089991, 1.270784, 0.079292)",
        "(-0.090373, 1.271517, 0.077184)",
        "(-0.091008, 1.273561, 0.073052)",
        "(-0.091301, 1.276353, 0.068865)",
        "(-0.091494, 1.280106, 0.064798)",
        "(-0.091610, 1.284916, 0.061179)",
        "(-0.091591, 1.287768, 0.059629)",
        "(-0.091269, 1.293912, 0.056769)",
        "(-0.090619, 1.300619, 0.054143)",
        "(-0.089927, 1.307996, 0.051788)",
        "(-0.089153, 1.316025, 0.049797)",
        "(-0.088847, 1.320308, 0.048938)",
        "(-0.088393, 1.329552, 0.047593)",
        "(-0.087733, 1.338918, 0.046187)",
        "(-0.087186, 1.348645, 0.044973)",
        "(-0.086631, 1.358542, 0.043982)",
        "(-0.086335, 1.363542, 0.043562)",
        "(-0.086152, 1.373885, 0.043105)",
        "(-0.086186, 1.384375, 0.043074)",
        "(-0.086107, 1.394586, 0.043023)",
        "(-0.085691, 1.404407, 0.042926)",
        "(-0.085444, 1.409290, 0.042971)",
        "(-0.085327, 1.419091, 0.043466)",
        "(-0.085515, 1.428668, 0.044417)",
        "(-0.085180, 1.437689, 0.045567)",
        "(-0.084540, 1.446198, 0.046842)",
        "(-0.084593, 1.450350, 0.047698)",
        "(-0.085387, 1.458579, 0.049812)",
        "(-0.086474, 1.466242, 0.052380)",
        "(-0.087331, 1.473304, 0.055115)",
        "(-0.088240, 1.479723, 0.058566)",
        "(-0.088854, 1.482875, 0.060684)",
        "(-0.090541, 1.489052, 0.065527)",
        "(-0.091963, 1.494600, 0.070825)",
        "(-0.092940, 1.499551, 0.076559)",
        "(-0.093908, 1.504028, 0.082898)",
        "(-0.094381, 1.505998, 0.086281)",
        "(-0.095383, 1.509510, 0.093359)",
        "(-0.096216, 1.512375, 0.100651)",
        "(-0.097080, 1.514252, 0.108023)",
        "(-0.098171, 1.515400, 0.115660)",
        "(-0.098754, 1.515671, 0.119638)",
        "(-0.099893, 1.515697, 0.127633)",
        "(-0.100950, 1.514877, 0.135543)",
        "(-0.101832, 1.513137, 0.143282)",
        "(-0.102579, 1.510501, 0.150818)",
        "(-0.102929, 1.508930, 0.154542)",
        "(-0.103401, 1.505222, 0.161870)",
        "(-0.103509, 1.500807, 0.169009)",
        "(-0.103303, 1.495562, 0.175786)",
        "(-0.103142, 1.489572, 0.182123)",
        "(-0.103089, 1.486272, 0.185149)",
        "(-0.102968, 1.479347, 0.190962)",
        "(-0.102666, 1.471737, 0.196359)",
        "(-0.102143, 1.463489, 0.201111)",
        "(-0.101540, 1.454786, 0.205155)",
        "(-0.101179, 1.450298, 0.206879)",
        "(-0.100406, 1.441119, 0.209902)",
        "(-0.099695, 1.431794, 0.212568)",
        "(-0.098701, 1.422494, 0.214731)",
        "(-0.097418, 1.413195, 0.215946)",
        "(-0.096790, 1.408553, 0.216139)",
        "(-0.095701, 1.399515, 0.216110)",
        "(-0.094941, 1.390877, 0.215710)",
        "(-0.093989, 1.382355, 0.214953)",
        "(-0.092537, 1.373888, 0.213763)",
        "(-0.091850, 1.369754, 0.212879)",
        "(-0.090738, 1.361595, 0.210460)",
        "(-0.090065, 1.353746, 0.207255)",
        "(-0.089916, 1.346361, 0.203567)",
        "(-0.089937, 1.339295, 0.199512)",
        "(-0.089832, 1.335855, 0.197209)",
        "(-0.089494, 1.328958, 0.192246)",
        "(-0.089136, 1.322249, 0.186800)",
        "(-0.088896, 1.313105, 0.178889)",
        "(-0.088896, 1.313105, 0.178889)",
        "(-0.088746, 1.307415, 0.173345)",
        "(-0.088497, 1.301810, 0.167273)",
        "(-0.088682, 1.296582, 0.161194)",
        "(-0.089582, 1.292233, 0.155538)",
        "(-0.090719, 1.288422, 0.149675)",
        "(-0.091184, 1.286764, 0.146738)",
        "(-0.092303, 1.283632, 0.140547)",
        "(-0.093632, 1.280999, 0.134453)",
        "(-0.094843, 1.278913, 0.128638)",
        "(-0.095950, 1.277181, 0.122689)",
        "(-0.096564, 1.276453, 0.119546)",
        "(-0.097915, 1.275213, 0.113077)",
        "(-0.099301, 1.274387, 0.106645)",
        "(-0.100803, 1.273919, 0.100160)",
        "(-0.102304, 1.273513, 0.093513)",
        "(-0.102954, 1.273207, 0.090182)",
        "(-0.104462, 1.272993, 0.083861)",
        "(-0.106013, 1.273456, 0.078212)",
        "(-0.107077, 1.274578, 0.073010)",
        "(-0.107810, 1.276360, 0.068053)",
        "(-0.108071, 1.277581, 0.065677)",
        "(-0.108462, 1.280617, 0.061056)",
        "(-0.108497, 1.284556, 0.056613)",
        "(-0.108364, 1.289445, 0.052339)",
        "(-0.108118, 1.295172, 0.048355)",
        "(-0.107927, 1.298377, 0.046510)",
        "(-0.107421, 1.305234, 0.043063)",
        "(-0.106759, 1.312762, 0.040031)",
        "(-0.105793, 1.320769, 0.037428)",
        "(-0.104706, 1.329150, 0.035219)",
        "(-0.104179, 1.333508, 0.034291)",
        "(-0.102919, 1.342373, 0.032812)",
        "(-0.101450, 1.351585, 0.031777)",
        "(-0.099866, 1.361061, 0.031016)",
        "(-0.098618, 1.370791, 0.030565)",
        "(-0.098139, 1.375684, 0.030525)",
        "(-0.096915, 1.385357, 0.030644)",
        "(-0.095397, 1.394886, 0.030831)",
        "(-0.094000, 1.404437, 0.031225)",
        "(-0.093510, 1.414135, 0.032017)",
        "(-0.093593, 1.419025, 0.032647)",
        "(-0.093542, 1.428542, 0.033968)",
        "(-0.092992, 1.437615, 0.035359)",
        "(-0.092056, 1.446328, 0.037206)",
        "(-0.091654, 1.454910, 0.039901)",
        "(-0.091876, 1.459174, 0.041650)",
        "(-0.092287, 1.467343, 0.045509)",
        "(-0.092210, 1.474779, 0.049556)",
        "(-0.092066, 1.481688, 0.054261)",
        "(-0.092159, 1.488296, 0.059844)",
        "(-0.092463, 1.491456, 0.062907)",
        "(-0.093074, 1.497110, 0.068964)",
        "(-0.093486, 1.501763, 0.074863)",
        "(-0.094166, 1.505930, 0.081069)",
        "(-0.095125, 1.509606, 0.087654)",
        "(-0.095448, 1.511048, 0.090978)",
        "(-0.095726, 1.513244, 0.097560)",
        "(-0.095943, 1.514565, 0.104307)"
    ],
    "rightHandRotations": [
        "(336.952300, 126.635000, 284.007800)",
        "(325.159100, 129.421200, 289.708400)",
        "(320.182100, 129.949200, 292.565200)",
        "(312.706500, 131.087200, 296.170600)",
        "(306.475400, 132.559900, 297.755900)",
        "(302.708200, 134.476200, 297.268300)",
        "(300.844900, 137.189100, 295.192800)",
        "(299.967100, 138.416200, 294.336700)",
        "(299.185500, 138.522200, 294.632300)",
        "(297.464200, 138.808400, 295.660100)",
        "(296.030900, 138.546100, 296.728700)",
        "(295.130100, 136.905600, 297.898100)",
        "(295.075700, 134.691800, 300.024500)",
        "(295.200700, 134.579100, 300.289200)",
        "(295.228700, 135.136700, 299.573000)",
        "(295.162200, 134.435600, 299.944900)",
        "(294.831100, 133.242500, 301.883900)",
        "(294.261000, 133.290100, 302.686900)",
        "(293.776900, 133.438500, 302.714000)",
        "(293.014200, 133.537200, 302.796400)",
        "(292.894900, 133.576900, 302.793100)",
        "(292.050300, 132.538400, 304.015700)",
        "(290.601000, 131.534100, 306.252400)",
        "(290.028900, 131.458400, 306.904700)",
        "(289.421700, 131.940400, 306.457300)",
        "(289.342400, 132.572700, 304.578800)",
        "(289.048100, 132.225600, 304.062400)",
        "(288.130200, 131.666500, 304.387600)",
        "(287.768800, 131.909100, 304.255400)",
        "(288.193700, 132.337900, 303.016700)",
        "(290.166900, 132.351100, 300.420300)",
        "(291.618200, 131.759000, 298.605300)",
        "(291.618200, 131.759000, 298.605300)",
        "(291.857100, 129.643600, 299.212400)",
        "(290.999100, 125.850100, 303.310100)",
        "(290.387200, 123.107600, 306.223300)",
        "(289.662700, 120.076400, 308.507100)",
        "(289.662700, 120.076400, 308.507100)",
        "(289.104400, 118.688600, 310.445800)",
        "(288.765300, 118.988200, 310.092800)",
        "(288.617200, 120.674600, 308.098200)",
        "(288.745100, 121.297900, 307.121600)",
        "(288.767800, 121.032900, 306.964900)",
        "(288.493200, 120.068900, 308.036800)",
        "(287.592600, 119.726900, 309.023300)",
        "(286.997800, 120.419800, 308.450200)",
        "(286.928300, 121.176500, 307.121700)",
        "(286.543900, 122.403400, 306.047100)",
        "(286.086600, 123.487900, 305.404500)",
        "(285.207900, 125.766900, 303.440600)",
        "(284.867000, 125.505900, 303.149200)",
        "(284.623400, 126.322600, 302.313600)",
        "(284.309600, 127.224900, 302.100000)",
        "(284.211500, 126.699600, 303.020300)",
        "(283.864000, 125.269700, 304.901300)",
        "(283.628200, 124.608300, 305.335600)",
        "(283.815600, 124.717400, 304.842000)",
        "(284.148700, 124.642700, 304.431600)",
        "(284.207900, 124.148100, 304.795300)",
        "(283.733200, 123.122000, 306.417400)",
        "(283.150000, 123.334300, 306.778200)",
        "(283.081200, 124.066300, 306.186600)",
        "(282.945600, 126.702400, 304.208900)",
        "(282.926100, 127.267200, 304.138700)",
        "(282.800000, 126.328600, 306.560500)",
        "(281.703300, 127.330600, 308.150500)",
        "(280.540800, 129.070400, 307.723100)",
        "(280.626000, 125.319300, 310.754900)",
        "(280.872700, 124.503400, 311.177300)",
        "(280.564300, 124.503100, 311.171600)",
        "(279.681600, 124.178300, 312.050800)",
        "(279.014400, 123.958300, 312.534200)",
        "(278.810700, 122.329000, 313.709200)",
        "(278.750900, 121.195100, 314.653200)",
        "(278.526100, 119.560100, 315.924000)",
        "(278.575200, 118.643200, 316.367100)",
        "(278.624900, 116.749000, 317.586600)",
        "(278.289900, 119.960900, 313.480200)",
        "(278.532000, 121.730000, 310.916900)",
        "(279.137900, 122.832700, 307.978600)",
        "(278.657700, 123.304500, 306.135800)",
        "(277.934400, 129.458100, 300.061300)",
        "(277.359300, 131.983100, 298.573900)",
        "(277.206200, 131.354300, 299.900600)",
        "(277.026900, 130.409200, 301.769700)",
        "(276.729800, 132.742100, 299.564100)",
        "(276.568300, 136.959800, 294.999000)",
        "(276.467900, 141.144600, 290.800200)",
        "(276.408100, 143.331300, 288.766700)",
        "(276.222100, 144.766400, 287.718700)",
        "(276.241000, 144.504900, 288.322900)",
        "(276.153900, 142.587100, 290.760700)",
        "(276.153900, 142.587100, 290.760700)",
        "(275.998900, 144.652500, 288.659600)",
        "(275.828900, 147.130500, 286.032500)",
        "(275.684900, 146.689600, 286.619600)",
        "(275.674900, 141.866500, 291.616500)",
        "(275.694500, 139.273800, 294.048200)",
        "(275.666000, 138.130100, 295.042200)",
        "(275.781300, 136.048900, 296.814600)",
        "(276.035900, 132.101600, 300.326200)",
        "(276.302200, 125.626100, 306.409100)",
        "(276.112700, 122.243700, 309.418100)",
        "(275.861100, 121.542400, 309.969000)",
        "(275.564600, 119.593900, 311.713400)",
        "(275.646200, 115.983700, 315.068700)",
        "(275.765400, 109.944000, 320.963600)",
        "(275.983900, 104.034300, 326.945600)",
        "(275.967600, 100.820700, 330.146100)",
        "(275.903500, 95.903020, 334.929800)",
        "(276.151300, 92.054490, 338.431200)",
        "(276.360600, 86.473800, 343.592900)",
        "(276.469800, 83.601690, 346.439800)",
        "(276.400900, 77.929970, 352.289400)",
        "(276.374400, 71.397340, 359.091400)",
        "(276.581400, 69.477940, 0.815620)",
        "(276.737000, 68.261520, 1.682249)",
        "(276.723500, 64.504210, 5.254725)",
        "(276.643400, 61.567830, 8.151051)",
        "(276.378000, 54.156110, 15.729650)",
        "(276.315900, 49.155610, 20.830330)",
        "(276.405500, 48.873690, 21.011440)",
        "(276.268700, 46.727970, 22.393230)",
        "(276.074700, 44.795570, 24.029570)",
        "(275.672900, 38.693910, 29.951950)",
        "(275.564100, 36.336520, 32.715150)",
        "(275.520900, 41.276320, 27.458180)",
        "(275.699000, 46.455310, 20.885610)",
        "(275.474700, 46.254700, 20.981030)",
        "(275.113700, 38.379630, 29.770480)",
        "(275.016400, 33.421670, 35.426630)",
        "(275.180700, 33.055160, 35.248610)",
        "(275.079700, 35.668010, 31.679730)",
        "(275.229400, 40.229420, 27.173410)",
        "(275.776700, 47.595460, 20.409430)",
        "(275.765300, 46.165820, 23.208950)",
        "(275.013600, 34.959420, 35.532190)",
        "(274.647700, 26.579060, 44.283520)",
        "(274.695000, 24.745960, 46.468590)",
        "(274.731400, 26.555370, 45.316610)",
        "(274.527000, 30.193540, 42.098910)",
        "(274.061000, 31.300380, 41.259850)",
        "(273.691100, 30.424000, 42.583750)",
        "(273.514600, 29.556690, 43.811040)",
        "(273.279400, 34.400240, 39.453760)",
        "(273.022100, 43.353190, 31.073350)",
        "(272.791600, 53.444870, 21.201180)",
        "(272.500000, 62.582850, 12.629340)",
        "(272.412800, 67.613460, 7.997788)",
        "(272.353900, 78.532370, 357.739500)",
        "(272.348100, 90.760240, 345.938300)",
        "(272.448100, 103.201100, 333.707900)",
        "(272.418300, 115.374500, 321.763500)",
        "(272.494200, 120.528100, 316.775600)",
        "(272.809200, 122.826400, 315.127600)",
        "(273.223000, 126.898900, 311.836500)",
        "(273.857500, 130.706700, 308.232200)",
        "(274.151200, 132.585500, 306.423300)",
        "(274.556000, 134.891400, 304.514300)",
        "(274.943100, 137.015500, 302.787200)",
        "(275.542100, 138.264600, 301.913600)",
        "(276.304300, 137.477100, 303.160500)",
        "(276.876800, 138.862300, 302.328700)",
        "(277.131000, 139.528200, 301.756400)",
        "(277.659900, 141.218500, 300.214500)",
        "(278.047600, 142.270600, 299.174400)",
        "(278.543700, 142.400500, 299.550400)",
        "(279.254900, 141.236900, 301.242200)",
        "(279.572100, 141.085100, 301.500200)",
        "(280.318900, 141.610500, 301.232200)",
        "(281.094900, 141.811500, 301.069300)",
        "(281.793300, 140.994100, 302.028600)",
        "(282.446200, 140.167400, 303.317700)",
        "(282.725300, 140.092400, 303.574300)",
        "(282.979800, 140.368100, 303.431900)",
        "(283.262100, 140.350900, 303.493200)",
        "(283.665500, 139.562300, 304.200300)",
        "(284.031200, 138.877500, 305.018500)",
        "(284.202000, 138.483200, 305.613800)",
        "(284.440000, 137.887500, 306.526200)",
        "(284.496400, 138.057200, 305.977700)",
        "(284.758100, 138.012300, 305.832400)",
        "(285.116400, 137.916400, 306.122600)",
        "(285.300800, 138.007600, 306.075300)",
        "(285.777900, 138.422600, 305.675900)",
        "(286.080700, 137.948900, 306.080800)",
        "(286.118300, 138.153000, 306.113200)",
        "(286.226600, 138.165300, 306.080900)",
        "(286.695300, 138.457500, 305.707200)",
        "(287.226400, 139.418100, 304.283800)",
        "(287.416100, 140.146900, 303.585600)",
        "(287.767200, 139.897700, 304.189000)",
        "(288.398900, 139.873100, 303.861400)",
        "(288.755400, 139.697400, 303.761800)",
        "(289.156900, 139.361500, 304.029800)",
        "(289.436100, 139.134700, 304.357000)",
        "(289.938100, 139.384400, 303.742400)",
        "(290.507300, 139.659300, 303.313200)",
        "(290.714800, 139.887100, 303.154800)",
        "(291.436900, 139.992800, 302.825600)",
        "(292.294700, 139.572300, 302.878200)",
        "(292.794800, 139.263200, 303.026400)",
        "(293.409900, 139.403000, 302.741300)",
        "(293.848300, 139.402000, 302.472700)",
        "(294.814500, 139.124000, 302.189300)",
        "(295.705900, 138.436500, 302.811600)",
        "(296.696300, 138.012200, 302.967800)",
        "(297.469200, 138.070400, 302.237700)",
        "(297.714200, 137.925100, 302.016900)",
        "(298.032300, 137.051300, 302.555600)",
        "(298.375500, 136.258700, 302.898900)",
        "(298.853400, 135.344600, 302.968300)",
        "(298.930100, 134.087200, 303.853900)",
        "(298.917700, 133.718900, 303.996900)",
        "(298.977100, 133.439300, 303.656800)",
        "(299.184100, 132.845400, 303.440100)",
        "(299.160700, 131.600000, 304.176900)",
        "(299.054000, 130.983000, 304.414100)",
        "(299.054000, 131.041500, 303.907900)",
        "(299.310500, 130.759200, 303.136500)",
        "(298.894800, 129.158500, 304.736500)",
        "(298.518000, 128.391800, 305.164100)",
        "(298.580300, 128.375700, 304.715400)",
        "(298.687400, 128.252100, 303.973100)",
        "(298.446100, 127.152800, 304.856100)",
        "(298.031100, 126.348100, 305.591900)",
        "(297.930700, 126.014300, 305.252500)",
        "(297.781600, 125.144000, 305.683000)",
        "(297.569500, 124.425500, 306.444800)",
        "(297.010100, 123.709900, 307.068200)",
        "(296.651500, 123.237400, 307.262900)",
        "(296.219700, 122.207300, 308.119200)",
        "(295.691900, 121.228800, 309.012000)",
        "(295.556300, 120.758000, 309.329200)",
        "(295.251600, 120.651800, 309.146500)",
        "(294.870000, 120.097000, 309.327600)",
        "(294.401900, 118.269800, 311.015300)",
        "(294.104100, 117.314200, 312.086800)",
        "(293.549600, 116.479500, 313.047800)",
        "(293.143700, 116.609400, 312.280600)",
        "(292.631200, 116.394200, 312.110900)",
        "(292.076500, 115.303400, 313.081100)",
        "(291.558700, 114.172500, 314.140400)",
        "(291.354700, 113.981000, 314.251400)",
        "(291.106300, 113.758800, 314.313600)",
        "(290.729100, 113.482000, 314.375500)",
        "(290.104300, 112.860900, 314.816400)",
        "(289.283000, 111.936300, 315.947500)",
        "(288.902500, 111.281300, 316.700500)",
        "(288.491900, 110.422300, 317.292400)",
        "(288.113700, 109.648500, 317.739800)",
        "(287.734000, 107.702100, 319.726900)",
        "(287.496400, 106.547200, 320.929800)",
        "(286.993800, 105.314400, 322.351600)",
        "(286.776000, 104.847000, 322.285900)",
        "(286.312000, 103.744300, 323.056900)",
        "(285.760000, 102.296200, 324.401900)",
        "(285.538100, 101.682200, 324.884300)",
        "(285.169200, 100.943800, 325.340300)",
        "(284.824700, 99.251230, 326.975500)",
        "(284.395100, 97.021210, 329.346200)",
        "(284.002200, 96.719710, 329.262800)",
        "(283.876800, 96.200300, 329.366200)",
        "(283.754100, 95.122550, 330.502400)",
        "(283.476800, 93.512390, 332.140600)",
        "(283.308100, 94.227670, 330.775300)",
        "(282.874700, 92.136670, 333.022600)",
        "(282.252600, 89.085610, 336.521700)",
        "(282.175100, 88.795950, 336.741300)",
        "(282.168500, 88.400630, 336.932200)",
        "(282.165600, 87.654710, 337.557000)",
        "(282.097500, 85.924210, 339.401600)",
        "(282.097500, 85.924210, 339.401600)",
        "(282.052400, 84.001760, 341.578900)",
        "(281.932900, 82.654860, 342.982400)",
        "(281.614400, 81.472660, 344.097300)",
        "(281.376400, 80.402840, 345.210700)",
        "(281.436800, 79.330160, 346.241600)",
        "(281.391600, 78.527760, 347.068800)",
        "(281.088700, 77.118760, 348.765300)",
        "(280.864800, 76.209980, 349.863300)",
        "(280.993200, 75.302090, 351.058800)",
        "(281.263600, 74.365220, 352.209300)",
        "(281.367100, 74.131070, 352.430700)",
        "(281.372100, 73.889690, 352.666100)",
        "(281.258600, 72.187650, 354.827600)",
        "(281.258600, 72.187650, 354.827600)",
        "(281.256000, 71.470050, 355.682400)",
        "(281.270300, 71.281010, 355.999800)",
        "(281.216700, 71.208820, 356.264100)",
        "(281.126600, 70.443560, 357.230200)",
        "(280.995400, 69.295880, 358.775900)",
        "(280.959700, 68.848030, 359.343200)",
        "(280.907200, 69.208140, 359.053300)",
        "(280.917700, 70.351000, 358.049000)",
        "(280.829400, 70.593810, 358.224200)",
        "(280.701400, 70.309030, 358.861200)",
        "(280.641100, 70.639470, 358.702900)",
        "(280.597600, 72.138740, 357.475300)",
        "(280.609400, 73.727490, 356.168300)",
        "(280.598300, 75.250560, 355.071400)",
        "(280.312100, 76.949280, 353.693900)",
        "(280.117900, 79.060040, 352.001100)",
        "(280.089600, 80.073340, 351.231900)",
        "(280.111800, 82.567090, 349.246700)",
        "(279.954700, 85.113400, 347.173300)",
        "(279.851600, 87.892270, 344.912200)",
        "(279.887100, 90.951390, 342.308400)",
        "(279.916800, 92.454830, 340.958000)",
        "(280.015300, 95.692630, 338.037900)",
        "(280.166500, 98.770260, 335.556200)",
        "(280.350800, 101.287800, 333.558600)",
        "(280.649700, 103.994800, 331.344900)",
        "(280.826500, 105.379500, 330.119200)",
        "(281.147100, 108.448600, 327.264600)",
        "(281.522200, 111.213000, 324.917100)",
        "(281.895400, 112.976300, 323.823100)",
        "(282.312500, 115.609200, 321.578200)",
        "(282.604900, 116.870700, 320.397900)",
        "(283.139000, 119.216800, 318.375000)",
        "(283.532100, 121.475200, 316.643900)",
        "(284.102100, 123.000400, 315.512800)",
        "(284.397600, 123.699400, 315.085000)",
        "(284.969200, 125.340200, 313.788300)",
        "(285.552100, 127.006100, 312.161100)",
        "(285.945800, 128.158400, 311.311300)",
        "(286.302400, 128.509700, 311.402800)",
        "(286.913300, 128.586100, 311.827900)",
        "(287.298000, 128.820600, 311.637000)",
        "(288.013900, 130.167600, 310.169800)",
        "(288.453400, 131.114100, 309.088700)",
        "(288.691300, 131.053800, 309.642200)",
        "(289.063300, 131.364200, 309.590500)",
        "(289.392000, 131.778500, 309.054700)",
        "(290.103500, 132.481000, 308.203200)",
        "(290.590700, 132.508300, 308.223100)",
        "(290.986900, 132.323300, 308.574400)",
        "(291.139800, 132.231800, 308.698100)",
        "(291.500500, 132.231600, 308.612200)",
        "(291.859700, 132.216400, 308.545600)",
        "(292.386200, 131.722400, 309.051100)",
        "(292.913500, 131.586500, 309.178100)",
        "(293.185100, 131.692100, 308.951500)",
        "(293.762300, 131.791300, 308.697400)",
        "(294.196100, 131.746900, 308.686100)",
        "(294.710200, 131.871900, 308.363600)",
        "(295.366600, 131.701500, 308.225900)",
        "(296.072200, 130.965000, 308.876800)",
        "(296.403700, 130.802400, 309.100000)",
        "(297.055500, 130.997800, 308.509900)",
        "(297.674100, 130.888100, 308.350700)",
        "(298.213400, 130.207600, 309.056300)",
        "(298.740000, 129.814100, 309.250700)",
        "(298.984700, 129.723300, 309.189500)",
        "(299.611900, 129.397100, 309.139100)",
        "(300.062600, 128.924700, 309.094700)",
        "(300.374800, 128.043900, 309.909600)",
        "(300.807300, 127.317000, 310.266500)",
        "(301.071000, 127.049800, 310.175500)",
        "(301.514800, 126.704300, 310.124500)",
        "(301.910100, 125.983800, 310.588500)",
        "(302.221700, 125.414900, 310.768600)",
        "(302.416800, 125.246700, 310.675000)",
        "(302.867900, 124.835400, 310.579800)",
        "(303.309900, 124.224700, 310.574800)",
        "(303.440700, 123.685100, 310.766500)",
        "(303.432100, 123.343900, 310.500400)",
        "(303.603800, 122.838600, 310.300400)",
        "(303.704300, 122.446900, 310.438000)",
        "(303.887500, 121.688200, 310.987200)",
        "(303.998000, 121.130200, 311.019000)",
        "(303.843800, 120.913400, 310.534800)",
        "(303.931000, 120.570600, 310.393500)",
        "(304.076000, 120.275900, 310.344400)",
        "(304.507300, 119.745100, 310.260000)",
        "(304.572200, 119.368100, 310.217700)",
        "(304.502800, 118.925800, 310.266300)",
        "(304.610600, 118.493700, 310.086500)",
        "(304.688900, 118.175900, 310.103700)",
        "(304.834000, 117.408800, 310.558500)",
        "(304.952900, 116.738000, 310.658200)",
        "(305.009000, 116.314900, 310.505100)",
        "(304.903000, 115.681500, 310.658100)",
        "(304.825300, 115.438500, 310.663900)",
        "(304.663000, 115.203300, 310.501100)",
        "(304.599700, 114.909100, 310.276200)",
        "(304.591400, 114.321600, 310.489000)",
        "(304.330300, 113.743300, 310.553300)",
        "(304.148100, 113.549700, 310.526500)",
        "(303.831700, 112.950200, 310.822900)",
        "(303.606400, 111.826500, 311.667700)",
        "(303.116100, 111.269200, 312.098900)",
        "(302.703500, 110.750400, 311.988700)",
        "(302.532100, 110.485700, 312.015800)",
        "(302.131000, 109.543500, 312.630900)",
        "(301.769700, 108.858900, 313.014500)",
        "(301.463300, 108.107300, 312.983300)",
        "(301.223300, 107.228600, 313.194100)",
        "(301.138400, 106.695000, 313.479800)",
        "(300.880600, 105.567000, 314.313300)",
        "(300.271800, 104.783400, 314.714400)",
        "(299.619000, 104.233300, 315.091500)",
        "(299.369800, 103.659500, 315.337700)",
        "(299.372700, 103.379200, 315.379200)",
        "(299.142000, 103.095000, 315.456500)",
        "(298.621000, 102.755400, 315.363600)",
        "(297.973000, 102.379600, 315.405000)",
        "(297.488400, 102.150900, 315.261600)",
        "(297.247700, 101.987600, 315.099500)",
        "(296.585900, 101.227300, 315.415400)",
        "(295.673500, 100.726600, 315.818400)",
        "(295.082400, 100.472800, 315.592900)",
        "(294.629900, 100.344900, 315.420200)",
        "(294.390500, 100.324900, 315.286100)",
        "(294.017300, 99.692100, 315.815100)",
        "(293.304000, 98.157300, 317.185300)",
        "(292.335300, 97.819250, 317.639200)",
        "(291.638400, 97.761510, 317.560600)",
        "(291.300300, 97.608140, 317.607800)",
        "(290.461500, 97.047420, 318.004300)",
        "(289.579500, 97.117690, 318.075000)",
        "(288.856400, 97.050900, 318.335000)",
        "(288.567000, 96.939500, 318.646000)",
        "(288.327100, 96.516380, 319.078200)",
        "(287.943400, 96.669680, 319.132200)",
        "(287.469700, 96.770550, 319.079800)",
        "(286.871900, 96.787900, 319.165600)",
        "(286.290700, 96.194630, 320.112300)",
        "(286.045000, 96.044890, 320.441500)",
        "(285.720200, 96.048840, 320.438800)",
        "(285.270000, 96.288280, 320.347200)",
        "(285.270000, 96.288280, 320.347200)",
        "(284.860500, 96.042210, 320.865200)",
        "(284.539100, 96.063740, 320.866800)",
        "(284.548600, 95.517880, 322.049200)",
        "(284.548600, 95.517880, 322.049200)",
        "(284.756200, 95.269930, 322.571700)",
        "(284.736300, 95.522800, 322.665800)",
        "(284.474300, 95.496250, 323.261200)",
        "(284.474300, 95.496250, 323.261200)",
        "(284.432000, 95.593270, 323.483600)",
        "(284.578300, 95.355230, 324.144600)",
        "(284.555200, 95.154110, 324.718100)",
        "(284.523300, 95.072910, 324.937400)",
        "(284.438800, 95.272230, 325.054900)",
        "(284.292600, 95.470640, 325.255800)",
        "(284.162300, 95.307430, 325.862700)",
        "(284.183400, 95.992100, 325.556500)",
        "(284.209900, 96.342280, 325.255700)",
        "(284.052800, 97.442930, 324.374900)",
        "(283.917300, 98.047230, 324.350500)",
        "(283.619000, 98.860410, 324.114100)",
        "(283.568000, 99.577150, 323.474300)",
        "(283.668500, 101.221400, 322.034200)",
        "(283.737800, 102.857600, 320.880100)",
        "(283.629800, 104.914000, 319.357500)",
        "(283.729900, 106.759800, 317.915600)",
        "(283.917500, 108.222300, 316.978400)",
        "(284.030800, 109.035300, 316.399400)",
        "(284.206300, 110.952900, 314.909500)",
        "(284.286600, 112.699900, 313.577000)",
        "(284.275900, 114.071600, 312.890900)",
        "(284.464300, 115.626600, 311.959400)",
        "(284.609400, 116.390800, 311.449400)",
        "(284.926300, 117.878300, 310.396500)",
        "(285.416400, 119.206300, 309.414200)",
        "(285.912200, 119.874400, 309.421000)",
        "(286.161700, 120.914100, 308.963000)",
        "(286.367300, 121.450100, 308.620800)",
        "(286.851700, 122.540100, 307.810400)",
        "(287.460000, 123.768200, 306.868100)",
        "(288.117500, 124.512900, 306.788600)",
        "(288.571600, 125.262800, 306.768100)",
        "(288.789700, 125.976200, 306.141700)",
        "(289.415300, 127.230600, 304.883000)",
        "(289.771300, 127.707500, 305.087100)",
        "(290.321800, 128.048300, 305.224300)",
        "(290.760700, 128.444900, 304.792900)",
        "(291.505800, 128.924500, 304.417100)",
        "(291.873900, 128.878800, 304.991200)",
        "(292.189400, 129.089600, 305.199000)",
        "(292.684100, 129.078500, 305.557600)",
        "(293.352600, 129.136700, 305.634300)",
        "(293.706600, 129.186500, 305.516400)",
        "(294.164800, 128.976100, 305.887000)",
        "(294.482700, 128.713900, 306.572700)",
        "(294.829700, 128.648100, 306.622900)",
        "(295.191400, 128.543900, 306.905800)",
        "(295.324300, 128.484500, 307.085900)",
        "(295.477800, 128.690600, 307.008400)",
        "(295.640000, 128.775000, 306.805800)",
        "(295.972200, 128.704000, 307.162400)",
        "(296.201200, 128.671000, 307.259600)",
        "(296.554700, 129.044800, 306.937300)",
        "(296.741500, 129.216500, 306.726700)",
        "(296.855600, 129.254200, 306.803600)",
        "(296.972600, 129.322100, 306.621600)",
        "(297.091600, 129.456400, 306.468100)",
        "(297.148300, 129.401600, 306.545200)",
        "(297.134900, 129.537000, 306.375500)",
        "(297.105800, 129.826900, 306.078200)",
        "(297.207700, 129.662500, 306.053500)",
        "(297.186500, 129.607500, 306.265900)",
        "(297.215400, 129.511700, 306.358500)",
        "(297.349800, 129.601400, 306.306200)",
        "(297.672000, 129.665300, 306.163900)",
        "(297.976400, 129.648700, 306.142100)",
        "(298.256900, 129.417800, 306.308700)",
        "(298.386900, 129.223100, 306.465400)",
        "(298.505600, 128.921800, 306.623400)",
        "(298.781000, 128.571000, 306.566700)",
        "(299.236800, 128.095900, 306.853800)",
        "(299.552100, 127.690300, 307.109700)",
        "(299.683200, 127.459900, 307.227800)",
        "(299.977500, 126.744000, 307.812100)",
        "(299.971600, 126.196200, 308.139600)",
        "(300.082800, 125.980500, 308.038000)",
        "(300.524600, 125.514500, 308.159100)",
        "(300.653800, 125.304200, 308.281700)",
        "(300.942900, 124.948100, 308.436500)",
        "(301.094000, 124.677500, 308.285900)",
        "(301.130900, 124.265600, 308.007300)",
        "(301.112700, 123.899400, 308.147200)",
        "(301.020900, 122.718200, 309.307100)",
        "(301.169000, 122.077500, 309.599700)",
        "(301.529400, 121.960100, 309.151200)",
        "(301.569600, 121.349300, 309.420200)",
        "(301.566700, 120.916500, 309.701500)",
        "(301.474100, 120.311700, 310.093600)",
        "(301.611300, 119.758100, 310.153400)",
        "(301.960400, 119.100700, 310.337800)",
        "(301.952700, 118.414600, 310.672600)",
        "(301.814500, 118.100100, 310.901200)",
        "(301.583300, 117.473200, 311.144000)",
        "(301.617800, 116.431700, 311.330000)",
        "(301.487200, 115.111800, 312.312000)",
        "(301.336800, 114.101300, 312.941000)",
        "(301.313400, 113.184800, 312.996500)",
        "(301.277700, 112.741900, 313.225000)",
        "(301.120600, 111.717700, 313.876400)",
        "(300.916700, 110.647600, 314.338300)",
        "(300.652200, 109.921600, 314.644700)",
        "(300.585700, 109.525800, 314.686400)",
        "(300.421900, 108.798700, 314.809900)",
        "(300.151500, 107.893600, 315.204400)",
        "(299.680100, 106.743100, 315.859600)",
        "(299.127500, 105.715500, 316.561400)",
        "(298.832500, 105.092000, 316.815500)",
        "(298.707500, 104.698300, 317.079500)",
        "(298.326600, 103.810200, 317.873600)",
        "(297.731700, 102.853400, 318.467900)",
        "(297.132600, 101.926100, 319.314600)",
        "(296.887100, 101.384800, 319.893600)",
        "(296.413400, 99.934980, 321.518200)",
        "(295.979800, 98.713590, 322.910300)",
        "(295.640100, 97.893340, 323.605500)",
        "(295.162400, 97.099450, 324.096600)",
        "(294.828200, 96.625890, 324.357200)",
        "(293.967000, 95.392490, 325.560000)",
        "(293.383200, 93.978140, 327.169100)",
        "(293.067700, 92.972420, 328.296000)",
        "(292.859500, 92.069850, 329.173700)",
        "(292.185500, 91.177560, 330.037300)",
        "(291.739900, 90.869960, 330.344300)",
        "(290.944700, 89.922850, 331.179400)",
        "(290.378700, 88.691160, 332.487900)",
        "(289.746600, 87.471490, 333.578500)",
        "(289.397900, 87.254960, 333.759400)",
        "(288.872300, 86.702370, 334.284200)",
        "(288.376100, 85.953680, 335.163800)",
        "(288.044500, 85.528540, 335.387700)",
        "(287.609500, 85.324830, 335.555200)",
        "(287.451200, 84.718300, 336.236400)",
        "(287.110300, 83.909170, 337.374600)",
        "(286.725400, 83.353300, 337.850500)",
        "(286.553700, 82.841940, 338.328800)",
        "(286.456900, 82.534570, 338.882000)",
        "(286.286100, 82.481050, 339.008600)",
        "(286.262600, 82.496640, 338.930500)",
        "(286.002000, 82.492120, 339.017500)",
        "(285.805400, 82.410180, 339.258900)",
        "(285.762500, 81.725980, 340.257900)",
        "(285.738600, 81.778440, 340.252700)",
        "(285.887700, 82.250560, 339.700400)",
        "(286.107800, 82.181420, 340.240900)",
        "(286.069300, 81.812980, 340.947800)",
        "(285.845400, 82.135030, 340.571600)",
        "(285.766100, 82.309650, 340.383100)",
        "(285.656700, 82.426710, 340.381700)",
        "(285.648400, 82.402530, 340.676500)",
        "(285.704600, 82.470670, 340.817500)",
        "(285.446700, 82.813250, 340.519500)",
        "(285.356000, 82.985040, 340.407400)",
        "(285.260400, 83.356380, 340.234600)",
        "(285.257100, 84.192950, 339.501500)",
        "(285.142400, 85.078700, 338.659500)",
        "(284.858600, 85.745320, 338.355900)",
        "(284.820800, 86.212720, 338.021700)",
        "(284.841900, 87.133840, 337.176000)",
        "(284.611300, 88.166750, 336.470500)",
        "(284.523300, 89.001060, 335.978900)",
        "(284.515500, 90.305980, 335.046600)",
        "(284.404700, 91.750500, 333.919200)",
        "(284.253100, 92.644670, 333.198500)",
        "(284.107000, 94.330340, 331.726500)",
        "(284.252900, 95.984000, 330.389000)",
        "(284.192700, 97.236690, 329.649100)",
        "(284.126500, 98.859060, 328.352300)",
        "(284.152800, 99.645900, 327.650500)",
        "(284.151200, 101.077300, 326.378000)",
        "(284.006400, 101.890400, 326.154800)",
        "(284.128700, 103.573700, 325.081500)",
        "(284.556400, 105.704000, 323.263900)",
        "(284.847000, 106.876700, 322.345900)",
        "(285.022900, 108.438300, 320.684400)",
        "(284.832500, 110.982300, 318.547800)",
        "(284.740100, 112.936500, 316.992200)",
        "(285.018200, 114.595800, 315.636000)",
        "(285.168900, 115.388400, 314.960100)",
        "(285.257300, 117.529200, 313.043600)",
        "(285.304800, 119.944700, 311.004200)",
        "(285.651200, 121.112000, 310.463100)",
        "(285.949000, 122.534300, 309.468800)",
        "(286.132600, 123.599200, 308.566000)",
        "(286.553600, 125.453600, 306.765900)",
        "(286.749500, 127.087900, 305.457800)",
        "(286.889000, 127.916600, 305.367100)",
        "(287.170200, 129.018000, 304.686200)",
        "(287.370400, 129.691700, 304.103800)",
        "(287.932700, 130.439000, 303.585800)",
        "(288.393600, 131.000600, 303.322500)",
        "(288.676700, 131.344900, 303.514600)",
        "(288.791200, 131.521800, 303.733600)",
        "(289.048900, 131.780000, 303.880000)",
        "(289.434700, 132.158100, 303.644400)",
        "(289.924700, 131.851800, 304.306000)",
        "(290.439000, 131.880500, 304.492600)",
        "(290.645700, 131.991100, 304.295600)",
        "(290.787600, 132.143600, 304.456100)",
        "(290.932600, 131.631400, 305.503500)",
        "(291.424900, 131.759900, 305.343100)",
        "(292.148500, 131.478000, 305.391000)",
        "(292.493300, 131.187200, 306.032900)",
        "(292.595800, 131.087300, 306.293000)",
        "(292.826400, 130.726000, 306.831500)",
        "(293.350400, 130.324200, 307.133200)",
        "(293.902800, 130.272300, 307.102100)",
        "(294.263900, 129.914800, 307.570300)",
        "(294.279800, 129.595400, 308.018600)",
        "(294.336000, 129.429000, 308.340600)",
        "(294.777600, 129.324100, 308.299500)",
        "(295.260300, 129.097600, 308.498200)",
        "(295.490500, 128.962900, 308.587600)",
        "(295.846300, 128.842400, 308.536000)",
        "(296.031400, 128.775100, 308.660200)",
        "(296.237200, 128.510800, 309.006000)",
        "(296.612000, 128.434000, 308.854800)",
        "(296.770300, 128.401000, 308.779400)",
        "(297.081200, 128.130200, 308.899200)",
        "(297.482700, 127.628100, 309.297800)",
        "(297.729400, 127.518000, 308.960500)",
        "(297.873400, 127.211200, 308.929100)",
        "(298.073500, 126.480100, 309.699900)",
        "(298.231000, 126.163000, 309.848400)",
        "(298.697600, 125.770800, 309.678900)",
        "(298.962200, 125.142700, 309.722600)",
        "(299.055000, 124.319000, 310.131300)",
        "(299.056800, 123.991000, 310.290300)",
        "(299.155200, 123.941900, 310.152500)",
        "(299.506500, 123.756600, 309.913700)",
        "(299.997100, 123.101500, 310.244500)",
        "(300.474700, 122.494500, 310.801800)",
        "(300.911500, 122.047100, 310.798700)",
        "(301.045000, 121.930300, 310.605400)",
        "(301.199200, 121.424400, 310.882300)",
        "(301.332500, 120.642400, 311.376000)",
        "(301.860900, 120.108400, 311.435000)",
        "(302.167600, 119.823300, 311.047800)",
        "(302.225400, 119.608600, 310.974900)",
        "(302.067000, 119.079400, 311.233600)",
        "(301.826600, 118.535000, 311.221400)",
        "(301.809300, 117.820300, 311.031300)",
        "(301.789100, 116.815600, 311.389800)",
        "(301.770700, 116.184100, 311.779700)",
        "(301.694700, 114.976900, 312.549000)",
        "(301.616500, 114.246200, 312.687300)",
        "(301.691000, 113.778100, 312.396900)",
        "(301.918800, 112.782600, 312.697600)",
        "(301.978800, 112.204800, 312.892900)",
        "(302.033800, 111.340400, 312.812800)",
        "(302.084600, 110.276900, 312.675900)",
        "(301.882800, 108.627700, 313.566300)",
        "(301.631100, 107.696300, 314.259400)",
        "(301.097900, 106.250700, 315.339900)",
        "(300.915200, 105.385400, 315.515900)",
        "(300.752700, 104.762100, 315.504600)",
        "(300.305200, 103.592000, 316.437700)",
        "(299.730100, 102.617800, 317.176000)",
        "(299.471500, 102.321800, 317.169300)",
        "(299.017700, 101.507900, 317.493000)",
        "(298.551400, 100.441300, 318.662000)",
        "(298.168500, 99.410500, 319.501500)",
        "(297.848700, 99.095040, 319.552100)",
        "(297.697400, 98.711960, 319.792800)",
        "(297.362400, 97.454690, 321.013700)",
        "(296.708600, 96.292230, 322.309600)",
        "(296.368100, 95.582360, 322.641700)",
        "(296.394500, 94.380540, 323.757600)",
        "(296.369100, 93.567380, 324.686200)",
        "(295.976000, 92.074020, 326.276200)",
        "(295.510300, 90.753410, 327.808900)",
        "(295.317400, 89.285360, 329.692800)",
        "(295.242300, 88.545080, 330.504900)",
        "(294.593100, 87.554970, 331.424100)",
        "(294.192000, 86.581750, 332.412600)",
        "(293.806600, 85.422780, 333.851800)",
        "(293.406500, 84.576690, 334.819700)",
        "(293.080000, 83.471690, 336.054300)",
        "(292.820900, 82.868720, 336.818700)",
        "(292.251400, 82.165710, 337.739600)",
        "(291.785600, 81.375560, 338.442200)",
        "(291.309800, 80.400100, 339.641300)",
        "(291.066100, 79.771550, 340.410400)",
        "(290.946400, 79.500770, 340.640100)",
        "(290.604200, 79.127200, 341.085200)",
        "(290.415500, 78.600380, 341.671100)",
        "(290.219000, 77.815910, 342.685600)",
        "(290.093600, 77.464800, 343.304700)",
        "(290.078700, 77.480060, 343.160600)",
        "(289.917300, 77.062730, 343.504700)",
        "(289.729200, 76.270840, 344.673300)",
        "(289.673600, 76.437390, 344.806600)",
        "(289.497100, 76.540910, 344.778200)",
        "(289.348500, 76.684330, 344.707600)",
        "(289.247700, 77.281990, 344.155000)",
        "(289.493200, 77.715060, 344.081200)",
        "(289.339000, 78.112260, 344.242400)",
        "(289.119200, 78.978870, 343.344300)",
        "(288.932300, 79.405030, 342.977700)",
        "(288.400400, 80.067990, 342.596800)",
        "(288.157600, 80.955040, 341.892900)",
        "(287.892800, 82.204400, 340.934500)",
        "(287.580600, 83.805660, 339.769500)",
        "(287.406300, 84.646920, 339.195600)",
        "(287.132700, 86.608690, 337.809800)",
        "(287.200800, 89.042240, 335.533300)",
        "(287.321400, 91.588620, 333.207600)",
        "(287.184500, 93.697780, 331.747500)",
        "(287.145300, 94.666080, 331.205400)",
        "(287.261100, 97.323190, 329.271800)",
        "(287.671400, 100.178100, 326.704700)",
        "(288.141100, 102.867600, 324.774500)",
        "(288.612800, 105.453400, 323.048200)",
        "(288.835600, 106.904000, 321.794100)",
        "(289.200100, 109.902900, 319.530600)",
        "(289.667200, 112.162700, 318.296900)",
        "(290.376900, 114.521300, 316.636800)",
        "(291.085000, 116.826000, 314.620500)",
        "(291.382800, 117.802400, 313.792400)",
        "(291.861700, 119.552900, 312.742200)",
        "(292.341800, 121.074000, 312.121900)",
        "(292.966500, 122.230600, 311.332800)",
        "(293.304100, 123.057900, 311.008200)",
        "(293.374600, 123.574500, 310.848300)",
        "(293.604600, 123.992900, 310.961900)",
        "(294.030600, 123.952600, 311.393100)",
        "(294.504200, 124.166300, 311.473400)",
        "(294.965900, 124.549500, 311.491800)",
        "(295.177600, 124.667700, 311.562600)",
        "(295.459700, 124.950800, 311.439100)",
        "(295.733800, 125.131200, 311.533500)",
        "(296.387600, 125.313000, 311.762800)",
        "(296.798200, 125.369500, 311.737900)",
        "(297.376900, 125.615400, 311.405200)",
        "(297.457200, 125.700800, 311.427200)",
        "(297.588900, 125.590900, 311.974300)",
        "(298.088200, 125.345300, 312.380400)",
        "(298.875500, 125.180100, 312.433300)",
        "(299.215000, 125.121300, 312.429400)",
        "(299.640600, 124.896300, 312.822700)",
        "(300.055300, 124.606800, 313.315000)",
        "(300.694700, 124.473500, 313.010600)",
        "(301.231600, 124.228200, 313.088700)",
        "(301.278700, 123.928700, 313.468800)",
        "(301.227900, 123.432200, 314.190900)",
        "(301.264900, 123.104700, 314.761800)",
        "(301.479600, 122.830200, 314.979300)",
        "(301.759300, 122.707300, 314.908400)",
        "(301.924000, 122.601100, 314.923600)",
        "(302.211200, 122.254400, 315.254600)",
        "(302.236500, 121.982400, 315.501400)",
        "(302.248700, 121.532000, 315.526500)",
        "(302.314700, 121.029100, 315.827200)",
        "(302.329500, 120.768600, 315.962200)",
        "(302.403800, 120.278400, 316.228100)",
        "(302.579800, 119.669900, 316.317400)",
        "(302.595000, 119.038100, 316.295200)",
        "(302.451400, 118.693800, 316.424900)",
        "(302.066800, 117.852500, 317.122500)",
        "(302.038000, 116.937800, 317.633000)",
        "(302.387100, 116.386700, 317.612700)",
        "(302.620800, 115.925000, 317.598400)",
        "(302.697600, 115.605700, 317.634000)",
        "(302.826200, 114.886400, 317.805800)",
        "(302.927300, 114.138900, 317.968100)",
        "(303.133400, 113.423400, 317.942100)",
        "(303.469700, 112.588600, 318.093100)",
        "(303.690700, 111.773100, 318.472200)",
        "(303.747000, 111.249000, 318.613200)",
        "(303.899800, 110.085700, 318.987900)",
        "(303.876600, 108.827100, 319.667800)",
        "(303.496100, 107.666200, 320.214100)",
        "(303.261600, 107.241700, 320.372000)",
        "(303.128100, 106.187100, 320.621700)",
        "(303.213900, 105.031600, 321.142600)",
        "(303.151800, 104.052500, 321.460000)",
        "(302.874200, 103.214300, 321.705600)",
        "(302.691300, 102.716700, 321.966500)",
        "(302.458200, 101.361000, 322.839700)",
        "(302.332600, 99.981650, 323.906000)",
        "(302.218600, 98.946660, 324.296000)",
        "(301.994600, 97.662780, 325.085900)",
        "(301.810800, 96.787650, 325.888600)",
        "(301.275000, 95.135580, 327.457600)",
        "(300.793800, 94.128520, 328.127000)",
        "(300.464100, 93.329660, 328.486200)",
        "(300.080800, 92.279050, 329.326600)",
        "(299.821200, 91.829960, 329.771200)",
        "(299.306500, 91.060070, 330.218900)",
        "(298.950600, 90.342360, 330.614400)",
        "(298.732100, 89.506160, 331.068800)",
        "(298.260600, 88.790080, 331.459800)",
        "(297.930100, 88.466840, 331.648100)",
        "(297.661900, 87.556700, 332.316300)",
        "(297.760100, 86.511890, 333.277300)",
        "(297.511300, 85.725770, 334.044300)",
        "(297.010900, 85.487550, 334.184100)",
        "(296.723500, 85.376950, 334.192000)",
        "(296.236100, 84.849420, 334.634200)",
        "(295.679700, 84.252820, 335.237900)",
        "(295.176500, 83.775960, 335.663100)",
        "(294.857500, 83.285730, 336.136000)",
        "(294.702300, 83.235620, 336.204200)",
        "(294.298000, 83.061580, 336.372400)",
        "(293.953100, 82.421160, 337.034800)",
        "(293.838900, 81.691080, 338.144500)",
        "(293.963300, 81.150110, 338.900700)",
        "(294.031600, 80.955660, 339.111200)",
        "(293.837900, 80.463080, 339.933100)",
        "(293.470200, 79.906060, 340.804400)",
        "(293.233000, 79.296560, 341.765100)",
        "(293.319400, 78.930790, 342.404300)",
        "(293.287300, 78.560280, 342.816200)",
        "(293.121600, 78.262610, 343.126900)",
        "(292.604100, 77.924030, 343.983500)",
        "(292.488300, 77.504330, 344.787900)",
        "(292.636900, 77.720660, 344.884300)",
        "(292.771600, 78.236440, 344.430700)",
        "(292.650100, 78.450200, 344.224500)",
        "(292.081600, 78.373150, 344.534500)",
        "(291.530300, 78.331400, 345.018800)",
        "(291.501800, 78.788390, 344.854900)",
        "(291.452400, 79.790470, 343.739500)",
        "(291.300200, 80.268310, 343.206000)",
        "(290.964000, 81.005860, 342.912000)",
        "(290.671200, 81.574530, 342.865900)",
        "(290.569600, 82.987500, 341.536300)",
        "(290.502200, 84.190850, 340.661600)",
        "(290.408200, 84.755910, 340.379600)",
        "(290.239600, 86.375220, 339.170600)",
        "(290.209000, 88.130810, 337.744700)",
        "(290.136800, 89.882840, 336.413500)",
        "(290.106200, 90.714870, 335.801400)",
        "(289.959700, 92.735830, 334.145000)",
        "(289.826000, 94.786870, 332.494100)",
        "(289.881300, 96.710270, 331.167600)",
        "(289.935100, 98.868450, 329.522000)",
        "(289.972400, 101.387000, 327.350800)",
        "(290.047700, 102.454000, 326.495900)",
        "(290.271700, 104.406400, 325.162900)",
        "(290.590500, 106.355400, 323.906800)",
        "(290.887800, 108.532300, 322.002900)",
        "(291.081800, 110.309300, 320.704300)",
        "(291.132400, 111.068900, 320.354700)",
        "(291.435400, 112.599600, 319.514800)",
        "(292.111300, 114.216500, 318.095600)",
        "(292.801700, 115.613900, 317.033200)",
        "(293.088600, 116.173900, 316.741100)",
        "(293.603400, 117.285500, 316.121100)",
        "(293.965400, 118.316700, 315.477600)",
        "(294.306800, 119.230600, 314.941300)",
        "(294.795000, 120.040000, 314.428000)",
        "(295.016100, 120.454500, 314.166200)",
        "(295.228100, 121.197100, 313.746700)",
        "(295.478500, 121.892600, 313.058700)",
        "(295.805100, 122.609400, 312.465900)",
        "(296.029600, 122.955100, 312.397200)",
        "(296.136800, 123.004900, 312.434300)",
        "(296.322300, 123.327500, 312.269300)",
        "(296.511800, 123.697300, 311.839000)",
        "(296.755500, 124.099300, 311.628800)",
        "(297.059100, 124.507100, 311.317000)",
        "(297.246700, 124.596200, 311.205100)",
        "(297.673200, 124.762100, 311.075900)",
        "(298.003700, 124.991700, 310.764100)",
        "(298.204300, 125.326900, 310.315500)",
        "(298.523700, 125.393000, 310.235100)",
        "(298.665400, 125.255100, 310.457400)",
        "(298.929400, 125.058100, 310.600400)",
        "(299.289600, 125.148300, 310.198700)",
        "(299.595400, 125.103000, 310.032000)",
        "(299.610100, 124.672300, 310.662200)",
        "(299.648200, 124.427500, 310.889600)",
        "(299.778700, 124.388100, 310.607700)",
        "(300.340600, 124.189300, 310.481900)",
        "(300.948900, 123.612500, 310.949300)",
        "(301.175400, 123.624000, 310.808500)",
        "(301.277900, 123.673000, 310.612800)",
        "(301.470600, 123.739700, 310.259000)",
        "(301.571500, 123.388500, 310.661700)",
        "(301.499500, 123.051000, 310.843900)",
        "(301.359200, 123.181300, 310.092400)",
        "(301.371200, 123.185000, 309.914700)",
        "(301.653500, 122.474700, 310.375900)",
        "(301.775500, 121.563400, 311.108100)",
        "(301.713700, 120.984300, 311.661700)",
        "(301.387600, 120.704700, 311.543000)",
        "(301.226800, 120.696300, 311.296100)",
        "(301.193100, 120.834000, 310.733000)",
        "(301.446200, 120.269500, 310.861900)",
        "(301.843900, 119.537900, 311.388300)",
        "(301.432600, 118.802200, 311.754400)",
        "(301.064100, 118.478700, 311.926800)",
        "(300.690600, 117.681100, 312.374100)",
        "(300.378800, 117.296400, 312.555900)",
        "(300.204500, 118.118900, 311.574000)",
        "(300.399500, 117.557500, 311.406300)",
        "(300.219800, 117.142400, 311.591100)",
        "(299.507600, 116.469100, 312.216900)",
        "(298.593000, 116.749400, 311.941800)",
        "(298.420900, 115.689500, 312.829200)",
        "(298.561800, 114.958900, 313.106500)",
        "(298.073700, 114.912200, 313.061600)",
        "(297.869000, 114.481500, 313.468400)",
        "(297.569700, 113.524400, 314.148200)",
        "(296.945300, 111.957600, 315.354100)",
        "(296.262300, 110.526400, 316.778300)",
        "(296.459200, 109.337800, 317.177400)",
        "(296.486000, 109.226200, 316.765400)",
        "(296.336300, 108.530900, 316.880200)",
        "(295.807700, 107.377100, 317.690000)",
        "(295.430500, 106.090000, 318.433100)",
        "(295.241700, 105.121300, 319.037600)",
        "(295.226600, 104.753500, 319.225800)",
        "(295.299000, 103.773000, 319.766200)",
        "(295.276000, 102.180600, 320.633600)",
        "(295.673700, 99.642760, 322.672100)",
        "(295.726000, 98.658890, 323.560600)",
        "(295.170800, 97.555550, 324.224700)",
        "(295.003400, 96.060180, 325.061900)",
        "(295.197400, 94.285670, 326.876700)",
        "(294.982600, 93.837850, 327.326200)",
        "(294.844100, 93.648360, 327.224600)",
        "(294.548600, 92.947380, 327.490700)",
        "(293.799000, 92.221250, 328.383100)",
        "(293.172100, 91.744360, 328.628800)",
        "(292.714300, 91.300340, 329.099900)",
        "(292.654600, 90.907830, 329.457400)",
        "(292.526400, 90.047420, 330.477100)",
        "(291.966000, 89.356210, 331.293100)",
        "(291.288400, 88.727300, 331.795300)",
        "(290.990700, 87.993080, 332.599500)",
        "(290.842200, 87.730830, 333.049900)",
        "(290.673500, 87.813960, 333.054000)",
        "(290.578000, 88.110400, 332.712200)",
        "(290.317800, 88.000110, 333.064600)",
        "(290.035500, 87.454480, 333.891800)",
        "(289.955300, 87.307900, 334.092500)",
        "(289.616100, 87.695010, 333.729300)",
        "(289.449500, 87.776990, 333.655900)",
        "(289.531900, 87.452640, 334.605400)",
        "(289.551800, 87.102350, 335.267800)",
        "(289.510000, 87.076790, 335.260200)",
        "(289.456100, 86.768340, 335.494000)",
        "(289.347300, 86.345530, 336.276600)",
        "(289.295300, 86.163420, 336.829000)",
        "(289.232700, 85.962140, 337.143600)",
        "(289.057100, 86.069530, 337.209400)",
        "(288.691300, 85.970590, 337.639200)",
        "(288.489300, 86.036250, 337.823400)",
        "(288.388800, 86.578090, 337.473800)",
        "(288.243500, 86.448390, 337.728700)",
        "(288.123700, 86.567830, 337.771700)",
        "(287.953600, 87.035840, 337.467800)",
        "(287.706700, 87.244770, 337.417100)",
        "(287.446900, 87.286000, 337.999600)",
        "(287.457300, 87.480630, 338.186300)",
        "(287.428400, 88.745010, 337.109300)",
        "(287.409900, 89.350230, 336.603400)",
        "(287.226700, 90.125210, 336.097900)",
        "(286.829600, 90.791730, 335.887300)",
        "(286.650000, 92.293520, 334.714600)",
        "(286.723700, 94.399330, 332.693500)",
        "(286.741200, 95.252680, 331.989800)",
        "(286.724700, 96.814830, 330.997400)",
        "(286.810400, 98.280690, 329.746200)",
        "(286.871300, 99.703700, 328.759100)",
        "(286.826400, 101.306300, 327.597800)",
        "(286.865300, 102.385600, 326.729600)",
        "(287.097100, 103.933600, 325.522800)",
        "(287.483300, 105.290400, 324.742100)",
        "(288.040600, 107.216800, 323.183500)",
        "(288.264500, 108.231300, 322.366100)",
        "(288.511600, 109.871100, 321.246600)",
        "(288.625600, 111.415300, 320.310000)",
        "(289.008100, 113.228700, 318.894100)",
        "(289.666400, 114.872700, 317.391200)",
        "(290.172100, 116.065100, 316.558200)",
        "(290.310400, 116.521300, 316.370300)",
        "(290.531400, 117.476600, 315.942500)",
        "(290.991200, 118.272900, 315.309800)",
        "(291.459800, 118.741300, 315.097700)",
        "(291.576000, 118.764400, 315.361100)",
        "(291.861200, 118.910300, 315.849200)",
        "(292.522300, 119.320800, 315.557100)",
        "(293.276100, 119.459900, 315.437900)",
        "(293.824400, 119.373200, 315.775800)",
        "(294.079900, 119.651700, 315.757000)",
        "(294.262100, 119.834700, 315.649500)",
        "(294.886300, 120.110800, 315.540500)",
        "(295.725000, 120.163200, 315.577600)",
        "(296.428800, 120.643500, 315.185500)",
        "(296.662300, 121.011900, 314.866400)",
        "(297.018900, 121.372200, 314.626500)",
        "(297.550800, 121.488400, 314.648100)",
        "(298.283800, 121.446500, 314.821600)",
        "(298.886200, 121.458800, 315.292200)",
        "(299.193000, 121.422600, 315.618100)",
        "(299.846400, 121.273100, 316.312200)",
        "(300.286400, 121.271800, 316.399900)",
        "(300.635500, 121.361100, 316.538100)",
        "(300.892400, 121.176500, 316.958800)",
        "(301.020300, 121.125400, 317.121600)",
        "(301.316200, 121.013200, 317.203900)",
        "(301.595100, 120.854300, 317.273200)",
        "(301.753000, 120.497500, 317.738800)",
        "(301.679900, 120.265200, 318.082700)",
        "(301.669200, 120.298100, 318.041200)",
        "(301.616100, 120.444500, 317.801600)",
        "(301.701500, 120.539200, 317.577100)",
        "(301.723600, 120.854200, 317.042300)",
        "(301.707300, 121.170200, 316.501900)",
        "(301.767100, 121.166300, 316.365200)",
        "(302.060400, 120.689200, 316.745500)",
        "(302.297500, 120.087300, 317.147900)",
        "(302.470600, 119.720700, 317.169700)",
        "(302.811700, 119.145400, 317.415200)",
        "(303.043300, 118.772500, 317.453700)",
        "(303.147800, 118.704300, 317.273600)",
        "(303.369200, 118.325400, 317.178300)",
        "(303.425400, 117.502000, 317.754800)",
        "(303.594800, 116.529500, 318.212600)",
        "(303.702500, 116.205500, 318.401200)",
        "(303.959500, 115.796400, 318.287700)",
        "(304.143900, 115.312300, 318.171500)",
        "(304.234200, 114.269100, 318.687700)",
        "(304.143900, 113.497900, 318.829300)",
        "(304.155500, 113.170300, 318.820700)",
        "(304.247900, 112.395900, 318.920300)",
        "(304.442300, 111.283400, 319.467500)",
        "(304.729200, 110.768200, 319.144600)",
        "(304.995700, 110.454300, 318.588700)",
        "(304.876400, 110.085600, 318.728000)",
        "(304.501800, 108.880300, 319.404800)",
        "(304.191200, 107.474900, 320.226400)",
        "(304.237000, 106.375300, 320.684600)",
        "(304.365600, 105.572000, 320.714600)",
        "(304.387900, 105.042600, 320.847500)",
        "(304.000400, 103.630100, 321.902600)",
        "(303.419400, 102.052100, 323.438000)",
        "(303.093400, 101.193400, 323.494200)",
        "(302.857700, 100.700300, 323.115800)",
        "(302.668300, 100.258000, 323.226900)",
        "(302.067500, 99.257870, 324.019700)",
        "(301.039600, 98.139280, 324.816900)",
        "(300.495000, 97.397510, 325.274800)",
        "(300.127100, 96.502920, 325.458600)",
        "(299.922300, 96.136340, 325.656100)",
        "(299.424800, 95.725280, 325.659300)",
        "(298.795300, 95.218020, 325.757000)",
        "(298.167400, 94.451180, 326.221500)",
        "(297.779400, 93.677320, 326.617800)",
        "(297.510900, 93.293750, 327.069900)",
        "(296.962800, 92.335510, 328.153600)",
        "(296.491700, 91.796980, 328.514100)",
        "(296.063300, 91.383190, 328.624200)",
        "(295.747100, 90.800740, 329.145000)",
        "(295.592300, 90.615960, 329.336400)",
        "(295.201700, 90.301250, 329.574400)",
        "(294.580200, 89.865840, 330.023300)",
        "(294.333300, 89.270550, 330.474700)",
        "(294.210600, 89.029230, 330.776400)",
        "(294.102000, 88.889730, 330.919200)",
        "(293.876500, 88.546090, 331.271700)",
        "(293.442700, 88.603770, 331.215400)",
        "(293.082000, 88.725190, 331.182100)",
        "(292.904400, 88.604720, 331.409600)",
        "(292.830100, 88.545930, 331.483700)",
        "(292.433100, 88.447870, 331.597900)",
        "(291.904400, 88.543270, 331.540400)",
        "(291.554200, 88.455800, 331.759900)",
        "(291.391400, 88.527140, 331.850400)",
        "(291.349900, 88.555650, 331.809000)",
        "(291.225500, 88.478200, 331.941300)",
        "(290.822300, 88.270570, 332.381300)",
        "(290.291800, 88.071570, 332.710300)",
        "(289.898000, 87.962690, 332.979500)",
        "(289.791900, 88.000950, 333.051500)",
        "(289.635200, 88.030470, 333.185400)",
        "(289.429200, 88.360240, 333.173900)",
        "(289.289200, 88.821370, 332.725300)",
        "(288.979200, 88.864370, 332.911600)",
        "(288.719800, 88.947810, 333.047900)",
        "(288.323200, 89.634470, 332.688100)",
        "(288.204200, 90.459670, 332.044100)",
        "(288.202400, 91.074540, 331.783400)",
        "(288.166500, 92.063250, 331.110300)",
        "(288.046100, 93.306140, 330.095700)",
        "(287.934300, 93.693230, 329.881500)",
        "(287.707500, 94.517140, 329.623300)",
        "(287.632600, 95.749680, 328.877000)",
        "(287.616300, 97.618850, 327.361600)",
        "(287.669300, 98.487270, 326.683500)",
        "(287.706800, 100.228100, 325.395500)",
        "(287.681700, 102.275200, 323.826800)",
        "(287.871900, 104.017400, 322.598300)",
        "(288.119100, 105.821600, 321.247800)",
        "(288.334600, 107.685200, 319.887200)",
        "(288.458400, 108.703300, 319.243200)",
        "(288.940200, 110.423100, 317.964800)",
        "(289.327900, 112.149700, 316.608200)",
        "(289.511500, 113.615200, 315.803400)",
        "(289.650300, 115.327700, 314.593800)",
        "(289.828000, 116.027100, 314.148100)",
        "(290.362300, 117.124900, 313.590000)",
        "(291.081800, 118.554800, 312.589200)",
        "(291.695900, 119.489400, 312.004100)",
        "(291.843700, 119.915000, 311.931800)",
        "(292.019500, 120.923800, 311.519100)",
        "(292.519500, 122.014900, 310.656500)",
        "(293.215900, 122.960300, 309.996000)",
        "(293.828600, 123.513500, 309.878700)",
        "(294.055600, 123.665600, 310.008200)",
        "(294.440700, 123.982500, 310.183500)",
        "(295.086800, 124.632500, 309.798300)",
        "(295.693700, 124.853200, 309.905100)",
        "(296.197400, 124.933700, 310.369800)",
        "(296.490300, 124.994400, 310.471400)",
        "(297.172200, 125.251200, 310.404300)",
        "(297.714200, 125.584900, 310.462500)",
        "(298.300100, 126.316800, 310.076800)",
        "(299.058500, 126.826300, 309.591500)",
        "(299.422700, 126.819200, 309.751600)",
        "(299.995400, 126.651100, 310.408200)",
        "(300.361000, 126.676000, 310.701600)",
        "(301.065200, 126.679200, 310.967100)",
        "(301.065200, 126.679200, 310.967100)",
        "(301.681300, 126.602600, 311.110000)",
        "(302.307600, 126.460000, 311.414200)",
        "(302.723900, 126.363100, 311.696900)",
        "(303.082500, 126.201800, 311.846300)",
        "(303.389900, 125.911000, 312.076500)",
        "(303.568100, 125.684600, 312.326600)",
        "(303.933600, 125.234100, 312.742700)",
        "(304.003800, 125.071800, 312.770900)",
        "(304.035700, 124.755900, 313.043200)",
        "(304.306500, 124.142300, 313.792900)",
        "(304.489800, 123.831600, 313.953000)",
        "(304.910500, 123.533900, 313.759200)",
        "(305.331500, 122.897400, 313.999800)",
        "(305.559800, 121.908500, 314.895300)",
        "(305.621500, 121.112100, 315.178800)",
        "(305.753100, 120.745600, 315.194500)",
        "(306.123200, 120.736600, 315.043200)",
        "(306.588000, 120.738200, 314.133800)",
        "(306.799200, 120.315200, 314.425800)",
        "(306.612300, 119.794400, 314.820000)",
        "(306.530400, 119.647100, 314.805500)",
        "(306.625500, 119.215900, 314.622800)",
        "(306.998400, 118.575500, 314.788400)",
        "(307.365600, 117.979900, 314.957500)",
        "(307.403900, 117.550400, 314.729900)",
        "(307.289300, 117.317900, 314.731000)",
        "(307.234200, 116.555700, 314.978700)",
        "(307.503600, 115.818700, 315.084500)",
        "(307.589100, 115.569700, 314.498700)",
        "(307.528100, 114.963900, 314.404900)",
        "(307.478200, 114.489800, 314.623400)",
        "(307.521400, 113.207700, 315.266200)",
        "(307.629900, 112.490300, 315.383600)",
        "(307.719700, 111.884200, 315.489000)",
        "(307.692600, 110.992900, 315.907500)",
        "(307.641100, 110.577200, 316.088200)",
        "(307.606600, 109.783300, 316.210800)",
        "(307.607300, 109.138800, 316.301400)",
        "(307.612000, 108.108200, 316.840200)",
        "(307.447500, 106.942400, 317.437000)",
        "(307.264700, 106.403500, 317.719200)",
        "(306.878100, 105.159500, 318.582600)",
        "(306.368200, 103.648100, 319.761000)",
        "(306.022600, 102.739600, 320.378400)",
        "(305.943800, 101.456400, 321.198800)",
        "(305.783100, 100.772500, 321.719800)",
        "(305.115900, 99.596440, 322.729200)",
        "(304.428300, 98.320660, 323.621600)",
        "(303.693800, 97.092470, 324.467900)",
        "(303.033500, 96.161010, 325.160800)",
        "(302.745700, 95.657710, 325.571000)",
        "(302.232500, 94.369290, 326.702000)",
        "(301.576600, 93.511420, 327.334600)",
        "(300.791900, 92.897570, 327.736800)",
        "(300.006600, 91.857390, 328.757800)",
        "(299.640300, 91.350700, 329.297000)",
        "(298.964000, 90.702140, 329.779800)",
        "(298.326800, 90.479420, 329.865700)",
        "(297.748500, 90.021320, 330.375300)",
        "(297.264000, 89.566650, 330.934400)",
        "(297.029900, 89.388340, 331.035900)",
        "(296.426800, 89.157330, 331.230600)",
        "(296.011400, 88.686420, 331.933000)",
        "(295.644400, 88.402820, 332.259900)",
        "(295.083100, 88.304710, 332.489100)",
        "(294.795300, 88.227290, 332.659000)",
        "(294.249100, 88.405280, 332.552400)",
        "(293.709900, 88.582050, 332.486500)",
        "(293.249500, 88.499080, 332.695200)",
        "(292.831100, 88.604370, 332.794400)",
        "(292.597700, 88.764660, 332.762100)",
        "(292.077400, 88.973240, 332.895900)",
        "(291.649400, 89.448380, 332.648500)",
        "(291.220100, 90.261590, 331.900400)",
        "(290.746600, 90.483020, 332.012300)",
        "(290.476000, 90.505200, 332.251600)",
        "(290.065400, 91.268810, 331.822800)",
        "(289.816200, 92.274140, 330.864500)",
[truncated: 265,328 more chars]
