# Supplementary material for: Playing the mirror game in virtual reality with an autonomous character
Source: Sci Rep. 2022 Dec 9;12:21329. doi: 10.1038/s41598-022-25197-z (PMC9734752; doi:10.1038/s41598-022-25197-z)
Supplement: Supplementary file 2 — Supplementary Information 1. [file 41598_2022_25197_MOESM2_ESM.zip › Data/Couple16/baseline_player2.json]

{
    "isFemale": true,
    "eyesLevel": 1.685366153717041,
    "timestamps": [
        0.0,
        0.02001953125,
        0.040008544921875,
        0.05999755859375,
        0.08001708984375,
        0.100006103515625,
        0.1199951171875,
        0.1400146484375,
        0.160003662109375,
        0.180023193359375,
        0.20001220703125,
        0.220001220703125,
        0.240020751953125,
        0.260009765625,
        0.279998779296875,
        0.300018310546875,
        0.32000732421875,
        0.339996337890625,
        0.360015869140625,
        0.3800048828125,
        0.4000244140625,
        0.420013427734375,
        0.44000244140625,
        0.46002197265625,
        0.480010986328125,
        0.5,
        0.52001953125,
        0.540008544921875,
        0.55999755859375,
        0.58001708984375,
        0.600006103515625,
        0.6199951171875,
        0.6400146484375,
        0.660003662109375,
        0.680023193359375,
        0.70001220703125,
        0.720001220703125,
        0.740020751953125,
        0.760009765625,
        0.779998779296875,
        0.800018310546875,
        0.82000732421875,
        0.839996337890625,
        0.860015869140625,
        0.8800048828125,
        0.9000244140625,
        0.920013427734375,
        0.94000244140625,
        0.96002197265625,
        0.980010986328125,
        1.0,
        1.02001953125,
        1.040008544921875,
        1.05999755859375,
        1.08001708984375,
        1.100006103515625,
        1.1199951171875,
        1.1400146484375,
        1.160003662109375,
        1.180023193359375,
        1.20001220703125,
        1.220001220703125,
        1.240020751953125,
        1.260009765625,
        1.279998779296875,
        1.300018310546875,
        1.32000732421875,
        1.339996337890625,
        1.360015869140625,
        1.3800048828125,
        1.4000244140625,
        1.420013427734375,
        1.44000244140625,
        1.46002197265625,
        1.480010986328125,
        1.5,
        1.52001953125,
        1.540008544921875,
        1.55999755859375,
        1.58001708984375,
        1.600006103515625,
        1.6199951171875,
        1.6400146484375,
        1.660003662109375,
        1.680023193359375,
        1.70001220703125,
        1.720001220703125,
        1.740020751953125,
        1.760009765625,
        1.779998779296875,
        1.800018310546875,
        1.82000732421875,
        1.839996337890625,
        1.860015869140625,
        1.8800048828125,
        1.9000244140625,
        1.920013427734375,
        1.94000244140625,
        1.96002197265625,
        1.980010986328125,
        2.0,
        2.02001953125,
        2.040008544921875,
        2.05999755859375,
        2.08001708984375,
        2.100006103515625,
        2.1199951171875,
        2.1400146484375,
        2.160003662109375,
        2.180023193359375,
        2.20001220703125,
        2.220001220703125,
        2.240020751953125,
        2.260009765625,
        2.279998779296875,
        2.300018310546875,
        2.32000732421875,
        2.339996337890625,
        2.360015869140625,
        2.3800048828125,
        2.4000244140625,
        2.420013427734375,
        2.44000244140625,
        2.46002197265625,
        2.480010986328125,
        2.5,
        2.52001953125,
        2.540008544921875,
        2.55999755859375,
        2.58001708984375,
        2.600006103515625,
        2.6199951171875,
        2.6400146484375,
        2.660003662109375,
        2.680023193359375,
        2.70001220703125,
        2.720001220703125,
        2.740020751953125,
        2.760009765625,
        2.779998779296875,
        2.800018310546875,
        2.82000732421875,
        2.839996337890625,
        2.860015869140625,
        2.8800048828125,
        2.9000244140625,
        2.920013427734375,
        2.94000244140625,
        2.96002197265625,
        2.980010986328125,
        3.0,
        3.02001953125,
        3.040008544921875,
        3.05999755859375,
        3.08001708984375,
        3.100006103515625,
        3.1199951171875,
        3.1400146484375,
        3.160003662109375,
        3.180023193359375,
        3.20001220703125,
        3.220001220703125,
        3.240020751953125,
        3.260009765625,
        3.279998779296875,
        3.300018310546875,
        3.32000732421875,
        3.339996337890625,
        3.360015869140625,
        3.3800048828125,
        3.4000244140625,
        3.420013427734375,
        3.44000244140625,
        3.46002197265625,
        3.480010986328125,
        3.5,
        3.52001953125,
        3.540008544921875,
        3.55999755859375,
        3.58001708984375,
        3.600006103515625,
        3.6199951171875,
        3.6400146484375,
        3.660003662109375,
        3.680023193359375,
        3.70001220703125,
        3.720001220703125,
        3.740020751953125,
        3.760009765625,
        3.779998779296875,
        3.800018310546875,
        3.82000732421875,
        3.839996337890625,
        3.860015869140625,
        3.8800048828125,
        3.9000244140625,
        3.920013427734375,
        3.94000244140625,
        3.96002197265625,
        3.980010986328125,
        4.0,
        4.02001953125,
        4.040008544921875,
        4.05999755859375,
        4.08001708984375,
        4.100006103515625,
        4.1199951171875,
        4.1400146484375,
        4.160003662109375,
        4.180023193359375,
        4.20001220703125,
        4.220001220703125,
        4.240020751953125,
        4.260009765625,
        4.279998779296875,
        4.300018310546875,
        4.32000732421875,
        4.339996337890625,
        4.360015869140625,
        4.3800048828125,
        4.4000244140625,
        4.420013427734375,
        4.44000244140625,
        4.46002197265625,
        4.480010986328125,
        4.5,
        4.52001953125,
        4.540008544921875,
        4.55999755859375,
        4.58001708984375,
        4.600006103515625,
        4.6199951171875,
        4.6400146484375,
        4.660003662109375,
        4.680023193359375,
        4.70001220703125,
        4.720001220703125,
        4.740020751953125,
        4.760009765625,
        4.779998779296875,
        4.800018310546875,
        4.82000732421875,
        4.839996337890625,
        4.860015869140625,
        4.8800048828125,
        4.9000244140625,
        4.920013427734375,
        4.94000244140625,
        4.96002197265625,
        4.980010986328125,
        5.0,
        5.02001953125,
        5.040008544921875,
        5.05999755859375,
        5.08001708984375,
        5.100006103515625,
        5.1199951171875,
        5.1400146484375,
        5.160003662109375,
        5.180023193359375,
        5.20001220703125,
        5.220001220703125,
        5.240020751953125,
        5.260009765625,
        5.279998779296875,
        5.300018310546875,
        5.32000732421875,
        5.339996337890625,
        5.360015869140625,
        5.3800048828125,
        5.4000244140625,
        5.420013427734375,
        5.44000244140625,
        5.46002197265625,
        5.480010986328125,
        5.5,
        5.52001953125,
        5.540008544921875,
        5.55999755859375,
        5.58001708984375,
        5.600006103515625,
        5.6199951171875,
        5.6400146484375,
        5.660003662109375,
        5.680023193359375,
        5.70001220703125,
        5.720001220703125,
        5.740020751953125,
        5.760009765625,
        5.779998779296875,
        5.800018310546875,
        5.82000732421875,
        5.839996337890625,
        5.860015869140625,
        5.8800048828125,
        5.9000244140625,
        5.920013427734375,
        5.94000244140625,
        5.96002197265625,
        5.980010986328125,
        6.0,
        6.02001953125,
        6.040008544921875,
        6.05999755859375,
        6.08001708984375,
        6.100006103515625,
        6.1199951171875,
        6.1400146484375,
        6.160003662109375,
        6.180023193359375,
        6.20001220703125,
        6.220001220703125,
        6.240020751953125,
        6.260009765625,
        6.279998779296875,
        6.300018310546875,
        6.32000732421875,
        6.339996337890625,
        6.360015869140625,
        6.3800048828125,
        6.4000244140625,
        6.420013427734375,
        6.44000244140625,
        6.46002197265625,
        6.480010986328125,
        6.5,
        6.52001953125,
        6.540008544921875,
        6.55999755859375,
        6.58001708984375,
        6.600006103515625,
        6.6199951171875,
        6.6400146484375,
        6.660003662109375,
        6.680023193359375,
        6.70001220703125,
        6.720001220703125,
        6.740020751953125,
        6.760009765625,
        6.779998779296875,
        6.800018310546875,
        6.82000732421875,
        6.839996337890625,
        6.860015869140625,
        6.8800048828125,
        6.9000244140625,
        6.920013427734375,
        6.94000244140625,
        6.96002197265625,
        6.980010986328125,
        7.0,
        7.02001953125,
        7.040008544921875,
        7.05999755859375,
        7.08001708984375,
        7.100006103515625,
        7.1199951171875,
        7.1400146484375,
        7.160003662109375,
        7.180023193359375,
        7.20001220703125,
        7.220001220703125,
        7.240020751953125,
        7.260009765625,
        7.279998779296875,
        7.300018310546875,
        7.32000732421875,
        7.339996337890625,
        7.360015869140625,
        7.3800048828125,
        7.399993896484375,
        7.420013427734375,
        7.44000244140625,
        7.46002197265625,
        7.480010986328125,
        7.5,
        7.52001953125,
        7.540008544921875,
        7.55999755859375,
        7.58001708984375,
        7.600006103515625,
        7.6199951171875,
        7.6400146484375,
        7.660003662109375,
        7.680023193359375,
        7.70001220703125,
        7.720001220703125,
        7.740020751953125,
        7.760009765625,
        7.779998779296875,
        7.800018310546875,
        7.82000732421875,
        7.839996337890625,
        7.860015869140625,
        7.8800048828125,
        7.899993896484375,
        7.920013427734375,
        7.94000244140625,
        7.96002197265625,
        7.980010986328125,
        8.0,
        8.02001953125,
        8.040008544921875,
        8.05999755859375,
        8.08001708984375,
        8.100006103515625,
        8.1199951171875,
        8.1400146484375,
        8.160003662109375,
        8.180023193359375,
        8.20001220703125,
        8.220001220703125,
        8.240020751953125,
        8.260009765625,
        8.279998779296875,
        8.300018310546875,
        8.32000732421875,
        8.339996337890625,
        8.360015869140625,
        8.3800048828125,
        8.399993896484375,
        8.420013427734375,
        8.44000244140625,
        8.46002197265625,
        8.480010986328125,
        8.5,
        8.52001953125,
        8.540008544921875,
        8.55999755859375,
        8.58001708984375,
        8.600006103515625,
        8.6199951171875,
        8.6400146484375,
        8.660003662109375,
        8.680023193359375,
        8.70001220703125,
        8.720001220703125,
        8.740020751953125,
        8.760009765625,
        8.779998779296875,
        8.800018310546875,
        8.82000732421875,
        8.839996337890625,
        8.860015869140625,
        8.8800048828125,
        8.899993896484375,
        8.920013427734375,
        8.94000244140625,
        8.96002197265625,
        8.980010986328125,
        9.0,
        9.02001953125,
        9.040008544921875,
        9.05999755859375,
        9.08001708984375,
        9.100006103515625,
        9.1199951171875,
        9.1400146484375,
        9.160003662109375,
        9.180023193359375,
        9.20001220703125,
        9.220001220703125,
        9.240020751953125,
        9.260009765625,
        9.279998779296875,
        9.300018310546875,
        9.32000732421875,
        9.339996337890625,
        9.360015869140625,
        9.3800048828125,
        9.399993896484375,
        9.420013427734375,
        9.44000244140625,
        9.46002197265625,
        9.480010986328125,
        9.5,
        9.52001953125,
        9.540008544921875,
        9.55999755859375,
        9.58001708984375,
        9.600006103515625,
        9.6199951171875,
        9.6400146484375,
        9.660003662109375,
        9.680023193359375,
        9.70001220703125,
        9.720001220703125,
        9.740020751953125,
        9.760009765625,
        9.779998779296875,
        9.800018310546875,
        9.82000732421875,
        9.839996337890625,
        9.860015869140625,
        9.8800048828125,
        9.899993896484375,
        9.920013427734375,
        9.94000244140625,
        9.96002197265625,
        9.980010986328125,
        10.0,
        10.02001953125,
        10.040008544921875,
        10.05999755859375,
        10.08001708984375,
        10.100006103515625,
        10.1199951171875,
        10.1400146484375,
        10.160003662109375,
        10.180023193359375,
        10.20001220703125,
        10.220001220703125,
        10.240020751953125,
        10.260009765625,
        10.279998779296875,
        10.300018310546875,
        10.32000732421875,
        10.339996337890625,
        10.360015869140625,
        10.3800048828125,
        10.399993896484375,
        10.420013427734375,
        10.44000244140625,
        10.46002197265625,
        10.480010986328125,
        10.5,
        10.52001953125,
        10.540008544921875,
        10.55999755859375,
        10.58001708984375,
        10.600006103515625,
        10.6199951171875,
        10.6400146484375,
        10.660003662109375,
        10.680023193359375,
        10.70001220703125,
        10.720001220703125,
        10.740020751953125,
        10.760009765625,
        10.779998779296875,
        10.800018310546875,
        10.82000732421875,
        10.839996337890625,
        10.860015869140625,
        10.8800048828125,
        10.899993896484375,
        10.920013427734375,
        10.94000244140625,
        10.96002197265625,
        10.980010986328125,
        11.0,
        11.02001953125,
        11.040008544921875,
        11.05999755859375,
        11.08001708984375,
        11.100006103515625,
        11.1199951171875,
        11.1400146484375,
        11.160003662109375,
        11.180023193359375,
        11.20001220703125,
        11.220001220703125,
        11.240020751953125,
        11.260009765625,
        11.279998779296875,
        11.300018310546875,
        11.32000732421875,
        11.339996337890625,
        11.360015869140625,
        11.3800048828125,
        11.399993896484375,
        11.420013427734375,
        11.44000244140625,
        11.46002197265625,
        11.480010986328125,
        11.5,
        11.52001953125,
        11.540008544921875,
        11.55999755859375,
        11.58001708984375,
        11.600006103515625,
        11.6199951171875,
        11.6400146484375,
        11.660003662109375,
        11.680023193359375,
        11.70001220703125,
        11.720001220703125,
        11.740020751953125,
        11.760009765625,
        11.779998779296875,
        11.800018310546875,
        11.82000732421875,
        11.839996337890625,
        11.860015869140625,
        11.8800048828125,
        11.899993896484375,
        11.920013427734375,
        11.94000244140625,
        11.96002197265625,
        11.980010986328125,
        12.0,
        12.02001953125,
        12.040008544921875,
        12.05999755859375,
        12.08001708984375,
        12.100006103515625,
        12.1199951171875,
        12.1400146484375,
        12.160003662109375,
        12.180023193359375,
        12.20001220703125,
        12.220001220703125,
        12.240020751953125,
        12.260009765625,
        12.279998779296875,
        12.300018310546875,
        12.32000732421875,
        12.339996337890625,
        12.360015869140625,
        12.3800048828125,
        12.399993896484375,
        12.420013427734375,
        12.44000244140625,
        12.46002197265625,
        12.480010986328125,
        12.5,
        12.52001953125,
        12.540008544921875,
        12.55999755859375,
        12.58001708984375,
        12.600006103515625,
        12.6199951171875,
        12.6400146484375,
        12.660003662109375,
        12.680023193359375,
        12.70001220703125,
        12.720001220703125,
        12.740020751953125,
        12.760009765625,
        12.779998779296875,
        12.800018310546875,
        12.82000732421875,
        12.839996337890625,
        12.860015869140625,
        12.8800048828125,
        12.899993896484375,
        12.920013427734375,
        12.94000244140625,
        12.96002197265625,
        12.980010986328125,
        13.0,
        13.02001953125,
        13.040008544921875,
        13.05999755859375,
        13.08001708984375,
        13.100006103515625,
        13.1199951171875,
        13.1400146484375,
        13.160003662109375,
        13.180023193359375,
        13.20001220703125,
        13.220001220703125,
        13.240020751953125,
        13.260009765625,
        13.279998779296875,
        13.300018310546875,
        13.32000732421875,
        13.339996337890625,
        13.360015869140625,
        13.3800048828125,
        13.399993896484375,
        13.420013427734375,
        13.44000244140625,
        13.46002197265625,
        13.480010986328125,
        13.5,
        13.52001953125,
        13.540008544921875,
        13.55999755859375,
        13.58001708984375,
        13.600006103515625,
        13.6199951171875,
        13.6400146484375,
        13.660003662109375,
        13.680023193359375,
        13.70001220703125,
        13.720001220703125,
        13.740020751953125,
        13.760009765625,
        13.779998779296875,
        13.800018310546875,
        13.82000732421875,
        13.839996337890625,
        13.860015869140625,
        13.8800048828125,
        13.899993896484375,
        13.920013427734375,
        13.94000244140625,
        13.96002197265625,
        13.980010986328125,
        14.0,
        14.02001953125,
        14.040008544921875,
        14.05999755859375,
        14.08001708984375,
        14.100006103515625,
        14.1199951171875,
        14.1400146484375,
        14.160003662109375,
        14.180023193359375,
        14.20001220703125,
        14.220001220703125,
        14.240020751953125,
        14.260009765625,
        14.279998779296875,
        14.300018310546875,
        14.32000732421875,
        14.339996337890625,
        14.360015869140625,
        14.3800048828125,
        14.399993896484375,
        14.420013427734375,
        14.44000244140625,
        14.46002197265625,
        14.480010986328125,
        14.5,
        14.52001953125,
        14.540008544921875,
        14.55999755859375,
        14.58001708984375,
        14.600006103515625,
        14.6199951171875,
        14.6400146484375,
        14.660003662109375,
        14.680023193359375,
        14.70001220703125,
        14.720001220703125,
        14.740020751953125,
        14.760009765625,
        14.779998779296875,
        14.800018310546875,
        14.82000732421875,
        14.839996337890625,
        14.860015869140625,
        14.8800048828125,
        14.899993896484375,
        14.920013427734375,
        14.94000244140625,
        14.96002197265625,
        14.980010986328125,
        15.0,
        15.02001953125,
        15.040008544921875,
        15.05999755859375,
        15.08001708984375,
        15.100006103515625,
        15.1199951171875,
        15.1400146484375,
        15.160003662109375,
        15.180023193359375,
        15.20001220703125,
        15.220001220703125,
        15.240020751953125,
        15.260009765625,
        15.279998779296875,
        15.300018310546875,
        15.32000732421875,
        15.339996337890625,
        15.360015869140625,
        15.3800048828125,
        15.399993896484375,
        15.420013427734375,
        15.44000244140625,
        15.46002197265625,
        15.480010986328125,
        15.5,
        15.52001953125,
        15.540008544921875,
        15.55999755859375,
        15.58001708984375,
        15.600006103515625,
        15.6199951171875,
        15.6400146484375,
        15.660003662109375,
        15.680023193359375,
        15.70001220703125,
        15.720001220703125,
        15.740020751953125,
        15.760009765625,
        15.779998779296875,
        15.800018310546875,
        15.82000732421875,
        15.839996337890625,
        15.860015869140625,
        15.8800048828125,
        15.899993896484375,
        15.920013427734375,
        15.94000244140625,
        15.96002197265625,
        15.980010986328125,
        16.0,
        16.02001953125,
        16.040008544921876,
        16.05999755859375,
        16.08001708984375,
        16.100006103515626,
        16.1199951171875,
        16.1400146484375,
        16.160003662109376,
        16.180023193359376,
        16.20001220703125,
        16.220001220703126,
        16.240020751953126,
        16.260009765625,
        16.279998779296876,
        16.300018310546876,
        16.32000732421875,
        16.339996337890626,
        16.360015869140626,
        16.3800048828125,
        16.399993896484376,
        16.420013427734376,
        16.44000244140625,
        16.46002197265625,
        16.480010986328126,
        16.5,
        16.52001953125,
        16.540008544921876,
        16.55999755859375,
        16.58001708984375,
        16.600006103515626,
        16.6199951171875,
        16.6400146484375,
        16.660003662109376,
        16.680023193359376,
        16.70001220703125,
        16.720001220703126,
        16.740020751953126,
        16.760009765625,
        16.779998779296876,
        16.800018310546876,
        16.82000732421875,
        16.839996337890626,
        16.860015869140626,
        16.8800048828125,
        16.899993896484376,
        16.920013427734376,
        16.94000244140625,
        16.96002197265625,
        16.980010986328126,
        17.0,
        17.02001953125,
        17.040008544921876,
        17.05999755859375,
        17.08001708984375,
        17.100006103515626,
        17.1199951171875,
        17.1400146484375,
        17.160003662109376,
        17.180023193359376,
        17.20001220703125,
        17.220001220703126,
        17.240020751953126,
        17.260009765625,
        17.279998779296876,
        17.300018310546876,
        17.32000732421875,
        17.339996337890626,
        17.360015869140626,
        17.3800048828125,
        17.399993896484376,
        17.420013427734376,
        17.44000244140625,
        17.46002197265625,
        17.480010986328126,
        17.5,
        17.52001953125,
        17.540008544921876,
        17.55999755859375,
        17.58001708984375,
        17.600006103515626,
        17.6199951171875,
        17.6400146484375,
        17.660003662109376,
        17.680023193359376,
        17.70001220703125,
        17.720001220703126,
        17.740020751953126,
        17.760009765625,
        17.779998779296876,
        17.800018310546876,
        17.82000732421875,
        17.839996337890626,
        17.860015869140626,
        17.8800048828125,
        17.899993896484376,
        17.920013427734376,
        17.94000244140625,
        17.96002197265625,
        17.980010986328126,
        18.0,
        18.02001953125,
        18.040008544921876,
        18.05999755859375,
        18.08001708984375,
        18.100006103515626,
        18.1199951171875,
        18.1400146484375,
        18.160003662109376,
        18.180023193359376,
        18.20001220703125,
        18.220001220703126,
        18.240020751953126,
        18.260009765625,
        18.279998779296876,
        18.300018310546876,
        18.32000732421875,
        18.339996337890626,
        18.360015869140626,
        18.3800048828125,
        18.399993896484376,
        18.420013427734376,
        18.44000244140625,
        18.46002197265625,
        18.480010986328126,
        18.5,
        18.52001953125,
        18.540008544921876,
        18.55999755859375,
        18.58001708984375,
        18.600006103515626,
        18.6199951171875,
        18.6400146484375,
        18.660003662109376,
        18.680023193359376,
        18.70001220703125,
        18.720001220703126,
        18.740020751953126,
        18.760009765625,
        18.779998779296876,
        18.800018310546876,
        18.82000732421875,
        18.839996337890626,
        18.860015869140626,
        18.8800048828125,
        18.899993896484376,
        18.920013427734376,
        18.94000244140625,
        18.96002197265625,
        18.980010986328126,
        19.0,
        19.02001953125,
        19.040008544921876,
        19.05999755859375,
        19.08001708984375,
        19.100006103515626,
        19.1199951171875,
        19.1400146484375,
        19.160003662109376,
        19.180023193359376,
        19.20001220703125,
        19.220001220703126,
        19.240020751953126,
        19.260009765625,
        19.279998779296876,
        19.300018310546876,
        19.32000732421875,
        19.339996337890626,
        19.360015869140626,
        19.3800048828125,
        19.399993896484376,
        19.420013427734376,
        19.44000244140625,
        19.46002197265625,
        19.480010986328126,
        19.5,
        19.52001953125,
        19.540008544921876,
        19.55999755859375,
        19.58001708984375,
        19.600006103515626,
        19.6199951171875,
        19.6400146484375,
        19.660003662109376,
        19.680023193359376,
        19.70001220703125,
        19.720001220703126,
        19.740020751953126,
        19.760009765625,
        19.779998779296876,
        19.800018310546876,
        19.82000732421875,
        19.839996337890626,
        19.860015869140626,
        19.8800048828125,
        19.899993896484376,
        19.920013427734376,
        19.94000244140625,
        19.96002197265625,
        19.980010986328126,
        20.0,
        20.02001953125,
        20.040008544921876,
        20.05999755859375,
        20.08001708984375,
        20.100006103515626,
        20.1199951171875,
        20.1400146484375,
        20.160003662109376,
        20.180023193359376,
        20.20001220703125,
        20.220001220703126,
        20.240020751953126,
        20.260009765625,
        20.279998779296876,
        20.300018310546876,
        20.32000732421875,
        20.339996337890626,
        20.360015869140626,
        20.3800048828125,
        20.399993896484376,
        20.420013427734376,
        20.44000244140625,
        20.46002197265625,
        20.480010986328126,
        20.5,
        20.52001953125,
        20.540008544921876,
        20.55999755859375,
        20.58001708984375,
        20.600006103515626,
        20.6199951171875,
        20.6400146484375,
        20.660003662109376,
        20.680023193359376,
        20.70001220703125,
        20.720001220703126,
        20.740020751953126,
        20.760009765625,
        20.779998779296876,
        20.800018310546876,
        20.82000732421875,
        20.839996337890626,
        20.860015869140626,
        20.8800048828125,
        20.899993896484376,
        20.920013427734376,
        20.94000244140625,
        20.96002197265625,
        20.980010986328126,
        21.0,
        21.02001953125,
        21.040008544921876,
        21.05999755859375,
        21.08001708984375,
        21.100006103515626,
        21.1199951171875,
        21.1400146484375,
        21.160003662109376,
        21.180023193359376,
        21.20001220703125,
        21.220001220703126,
        21.240020751953126,
        21.260009765625,
        21.279998779296876,
        21.300018310546876,
        21.32000732421875,
        21.339996337890626,
        21.360015869140626,
        21.3800048828125,
        21.399993896484376,
        21.420013427734376,
        21.44000244140625,
        21.46002197265625,
        21.480010986328126,
        21.5,
        21.52001953125,
        21.540008544921876,
        21.55999755859375,
        21.58001708984375,
        21.600006103515626,
        21.6199951171875,
        21.6400146484375,
        21.660003662109376,
        21.680023193359376,
        21.70001220703125,
        21.720001220703126,
        21.740020751953126,
        21.760009765625,
        21.779998779296876,
        21.800018310546876,
        21.82000732421875,
        21.839996337890626,
        21.860015869140626,
        21.8800048828125,
        21.899993896484376,
        21.920013427734376,
        21.94000244140625,
        21.96002197265625,
        21.980010986328126,
        22.0,
        22.02001953125,
        22.040008544921876,
        22.05999755859375,
        22.08001708984375,
        22.100006103515626,
        22.1199951171875,
        22.1400146484375,
        22.160003662109376,
        22.180023193359376,
        22.20001220703125,
        22.220001220703126,
        22.240020751953126,
        22.260009765625,
        22.279998779296876,
        22.300018310546876,
        22.32000732421875,
        22.339996337890626,
        22.360015869140626,
        22.3800048828125,
        22.399993896484376,
        22.420013427734376,
        22.44000244140625,
        22.46002197265625,
        22.480010986328126,
        22.5,
        22.52001953125,
        22.540008544921876,
        22.55999755859375,
        22.58001708984375,
        22.600006103515626,
        22.6199951171875,
        22.6400146484375,
        22.660003662109376,
        22.680023193359376,
        22.70001220703125,
        22.720001220703126,
        22.740020751953126,
        22.760009765625,
        22.779998779296876,
        22.800018310546876,
        22.82000732421875,
        22.839996337890626,
        22.860015869140626,
        22.8800048828125,
        22.899993896484376,
        22.920013427734376,
        22.94000244140625,
        22.96002197265625,
        22.980010986328126,
        23.0,
        23.02001953125,
        23.040008544921876,
        23.05999755859375,
        23.08001708984375,
        23.100006103515626,
        23.1199951171875,
        23.1400146484375,
        23.160003662109376,
        23.180023193359376,
        23.20001220703125,
        23.220001220703126,
        23.240020751953126,
        23.260009765625,
        23.279998779296876,
        23.300018310546876,
        23.32000732421875,
        23.339996337890626,
        23.360015869140626,
        23.3800048828125,
        23.399993896484376,
        23.420013427734376,
        23.44000244140625,
        23.46002197265625,
        23.480010986328126,
        23.5,
        23.52001953125,
        23.540008544921876,
        23.55999755859375,
        23.58001708984375,
        23.600006103515626,
        23.6199951171875,
        23.6400146484375,
        23.660003662109376,
        23.680023193359376,
        23.70001220703125,
        23.720001220703126,
        23.740020751953126,
        23.760009765625,
        23.779998779296876,
        23.800018310546876,
        23.82000732421875,
        23.839996337890626,
        23.860015869140626,
        23.8800048828125,
        23.899993896484376,
        23.920013427734376,
        23.94000244140625,
        23.96002197265625,
        23.980010986328126,
        24.0,
        24.02001953125,
        24.040008544921876,
        24.05999755859375,
        24.08001708984375,
        24.100006103515626,
        24.1199951171875,
        24.1400146484375,
        24.160003662109376,
        24.180023193359376,
        24.20001220703125,
        24.220001220703126,
        24.240020751953126,
        24.260009765625,
        24.279998779296876,
        24.300018310546876,
        24.32000732421875,
        24.339996337890626,
        24.360015869140626,
        24.3800048828125,
        24.399993896484376,
        24.420013427734376,
        24.44000244140625,
        24.46002197265625,
        24.480010986328126,
        24.5,
        24.52001953125,
        24.540008544921876,
        24.55999755859375,
        24.58001708984375,
        24.600006103515626,
        24.6199951171875,
        24.6400146484375,
        24.660003662109376,
        24.680023193359376,
        24.70001220703125,
        24.720001220703126,
        24.740020751953126,
        24.760009765625,
        24.779998779296876,
        24.800018310546876,
        24.82000732421875,
        24.839996337890626,
        24.860015869140626,
        24.8800048828125,
        24.899993896484376,
        24.920013427734376,
        24.94000244140625,
        24.96002197265625,
        24.980010986328126,
        25.0,
        25.02001953125,
        25.040008544921876,
        25.05999755859375,
        25.08001708984375,
        25.100006103515626,
        25.1199951171875,
        25.1400146484375,
        25.160003662109376,
        25.180023193359376,
        25.20001220703125,
        25.220001220703126,
        25.240020751953126,
        25.260009765625,
        25.279998779296876,
        25.300018310546876,
        25.32000732421875,
        25.339996337890626,
        25.360015869140626,
        25.3800048828125,
        25.399993896484376,
        25.420013427734376,
        25.44000244140625,
        25.46002197265625,
        25.480010986328126,
        25.5,
        25.52001953125,
        25.540008544921876,
        25.55999755859375,
        25.58001708984375,
        25.600006103515626,
        25.6199951171875,
        25.6400146484375,
        25.660003662109376,
        25.680023193359376,
        25.70001220703125,
        25.720001220703126,
        25.740020751953126,
        25.760009765625,
        25.779998779296876,
        25.800018310546876,
        25.82000732421875,
        25.839996337890626,
        25.860015869140626,
        25.8800048828125,
        25.899993896484376,
        25.920013427734376,
        25.94000244140625,
        25.96002197265625,
        25.980010986328126,
        26.0,
        26.02001953125,
        26.040008544921876,
        26.05999755859375,
        26.08001708984375,
        26.100006103515626,
        26.1199951171875,
        26.1400146484375,
        26.160003662109376,
        26.180023193359376,
        26.20001220703125,
        26.220001220703126,
        26.240020751953126,
        26.260009765625,
        26.279998779296876,
        26.300018310546876,
        26.32000732421875,
        26.339996337890626,
        26.360015869140626,
        26.3800048828125,
        26.399993896484376,
        26.420013427734376,
        26.44000244140625,
        26.46002197265625,
        26.480010986328126,
        26.5,
        26.52001953125,
        26.540008544921876,
        26.55999755859375,
        26.58001708984375,
        26.600006103515626,
        26.6199951171875,
        26.6400146484375,
        26.660003662109376,
        26.680023193359376,
        26.70001220703125,
        26.720001220703126,
        26.740020751953126,
        26.760009765625,
        26.779998779296876,
        26.800018310546876,
        26.82000732421875,
        26.839996337890626,
        26.860015869140626,
        26.8800048828125,
        26.899993896484376,
        26.920013427734376,
        26.94000244140625,
        26.96002197265625,
        26.980010986328126,
        27.0,
        27.02001953125,
        27.040008544921876,
        27.05999755859375,
        27.08001708984375,
        27.100006103515626,
        27.1199951171875,
        27.1400146484375,
        27.160003662109376,
        27.180023193359376,
        27.20001220703125,
        27.220001220703126,
        27.240020751953126,
        27.260009765625,
        27.279998779296876,
        27.300018310546876,
        27.32000732421875,
        27.339996337890626,
        27.360015869140626,
        27.3800048828125,
        27.399993896484376,
        27.420013427734376,
        27.44000244140625,
        27.46002197265625,
        27.480010986328126,
        27.5,
        27.52001953125,
        27.540008544921876,
        27.55999755859375,
        27.58001708984375,
        27.600006103515626,
        27.6199951171875,
        27.6400146484375,
        27.660003662109376,
        27.680023193359376,
        27.70001220703125,
        27.720001220703126,
        27.740020751953126,
        27.760009765625,
        27.779998779296876,
        27.800018310546876,
        27.82000732421875,
        27.839996337890626,
        27.860015869140626,
        27.8800048828125,
        27.899993896484376,
        27.920013427734376,
        27.94000244140625,
        27.96002197265625,
        27.980010986328126,
        28.0,
        28.02001953125,
        28.040008544921876,
        28.05999755859375,
        28.08001708984375,
        28.100006103515626,
        28.1199951171875,
        28.1400146484375,
        28.160003662109376,
        28.180023193359376,
        28.20001220703125,
        28.220001220703126,
        28.240020751953126,
        28.260009765625,
        28.279998779296876,
        28.300018310546876,
        28.32000732421875,
        28.339996337890626,
        28.360015869140626,
        28.3800048828125,
        28.399993896484376,
        28.420013427734376,
        28.44000244140625,
        28.46002197265625,
        28.480010986328126,
        28.5,
        28.52001953125,
        28.540008544921876,
        28.55999755859375,
        28.58001708984375,
        28.600006103515626,
        28.6199951171875,
        28.6400146484375,
        28.660003662109376,
        28.680023193359376,
        28.70001220703125,
        28.720001220703126,
        28.740020751953126,
        28.760009765625,
        28.779998779296876,
        28.800018310546876,
        28.82000732421875,
        28.839996337890626,
        28.860015869140626,
        28.8800048828125,
        28.899993896484376,
        28.920013427734376,
        28.94000244140625,
        28.96002197265625,
        28.980010986328126,
        29.0,
        29.02001953125,
        29.040008544921876,
        29.05999755859375,
        29.08001708984375,
        29.100006103515626,
        29.1199951171875,
        29.1400146484375,
        29.160003662109376,
        29.180023193359376,
        29.20001220703125,
        29.220001220703126,
        29.240020751953126,
        29.260009765625,
        29.279998779296876,
        29.300018310546876,
        29.32000732421875,
        29.339996337890626,
        29.360015869140626,
        29.3800048828125,
        29.399993896484376,
        29.420013427734376,
        29.44000244140625,
        29.46002197265625,
        29.480010986328126,
        29.5,
        29.52001953125,
        29.540008544921876,
        29.55999755859375,
        29.58001708984375,
        29.600006103515626,
        29.6199951171875,
        29.6400146484375,
        29.660003662109376,
        29.680023193359376,
        29.70001220703125,
        29.720001220703126,
        29.740020751953126,
        29.760009765625,
        29.779998779296876,
        29.800018310546876,
        29.82000732421875,
        29.839996337890626,
        29.860015869140626,
        29.8800048828125,
        29.899993896484376,
        29.920013427734376,
        29.94000244140625,
        29.96002197265625,
        29.980010986328126,
        30.0,
        30.02001953125,
        30.040008544921876,
        30.05999755859375,
        30.08001708984375,
        30.100006103515626,
        30.1199951171875,
        30.1400146484375,
        30.160003662109376,
        30.180023193359376,
        30.20001220703125,
        30.220001220703126,
        30.240020751953126,
        30.260009765625,
        30.279998779296876,
        30.300018310546876,
        30.32000732421875,
        30.339996337890626,
        30.360015869140626,
        30.3800048828125,
        30.399993896484376,
        30.420013427734376,
        30.44000244140625,
        30.46002197265625,
        30.480010986328126,
        30.5,
        30.52001953125,
        30.540008544921876,
        30.55999755859375,
        30.58001708984375,
        30.600006103515626,
        30.6199951171875,
        30.6400146484375,
        30.660003662109376,
        30.680023193359376,
        30.70001220703125,
        30.720001220703126,
        30.740020751953126,
        30.760009765625,
        30.779998779296876,
        30.800018310546876,
        30.82000732421875,
        30.839996337890626,
        30.860015869140626,
        30.8800048828125,
        30.899993896484376,
        30.920013427734376,
        30.94000244140625,
        30.96002197265625,
        30.980010986328126,
        31.0,
        31.02001953125,
        31.040008544921876,
        31.05999755859375,
        31.08001708984375,
        31.100006103515626,
        31.1199951171875,
        31.1400146484375,
        31.160003662109376,
        31.180023193359376,
        31.20001220703125,
        31.220001220703126,
        31.240020751953126,
        31.260009765625,
        31.279998779296876,
        31.300018310546876,
        31.32000732421875,
        31.339996337890626,
        31.360015869140626,
        31.3800048828125,
        31.399993896484376,
        31.420013427734376,
        31.44000244140625,
        31.46002197265625,
        31.480010986328126,
        31.5,
        31.52001953125,
        31.540008544921876,
        31.55999755859375,
        31.58001708984375,
        31.600006103515626,
        31.6199951171875,
        31.6400146484375,
        31.660003662109376,
        31.680023193359376,
        31.70001220703125,
        31.720001220703126,
        31.740020751953126,
        31.760009765625,
        31.779998779296876,
        31.800018310546876,
        31.82000732421875,
        31.839996337890626,
        31.860015869140626,
        31.8800048828125,
        31.899993896484376,
        31.920013427734376,
        31.94000244140625,
        31.96002197265625,
        31.980010986328126,
        32.0,
        32.02001953125,
        32.040008544921878,
        32.05999755859375,
        32.08001708984375,
        32.100006103515628,
        32.1199951171875,
        32.1400146484375,
        32.160003662109378,
        32.180023193359378,
        32.20001220703125,
        32.220001220703128,
        32.240020751953128,
        32.260009765625,
        32.279998779296878,
        32.300018310546878,
        32.32000732421875,
        32.339996337890628,
        32.360015869140628,
        32.3800048828125,
        32.399993896484378,
        32.420013427734378,
        32.44000244140625,
        32.46002197265625,
        32.480010986328128,
        32.5,
        32.52001953125,
        32.540008544921878,
        32.55999755859375,
        32.58001708984375,
        32.600006103515628,
        32.6199951171875,
        32.6400146484375,
        32.660003662109378,
        32.680023193359378,
        32.70001220703125,
        32.720001220703128,
        32.740020751953128,
        32.760009765625,
        32.779998779296878,
        32.800018310546878,
        32.82000732421875,
        32.839996337890628,
        32.860015869140628,
        32.8800048828125,
        32.899993896484378,
        32.920013427734378,
        32.94000244140625,
        32.96002197265625,
        32.980010986328128,
        33.0,
        33.02001953125,
        33.040008544921878,
        33.05999755859375,
        33.08001708984375,
        33.100006103515628,
        33.1199951171875,
        33.1400146484375,
        33.160003662109378,
        33.180023193359378,
        33.20001220703125,
        33.220001220703128,
        33.240020751953128,
        33.260009765625,
        33.279998779296878,
        33.300018310546878,
        33.32000732421875,
        33.339996337890628,
        33.360015869140628,
        33.3800048828125,
        33.399993896484378,
        33.420013427734378,
        33.44000244140625,
        33.46002197265625,
        33.480010986328128,
        33.5,
        33.52001953125,
        33.540008544921878,
        33.55999755859375,
        33.58001708984375,
        33.600006103515628,
        33.6199951171875,
        33.6400146484375,
        33.660003662109378,
        33.680023193359378,
        33.70001220703125,
        33.720001220703128,
        33.740020751953128,
        33.760009765625,
        33.779998779296878,
        33.800018310546878,
        33.82000732421875,
        33.839996337890628,
        33.860015869140628,
        33.8800048828125,
        33.899993896484378,
        33.920013427734378,
        33.94000244140625,
        33.96002197265625,
        33.980010986328128,
        34.0,
        34.02001953125,
        34.040008544921878,
        34.05999755859375,
        34.08001708984375,
        34.100006103515628,
        34.1199951171875,
        34.1400146484375,
        34.160003662109378,
        34.180023193359378,
        34.20001220703125,
        34.220001220703128,
        34.240020751953128,
        34.260009765625,
        34.279998779296878,
        34.300018310546878,
        34.32000732421875,
        34.339996337890628,
        34.360015869140628,
        34.3800048828125,
        34.399993896484378,
        34.420013427734378,
        34.44000244140625,
        34.46002197265625,
        34.480010986328128,
        34.5,
        34.52001953125,
        34.540008544921878,
        34.55999755859375,
        34.58001708984375,
        34.600006103515628,
        34.6199951171875,
        34.6400146484375,
        34.660003662109378,
        34.680023193359378,
        34.70001220703125,
        34.720001220703128,
        34.740020751953128,
        34.760009765625,
        34.779998779296878,
        34.800018310546878,
        34.82000732421875,
        34.839996337890628,
        34.860015869140628,
        34.8800048828125,
        34.899993896484378,
        34.920013427734378,
        34.94000244140625,
        34.96002197265625,
        34.980010986328128,
        35.0,
        35.02001953125,
        35.040008544921878,
        35.05999755859375,
        35.08001708984375,
        35.100006103515628,
        35.1199951171875,
        35.1400146484375,
        35.160003662109378,
        35.180023193359378,
        35.20001220703125,
        35.220001220703128,
        35.240020751953128,
        35.260009765625,
        35.279998779296878,
        35.300018310546878,
        35.32000732421875,
        35.339996337890628,
        35.360015869140628,
        35.3800048828125,
        35.399993896484378,
        35.420013427734378,
        35.44000244140625,
        35.46002197265625,
        35.480010986328128,
        35.5,
        35.52001953125,
        35.540008544921878,
        35.55999755859375,
        35.58001708984375,
        35.600006103515628,
        35.6199951171875,
        35.6400146484375,
        35.660003662109378,
        35.680023193359378,
        35.70001220703125,
        35.720001220703128,
        35.740020751953128,
        35.760009765625,
        35.779998779296878,
        35.800018310546878,
        35.82000732421875,
        35.839996337890628,
        35.860015869140628,
        35.8800048828125,
        35.899993896484378,
        35.920013427734378,
        35.94000244140625,
        35.96002197265625,
        35.980010986328128,
        36.0,
        36.02001953125,
        36.040008544921878,
        36.05999755859375,
        36.08001708984375,
        36.100006103515628,
        36.1199951171875,
        36.1400146484375,
        36.160003662109378,
        36.180023193359378,
        36.20001220703125,
        36.220001220703128,
        36.240020751953128,
        36.260009765625,
        36.279998779296878,
        36.300018310546878,
        36.32000732421875,
        36.339996337890628,
        36.360015869140628,
        36.3800048828125,
        36.399993896484378,
        36.420013427734378,
        36.44000244140625,
        36.46002197265625,
        36.480010986328128,
        36.5,
        36.52001953125,
        36.540008544921878,
        36.55999755859375,
        36.58001708984375,
        36.600006103515628,
        36.6199951171875,
        36.6400146484375,
        36.660003662109378,
        36.680023193359378,
        36.70001220703125,
        36.720001220703128,
        36.740020751953128,
        36.760009765625,
        36.779998779296878,
        36.800018310546878,
        36.82000732421875,
        36.839996337890628,
        36.860015869140628,
        36.8800048828125,
        36.899993896484378,
        36.920013427734378,
        36.94000244140625,
        36.96002197265625,
        36.980010986328128,
        37.0,
        37.02001953125,
        37.040008544921878,
        37.05999755859375,
        37.08001708984375,
        37.100006103515628,
        37.1199951171875,
        37.1400146484375,
        37.160003662109378,
        37.180023193359378,
        37.20001220703125,
        37.220001220703128,
        37.240020751953128,
        37.260009765625,
        37.279998779296878,
        37.300018310546878,
        37.32000732421875,
        37.339996337890628,
        37.360015869140628,
        37.3800048828125,
        37.399993896484378,
        37.420013427734378,
        37.44000244140625,
        37.46002197265625,
        37.480010986328128,
        37.5,
        37.52001953125,
        37.540008544921878,
        37.55999755859375,
        37.58001708984375,
        37.600006103515628,
        37.6199951171875,
        37.6400146484375,
        37.660003662109378,
        37.680023193359378,
        37.70001220703125,
        37.720001220703128,
        37.740020751953128,
        37.760009765625,
        37.779998779296878,
        37.800018310546878,
        37.82000732421875,
        37.839996337890628,
        37.860015869140628,
        37.8800048828125,
        37.899993896484378,
        37.920013427734378,
        37.94000244140625,
        37.96002197265625,
        37.980010986328128,
        38.0,
        38.02001953125,
        38.040008544921878,
        38.05999755859375,
        38.08001708984375,
        38.100006103515628,
        38.1199951171875,
        38.1400146484375,
        38.160003662109378,
        38.180023193359378,
        38.20001220703125,
        38.220001220703128,
        38.240020751953128,
        38.260009765625,
        38.279998779296878,
        38.300018310546878,
        38.32000732421875,
        38.339996337890628,
        38.360015869140628,
        38.3800048828125,
        38.399993896484378,
        38.420013427734378,
        38.44000244140625,
        38.46002197265625,
        38.480010986328128,
        38.5,
        38.52001953125,
        38.540008544921878,
        38.55999755859375,
        38.58001708984375,
        38.600006103515628,
        38.6199951171875,
        38.6400146484375,
        38.660003662109378,
        38.680023193359378,
        38.70001220703125,
        38.720001220703128,
        38.740020751953128,
        38.760009765625,
        38.779998779296878,
        38.800018310546878,
        38.82000732421875,
        38.839996337890628,
        38.860015869140628,
        38.8800048828125,
        38.899993896484378,
        38.920013427734378,
        38.94000244140625,
        38.96002197265625,
        38.980010986328128,
        39.0,
        39.02001953125,
        39.040008544921878,
        39.05999755859375,
        39.08001708984375,
        39.100006103515628,
        39.1199951171875,
        39.1400146484375,
        39.160003662109378,
        39.180023193359378,
        39.20001220703125,
        39.220001220703128,
        39.240020751953128,
        39.260009765625,
        39.279998779296878,
        39.300018310546878,
        39.32000732421875,
        39.339996337890628,
        39.360015869140628,
        39.3800048828125,
        39.399993896484378,
        39.420013427734378,
        39.44000244140625,
        39.46002197265625,
        39.480010986328128,
        39.5,
        39.52001953125,
        39.540008544921878,
        39.55999755859375,
        39.58001708984375,
        39.600006103515628,
        39.6199951171875,
        39.6400146484375,
        39.660003662109378,
        39.680023193359378,
        39.70001220703125,
        39.720001220703128,
        39.740020751953128,
        39.760009765625,
        39.779998779296878,
        39.800018310546878,
        39.82000732421875,
        39.839996337890628,
        39.860015869140628,
        39.8800048828125,
        39.899993896484378,
        39.920013427734378,
        39.94000244140625,
        39.96002197265625,
        39.980010986328128,
        40.0,
        40.02001953125,
        40.040008544921878,
        40.05999755859375,
        40.08001708984375,
        40.100006103515628,
        40.1199951171875,
        40.1400146484375,
        40.160003662109378,
        40.180023193359378,
        40.20001220703125,
        40.220001220703128,
        40.240020751953128,
        40.260009765625,
        40.279998779296878,
        40.300018310546878,
        40.32000732421875,
        40.339996337890628,
        40.360015869140628,
        40.3800048828125,
        40.399993896484378,
        40.420013427734378,
        40.44000244140625,
        40.46002197265625,
        40.480010986328128,
        40.5,
        40.52001953125,
        40.540008544921878,
        40.55999755859375,
        40.58001708984375,
        40.600006103515628,
        40.6199951171875,
        40.6400146484375,
        40.660003662109378,
        40.680023193359378,
        40.70001220703125,
        40.720001220703128,
        40.740020751953128,
        40.760009765625,
        40.779998779296878,
        40.800018310546878,
        40.82000732421875,
        40.839996337890628,
        40.860015869140628,
        40.8800048828125,
        40.899993896484378,
        40.920013427734378,
        40.94000244140625,
        40.96002197265625,
        40.980010986328128,
        41.0,
        41.02001953125,
        41.040008544921878,
        41.05999755859375,
        41.08001708984375,
        41.100006103515628,
        41.1199951171875,
        41.1400146484375,
        41.160003662109378,
        41.180023193359378,
        41.20001220703125,
        41.220001220703128,
        41.240020751953128,
        41.260009765625,
        41.279998779296878,
        41.300018310546878,
        41.32000732421875,
        41.339996337890628,
        41.360015869140628,
        41.3800048828125,
        41.399993896484378,
        41.420013427734378,
        41.44000244140625,
        41.46002197265625,
        41.480010986328128,
        41.5,
        41.52001953125,
        41.540008544921878,
        41.55999755859375,
        41.58001708984375,
        41.600006103515628,
        41.6199951171875,
        41.6400146484375,
        41.660003662109378,
        41.680023193359378,
        41.70001220703125,
        41.720001220703128,
        41.740020751953128,
        41.760009765625,
        41.779998779296878,
        41.800018310546878,
        41.82000732421875,
        41.839996337890628,
        41.860015869140628,
        41.8800048828125,
        41.899993896484378,
        41.920013427734378,
        41.94000244140625,
        41.96002197265625,
        41.980010986328128,
        42.0,
        42.02001953125,
        42.040008544921878,
        42.05999755859375,
        42.08001708984375,
        42.100006103515628,
        42.1199951171875,
        42.1400146484375,
        42.160003662109378,
        42.180023193359378,
        42.20001220703125,
        42.220001220703128,
        42.240020751953128,
        42.260009765625,
        42.279998779296878,
        42.300018310546878,
        42.32000732421875,
        42.339996337890628,
        42.360015869140628,
        42.3800048828125,
        42.399993896484378,
        42.420013427734378,
        42.44000244140625,
        42.46002197265625,
        42.480010986328128,
        42.5,
        42.52001953125,
        42.540008544921878,
        42.55999755859375,
        42.58001708984375,
        42.600006103515628,
        42.6199951171875,
        42.6400146484375,
        42.660003662109378,
        42.680023193359378,
        42.70001220703125,
        42.720001220703128,
        42.740020751953128,
        42.760009765625,
        42.779998779296878,
        42.800018310546878,
        42.82000732421875,
        42.839996337890628,
        42.860015869140628,
        42.8800048828125,
        42.899993896484378,
        42.920013427734378,
        42.94000244140625,
        42.96002197265625,
        42.980010986328128,
        43.0,
        43.02001953125,
        43.040008544921878,
        43.05999755859375,
        43.08001708984375,
        43.100006103515628,
        43.1199951171875,
        43.1400146484375,
        43.160003662109378,
        43.180023193359378,
        43.20001220703125,
        43.220001220703128,
        43.240020751953128,
        43.260009765625,
        43.279998779296878,
        43.300018310546878,
        43.32000732421875,
        43.339996337890628,
        43.360015869140628,
        43.3800048828125,
        43.399993896484378,
        43.420013427734378,
        43.44000244140625,
        43.46002197265625,
        43.480010986328128,
        43.5,
        43.52001953125,
        43.540008544921878,
        43.55999755859375,
        43.58001708984375,
        43.600006103515628,
        43.6199951171875,
        43.6400146484375,
        43.660003662109378,
        43.680023193359378,
        43.70001220703125,
        43.720001220703128,
        43.740020751953128,
        43.760009765625,
        43.779998779296878,
        43.800018310546878,
        43.82000732421875,
        43.839996337890628,
        43.860015869140628,
        43.8800048828125,
        43.899993896484378,
        43.920013427734378,
        43.94000244140625,
        43.96002197265625,
        43.980010986328128,
        44.0,
        44.02001953125,
        44.040008544921878,
        44.05999755859375,
        44.08001708984375,
        44.100006103515628,
        44.1199951171875,
        44.1400146484375,
        44.160003662109378,
        44.180023193359378,
        44.20001220703125,
        44.220001220703128,
        44.240020751953128,
        44.260009765625,
        44.279998779296878,
        44.300018310546878,
        44.32000732421875,
        44.339996337890628,
        44.360015869140628,
        44.3800048828125,
        44.399993896484378,
        44.420013427734378,
        44.44000244140625,
        44.46002197265625,
        44.480010986328128,
        44.5,
        44.52001953125,
        44.540008544921878,
        44.55999755859375,
        44.58001708984375,
        44.600006103515628,
        44.6199951171875,
        44.6400146484375,
        44.660003662109378,
        44.680023193359378,
        44.70001220703125,
        44.720001220703128,
        44.740020751953128,
        44.760009765625,
        44.779998779296878,
        44.800018310546878,
        44.82000732421875,
        44.839996337890628,
        44.860015869140628,
        44.8800048828125,
        44.899993896484378,
        44.920013427734378,
        44.94000244140625,
        44.96002197265625,
        44.980010986328128,
        45.0,
        45.02001953125,
        45.040008544921878,
        45.05999755859375,
        45.08001708984375,
        45.100006103515628,
        45.1199951171875,
        45.1400146484375,
        45.160003662109378,
        45.180023193359378,
        45.20001220703125,
        45.220001220703128,
        45.240020751953128,
        45.260009765625,
        45.279998779296878,
        45.300018310546878,
        45.32000732421875,
        45.339996337890628,
        45.360015869140628,
        45.3800048828125,
        45.399993896484378,
        45.420013427734378,
        45.44000244140625,
        45.46002197265625,
        45.480010986328128,
        45.5,
        45.52001953125,
        45.540008544921878,
        45.55999755859375,
        45.58001708984375,
        45.600006103515628,
        45.6199951171875,
        45.6400146484375,
        45.660003662109378,
        45.680023193359378,
        45.70001220703125,
        45.720001220703128,
        45.740020751953128,
        45.760009765625,
        45.779998779296878,
        45.800018310546878,
        45.82000732421875,
        45.839996337890628,
        45.860015869140628,
        45.8800048828125,
        45.899993896484378,
        45.920013427734378,
        45.94000244140625,
        45.96002197265625,
        45.980010986328128,
        46.0,
        46.02001953125,
        46.040008544921878,
        46.05999755859375,
        46.08001708984375,
        46.100006103515628,
        46.1199951171875,
        46.1400146484375,
        46.160003662109378,
        46.180023193359378,
        46.20001220703125,
        46.220001220703128,
        46.240020751953128,
        46.260009765625,
        46.279998779296878,
        46.300018310546878,
        46.32000732421875,
        46.339996337890628,
        46.360015869140628,
        46.3800048828125,
        46.399993896484378,
        46.420013427734378,
        46.44000244140625,
        46.46002197265625,
        46.480010986328128,
        46.5,
        46.52001953125,
        46.540008544921878,
        46.55999755859375,
        46.58001708984375,
        46.600006103515628,
        46.6199951171875,
        46.6400146484375,
        46.660003662109378,
        46.680023193359378,
        46.70001220703125,
        46.720001220703128,
        46.740020751953128,
        46.760009765625,
        46.779998779296878,
        46.800018310546878,
        46.82000732421875,
        46.839996337890628,
        46.860015869140628,
        46.8800048828125,
        46.899993896484378,
        46.920013427734378,
        46.94000244140625,
        46.96002197265625,
        46.980010986328128,
        47.0,
        47.02001953125,
        47.040008544921878,
        47.05999755859375,
        47.08001708984375,
        47.100006103515628,
        47.1199951171875,
        47.1400146484375,
        47.160003662109378,
        47.180023193359378,
        47.20001220703125,
        47.220001220703128,
        47.240020751953128,
        47.260009765625,
        47.279998779296878,
        47.300018310546878,
        47.32000732421875,
        47.339996337890628,
        47.360015869140628,
        47.3800048828125,
        47.399993896484378,
        47.420013427734378,
        47.44000244140625,
        47.46002197265625,
        47.480010986328128,
        47.5,
        47.52001953125,
        47.540008544921878,
        47.55999755859375,
        47.58001708984375,
        47.600006103515628,
        47.6199951171875,
        47.6400146484375,
        47.660003662109378,
        47.680023193359378,
        47.70001220703125,
        47.720001220703128,
        47.740020751953128,
        47.760009765625,
        47.779998779296878,
        47.800018310546878,
        47.82000732421875,
        47.839996337890628,
        47.860015869140628,
        47.8800048828125,
        47.899993896484378,
        47.920013427734378,
        47.94000244140625,
        47.96002197265625,
        47.980010986328128,
        48.0,
        48.02001953125,
        48.040008544921878,
        48.05999755859375,
        48.08001708984375,
        48.100006103515628,
        48.1199951171875,
        48.1400146484375,
        48.160003662109378,
        48.180023193359378,
        48.20001220703125,
        48.220001220703128,
        48.240020751953128,
        48.260009765625,
        48.279998779296878,
        48.300018310546878,
        48.32000732421875,
        48.339996337890628,
        48.360015869140628,
        48.3800048828125,
        48.399993896484378,
        48.420013427734378,
        48.44000244140625,
        48.46002197265625,
        48.480010986328128,
        48.5,
        48.52001953125,
        48.540008544921878,
        48.55999755859375,
        48.58001708984375,
        48.600006103515628,
        48.6199951171875,
        48.6400146484375,
        48.660003662109378,
        48.680023193359378,
        48.70001220703125,
        48.720001220703128,
        48.740020751953128,
        48.760009765625,
        48.779998779296878,
        48.800018310546878,
        48.82000732421875,
        48.839996337890628,
        48.860015869140628,
        48.8800048828125,
        48.899993896484378,
        48.920013427734378,
        48.94000244140625,
        48.96002197265625,
        48.980010986328128,
        49.0,
        49.02001953125,
        49.040008544921878,
        49.05999755859375,
        49.08001708984375,
        49.100006103515628,
        49.1199951171875,
        49.1400146484375,
        49.160003662109378,
        49.180023193359378,
        49.20001220703125,
        49.220001220703128,
        49.240020751953128,
        49.260009765625,
        49.279998779296878,
        49.300018310546878,
        49.32000732421875,
        49.339996337890628,
        49.360015869140628,
        49.3800048828125,
        49.399993896484378,
        49.420013427734378,
        49.44000244140625,
        49.46002197265625,
        49.480010986328128,
        49.5,
        49.52001953125,
        49.540008544921878,
        49.55999755859375,
        49.58001708984375,
        49.600006103515628,
        49.6199951171875,
        49.6400146484375,
        49.660003662109378,
        49.680023193359378,
        49.70001220703125,
        49.720001220703128,
        49.740020751953128,
        49.760009765625,
        49.779998779296878,
        49.800018310546878,
        49.82000732421875,
        49.839996337890628,
        49.860015869140628,
        49.8800048828125,
        49.899993896484378,
        49.920013427734378,
        49.94000244140625,
        49.96002197265625,
        49.980010986328128,
        50.0,
        50.02001953125,
        50.040008544921878,
        50.05999755859375,
        50.08001708984375,
        50.100006103515628,
        50.1199951171875,
        50.1400146484375,
        50.160003662109378,
        50.180023193359378,
        50.20001220703125,
        50.220001220703128,
        50.240020751953128,
        50.260009765625,
        50.279998779296878,
        50.300018310546878,
        50.32000732421875,
        50.339996337890628,
        50.360015869140628,
        50.3800048828125,
        50.399993896484378,
        50.420013427734378,
        50.44000244140625,
        50.46002197265625,
        50.480010986328128,
        50.5,
        50.52001953125,
        50.540008544921878,
        50.55999755859375,
        50.58001708984375,
        50.600006103515628,
        50.6199951171875,
        50.6400146484375,
        50.660003662109378,
        50.680023193359378,
        50.70001220703125,
        50.720001220703128,
        50.740020751953128,
        50.760009765625,
        50.779998779296878,
        50.800018310546878,
        50.82000732421875,
        50.839996337890628,
        50.860015869140628,
        50.8800048828125,
        50.899993896484378,
        50.920013427734378,
        50.94000244140625,
        50.96002197265625,
        50.980010986328128,
        51.0,
        51.02001953125,
        51.040008544921878,
        51.05999755859375,
        51.08001708984375,
        51.100006103515628,
        51.1199951171875,
        51.1400146484375,
        51.160003662109378,
        51.180023193359378,
        51.20001220703125,
        51.220001220703128,
        51.240020751953128,
        51.260009765625,
        51.279998779296878,
        51.300018310546878,
        51.32000732421875,
        51.339996337890628,
        51.360015869140628,
        51.3800048828125,
        51.399993896484378,
        51.420013427734378,
        51.44000244140625,
        51.46002197265625,
        51.480010986328128,
        51.5,
        51.52001953125,
        51.540008544921878,
        51.55999755859375,
        51.58001708984375,
        51.600006103515628,
        51.6199951171875,
        51.6400146484375,
        51.660003662109378,
        51.680023193359378,
        51.70001220703125,
        51.720001220703128,
        51.740020751953128,
        51.760009765625,
        51.779998779296878,
        51.800018310546878,
        51.82000732421875,
        51.839996337890628,
        51.860015869140628,
        51.8800048828125,
        51.899993896484378,
        51.920013427734378,
        51.94000244140625,
        51.96002197265625,
        51.980010986328128,
        52.0,
        52.02001953125,
        52.040008544921878,
        52.05999755859375,
        52.08001708984375,
        52.100006103515628,
        52.1199951171875,
        52.1400146484375,
        52.160003662109378,
        52.180023193359378,
        52.20001220703125,
        52.220001220703128,
        52.240020751953128,
        52.260009765625,
        52.279998779296878,
        52.300018310546878,
        52.32000732421875,
        52.339996337890628,
        52.360015869140628,
        52.3800048828125,
        52.399993896484378,
        52.420013427734378,
        52.44000244140625,
        52.46002197265625,
        52.480010986328128,
        52.5,
        52.52001953125,
        52.540008544921878,
        52.55999755859375,
        52.58001708984375,
        52.600006103515628,
        52.6199951171875,
        52.6400146484375,
        52.660003662109378,
        52.680023193359378,
        52.70001220703125,
        52.720001220703128,
        52.740020751953128,
        52.760009765625,
        52.779998779296878,
        52.800018310546878,
        52.82000732421875,
        52.839996337890628,
        52.860015869140628,
        52.8800048828125,
        52.899993896484378,
        52.920013427734378,
        52.94000244140625,
        52.96002197265625,
        52.980010986328128,
        53.0,
        53.02001953125,
        53.040008544921878,
        53.05999755859375,
        53.08001708984375,
        53.100006103515628,
        53.1199951171875,
        53.1400146484375,
        53.160003662109378,
        53.180023193359378,
        53.20001220703125,
        53.220001220703128,
        53.240020751953128,
        53.260009765625,
        53.279998779296878,
        53.300018310546878,
        53.32000732421875,
        53.339996337890628,
        53.360015869140628,
        53.3800048828125,
        53.399993896484378,
        53.420013427734378,
        53.44000244140625,
        53.46002197265625,
        53.480010986328128,
        53.5,
        53.52001953125,
        53.540008544921878,
        53.55999755859375,
        53.58001708984375,
        53.600006103515628,
        53.6199951171875,
        53.6400146484375,
        53.660003662109378,
        53.680023193359378,
        53.70001220703125,
        53.720001220703128,
        53.740020751953128,
        53.760009765625,
        53.779998779296878,
        53.800018310546878,
        53.82000732421875,
        53.839996337890628,
        53.860015869140628,
        53.8800048828125,
        53.899993896484378,
        53.920013427734378,
        53.94000244140625,
        53.96002197265625,
        53.980010986328128,
        54.0,
        54.02001953125,
        54.040008544921878,
        54.05999755859375,
        54.08001708984375,
        54.100006103515628,
        54.1199951171875,
        54.1400146484375,
        54.160003662109378,
        54.180023193359378,
        54.20001220703125,
        54.220001220703128,
        54.240020751953128,
        54.260009765625,
        54.279998779296878,
        54.300018310546878,
        54.32000732421875,
        54.339996337890628,
        54.360015869140628,
        54.3800048828125,
        54.399993896484378,
        54.420013427734378,
        54.44000244140625,
        54.46002197265625,
        54.480010986328128,
        54.5,
        54.52001953125,
        54.540008544921878,
        54.55999755859375,
        54.58001708984375,
        54.600006103515628,
        54.6199951171875,
        54.6400146484375,
        54.660003662109378,
        54.680023193359378,
        54.70001220703125,
        54.720001220703128,
        54.740020751953128,
        54.760009765625,
        54.779998779296878,
        54.800018310546878,
        54.82000732421875,
        54.839996337890628,
        54.860015869140628,
        54.8800048828125,
        54.899993896484378,
        54.920013427734378,
        54.94000244140625,
        54.96002197265625,
        54.980010986328128,
        55.0,
        55.02001953125,
        55.040008544921878,
        55.05999755859375,
        55.08001708984375,
        55.100006103515628,
        55.1199951171875,
        55.1400146484375,
        55.160003662109378,
        55.180023193359378,
        55.20001220703125,
        55.220001220703128,
        55.240020751953128,
        55.260009765625,
        55.279998779296878,
        55.300018310546878,
        55.32000732421875,
        55.339996337890628,
        55.360015869140628,
        55.3800048828125,
        55.399993896484378,
        55.420013427734378,
        55.44000244140625,
        55.46002197265625,
        55.480010986328128,
        55.5,
        55.52001953125,
        55.540008544921878,
        55.55999755859375,
        55.58001708984375,
        55.600006103515628,
        55.6199951171875,
        55.6400146484375,
        55.660003662109378,
        55.680023193359378,
        55.70001220703125,
        55.720001220703128,
        55.740020751953128,
        55.760009765625,
        55.779998779296878,
        55.800018310546878,
        55.82000732421875,
        55.839996337890628,
        55.860015869140628,
        55.8800048828125,
        55.899993896484378,
        55.920013427734378,
        55.94000244140625,
        55.96002197265625,
        55.980010986328128,
        56.0,
        56.02001953125,
        56.040008544921878,
        56.05999755859375,
        56.08001708984375,
        56.100006103515628,
        56.1199951171875,
        56.1400146484375,
        56.160003662109378,
        56.180023193359378,
        56.20001220703125,
        56.220001220703128,
        56.240020751953128,
        56.260009765625,
        56.279998779296878,
        56.300018310546878,
        56.32000732421875,
        56.339996337890628,
        56.360015869140628,
        56.3800048828125,
        56.399993896484378,
        56.420013427734378,
        56.44000244140625,
        56.46002197265625,
        56.480010986328128,
        56.5,
        56.52001953125,
        56.540008544921878,
        56.55999755859375,
        56.58001708984375,
        56.600006103515628,
        56.6199951171875,
        56.6400146484375,
        56.660003662109378,
        56.680023193359378,
        56.70001220703125,
        56.720001220703128,
        56.740020751953128,
        56.760009765625,
        56.779998779296878,
        56.800018310546878,
        56.82000732421875,
        56.839996337890628,
        56.860015869140628,
        56.8800048828125,
        56.899993896484378,
        56.920013427734378,
        56.94000244140625,
        56.96002197265625,
        56.980010986328128,
        57.0,
        57.02001953125,
        57.040008544921878,
        57.05999755859375,
        57.08001708984375,
        57.100006103515628,
        57.1199951171875,
        57.1400146484375,
        57.160003662109378,
        57.180023193359378,
        57.20001220703125,
        57.220001220703128,
        57.240020751953128,
        57.260009765625,
        57.279998779296878,
        57.300018310546878,
        57.32000732421875,
        57.339996337890628,
        57.360015869140628,
        57.3800048828125,
        57.399993896484378,
        57.420013427734378,
        57.44000244140625,
        57.46002197265625,
        57.480010986328128,
        57.5,
        57.52001953125,
        57.540008544921878,
        57.55999755859375,
        57.58001708984375,
        57.600006103515628,
        57.6199951171875,
        57.6400146484375,
        57.660003662109378,
        57.680023193359378,
        57.70001220703125,
        57.720001220703128,
        57.740020751953128,
        57.760009765625,
        57.779998779296878,
        57.800018310546878,
        57.82000732421875,
        57.839996337890628,
        57.860015869140628,
        57.8800048828125,
        57.899993896484378,
        57.920013427734378,
        57.94000244140625,
        57.96002197265625,
        57.980010986328128,
        58.0,
        58.02001953125,
        58.040008544921878,
        58.05999755859375,
        58.08001708984375,
        58.100006103515628,
        58.1199951171875,
        58.1400146484375,
        58.160003662109378,
        58.180023193359378,
        58.20001220703125,
        58.220001220703128,
        58.240020751953128,
        58.260009765625,
        58.279998779296878,
        58.300018310546878,
        58.32000732421875,
        58.339996337890628,
        58.360015869140628,
        58.3800048828125,
        58.399993896484378,
        58.420013427734378,
        58.44000244140625,
        58.46002197265625,
        58.480010986328128,
        58.5,
        58.52001953125,
        58.540008544921878,
        58.55999755859375,
        58.58001708984375,
        58.600006103515628,
        58.6199951171875,
        58.6400146484375,
        58.660003662109378,
        58.680023193359378,
        58.70001220703125,
        58.720001220703128,
        58.740020751953128,
        58.760009765625,
        58.779998779296878,
        58.800018310546878,
        58.82000732421875,
        58.839996337890628,
        58.860015869140628,
        58.8800048828125,
        58.899993896484378,
        58.920013427734378,
        58.94000244140625,
        58.96002197265625,
        58.980010986328128,
        59.0,
        59.02001953125,
        59.040008544921878,
        59.05999755859375,
        59.08001708984375,
        59.100006103515628,
        59.1199951171875,
        59.1400146484375,
        59.160003662109378,
        59.180023193359378,
        59.20001220703125,
        59.220001220703128,
        59.240020751953128,
        59.260009765625,
        59.279998779296878,
        59.300018310546878,
        59.32000732421875,
        59.339996337890628,
        59.360015869140628,
        59.3800048828125,
        59.399993896484378,
        59.420013427734378,
        59.44000244140625,
        59.46002197265625,
        59.480010986328128,
        59.5,
        59.52001953125,
        59.540008544921878,
        59.55999755859375,
        59.58001708984375,
        59.600006103515628,
        59.6199951171875,
        59.6400146484375,
        59.660003662109378,
        59.680023193359378,
        59.70001220703125,
        59.720001220703128,
        59.740020751953128,
        59.760009765625,
        59.779998779296878,
        59.800018310546878,
        59.82000732421875,
        59.839996337890628,
        59.860015869140628,
        59.8800048828125,
        59.899993896484378,
        59.920013427734378,
        59.94000244140625,
        59.96002197265625,
        59.980010986328128
    ],
    "rightHandPositions": [
        "(0.348162, 1.327600, 0.087138)",
        "(0.348428, 1.327165, 0.087066)",
        "(0.348582, 1.327051, 0.087152)",
        "(0.348673, 1.326929, 0.087291)",
        "(0.348744, 1.326832, 0.087561)",
        "(0.348804, 1.326840, 0.088048)",
        "(0.348843, 1.326930, 0.088289)",
        "(0.348915, 1.327160, 0.088704)",
        "(0.348910, 1.327398, 0.089053)",
        "(0.348913, 1.327656, 0.089416)",
        "(0.348932, 1.327916, 0.089716)",
        "(0.348949, 1.328163, 0.089941)",
        "(0.348940, 1.328269, 0.089991)",
        "(0.348950, 1.328597, 0.090038)",
        "(0.349016, 1.329169, 0.089936)",
        "(0.348943, 1.329842, 0.089642)",
        "(0.348725, 1.330733, 0.089256)",
        "(0.348581, 1.331218, 0.089051)",
        "(0.348109, 1.332375, 0.088562)",
        "(0.347590, 1.333933, 0.087947)",
        "(0.347132, 1.336057, 0.087294)",
        "(0.346638, 1.338940, 0.086470)",
        "(0.346371, 1.340542, 0.086008)",
        "(0.345814, 1.344162, 0.084986)",
        "(0.345127, 1.348016, 0.083909)",
        "(0.344354, 1.351803, 0.082808)",
        "(0.343229, 1.355187, 0.081484)",
        "(0.342612, 1.356685, 0.080769)",
        "(0.341221, 1.359189, 0.079320)",
        "(0.339433, 1.360798, 0.077884)",
        "(0.336845, 1.361412, 0.076367)",
        "(0.334299, 1.361798, 0.074972)",
        "(0.333261, 1.362087, 0.074404)",
        "(0.331533, 1.362792, 0.073456)",
        "(0.329735, 1.363478, 0.072474)",
        "(0.327544, 1.364370, 0.071554)",
        "(0.325338, 1.365892, 0.070875)",
        "(0.324340, 1.366812, 0.070612)",
        "(0.322315, 1.369033, 0.070220)",
        "(0.319860, 1.371450, 0.069855)",
        "(0.317023, 1.374141, 0.069609)",
        "(0.314735, 1.377196, 0.069706)",
        "(0.313667, 1.378750, 0.069814)",
        "(0.311528, 1.381618, 0.069915)",
        "(0.308849, 1.384206, 0.069786)",
        "(0.306089, 1.386967, 0.069682)",
        "(0.303676, 1.389806, 0.069593)",
        "(0.302531, 1.391106, 0.069479)",
        "(0.300110, 1.393247, 0.069052)",
        "(0.297262, 1.394613, 0.068498)",
        "(0.294040, 1.395417, 0.067906)",
        "(0.291030, 1.395799, 0.067241)",
        "(0.289686, 1.395854, 0.066884)",
        "(0.287435, 1.395539, 0.066072)",
        "(0.284962, 1.394706, 0.065116)",
        "(0.282300, 1.393803, 0.064060)",
        "(0.280135, 1.393158, 0.063107)",
        "(0.279257, 1.392948, 0.062619)",
        "(0.278136, 1.392796, 0.061664)",
        "(0.277746, 1.393143, 0.060983)",
        "(0.277329, 1.393805, 0.060359)",
        "(0.276712, 1.395271, 0.059383)",
        "(0.276598, 1.396043, 0.059083)",
        "(0.276375, 1.397715, 0.058481)",
        "(0.276031, 1.399476, 0.057961)",
        "(0.275602, 1.401311, 0.057573)",
        "(0.275093, 1.403166, 0.057278)",
        "(0.274859, 1.404057, 0.057142)",
        "(0.274340, 1.405816, 0.056913)",
        "(0.273858, 1.407586, 0.056757)",
        "(0.273365, 1.409323, 0.056679)",
        "(0.272822, 1.410980, 0.056572)",
        "(0.272550, 1.411752, 0.056524)",
        "(0.272058, 1.413211, 0.056455)",
        "(0.271482, 1.414534, 0.056434)",
        "(0.270767, 1.415813, 0.056461)",
        "(0.270065, 1.417121, 0.056555)",
        "(0.269744, 1.417774, 0.056629)",
        "(0.269209, 1.419065, 0.056773)",
        "(0.268686, 1.420304, 0.056875)",
        "(0.268132, 1.421454, 0.057024)",
        "(0.267625, 1.422577, 0.057199)",
        "(0.267363, 1.423119, 0.057283)",
        "(0.266855, 1.424084, 0.057381)",
        "(0.266265, 1.424973, 0.057474)",
        "(0.265855, 1.425565, 0.057517)",
        "(0.265572, 1.425973, 0.057531)",
        "(0.264920, 1.426819, 0.057496)",
        "(0.264376, 1.427463, 0.057375)",
        "(0.263758, 1.428220, 0.057147)",
        "(0.262824, 1.429521, 0.056715)",
        "(0.261832, 1.431219, 0.055998)",
        "(0.261320, 1.432128, 0.055573)",
        "(0.260280, 1.434330, 0.054606)",
        "(0.259335, 1.437124, 0.053615)",
        "(0.258295, 1.440247, 0.052475)",
        "(0.257786, 1.441920, 0.051921)",
        "(0.256868, 1.445709, 0.050873)",
        "(0.255999, 1.449893, 0.050066)",
        "(0.254943, 1.454363, 0.049552)",
        "(0.253829, 1.458876, 0.049301)",
        "(0.253327, 1.461204, 0.049361)",
        "(0.252412, 1.465991, 0.049916)",
        "(0.251413, 1.470838, 0.050822)",
        "(0.249987, 1.475595, 0.051994)",
        "(0.248662, 1.480243, 0.053534)",
        "(0.248135, 1.482554, 0.054503)",
        "(0.246942, 1.487151, 0.056830)",
        "(0.245456, 1.491755, 0.059534)",
        "(0.243732, 1.496302, 0.062667)",
        "(0.241873, 1.500728, 0.066120)",
        "(0.240985, 1.502823, 0.067917)",
        "(0.239366, 1.506822, 0.071590)",
        "(0.238014, 1.510520, 0.075319)",
        "(0.236827, 1.513936, 0.078984)",
        "(0.235799, 1.517072, 0.082445)",
        "(0.235284, 1.518521, 0.084136)",
        "(0.234324, 1.521177, 0.087357)",
        "(0.233527, 1.523522, 0.090380)",
        "(0.232830, 1.525597, 0.093217)",
        "(0.232223, 1.527473, 0.095955)",
        "(0.231963, 1.528293, 0.097278)",
        "(0.231663, 1.529687, 0.099767)",
        "(0.231389, 1.530801, 0.102184)",
        "(0.231224, 1.531637, 0.104609)",
        "(0.231043, 1.532275, 0.107057)",
        "(0.230949, 1.532501, 0.108264)",
        "(0.230726, 1.532755, 0.110613)",
        "(0.230385, 1.532779, 0.112818)",
        "(0.230062, 1.532640, 0.114846)",
        "(0.229669, 1.532417, 0.116754)",
        "(0.229421, 1.532264, 0.117645)",
        "(0.228921, 1.531977, 0.119392)",
        "(0.228393, 1.531647, 0.121126)",
        "(0.227810, 1.531366, 0.122941)",
        "(0.227265, 1.531163, 0.124960)",
        "(0.227020, 1.531088, 0.126054)",
        "(0.226613, 1.530956, 0.128462)",
        "(0.226315, 1.530767, 0.131211)",
        "(0.226070, 1.530586, 0.134327)",
        "(0.225771, 1.530332, 0.137584)",
        "(0.225634, 1.530187, 0.139317)",
        "(0.225423, 1.529875, 0.143052)",
        "(0.225241, 1.529469, 0.146975)",
        "(0.224924, 1.528989, 0.150996)",
        "(0.224596, 1.528438, 0.155076)",
        "(0.224517, 1.528147, 0.157163)",
        "(0.224306, 1.527502, 0.161393)",
        "(0.224199, 1.526722, 0.165592)",
        "(0.224131, 1.525871, 0.169703)",
        "(0.223942, 1.524902, 0.173658)",
        "(0.223853, 1.524352, 0.175560)",
        "(0.223744, 1.523146, 0.179258)",
        "(0.223707, 1.521801, 0.182734)",
        "(0.223694, 1.520235, 0.185925)",
        "(0.223684, 1.518532, 0.188913)",
        "(0.223684, 1.517641, 0.190311)",
        "(0.223747, 1.515663, 0.192901)",
        "(0.223860, 1.513544, 0.195317)",
        "(0.223875, 1.511258, 0.197597)",
        "(0.223903, 1.508807, 0.199725)",
        "(0.223882, 1.507504, 0.200746)",
        "(0.223733, 1.504699, 0.202705)",
        "(0.223492, 1.501707, 0.204646)",
        "(0.223344, 1.498504, 0.206493)",
        "(0.223274, 1.495010, 0.208272)",
        "(0.223237, 1.493146, 0.209125)",
        "(0.223147, 1.489329, 0.210806)",
        "(0.223009, 1.485382, 0.212449)",
        "(0.222964, 1.481212, 0.214023)",
        "(0.223102, 1.476812, 0.215531)",
        "(0.223243, 1.474494, 0.216282)",
        "(0.223596, 1.469752, 0.217852)",
        "(0.223994, 1.464779, 0.219484)",
        "(0.224523, 1.459479, 0.221240)",
        "(0.225487, 1.453825, 0.223141)",
        "(0.226006, 1.450839, 0.224126)",
        "(0.226943, 1.444518, 0.226054)",
        "(0.227659, 1.437658, 0.227889)",
        "(0.228235, 1.430336, 0.229607)",
        "(0.228918, 1.422722, 0.231217)",
        "(0.229366, 1.414896, 0.232603)",
        "(0.229576, 1.410855, 0.233145)",
        "(0.229812, 1.402398, 0.233901)",
        "(0.230022, 1.393730, 0.234279)",
        "(0.229968, 1.385028, 0.234356)",
        "(0.229987, 1.380723, 0.234274)",
        "(0.230108, 1.372286, 0.233966)",
        "(0.230105, 1.364168, 0.233200)",
        "(0.230315, 1.356348, 0.231862)",
        "(0.230962, 1.348960, 0.230090)",
        "(0.231319, 1.345414, 0.229013)",
        "(0.232240, 1.338721, 0.226233)",
        "(0.233059, 1.332194, 0.222870)",
        "(0.233565, 1.326037, 0.218730)",
        "(0.234183, 1.320212, 0.214357)",
        "(0.234446, 1.317415, 0.212154)",
        "(0.235052, 1.312274, 0.207728)",
        "(0.235641, 1.307630, 0.203251)",
        "(0.236306, 1.303588, 0.198451)",
        "(0.236877, 1.299921, 0.193316)",
        "(0.237348, 1.296709, 0.188089)",
        "(0.237552, 1.295329, 0.185536)",
        "(0.237970, 1.292640, 0.180438)",
        "(0.238288, 1.290332, 0.175237)",
        "(0.238607, 1.288220, 0.169820)",
        "(0.238832, 1.287277, 0.167081)",
        "(0.239278, 1.285622, 0.161679)",
        "(0.239658, 1.284250, 0.156426)",
        "(0.240002, 1.283074, 0.151181)",
        "(0.240321, 1.282142, 0.146073)",
        "(0.240519, 1.281804, 0.143595)",
        "(0.240854, 1.281218, 0.138633)",
        "(0.241223, 1.280872, 0.133666)",
        "(0.241547, 1.280654, 0.128858)",
        "(0.241875, 1.280575, 0.124097)",
        "(0.242018, 1.280590, 0.121712)",
        "(0.242355, 1.280789, 0.116972)",
        "(0.242647, 1.281155, 0.112420)",
        "(0.242833, 1.281754, 0.108153)",
        "(0.243041, 1.282508, 0.103999)",
        "(0.243136, 1.282904, 0.101934)",
        "(0.243254, 1.283868, 0.097927)",
        "(0.243375, 1.285117, 0.094061)",
        "(0.243407, 1.286604, 0.090255)",
        "(0.243488, 1.288364, 0.086409)",
        "(0.243479, 1.289314, 0.084472)",
        "(0.243409, 1.291425, 0.080680)",
        "(0.243193, 1.293702, 0.076991)",
        "(0.242904, 1.296123, 0.073418)",
        "(0.242622, 1.298791, 0.069946)",
        "(0.242426, 1.300179, 0.068218)",
        "(0.242051, 1.303144, 0.064851)",
        "(0.241643, 1.306280, 0.061518)",
        "(0.241287, 1.309686, 0.058255)",
        "(0.240921, 1.313354, 0.055103)",
        "(0.240685, 1.315261, 0.053562)",
        "(0.240269, 1.319348, 0.050658)",
        "(0.239831, 1.323750, 0.048040)",
        "(0.239326, 1.328237, 0.045637)",
        "(0.238793, 1.332914, 0.043533)",
        "(0.238505, 1.335299, 0.042582)",
        "(0.237868, 1.340077, 0.040779)",
        "(0.237243, 1.344936, 0.039217)",
        "(0.236692, 1.349685, 0.037901)",
        "(0.236213, 1.354773, 0.036681)",
        "(0.235984, 1.357342, 0.036081)",
        "(0.235544, 1.362439, 0.034934)",
        "(0.235116, 1.367390, 0.033919)",
        "(0.234885, 1.372249, 0.033034)",
        "(0.234595, 1.377046, 0.032259)",
        "(0.234398, 1.379464, 0.031880)",
        "(0.233995, 1.384336, 0.031227)",
        "(0.233594, 1.389145, 0.030593)",
        "(0.233120, 1.393962, 0.029880)",
        "(0.232651, 1.398858, 0.029215)",
        "(0.232376, 1.401302, 0.028879)",
        "(0.231896, 1.406135, 0.028166)",
        "(0.231440, 1.410887, 0.027452)",
        "(0.231041, 1.415606, 0.026755)",
        "(0.230589, 1.420193, 0.025995)",
        "(0.230403, 1.422473, 0.025611)",
        "(0.230109, 1.427001, 0.024817)",
        "(0.229702, 1.431388, 0.023858)",
        "(0.229383, 1.435769, 0.022798)",
        "(0.229078, 1.440120, 0.021830)",
        "(0.228881, 1.442257, 0.021319)",
        "(0.228458, 1.446562, 0.020357)",
        "(0.228075, 1.450915, 0.019530)",
        "(0.227702, 1.455269, 0.018746)",
        "(0.227449, 1.459690, 0.018230)",
        "(0.227317, 1.464192, 0.017953)",
        "(0.227283, 1.466436, 0.017885)",
        "(0.227357, 1.470974, 0.017998)",
        "(0.227448, 1.475536, 0.018455)",
        "(0.227652, 1.480123, 0.019221)",
        "(0.227696, 1.482386, 0.019648)",
        "(0.227704, 1.486827, 0.020666)",
        "(0.227832, 1.491165, 0.021919)",
        "(0.228004, 1.495384, 0.023366)",
        "(0.228066, 1.499512, 0.025023)",
        "(0.228071, 1.501556, 0.025984)",
        "(0.227953, 1.505593, 0.028154)",
        "(0.227909, 1.509556, 0.030589)",
        "(0.227795, 1.513428, 0.033246)",
        "(0.227450, 1.517217, 0.036062)",
        "(0.227236, 1.519085, 0.037551)",
        "(0.226840, 1.522761, 0.040823)",
        "(0.226529, 1.526373, 0.044356)",
        "(0.226080, 1.529847, 0.048017)",
        "(0.225727, 1.533180, 0.051916)",
        "(0.225544, 1.534789, 0.054032)",
        "(0.225302, 1.537928, 0.058440)",
        "(0.225082, 1.540894, 0.063179)",
        "(0.224724, 1.543641, 0.068180)",
        "(0.224397, 1.546124, 0.073326)",
        "(0.224211, 1.547214, 0.075965)",
        "(0.223849, 1.549218, 0.081430)",
        "(0.223485, 1.550895, 0.087373)",
        "(0.223019, 1.552401, 0.093666)",
        "(0.222554, 1.553654, 0.100241)",
        "(0.222347, 1.554135, 0.103626)",
        "(0.222045, 1.554673, 0.110595)",
        "(0.221811, 1.554724, 0.117922)",
        "(0.221308, 1.554285, 0.125546)",
        "(0.220824, 1.553599, 0.133390)",
        "(0.220621, 1.553183, 0.137348)",
        "(0.220327, 1.552031, 0.145198)",
        "(0.219993, 1.550600, 0.152851)",
        "(0.219701, 1.549051, 0.160369)",
        "(0.219697, 1.547269, 0.167623)",
        "(0.219680, 1.546352, 0.171224)",
        "(0.219884, 1.544238, 0.178024)",
        "(0.220135, 1.541922, 0.184505)",
        "(0.220539, 1.539452, 0.190738)",
        "(0.220986, 1.536758, 0.196604)",
        "(0.221222, 1.535331, 0.199372)",
        "(0.221546, 1.532350, 0.204618)",
        "(0.221946, 1.529180, 0.209499)",
        "(0.222306, 1.525823, 0.213987)",
        "(0.222728, 1.522189, 0.218072)",
        "(0.222914, 1.520306, 0.220029)",
        "(0.223227, 1.516293, 0.223683)",
        "(0.223504, 1.512080, 0.227013)",
        "(0.223657, 1.507561, 0.229926)",
        "(0.223718, 1.502763, 0.232537)",
        "(0.223719, 1.500294, 0.233759)",
        "(0.223797, 1.495050, 0.235925)",
        "(0.223788, 1.489496, 0.237766)",
        "(0.223876, 1.483640, 0.239158)",
        "(0.224049, 1.477652, 0.240261)",
        "(0.224145, 1.471432, 0.241033)",
        "(0.224239, 1.468221, 0.241318)",
        "(0.224457, 1.461651, 0.241813)",
        "(0.224654, 1.454704, 0.242155)",
        "(0.224651, 1.447464, 0.242531)",
        "(0.224637, 1.443715, 0.242730)",
        "(0.224604, 1.435975, 0.243090)",
        "(0.224333, 1.427920, 0.243244)",
        "(0.223961, 1.419693, 0.243102)",
        "(0.223849, 1.411543, 0.242815)",
        "(0.223851, 1.407486, 0.242625)",
        "(0.223973, 1.399398, 0.242075)",
        "(0.224132, 1.391332, 0.241318)",
        "(0.224401, 1.383318, 0.240378)",
        "(0.224802, 1.375360, 0.239127)",
        "(0.224971, 1.371419, 0.238428)",
        "(0.225520, 1.363628, 0.236741)",
        "(0.226132, 1.356056, 0.234854)",
        "(0.226892, 1.348683, 0.232791)",
        "(0.227671, 1.341558, 0.230557)",
        "(0.228159, 1.338118, 0.229374)",
        "(0.229121, 1.331516, 0.226890)",
        "(0.229983, 1.325213, 0.224071)",
        "(0.230776, 1.319208, 0.220812)",
        "(0.231648, 1.313453, 0.217330)",
        "(0.232061, 1.310616, 0.215524)",
        "(0.232946, 1.305125, 0.211585)",
        "(0.233725, 1.299765, 0.207272)",
        "(0.234487, 1.294560, 0.202732)",
        "(0.235202, 1.289644, 0.198040)",
        "(0.235501, 1.287274, 0.195602)",
        "(0.236106, 1.282887, 0.190430)",
        "(0.236634, 1.278949, 0.184956)",
        "(0.237117, 1.275399, 0.179430)",
        "(0.237568, 1.272380, 0.173867)",
        "(0.237731, 1.270994, 0.171037)",
        "(0.238033, 1.268598, 0.165231)",
        "(0.238275, 1.266817, 0.159377)",
        "(0.238447, 1.265484, 0.153539)",
        "(0.238575, 1.264523, 0.147624)",
        "(0.238600, 1.264206, 0.144624)",
        "(0.238635, 1.263908, 0.138628)",
        "(0.238507, 1.263986, 0.132812)",
        "(0.238284, 1.264482, 0.127179)",
        "(0.238025, 1.265328, 0.121651)",
        "(0.237854, 1.265888, 0.118913)",
        "(0.237541, 1.267175, 0.113470)",
        "(0.237224, 1.268816, 0.108179)",
        "(0.236827, 1.270685, 0.103104)",
        "(0.236349, 1.272746, 0.098206)",
        "(0.236098, 1.273850, 0.095849)",
        "(0.235517, 1.276142, 0.091261)",
        "(0.234934, 1.278639, 0.086924)",
        "(0.234302, 1.281273, 0.082827)",
        "(0.233536, 1.284095, 0.079052)",
        "(0.233103, 1.285601, 0.077290)",
        "(0.232240, 1.288540, 0.073830)",
        "(0.231434, 1.291673, 0.070610)",
        "(0.230614, 1.294934, 0.067553)",
        "(0.229826, 1.298347, 0.064630)",
        "(0.229421, 1.300102, 0.063199)",
        "(0.228669, 1.303747, 0.060502)",
        "(0.227971, 1.307577, 0.057966)",
        "(0.227293, 1.311409, 0.055495)",
        "(0.226530, 1.315328, 0.053100)",
        "(0.226198, 1.317336, 0.051927)",
        "(0.225555, 1.321496, 0.049733)",
        "(0.224954, 1.325759, 0.047628)",
        "(0.224380, 1.330098, 0.045648)",
        "(0.223824, 1.334511, 0.043776)",
        "(0.223528, 1.336708, 0.042851)",
        "(0.222879, 1.341164, 0.041098)",
        "(0.222294, 1.345708, 0.039473)",
        "(0.221589, 1.350304, 0.038041)",
        "(0.220853, 1.354887, 0.036689)",
        "(0.220464, 1.357194, 0.036047)",
        "(0.219751, 1.361851, 0.034920)",
        "(0.219044, 1.366425, 0.033810)",
        "(0.218326, 1.370877, 0.032815)",
        "(0.217674, 1.375240, 0.031894)",
        "(0.217257, 1.377343, 0.031386)",
        "(0.216471, 1.381471, 0.030418)",
        "(0.215742, 1.385602, 0.029655)",
        "(0.214972, 1.389588, 0.028953)",
        "(0.214185, 1.393450, 0.028348)",
        "(0.213716, 1.395327, 0.028070)",
        "(0.212794, 1.399051, 0.027495)",
        "(0.211859, 1.402815, 0.026940)",
        "(0.210842, 1.406646, 0.026323)",
        "(0.209789, 1.410689, 0.025663)",
        "(0.209226, 1.412804, 0.025343)",
        "(0.208008, 1.417333, 0.024659)",
        "(0.206960, 1.422355, 0.024026)",
        "(0.205816, 1.427862, 0.023439)",
        "(0.204376, 1.433956, 0.022872)",
        "(0.203615, 1.437247, 0.022629)",
        "(0.202578, 1.444173, 0.022451)",
        "(0.201421, 1.451646, 0.022310)",
        "(0.200118, 1.459555, 0.022165)",
        "(0.199266, 1.467729, 0.022261)",
        "(0.198897, 1.471863, 0.022317)",
        "(0.198152, 1.480237, 0.022399)",
        "(0.197419, 1.488624, 0.022508)",
        "(0.196957, 1.496877, 0.022720)",
        "(0.196600, 1.504897, 0.022969)",
        "(0.196413, 1.508809, 0.023087)",
        "(0.196292, 1.516385, 0.023458)",
        "(0.196327, 1.523477, 0.023919)",
        "(0.196607, 1.530078, 0.024606)",
        "(0.196890, 1.536187, 0.025458)",
        "(0.197019, 1.539017, 0.025918)",
        "(0.197387, 1.544327, 0.026986)",
        "(0.197695, 1.549051, 0.028263)",
        "(0.197876, 1.553258, 0.029696)",
        "(0.198168, 1.557003, 0.031413)",
        "(0.198390, 1.558670, 0.032397)",
        "(0.198717, 1.561720, 0.034531)",
        "(0.198904, 1.564273, 0.037079)",
        "(0.199160, 1.566428, 0.039994)",
        "(0.199348, 1.568156, 0.043390)",
        "(0.199412, 1.568878, 0.045222)",
        "(0.199377, 1.569934, 0.049213)",
        "(0.199256, 1.570655, 0.053737)",
        "(0.198875, 1.571051, 0.058838)",
        "(0.198288, 1.571277, 0.064296)",
        "(0.197961, 1.571286, 0.067249)",
        "(0.197219, 1.571199, 0.073293)",
        "(0.196427, 1.570911, 0.079533)",
        "(0.195594, 1.570426, 0.085955)",
        "(0.194850, 1.569634, 0.092477)",
        "(0.194487, 1.569177, 0.095776)",
        "(0.193786, 1.568108, 0.102435)",
        "(0.192998, 1.566918, 0.109188)",
        "(0.192171, 1.565610, 0.116033)",
        "(0.191346, 1.564165, 0.122792)",
        "(0.190491, 1.562565, 0.129335)",
        "(0.190063, 1.561734, 0.132521)",
        "(0.189307, 1.559956, 0.138771)",
        "(0.188729, 1.558048, 0.144920)",
        "(0.188229, 1.555988, 0.150894)",
        "(0.187978, 1.554879, 0.153807)",
        "(0.187507, 1.552475, 0.159514)",
        "(0.187143, 1.549973, 0.165100)",
        "(0.186908, 1.547292, 0.170420)",
        "(0.186698, 1.544476, 0.175278)",
        "(0.186621, 1.542879, 0.177761)",
        "(0.186485, 1.539487, 0.182496)",
        "(0.186502, 1.535945, 0.186862)",
        "(0.186608, 1.532217, 0.190843)",
        "(0.186824, 1.528170, 0.194477)",
        "(0.186957, 1.526037, 0.196180)",
        "(0.187459, 1.521525, 0.199258)",
        "(0.188168, 1.516626, 0.201866)",
        "(0.189102, 1.511379, 0.203993)",
        "(0.190146, 1.505817, 0.205777)",
        "(0.190657, 1.502916, 0.206545)",
        "(0.191649, 1.496855, 0.207886)",
        "(0.192786, 1.490613, 0.209077)",
        "(0.194171, 1.484310, 0.210224)",
        "(0.195662, 1.477897, 0.211241)",
        "(0.196496, 1.474643, 0.211682)",
        "(0.198333, 1.467934, 0.212351)",
        "(0.200252, 1.461055, 0.212751)",
        "(0.202164, 1.454100, 0.212977)",
        "(0.204349, 1.447060, 0.212998)",
        "(0.206616, 1.439906, 0.212812)",
        "(0.207749, 1.436236, 0.212568)",
        "(0.210190, 1.428931, 0.211854)",
        "(0.212597, 1.421607, 0.210839)",
        "(0.215224, 1.414276, 0.209581)",
        "(0.216470, 1.410569, 0.208969)",
        "(0.218959, 1.403163, 0.207765)",
        "(0.221293, 1.395823, 0.206585)",
        "(0.223630, 1.388524, 0.205154)",
        "(0.225899, 1.381269, 0.203352)",
        "(0.227092, 1.377680, 0.202350)",
        "(0.229342, 1.370628, 0.200234)",
        "(0.231393, 1.363724, 0.197976)",
        "(0.233109, 1.357048, 0.195601)",
        "(0.234509, 1.350720, 0.192950)",
        "(0.235145, 1.347631, 0.191466)",
        "(0.236298, 1.341789, 0.188218)",
        "(0.237277, 1.336473, 0.184762)",
        "(0.238127, 1.331561, 0.180926)",
        "(0.238854, 1.327039, 0.176841)",
        "(0.239176, 1.324930, 0.174809)",
        "(0.239591, 1.321130, 0.170709)",
        "(0.239827, 1.317850, 0.166545)",
        "(0.239793, 1.314884, 0.162295)",
        "(0.239464, 1.312303, 0.158021)",
        "(0.239269, 1.311163, 0.155874)",
        "(0.238762, 1.309281, 0.151541)",
        "(0.238100, 1.307791, 0.147130)",
        "(0.237478, 1.306752, 0.142535)",
        "(0.236906, 1.305968, 0.137672)",
        "(0.236604, 1.305666, 0.135192)",
        "(0.235968, 1.305320, 0.130280)",
        "(0.235237, 1.305309, 0.125546)",
        "(0.234432, 1.305466, 0.120903)",
        "(0.233470, 1.305762, 0.116321)",
        "(0.232954, 1.305948, 0.114041)",
        "(0.231912, 1.306460, 0.109548)",
        "(0.230862, 1.307174, 0.105207)",
        "(0.229860, 1.307990, 0.100868)",
        "(0.228900, 1.308939, 0.096571)",
        "(0.228413, 1.309438, 0.094461)",
        "(0.227360, 1.310518, 0.090314)",
        "(0.226276, 1.311741, 0.086246)",
        "(0.225245, 1.313161, 0.082260)",
        "(0.224188, 1.314738, 0.078388)",
        "(0.223647, 1.315589, 0.076470)",
        "(0.222598, 1.317469, 0.072739)",
        "(0.221482, 1.319538, 0.069055)",
        "(0.220432, 1.321820, 0.065418)",
        "(0.219964, 1.323143, 0.063639)",
        "(0.219055, 1.325854, 0.060157)",
        "(0.218158, 1.328774, 0.056749)",
        "(0.217288, 1.331831, 0.053450)",
        "(0.216507, 1.335155, 0.050291)",
        "(0.215673, 1.338612, 0.047270)",
        "(0.215260, 1.340413, 0.045812)",
        "(0.214409, 1.344049, 0.043033)",
        "(0.213461, 1.347769, 0.040445)",
        "(0.212471, 1.351538, 0.037969)",
        "(0.211492, 1.355504, 0.035704)",
        "(0.211057, 1.357547, 0.034634)",
        "(0.210167, 1.361795, 0.032668)",
        "(0.209242, 1.366206, 0.030844)",
        "(0.208288, 1.370724, 0.029092)",
        "(0.207186, 1.375337, 0.027494)",
        "(0.206612, 1.377647, 0.026716)",
        "(0.205548, 1.382317, 0.025426)",
        "(0.204443, 1.387107, 0.024412)",
        "(0.203183, 1.391932, 0.023532)",
        "(0.201859, 1.396864, 0.022841)",
        "(0.201205, 1.399372, 0.022528)",
        "(0.199893, 1.404382, 0.021879)",
        "(0.198726, 1.409483, 0.021358)",
        "(0.197367, 1.414592, 0.020837)",
        "(0.196039, 1.419796, 0.020405)",
        "(0.195413, 1.422418, 0.020201)",
        "(0.194130, 1.427654, 0.019645)",
        "(0.192741, 1.433003, 0.019017)",
        "(0.191419, 1.438458, 0.018459)",
        "(0.190235, 1.444024, 0.018040)",
        "(0.189695, 1.446839, 0.017843)",
        "(0.188817, 1.452615, 0.017481)",
        "(0.188023, 1.458563, 0.017258)",
        "(0.187293, 1.464606, 0.017118)",
        "(0.186592, 1.470666, 0.017101)",
        "(0.186257, 1.473690, 0.017146)",
        "(0.185574, 1.479717, 0.017341)",
        "(0.184951, 1.485566, 0.017745)",
        "(0.184362, 1.491264, 0.018334)",
        "(0.183884, 1.496866, 0.019138)",
        "(0.183616, 1.499614, 0.019622)",
        "(0.183016, 1.505010, 0.020625)",
        "(0.182663, 1.510227, 0.021870)",
        "(0.182510, 1.515193, 0.023395)",
        "(0.182250, 1.519983, 0.025058)",
        "(0.182072, 1.522291, 0.025923)",
        "(0.181592, 1.526708, 0.027725)",
        "(0.181302, 1.530850, 0.029798)",
        "(0.181071, 1.534658, 0.032088)",
        "(0.180766, 1.538229, 0.034437)",
        "(0.180599, 1.539934, 0.035702)",
        "(0.180325, 1.543141, 0.038360)",
        "(0.180135, 1.545990, 0.041174)",
        "(0.179956, 1.548508, 0.044070)",
        "(0.179715, 1.550775, 0.047135)",
        "(0.179598, 1.551847, 0.048734)",
        "(0.179417, 1.553757, 0.052037)",
        "(0.179248, 1.555334, 0.055515)",
        "(0.179118, 1.556696, 0.059274)",
        "(0.178996, 1.557702, 0.063327)",
        "(0.178948, 1.558123, 0.065427)",
        "(0.178885, 1.558923, 0.069864)",
        "(0.178905, 1.559370, 0.074592)",
        "(0.178838, 1.559487, 0.079635)",
        "(0.178539, 1.559277, 0.085023)",
        "(0.178348, 1.559052, 0.087833)",
        "(0.178118, 1.558384, 0.093567)",
        "(0.177820, 1.557296, 0.099449)",
        "(0.177589, 1.555913, 0.105346)",
        "(0.177338, 1.554190, 0.111421)",
        "(0.177150, 1.553201, 0.114508)",
        "(0.176642, 1.551114, 0.120713)",
        "(0.176151, 1.548699, 0.126889)",
        "(0.175656, 1.546079, 0.132990)",
        "(0.175228, 1.543283, 0.139051)",
        "(0.175064, 1.541856, 0.142011)",
        "(0.174762, 1.538913, 0.147777)",
        "(0.174502, 1.535784, 0.153277)",
        "(0.174299, 1.532521, 0.158634)",
        "(0.174054, 1.529124, 0.163850)",
        "(0.173919, 1.527377, 0.166367)",
        "(0.173703, 1.523747, 0.171238)",
        "(0.173822, 1.519931, 0.175878)",
        "(0.173885, 1.515873, 0.180148)",
        "(0.173826, 1.511607, 0.184061)",
        "(0.173837, 1.509421, 0.185889)",
        "(0.173848, 1.504923, 0.189317)",
        "(0.173976, 1.500269, 0.192344)",
        "(0.174238, 1.495474, 0.195030)",
        "(0.174400, 1.490521, 0.197391)",
        "(0.174516, 1.487976, 0.198465)",
        "(0.174685, 1.482853, 0.200480)",
        "(0.174897, 1.477599, 0.202182)",
        "(0.175178, 1.472199, 0.203670)",
        "(0.175451, 1.466668, 0.204991)",
        "(0.175559, 1.463824, 0.205611)",
        "(0.175684, 1.458097, 0.206765)",
        "(0.175924, 1.452281, 0.207739)",
        "(0.176093, 1.446381, 0.208590)",
        "(0.176127, 1.440350, 0.209344)",
        "(0.176152, 1.437312, 0.209698)",
        "(0.176184, 1.431154, 0.210314)",
        "(0.176470, 1.424906, 0.210695)",
        "(0.176774, 1.418621, 0.210869)",
        "(0.177011, 1.412310, 0.210855)",
        "(0.177200, 1.409172, 0.210773)",
        "(0.177609, 1.402808, 0.210415)",
        "(0.178042, 1.396467, 0.209948)",
        "(0.178535, 1.390113, 0.209373)",
        "(0.179132, 1.383785, 0.208651)",
        "(0.179440, 1.380634, 0.208230)",
        "(0.180227, 1.374398, 0.207267)",
        "(0.181352, 1.368199, 0.206064)",
        "(0.182473, 1.361907, 0.204596)",
        "(0.183775, 1.355547, 0.202859)",
        "(0.184441, 1.352355, 0.201888)",
        "(0.185763, 1.345976, 0.199527)",
        "(0.186985, 1.339655, 0.196697)",
        "(0.188152, 1.333338, 0.193250)",
        "(0.189296, 1.327110, 0.189505)",
        "(0.189931, 1.324103, 0.187628)",
        "(0.191128, 1.318236, 0.183884)",
        "(0.192421, 1.312657, 0.179938)",
        "(0.193678, 1.307331, 0.175681)",
        "(0.195022, 1.302375, 0.171174)",
        "(0.195628, 1.300002, 0.168855)",
        "(0.196782, 1.295523, 0.164004)",
        "(0.197858, 1.291409, 0.158835)",
        "(0.198874, 1.287631, 0.153368)",
        "(0.199807, 1.284203, 0.147567)",
        "(0.200303, 1.282718, 0.144631)",
        "(0.201174, 1.280211, 0.138839)",
        "(0.201858, 1.278345, 0.133203)",
        "(0.202465, 1.277241, 0.127703)",
        "(0.202999, 1.276790, 0.122269)",
        "(0.203261, 1.276847, 0.119588)",
        "(0.203658, 1.277302, 0.114400)",
        "(0.203936, 1.278539, 0.109439)",
        "(0.204034, 1.280196, 0.104555)",
        "(0.204060, 1.282318, 0.099830)",
        "(0.204041, 1.283524, 0.097527)",
        "(0.203889, 1.286250, 0.093106)",
        "(0.203641, 1.289190, 0.088894)",
        "(0.203353, 1.292371, 0.084907)",
        "(0.203041, 1.295772, 0.080993)",
        "(0.202871, 1.297535, 0.079069)",
        "(0.202424, 1.301101, 0.075328)",
        "(0.201893, 1.304926, 0.071886)",
        "(0.201239, 1.308835, 0.068582)",
        "(0.200577, 1.312852, 0.065425)",
        "(0.200272, 1.314932, 0.063938)",
        "(0.199622, 1.319179, 0.061099)",
        "(0.198950, 1.323518, 0.058338)",
        "(0.198234, 1.327945, 0.055627)",
        "(0.197596, 1.332493, 0.052921)",
        "(0.197293, 1.334816, 0.051588)",
        "(0.196652, 1.339565, 0.049007)",
        "(0.195951, 1.344421, 0.046470)",
        "(0.195208, 1.349407, 0.044015)",
        "(0.194553, 1.354370, 0.041797)",
        "(0.194209, 1.357055, 0.040693)",
        "(0.193544, 1.362638, 0.038543)",
        "(0.192935, 1.368296, 0.036507)",
        "(0.192323, 1.374028, 0.034582)",
        "(0.191753, 1.379924, 0.032827)",
        "(0.191441, 1.382964, 0.032048)",
        "(0.190708, 1.389103, 0.030509)",
        "(0.189923, 1.395423, 0.029091)",
        "(0.189030, 1.401859, 0.027785)",
        "(0.188195, 1.408544, 0.026659)",
        "(0.187715, 1.411929, 0.026104)",
        "(0.186726, 1.418701, 0.025022)",
        "(0.185831, 1.425598, 0.024160)",
        "(0.185229, 1.432716, 0.023626)",
        "(0.184531, 1.439801, 0.023181)",
        "(0.184147, 1.443360, 0.023038)",
        "(0.183606, 1.450609, 0.023068)",
        "(0.183125, 1.457839, 0.023408)",
        "(0.182589, 1.465006, 0.023923)",
        "(0.182122, 1.472065, 0.024707)",
        "(0.181935, 1.475528, 0.025148)",
        "(0.181785, 1.482311, 0.026153)",
        "(0.181609, 1.488774, 0.027298)",
        "(0.181287, 1.494979, 0.028634)",
        "(0.180917, 1.500898, 0.030263)",
        "(0.180780, 1.503721, 0.031246)",
        "(0.180382, 1.509170, 0.033410)",
        "(0.179924, 1.514230, 0.036022)",
        "(0.179590, 1.518969, 0.038980)",
        "(0.179338, 1.523293, 0.042246)",
        "(0.179248, 1.525273, 0.043981)",
        "(0.179055, 1.528881, 0.047627)",
        "(0.178908, 1.532016, 0.051595)",
        "(0.178766, 1.534681, 0.055936)",
        "(0.178595, 1.536875, 0.060585)",
        "(0.178486, 1.537740, 0.063016)",
        "(0.178252, 1.539191, 0.068070)",
        "(0.177961, 1.540279, 0.073441)",
        "(0.177660, 1.541024, 0.079093)",
        "(0.177238, 1.541472, 0.084881)",
        "(0.176986, 1.541549, 0.087840)",
        "(0.176578, 1.541503, 0.093766)",
        "(0.176303, 1.541074, 0.099591)",
        "(0.176022, 1.540250, 0.105371)",
        "(0.175654, 1.539078, 0.111225)",
        "(0.175427, 1.538345, 0.114190)",
        "(0.174949, 1.536656, 0.120093)",
        "(0.174515, 1.534641, 0.125923)",
        "(0.174060, 1.532339, 0.131698)",
        "(0.173654, 1.529683, 0.137391)",
        "(0.173451, 1.528223, 0.140183)",
        "(0.172917, 1.525134, 0.145651)",
        "(0.172372, 1.521864, 0.150911)",
        "(0.172034, 1.518365, 0.155859)",
        "(0.171738, 1.514628, 0.160574)",
        "(0.171578, 1.512649, 0.162858)",
        "(0.171291, 1.508536, 0.167227)",
        "(0.170967, 1.504158, 0.171291)",
        "(0.170746, 1.499629, 0.175142)",
        "(0.170755, 1.494852, 0.178686)",
        "(0.170832, 1.492339, 0.180263)",
        "(0.170985, 1.487138, 0.183281)",
        "(0.171224, 1.481723, 0.186071)",
        "(0.171521, 1.476048, 0.188520)",
        "(0.171768, 1.470105, 0.190670)",
        "(0.171843, 1.466974, 0.191613)",
        "(0.171998, 1.460604, 0.193368)",
        "(0.172101, 1.453991, 0.194807)",
        "(0.172366, 1.447216, 0.196032)",
        "(0.172642, 1.440232, 0.197136)",
        "(0.172734, 1.436704, 0.197656)",
        "(0.172909, 1.429735, 0.198562)",
        "(0.173270, 1.422693, 0.198975)",
        "(0.173777, 1.415633, 0.198966)",
        "(0.174430, 1.408704, 0.198723)",
        "(0.174842, 1.405335, 0.198523)",
        "(0.175678, 1.398662, 0.197976)",
        "(0.176578, 1.392054, 0.197208)",
        "(0.177700, 1.385577, 0.196367)",
        "(0.178792, 1.379123, 0.195525)",
        "(0.179335, 1.375902, 0.195076)",
        "(0.180355, 1.369415, 0.194132)",
        "(0.181618, 1.362920, 0.192848)",
        "(0.182798, 1.356370, 0.191224)",
        "(0.183828, 1.349805, 0.189084)",
        "(0.184218, 1.346528, 0.187841)",
        "(0.185007, 1.340100, 0.185245)",
        "(0.185785, 1.333930, 0.182489)",
        "(0.186475, 1.327904, 0.179504)",
        "(0.187158, 1.322135, 0.176311)",
        "(0.187539, 1.319418, 0.174576)",
        "(0.188223, 1.314091, 0.170901)",
        "(0.188916, 1.309148, 0.167129)",
        "(0.189610, 1.304599, 0.163429)",
        "(0.190148, 1.300401, 0.159510)",
        "(0.190405, 1.298398, 0.157434)",
        "(0.190859, 1.294748, 0.153174)",
        "(0.191273, 1.291658, 0.148933)",
        "(0.191706, 1.289107, 0.144552)",
        "(0.192068, 1.286915, 0.140015)",
        "(0.192291, 1.286036, 0.137711)",
        "(0.192764, 1.284554, 0.132928)",
        "(0.193166, 1.283314, 0.127852)",
        "(0.193464, 1.282398, 0.122680)",
        "(0.193724, 1.281817, 0.117536)",
        "(0.193787, 1.281668, 0.115006)",
        "(0.193831, 1.281600, 0.109961)",
        "(0.193745, 1.282044, 0.104952)",
        "(0.193676, 1.282907, 0.099926)",
        "(0.193668, 1.284283, 0.094867)",
        "(0.193646, 1.285091, 0.092316)",
        "(0.193595, 1.287124, 0.087179)",
        "(0.193525, 1.289536, 0.082159)",
        "(0.193339, 1.292284, 0.077205)",
        "(0.193141, 1.295422, 0.072301)",
        "(0.193035, 1.297130, 0.069871)",
        "(0.192895, 1.300719, 0.065097)",
        "(0.192757, 1.304480, 0.060485)",
        "(0.192528, 1.308427, 0.056096)",
        "(0.192298, 1.312636, 0.051882)",
        "(0.192139, 1.314841, 0.049896)",
        "(0.191804, 1.319405, 0.046127)",
        "(0.191416, 1.324107, 0.042600)",
        "(0.190956, 1.328960, 0.039332)",
        "(0.190322, 1.334011, 0.036412)",
        "(0.189896, 1.336563, 0.035053)",
        "(0.189131, 1.341832, 0.032571)",
        "(0.188389, 1.347318, 0.030381)",
        "(0.187503, 1.352973, 0.028383)",
        "(0.186684, 1.358810, 0.026631)",
        "(0.186334, 1.361878, 0.025925)",
        "(0.185611, 1.368082, 0.024542)",
        "(0.184775, 1.374495, 0.023361)",
        "(0.183949, 1.381271, 0.022427)",
        "(0.183092, 1.388253, 0.021585)",
        "(0.182621, 1.391847, 0.021197)",
        "(0.181714, 1.399281, 0.020533)",
        "(0.180769, 1.407069, 0.020068)",
        "(0.180079, 1.415209, 0.019686)",
        "(0.179435, 1.423566, 0.019274)",
        "(0.179210, 1.427861, 0.019124)",
        "(0.178643, 1.436530, 0.018802)",
        "(0.178145, 1.445269, 0.018554)",
        "(0.177743, 1.454146, 0.018550)",
        "(0.177287, 1.463025, 0.018638)",
        "(0.177082, 1.467513, 0.018751)",
        "(0.176702, 1.476576, 0.019206)",
        "(0.176150, 1.485591, 0.019733)",
        "(0.175933, 1.494582, 0.020593)",
        "(0.175816, 1.503501, 0.021751)",
        "(0.175826, 1.507917, 0.022450)",
        "(0.175858, 1.516603, 0.024155)",
        "(0.176105, 1.525040, 0.026294)",
        "(0.176446, 1.533098, 0.028765)",
        "(0.176780, 1.540671, 0.031584)",
        "(0.176875, 1.544242, 0.033183)",
        "(0.177256, 1.550958, 0.036714)",
        "(0.177615, 1.556947, 0.040650)",
        "(0.177911, 1.562197, 0.044943)",
        "(0.178364, 1.566585, 0.049596)",
        "(0.178599, 1.568395, 0.052045)",
        "(0.178872, 1.571473, 0.057069)",
        "(0.179100, 1.573488, 0.062481)",
        "(0.179139, 1.574788, 0.068245)",
        "(0.179159, 1.575363, 0.074381)",
        "(0.179148, 1.575361, 0.077581)",
        "(0.179115, 1.574951, 0.084123)",
        "(0.179165, 1.573879, 0.091052)",
        "(0.179015, 1.572176, 0.098227)",
        "(0.178764, 1.569837, 0.105618)",
        "(0.178691, 1.568527, 0.109354)",
        "(0.178566, 1.565367, 0.116904)",
        "(0.178309, 1.561603, 0.124354)",
        "(0.177979, 1.557354, 0.131686)",
        "(0.177577, 1.552702, 0.138837)",
        "(0.177401, 1.550164, 0.142268)",
        "(0.177012, 1.544881, 0.148938)",
        "(0.176425, 1.539172, 0.155195)",
        "(0.175733, 1.533458, 0.161143)",
        "(0.174915, 1.527630, 0.166614)",
        "(0.174552, 1.524633, 0.169033)",
        "(0.174111, 1.518573, 0.173661)",
        "(0.173734, 1.512355, 0.177908)",
        "(0.173223, 1.506022, 0.181838)",
        "(0.172778, 1.499685, 0.185373)",
        "(0.172582, 1.496492, 0.186968)",
        "(0.172295, 1.489960, 0.189647)",
        "(0.171948, 1.483373, 0.191926)",
        "(0.171741, 1.476856, 0.193943)",
        "(0.171576, 1.470290, 0.195435)",
        "(0.171539, 1.466974, 0.196005)",
        "(0.171480, 1.460372, 0.197040)",
        "(0.171356, 1.453773, 0.197909)",
        "(0.171397, 1.447205, 0.198582)",
        "(0.171593, 1.440560, 0.199141)",
        "(0.171746, 1.437217, 0.199398)",
        "(0.172109, 1.430530, 0.199953)",
        "(0.172465, 1.423837, 0.200510)",
        "(0.173005, 1.417254, 0.200961)",
        "(0.173493, 1.410674, 0.201339)",
        "(0.173790, 1.407442, 0.201483)",
        "(0.174484, 1.401023, 0.201775)",
        "(0.175274, 1.394710, 0.201968)",
        "(0.176026, 1.388459, 0.202096)",
        "(0.176810, 1.382298, 0.202167)",
        "(0.177256, 1.379253, 0.202194)",
        "(0.178337, 1.373205, 0.202205)",
        "(0.179576, 1.367289, 0.202229)",
        "(0.180766, 1.361420, 0.202146)",
        "(0.181869, 1.355655, 0.201944)",
        "(0.182473, 1.352857, 0.201755)",
        "(0.183491, 1.347294, 0.201207)",
        "(0.184666, 1.341996, 0.200233)",
        "(0.185731, 1.336857, 0.199006)",
        "(0.186864, 1.331947, 0.197471)",
        "(0.187392, 1.329540, 0.196596)",
        "(0.188384, 1.324799, 0.194469)",
        "(0.189430, 1.320230, 0.192077)",
        "(0.190498, 1.315848, 0.189361)",
        "(0.191547, 1.311739, 0.186078)",
        "(0.192125, 1.309778, 0.184162)",
        "(0.193142, 1.305967, 0.179604)",
        "(0.193995, 1.302475, 0.174727)",
        "(0.194765, 1.299468, 0.170133)",
        "(0.195634, 1.296995, 0.165463)",
        "(0.196048, 1.295964, 0.162971)",
        "(0.196857, 1.294083, 0.157716)",
        "(0.197691, 1.292591, 0.151986)",
        "(0.198517, 1.291359, 0.146110)",
        "(0.199189, 1.290309, 0.140067)",
        "(0.199452, 1.289901, 0.137045)",
        "(0.199838, 1.289301, 0.131147)",
        "(0.200001, 1.289120, 0.125410)",
        "(0.200100, 1.289153, 0.119633)",
        "(0.200169, 1.289577, 0.113800)",
        "(0.200203, 1.289885, 0.110865)",
        "(0.200378, 1.290718, 0.105105)",
        "(0.200481, 1.291933, 0.099663)",
        "(0.200536, 1.293383, 0.094399)",
        "(0.200569, 1.295023, 0.089178)",
        "(0.200583, 1.295993, 0.086679)",
        "(0.200613, 1.298127, 0.081865)",
        "(0.200578, 1.300534, 0.077254)",
        "(0.200513, 1.303161, 0.072845)",
        "(0.200432, 1.306007, 0.068672)",
        "(0.200441, 1.307531, 0.066673)",
        "(0.200475, 1.310687, 0.062761)",
        "(0.200423, 1.313905, 0.059171)",
        "(0.200377, 1.317525, 0.055559)",
        "(0.200315, 1.321267, 0.052219)",
        "(0.200284, 1.323148, 0.050673)",
        "(0.200249, 1.327069, 0.047911)",
        "(0.200227, 1.331161, 0.045378)",
        "(0.200212, 1.335436, 0.043073)",
        "(0.200131, 1.339894, 0.040920)",
        "(0.200055, 1.342175, 0.039885)",
        "(0.199839, 1.346800, 0.037887)",
        "(0.199415, 1.351666, 0.036076)",
        "(0.198758, 1.356623, 0.034226)",
        "(0.198052, 1.361767, 0.032481)",
        "(0.197677, 1.364433, 0.031707)",
        "(0.196794, 1.369896, 0.030207)",
        "(0.195829, 1.375605, 0.028838)",
        "(0.194787, 1.381564, 0.027640)",
        "(0.193666, 1.387715, 0.026576)",
        "(0.193078, 1.390873, 0.026095)",
        "(0.191926, 1.397256, 0.025175)",
        "(0.190856, 1.403769, 0.024326)",
        "(0.189641, 1.410332, 0.023495)",
        "(0.188388, 1.417002, 0.022799)",
        "(0.187875, 1.420383, 0.022554)",
        "(0.186991, 1.427140, 0.022148)",
        "(0.185982, 1.433884, 0.021877)",
        "(0.184859, 1.440677, 0.021772)",
        "(0.184013, 1.447537, 0.021891)",
        "(0.183688, 1.451021, 0.022067)",
        "(0.182920, 1.457993, 0.022457)",
        "(0.182227, 1.464970, 0.023053)",
        "(0.181785, 1.471932, 0.023944)",
        "(0.181364, 1.478900, 0.025107)",
        "(0.181115, 1.482391, 0.025801)",
        "(0.180530, 1.489314, 0.027385)",
        "(0.180008, 1.496146, 0.029222)",
        "(0.179598, 1.502908, 0.031383)",
        "(0.179179, 1.509515, 0.033816)",
        "(0.179013, 1.512759, 0.035178)",
        "(0.178718, 1.519118, 0.038131)",
        "(0.178448, 1.525167, 0.041492)",
        "(0.178364, 1.530873, 0.045468)",
        "(0.178283, 1.536249, 0.049877)",
        "(0.178276, 1.538740, 0.052291)",
        "(0.178180, 1.543355, 0.057323)",
        "(0.178078, 1.547323, 0.062558)",
        "(0.178049, 1.550636, 0.068022)",
        "(0.177821, 1.553283, 0.073550)",
        "(0.177642, 1.554331, 0.076353)",
        "(0.177323, 1.556035, 0.081993)",
        "(0.177093, 1.557122, 0.087717)",
        "(0.176817, 1.557635, 0.093549)",
        "(0.176488, 1.557638, 0.099497)",
        "(0.176331, 1.557431, 0.102512)",
        "(0.175919, 1.556683, 0.108505)",
        "(0.175375, 1.555474, 0.114504)",
        "(0.174685, 1.553911, 0.120399)",
        "(0.174058, 1.552010, 0.126133)",
        "(0.173763, 1.550856, 0.128852)",
        "(0.173115, 1.548281, 0.134139)",
        "(0.172325, 1.545482, 0.139326)",
        "(0.171474, 1.542431, 0.144492)",
        "(0.170701, 1.539077, 0.149620)",
        "(0.170356, 1.537321, 0.152173)",
        "(0.169811, 1.533569, 0.157242)",
        "(0.169245, 1.529616, 0.162314)",
        "(0.168695, 1.525576, 0.167314)",
        "(0.168187, 1.521322, 0.171969)",
        "(0.168012, 1.519141, 0.174131)",
        "(0.167749, 1.514716, 0.178190)",
        "(0.167397, 1.510153, 0.181732)",
        "(0.167169, 1.505456, 0.184718)",
        "(0.167074, 1.500678, 0.187345)",
        "(0.167085, 1.498225, 0.188514)",
        "(0.167207, 1.493227, 0.190748)",
        "(0.167466, 1.488013, 0.192735)",
        "(0.167697, 1.482683, 0.194638)",
        "(0.167905, 1.477228, 0.196485)",
        "(0.168044, 1.474418, 0.197313)",
        "(0.168536, 1.468678, 0.198887)",
        "(0.169015, 1.462765, 0.200418)",
        "(0.169621, 1.456748, 0.201847)",
        "(0.170192, 1.450640, 0.203058)",
        "(0.170505, 1.447580, 0.203544)",
        "(0.170831, 1.441383, 0.204337)",
        "(0.171299, 1.435271, 0.204831)",
        "(0.171634, 1.429270, 0.205015)",
        "(0.172067, 1.423411, 0.204884)",
        "(0.172390, 1.420558, 0.204720)",
        "(0.173113, 1.414905, 0.204267)",
        "(0.173951, 1.409372, 0.203663)",
        "(0.174818, 1.403849, 0.202852)",
        "(0.175904, 1.398288, 0.201646)",
        "(0.176475, 1.395492, 0.200935)",
        "(0.177634, 1.389897, 0.199226)",
        "(0.178841, 1.384239, 0.197131)",
        "(0.180220, 1.378528, 0.194759)",
        "(0.181475, 1.372702, 0.192117)",
        "(0.182061, 1.369759, 0.190662)",
        "(0.183180, 1.363896, 0.187599)",
        "(0.184145, 1.358053, 0.184259)",
        "(0.185083, 1.352311, 0.180722)",
        "(0.185981, 1.346719, 0.176887)",
        "(0.186492, 1.344013, 0.174818)",
        "(0.187557, 1.338813, 0.170513)",
        "(0.188485, 1.333927, 0.166052)",
        "(0.189389, 1.329292, 0.161486)",
        "(0.190180, 1.324937, 0.156779)",
        "(0.190592, 1.322884, 0.154355)",
        "(0.191413, 1.318907, 0.149286)",
        "(0.191993, 1.315206, 0.143967)",
        "(0.192295, 1.311914, 0.138801)",
        "(0.192303, 1.309152, 0.133780)",
        "(0.192307, 1.307979, 0.131247)",
        "(0.192244, 1.305973, 0.126040)",
        "(0.192207, 1.304448, 0.120769)",
        "(0.192223, 1.303681, 0.115622)",
        "(0.192276, 1.303329, 0.110508)",
        "(0.192266, 1.303416, 0.107936)",
        "(0.192214, 1.303706, 0.102793)",
        "(0.192042, 1.304356, 0.097734)",
        "(0.191940, 1.305387, 0.092779)",
        "(0.191766, 1.306733, 0.088024)",
        "(0.191631, 1.307558, 0.085786)",
        "(0.191404, 1.309448, 0.081516)",
        "(0.191187, 1.311626, 0.077382)",
        "(0.190958, 1.313993, 0.073321)",
        "(0.190811, 1.316658, 0.069321)",
        "(0.190748, 1.318073, 0.067341)",
        "(0.190600, 1.321030, 0.063448)",
        "(0.190373, 1.324122, 0.059754)",
        "(0.190200, 1.327269, 0.056203)",
        "(0.190039, 1.330466, 0.052839)",
        "(0.189941, 1.332103, 0.051283)",
        "(0.189709, 1.335441, 0.048254)",
        "(0.189386, 1.338838, 0.045294)",
        "(0.188992, 1.342425, 0.042406)",
        "(0.188588, 1.346194, 0.039576)",
        "(0.188416, 1.348177, 0.038209)",
        "(0.188186, 1.352316, 0.035531)",
        "(0.187886, 1.356603, 0.032927)",
        "(0.187769, 1.361162, 0.030463)",
        "(0.187615, 1.365992, 0.028156)",
        "(0.187525, 1.368576, 0.027090)",
        "(0.187446, 1.374043, 0.025120)",
        "(0.187293, 1.379756, 0.023251)",
        "(0.187000, 1.385873, 0.021646)",
        "(0.186690, 1.392477, 0.020365)",
        "(0.186539, 1.396029, 0.019822)",
        "(0.186265, 1.403216, 0.018729)",
        "(0.186158, 1.410868, 0.017870)",
        "(0.186056, 1.418668, 0.017058)",
        "(0.185950, 1.426698, 0.016402)",
        "(0.186004, 1.430792, 0.016184)",
        "(0.186167, 1.439040, 0.015915)",
        "(0.186210, 1.447252, 0.015781)",
        "(0.186316, 1.455385, 0.015720)",
        "(0.186722, 1.463424, 0.015840)",
        "(0.186968, 1.467345, 0.015978)",
        "(0.187342, 1.474990, 0.016304)",
        "(0.187664, 1.482384, 0.016842)",
        "(0.188002, 1.489436, 0.017605)",
        "(0.188326, 1.496065, 0.018466)",
        "(0.188455, 1.499186, 0.018944)",
        "(0.188562, 1.505109, 0.020005)",
        "(0.188919, 1.510661, 0.021512)",
        "(0.189161, 1.515761, 0.023195)",
        "(0.189429, 1.520576, 0.025076)",
        "(0.189616, 1.522853, 0.026208)",
        "(0.189909, 1.527346, 0.028813)",
        "(0.190125, 1.531662, 0.032029)",
        "(0.190201, 1.535712, 0.035569)",
        "(0.190194, 1.539481, 0.039420)",
        "(0.190235, 1.541232, 0.041453)",
        "(0.190252, 1.544538, 0.045543)",
        "(0.190262, 1.547627, 0.049996)",
        "(0.190341, 1.550621, 0.055084)",
        "(0.190443, 1.553410, 0.060636)",
        "(0.190466, 1.554678, 0.063554)",
        "(0.190596, 1.557038, 0.069624)",
        "(0.190579, 1.559192, 0.075973)",
        "(0.190642, 1.560996, 0.082768)",
        "(0.190618, 1.561839, 0.086131)",
        "(0.190500, 1.563281, 0.092818)",
        "(0.190308, 1.564446, 0.099590)",
        "(0.190312, 1.565395, 0.106362)",
        "(0.190407, 1.566086, 0.113040)",
        "(0.190463, 1.566521, 0.119542)",
        "(0.190456, 1.566691, 0.122734)",
        "(0.190665, 1.566793, 0.129003)",
        "(0.191071, 1.566475, 0.135156)",
        "(0.191305, 1.565828, 0.141294)",
        "(0.191504, 1.564852, 0.147417)",
        "(0.191608, 1.564172, 0.150383)",
        "(0.191733, 1.562410, 0.155947)",
        "(0.191963, 1.560027, 0.161208)",
        "(0.192217, 1.556953, 0.166386)",
        "(0.192160, 1.553200, 0.171521)",
        "(0.192070, 1.551141, 0.174038)",
        "(0.192096, 1.546430, 0.178829)",
        "(0.192195, 1.540914, 0.183199)",
        "(0.192038, 1.534677, 0.187316)",
        "(0.191765, 1.527995, 0.191220)",
        "(0.191665, 1.524441, 0.192993)",
        "(0.191529, 1.516855, 0.196175)",
        "(0.191451, 1.508719, 0.199059)",
        "(0.191194, 1.499964, 0.201892)",
        "(0.190681, 1.490936, 0.204722)",
        "(0.190435, 1.486248, 0.205998)",
        "(0.190077, 1.476741, 0.208420)",
        "(0.189921, 1.467090, 0.210682)",
        "(0.189763, 1.457387, 0.212908)",
        "(0.189595, 1.447872, 0.215105)",
        "(0.189457, 1.443174, 0.216082)",
        "(0.189138, 1.433849, 0.217743)",
        "(0.189116, 1.424804, 0.219149)",
        "(0.189263, 1.416086, 0.220371)",
        "(0.189483, 1.407852, 0.221424)",
        "(0.189608, 1.403936, 0.221858)",
        "(0.189875, 1.396401, 0.222542)",
        "(0.190137, 1.389262, 0.222847)",
        "(0.190366, 1.382384, 0.223039)",
        "(0.190571, 1.376055, 0.223102)",
        "(0.190675, 1.373092, 0.223029)",
        "(0.190601, 1.367309, 0.222559)",
        "(0.190615, 1.361901, 0.221563)",
        "(0.190735, 1.356737, 0.220136)",
        "(0.190929, 1.351805, 0.218411)",
        "(0.191044, 1.349407, 0.217405)",
        "(0.191325, 1.344686, 0.215144)",
        "(0.191636, 1.340046, 0.212376)",
        "(0.191961, 1.335442, 0.208913)",
        "(0.192147, 1.330480, 0.204831)",
        "(0.192209, 1.327999, 0.202647)",
        "(0.192393, 1.323140, 0.198228)",
        "(0.192705, 1.318399, 0.193316)",
        "(0.193088, 1.313770, 0.187670)",
        "(0.193609, 1.309242, 0.181250)",
        "(0.193867, 1.307033, 0.177779)",
        "(0.194378, 1.302877, 0.170599)",
        "(0.194847, 1.299185, 0.162824)",
        "(0.195159, 1.295962, 0.154490)",
        "(0.195455, 1.293378, 0.145814)",
        "(0.195576, 1.292414, 0.141488)",
        "(0.195741, 1.291154, 0.132980)",
        "(0.195887, 1.290648, 0.124498)",
        "(0.195918, 1.291015, 0.116297)",
        "(0.195964, 1.292288, 0.108452)",
        "(0.195915, 1.293226, 0.104678)",
        "(0.195874, 1.295546, 0.097252)",
        "(0.195726, 1.298437, 0.090135)",
        "(0.195583, 1.301931, 0.083468)",
        "(0.195419, 1.305950, 0.077357)",
        "(0.195326, 1.308070, 0.074435)",
        "(0.195131, 1.312673, 0.069028)",
        "(0.195001, 1.317602, 0.064188)",
        "(0.194943, 1.322681, 0.059799)",
        "(0.194773, 1.327819, 0.055820)",
        "(0.194697, 1.330440, 0.054084)",
        "(0.194462, 1.335748, 0.050848)",
        "(0.194242, 1.341137, 0.047926)",
        "(0.194009, 1.346504, 0.045305)",
        "(0.193757, 1.351879, 0.043023)",
        "(0.193707, 1.354587, 0.042035)",
        "(0.193513, 1.359874, 0.040135)",
        "(0.193279, 1.365050, 0.038474)",
        "(0.193102, 1.370149, 0.037032)",
        "(0.192925, 1.375105, 0.035717)",
        "(0.192832, 1.377559, 0.035193)",
        "(0.192672, 1.382473, 0.034319)",
        "(0.192361, 1.387216, 0.033451)",
        "(0.192115, 1.391896, 0.032597)",
        "(0.191731, 1.396511, 0.031797)",
        "(0.191523, 1.398781, 0.031411)",
        "(0.191015, 1.403275, 0.030714)",
        "(0.190514, 1.407842, 0.030156)",
        "(0.190053, 1.412485, 0.029726)",
        "(0.189565, 1.417267, 0.029440)",
        "(0.189398, 1.419734, 0.029382)",
        "(0.189045, 1.424843, 0.029387)",
        "(0.188730, 1.430092, 0.029487)",
        "(0.188410, 1.435537, 0.029786)",
        "(0.188365, 1.441238, 0.030259)",
        "(0.188371, 1.444198, 0.030523)",
        "(0.188332, 1.450276, 0.031270)",
        "(0.188256, 1.456533, 0.032238)",
        "(0.188451, 1.462933, 0.033583)",
        "(0.188554, 1.469404, 0.035211)",
        "(0.188633, 1.472641, 0.036197)",
        "(0.188937, 1.479168, 0.038486)",
        "(0.189187, 1.485657, 0.041137)",
        "(0.189396, 1.492091, 0.044391)",
        "(0.189569, 1.498329, 0.047995)",
        "(0.189696, 1.501323, 0.049883)",
        "(0.190058, 1.507113, 0.054031)",
        "(0.190296, 1.512529, 0.058499)",
        "(0.190568, 1.517449, 0.063332)",
        "(0.190780, 1.521867, 0.068369)",
        "(0.190913, 1.523873, 0.071033)",
        "(0.191073, 1.527532, 0.076558)",
        "(0.191170, 1.530649, 0.082385)",
        "(0.191256, 1.533139, 0.088327)",
        "(0.191287, 1.535057, 0.094396)",
        "(0.191300, 1.535759, 0.097469)",
        "(0.191404, 1.536718, 0.103685)",
        "(0.191581, 1.537191, 0.110068)",
        "(0.191628, 1.537284, 0.116561)",
        "(0.191458, 1.536999, 0.123083)",
        "(0.191385, 1.536737, 0.126316)",
        "(0.191291, 1.535859, 0.132598)",
        "(0.191354, 1.534473, 0.138682)",
        "(0.191482, 1.532561, 0.144716)",
        "(0.191375, 1.530106, 0.150730)",
        "(0.191269, 1.528752, 0.153722)",
        "(0.191179, 1.525792, 0.159510)",
        "(0.191251, 1.522407, 0.164961)",
        "(0.191093, 1.518747, 0.170147)",
        "(0.190583, 1.514911, 0.174881)",
        "(0.190327, 1.512943, 0.177044)",
        "(0.189973, 1.508955, 0.181062)",
        "(0.189739, 1.504827, 0.184750)",
        "(0.189413, 1.500621, 0.188215)",
        "(0.189104, 1.496391, 0.191378)",
        "(0.188994, 1.494263, 0.192838)",
        "(0.189020, 1.489956, 0.195468)",
        "(0.189178, 1.485471, 0.197820)",
        "(0.189319, 1.480749, 0.199938)",
        "(0.189220, 1.475845, 0.201884)",
        "(0.189234, 1.473319, 0.202726)",
        "(0.189261, 1.468139, 0.204306)",
        "(0.189162, 1.462713, 0.205696)",
        "(0.189286, 1.457087, 0.207016)",
        "(0.189432, 1.451029, 0.208157)",
        "(0.189494, 1.447896, 0.208674)",
        "(0.189577, 1.441443, 0.209638)",
        "(0.189816, 1.434585, 0.210306)",
        "(0.189996, 1.427328, 0.210818)",
        "(0.190185, 1.419872, 0.211333)",
        "(0.190278, 1.416034, 0.211576)",
        "(0.190480, 1.408089, 0.211825)",
        "(0.190775, 1.399876, 0.211763)",
        "(0.191135, 1.391392, 0.211330)",
        "(0.191487, 1.382689, 0.210668)",
        "(0.191679, 1.378276, 0.210222)",
        "(0.192020, 1.369371, 0.209132)",
        "(0.192465, 1.360356, 0.207618)",
        "(0.193094, 1.351360, 0.205653)",
        "(0.193693, 1.342407, 0.203195)",
        "(0.194019, 1.338058, 0.201836)",
        "(0.194739, 1.329640, 0.198869)",
        "(0.195253, 1.321481, 0.195253)",
        "(0.195841, 1.313748, 0.191362)",
        "(0.196471, 1.306648, 0.187403)",
        "(0.196810, 1.303354, 0.185340)",
        "(0.197630, 1.297192, 0.180946)",
        "(0.198446, 1.291619, 0.176072)",
        "(0.199315, 1.286724, 0.170777)",
        "(0.200165, 1.282437, 0.165040)",
        "(0.200627, 1.280611, 0.162077)",
        "(0.201519, 1.277467, 0.156240)",
        "(0.202256, 1.275168, 0.150229)",
        "(0.202914, 1.273468, 0.143979)",
        "(0.203387, 1.272450, 0.137659)",
        "(0.203625, 1.272154, 0.134499)",
        "(0.203994, 1.271830, 0.128213)",
        "(0.204257, 1.271958, 0.121977)",
        "(0.204531, 1.272510, 0.115897)",
        "(0.204714, 1.273396, 0.109947)",
        "(0.204781, 1.273962, 0.106981)",
        "(0.204745, 1.275256, 0.101155)",
        "(0.204630, 1.276865, 0.095450)",
        "(0.204492, 1.278797, 0.089759)",
        "(0.204371, 1.281011, 0.084263)",
        "(0.204280, 1.282266, 0.081597)",
        "(0.204040, 1.285067, 0.076388)",
        "(0.203733, 1.288323, 0.071440)",
        "(0.203317, 1.292065, 0.066826)",
        "(0.202844, 1.296223, 0.062528)",
        "(0.202572, 1.298422, 0.060464)",
        "(0.201887, 1.303198, 0.056574)",
        "(0.201165, 1.308286, 0.052872)",
        "(0.200515, 1.313709, 0.049378)",
        "(0.199863, 1.319497, 0.046169)",
        "(0.199552, 1.322505, 0.044622)",
        "(0.198949, 1.328812, 0.041675)",
        "(0.198358, 1.335524, 0.038935)",
        "(0.197796, 1.342459, 0.036437)",
        "(0.197196, 1.349703, 0.034285)",
        "(0.196837, 1.353438, 0.033386)",
        "(0.196053, 1.361066, 0.031839)",
        "(0.195366, 1.368940, 0.030676)",
        "(0.194589, 1.376933, 0.029793)",
        "(0.193615, 1.384886, 0.029106)",
        "(0.193175, 1.388869, 0.028892)",
        "(0.192360, 1.396839, 0.028645)",
        "(0.191587, 1.404641, 0.028515)",
        "(0.190764, 1.412286, 0.028558)",
        "(0.189872, 1.419889, 0.028763)",
        "(0.189460, 1.423653, 0.028920)",
        "(0.188710, 1.431110, 0.029347)",
        "(0.188006, 1.438592, 0.030057)",
        "(0.187019, 1.446135, 0.031139)",
        "(0.186107, 1.453718, 0.032380)",
        "(0.185807, 1.457563, 0.033115)",
        "(0.185479, 1.465311, 0.034905)",
        "(0.185150, 1.473015, 0.036850)",
        "(0.184694, 1.480766, 0.039170)",
        "(0.184576, 1.488510, 0.042031)",
        "(0.184651, 1.492342, 0.043687)",
        "(0.184846, 1.499852, 0.047270)",
        "(0.184801, 1.507111, 0.051306)",
        "(0.184545, 1.514148, 0.055832)",
        "(0.184387, 1.520703, 0.060693)",
        "(0.184488, 1.523700, 0.063211)",
        "(0.184756, 1.529230, 0.068228)",
        "(0.184933, 1.533958, 0.073237)",
        "(0.185180, 1.537935, 0.078517)",
        "(0.185654, 1.540994, 0.084253)",
        "(0.185802, 1.542236, 0.087202)",
        "(0.185914, 1.543990, 0.093410)",
        "(0.185891, 1.544949, 0.100087)",
        "(0.185699, 1.545036, 0.107202)",
        "(0.185466, 1.544441, 0.114421)",
        "(0.185286, 1.543822, 0.118070)",
        "(0.184697, 1.542277, 0.125455)",
        "(0.183851, 1.540297, 0.132894)",
        "(0.183308, 1.537890, 0.140149)",
        "(0.182995, 1.534886, 0.147034)",
        "(0.182907, 1.533067, 0.150291)",
        "(0.182560, 1.529011, 0.156725)",
        "(0.181912, 1.524359, 0.163146)",
        "(0.181209, 1.519273, 0.169262)",
        "(0.180525, 1.513628, 0.174702)",
        "(0.180298, 1.510664, 0.177248)",
        "(0.179718, 1.504534, 0.182167)",
        "(0.178912, 1.498013, 0.186653)",
        "(0.178001, 1.491363, 0.190998)",
        "(0.177166, 1.484452, 0.194867)",
        "(0.176821, 1.480917, 0.196632)",
        "(0.176316, 1.473748, 0.199970)",
        "(0.175680, 1.466493, 0.202988)",
        "(0.175034, 1.459302, 0.205640)",
        "(0.174609, 1.452140, 0.207857)",
        "(0.174440, 1.448564, 0.208751)",
        "(0.174305, 1.441473, 0.210260)",
        "(0.174286, 1.434455, 0.211419)",
        "(0.174413, 1.427547, 0.212370)",
        "(0.174462, 1.420682, 0.213154)",
        "(0.174478, 1.417311, 0.213462)",
        "(0.174625, 1.410627, 0.213946)",
        "(0.174742, 1.404102, 0.214277)",
        "(0.174938, 1.397742, 0.214457)",
        "(0.175190, 1.391579, 0.214477)",
        "(0.175359, 1.388640, 0.214405)",
        "(0.175675, 1.382939, 0.214165)",
        "(0.176273, 1.377532, 0.213754)",
        "(0.177012, 1.372390, 0.213248)",
        "(0.177699, 1.367439, 0.212543)",
        "(0.178050, 1.365048, 0.212147)",
        "(0.178806, 1.360416, 0.211223)",
        "(0.179552, 1.355972, 0.210115)",
        "(0.180301, 1.351823, 0.208842)",
        "(0.181102, 1.347467, 0.207378)",
        "(0.181501, 1.345392, 0.206582)",
        "(0.182269, 1.341379, 0.204918)",
        "(0.183167, 1.337618, 0.203148)",
        "(0.184032, 1.334067, 0.201384)",
        "(0.184853, 1.330687, 0.199436)",
        "(0.185247, 1.329028, 0.198289)",
        "(0.186103, 1.325761, 0.195803)",
        "(0.186904, 1.322572, 0.193055)",
        "(0.187657, 1.319486, 0.189967)",
        "(0.188415, 1.316512, 0.186541)",
        "(0.188813, 1.315084, 0.184727)",
        "(0.189606, 1.312304, 0.181037)",
        "(0.190251, 1.309700, 0.177378)",
        "(0.190849, 1.307244, 0.173616)",
        "(0.191473, 1.304890, 0.169235)",
        "(0.191745, 1.303749, 0.166690)",
        "(0.192262, 1.301583, 0.161229)",
        "(0.192651, 1.299710, 0.155644)",
        "(0.192914, 1.298145, 0.150165)",
        "(0.193073, 1.297009, 0.144829)",
        "(0.193093, 1.296535, 0.142165)",
        "(0.193123, 1.295966, 0.136919)",
        "(0.193005, 1.295774, 0.131597)",
        "(0.193031, 1.296156, 0.126317)",
        "(0.192998, 1.296797, 0.120984)",
        "(0.192966, 1.297179, 0.118303)",
        "(0.192943, 1.298217, 0.113015)",
        "(0.192727, 1.299474, 0.107912)",
        "(0.192440, 1.301047, 0.103067)",
        "(0.192159, 1.302918, 0.098488)",
        "(0.192029, 1.304006, 0.096293)",
        "(0.191726, 1.306340, 0.092088)",
        "(0.191406, 1.308899, 0.088044)",
        "(0.191149, 1.311697, 0.084205)",
        "(0.190827, 1.314616, 0.080561)",
        "(0.190696, 1.316139, 0.078803)",
        "(0.190382, 1.319270, 0.075362)",
        "(0.189958, 1.322610, 0.072126)",
        "(0.189551, 1.326215, 0.069095)",
        "(0.188984, 1.330150, 0.066255)",
        "(0.188668, 1.332260, 0.064868)",
        "(0.187996, 1.336986, 0.062289)",
        "(0.187486, 1.342231, 0.059768)",
        "(0.187064, 1.348227, 0.057456)",
        "(0.186440, 1.354959, 0.055568)",
        "(0.186073, 1.358522, 0.054722)",
        "(0.185388, 1.366243, 0.053285)",
        "(0.184546, 1.374739, 0.052135)",
        "(0.183655, 1.383771, 0.051032)",
        "(0.182699, 1.393183, 0.049936)",
        "(0.182291, 1.398051, 0.049435)",
        "(0.181598, 1.408043, 0.048540)",
        "(0.180991, 1.418266, 0.047642)",
        "(0.180656, 1.428619, 0.046879)",
        "(0.180334, 1.439006, 0.046262)",
        "(0.180243, 1.444204, 0.045990)",
        "(0.180094, 1.454555, 0.045539)",
        "(0.180079, 1.464822, 0.045261)",
        "(0.180092, 1.474868, 0.045166)",
        "(0.180128, 1.484583, 0.045097)",
        "(0.180204, 1.489344, 0.045086)",
        "(0.180452, 1.498508, 0.045134)",
        "(0.180816, 1.507204, 0.045349)",
        "(0.181142, 1.515389, 0.045810)",
        "(0.181484, 1.523036, 0.046559)",
        "(0.181752, 1.526683, 0.047063)",
        "(0.182205, 1.533619, 0.048208)",
        "(0.182657, 1.539965, 0.049538)",
        "(0.183133, 1.545789, 0.051190)",
        "(0.183695, 1.551023, 0.053075)",
        "(0.183979, 1.553430, 0.054163)",
        "(0.184498, 1.557926, 0.056497)",
        "(0.184886, 1.561971, 0.059141)",
        "(0.185406, 1.565527, 0.062192)",
        "(0.185802, 1.568570, 0.065590)",
        "(0.186036, 1.569972, 0.067454)",
        "(0.186427, 1.572336, 0.071482)",
        "(0.186803, 1.574035, 0.076037)",
        "(0.187334, 1.575306, 0.081133)",
        "(0.187789, 1.575861, 0.086987)",
        "(0.187972, 1.575968, 0.090037)",
        "(0.188067, 1.575755, 0.096445)",
        "(0.187955, 1.575046, 0.103209)",
        "(0.187851, 1.573943, 0.110187)",
        "(0.187869, 1.572316, 0.117304)",
        "(0.187919, 1.571276, 0.120895)",
        "(0.188007, 1.568907, 0.128163)",
        "(0.188076, 1.566202, 0.135503)",
        "(0.188051, 1.563172, 0.142647)",
        "(0.187989, 1.559762, 0.149465)",
        "(0.187873, 1.557981, 0.152782)",
        "(0.187441, 1.554316, 0.159193)",
        "(0.186933, 1.550560, 0.165181)",
        "(0.186574, 1.546666, 0.170473)",
        "(0.186147, 1.542673, 0.175134)",
        "(0.185975, 1.540645, 0.177271)",
        "(0.185814, 1.536540, 0.181379)",
        "(0.185533, 1.532312, 0.184938)",
        "(0.185031, 1.527947, 0.187999)",
        "(0.184520, 1.523471, 0.190702)",
        "(0.184180, 1.521160, 0.191810)",
        "(0.183325, 1.516344, 0.193636)",
        "(0.182378, 1.511354, 0.195139)",
        "(0.181541, 1.506240, 0.196455)",
        "(0.180714, 1.500883, 0.197479)",
        "(0.180323, 1.498126, 0.197841)",
        "(0.179680, 1.492438, 0.198341)",
        "(0.179159, 1.486575, 0.198623)",
        "(0.178717, 1.480489, 0.198781)",
        "(0.178100, 1.474101, 0.198915)",
        "(0.177784, 1.470815, 0.198998)",
        "(0.177064, 1.464075, 0.199296)",
        "(0.176260, 1.457084, 0.199628)",
        "(0.175564, 1.450034, 0.199938)",
        "(0.175055, 1.442899, 0.200180)",
        "(0.174835, 1.439313, 0.200207)",
        "(0.174480, 1.432039, 0.200011)",
        "(0.174182, 1.424652, 0.199416)",
        "(0.173802, 1.417148, 0.198427)",
        "(0.173417, 1.409525, 0.197160)",
        "(0.173131, 1.405646, 0.196418)",
        "(0.172573, 1.397814, 0.194778)",
        "(0.172043, 1.389953, 0.192925)",
        "(0.171494, 1.381999, 0.190807)",
        "(0.170921, 1.374016, 0.188300)",
        "(0.170708, 1.370041, 0.186833)",
        "(0.170319, 1.362147, 0.183628)",
        "(0.170024, 1.354464, 0.179992)",
        "(0.169823, 1.347106, 0.176060)",
        "(0.169683, 1.340094, 0.171948)",
        "(0.169637, 1.336762, 0.169790)",
        "(0.169607, 1.330556, 0.165189)",
        "(0.169802, 1.325104, 0.160506)",
        "(0.170115, 1.320602, 0.155918)",
        "(0.170574, 1.316808, 0.151213)",
        "(0.170844, 1.315135, 0.148769)",
        "(0.171450, 1.312423, 0.143637)",
        "(0.172000, 1.310250, 0.138426)",
        "(0.172639, 1.308664, 0.133148)",
        "(0.173297, 1.307600, 0.128077)",
        "(0.173657, 1.307280, 0.125665)",
        "(0.174328, 1.306895, 0.120958)",
        "(0.174916, 1.306776, 0.116307)",
        "(0.175452, 1.306914, 0.111765)",
        "(0.175901, 1.307385, 0.107466)",
        "(0.176118, 1.307704, 0.105373)",
        "(0.176522, 1.308617, 0.101247)",
        "(0.176890, 1.309749, 0.097090)",
        "(0.177265, 1.311171, 0.093069)",
        "(0.177536, 1.312776, 0.089236)",
        "(0.177632, 1.313635, 0.087353)",
        "(0.177715, 1.315529, 0.083672)",
        "(0.177669, 1.317632, 0.080139)",
        "(0.177712, 1.319924, 0.076759)",
        "(0.177700, 1.322387, 0.073532)",
        "(0.177721, 1.323699, 0.071971)",
        "(0.177751, 1.326490, 0.068921)",
        "(0.177798, 1.329681, 0.065999)",
        "(0.177896, 1.333212, 0.063021)",
        "(0.178037, 1.337225, 0.060244)",
        "(0.178071, 1.339461, 0.058979)",
        "(0.178077, 1.344178, 0.056536)",
        "(0.178039, 1.349320, 0.054315)",
        "(0.177989, 1.354950, 0.052318)",
        "(0.178033, 1.361019, 0.050471)",
        "(0.178012, 1.364156, 0.049611)",
        "(0.177822, 1.370764, 0.048082)",
        "(0.177509, 1.377689, 0.046691)",
        "(0.177302, 1.385038, 0.045531)",
        "(0.177366, 1.392756, 0.044521)",
        "(0.177392, 1.396703, 0.044007)",
        "(0.177410, 1.404639, 0.043007)",
        "(0.177508, 1.412933, 0.042329)",
        "(0.177672, 1.421459, 0.041891)",
        "(0.177962, 1.430172, 0.041680)",
        "(0.178055, 1.434587, 0.041594)",
        "(0.178248, 1.443481, 0.041488)",
        "(0.179046, 1.452655, 0.041829)",
        "(0.179841, 1.461836, 0.042438)",
        "(0.180715, 1.470983, 0.043339)",
        "(0.181251, 1.475528, 0.043882)",
        "(0.182690, 1.484475, 0.045305)",
        "(0.184443, 1.493163, 0.047097)",
        "(0.186245, 1.501436, 0.049345)",
        "(0.187906, 1.509266, 0.051973)",
        "(0.188726, 1.512988, 0.053403)",
        "(0.190469, 1.519956, 0.056727)",
        "(0.192192, 1.526394, 0.060621)",
        "(0.193828, 1.532200, 0.065127)",
        "(0.195189, 1.537394, 0.070254)",
        "(0.195823, 1.539809, 0.073005)",
        "(0.196938, 1.544001, 0.078946)",
        "(0.197937, 1.547449, 0.085346)",
        "(0.198641, 1.550019, 0.091992)",
        "(0.199106, 1.551782, 0.098861)",
        "(0.199369, 1.552422, 0.102408)",
        "(0.199856, 1.553035, 0.109805)",
        "(0.200243, 1.553181, 0.117367)",
        "(0.200592, 1.552789, 0.125143)",
        "(0.201038, 1.551778, 0.133015)",
        "(0.201290, 1.551116, 0.136935)",
        "(0.201796, 1.549318, 0.144783)",
        "(0.202176, 1.547127, 0.152609)",
        "(0.202637, 1.544661, 0.160232)",
        "(0.203221, 1.541520, 0.167308)",
        "(0.203481, 1.539820, 0.170764)",
        "(0.203729, 1.536021, 0.177410)",
        "(0.203652, 1.531845, 0.183640)",
        "(0.203360, 1.527382, 0.189417)",
        "(0.203212, 1.522560, 0.194527)",
        "(0.203122, 1.519904, 0.196773)",
        "(0.202826, 1.514283, 0.200966)",
        "(0.202200, 1.508244, 0.204879)",
        "(0.201510, 1.501837, 0.208536)",
        "(0.200909, 1.494961, 0.211567)",
        "(0.200640, 1.491331, 0.212838)",
        "(0.200089, 1.483731, 0.214841)",
        "(0.199453, 1.475812, 0.216334)",
        "(0.198829, 1.467543, 0.217262)",
        "(0.198164, 1.458770, 0.217568)",
        "(0.197821, 1.454247, 0.217630)",
        "(0.197062, 1.445118, 0.217678)",
        "(0.196090, 1.435979, 0.217575)",
        "(0.195047, 1.427000, 0.217249)",
        "(0.194231, 1.418264, 0.216498)",
        "(0.193833, 1.413920, 0.216004)",
        "(0.192850, 1.405344, 0.214647)",
        "(0.191965, 1.397133, 0.213029)",
        "(0.191046, 1.389246, 0.211014)",
        "(0.190280, 1.381840, 0.208581)",
        "(0.189945, 1.378155, 0.207108)",
        "(0.189369, 1.371228, 0.203783)",
        "(0.189060, 1.364874, 0.199959)",
        "(0.188619, 1.358772, 0.195823)",
        "(0.188334, 1.353108, 0.191413)",
        "(0.188237, 1.350328, 0.189092)",
        "(0.188181, 1.344961, 0.184101)",
        "(0.188221, 1.339857, 0.178819)",
        "(0.188332, 1.334954, 0.173307)",
        "(0.188355, 1.330169, 0.167493)",
        "(0.188365, 1.327846, 0.164515)",
        "(0.188290, 1.323382, 0.158378)",
        "(0.188213, 1.319179, 0.151988)",
        "(0.188117, 1.315189, 0.145390)",
        "(0.188163, 1.311477, 0.138624)",
        "(0.188205, 1.309756, 0.135216)",
        "(0.188372, 1.306591, 0.128410)",
        "(0.188522, 1.303749, 0.121582)",
        "(0.188645, 1.301300, 0.114682)",
        "(0.188694, 1.299263, 0.107827)",
        "(0.188665, 1.298411, 0.104449)",
        "(0.188410, 1.296981, 0.097881)",
        "(0.187987, 1.296131, 0.091551)",
        "(0.187322, 1.295820, 0.085331)",
        "(0.186753, 1.295974, 0.079085)",
        "(0.186505, 1.296243, 0.075982)",
        "(0.186090, 1.297128, 0.069994)",
        "(0.185692, 1.298735, 0.064472)",
        "(0.185215, 1.300967, 0.059437)",
        "(0.184614, 1.303948, 0.054948)",
        "(0.184304, 1.305780, 0.052951)",
        "(0.183734, 1.309933, 0.049296)",
        "(0.183067, 1.314696, 0.046125)",
        "(0.182371, 1.319960, 0.043294)",
        "(0.181620, 1.325671, 0.040783)",
        "(0.181246, 1.328720, 0.039679)",
        "(0.180485, 1.335187, 0.037685)",
        "(0.179673, 1.342106, 0.035969)",
        "(0.178839, 1.349359, 0.034407)",
        "(0.178006, 1.357195, 0.033144)",
        "(0.177607, 1.361255, 0.032554)",
        "(0.176878, 1.369780, 0.031529)",
        "(0.176318, 1.378800, 0.030621)",
        "(0.175661, 1.388096, 0.029728)",
        "(0.175267, 1.397862, 0.028944)",
        "(0.175185, 1.402942, 0.028608)",
        "(0.175198, 1.413474, 0.028072)",
        "(0.175293, 1.424241, 0.027903)",
        "(0.175218, 1.435156, 0.028225)",
        "(0.175333, 1.446070, 0.028915)",
        "(0.175524, 1.451484, 0.029437)",
        "(0.175859, 1.462107, 0.030783)",
        "(0.176172, 1.472349, 0.032592)",
        "(0.176498, 1.482088, 0.034973)",
        "(0.177084, 1.491182, 0.038241)",
        "(0.177353, 1.495432, 0.040095)",
        "(0.177652, 1.503452, 0.044053)",
        "(0.177701, 1.510541, 0.048673)",
        "(0.177717, 1.516624, 0.053870)",
        "(0.177705, 1.521817, 0.059365)",
        "(0.177591, 1.524084, 0.062186)",
        "(0.177230, 1.527794, 0.068120)",
        "(0.176945, 1.530591, 0.074384)",
        "(0.176644, 1.532366, 0.080944)",
        "(0.176386, 1.533507, 0.088039)",
        "(0.176163, 1.533877, 0.091725)",
        "(0.175644, 1.534099, 0.099359)",
        "(0.175181, 1.533631, 0.107125)",
        "(0.174867, 1.532671, 0.114936)",
        "(0.174676, 1.531141, 0.122737)",
        "(0.174585, 1.530122, 0.126663)",
        "(0.174327, 1.527809, 0.134689)",
        "(0.173864, 1.524993, 0.142844)",
        "(0.173453, 1.521787, 0.150829)",
        "(0.173157, 1.518192, 0.158396)",
        "(0.173045, 1.516270, 0.162044)",
        "(0.172731, 1.512121, 0.169012)",
        "(0.172128, 1.507683, 0.175589)",
        "(0.171607, 1.503124, 0.181683)",
        "(0.171323, 1.498415, 0.187204)",
        "(0.171247, 1.495962, 0.189693)",
        "(0.171229, 1.490766, 0.194138)",
        "(0.171363, 1.485336, 0.198258)",
        "(0.171477, 1.479622, 0.201858)",
        "(0.171604, 1.473530, 0.204950)",
        "(0.171707, 1.470284, 0.206284)",
        "(0.171965, 1.463426, 0.208721)",
        "(0.172192, 1.456067, 0.211119)",
        "(0.172408, 1.448303, 0.213482)",
        "(0.172602, 1.440185, 0.215746)",
        "(0.172774, 1.435992, 0.216828)",
        "(0.173311, 1.427480, 0.218941)",
        "(0.173853, 1.418732, 0.220992)",
        "(0.174332, 1.409818, 0.222889)",
        "(0.174740, 1.400894, 0.224531)",
        "(0.174972, 1.396428, 0.225163)",
        "(0.175571, 1.387490, 0.225864)",
        "(0.176389, 1.378451, 0.225753)",
        "(0.177081, 1.369298, 0.225196)",
        "(0.177625, 1.360056, 0.224064)",
        "(0.177783, 1.355450, 0.223369)",
        "(0.177850, 1.346289, 0.221392)",
        "(0.177719, 1.337355, 0.218638)",
        "(0.177542, 1.328767, 0.215038)",
        "(0.177387, 1.320521, 0.210738)",
        "(0.177347, 1.316570, 0.208321)",
        "(0.177222, 1.308918, 0.203236)",
        "(0.177034, 1.301663, 0.197786)",
        "(0.176927, 1.294872, 0.191878)",
        "(0.176930, 1.288526, 0.185147)",
        "(0.177001, 1.285523, 0.181496)",
        "(0.177141, 1.279932, 0.173553)",
        "(0.177388, 1.274925, 0.165023)",
        "(0.178032, 1.270727, 0.155984)",
        "(0.178825, 1.267120, 0.146907)",
        "(0.179193, 1.265581, 0.142571)",
        "(0.179791, 1.263197, 0.134414)",
        "(0.180295, 1.261426, 0.126471)",
        "(0.180853, 1.260218, 0.118568)",
        "(0.181382, 1.259612, 0.110853)",
        "(0.181635, 1.259517, 0.107066)",
        "(0.181946, 1.259871, 0.099689)",
        "(0.182061, 1.260846, 0.092744)",
        "(0.182112, 1.262538, 0.086183)",
        "(0.182135, 1.264966, 0.079998)",
        "(0.182100, 1.266491, 0.077078)",
        "(0.182047, 1.270073, 0.071428)",
        "(0.181996, 1.274338, 0.065989)",
        "(0.181964, 1.279410, 0.061041)",
        "(0.181778, 1.284971, 0.056669)",
        "(0.181624, 1.288004, 0.054734)",
        "(0.181219, 1.294249, 0.051094)",
        "(0.180727, 1.300979, 0.047892)",
        "(0.180197, 1.308180, 0.045091)",
        "(0.179679, 1.315705, 0.042655)",
        "(0.179402, 1.319566, 0.041560)",
        "(0.178764, 1.327450, 0.039616)",
        "(0.178092, 1.335414, 0.037897)",
        "(0.177352, 1.343393, 0.036385)",
        "(0.176632, 1.351412, 0.035012)",
        "(0.176256, 1.355412, 0.034341)",
        "(0.175558, 1.363452, 0.033031)",
        "(0.174829, 1.371564, 0.031974)",
        "(0.174066, 1.379737, 0.031204)",
        "(0.173247, 1.387855, 0.030726)",
        "(0.172816, 1.391922, 0.030595)",
        "(0.172143, 1.400094, 0.030541)",
        "(0.171722, 1.408140, 0.030579)",
        "(0.171367, 1.416010, 0.030829)",
        "(0.170831, 1.423633, 0.031236)",
        "(0.170599, 1.427343, 0.031477)",
        "(0.170357, 1.434485, 0.032118)",
        "(0.170201, 1.441298, 0.032925)",
        "(0.169917, 1.447816, 0.033847)",
        "(0.169607, 1.454042, 0.034970)",
        "(0.169544, 1.457122, 0.035663)",
        "(0.169412, 1.463031, 0.037484)",
        "(0.169255, 1.468750, 0.039816)",
        "(0.169226, 1.474284, 0.042730)",
        "(0.169231, 1.479515, 0.046205)",
        "(0.169270, 1.482061, 0.048242)",
        "(0.169345, 1.486879, 0.052736)",
        "(0.169454, 1.491313, 0.057807)",
        "(0.169636, 1.495258, 0.063709)",
        "(0.169706, 1.498874, 0.070193)",
        "(0.169718, 1.500611, 0.073649)",
        "(0.169669, 1.503845, 0.081176)",
        "(0.169648, 1.506682, 0.089221)",
        "(0.169541, 1.508939, 0.097639)",
        "(0.169549, 1.509914, 0.101929)",
        "(0.169462, 1.511324, 0.110879)",
        "(0.169265, 1.512337, 0.120030)",
        "(0.169056, 1.512991, 0.129322)",
        "(0.169042, 1.513249, 0.138522)",
        "(0.169229, 1.513034, 0.147475)",
        "(0.169402, 1.512721, 0.151878)",
        "(0.169773, 1.511846, 0.160631)",
        "(0.170245, 1.510530, 0.169147)",
        "(0.170857, 1.508654, 0.177197)",
        "(0.171495, 1.506038, 0.184699)",
        "(0.171827, 1.504495, 0.188297)",
        "(0.172461, 1.500851, 0.195184)",
        "(0.173096, 1.496608, 0.201699)",
        "(0.173675, 1.491731, 0.207593)",
        "(0.174353, 1.486248, 0.212892)",
        "(0.174620, 1.483317, 0.215380)",
        "(0.175126, 1.476996, 0.219858)",
        "(0.175563, 1.470221, 0.223659)",
        "(0.176065, 1.462917, 0.226661)",
        "(0.176572, 1.455096, 0.228986)",
        "(0.176856, 1.451076, 0.230043)",
        "(0.177311, 1.442620, 0.231671)",
        "(0.177574, 1.433838, 0.232923)",
        "(0.178122, 1.424902, 0.233780)",
        "(0.178704, 1.415717, 0.234075)",
        "(0.178996, 1.411009, 0.234031)",
        "(0.179677, 1.401583, 0.233747)",
        "(0.180278, 1.392137, 0.233151)",
        "(0.180947, 1.382582, 0.232037)",
        "(0.181452, 1.372916, 0.230669)",
        "(0.181670, 1.368096, 0.229859)",
        "(0.182209, 1.358607, 0.227760)",
        "(0.182584, 1.349269, 0.224881)",
        "(0.182837, 1.340252, 0.221374)",
        "(0.183058, 1.331710, 0.217407)",
        "(0.183218, 1.327628, 0.215339)",
        "(0.183558, 1.319922, 0.210861)",
        "(0.184021, 1.312902, 0.205972)",
        "(0.184526, 1.306540, 0.200771)",
        "(0.184991, 1.300669, 0.195321)",
        "(0.185237, 1.298008, 0.192416)",
        "(0.185741, 1.293030, 0.186137)",
        "(0.186291, 1.288554, 0.179194)",
        "(0.186798, 1.284674, 0.172212)",
        "(0.187305, 1.281471, 0.165487)",
        "(0.187536, 1.280065, 0.162146)",
        "(0.187994, 1.277730, 0.155515)",
        "(0.188347, 1.275912, 0.148975)",
        "(0.188789, 1.274820, 0.142600)",
        "(0.189288, 1.274383, 0.136452)",
        "(0.189521, 1.274343, 0.133381)",
        "(0.190009, 1.274730, 0.127350)",
        "(0.190342, 1.275573, 0.121471)",
        "(0.190737, 1.276922, 0.115592)",
        "(0.191009, 1.278573, 0.109751)",
        "(0.191162, 1.279577, 0.106949)",
        "(0.191324, 1.281999, 0.101691)",
        "(0.191336, 1.284894, 0.096931)",
        "(0.191259, 1.288286, 0.092463)",
        "(0.191134, 1.291965, 0.088341)",
        "(0.191010, 1.294075, 0.086252)",
        "(0.190705, 1.298408, 0.082359)",
        "(0.190445, 1.302935, 0.078577)",
        "(0.190155, 1.307724, 0.074867)",
        "(0.189780, 1.312864, 0.071362)",
        "(0.189538, 1.315529, 0.069652)",
        "(0.189071, 1.321194, 0.066468)",
        "(0.188369, 1.327217, 0.063646)",
        "(0.187529, 1.333673, 0.061131)",
        "(0.186659, 1.340432, 0.058915)",
        "(0.186216, 1.343859, 0.057833)",
        "(0.185456, 1.351179, 0.056069)",
        "(0.184650, 1.358681, 0.054411)",
        "(0.183885, 1.366416, 0.052923)",
        "(0.183247, 1.374317, 0.051575)",
        "(0.182884, 1.378307, 0.050951)",
        "(0.181906, 1.386436, 0.049823)",
        "(0.180867, 1.394777, 0.048880)",
        "(0.179903, 1.403464, 0.048208)",
        "(0.178873, 1.412362, 0.047644)",
        "(0.178371, 1.416877, 0.047412)",
        "(0.177326, 1.425985, 0.047000)",
        "(0.176167, 1.435231, 0.046720)",
        "(0.175280, 1.444624, 0.046858)",
        "(0.174750, 1.454116, 0.047418)",
        "(0.174521, 1.458831, 0.047836)",
        "(0.174115, 1.468251, 0.049076)",
        "(0.173961, 1.477586, 0.050933)",
        "(0.174058, 1.486665, 0.053214)",
        "(0.174103, 1.495239, 0.055903)",
        "(0.174095, 1.499367, 0.057378)",
        "(0.174194, 1.507211, 0.060812)",
        "(0.174263, 1.514389, 0.064739)",
        "(0.174181, 1.520709, 0.069036)",
        "(0.174069, 1.526295, 0.073532)",
        "(0.174071, 1.528708, 0.075918)",
        "(0.174034, 1.532998, 0.080965)",
        "(0.173984, 1.536365, 0.086459)",
        "(0.173931, 1.538895, 0.092366)",
        "(0.173924, 1.540324, 0.098956)",
        "(0.173941, 1.540859, 0.102445)",
        "(0.173785, 1.541074, 0.109591)",
        "(0.173492, 1.540316, 0.116840)",
        "(0.173342, 1.538720, 0.124279)",
        "(0.173509, 1.536086, 0.131846)",
        "(0.173525, 1.534462, 0.135634)",
        "(0.173274, 1.530372, 0.143414)",
        "(0.172979, 1.525469, 0.151484)",
        "(0.172958, 1.519655, 0.159527)",
        "(0.173233, 1.512837, 0.167312)",
        "(0.173413, 1.509228, 0.171162)",
        "(0.173657, 1.501301, 0.178780)",
        "(0.173541, 1.493033, 0.186277)",
        "(0.173317, 1.484496, 0.193389)",
        "(0.173200, 1.475666, 0.199741)",
        "(0.173179, 1.471172, 0.202633)",
        "(0.173089, 1.462133, 0.208127)",
        "(0.173114, 1.453088, 0.213032)",
        "(0.173214, 1.444105, 0.217331)",
        "(0.173495, 1.435143, 0.220787)",
        "(0.173667, 1.430682, 0.222344)",
        "(0.174123, 1.421770, 0.224924)",
        "(0.174730, 1.412868, 0.226902)",
        "(0.175533, 1.404076, 0.228274)",
        "(0.176345, 1.395490, 0.229174)",
        "(0.176622, 1.391278, 0.229404)",
        "(0.177274, 1.383004, 0.229543)",
        "(0.177958, 1.374984, 0.229101)",
        "(0.178595, 1.367150, 0.228116)",
        "(0.179118, 1.359540, 0.226638)",
        "(0.179429, 1.355848, 0.225689)",
        "(0.179836, 1.348672, 0.223164)",
        "(0.180317, 1.341769, 0.220232)",
        "(0.180879, 1.335255, 0.216727)",
        "(0.181516, 1.329044, 0.212677)",
        "(0.181856, 1.326044, 0.210443)",
        "(0.182555, 1.320258, 0.205414)",
        "(0.183395, 1.314698, 0.199849)",
        "(0.184250, 1.309270, 0.194031)",
        "(0.185210, 1.303916, 0.188122)",
        "(0.185659, 1.301246, 0.185123)",
        "(0.186521, 1.296070, 0.179002)",
        "(0.187283, 1.291081, 0.172474)",
        "(0.188011, 1.286450, 0.165609)",
        "(0.188685, 1.282270, 0.158596)",
        "(0.189008, 1.280378, 0.155087)",
        "(0.189453, 1.277235, 0.148136)",
        "(0.189792, 1.274849, 0.141261)",
        "(0.190067, 1.273311, 0.134293)",
        "(0.190303, 1.272660, 0.127324)",
        "(0.190356, 1.272699, 0.123899)",
        "(0.190431, 1.273224, 0.117036)",
        "(0.190444, 1.274510, 0.110147)",
        "(0.190364, 1.276431, 0.103373)",
        "(0.190253, 1.279047, 0.096841)",
        "(0.190162, 1.280628, 0.093668)",
        "(0.189855, 1.284057, 0.087646)",
        "(0.189422, 1.288000, 0.082022)",
        "(0.188920, 1.292381, 0.076765)",
        "(0.188309, 1.297250, 0.071745)",
        "(0.187968, 1.299795, 0.069281)",
        "(0.187205, 1.305311, 0.064626)",
        "(0.186326, 1.311305, 0.060258)",
        "(0.185365, 1.317722, 0.056169)",
        "(0.184489, 1.324543, 0.052422)",
        "(0.184043, 1.328113, 0.050758)",
        "(0.183020, 1.335447, 0.047665)",
        "(0.181980, 1.343142, 0.044973)",
        "(0.181032, 1.351151, 0.042673)",
        "(0.180293, 1.359508, 0.040811)",
        "(0.179894, 1.363760, 0.040010)",
        "(0.179084, 1.372431, 0.038785)",
        "(0.178256, 1.381185, 0.037947)",
        "(0.177366, 1.389938, 0.037395)",
        "(0.176491, 1.398654, 0.037023)",
        "(0.176083, 1.402976, 0.036910)",
        "(0.175424, 1.411580, 0.036958)",
        "(0.174874, 1.420066, 0.037220)",
        "(0.174287, 1.428303, 0.037621)",
        "(0.173735, 1.436471, 0.038293)",
        "(0.173546, 1.440532, 0.038702)",
        "(0.173293, 1.448488, 0.039787)",
        "(0.173037, 1.456287, 0.041227)",
        "(0.172863, 1.463834, 0.043000)",
        "(0.172814, 1.471016, 0.045135)",
        "(0.172845, 1.474435, 0.046349)",
        "(0.172821, 1.480995, 0.048987)",
        "(0.172734, 1.487065, 0.051973)",
        "(0.172688, 1.492660, 0.055483)",
        "(0.172667, 1.497700, 0.059396)",
        "(0.172649, 1.500036, 0.061477)",
        "(0.172634, 1.504259, 0.066045)",
        "(0.172746, 1.507980, 0.071124)",
        "(0.172965, 1.511064, 0.076696)",
        "(0.173089, 1.513608, 0.082576)",
        "(0.173130, 1.514676, 0.085606)",
        "(0.173210, 1.516347, 0.091985)",
        "(0.173244, 1.517419, 0.098588)",
        "(0.173298, 1.517843, 0.105267)",
        "(0.173275, 1.517774, 0.111986)",
        "(0.173282, 1.517507, 0.115396)",
        "(0.173347, 1.516575, 0.122101)",
        "(0.173335, 1.515004, 0.128955)",
        "(0.173276, 1.512959, 0.136307)",
        "(0.173257, 1.511681, 0.140078)",
        "(0.173300, 1.508662, 0.147705)",
        "(0.173362, 1.505059, 0.155273)",
        "(0.173393, 1.501046, 0.162624)",
        "(0.173525, 1.496646, 0.169569)",
        "(0.173631, 1.491839, 0.175952)",
        "(0.173689, 1.489333, 0.178993)",
        "(0.173817, 1.484043, 0.184675)",
        "(0.173871, 1.478415, 0.189881)",
        "(0.173888, 1.472490, 0.194678)",
        "(0.174077, 1.466243, 0.198843)",
        "(0.174218, 1.463033, 0.200751)",
        "(0.174483, 1.456283, 0.204124)",
        "(0.174667, 1.449171, 0.207104)",
        "(0.174936, 1.441899, 0.209714)",
        "(0.175252, 1.434395, 0.211761)",
        "(0.175461, 1.430547, 0.212567)",
        "(0.176116, 1.422755, 0.213897)",
        "(0.176863, 1.414828, 0.214902)",
        "(0.177579, 1.406721, 0.215488)",
        "(0.178431, 1.398341, 0.215810)",
        "(0.178863, 1.394073, 0.215906)",
        "(0.179820, 1.385413, 0.215951)",
        "(0.180855, 1.376576, 0.215623)",
        "(0.181866, 1.367740, 0.214864)",
        "(0.182712, 1.359009, 0.213625)",
        "(0.183210, 1.354707, 0.212794)",
        "(0.184225, 1.346177, 0.210594)",
        "(0.185044, 1.337739, 0.207807)",
        "(0.185929, 1.329648, 0.204516)",
        "(0.187314, 1.322135, 0.200787)",
        "(0.187994, 1.318534, 0.198632)",
        "(0.189244, 1.311518, 0.193950)",
        "(0.190459, 1.304892, 0.189013)",
        "(0.191448, 1.298630, 0.183677)",
        "(0.192294, 1.292726, 0.178213)",
        "(0.192598, 1.289936, 0.175462)",
        "(0.193150, 1.284588, 0.169860)",
        "(0.193604, 1.279818, 0.163950)",
        "(0.193960, 1.275638, 0.157738)",
        "(0.194162, 1.271969, 0.151333)",
        "(0.194262, 1.270218, 0.148082)",
        "(0.194390, 1.267336, 0.141280)",
        "(0.194421, 1.264948, 0.134439)",
        "(0.194440, 1.263232, 0.127512)",
        "(0.194449, 1.262156, 0.120480)",
        "(0.194410, 1.261883, 0.117017)",
        "(0.194238, 1.261677, 0.110229)",
        "(0.194060, 1.262164, 0.103620)",
        "(0.193833, 1.263293, 0.097057)",
        "(0.193629, 1.264959, 0.090554)",
        "(0.193542, 1.266086, 0.087340)",
        "(0.193364, 1.268686, 0.081018)",
        "(0.193112, 1.271832, 0.075058)",
        "(0.192613, 1.275526, 0.069395)",
        "(0.191956, 1.279942, 0.064006)",
        "(0.191597, 1.282380, 0.061392)",
        "(0.190740, 1.287893, 0.056395)",
        "(0.189814, 1.294158, 0.051822)",
        "(0.188756, 1.301138, 0.047800)",
        "(0.187570, 1.308918, 0.044422)",
        "(0.186973, 1.312964, 0.042844)",
        "(0.185784, 1.321552, 0.040036)",
        "(0.184623, 1.330743, 0.037788)",
        "(0.183476, 1.340433, 0.036172)",
        "(0.182360, 1.350435, 0.035084)",
        "(0.181764, 1.355488, 0.034643)",
        "(0.180595, 1.365735, 0.034024)",
        "(0.179463, 1.376090, 0.033838)",
        "(0.178445, 1.386501, 0.033963)",
        "(0.177486, 1.396784, 0.034329)",
        "(0.176952, 1.401882, 0.034596)",
        "(0.176017, 1.411985, 0.035490)",
        "(0.175217, 1.421978, 0.036887)",
        "(0.174422, 1.431725, 0.038862)",
        "(0.173508, 1.441096, 0.041075)",
        "(0.173096, 1.445666, 0.042269)",
        "(0.172372, 1.454503, 0.044974)",
        "(0.171663, 1.462788, 0.047988)",
        "(0.170900, 1.470486, 0.051531)",
        "(0.170292, 1.477713, 0.055647)",
        "(0.170040, 1.481171, 0.057913)",
        "(0.169548, 1.487562, 0.062908)",
        "(0.168962, 1.493274, 0.068472)",
        "(0.168300, 1.498298, 0.074593)",
        "(0.167746, 1.502644, 0.081092)",
        "(0.167542, 1.504482, 0.084545)",
        "(0.167114, 1.507622, 0.091689)",
        "(0.166749, 1.509986, 0.099317)",
        "(0.166361, 1.511731, 0.107509)",
        "(0.166019, 1.512848, 0.115988)",
        "(0.165904, 1.513207, 0.120268)",
        "(0.165850, 1.513388, 0.129013)",
        "(0.165924, 1.512868, 0.137840)",
        "(0.166242, 1.511490, 0.146770)",
        "(0.166663, 1.509453, 0.155752)",
        "(0.166988, 1.508184, 0.160208)",
        "(0.167643, 1.505225, 0.168852)",
        "(0.168337, 1.501426, 0.177070)",
        "(0.169017, 1.496900, 0.185238)",
        "(0.169598, 1.491647, 0.193255)",
        "(0.169934, 1.488864, 0.197176)",
        "(0.170718, 1.482734, 0.204680)",
        "(0.171495, 1.476019, 0.211919)",
        "(0.172182, 1.468846, 0.218998)",
        "(0.172915, 1.461473, 0.225660)",
        "(0.173425, 1.457615, 0.228966)",
        "(0.174418, 1.449961, 0.234946)",
        "(0.175304, 1.442169, 0.240004)",
        "(0.176032, 1.434442, 0.244145)",
        "(0.176615, 1.426821, 0.247561)",
        "(0.176932, 1.423069, 0.248973)",
        "(0.177633, 1.415565, 0.250933)",
        "(0.178169, 1.407888, 0.252404)",
        "(0.178589, 1.400250, 0.253581)",
        "(0.178930, 1.392670, 0.254305)",
        "(0.179104, 1.388908, 0.254475)",
        "(0.179620, 1.381457, 0.254482)",
        "(0.180207, 1.374083, 0.254111)",
        "(0.180637, 1.366625, 0.253408)",
        "(0.180885, 1.359238, 0.252438)",
        "(0.180966, 1.355613, 0.251794)",
        "(0.181112, 1.348433, 0.250098)",
        "(0.181265, 1.341350, 0.247790)",
        "(0.181575, 1.334442, 0.244960)",
        "(0.181903, 1.327718, 0.241444)",
        "(0.182076, 1.324421, 0.239547)",
        "(0.182428, 1.317910, 0.235353)",
        "(0.182833, 1.311436, 0.230834)",
        "(0.183295, 1.305060, 0.225970)",
        "(0.183831, 1.298873, 0.220616)",
        "(0.184060, 1.295816, 0.217680)",
        "(0.184460, 1.289808, 0.211471)",
        "(0.184803, 1.284113, 0.204547)",
        "(0.185138, 1.278705, 0.196951)",
        "(0.185509, 1.273652, 0.188910)",
        "(0.185716, 1.271260, 0.184886)",
        "(0.186117, 1.266845, 0.176710)",
        "(0.186599, 1.263034, 0.168170)",
        "(0.187255, 1.259974, 0.159243)",
        "(0.188011, 1.257618, 0.150244)",
        "(0.188371, 1.256673, 0.145802)",
        "(0.189109, 1.255492, 0.137100)",
        "(0.189688, 1.255051, 0.128730)",
        "(0.190110, 1.255461, 0.120617)",
        "(0.190523, 1.256644, 0.112599)",
        "(0.190705, 1.257477, 0.108636)",
        "(0.191005, 1.259832, 0.100998)",
        "(0.191232, 1.263000, 0.093749)",
        "(0.191335, 1.266848, 0.086885)",
        "(0.191259, 1.271164, 0.080559)",
        "(0.191207, 1.273546, 0.077624)",
        "(0.190971, 1.278844, 0.072344)",
        "(0.190603, 1.284528, 0.067560)",
        "(0.190273, 1.290753, 0.063437)",
        "(0.189780, 1.297319, 0.059854)",
        "(0.189511, 1.300781, 0.058305)",
        "(0.188964, 1.307967, 0.055436)",
        "(0.188228, 1.315412, 0.053070)",
        "(0.187410, 1.323036, 0.051239)",
        "(0.186562, 1.330869, 0.049945)",
        "(0.186232, 1.334894, 0.049492)",
        "(0.185593, 1.343003, 0.048985)",
        "(0.185111, 1.351180, 0.048636)",
        "(0.184653, 1.359317, 0.048428)",
        "(0.184206, 1.367423, 0.048270)",
        "(0.183999, 1.371471, 0.048239)",
        "(0.183497, 1.379546, 0.048316)",
        "(0.182970, 1.387657, 0.048508)",
        "(0.182322, 1.395689, 0.048897)",
        "(0.181765, 1.403713, 0.049452)",
        "(0.181539, 1.407757, 0.049796)",
        "(0.181088, 1.415863, 0.050614)",
        "(0.180599, 1.423951, 0.051611)",
        "(0.180077, 1.431987, 0.052820)",
        "(0.179594, 1.439964, 0.054167)",
        "(0.179489, 1.443956, 0.054934)",
        "(0.179504, 1.451931, 0.056750)",
        "(0.179322, 1.459622, 0.058571)",
        "(0.179031, 1.467182, 0.060638)",
        "(0.178928, 1.474616, 0.063212)",
        "(0.179014, 1.478273, 0.064699)",
        "(0.179101, 1.485183, 0.067911)",
        "(0.179026, 1.491635, 0.071566)",
        "(0.178735, 1.497628, 0.075854)",
        "(0.178484, 1.503220, 0.080497)",
        "(0.178434, 1.505857, 0.082937)",
        "(0.178430, 1.510592, 0.088087)",
        "(0.178392, 1.514546, 0.093544)",
        "(0.178390, 1.517903, 0.099366)",
        "(0.178520, 1.520589, 0.105610)",
        "(0.178577, 1.521710, 0.108819)",
        "(0.178793, 1.523298, 0.115513)",
        "(0.179160, 1.524277, 0.122363)",
        "(0.179506, 1.524450, 0.129187)",
        "(0.179911, 1.523955, 0.136072)",
        "(0.180039, 1.523530, 0.139569)",
        "(0.180269, 1.522195, 0.146498)",
        "(0.180364, 1.520185, 0.153148)",
        "(0.180385, 1.517696, 0.159682)",
        "(0.180480, 1.514730, 0.166080)",
        "(0.180557, 1.513122, 0.169171)",
        "(0.180642, 1.509524, 0.175138)",
        "(0.180674, 1.505664, 0.180884)",
        "(0.180912, 1.501557, 0.186319)",
        "(0.181277, 1.497000, 0.191281)",
        "(0.181416, 1.494483, 0.193613)",
        "(0.181695, 1.489182, 0.198239)",
        "(0.181920, 1.483194, 0.202659)",
        "(0.181842, 1.476706, 0.206694)",
        "(0.181580, 1.469857, 0.210250)",
        "(0.181499, 1.466329, 0.211839)",
        "(0.181483, 1.458968, 0.214480)",
        "(0.181442, 1.451302, 0.216509)",
        "(0.181384, 1.443534, 0.218045)",
        "(0.181413, 1.439670, 0.218600)",
        "(0.181518, 1.431954, 0.219423)",
        "(0.181632, 1.424157, 0.219655)",
        "(0.181902, 1.416394, 0.219533)",
        "(0.182020, 1.408482, 0.219128)",
        "(0.182088, 1.400349, 0.218384)",
        "(0.182177, 1.396228, 0.217841)",
        "(0.182166, 1.387870, 0.216544)",
        "(0.182128, 1.379359, 0.214716)",
        "(0.182263, 1.370865, 0.212480)",
        "(0.182364, 1.362335, 0.209738)",
        "(0.182438, 1.358082, 0.208097)",
        "(0.182566, 1.349607, 0.204532)",
        "(0.182912, 1.341345, 0.200747)",
        "(0.183168, 1.333241, 0.197034)",
        "(0.183376, 1.325237, 0.193138)",
        "(0.183465, 1.321256, 0.191093)",
        "(0.183540, 1.313193, 0.186778)",
        "(0.183532, 1.305121, 0.181982)",
        "(0.183516, 1.297235, 0.177097)",
        "(0.183536, 1.289441, 0.172286)",
        "(0.183584, 1.285626, 0.169925)",
        "(0.183887, 1.278453, 0.165442)",
        "(0.184438, 1.271921, 0.161153)",
        "(0.185138, 1.266142, 0.156806)",
        "(0.185910, 1.261002, 0.152023)",
        "(0.186260, 1.258650, 0.149399)",
        "(0.187019, 1.254626, 0.143665)",
        "(0.187864, 1.251492, 0.137670)",
        "(0.188584, 1.249228, 0.131711)",
        "(0.189223, 1.247628, 0.125618)",
        "(0.189478, 1.247054, 0.122472)",
        "(0.189929, 1.246516, 0.115949)",
        "(0.190226, 1.246644, 0.109459)",
        "(0.190383, 1.247367, 0.103024)",
        "(0.190402, 1.248469, 0.096705)",
        "(0.190375, 1.249149, 0.093611)",
        "(0.190286, 1.251019, 0.087682)",
        "(0.190178, 1.253517, 0.082018)",
        "(0.190065, 1.256552, 0.076431)",
        "(0.189897, 1.260003, 0.071035)",
        "(0.189753, 1.261845, 0.068451)",
        "(0.189357, 1.265901, 0.063649)",
        "(0.188716, 1.270425, 0.059336)",
        "(0.187915, 1.275502, 0.055347)",
        "(0.187158, 1.281289, 0.051531)",
        "(0.186800, 1.284397, 0.049635)",
        "(0.186078, 1.291139, 0.045978)",
        "(0.185339, 1.298702, 0.042673)",
        "(0.184446, 1.306904, 0.039742)",
        "(0.183578, 1.315754, 0.037108)",
        "(0.183123, 1.320395, 0.035871)",
        "(0.182205, 1.329894, 0.033524)",
        "(0.181341, 1.339884, 0.031361)",
        "(0.180767, 1.350336, 0.029446)",
        "(0.180135, 1.360823, 0.027729)",
        "(0.179790, 1.366076, 0.026959)",
        "(0.179069, 1.376731, 0.025728)",
        "(0.178477, 1.387474, 0.024974)",
        "(0.177940, 1.398095, 0.024628)",
        "(0.177196, 1.408625, 0.024641)",
        "(0.176834, 1.413846, 0.024771)",
        "(0.176270, 1.424078, 0.025383)",
        "(0.175669, 1.433925, 0.026388)",
        "(0.174777, 1.443285, 0.027705)",
        "(0.173924, 1.452253, 0.029550)",
        "(0.173449, 1.456502, 0.030683)",
        "(0.172583, 1.464567, 0.033323)",
        "(0.171593, 1.472029, 0.036484)",
        "(0.170488, 1.478954, 0.040125)",
        "(0.169476, 1.485216, 0.044201)",
        "(0.169019, 1.488353, 0.046495)",
        "(0.168248, 1.494050, 0.051471)",
        "(0.167529, 1.498953, 0.056894)",
        "(0.166689, 1.503068, 0.062821)",
        "(0.165919, 1.506595, 0.069114)",
        "(0.165539, 1.508167, 0.072399)",
        "(0.164798, 1.510887, 0.079363)",
        "(0.164210, 1.513158, 0.086593)",
        "(0.163728, 1.514803, 0.094126)",
        "(0.163427, 1.515974, 0.101964)",
        "(0.163311, 1.516479, 0.106027)",
        "(0.163026, 1.516770, 0.114420)",
        "(0.162531, 1.516790, 0.122725)",
        "(0.162155, 1.516418, 0.130959)",
        "(0.162043, 1.515690, 0.138870)",
        "(0.162029, 1.515113, 0.142657)",
        "(0.162082, 1.513686, 0.150126)",
        "(0.162314, 1.511803, 0.157625)",
        "(0.162344, 1.509509, 0.165136)",
        "(0.162292, 1.506883, 0.172376)",
        "(0.162342, 1.505378, 0.175925)",
        "(0.162621, 1.501921, 0.182854)",
        "(0.163079, 1.497753, 0.189571)",
        "(0.163572, 1.493017, 0.196422)",
        "(0.164042, 1.487709, 0.203168)",
        "(0.164253, 1.484849, 0.206386)",
        "(0.164701, 1.478557, 0.212231)",
        "(0.165171, 1.471615, 0.217407)",
        "(0.165675, 1.464230, 0.222228)",
        "(0.166209, 1.456361, 0.226517)",
        "(0.166435, 1.452277, 0.228445)",
        "(0.166985, 1.443803, 0.231714)",
        "(0.167648, 1.434984, 0.234119)",
        "(0.168179, 1.425928, 0.235847)",
        "(0.168862, 1.416742, 0.236994)",
        "(0.169242, 1.412090, 0.237385)",
        "(0.169903, 1.402822, 0.237992)",
        "(0.170591, 1.393708, 0.238113)",
        "(0.171214, 1.384655, 0.237453)",
        "(0.171758, 1.375802, 0.236246)",
        "(0.172057, 1.371486, 0.235496)",
        "(0.172619, 1.363143, 0.233654)",
        "(0.173218, 1.355209, 0.231326)",
        "(0.174018, 1.347669, 0.228618)",
        "(0.174879, 1.340459, 0.225487)",
        "(0.175256, 1.336914, 0.223767)",
        "(0.176036, 1.330026, 0.219902)",
        "(0.176674, 1.323370, 0.215526)",
        "(0.177130, 1.316903, 0.210778)",
        "(0.177393, 1.310662, 0.205599)",
        "(0.177513, 1.307700, 0.202835)",
        "(0.177763, 1.302074, 0.197060)",
        "(0.177908, 1.296938, 0.190856)",
        "(0.178000, 1.292140, 0.184376)",
        "(0.178040, 1.287752, 0.177711)",
        "(0.178022, 1.285728, 0.174377)",
        "(0.177958, 1.281735, 0.167863)",
        "(0.177749, 1.277961, 0.161436)",
        "(0.177463, 1.274401, 0.155000)",
        "(0.177211, 1.271185, 0.148370)",
        "(0.177017, 1.269683, 0.144924)",
        "(0.176598, 1.267010, 0.137882)",
        "(0.176230, 1.264972, 0.130671)",
        "(0.175986, 1.263771, 0.123479)",
        "(0.175701, 1.263399, 0.116465)",
        "(0.175563, 1.263453, 0.113001)",
        "(0.175294, 1.264262, 0.106216)",
        "(0.174942, 1.265888, 0.099726)",
        "(0.174602, 1.268203, 0.093491)",
        "(0.174324, 1.271106, 0.087464)",
        "(0.174151, 1.272699, 0.084512)",
        "(0.173699, 1.276281, 0.078898)",
        "(0.173237, 1.280370, 0.073678)",
        "(0.172713, 1.284950, 0.068828)",
        "(0.172119, 1.290057, 0.064387)",
        "(0.171819, 1.292801, 0.062317)",
        "(0.171230, 1.298749, 0.058517)",
        "(0.170489, 1.305012, 0.054966)",
        "(0.169701, 1.311861, 0.051802)",
        "(0.168805, 1.319127, 0.048796)",
        "(0.168303, 1.322908, 0.047378)",
        "(0.167250, 1.330930, 0.044844)",
        "(0.166275, 1.339469, 0.042707)",
        "(0.165216, 1.348341, 0.040869)",
        "(0.164052, 1.357486, 0.039295)",
        "(0.163427, 1.362120, 0.038610)",
        "(0.162385, 1.371718, 0.037642)",
        "(0.161723, 1.381709, 0.037269)",
        "(0.161166, 1.391900, 0.037344)",
        "(0.160828, 1.402348, 0.037917)",
        "(0.160798, 1.407660, 0.038395)",
        "(0.160832, 1.418228, 0.039473)",
        "(0.161130, 1.428728, 0.041062)",
        "(0.161721, 1.439223, 0.043255)",
        "(0.162807, 1.449720, 0.046181)",
        "(0.163452, 1.454917, 0.047881)",
        "(0.164641, 1.465031, 0.051819)",
        "(0.165603, 1.474646, 0.056276)",
        "(0.166784, 1.483696, 0.061713)",
        "(0.168263, 1.492368, 0.067761)",
        "(0.169125, 1.496503, 0.070988)",
        "(0.170588, 1.504008, 0.077873)",
        "(0.171435, 1.510466, 0.085301)",
        "(0.172047, 1.516167, 0.093348)",
        "(0.172555, 1.521026, 0.101923)",
        "(0.172709, 1.523154, 0.106326)",
        "(0.172636, 1.526481, 0.115395)",
        "(0.172287, 1.529005, 0.124735)",
        "(0.171922, 1.530766, 0.134279)",
        "(0.171855, 1.531824, 0.143847)",
        "(0.171943, 1.532107, 0.148550)",
        "(0.172316, 1.531969, 0.157812)",
        "(0.172823, 1.531332, 0.166952)",
        "(0.173434, 1.529890, 0.175847)",
        "(0.174071, 1.527777, 0.184391)",
        "(0.174400, 1.526489, 0.188524)",
        "(0.174931, 1.523353, 0.196523)",
        "(0.175291, 1.519754, 0.204208)",
        "(0.175455, 1.515817, 0.211424)",
        "(0.175756, 1.511517, 0.217865)",
        "(0.176012, 1.509237, 0.220821)",
        "(0.176655, 1.504162, 0.225958)",
        "(0.177326, 1.498777, 0.230780)",
        "(0.177937, 1.492810, 0.235104)",
        "(0.178344, 1.486362, 0.239178)",
        "(0.178509, 1.482984, 0.241138)",
        "(0.178881, 1.476001, 0.244878)",
        "(0.179496, 1.468639, 0.248228)",
        "(0.180097, 1.460856, 0.251124)",
        "(0.180407, 1.452685, 0.253660)",
        "(0.180459, 1.448464, 0.254823)",
        "(0.180449, 1.439717, 0.256901)",
        "(0.180643, 1.430674, 0.258696)",
        "(0.180879, 1.421345, 0.260246)",
        "(0.181000, 1.411902, 0.261544)",
        "(0.181085, 1.407188, 0.262045)",
        "(0.181368, 1.397705, 0.262685)",
        "(0.181665, 1.388112, 0.263033)",
        "(0.182162, 1.378661, 0.263183)",
        "(0.182665, 1.369337, 0.263107)",
        "(0.182947, 1.364714, 0.262953)",
        "(0.183677, 1.355638, 0.262253)",
        "(0.184567, 1.346787, 0.261097)",
        "(0.185268, 1.338080, 0.259299)",
        "(0.185958, 1.329676, 0.256812)",
        "(0.186300, 1.325599, 0.255235)",
        "(0.186843, 1.317530, 0.251682)",
        "(0.187188, 1.309762, 0.247712)",
        "(0.187317, 1.302348, 0.243540)",
        "(0.187338, 1.295187, 0.239045)",
        "(0.187375, 1.291735, 0.236676)",
        "(0.187677, 1.285217, 0.231602)",
        "(0.188018, 1.279185, 0.225942)",
        "(0.188395, 1.273510, 0.219509)",
        "(0.188812, 1.268258, 0.212341)",
        "(0.189032, 1.265788, 0.208547)",
        "(0.189465, 1.261189, 0.200479)",
        "(0.189750, 1.256941, 0.192039)",
        "(0.190172, 1.253248, 0.183766)",
        "(0.190595, 1.250110, 0.175588)",
        "(0.190803, 1.248702, 0.171501)",
        "(0.191334, 1.246439, 0.163318)",
        "(0.191709, 1.244666, 0.155056)",
        "(0.192108, 1.243420, 0.146770)",
        "(0.192308, 1.242700, 0.138394)",
        "(0.192372, 1.242511, 0.134210)",
        "(0.192441, 1.242713, 0.126033)",
        "(0.192494, 1.243663, 0.118080)",
        "(0.192460, 1.245191, 0.110454)",
        "(0.192368, 1.247392, 0.103131)",
        "(0.192258, 1.248701, 0.099559)",
        "(0.191942, 1.251919, 0.092753)",
        "(0.191532, 1.255865, 0.086409)",
        "(0.191067, 1.260427, 0.080521)",
        "(0.190434, 1.265547, 0.075044)",
        "(0.190089, 1.268280, 0.072416)",
        "(0.189324, 1.274246, 0.067537)",
        "(0.188454, 1.280745, 0.063045)",
        "(0.187446, 1.287506, 0.058734)",
        "(0.186211, 1.294605, 0.054783)",
        "(0.185565, 1.298292, 0.053000)",
        "(0.184072, 1.305929, 0.049886)",
        "(0.182685, 1.314124, 0.047459)",
        "(0.181210, 1.322627, 0.045589)",
        "(0.179449, 1.331400, 0.044209)",
        "(0.178592, 1.335922, 0.043718)",
        "(0.176946, 1.345234, 0.043166)",
        "(0.175415, 1.354792, 0.043002)",
        "(0.173980, 1.364516, 0.043176)",
        "(0.172645, 1.374284, 0.043671)",
        "(0.171992, 1.379127, 0.044013)",
        "(0.170820, 1.388779, 0.045014)",
        "(0.169612, 1.398211, 0.046247)",
        "(0.168451, 1.407373, 0.047713)",
        "(0.167334, 1.416410, 0.049760)",
        "(0.166891, 1.420923, 0.051066)",
        "(0.165938, 1.429723, 0.053903)",
        "(0.165073, 1.438202, 0.057330)",
        "(0.164316, 1.446412, 0.061309)",
        "(0.163565, 1.454128, 0.065655)",
        "(0.163221, 1.457860, 0.067975)",
        "(0.162758, 1.464971, 0.073072)",
        "(0.162321, 1.471444, 0.078521)",
        "(0.161766, 1.477365, 0.084133)",
        "(0.161411, 1.482806, 0.090054)",
        "(0.161306, 1.485353, 0.093117)",
        "(0.161194, 1.489985, 0.099559)",
        "(0.161152, 1.494049, 0.106515)",
        "(0.161085, 1.497457, 0.113966)",
        "(0.161011, 1.500342, 0.121734)",
        "(0.161083, 1.501623, 0.125713)",
        "(0.161279, 1.503642, 0.133666)",
        "(0.161625, 1.504969, 0.141535)",
        "(0.162467, 1.505590, 0.149525)",
        "(0.163437, 1.505370, 0.157588)",
        "(0.163945, 1.504936, 0.161682)",
        "(0.164968, 1.503280, 0.170015)",
        "(0.166064, 1.500619, 0.178317)",
        "(0.167217, 1.497060, 0.186265)",
        "(0.168407, 1.492401, 0.193686)",
        "(0.168988, 1.489701, 0.197254)",
        "(0.169951, 1.483373, 0.204208)",
        "(0.170758, 1.476009, 0.210988)",
        "(0.171554, 1.467969, 0.217377)",
        "(0.172530, 1.459299, 0.223294)",
        "(0.172963, 1.454795, 0.226132)",
        "(0.173703, 1.445400, 0.231414)",
        "(0.174319, 1.435718, 0.235887)",
        "(0.175002, 1.425856, 0.239563)",
        "(0.175853, 1.415853, 0.242520)",
        "(0.176174, 1.410816, 0.243841)",
        "(0.176552, 1.400826, 0.246139)",
        "(0.176991, 1.391133, 0.247896)",
        "(0.177447, 1.381705, 0.248787)",
        "(0.177823, 1.372567, 0.248873)",
        "(0.177981, 1.368113, 0.248745)",
        "(0.178286, 1.359489, 0.248039)",
        "(0.178448, 1.351099, 0.246769)",
        "(0.178700, 1.343195, 0.245239)",
        "(0.178959, 1.334819, 0.243189)",
        "(0.179127, 1.330755, 0.242028)",
        "(0.179547, 1.322842, 0.239440)",
        "(0.179874, 1.315148, 0.236528)",
        "(0.180104, 1.307597, 0.233364)",
        "(0.180260, 1.300184, 0.229773)",
        "(0.180350, 1.296505, 0.227702)",
        "(0.180461, 1.289221, 0.223257)",
        "(0.180565, 1.282192, 0.218398)",
        "(0.180806, 1.275585, 0.213472)",
        "(0.181104, 1.269422, 0.208472)",
        "(0.181282, 1.266510, 0.205934)",
        "(0.181742, 1.261133, 0.200691)",
        "(0.182235, 1.256187, 0.195122)",
        "(0.182722, 1.251610, 0.189378)",
        "(0.183215, 1.247404, 0.183579)",
        "(0.183517, 1.245532, 0.180634)",
        "(0.184201, 1.242161, 0.174678)",
        "(0.184942, 1.239382, 0.168633)",
        "(0.185786, 1.237226, 0.162569)",
        "(0.186638, 1.235613, 0.156225)",
        "(0.187015, 1.234972, 0.152834)",
        "(0.187719, 1.233914, 0.145780)",
        "(0.188195, 1.233318, 0.138395)",
        "(0.188486, 1.233261, 0.130897)",
        "(0.188593, 1.233852, 0.123301)",
        "(0.188613, 1.234497, 0.119465)",
        "(0.188534, 1.236215, 0.111818)",
        "(0.188370, 1.238653, 0.104395)",
        "(0.188146, 1.241829, 0.097270)",
        "(0.187779, 1.245548, 0.090490)",
        "(0.187551, 1.247674, 0.087269)",
        "(0.187069, 1.252257, 0.081012)",
        "(0.186522, 1.257619, 0.075156)",
        "(0.185983, 1.263517, 0.069616)",
        "(0.185334, 1.269867, 0.064439)",
        "(0.184963, 1.273261, 0.062033)",
        "(0.184125, 1.280315, 0.057503)",
        "(0.183159, 1.287944, 0.053420)",
        "(0.182173, 1.296020, 0.049740)",
        "(0.181194, 1.304574, 0.046513)",
        "(0.180667, 1.308961, 0.045034)",
        "(0.179518, 1.318023, 0.042448)",
        "(0.178258, 1.327415, 0.040386)",
        "(0.176981, 1.336979, 0.038686)",
        "(0.175766, 1.346704, 0.037426)",
        "(0.175197, 1.351610, 0.036931)",
        "(0.173974, 1.361452, 0.036217)",
        "(0.172662, 1.371293, 0.035998)",
        "(0.171307, 1.380990, 0.036144)",
        "(0.170269, 1.390551, 0.036666)",
        "(0.169886, 1.395283, 0.037157)",
        "(0.168901, 1.404531, 0.038358)",
        "(0.167899, 1.413400, 0.040114)",
        "(0.166843, 1.421932, 0.042418)",
        "(0.166043, 1.430077, 0.045515)",
        "(0.165830, 1.433964, 0.047408)",
        "(0.165205, 1.441101, 0.051443)",
        "(0.164530, 1.447354, 0.056087)",
        "(0.163971, 1.452859, 0.061570)",
        "(0.163556, 1.457733, 0.068046)",
        "(0.163258, 1.459878, 0.071599)",
        "(0.162618, 1.463830, 0.079124)",
        "(0.161963, 1.467201, 0.087485)",
        "(0.161339, 1.470281, 0.096317)",
        "(0.160799, 1.472992, 0.105394)",
        "(0.160608, 1.474174, 0.110033)",
        "(0.160413, 1.476315, 0.119465)",
        "(0.160444, 1.477845, 0.129131)",
        "(0.160457, 1.478871, 0.138928)",
        "(0.160761, 1.479367, 0.148805)",
        "(0.161052, 1.479334, 0.153746)",
        "(0.161709, 1.478894, 0.163722)",
        "(0.162395, 1.477878, 0.173949)",
        "(0.163153, 1.476327, 0.184202)",
        "(0.164039, 1.474265, 0.194222)",
        "(0.164580, 1.473072, 0.199045)",
        "(0.165908, 1.470115, 0.208162)",
        "(0.167325, 1.466281, 0.216710)",
        "(0.168730, 1.461447, 0.225079)",
        "(0.170177, 1.456003, 0.233363)",
        "(0.171011, 1.453043, 0.237322)",
        "(0.172860, 1.446890, 0.244795)",
        "(0.175095, 1.439838, 0.250900)",
        "(0.176992, 1.432246, 0.256097)",
        "(0.178757, 1.424389, 0.260491)",
        "(0.179600, 1.420380, 0.262330)",
        "(0.181164, 1.412110, 0.265145)",
        "(0.182452, 1.403455, 0.266686)",
        "(0.183488, 1.394534, 0.267299)",
        "(0.184246, 1.385538, 0.267258)",
        "(0.184633, 1.381066, 0.266917)",
        "(0.185381, 1.372072, 0.265684)",
        "(0.185964, 1.363149, 0.263706)",
        "(0.186328, 1.354323, 0.261120)",
        "(0.186427, 1.349986, 0.259452)",
        "(0.186737, 1.337052, 0.254172)",
        "(0.186840, 1.332961, 0.251352)",
        "(0.187081, 1.324860, 0.246386)",
        "(0.187213, 1.316970, 0.240755)",
        "(0.187392, 1.309356, 0.234554)",
        "(0.187445, 1.305613, 0.231254)",
        "(0.187609, 1.298208, 0.224379)",
        "(0.187682, 1.291011, 0.217339)",
        "(0.187669, 1.284118, 0.210229)",
        "(0.187694, 1.277552, 0.202776)",
        "(0.187789, 1.274446, 0.198963)",
        "(0.188083, 1.268770, 0.191065)",
        "(0.188336, 1.263555, 0.182936)",
        "(0.188613, 1.258867, 0.174844)",
        "(0.188807, 1.254704, 0.166963)",
        "(0.188874, 1.252813, 0.163059)",
        "(0.188935, 1.249287, 0.155163)",
        "(0.189065, 1.246632, 0.147357)",
        "(0.189147, 1.244632, 0.139577)",
        "(0.189281, 1.243430, 0.131912)",
        "(0.189368, 1.243143, 0.128137)",
        "(0.189552, 1.243346, 0.120822)",
        "(0.189692, 1.244276, 0.113780)",
        "(0.189803, 1.246076, 0.106988)",
        "(0.189809, 1.248574, 0.100412)",
        "(0.189755, 1.250071, 0.097239)",
        "(0.189614, 1.253430, 0.091125)",
        "(0.189415, 1.257465, 0.085479)",
        "(0.189129, 1.261835, 0.080183)",
        "(0.188727, 1.266691, 0.075351)",
        "(0.188483, 1.269281, 0.073098)",
        "(0.187959, 1.274642, 0.068727)",
        "(0.187331, 1.280298, 0.064694)",
        "(0.186685, 1.286141, 0.060847)",
        "(0.186093, 1.292161, 0.057258)",
        "(0.185749, 1.295253, 0.055639)",
        "(0.184855, 1.301487, 0.052586)",
        "(0.183739, 1.307818, 0.049891)",
        "(0.182670, 1.314405, 0.047515)",
        "(0.181549, 1.321219, 0.045382)",
        "(0.180972, 1.324699, 0.044368)",
        "(0.179923, 1.331806, 0.042420)",
        "(0.178818, 1.339143, 0.040614)",
        "(0.177551, 1.346634, 0.038911)",
        "(0.176406, 1.354453, 0.037447)",
        "(0.175839, 1.358489, 0.036854)",
        "(0.174671, 1.366694, 0.035897)",
        "(0.173467, 1.375145, 0.035318)",
        "(0.172605, 1.383772, 0.034984)",
        "(0.171850, 1.392460, 0.034947)",
        "(0.171405, 1.396808, 0.034990)",
        "(0.170524, 1.405626, 0.035463)",
        "(0.169839, 1.414544, 0.036363)",
        "(0.169332, 1.423487, 0.037708)",
        "(0.168680, 1.432320, 0.039635)",
        "(0.168347, 1.436748, 0.040903)",
        "(0.167725, 1.445550, 0.043831)",
        "(0.167284, 1.454142, 0.047331)",
        "(0.166799, 1.462395, 0.051297)",
        "(0.166486, 1.470359, 0.055830)",
        "(0.166305, 1.474199, 0.058266)",
        "(0.165942, 1.481466, 0.063552)",
        "(0.165844, 1.488162, 0.069378)",
        "(0.165813, 1.494280, 0.075486)",
        "(0.165894, 1.499810, 0.082078)",
        "(0.165949, 1.502416, 0.085575)",
        "(0.166122, 1.507114, 0.093030)",
        "(0.166348, 1.511016, 0.101051)",
        "(0.166503, 1.514209, 0.109608)",
        "(0.166510, 1.516600, 0.118653)",
        "(0.166476, 1.517506, 0.123275)",
        "(0.166484, 1.518628, 0.132908)",
        "(0.166566, 1.518980, 0.142822)",
        "(0.166802, 1.518780, 0.152608)",
        "(0.167375, 1.518020, 0.162302)",
        "(0.167769, 1.517469, 0.167099)",
        "(0.168687, 1.515854, 0.176545)",
        "(0.169672, 1.513554, 0.185925)",
        "(0.170652, 1.510810, 0.195256)",
        "(0.171558, 1.507570, 0.204230)",
        "(0.172045, 1.505781, 0.208511)",
        "(0.172958, 1.501740, 0.216471)",
        "(0.173916, 1.497224, 0.223805)",
        "(0.174877, 1.492280, 0.230696)",
        "(0.175807, 1.486790, 0.237000)",
        "(0.176274, 1.483845, 0.239920)",
        "(0.177139, 1.477753, 0.245449)",
        "(0.178094, 1.471163, 0.250228)",
        "(0.178890, 1.464106, 0.254393)",
        "(0.179552, 1.456583, 0.257935)",
        "(0.179854, 1.452715, 0.259518)",
        "(0.180461, 1.444642, 0.261933)",
        "(0.181134, 1.436314, 0.263535)",
        "(0.181834, 1.427632, 0.264347)",
        "(0.182499, 1.418733, 0.264598)",
        "(0.182741, 1.414228, 0.264582)",
        "(0.183212, 1.405137, 0.264056)",
        "(0.183542, 1.395987, 0.263062)",
        "(0.183807, 1.386788, 0.261550)",
        "(0.184050, 1.377627, 0.259615)",
        "(0.184237, 1.373127, 0.258444)",
        "(0.184625, 1.364285, 0.255746)",
        "(0.184905, 1.355673, 0.252456)",
        "(0.185087, 1.347310, 0.248667)",
        "(0.185536, 1.339421, 0.244209)",
        "(0.185778, 1.335585, 0.241703)",
        "(0.186293, 1.328191, 0.235848)",
        "(0.186810, 1.321026, 0.229143)",
        "(0.187310, 1.314272, 0.222269)",
        "(0.187759, 1.307756, 0.215384)",
        "(0.188001, 1.304590, 0.211905)",
        "(0.188517, 1.298369, 0.204752)",
        "(0.188975, 1.292261, 0.196969)",
        "(0.189258, 1.286265, 0.188623)",
        "(0.189598, 1.280669, 0.179972)",
        "(0.189734, 1.278009, 0.175554)",
        "(0.190003, 1.272977, 0.166704)",
        "(0.190242, 1.268668, 0.157669)",
        "(0.190427, 1.264947, 0.148298)",
        "(0.190709, 1.262101, 0.138786)",
        "(0.190874, 1.261095, 0.134069)",
        "(0.191140, 1.259453, 0.124825)",
        "(0.191311, 1.258811, 0.115856)",
        "(0.191399, 1.258958, 0.107102)",
        "(0.191524, 1.260126, 0.098597)",
        "(0.191564, 1.261009, 0.094456)",
        "(0.191686, 1.263639, 0.086557)",
        "(0.191743, 1.267199, 0.079147)",
        "(0.191626, 1.271243, 0.072174)",
        "(0.191241, 1.275887, 0.065797)",
        "(0.190988, 1.278491, 0.062850)",
        "(0.190391, 1.284078, 0.057381)",
        "(0.189596, 1.290468, 0.052841)",
        "(0.188601, 1.297297, 0.048968)",
        "(0.187465, 1.304704, 0.045872)",
        "(0.186789, 1.308575, 0.044563)",
        "(0.185440, 1.316629, 0.042220)",
        "(0.184176, 1.325244, 0.040597)",
        "(0.183065, 1.334312, 0.039661)",
        "(0.181778, 1.343753, 0.039414)",
        "(0.181104, 1.348593, 0.039552)",
        "(0.179744, 1.358318, 0.040047)",
        "(0.178454, 1.368235, 0.041248)",
        "(0.177235, 1.378095, 0.042850)",
        "(0.176031, 1.387763, 0.044704)",
        "(0.175406, 1.392458, 0.045749)",
        "(0.174764, 1.401963, 0.048362)",
        "(0.174326, 1.411298, 0.051431)",
        "(0.173537, 1.420129, 0.054610)",
        "(0.172670, 1.428751, 0.058369)",
        "(0.172320, 1.432943, 0.060514)",
        "(0.172053, 1.441166, 0.065289)",
        "(0.171791, 1.448987, 0.070591)",
        "(0.171275, 1.456329, 0.076356)",
        "(0.170803, 1.463202, 0.082660)",
        "(0.170667, 1.466411, 0.086043)",
        "(0.170433, 1.472455, 0.093133)",
        "(0.170270, 1.477887, 0.100618)",
        "(0.170156, 1.482720, 0.108358)",
        "(0.170270, 1.486973, 0.116123)",
        "(0.170388, 1.488790, 0.119993)",
        "(0.170674, 1.492242, 0.127616)",
        "(0.171119, 1.495098, 0.135211)",
        "(0.171926, 1.497392, 0.142845)",
        "(0.173017, 1.499035, 0.150486)",
        "(0.173545, 1.499546, 0.154359)",
        "(0.174521, 1.500168, 0.162201)",
        "(0.175288, 1.500228, 0.170005)",
        "(0.175823, 1.499564, 0.177584)",
        "(0.176363, 1.498286, 0.184957)",
        "(0.176636, 1.497377, 0.188533)",
        "(0.177161, 1.495228, 0.195507)",
        "(0.177511, 1.492491, 0.202137)",
        "(0.177780, 1.489530, 0.208316)",
        "(0.178205, 1.486256, 0.213743)",
        "(0.178414, 1.484606, 0.215975)",
        "(0.178945, 1.480682, 0.220282)",
        "(0.179311, 1.476216, 0.224207)",
        "(0.179378, 1.471438, 0.227819)",
        "(0.179365, 1.466327, 0.230822)",
        "(0.179303, 1.463603, 0.232039)",
        "(0.178975, 1.457925, 0.234243)",
        "(0.178526, 1.451857, 0.235963)",
        "(0.177978, 1.445625, 0.237398)",
        "(0.177477, 1.439164, 0.238339)",
        "(0.177248, 1.435829, 0.238572)",
        "(0.176794, 1.429032, 0.238824)",
        "(0.176155, 1.421960, 0.238789)",
        "(0.175406, 1.414621, 0.238518)",
        "(0.174490, 1.407022, 0.238039)",
        "(0.174079, 1.403151, 0.237740)",
        "(0.173420, 1.395296, 0.236997)",
        "(0.172968, 1.387208, 0.236020)",
        "(0.172804, 1.379045, 0.234927)",
        "(0.173026, 1.370880, 0.233773)",
        "(0.173195, 1.366714, 0.233072)",
        "(0.173614, 1.358232, 0.231478)",
        "(0.174310, 1.349535, 0.229763)",
        "(0.174901, 1.340460, 0.227822)",
        "(0.175619, 1.331318, 0.225435)",
        "(0.176095, 1.326786, 0.223928)",
        "(0.177307, 1.317969, 0.220375)",
        "(0.178668, 1.309427, 0.216218)",
        "(0.180161, 1.301204, 0.211716)",
        "(0.181673, 1.293332, 0.207245)",
        "(0.182514, 1.289509, 0.204990)",
        "(0.184338, 1.281999, 0.200281)",
        "(0.186435, 1.274829, 0.195142)",
        "(0.188529, 1.267888, 0.189372)",
        "(0.190473, 1.261179, 0.182997)",
        "(0.191285, 1.257976, 0.179587)",
        "(0.192609, 1.251912, 0.172505)",
        "(0.193682, 1.246631, 0.165040)",
        "(0.194514, 1.242414, 0.157275)",
        "(0.195247, 1.239434, 0.149323)",
        "(0.195533, 1.238469, 0.145289)",
        "(0.196031, 1.237364, 0.137255)",
        "(0.196309, 1.237428, 0.129353)",
        "(0.196491, 1.238702, 0.121692)",
        "(0.196520, 1.240935, 0.114149)",
        "(0.196491, 1.242295, 0.110376)",
        "(0.196388, 1.245713, 0.102949)",
        "(0.196198, 1.249982, 0.095934)",
        "(0.195892, 1.254894, 0.089427)",
        "(0.195534, 1.260352, 0.083207)",
        "(0.195384, 1.263302, 0.080186)",
        "(0.195124, 1.269513, 0.074371)",
        "(0.194830, 1.276360, 0.069230)",
        "(0.194274, 1.283444, 0.064609)",
        "(0.193402, 1.290681, 0.060500)",
        "(0.192881, 1.294366, 0.058666)",
        "(0.191716, 1.301746, 0.055191)",
        "(0.190560, 1.309321, 0.052137)",
        "(0.189420, 1.316926, 0.049344)",
        "(0.188332, 1.324495, 0.046842)",
        "(0.187759, 1.328209, 0.045685)",
        "(0.186606, 1.335642, 0.043662)",
        "(0.185308, 1.343001, 0.041970)",
        "(0.184105, 1.350340, 0.040524)",
        "(0.182958, 1.357597, 0.039313)",
        "(0.182348, 1.361179, 0.038790)",
        "(0.181081, 1.368267, 0.037824)",
        "(0.179862, 1.375265, 0.037036)",
        "(0.178588, 1.382162, 0.036429)",
        "(0.177350, 1.389141, 0.036132)",
        "(0.176746, 1.392666, 0.036117)",
        "(0.175477, 1.399764, 0.036302)",
        "(0.174356, 1.407044, 0.036980)",
        "(0.173320, 1.414473, 0.038017)",
        "(0.172255, 1.422012, 0.039344)",
        "(0.171709, 1.425807, 0.040176)",
        "(0.170724, 1.433404, 0.042130)",
        "(0.169860, 1.440978, 0.044492)",
        "(0.169002, 1.448461, 0.047338)",
        "(0.168264, 1.455819, 0.050694)",
        "(0.167932, 1.459408, 0.052579)",
        "(0.167297, 1.466344, 0.056698)",
        "(0.166646, 1.473025, 0.061427)",
        "(0.166067, 1.479340, 0.066605)",
        "(0.165767, 1.485114, 0.072246)",
        "(0.165728, 1.487797, 0.075304)",
        "(0.165432, 1.492677, 0.081659)",
        "(0.165101, 1.496992, 0.088475)",
        "(0.164801, 1.500705, 0.095703)",
        "(0.164468, 1.503720, 0.103243)",
        "(0.164282, 1.504907, 0.107122)",
        "(0.164004, 1.506881, 0.115123)",
        "(0.163953, 1.508162, 0.123427)",
        "(0.164102, 1.508687, 0.131905)",
        "(0.164376, 1.508484, 0.140660)",
        "(0.164639, 1.508052, 0.145143)",
        "(0.165168, 1.506588, 0.154197)",
        "(0.165629, 1.504300, 0.163238)",
        "(0.166123, 1.501240, 0.172124)",
        "(0.166779, 1.497411, 0.180688)",
        "(0.166956, 1.495104, 0.184797)",
        "(0.167062, 1.489982, 0.192888)",
        "(0.167063, 1.484318, 0.201052)",
        "(0.167263, 1.478310, 0.209050)",
        "(0.167716, 1.471863, 0.216548)",
        "(0.167967, 1.468419, 0.220029)",
        "(0.168402, 1.461118, 0.226594)",
        "(0.168640, 1.453339, 0.232625)",
        "(0.168767, 1.445132, 0.238034)",
        "(0.168961, 1.436514, 0.242695)",
        "(0.169064, 1.432021, 0.244714)",
        "(0.169084, 1.422742, 0.248371)",
        "(0.169117, 1.413297, 0.251253)",
        "(0.169172, 1.403837, 0.253147)",
        "(0.169340, 1.394454, 0.253880)",
        "(0.169503, 1.389812, 0.253847)",
        "(0.169877, 1.380519, 0.253361)",
        "(0.170159, 1.371075, 0.252401)",
        "(0.170473, 1.361708, 0.251053)",
        "(0.170848, 1.352357, 0.249036)",
        "(0.171091, 1.347688, 0.247743)",
        "(0.171461, 1.338288, 0.244870)",
        "(0.171797, 1.328866, 0.241714)",
        "(0.172092, 1.319487, 0.238275)",
        "(0.172572, 1.310356, 0.234435)",
        "(0.172915, 1.305913, 0.232298)",
        "(0.173543, 1.297139, 0.227468)",
        "(0.174290, 1.288637, 0.222028)",
        "(0.175077, 1.280451, 0.216305)",
        "(0.175966, 1.272709, 0.210312)",
        "(0.176433, 1.269064, 0.207084)",
        "(0.177426, 1.262194, 0.200084)",
        "(0.178283, 1.255838, 0.192428)",
        "(0.179117, 1.250169, 0.184500)",
        "(0.179858, 1.245261, 0.176411)",
        "(0.180222, 1.243137, 0.172267)",
        "(0.180880, 1.239488, 0.163817)",
        "(0.181485, 1.236917, 0.155147)",
        "(0.182063, 1.235506, 0.146292)",
        "(0.182443, 1.235170, 0.137458)",
        "(0.182567, 1.235363, 0.133159)",
        "(0.182541, 1.236739, 0.124895)",
        "(0.182301, 1.239012, 0.116800)",
        "(0.181978, 1.242326, 0.108893)",
        "(0.181591, 1.246554, 0.101198)",
        "(0.181363, 1.249030, 0.097468)",
        "(0.180967, 1.254544, 0.090249)",
        "(0.180474, 1.260819, 0.083450)",
        "(0.179879, 1.267780, 0.077217)",
        "(0.179160, 1.275400, 0.071552)",
        "(0.178737, 1.279501, 0.068893)",
        "(0.177777, 1.287980, 0.063672)",
        "(0.176794, 1.296862, 0.058740)",
        "(0.175683, 1.306204, 0.054238)",
        "(0.174474, 1.315935, 0.050213)",
        "(0.173802, 1.320898, 0.048405)",
        "(0.172596, 1.330994, 0.045155)",
        "(0.171406, 1.341146, 0.042285)",
        "(0.170009, 1.351097, 0.039583)",
        "(0.168659, 1.360966, 0.037300)",
        "(0.168121, 1.365901, 0.036376)",
        "(0.166867, 1.375537, 0.034618)",
        "(0.165469, 1.384953, 0.033190)",
        "(0.164002, 1.394173, 0.032237)",
        "(0.162732, 1.403177, 0.031751)",
        "(0.162180, 1.407614, 0.031722)",
        "(0.161091, 1.416373, 0.031892)",
        "(0.160092, 1.424963, 0.032488)",
        "(0.159287, 1.433415, 0.033482)",
        "(0.158787, 1.441715, 0.034914)",
        "(0.158552, 1.445771, 0.035798)",
        "(0.158031, 1.453639, 0.037912)",
        "(0.157672, 1.461244, 0.040792)",
        "(0.157515, 1.468538, 0.044488)",
        "(0.157533, 1.475506, 0.048941)",
        "(0.157525, 1.478804, 0.051459)",
        "(0.157518, 1.485111, 0.056899)",
        "(0.157695, 1.490946, 0.062999)",
        "(0.157807, 1.496087, 0.069650)",
        "(0.157910, 1.500647, 0.077024)",
        "(0.158020, 1.502662, 0.081005)",
        "(0.158213, 1.506181, 0.089167)",
        "(0.158332, 1.508993, 0.097721)",
        "(0.158538, 1.510991, 0.106677)"
    ],
    "leftHandPositions": [
        "(0.347205, 1.329322, -0.105300)",
        "(0.347387, 1.328885, -0.104890)",
        "(0.347576, 1.328686, -0.104678)",
        "(0.347644, 1.328749, -0.104712)",
        "(0.347609, 1.328840, -0.104749)",
        "(0.347495, 1.329049, -0.104873)",
        "(0.347407, 1.329226, -0.104988)",
        "(0.347205, 1.329528, -0.105196)",
        "(0.346915, 1.329968, -0.105494)",
        "(0.346676, 1.330472, -0.105839)",
        "(0.346477, 1.330976, -0.106172)",
        "(0.346340, 1.331442, -0.106475)",
        "(0.346274, 1.331616, -0.106598)",
        "(0.346173, 1.332260, -0.106963)",
        "(0.346257, 1.333024, -0.107297)",
        "(0.346325, 1.333974, -0.107588)",
        "(0.346174, 1.334999, -0.107706)",
        "(0.346076, 1.335534, -0.107769)",
        "(0.345829, 1.336749, -0.107926)",
        "(0.345529, 1.338249, -0.108118)",
        "(0.345345, 1.340203, -0.108433)",
        "(0.344933, 1.342845, -0.108919)",
        "(0.344655, 1.344339, -0.109185)",
        "(0.344168, 1.347722, -0.109681)",
        "(0.343773, 1.351336, -0.110062)",
        "(0.343515, 1.355004, -0.110222)",
        "(0.343332, 1.358581, -0.110072)",
        "(0.343185, 1.360273, -0.109942)",
        "(0.342454, 1.363305, -0.109582)",
        "(0.341265, 1.365703, -0.109205)",
        "(0.339753, 1.367408, -0.108780)",
        "(0.338104, 1.368514, -0.108501)",
        "(0.337248, 1.369015, -0.108386)",
        "(0.335702, 1.369872, -0.108254)",
        "(0.334326, 1.370658, -0.108171)",
        "(0.332684, 1.371426, -0.108146)",
        "(0.330597, 1.372430, -0.108523)",
        "(0.329439, 1.373073, -0.108850)",
        "(0.327180, 1.374683, -0.109727)",
        "(0.325115, 1.376577, -0.110599)",
        "(0.322836, 1.378807, -0.111503)",
        "(0.320514, 1.381440, -0.112843)",
        "(0.319360, 1.382848, -0.113641)",
        "(0.316900, 1.385709, -0.115354)",
        "(0.314133, 1.388479, -0.116761)",
        "(0.311378, 1.391360, -0.117870)",
        "(0.309135, 1.394420, -0.118864)",
        "(0.308127, 1.395902, -0.119299)",
        "(0.306091, 1.398559, -0.119814)",
        "(0.303839, 1.400513, -0.119808)",
        "(0.301030, 1.401663, -0.119402)",
        "(0.298029, 1.402266, -0.118832)",
        "(0.296681, 1.402367, -0.118534)",
        "(0.294135, 1.401927, -0.117822)",
        "(0.291333, 1.400885, -0.116844)",
        "(0.288639, 1.399586, -0.115793)",
        "(0.286269, 1.398388, -0.114834)",
        "(0.285262, 1.397874, -0.114403)",
        "(0.283600, 1.396878, -0.113627)",
        "(0.282227, 1.396031, -0.112860)",
        "(0.281172, 1.395587, -0.112258)",
        "(0.280422, 1.395482, -0.111782)",
        "(0.280086, 1.395520, -0.111521)",
        "(0.279598, 1.395884, -0.111036)",
        "(0.279328, 1.396502, -0.110680)",
        "(0.279044, 1.397278, -0.110323)",
        "(0.278695, 1.398163, -0.110052)",
        "(0.278502, 1.398623, -0.109992)",
        "(0.278000, 1.399587, -0.109957)",
        "(0.277362, 1.400598, -0.110027)",
        "(0.276811, 1.401715, -0.110258)",
        "(0.276210, 1.402826, -0.110499)",
        "(0.275898, 1.403355, -0.110634)",
        "(0.275158, 1.404417, -0.111034)",
        "(0.274530, 1.405056, -0.111295)",
        "(0.273464, 1.406118, -0.111666)",
        "(0.272465, 1.407425, -0.112063)",
        "(0.272116, 1.407998, -0.112201)",
        "(0.271481, 1.409181, -0.112427)",
        "(0.270888, 1.410448, -0.112637)",
        "(0.270371, 1.411630, -0.112794)",
        "(0.269861, 1.412675, -0.112824)",
        "(0.269605, 1.413159, -0.112816)",
        "(0.269054, 1.413943, -0.112651)",
        "(0.268498, 1.414939, -0.112386)",
        "(0.267991, 1.415807, -0.112065)",
        "(0.267677, 1.416193, -0.111858)",
        "(0.267034, 1.417013, -0.111376)",
        "(0.266433, 1.417956, -0.110925)",
        "(0.265582, 1.419153, -0.110283)",
        "(0.264614, 1.420721, -0.109527)",
        "(0.263650, 1.422855, -0.108737)",
        "(0.263157, 1.424092, -0.108301)",
        "(0.262117, 1.427058, -0.107410)",
        "(0.261013, 1.430718, -0.106571)",
        "(0.259495, 1.434761, -0.105663)",
        "(0.258732, 1.436841, -0.105244)",
        "(0.257507, 1.441329, -0.104817)",
        "(0.256354, 1.446318, -0.104929)",
        "(0.254764, 1.451550, -0.105290)",
        "(0.253166, 1.456817, -0.105959)",
        "(0.252560, 1.459402, -0.106440)",
        "(0.251394, 1.464457, -0.107623)",
        "(0.249912, 1.469320, -0.108809)",
        "(0.248278, 1.474009, -0.110212)",
        "(0.247080, 1.478539, -0.111951)",
        "(0.246511, 1.480697, -0.112973)",
        "(0.245016, 1.484983, -0.115228)",
        "(0.243439, 1.489284, -0.118120)",
        "(0.241989, 1.493602, -0.121393)",
        "(0.240691, 1.497846, -0.125001)",
        "(0.240120, 1.499885, -0.126818)",
        "(0.239038, 1.503880, -0.130544)",
        "(0.238011, 1.507669, -0.134319)",
        "(0.237141, 1.511215, -0.138045)",
        "(0.236333, 1.514582, -0.141585)",
        "(0.235901, 1.516164, -0.143291)",
        "(0.235120, 1.519022, -0.146658)",
        "(0.234442, 1.521682, -0.149975)",
        "(0.233741, 1.524103, -0.153095)",
        "(0.232928, 1.526259, -0.155959)",
        "(0.232533, 1.527272, -0.157350)",
        "(0.232119, 1.529053, -0.160013)",
        "(0.231897, 1.530602, -0.162660)",
        "(0.231437, 1.532063, -0.165287)",
        "(0.231083, 1.533285, -0.167832)",
        "(0.230973, 1.533798, -0.169102)",
        "(0.230925, 1.534561, -0.171480)",
        "(0.230866, 1.535211, -0.173618)",
        "(0.230782, 1.535602, -0.175398)",
        "(0.230838, 1.535782, -0.177046)",
        "(0.230828, 1.535765, -0.177793)",
        "(0.230657, 1.535731, -0.179226)",
        "(0.230434, 1.535466, -0.180452)",
        "(0.230158, 1.535114, -0.181760)",
        "(0.229890, 1.534828, -0.183493)",
        "(0.229726, 1.534674, -0.184412)",
        "(0.229331, 1.534226, -0.186421)",
        "(0.228841, 1.533655, -0.188704)",
        "(0.228515, 1.533009, -0.191487)",
        "(0.228229, 1.532108, -0.194524)",
        "(0.228121, 1.531583, -0.196098)",
        "(0.227951, 1.530407, -0.199452)",
        "(0.227724, 1.529213, -0.203150)",
        "(0.227512, 1.527934, -0.206996)",
        "(0.227340, 1.526553, -0.210975)",
        "(0.227301, 1.525851, -0.213016)",
        "(0.227168, 1.524337, -0.217118)",
        "(0.227105, 1.522748, -0.221250)",
        "(0.227106, 1.521103, -0.225437)",
        "(0.227157, 1.519428, -0.229601)",
        "(0.227218, 1.518591, -0.231644)",
        "(0.227315, 1.516836, -0.235572)",
        "(0.227450, 1.515057, -0.239181)",
        "(0.227736, 1.513172, -0.242471)",
        "(0.228033, 1.511204, -0.245510)",
        "(0.228246, 1.510167, -0.246923)",
        "(0.228661, 1.507916, -0.249450)",
        "(0.228826, 1.505519, -0.251660)",
        "(0.228794, 1.502872, -0.253550)",
        "(0.228903, 1.499955, -0.255120)",
        "(0.229023, 1.498383, -0.255786)",
        "(0.228995, 1.495074, -0.256983)",
        "(0.228768, 1.491625, -0.258130)",
        "(0.228695, 1.488035, -0.259288)",
        "(0.228647, 1.484252, -0.260422)",
        "(0.228542, 1.482312, -0.260985)",
        "(0.228257, 1.478407, -0.262164)",
        "(0.228147, 1.474404, -0.263370)",
        "(0.228123, 1.470194, -0.264491)",
        "(0.228087, 1.465657, -0.265523)",
        "(0.228084, 1.463247, -0.266036)",
        "(0.228151, 1.458231, -0.267171)",
        "(0.228208, 1.452731, -0.268437)",
        "(0.228423, 1.446638, -0.269651)",
        "(0.228872, 1.440038, -0.270604)",
        "(0.229144, 1.436513, -0.270959)",
        "(0.229585, 1.429008, -0.271558)",
        "(0.229862, 1.421167, -0.272203)",
        "(0.230291, 1.412920, -0.272775)",
        "(0.230644, 1.404366, -0.273207)",
        "(0.231098, 1.395657, -0.273458)",
        "(0.231361, 1.391297, -0.273560)",
        "(0.231930, 1.382470, -0.273530)",
        "(0.232581, 1.373608, -0.273097)",
        "(0.233119, 1.364866, -0.272427)",
        "(0.233474, 1.360598, -0.271872)",
        "(0.234232, 1.352149, -0.270448)",
        "(0.235010, 1.344164, -0.268341)",
        "(0.236106, 1.336440, -0.265742)",
        "(0.237494, 1.329420, -0.262777)",
        "(0.238219, 1.325964, -0.261021)",
        "(0.239390, 1.319188, -0.256945)",
        "(0.240504, 1.312546, -0.252707)",
        "(0.241590, 1.306357, -0.248113)",
        "(0.242393, 1.300525, -0.243272)",
        "(0.242738, 1.297793, -0.240869)",
        "(0.243593, 1.292962, -0.236212)",
        "(0.244724, 1.288818, -0.231370)",
        "(0.246016, 1.285036, -0.225369)",
        "(0.247055, 1.281286, -0.218790)",
        "(0.247998, 1.278061, -0.212750)",
        "(0.248480, 1.276672, -0.209980)",
        "(0.249316, 1.273945, -0.204421)",
        "(0.249844, 1.271299, -0.198440)",
        "(0.250219, 1.268681, -0.192363)",
        "(0.250428, 1.267360, -0.189407)",
        "(0.250755, 1.265083, -0.183940)",
        "(0.250818, 1.263199, -0.178949)",
        "(0.250995, 1.261740, -0.174077)",
        "(0.251182, 1.260554, -0.169099)",
        "(0.251239, 1.260123, -0.166647)",
        "(0.251492, 1.259644, -0.161932)",
        "(0.251866, 1.259691, -0.157382)",
        "(0.252144, 1.259878, -0.152889)",
        "(0.252184, 1.260278, -0.148470)",
        "(0.252203, 1.260532, -0.146265)",
        "(0.252143, 1.261306, -0.142144)",
        "(0.252013, 1.262402, -0.138399)",
        "(0.251924, 1.263731, -0.134863)",
        "(0.251640, 1.265106, -0.131432)",
        "(0.251383, 1.265829, -0.129770)",
        "(0.250781, 1.267519, -0.126611)",
        "(0.250313, 1.269495, -0.123507)",
        "(0.249796, 1.271730, -0.120281)",
        "(0.249345, 1.274260, -0.117074)",
        "(0.249073, 1.275664, -0.115552)",
        "(0.248495, 1.278766, -0.112692)",
        "(0.247857, 1.282135, -0.109929)",
        "(0.247140, 1.285621, -0.107177)",
        "(0.246304, 1.289274, -0.104591)",
        "(0.245800, 1.291152, -0.103361)",
        "(0.244757, 1.295004, -0.100929)",
        "(0.243685, 1.299020, -0.098602)",
        "(0.242527, 1.303232, -0.096427)",
        "(0.241436, 1.307539, -0.094263)",
        "(0.240867, 1.309745, -0.093228)",
        "(0.239811, 1.314283, -0.091315)",
        "(0.238688, 1.318964, -0.089636)",
        "(0.237691, 1.323707, -0.088124)",
        "(0.236694, 1.328577, -0.086769)",
        "(0.236269, 1.331056, -0.086129)",
        "(0.235488, 1.336022, -0.084826)",
        "(0.234768, 1.341098, -0.083647)",
        "(0.234131, 1.346328, -0.082752)",
        "(0.233501, 1.351627, -0.082138)",
        "(0.233236, 1.354294, -0.081910)",
        "(0.232796, 1.359628, -0.081639)",
        "(0.232289, 1.364854, -0.081484)",
        "(0.231853, 1.369984, -0.081421)",
        "(0.231895, 1.374991, -0.081629)",
        "(0.231880, 1.377512, -0.081790)",
        "(0.231759, 1.382506, -0.082145)",
        "(0.231827, 1.387404, -0.082574)",
        "(0.231858, 1.392269, -0.083050)",
        "(0.231633, 1.397087, -0.083479)",
        "(0.231579, 1.399534, -0.083749)",
        "(0.231553, 1.404456, -0.084303)",
        "(0.231324, 1.409356, -0.084679)",
        "(0.231222, 1.414131, -0.084929)",
        "(0.231164, 1.418812, -0.085146)",
        "(0.231049, 1.421136, -0.085205)",
        "(0.230857, 1.425700, -0.085224)",
        "(0.230673, 1.430184, -0.085187)",
        "(0.230175, 1.434608, -0.084972)",
        "(0.229651, 1.439065, -0.084780)",
        "(0.229364, 1.441350, -0.084705)",
        "(0.228721, 1.446055, -0.084632)",
        "(0.227967, 1.450934, -0.084619)",
        "(0.227319, 1.455994, -0.084692)",
        "(0.226628, 1.461177, -0.084828)",
        "(0.226022, 1.466497, -0.085091)",
        "(0.225866, 1.469124, -0.085282)",
        "(0.225773, 1.474318, -0.085707)",
        "(0.225514, 1.479522, -0.086198)",
        "(0.225160, 1.484698, -0.086861)",
        "(0.225107, 1.487267, -0.087281)",
        "(0.225203, 1.492221, -0.088290)",
        "(0.225107, 1.497046, -0.089304)",
        "(0.224903, 1.501802, -0.090639)",
        "(0.224791, 1.506421, -0.092372)",
        "(0.224726, 1.508672, -0.093360)",
        "(0.224318, 1.513070, -0.095536)",
        "(0.223560, 1.517473, -0.097930)",
        "(0.223269, 1.521631, -0.100705)",
        "(0.223004, 1.525645, -0.103584)",
        "(0.222827, 1.527643, -0.105078)",
        "(0.222459, 1.531500, -0.108264)",
        "(0.222450, 1.535065, -0.111877)",
        "(0.222303, 1.538528, -0.115762)",
        "(0.222102, 1.541881, -0.120055)",
        "(0.222104, 1.543477, -0.122447)",
        "(0.222244, 1.546565, -0.127469)",
        "(0.222447, 1.549430, -0.132952)",
        "(0.222804, 1.551971, -0.138709)",
        "(0.223210, 1.554212, -0.144818)",
        "(0.223381, 1.555175, -0.147989)",
        "(0.223705, 1.556872, -0.154558)",
        "(0.223956, 1.558143, -0.161567)",
        "(0.224367, 1.558937, -0.168795)",
        "(0.224779, 1.559228, -0.176239)",
        "(0.224953, 1.559208, -0.180002)",
        "(0.225398, 1.558704, -0.187660)",
        "(0.225973, 1.557599, -0.195324)",
        "(0.226503, 1.556009, -0.203048)",
        "(0.227041, 1.553913, -0.210731)",
        "(0.227243, 1.552766, -0.214530)",
        "(0.227483, 1.550181, -0.222099)",
        "(0.227716, 1.547367, -0.229511)",
        "(0.227940, 1.544261, -0.236519)",
        "(0.228189, 1.540921, -0.243078)",
        "(0.228324, 1.539249, -0.246309)",
        "(0.228722, 1.535589, -0.251965)",
        "(0.229102, 1.531680, -0.256976)",
        "(0.229432, 1.527453, -0.261322)",
        "(0.229564, 1.522971, -0.265061)",
        "(0.229586, 1.520637, -0.266676)",
        "(0.229357, 1.515875, -0.269510)",
        "(0.228987, 1.510885, -0.271721)",
        "(0.228563, 1.505674, -0.273388)",
        "(0.227981, 1.500293, -0.274621)",
        "(0.227728, 1.497558, -0.275123)",
        "(0.227209, 1.491963, -0.275915)",
        "(0.226780, 1.486204, -0.276398)",
        "(0.226198, 1.480177, -0.276590)",
        "(0.225482, 1.474055, -0.276743)",
        "(0.225203, 1.470966, -0.276764)",
        "(0.224732, 1.464725, -0.276750)",
        "(0.224196, 1.458256, -0.276554)",
        "(0.223651, 1.451712, -0.276350)",
        "(0.223200, 1.445046, -0.276047)",
        "(0.223014, 1.438274, -0.275586)",
        "(0.222958, 1.434860, -0.275236)",
        "(0.222838, 1.427975, -0.274359)",
        "(0.222606, 1.421100, -0.273310)",
        "(0.222651, 1.414208, -0.272169)",
        "(0.222652, 1.410731, -0.271548)",
        "(0.222632, 1.403683, -0.270132)",
        "(0.222772, 1.396600, -0.268386)",
        "(0.222968, 1.389416, -0.266265)",
        "(0.223252, 1.382207, -0.263958)",
        "(0.223407, 1.378617, -0.262852)",
        "(0.223826, 1.371425, -0.260664)",
        "(0.224272, 1.364090, -0.258331)",
        "(0.224561, 1.356589, -0.255742)",
        "(0.225006, 1.349004, -0.252992)",
        "(0.225275, 1.345239, -0.251611)",
        "(0.225986, 1.337873, -0.248790)",
        "(0.226811, 1.330790, -0.245884)",
        "(0.227737, 1.323960, -0.242868)",
        "(0.228788, 1.317466, -0.239839)",
        "(0.229354, 1.314323, -0.238315)",
        "(0.230568, 1.308360, -0.235287)",
        "(0.231766, 1.302718, -0.232249)",
        "(0.232967, 1.297368, -0.229182)",
        "(0.234236, 1.292245, -0.226091)",
        "(0.234865, 1.289730, -0.224533)",
        "(0.236200, 1.285077, -0.221353)",
        "(0.237559, 1.280624, -0.217795)",
        "(0.238953, 1.276377, -0.213821)",
        "(0.240347, 1.272504, -0.210014)",
        "(0.241100, 1.270800, -0.208175)",
        "(0.242483, 1.267516, -0.204364)",
        "(0.243931, 1.264495, -0.199900)",
        "(0.245292, 1.261556, -0.195206)",
        "(0.246422, 1.258928, -0.190650)",
        "(0.246946, 1.257683, -0.188448)",
        "(0.247717, 1.255377, -0.184023)",
        "(0.248311, 1.253408, -0.179426)",
        "(0.248895, 1.251955, -0.174819)",
        "(0.249326, 1.250911, -0.170112)",
        "(0.249491, 1.250571, -0.167731)",
        "(0.249756, 1.250216, -0.163098)",
        "(0.249844, 1.250224, -0.158544)",
        "(0.249720, 1.250673, -0.154061)",
        "(0.249506, 1.251625, -0.149631)",
        "(0.249306, 1.252261, -0.147414)",
        "(0.248755, 1.253738, -0.143069)",
        "(0.248036, 1.255727, -0.138899)",
        "(0.247148, 1.258053, -0.134906)",
        "(0.246167, 1.260794, -0.131144)",
        "(0.245648, 1.262302, -0.129318)",
        "(0.244523, 1.265422, -0.125714)",
        "(0.243346, 1.268750, -0.122293)",
        "(0.242204, 1.272344, -0.119082)",
        "(0.241021, 1.276119, -0.116033)",
        "(0.240432, 1.278056, -0.114562)",
        "(0.239279, 1.281904, -0.111686)",
        "(0.238162, 1.285795, -0.108977)",
        "(0.237053, 1.289659, -0.106357)",
        "(0.235947, 1.293558, -0.103845)",
        "(0.235458, 1.295566, -0.102690)",
        "(0.234372, 1.299623, -0.100518)",
        "(0.233256, 1.303713, -0.098491)",
        "(0.232011, 1.307823, -0.096539)",
        "(0.230797, 1.311921, -0.094642)",
        "(0.230216, 1.314009, -0.093729)",
        "(0.229123, 1.318318, -0.092042)",
        "(0.228147, 1.322846, -0.090527)",
        "(0.227125, 1.327450, -0.089047)",
        "(0.226151, 1.332091, -0.087589)",
        "(0.225670, 1.334456, -0.086903)",
        "(0.224744, 1.339204, -0.085557)",
        "(0.223799, 1.344007, -0.084212)",
        "(0.222760, 1.348926, -0.082924)",
        "(0.221790, 1.353852, -0.081602)",
        "(0.221365, 1.356295, -0.080972)",
        "(0.220416, 1.361234, -0.079744)",
        "(0.219415, 1.366210, -0.078493)",
        "(0.218497, 1.371116, -0.077314)",
        "(0.217689, 1.375871, -0.076165)",
        "(0.217255, 1.378201, -0.075576)",
        "(0.216490, 1.382771, -0.074446)",
        "(0.215774, 1.387165, -0.073393)",
        "(0.215211, 1.391344, -0.072426)",
        "(0.214611, 1.395396, -0.071519)",
        "(0.214153, 1.397439, -0.071046)",
        "(0.213185, 1.401067, -0.070197)",
        "(0.212318, 1.404792, -0.069398)",
        "(0.210972, 1.408691, -0.068483)",
        "(0.209595, 1.412841, -0.067648)",
        "(0.208971, 1.415065, -0.067357)",
        "(0.207555, 1.419934, -0.066966)",
        "(0.205770, 1.425288, -0.066616)",
        "(0.203989, 1.431109, -0.066300)",
        "(0.202463, 1.437500, -0.066083)",
        "(0.201536, 1.440949, -0.065943)",
        "(0.199812, 1.448203, -0.065693)",
        "(0.198349, 1.456113, -0.065573)",
        "(0.196340, 1.464567, -0.065374)",
        "(0.194546, 1.473233, -0.065330)",
        "(0.194116, 1.477622, -0.065469)",
        "(0.193334, 1.486646, -0.065829)",
        "(0.192246, 1.495865, -0.066038)",
        "(0.191072, 1.505119, -0.066238)",
        "(0.190351, 1.514123, -0.066421)",
        "(0.190135, 1.518485, -0.066497)",
        "(0.190057, 1.527040, -0.066783)",
        "(0.190510, 1.535342, -0.067477)",
        "(0.190922, 1.543258, -0.068328)",
        "(0.191683, 1.550630, -0.069458)",
        "(0.192272, 1.554059, -0.070151)",
        "(0.193185, 1.560454, -0.071576)",
        "(0.193559, 1.566142, -0.073000)",
        "(0.193929, 1.571308, -0.074741)",
        "(0.194356, 1.575943, -0.076873)",
        "(0.194611, 1.577959, -0.078031)",
        "(0.195015, 1.581614, -0.080412)",
        "(0.195494, 1.584508, -0.083174)",
        "(0.195882, 1.586920, -0.086268)",
        "(0.196009, 1.588739, -0.089799)",
        "(0.196028, 1.589493, -0.091743)",
        "(0.195940, 1.590600, -0.096157)",
        "(0.195448, 1.591296, -0.101127)",
        "(0.194889, 1.591557, -0.106543)",
        "(0.194369, 1.591389, -0.112388)",
        "(0.194096, 1.591117, -0.115467)",
        "(0.193370, 1.590415, -0.121735)",
        "(0.192458, 1.589363, -0.128244)",
        "(0.191659, 1.587934, -0.134960)",
        "(0.190743, 1.586241, -0.141840)",
        "(0.190284, 1.585330, -0.145265)",
        "(0.189464, 1.583349, -0.152180)",
        "(0.188825, 1.581165, -0.159120)",
        "(0.188222, 1.578852, -0.166063)",
        "(0.187646, 1.576445, -0.172889)",
        "(0.187073, 1.573944, -0.179543)",
        "(0.186813, 1.572662, -0.182785)",
        "(0.186397, 1.569978, -0.189085)",
        "(0.186065, 1.567186, -0.195134)",
        "(0.185901, 1.564347, -0.200889)",
        "(0.185885, 1.562875, -0.203636)",
        "(0.185866, 1.559792, -0.208798)",
        "(0.185969, 1.556563, -0.213481)",
        "(0.186153, 1.553153, -0.217679)",
        "(0.186353, 1.549615, -0.221539)",
        "(0.186444, 1.547763, -0.223338)",
        "(0.186608, 1.543846, -0.226591)",
        "(0.186739, 1.539631, -0.229498)",
        "(0.186811, 1.535050, -0.232041)",
        "(0.187124, 1.529997, -0.234257)",
        "(0.187335, 1.527338, -0.235329)",
        "(0.187987, 1.521728, -0.237360)",
        "(0.189133, 1.515538, -0.239059)",
        "(0.190261, 1.508862, -0.240437)",
        "(0.191657, 1.501865, -0.241596)",
        "(0.192343, 1.498283, -0.242189)",
        "(0.193716, 1.490895, -0.243362)",
        "(0.195150, 1.483209, -0.244526)",
        "(0.196639, 1.475273, -0.245547)",
        "(0.198210, 1.467116, -0.246397)",
        "(0.199070, 1.463027, -0.246818)",
        "(0.201112, 1.454913, -0.247635)",
        "(0.203192, 1.446761, -0.248323)",
        "(0.205187, 1.438610, -0.248877)",
        "(0.207598, 1.430599, -0.249146)",
        "(0.209997, 1.422714, -0.249117)",
        "(0.211185, 1.418839, -0.248942)",
        "(0.213700, 1.411158, -0.248415)",
        "(0.216204, 1.403688, -0.247729)",
        "(0.218639, 1.396515, -0.247053)",
        "(0.219827, 1.393009, -0.246642)",
        "(0.221872, 1.386086, -0.245582)",
        "(0.223674, 1.379390, -0.244173)",
        "(0.226107, 1.372830, -0.242550)",
        "(0.228730, 1.366376, -0.240383)",
        "(0.230092, 1.363118, -0.239036)",
        "(0.232445, 1.356613, -0.236023)",
        "(0.234442, 1.350409, -0.233021)",
        "(0.236369, 1.344331, -0.229838)",
        "(0.237838, 1.338481, -0.226464)",
        "(0.238484, 1.335651, -0.224708)",
        "(0.239643, 1.330231, -0.220992)",
        "(0.240596, 1.325094, -0.216910)",
        "(0.241581, 1.320079, -0.212247)",
        "(0.242389, 1.315351, -0.207116)",
        "(0.242708, 1.313058, -0.204458)",
        "(0.243193, 1.308656, -0.198851)",
        "(0.243664, 1.304572, -0.193004)",
        "(0.243985, 1.300852, -0.187390)",
        "(0.243859, 1.297545, -0.182149)",
        "(0.243741, 1.295998, -0.179573)",
        "(0.243280, 1.293203, -0.174306)",
        "(0.242748, 1.290814, -0.168788)",
        "(0.242382, 1.289244, -0.163298)",
        "(0.241862, 1.288111, -0.157771)",
        "(0.241584, 1.287706, -0.155015)",
        "(0.240854, 1.287264, -0.149633)",
        "(0.239838, 1.287288, -0.144436)",
        "(0.238690, 1.287641, -0.139471)",
        "(0.237194, 1.288196, -0.134708)",
        "(0.236361, 1.288488, -0.132349)",
        "(0.234661, 1.289377, -0.128005)",
        "(0.232912, 1.290424, -0.123851)",
        "(0.231141, 1.291607, -0.119788)",
        "(0.229588, 1.293076, -0.115890)",
        "(0.228878, 1.293865, -0.113963)",
        "(0.227560, 1.295553, -0.110118)",
        "(0.226296, 1.297372, -0.106454)",
        "(0.225146, 1.299234, -0.102843)",
        "(0.223981, 1.301068, -0.099160)",
        "(0.223440, 1.302030, -0.097389)",
        "(0.222430, 1.304097, -0.094021)",
        "(0.221354, 1.306240, -0.090768)",
        "(0.220279, 1.308599, -0.087883)",
        "(0.219737, 1.309906, -0.086557)",
        "(0.218770, 1.312618, -0.083957)",
        "(0.217844, 1.315637, -0.081594)",
        "(0.217072, 1.318971, -0.079519)",
        "(0.216161, 1.322474, -0.077624)",
        "(0.215328, 1.326095, -0.075907)",
        "(0.214897, 1.327947, -0.075110)",
        "(0.213907, 1.331696, -0.073627)",
        "(0.212868, 1.335414, -0.072208)",
        "(0.211832, 1.339095, -0.070807)",
        "(0.210656, 1.342806, -0.069594)",
        "(0.210088, 1.344715, -0.069067)",
        "(0.209002, 1.348653, -0.068175)",
        "(0.207794, 1.352644, -0.067310)",
        "(0.206617, 1.356817, -0.066628)",
        "(0.205423, 1.361122, -0.066065)",
        "(0.204828, 1.363286, -0.065725)",
        "(0.203594, 1.367803, -0.065020)",
        "(0.202220, 1.372743, -0.064442)",
        "(0.200853, 1.378169, -0.063832)",
        "(0.199336, 1.384022, -0.063190)",
        "(0.198559, 1.387047, -0.062877)",
        "(0.197199, 1.393573, -0.062371)",
        "(0.195772, 1.400586, -0.061999)",
        "(0.193951, 1.407741, -0.061537)",
        "(0.192580, 1.414956, -0.061196)",
        "(0.192050, 1.418558, -0.061067)",
        "(0.190876, 1.425755, -0.060662)",
        "(0.189417, 1.432858, -0.060108)",
        "(0.188116, 1.439732, -0.059666)",
        "(0.186817, 1.446429, -0.059251)",
        "(0.186203, 1.449713, -0.059021)",
        "(0.184916, 1.456165, -0.058652)",
        "(0.183996, 1.462576, -0.058516)",
        "(0.182918, 1.468872, -0.058315)",
        "(0.182043, 1.475117, -0.058173)",
        "(0.181739, 1.478247, -0.058222)",
        "(0.181033, 1.484535, -0.058441)",
        "(0.179722, 1.490816, -0.058689)",
        "(0.178938, 1.497042, -0.059274)",
        "(0.178655, 1.503273, -0.060339)",
        "(0.178315, 1.506487, -0.060949)",
        "(0.177377, 1.512991, -0.062241)",
        "(0.176385, 1.519447, -0.063920)",
        "(0.176312, 1.525688, -0.066121)",
        "(0.176216, 1.531784, -0.068327)",
        "(0.176051, 1.534829, -0.069522)",
        "(0.175341, 1.541005, -0.072099)",
        "(0.174488, 1.546937, -0.074880)",
        "(0.174607, 1.552179, -0.077980)",
        "(0.174576, 1.557070, -0.081056)",
        "(0.174493, 1.559452, -0.082633)",
        "(0.174270, 1.564010, -0.086116)",
        "(0.173993, 1.568130, -0.089950)",
        "(0.173937, 1.571704, -0.093948)",
        "(0.173647, 1.574827, -0.098050)",
        "(0.173406, 1.576282, -0.100153)",
        "(0.172809, 1.578910, -0.104560)",
        "(0.172582, 1.581104, -0.109266)",
        "(0.172636, 1.582865, -0.114078)",
        "(0.172629, 1.584116, -0.118909)",
        "(0.172674, 1.584597, -0.121425)",
        "(0.172848, 1.585212, -0.126762)",
        "(0.173054, 1.585330, -0.132379)",
        "(0.173152, 1.584911, -0.138025)",
        "(0.173231, 1.583909, -0.143801)",
        "(0.173339, 1.583157, -0.146768)",
        "(0.173458, 1.581394, -0.152802)",
        "(0.173358, 1.579013, -0.158987)",
        "(0.173298, 1.576195, -0.165244)",
        "(0.173170, 1.572968, -0.171576)",
        "(0.172984, 1.571250, -0.174756)",
        "(0.172722, 1.567728, -0.181085)",
        "(0.172491, 1.563908, -0.187332)",
        "(0.172076, 1.559865, -0.193295)",
        "(0.171718, 1.555717, -0.199094)",
        "(0.171569, 1.553621, -0.201917)",
        "(0.171329, 1.549362, -0.207460)",
        "(0.170904, 1.545064, -0.212891)",
        "(0.170324, 1.540773, -0.218222)",
        "(0.170072, 1.536489, -0.223478)",
        "(0.169965, 1.534367, -0.226076)",
        "(0.169603, 1.530155, -0.231115)",
        "(0.169232, 1.526010, -0.235926)",
        "(0.169234, 1.521889, -0.240504)",
        "(0.169536, 1.517775, -0.244810)",
        "(0.169706, 1.515714, -0.246847)",
        "(0.169995, 1.511509, -0.250718)",
        "(0.170310, 1.507235, -0.254295)",
        "(0.170451, 1.502824, -0.257534)",
        "(0.170610, 1.498174, -0.260339)",
        "(0.170768, 1.495749, -0.261599)",
        "(0.171159, 1.490653, -0.263813)",
        "(0.171583, 1.485194, -0.265540)",
        "(0.172140, 1.479443, -0.266847)",
        "(0.172723, 1.473450, -0.267851)",
        "(0.173039, 1.470113, -0.268225)",
        "(0.173572, 1.463820, -0.268778)",
        "(0.174052, 1.457299, -0.269117)",
        "(0.174601, 1.450540, -0.269263)",
        "(0.175125, 1.443525, -0.269274)",
        "(0.175309, 1.439921, -0.269286)",
        "(0.175509, 1.432647, -0.269332)",
        "(0.175757, 1.425132, -0.269252)",
        "(0.176358, 1.417475, -0.268838)",
        "(0.176997, 1.409703, -0.268108)",
        "(0.177215, 1.405816, -0.267690)",
        "(0.177796, 1.398038, -0.266742)",
        "(0.178447, 1.390175, -0.265527)",
        "(0.179033, 1.382331, -0.263974)",
        "(0.179840, 1.374623, -0.262166)",
        "(0.180289, 1.370890, -0.261196)",
        "(0.181314, 1.363592, -0.259136)",
        "(0.182387, 1.356588, -0.256677)",
        "(0.183463, 1.349842, -0.253827)",
        "(0.184743, 1.343439, -0.250476)",
        "(0.185410, 1.340352, -0.248647)",
        "(0.186832, 1.334520, -0.244464)",
        "(0.188461, 1.328965, -0.239626)",
        "(0.190101, 1.323653, -0.234230)",
        "(0.191498, 1.318697, -0.228872)",
        "(0.192169, 1.316386, -0.226283)",
        "(0.193524, 1.311979, -0.221152)",
        "(0.194820, 1.307772, -0.215592)",
        "(0.195965, 1.303519, -0.209287)",
        "(0.197075, 1.299337, -0.202649)",
        "(0.197590, 1.297349, -0.199432)",
        "(0.198318, 1.293550, -0.193201)",
        "(0.199001, 1.289931, -0.186828)",
        "(0.199625, 1.286310, -0.179920)",
        "(0.200456, 1.283229, -0.172846)",
        "(0.201047, 1.282087, -0.169353)",
        "(0.202118, 1.280386, -0.162387)",
        "(0.203238, 1.279352, -0.155378)",
        "(0.204465, 1.279248, -0.148656)",
        "(0.205408, 1.279510, -0.142143)",
        "(0.205766, 1.279712, -0.138953)",
        "(0.206335, 1.280226, -0.132817)",
        "(0.206599, 1.281147, -0.127380)",
        "(0.206631, 1.282312, -0.122342)",
        "(0.206667, 1.283804, -0.117514)",
        "(0.206695, 1.284685, -0.115185)",
        "(0.206917, 1.286772, -0.110742)",
        "(0.207128, 1.289066, -0.106473)",
        "(0.207219, 1.291437, -0.102426)",
        "(0.207342, 1.294083, -0.098820)",
        "(0.207389, 1.295513, -0.097245)",
        "(0.207330, 1.298305, -0.094185)",
        "(0.207238, 1.301108, -0.091351)",
        "(0.207047, 1.303958, -0.088738)",
        "(0.206602, 1.306839, -0.086234)",
        "(0.206345, 1.308342, -0.085093)",
        "(0.205622, 1.311597, -0.083132)",
        "(0.204636, 1.315108, -0.081413)",
        "(0.203505, 1.318907, -0.079853)",
        "(0.202476, 1.323096, -0.078446)",
        "(0.201970, 1.325414, -0.077786)",
        "(0.200876, 1.330251, -0.076387)",
        "(0.199608, 1.335462, -0.074982)",
        "(0.198626, 1.341158, -0.073789)",
        "(0.197358, 1.347123, -0.072584)",
        "(0.196524, 1.350180, -0.071933)",
        "(0.195034, 1.356460, -0.070679)",
        "(0.194039, 1.363033, -0.069579)",
        "(0.192722, 1.369676, -0.068421)",
        "(0.190947, 1.376406, -0.067205)",
        "(0.190361, 1.379878, -0.066704)",
        "(0.189882, 1.386889, -0.065864)",
        "(0.188915, 1.393868, -0.064809)",
        "(0.187384, 1.401071, -0.063716)",
        "(0.185938, 1.408605, -0.062802)",
        "(0.185230, 1.412438, -0.062394)",
        "(0.183866, 1.420307, -0.061676)",
        "(0.182535, 1.428399, -0.061143)",
        "(0.181302, 1.436606, -0.060847)",
        "(0.180280, 1.444771, -0.060700)",
        "(0.179781, 1.448840, -0.060681)",
        "(0.179013, 1.456962, -0.060779)",
        "(0.178126, 1.465150, -0.061155)",
        "(0.177209, 1.473326, -0.061720)",
        "(0.176902, 1.481393, -0.062723)",
        "(0.176855, 1.485353, -0.063324)",
        "(0.176481, 1.493054, -0.064553)",
        "(0.175846, 1.500630, -0.066018)",
        "(0.175173, 1.508065, -0.067815)",
        "(0.175061, 1.514991, -0.069914)",
        "(0.175305, 1.518237, -0.071102)",
        "(0.175425, 1.524541, -0.073595)",
        "(0.175202, 1.530510, -0.076371)",
        "(0.174790, 1.536151, -0.079530)",
        "(0.175034, 1.541163, -0.083067)",
        "(0.175308, 1.543418, -0.085002)",
        "(0.175548, 1.547588, -0.089001)",
        "(0.175585, 1.551368, -0.093350)",
        "(0.175571, 1.554642, -0.098066)",
        "(0.175879, 1.557273, -0.103040)",
        "(0.176053, 1.558345, -0.105651)",
        "(0.176180, 1.560198, -0.111081)",
        "(0.176381, 1.561574, -0.116876)",
        "(0.176545, 1.562433, -0.122908)",
        "(0.176593, 1.562821, -0.129112)",
        "(0.176606, 1.562823, -0.132298)",
        "(0.176650, 1.562539, -0.138682)",
        "(0.176580, 1.561906, -0.145189)",
        "(0.176616, 1.560995, -0.151908)",
        "(0.176779, 1.559697, -0.158655)",
        "(0.176874, 1.558856, -0.162016)",
        "(0.177007, 1.556883, -0.168710)",
        "(0.177252, 1.554450, -0.175374)",
        "(0.177454, 1.551610, -0.182016)",
        "(0.177596, 1.548376, -0.188634)",
        "(0.177616, 1.546592, -0.191917)",
        "(0.177569, 1.542668, -0.198328)",
        "(0.177596, 1.538357, -0.204590)",
        "(0.177749, 1.533906, -0.210764)",
        "(0.177773, 1.529415, -0.216823)",
        "(0.177854, 1.527067, -0.219669)",
        "(0.178182, 1.522313, -0.225184)",
        "(0.178412, 1.517472, -0.230441)",
        "(0.178495, 1.512569, -0.235430)",
        "(0.178653, 1.507438, -0.240047)",
        "(0.178687, 1.504693, -0.242062)",
        "(0.178710, 1.499193, -0.245991)",
        "(0.178815, 1.493580, -0.249632)",
        "(0.179041, 1.487711, -0.252766)",
        "(0.179528, 1.481585, -0.255325)",
        "(0.179796, 1.478427, -0.256366)",
        "(0.180331, 1.471886, -0.258099)",
        "(0.181095, 1.464995, -0.259228)",
        "(0.181960, 1.457754, -0.259783)",
        "(0.182612, 1.450153, -0.259792)",
        "(0.182930, 1.446256, -0.259640)",
        "(0.183666, 1.438334, -0.259087)",
        "(0.184332, 1.430194, -0.258140)",
        "(0.184698, 1.421878, -0.256807)",
        "(0.184684, 1.413563, -0.255284)",
        "(0.184788, 1.409420, -0.254450)",
        "(0.185278, 1.401160, -0.252697)",
        "(0.185559, 1.392921, -0.250652)",
        "(0.185574, 1.384630, -0.248347)",
        "(0.185406, 1.376277, -0.245865)",
        "(0.185177, 1.372079, -0.244665)",
        "(0.184578, 1.363681, -0.242357)",
        "(0.184356, 1.355584, -0.240110)",
        "(0.184186, 1.347724, -0.237641)",
        "(0.184426, 1.340307, -0.234537)",
        "(0.184728, 1.336712, -0.232588)",
        "(0.185330, 1.329571, -0.228098)",
        "(0.185849, 1.322697, -0.223156)",
        "(0.186331, 1.316295, -0.218066)",
        "(0.186820, 1.310218, -0.212769)",
        "(0.187130, 1.307418, -0.210071)",
        "(0.187922, 1.302225, -0.204682)",
        "(0.188614, 1.297398, -0.199059)",
        "(0.189383, 1.293000, -0.193128)",
        "(0.190127, 1.289002, -0.187132)",
        "(0.190553, 1.287264, -0.184101)",
        "(0.191482, 1.283998, -0.177951)",
        "(0.192460, 1.281092, -0.171745)",
        "(0.193113, 1.278466, -0.165648)",
        "(0.193557, 1.276133, -0.159712)",
        "(0.193725, 1.275122, -0.156760)",
        "(0.194340, 1.273296, -0.150828)",
        "(0.194915, 1.271918, -0.145116)",
        "(0.195224, 1.270994, -0.139678)",
        "(0.195325, 1.270746, -0.134474)",
        "(0.195301, 1.270965, -0.131934)",
        "(0.195315, 1.271587, -0.126967)",
        "(0.195207, 1.273138, -0.122588)",
        "(0.195199, 1.275083, -0.118397)",
        "(0.195225, 1.277281, -0.114121)",
        "(0.195245, 1.278527, -0.111997)",
        "(0.195285, 1.281379, -0.107863)",
        "(0.195429, 1.284378, -0.103744)",
        "(0.195394, 1.287543, -0.099873)",
        "(0.195335, 1.290980, -0.096381)",
        "(0.195201, 1.292731, -0.094730)",
        "(0.194840, 1.296298, -0.091503)",
        "(0.194427, 1.300030, -0.088598)",
        "(0.194116, 1.304026, -0.085908)",
        "(0.193886, 1.308199, -0.083432)",
        "(0.193693, 1.310339, -0.082291)",
        "(0.193397, 1.314767, -0.080262)",
        "(0.192994, 1.319374, -0.078551)",
        "(0.192458, 1.324021, -0.076970)",
        "(0.191634, 1.328829, -0.075534)",
        "(0.191160, 1.331334, -0.074904)",
        "(0.190472, 1.336557, -0.073787)",
        "(0.189855, 1.341963, -0.072775)",
        "(0.189101, 1.347613, -0.071879)",
        "(0.188360, 1.353479, -0.071182)",
        "(0.187990, 1.356530, -0.070902)",
        "(0.187203, 1.362775, -0.070398)",
        "(0.186192, 1.369319, -0.070074)",
        "(0.185074, 1.376241, -0.069904)",
        "(0.184183, 1.383337, -0.069769)",
        "(0.183643, 1.387062, -0.069765)",
        "(0.182347, 1.394924, -0.069792)",
        "(0.180753, 1.403458, -0.069801)",
        "(0.179438, 1.412679, -0.069825)",
        "(0.178548, 1.422427, -0.069804)",
        "(0.178115, 1.427547, -0.069818)",
        "(0.177069, 1.438112, -0.069821)",
        "(0.175837, 1.449019, -0.069766)",
        "(0.174926, 1.460039, -0.069722)",
        "(0.174505, 1.470991, -0.069773)",
        "(0.174391, 1.476462, -0.069846)",
        "(0.174231, 1.487303, -0.070191)",
        "(0.173553, 1.498011, -0.070631)",
        "(0.173023, 1.508460, -0.071349)",
        "(0.172893, 1.518600, -0.072500)",
        "(0.173039, 1.523516, -0.073250)",
        "(0.173418, 1.533090, -0.075064)",
        "(0.173770, 1.542261, -0.077409)",
        "(0.174113, 1.550918, -0.080290)",
        "(0.174312, 1.558817, -0.083530)",
        "(0.174335, 1.562452, -0.085335)",
        "(0.174862, 1.569334, -0.089375)",
        "(0.175588, 1.575410, -0.093816)",
        "(0.175966, 1.580638, -0.098358)",
        "(0.176441, 1.585166, -0.103256)",
        "(0.176823, 1.587094, -0.105909)",
        "(0.177660, 1.590427, -0.111544)",
        "(0.178545, 1.592424, -0.117184)",
        "(0.179164, 1.593923, -0.123375)",
        "(0.179612, 1.594630, -0.130037)",
        "(0.179811, 1.594613, -0.133546)",
        "(0.180226, 1.594077, -0.140778)",
        "(0.180677, 1.592525, -0.148314)",
        "(0.180841, 1.590243, -0.156128)",
        "(0.181019, 1.587049, -0.164056)",
        "(0.181268, 1.585137, -0.167972)",
        "(0.181579, 1.580502, -0.175910)",
        "(0.181061, 1.575331, -0.184063)",
        "(0.180351, 1.569664, -0.192090)",
        "(0.179772, 1.563328, -0.199912)",
        "(0.179523, 1.559902, -0.203696)",
        "(0.178773, 1.552888, -0.211022)",
        "(0.177891, 1.545524, -0.217603)",
        "(0.177431, 1.537987, -0.223546)",
        "(0.177206, 1.530184, -0.228880)",
        "(0.177042, 1.526140, -0.231206)",
        "(0.176557, 1.518012, -0.235676)",
        "(0.176283, 1.509730, -0.239764)",
        "(0.176004, 1.501340, -0.243555)",
        "(0.175388, 1.493010, -0.246954)",
        "(0.174980, 1.488895, -0.248511)",
        "(0.173967, 1.480740, -0.251202)",
        "(0.172899, 1.472760, -0.253234)",
        "(0.172098, 1.464872, -0.254836)",
        "(0.171341, 1.457146, -0.256071)",
        "(0.171002, 1.453427, -0.256548)",
        "(0.170479, 1.446152, -0.257180)",
        "(0.170252, 1.439104, -0.257302)",
        "(0.170660, 1.432257, -0.257070)",
        "(0.170945, 1.425575, -0.256654)",
        "(0.170994, 1.422297, -0.256349)",
        "(0.171306, 1.415804, -0.255600)",
        "(0.172007, 1.409349, -0.254489)",
        "(0.172801, 1.402817, -0.253173)",
        "(0.173522, 1.396328, -0.251959)",
        "(0.173848, 1.393172, -0.251415)",
        "(0.174449, 1.386933, -0.250255)",
        "(0.175169, 1.380818, -0.248926)",
        "(0.176220, 1.374929, -0.247585)",
        "(0.177494, 1.369421, -0.246288)",
        "(0.178073, 1.366761, -0.245624)",
        "(0.179304, 1.361516, -0.244093)",
        "(0.180790, 1.356296, -0.242229)",
        "(0.182292, 1.351140, -0.240159)",
        "(0.183488, 1.345989, -0.238061)",
        "(0.184145, 1.343410, -0.236947)",
        "(0.185373, 1.338155, -0.234584)",
        "(0.186528, 1.332917, -0.232103)",
        "(0.187749, 1.327737, -0.229654)",
        "(0.188888, 1.322610, -0.227213)",
        "(0.189494, 1.320082, -0.225930)",
        "(0.190670, 1.315034, -0.223108)",
        "(0.191915, 1.309992, -0.220041)",
        "(0.193183, 1.305142, -0.216877)",
        "(0.194707, 1.300629, -0.213456)",
        "(0.195484, 1.298419, -0.211585)",
        "(0.196973, 1.294062, -0.207405)",
        "(0.198243, 1.289896, -0.202878)",
        "(0.199489, 1.286048, -0.198287)",
        "(0.200866, 1.282657, -0.193395)",
        "(0.201615, 1.281123, -0.190714)",
        "(0.203100, 1.278274, -0.185174)",
        "(0.204307, 1.275965, -0.179499)",
        "(0.205671, 1.274206, -0.173787)",
        "(0.206922, 1.272731, -0.167540)",
        "(0.207536, 1.272085, -0.164073)",
        "(0.208921, 1.270947, -0.156882)",
        "(0.210107, 1.270273, -0.149996)",
        "(0.211233, 1.270134, -0.143530)",
        "(0.212027, 1.270401, -0.137103)",
        "(0.212420, 1.270680, -0.133803)",
        "(0.213265, 1.271537, -0.127259)",
        "(0.213755, 1.272977, -0.121118)",
        "(0.214173, 1.274943, -0.115445)",
        "(0.214376, 1.277168, -0.109904)",
        "(0.214295, 1.278350, -0.107163)",
        "(0.214171, 1.280926, -0.101945)",
        "(0.213993, 1.283828, -0.097317)",
        "(0.213540, 1.286891, -0.093080)",
        "(0.212990, 1.290121, -0.089217)",
        "(0.212707, 1.291840, -0.087466)",
        "(0.212085, 1.295407, -0.084265)",
        "(0.211389, 1.299211, -0.081449)",
        "(0.210741, 1.303201, -0.078929)",
        "(0.209981, 1.307240, -0.076602)",
        "(0.209554, 1.309224, -0.075455)",
        "(0.208571, 1.313119, -0.073325)",
        "(0.207805, 1.317255, -0.071586)",
        "(0.207026, 1.321554, -0.070160)",
        "(0.206092, 1.325987, -0.068925)",
        "(0.205664, 1.328345, -0.068439)",
        "(0.204609, 1.333219, -0.067587)",
        "(0.203362, 1.338428, -0.067002)",
        "(0.202081, 1.343916, -0.066523)",
        "(0.200657, 1.349612, -0.066203)",
        "(0.199940, 1.352589, -0.066113)",
        "(0.198597, 1.358727, -0.065993)",
        "(0.197249, 1.365104, -0.065971)",
        "(0.196114, 1.371670, -0.066009)",
        "(0.195256, 1.378336, -0.066054)",
        "(0.194778, 1.381690, -0.066073)",
        "(0.193686, 1.388439, -0.066059)",
        "(0.192665, 1.395159, -0.065863)",
        "(0.191457, 1.401844, -0.065459)",
        "(0.190185, 1.408698, -0.065159)",
        "(0.189656, 1.412262, -0.065218)",
        "(0.188537, 1.419363, -0.065317)",
        "(0.187142, 1.426564, -0.065453)",
        "(0.185345, 1.433975, -0.065712)",
        "(0.183923, 1.441450, -0.066271)",
        "(0.183234, 1.445267, -0.066633)",
        "(0.181604, 1.452950, -0.067281)",
        "(0.179902, 1.460803, -0.068144)",
        "(0.178504, 1.468857, -0.069397)",
        "(0.177788, 1.476943, -0.070840)",
        "(0.177436, 1.481080, -0.071672)",
        "(0.176280, 1.489443, -0.073270)",
        "(0.174752, 1.497846, -0.074974)",
        "(0.174062, 1.506179, -0.077065)",
        "(0.173794, 1.514471, -0.079498)",
        "(0.173499, 1.518583, -0.080788)",
        "(0.172477, 1.526674, -0.083598)",
        "(0.170936, 1.534555, -0.087008)",
        "(0.170768, 1.541906, -0.091301)",
        "(0.170671, 1.548579, -0.095917)",
        "(0.170371, 1.551584, -0.098252)",
        "(0.169785, 1.557206, -0.103163)",
        "(0.169400, 1.562165, -0.108502)",
        "(0.169247, 1.566197, -0.114037)",
        "(0.169084, 1.569321, -0.119557)",
        "(0.168920, 1.570579, -0.122343)",
        "(0.168731, 1.572849, -0.128101)",
        "(0.168962, 1.574432, -0.134217)",
        "(0.169423, 1.575422, -0.140325)",
        "(0.170135, 1.575471, -0.146534)",
        "(0.170447, 1.575194, -0.149678)",
        "(0.170779, 1.574231, -0.156171)",
        "(0.170991, 1.572685, -0.162794)",
        "(0.171076, 1.570466, -0.169223)",
        "(0.171100, 1.567717, -0.175323)",
        "(0.171041, 1.566013, -0.178190)",
        "(0.170986, 1.562547, -0.183802)",
        "(0.171119, 1.558745, -0.189160)",
        "(0.171481, 1.554638, -0.194306)",
        "(0.171873, 1.550015, -0.199212)",
        "(0.171950, 1.547550, -0.201574)",
        "(0.172000, 1.542335, -0.206226)",
        "(0.172155, 1.536870, -0.210850)",
        "(0.172017, 1.531013, -0.215204)",
        "(0.171572, 1.524863, -0.219165)",
        "(0.171231, 1.521658, -0.220992)",
        "(0.170449, 1.515305, -0.224578)",
        "(0.169597, 1.508966, -0.227813)",
        "(0.168697, 1.502704, -0.230659)",
        "(0.167851, 1.496490, -0.233049)",
        "(0.167597, 1.493356, -0.234110)",
        "(0.167158, 1.487174, -0.236112)",
        "(0.166722, 1.481149, -0.237725)",
        "(0.166269, 1.475126, -0.239089)",
        "(0.165911, 1.469107, -0.240139)",
        "(0.165755, 1.466094, -0.240484)",
        "(0.165684, 1.460006, -0.240952)",
        "(0.165946, 1.453796, -0.240909)",
        "(0.166531, 1.447509, -0.240418)",
        "(0.167351, 1.441258, -0.239542)",
        "(0.167629, 1.438190, -0.239102)",
        "(0.167905, 1.432192, -0.238146)",
        "(0.168009, 1.426396, -0.237099)",
        "(0.168245, 1.420686, -0.235934)",
        "(0.168941, 1.415238, -0.234617)",
        "(0.169427, 1.412567, -0.233939)",
        "(0.170725, 1.407332, -0.232340)",
        "(0.171877, 1.402107, -0.230499)",
        "(0.172784, 1.396718, -0.228355)",
        "(0.173676, 1.391067, -0.225868)",
        "(0.174071, 1.388223, -0.224616)",
        "(0.174934, 1.382482, -0.222002)",
        "(0.176071, 1.376673, -0.219172)",
        "(0.177404, 1.370772, -0.216105)",
        "(0.178827, 1.364731, -0.212582)",
        "(0.179409, 1.361617, -0.210561)",
        "(0.180443, 1.355305, -0.206372)",
        "(0.181453, 1.349006, -0.202189)",
        "(0.182561, 1.342819, -0.198010)",
        "(0.183626, 1.336773, -0.193787)",
        "(0.184189, 1.333825, -0.191597)",
        "(0.185446, 1.328074, -0.187109)",
        "(0.186688, 1.322683, -0.182557)",
        "(0.187842, 1.317495, -0.177842)",
        "(0.189235, 1.312708, -0.172911)",
        "(0.189937, 1.310507, -0.170338)",
        "(0.191390, 1.306315, -0.164967)",
        "(0.192781, 1.302626, -0.159398)",
        "(0.194079, 1.299448, -0.154014)",
        "(0.195132, 1.296894, -0.149070)",
        "(0.195547, 1.295840, -0.146797)",
        "(0.196483, 1.294128, -0.142609)",
        "(0.197515, 1.292988, -0.138692)",
        "(0.198563, 1.292345, -0.134755)",
        "(0.199633, 1.291909, -0.130983)",
        "(0.200001, 1.291867, -0.129263)",
        "(0.200652, 1.291785, -0.125877)",
        "(0.201298, 1.292060, -0.122819)",
        "(0.201683, 1.292492, -0.119873)",
        "(0.202072, 1.293168, -0.117033)",
        "(0.202268, 1.293628, -0.115716)",
        "(0.202470, 1.294650, -0.113256)",
        "(0.202795, 1.295995, -0.111111)",
        "(0.203107, 1.297574, -0.109087)",
        "(0.203365, 1.299324, -0.107056)",
        "(0.203561, 1.300314, -0.106113)",
        "(0.203918, 1.302421, -0.104319)",
        "(0.204104, 1.304798, -0.102597)",
        "(0.204210, 1.307407, -0.100995)",
        "(0.204002, 1.310180, -0.099578)",
        "(0.203946, 1.311659, -0.098957)",
        "(0.203669, 1.314764, -0.097852)",
        "(0.202761, 1.317976, -0.096769)",
        "(0.201977, 1.321591, -0.095797)",
        "(0.201496, 1.325618, -0.094874)",
        "(0.201278, 1.327762, -0.094362)",
        "(0.200742, 1.332152, -0.093235)",
        "(0.200226, 1.336989, -0.091950)",
        "(0.199614, 1.341801, -0.090642)",
        "(0.198945, 1.346887, -0.089203)",
        "(0.198571, 1.349599, -0.088430)",
        "(0.197832, 1.355268, -0.086818)",
        "(0.196878, 1.361291, -0.085047)",
        "(0.195637, 1.367872, -0.083187)",
        "(0.194382, 1.375169, -0.081377)",
        "(0.193854, 1.379218, -0.080453)",
        "(0.192734, 1.387620, -0.078583)",
        "(0.192084, 1.396839, -0.076895)",
        "(0.191970, 1.406432, -0.075567)",
        "(0.191494, 1.416399, -0.074409)",
        "(0.190939, 1.421496, -0.073852)",
        "(0.189268, 1.431803, -0.072861)",
        "(0.189517, 1.442019, -0.072493)",
        "(0.189788, 1.452029, -0.071973)",
        "(0.189377, 1.461944, -0.071304)",
        "(0.188913, 1.466919, -0.071120)",
        "(0.187535, 1.476638, -0.070818)",
        "(0.188044, 1.485691, -0.070821)",
        "(0.188814, 1.494313, -0.070996)",
        "(0.188691, 1.502702, -0.071224)",
        "(0.188270, 1.506768, -0.071462)",
        "(0.187489, 1.514589, -0.072111)",
        "(0.187851, 1.521758, -0.073281)",
        "(0.188234, 1.528429, -0.074647)",
        "(0.188463, 1.534869, -0.076368)",
        "(0.188588, 1.537990, -0.077466)",
        "(0.189043, 1.543938, -0.079934)",
        "(0.189555, 1.549397, -0.082994)",
        "(0.189659, 1.554689, -0.086436)",
        "(0.189515, 1.559731, -0.090309)",
        "(0.189529, 1.562160, -0.092451)",
        "(0.190019, 1.566796, -0.097001)",
        "(0.190730, 1.571035, -0.101849)",
        "(0.191385, 1.575013, -0.107058)",
        "(0.192210, 1.578474, -0.112631)",
        "(0.192717, 1.579895, -0.115513)",
        "(0.193684, 1.582275, -0.121531)",
        "(0.194261, 1.584341, -0.128120)",
        "(0.194501, 1.585932, -0.135408)",
        "(0.194623, 1.586531, -0.139021)",
        "(0.194843, 1.587262, -0.146241)",
        "(0.194985, 1.587321, -0.153534)",
        "(0.194883, 1.587083, -0.161088)",
        "(0.194778, 1.586506, -0.168723)",
        "(0.194932, 1.585404, -0.176319)",
        "(0.195070, 1.584706, -0.180050)",
        "(0.195470, 1.582893, -0.187413)",
        "(0.195934, 1.580683, -0.194792)",
        "(0.196300, 1.578119, -0.201968)",
        "(0.196480, 1.575009, -0.208805)",
        "(0.196615, 1.573242, -0.212118)",
        "(0.196902, 1.569526, -0.218550)",
        "(0.197300, 1.565431, -0.224503)",
        "(0.197824, 1.560885, -0.229856)",
        "(0.198319, 1.555920, -0.234519)",
        "(0.198715, 1.553254, -0.236626)",
        "(0.199482, 1.547371, -0.240411)",
        "(0.199991, 1.541065, -0.243605)",
        "(0.200303, 1.534179, -0.246145)",
        "(0.200479, 1.526823, -0.248251)",
        "(0.200498, 1.522922, -0.249100)",
        "(0.200307, 1.514874, -0.250669)",
        "(0.199817, 1.506554, -0.252230)",
        "(0.199365, 1.498015, -0.253782)",
        "(0.198913, 1.489210, -0.255058)",
        "(0.198832, 1.484661, -0.255503)",
        "(0.198728, 1.475454, -0.256282)",
        "(0.198428, 1.466224, -0.256957)",
        "(0.198197, 1.456881, -0.257367)",
        "(0.197875, 1.447396, -0.257504)",
        "(0.197745, 1.442638, -0.257495)",
        "(0.197507, 1.433088, -0.257402)",
        "(0.197372, 1.423433, -0.257126)",
        "(0.197359, 1.413677, -0.256717)",
        "(0.197559, 1.403799, -0.256205)",
        "(0.197698, 1.398820, -0.255915)",
        "(0.197890, 1.388961, -0.255418)",
        "(0.198063, 1.379389, -0.254892)",
        "(0.198235, 1.369956, -0.254260)",
        "(0.198743, 1.360872, -0.253476)",
        "(0.199073, 1.356521, -0.253065)",
        "(0.199594, 1.348106, -0.252244)",
        "(0.200086, 1.340084, -0.251113)",
        "(0.200753, 1.332415, -0.249672)",
        "(0.201487, 1.325223, -0.248089)",
        "(0.201783, 1.321818, -0.247266)",
        "(0.202193, 1.315272, -0.245544)",
        "(0.203034, 1.309213, -0.243270)",
        "(0.204216, 1.303704, -0.240485)",
        "(0.205332, 1.298608, -0.237524)",
        "(0.205992, 1.296342, -0.235861)",
        "(0.207529, 1.292094, -0.232128)",
        "(0.209181, 1.288150, -0.227754)",
        "(0.210749, 1.284480, -0.222648)",
        "(0.212006, 1.280997, -0.217157)",
        "(0.212471, 1.279390, -0.214454)",
        "(0.213369, 1.276495, -0.208959)",
        "(0.214026, 1.274228, -0.202732)",
        "(0.214806, 1.272609, -0.195334)",
        "(0.215372, 1.271811, -0.187677)",
        "(0.215576, 1.271850, -0.183999)",
        "(0.215951, 1.272620, -0.176698)",
        "(0.216381, 1.273954, -0.169000)",
        "(0.216683, 1.276003, -0.161397)",
        "(0.216920, 1.278726, -0.154171)",
        "(0.216914, 1.280334, -0.150737)",
        "(0.216919, 1.283980, -0.143998)",
        "(0.216919, 1.288016, -0.137470)",
        "(0.216503, 1.292395, -0.131448)",
        "(0.216061, 1.297064, -0.125884)",
        "(0.215858, 1.299536, -0.123325)",
        "(0.215425, 1.304552, -0.118550)",
        "(0.215010, 1.309821, -0.114692)",
        "(0.214567, 1.315180, -0.111284)",
        "(0.214036, 1.320507, -0.108112)",
        "(0.213693, 1.323164, -0.106726)",
        "(0.212976, 1.328491, -0.104270)",
        "(0.212324, 1.333786, -0.102474)",
        "(0.211492, 1.338967, -0.101056)",
        "(0.210622, 1.344026, -0.099785)",
        "(0.210127, 1.346496, -0.099269)",
        "(0.209021, 1.351428, -0.098497)",
        "(0.207937, 1.356280, -0.097896)",
        "(0.206884, 1.361103, -0.097341)",
        "(0.205911, 1.365986, -0.096866)",
        "(0.205503, 1.368398, -0.096654)",
        "(0.204751, 1.373200, -0.096277)",
        "(0.203898, 1.377950, -0.095881)",
        "(0.202618, 1.382631, -0.095311)",
        "(0.201734, 1.387306, -0.094641)",
        "(0.201515, 1.389697, -0.094301)",
        "(0.200946, 1.394526, -0.093505)",
        "(0.199887, 1.399410, -0.092593)",
        "(0.197854, 1.404471, -0.091427)",
        "(0.197038, 1.409673, -0.090325)",
        "(0.197062, 1.412427, -0.089749)",
        "(0.196394, 1.418250, -0.088353)",
        "(0.195064, 1.424314, -0.087005)",
        "(0.194103, 1.430665, -0.085905)",
        "(0.194385, 1.437257, -0.085118)",
        "(0.194221, 1.440671, -0.084743)",
        "(0.193439, 1.447620, -0.084017)",
        "(0.192024, 1.454781, -0.083571)",
        "(0.191799, 1.461956, -0.083645)",
        "(0.191811, 1.469063, -0.084044)",
        "(0.191440, 1.472661, -0.084380)",
        "(0.190466, 1.479881, -0.085449)",
        "(0.189384, 1.487104, -0.087011)",
        "(0.189026, 1.494072, -0.089198)",
        "(0.188973, 1.500756, -0.091827)",
        "(0.188869, 1.504022, -0.093275)",
        "(0.188508, 1.510509, -0.096550)",
        "(0.188315, 1.516635, -0.100520)",
        "(0.188681, 1.522331, -0.104952)",
        "(0.189053, 1.527499, -0.109525)",
        "(0.189234, 1.529844, -0.111939)",
        "(0.189543, 1.534228, -0.117024)",
        "(0.190002, 1.538184, -0.122546)",
        "(0.190486, 1.541624, -0.128359)",
        "(0.190868, 1.544446, -0.134351)",
        "(0.191172, 1.545580, -0.137429)",
        "(0.191845, 1.547478, -0.143690)",
        "(0.192177, 1.548643, -0.150225)",
        "(0.192447, 1.549574, -0.157051)",
        "(0.192953, 1.549778, -0.164172)",
        "(0.193229, 1.549693, -0.167730)",
        "(0.193690, 1.548938, -0.174920)",
        "(0.194189, 1.547806, -0.182344)",
        "(0.195091, 1.546100, -0.189964)",
        "(0.196395, 1.543667, -0.197613)",
        "(0.197212, 1.542001, -0.201420)",
        "(0.198641, 1.538061, -0.209022)",
        "(0.199889, 1.533571, -0.216375)",
        "(0.200679, 1.528666, -0.223358)",
        "(0.201359, 1.523251, -0.229612)",
        "(0.201732, 1.520370, -0.232489)",
        "(0.202467, 1.514674, -0.238348)",
        "(0.203090, 1.509134, -0.244264)",
        "(0.203742, 1.503584, -0.249831)",
        "(0.204728, 1.497858, -0.254902)",
        "(0.205291, 1.494910, -0.257347)",
        "(0.206423, 1.488895, -0.262060)",
        "(0.207719, 1.482659, -0.266514)",
        "(0.208763, 1.476196, -0.270510)",
        "(0.209472, 1.469421, -0.273813)",
        "(0.209732, 1.465894, -0.275129)",
        "(0.210234, 1.458764, -0.277502)",
        "(0.210528, 1.451613, -0.279512)",
        "(0.210671, 1.444406, -0.281034)",
        "(0.210904, 1.437156, -0.281881)",
        "(0.211256, 1.433558, -0.282026)",
        "(0.211965, 1.426376, -0.281953)",
        "(0.212585, 1.419166, -0.281414)",
        "(0.213292, 1.411898, -0.280524)",
        "(0.214099, 1.404440, -0.279152)",
        "(0.214544, 1.400632, -0.278272)",
        "(0.215382, 1.392886, -0.276289)",
        "(0.216201, 1.384910, -0.273921)",
        "(0.216777, 1.376581, -0.271016)",
        "(0.217667, 1.367875, -0.267404)",
        "(0.218067, 1.363418, -0.265469)",
        "(0.218473, 1.354638, -0.261740)",
        "(0.218993, 1.345950, -0.258045)",
        "(0.219731, 1.337417, -0.254268)",
        "(0.220894, 1.329216, -0.250046)",
        "(0.221533, 1.325209, -0.247660)",
        "(0.222460, 1.317417, -0.242557)",
        "(0.223386, 1.310047, -0.237254)",
        "(0.224105, 1.303176, -0.232158)",
        "(0.224645, 1.296594, -0.226916)",
        "(0.224882, 1.293459, -0.224208)",
        "(0.225586, 1.287525, -0.218551)",
        "(0.226163, 1.281991, -0.212648)",
        "(0.226490, 1.277018, -0.206730)",
        "(0.226678, 1.272592, -0.200625)",
        "(0.226826, 1.270626, -0.197379)",
        "(0.226967, 1.266945, -0.190677)",
        "(0.227181, 1.264048, -0.183768)",
        "(0.227351, 1.261867, -0.177046)",
        "(0.227534, 1.260520, -0.170553)",
        "(0.227615, 1.260047, -0.167291)",
        "(0.227601, 1.259278, -0.160643)",
        "(0.227369, 1.259077, -0.153829)",
        "(0.227119, 1.259479, -0.147844)",
        "(0.226804, 1.260301, -0.142059)",
        "(0.226544, 1.260815, -0.139184)",
        "(0.225862, 1.262035, -0.133381)",
        "(0.225218, 1.263612, -0.127804)",
        "(0.224322, 1.265581, -0.122462)",
        "(0.223302, 1.267946, -0.117141)",
        "(0.222800, 1.269313, -0.114490)",
        "(0.221732, 1.272370, -0.109385)",
        "(0.220548, 1.275960, -0.104518)",
        "(0.219247, 1.279992, -0.099832)",
        "(0.218109, 1.284544, -0.095407)",
        "(0.217463, 1.286870, -0.093253)",
        "(0.215945, 1.291653, -0.089045)",
        "(0.214366, 1.296645, -0.085060)",
        "(0.212759, 1.301929, -0.081402)",
        "(0.210990, 1.307500, -0.077952)",
        "(0.210255, 1.310345, -0.076288)",
        "(0.208855, 1.316205, -0.073204)",
        "(0.207197, 1.322350, -0.070430)",
        "(0.205664, 1.328921, -0.067913)",
        "(0.204273, 1.335836, -0.065497)",
        "(0.203512, 1.339409, -0.064383)",
        "(0.202004, 1.346916, -0.062491)",
        "(0.200464, 1.354951, -0.061020)",
        "(0.198970, 1.363504, -0.059868)",
        "(0.197482, 1.372464, -0.058862)",
        "(0.196796, 1.377080, -0.058378)",
        "(0.195483, 1.386461, -0.057450)",
        "(0.194238, 1.396166, -0.056635)",
        "(0.193363, 1.406002, -0.055826)",
        "(0.192765, 1.415865, -0.055023)",
        "(0.192373, 1.420801, -0.054686)",
        "(0.191266, 1.430605, -0.054157)",
        "(0.189972, 1.440243, -0.053980)",
        "(0.188544, 1.449743, -0.054475)",
        "(0.187375, 1.459064, -0.055451)",
        "(0.186771, 1.463611, -0.056024)",
        "(0.185404, 1.472442, -0.057515)",
        "(0.184333, 1.481104, -0.059365)",
        "(0.183588, 1.489633, -0.061541)",
        "(0.183058, 1.498105, -0.064194)",
        "(0.182853, 1.502285, -0.065821)",
        "(0.182551, 1.510522, -0.069789)",
        "(0.182128, 1.518665, -0.074752)",
        "(0.181365, 1.526553, -0.080156)",
        "(0.180607, 1.534006, -0.086024)",
        "(0.180422, 1.537484, -0.089151)",
        "(0.180370, 1.543867, -0.095680)",
        "(0.180502, 1.549337, -0.102300)",
        "(0.180850, 1.553723, -0.109028)",
        "(0.181312, 1.557021, -0.116107)",
        "(0.181530, 1.558417, -0.119760)",
        "(0.182016, 1.560325, -0.127410)",
        "(0.182394, 1.561067, -0.135430)",
        "(0.182665, 1.560727, -0.144100)",
        "(0.183009, 1.559670, -0.153298)",
        "(0.183147, 1.558766, -0.158092)",
        "(0.183581, 1.556466, -0.167891)",
        "(0.184194, 1.553351, -0.177865)",
        "(0.184964, 1.549273, -0.187675)",
        "(0.185744, 1.544147, -0.197017)",
        "(0.186151, 1.541149, -0.201473)",
        "(0.186935, 1.534764, -0.210117)",
        "(0.187515, 1.527715, -0.218192)",
        "(0.187952, 1.520038, -0.225650)",
        "(0.188342, 1.511796, -0.232518)",
        "(0.188580, 1.507617, -0.235931)",
        "(0.189414, 1.499234, -0.242743)",
        "(0.190943, 1.490854, -0.249196)",
        "(0.192458, 1.482582, -0.255232)",
        "(0.194107, 1.474356, -0.260605)",
        "(0.194730, 1.470329, -0.263222)",
        "(0.195452, 1.462519, -0.268320)",
        "(0.195874, 1.454799, -0.272771)",
        "(0.196387, 1.447052, -0.276349)",
        "(0.196867, 1.439443, -0.279220)",
        "(0.197130, 1.435733, -0.280416)",
        "(0.197634, 1.428409, -0.282338)",
        "(0.198465, 1.421189, -0.283306)",
        "(0.199751, 1.413945, -0.283110)",
        "(0.200593, 1.406665, -0.282301)",
        "(0.200924, 1.403109, -0.281736)",
        "(0.201537, 1.396101, -0.280610)",
        "(0.201749, 1.389198, -0.279345)",
        "(0.202030, 1.382352, -0.277916)",
        "(0.202314, 1.375654, -0.276317)",
        "(0.202534, 1.372407, -0.275400)",
        "(0.203062, 1.366109, -0.273421)",
        "(0.203679, 1.360096, -0.271146)",
        "(0.204449, 1.354332, -0.268544)",
        "(0.205273, 1.348770, -0.265583)",
        "(0.205551, 1.346044, -0.264052)",
        "(0.206006, 1.340658, -0.260908)",
        "(0.206400, 1.335447, -0.257653)",
        "(0.206780, 1.330433, -0.254205)",
        "(0.207211, 1.325729, -0.250715)",
        "(0.207467, 1.323552, -0.248957)",
        "(0.207899, 1.319305, -0.245311)",
        "(0.208240, 1.315284, -0.241363)",
        "(0.208550, 1.311456, -0.237359)",
        "(0.208823, 1.307816, -0.233410)",
        "(0.208940, 1.306090, -0.231436)",
        "(0.209086, 1.302604, -0.227327)",
        "(0.209257, 1.299245, -0.223061)",
        "(0.209548, 1.296177, -0.218742)",
        "(0.209798, 1.293335, -0.214234)",
        "(0.209910, 1.291939, -0.211884)",
        "(0.210156, 1.289292, -0.206849)",
        "(0.210190, 1.286864, -0.201731)",
        "(0.210388, 1.284651, -0.196409)",
        "(0.210620, 1.282647, -0.190698)",
        "(0.210761, 1.281728, -0.187609)",
        "(0.211085, 1.280114, -0.181238)",
        "(0.211241, 1.278848, -0.174872)",
        "(0.211274, 1.277869, -0.168617)",
        "(0.211186, 1.277242, -0.162388)",
        "(0.211138, 1.277003, -0.159217)",
        "(0.211072, 1.276810, -0.152880)",
        "(0.211157, 1.277060, -0.146763)",
        "(0.211174, 1.277628, -0.140954)",
        "(0.211055, 1.278254, -0.135137)",
        "(0.210996, 1.278558, -0.132178)",
        "(0.210922, 1.279253, -0.126319)",
        "(0.210584, 1.280144, -0.120932)",
        "(0.209974, 1.281337, -0.116250)",
        "(0.209141, 1.282921, -0.112265)",
        "(0.208706, 1.283886, -0.110423)",
        "(0.208018, 1.286084, -0.106910)",
        "(0.207269, 1.288626, -0.103701)",
        "(0.206499, 1.291451, -0.100718)",
        "(0.205527, 1.294491, -0.097830)",
        "(0.205044, 1.296143, -0.096484)",
        "(0.204166, 1.299605, -0.093946)",
        "(0.203005, 1.303368, -0.091668)",
        "(0.201629, 1.307565, -0.089751)",
        "(0.200308, 1.312397, -0.088167)",
        "(0.199672, 1.314974, -0.087445)",
        "(0.198414, 1.320687, -0.086242)",
        "(0.197319, 1.326854, -0.085195)",
        "(0.196114, 1.333641, -0.084409)",
        "(0.194687, 1.341169, -0.083910)",
        "(0.193997, 1.345120, -0.083688)",
        "(0.193022, 1.353692, -0.083393)",
        "(0.191956, 1.362852, -0.083070)",
        "(0.190332, 1.372591, -0.082522)",
        "(0.188198, 1.382614, -0.081729)",
        "(0.188033, 1.387920, -0.081421)",
        "(0.188108, 1.398805, -0.080839)",
        "(0.187219, 1.409933, -0.079893)",
        "(0.186308, 1.421378, -0.078796)",
        "(0.186086, 1.432996, -0.077808)",
        "(0.186283, 1.438806, -0.077375)",
        "(0.186484, 1.450353, -0.076348)",
        "(0.185890, 1.461556, -0.075190)",
        "(0.184540, 1.472477, -0.074341)",
        "(0.183536, 1.483024, -0.073770)",
        "(0.183400, 1.488194, -0.073557)",
        "(0.183102, 1.498192, -0.072963)",
        "(0.182764, 1.507856, -0.072079)",
        "(0.182481, 1.517424, -0.071385)",
        "(0.182805, 1.526534, -0.070783)",
        "(0.183185, 1.530946, -0.070536)",
        "(0.184181, 1.539484, -0.070247)",
        "(0.185282, 1.547598, -0.070104)",
        "(0.186549, 1.555179, -0.070289)",
        "(0.187693, 1.562258, -0.070704)",
        "(0.188248, 1.565544, -0.071119)",
        "(0.189396, 1.571761, -0.072336)",
        "(0.190352, 1.577593, -0.073970)",
        "(0.191326, 1.582873, -0.076065)",
        "(0.192275, 1.587408, -0.078432)",
        "(0.192777, 1.589401, -0.079643)",
        "(0.193865, 1.592707, -0.082454)",
        "(0.194689, 1.595052, -0.086008)",
        "(0.195577, 1.596883, -0.090057)",
        "(0.196419, 1.597587, -0.095163)",
        "(0.196839, 1.597642, -0.097907)",
        "(0.197610, 1.596959, -0.103884)",
        "(0.198001, 1.595311, -0.110331)",
        "(0.197745, 1.592963, -0.117048)",
        "(0.197099, 1.589818, -0.124263)",
        "(0.196816, 1.587981, -0.128138)",
        "(0.196345, 1.584085, -0.136249)",
        "(0.195649, 1.579870, -0.144502)",
        "(0.194992, 1.575111, -0.152639)",
        "(0.194522, 1.569998, -0.160859)",
        "(0.194218, 1.567409, -0.165023)",
        "(0.193371, 1.562178, -0.173283)",
        "(0.192387, 1.556943, -0.181276)",
        "(0.191716, 1.551585, -0.188809)",
        "(0.191174, 1.546076, -0.195690)",
        "(0.190962, 1.543320, -0.198972)",
        "(0.190586, 1.537874, -0.205377)",
        "(0.190154, 1.532508, -0.211331)",
        "(0.189856, 1.527209, -0.216658)",
        "(0.189796, 1.521905, -0.221329)",
        "(0.189692, 1.519251, -0.223324)",
        "(0.189339, 1.513897, -0.226878)",
        "(0.189164, 1.508477, -0.229795)",
        "(0.188935, 1.503054, -0.232183)",
        "(0.188698, 1.497509, -0.234151)",
        "(0.188566, 1.494661, -0.234992)",
        "(0.188356, 1.488741, -0.236355)",
        "(0.188078, 1.482528, -0.237284)",
        "(0.187868, 1.476008, -0.237913)",
        "(0.187962, 1.469156, -0.238265)",
        "(0.187988, 1.465645, -0.238421)",
        "(0.188069, 1.458282, -0.238620)",
        "(0.188150, 1.450529, -0.238871)",
        "(0.188159, 1.442535, -0.239146)",
        "(0.188222, 1.434176, -0.239395)",
        "(0.188225, 1.429972, -0.239498)",
        "(0.188305, 1.421312, -0.239417)",
        "(0.188212, 1.412453, -0.238951)",
        "(0.188166, 1.403366, -0.238057)",
        "(0.188308, 1.394097, -0.236747)",
        "(0.188306, 1.389347, -0.235929)",
        "(0.188353, 1.379878, -0.234169)",
        "(0.188613, 1.370510, -0.232125)",
        "(0.188847, 1.361168, -0.229574)",
        "(0.189026, 1.351951, -0.226699)",
        "(0.189160, 1.347435, -0.225184)",
        "(0.189483, 1.338610, -0.222022)",
        "(0.189629, 1.330014, -0.218438)",
        "(0.189791, 1.322258, -0.214692)",
        "(0.190150, 1.314776, -0.210496)",
        "(0.190442, 1.311201, -0.208245)",
        "(0.191045, 1.304518, -0.203349)",
        "(0.191714, 1.298382, -0.197830)",
        "(0.192402, 1.293010, -0.192021)",
        "(0.193017, 1.288181, -0.186113)",
        "(0.193265, 1.285932, -0.183090)",
        "(0.193856, 1.282101, -0.176957)",
        "(0.194353, 1.278869, -0.170798)",
        "(0.194769, 1.276237, -0.164589)",
        "(0.195291, 1.274260, -0.158482)",
        "(0.195489, 1.273499, -0.155459)",
        "(0.195977, 1.272347, -0.149448)",
        "(0.196487, 1.271710, -0.143546)",
        "(0.196877, 1.271567, -0.137951)",
        "(0.197287, 1.272062, -0.132649)",
        "(0.197478, 1.272398, -0.129959)",
        "(0.197959, 1.273391, -0.124624)",
        "(0.198274, 1.274662, -0.119617)",
        "(0.198368, 1.276380, -0.115241)",
        "(0.198380, 1.278314, -0.111165)",
        "(0.198328, 1.279377, -0.109245)",
        "(0.198124, 1.281837, -0.105772)",
        "(0.197855, 1.284771, -0.102809)",
        "(0.197719, 1.288026, -0.100117)",
        "(0.197472, 1.291620, -0.097836)",
        "(0.197302, 1.293557, -0.096834)",
        "(0.197026, 1.297660, -0.094969)",
        "(0.196578, 1.302079, -0.093361)",
        "(0.195835, 1.306908, -0.092014)",
        "(0.194733, 1.312129, -0.090885)",
        "(0.194164, 1.314983, -0.090443)",
        "(0.193290, 1.321107, -0.089835)",
        "(0.192169, 1.327890, -0.089674)",
        "(0.191142, 1.335293, -0.089492)",
        "(0.190638, 1.343286, -0.089247)",
        "(0.190423, 1.347433, -0.089105)",
        "(0.189768, 1.356099, -0.088738)",
        "(0.188697, 1.365046, -0.088266)",
        "(0.187980, 1.374459, -0.087816)",
        "(0.187842, 1.384212, -0.087401)",
        "(0.187687, 1.389274, -0.087119)",
        "(0.187017, 1.399391, -0.086464)",
        "(0.186150, 1.409766, -0.085663)",
        "(0.186530, 1.420354, -0.085016)",
        "(0.187297, 1.431215, -0.084486)",
        "(0.187518, 1.436698, -0.084141)",
        "(0.187751, 1.447644, -0.083363)",
        "(0.187878, 1.458645, -0.082727)",
        "(0.188454, 1.469531, -0.082337)",
        "(0.189754, 1.480032, -0.082239)",
        "(0.190373, 1.485206, -0.082299)",
        "(0.191799, 1.495342, -0.082682)",
        "(0.193420, 1.505038, -0.083242)",
        "(0.195143, 1.514231, -0.084040)",
        "(0.196937, 1.522905, -0.085060)",
        "(0.197742, 1.527001, -0.085673)",
        "(0.199507, 1.534698, -0.087309)",
        "(0.201465, 1.541861, -0.089517)",
        "(0.203207, 1.548474, -0.092416)",
        "(0.204586, 1.554585, -0.095979)",
        "(0.205267, 1.557453, -0.097925)",
        "(0.206544, 1.562587, -0.102351)",
        "(0.207894, 1.566856, -0.107226)",
        "(0.209127, 1.570217, -0.112470)",
        "(0.210277, 1.572654, -0.118054)",
        "(0.210900, 1.573554, -0.121007)",
        "(0.212112, 1.574396, -0.127262)",
        "(0.213063, 1.574518, -0.133666)",
        "(0.213988, 1.573769, -0.140499)",
        "(0.214955, 1.572200, -0.147701)",
        "(0.215347, 1.571220, -0.151337)",
        "(0.215877, 1.568739, -0.158857)",
        "(0.216402, 1.565602, -0.166696)",
        "(0.216864, 1.562001, -0.174649)",
        "(0.216961, 1.557855, -0.182781)",
        "(0.216991, 1.555743, -0.186868)",
        "(0.217094, 1.551213, -0.194900)",
        "(0.217108, 1.546226, -0.202484)",
        "(0.217146, 1.540968, -0.209730)",
        "(0.217341, 1.535565, -0.216674)",
        "(0.217391, 1.532746, -0.219919)",
        "(0.217237, 1.526973, -0.226042)",
        "(0.217275, 1.520926, -0.231700)",
        "(0.217347, 1.514719, -0.237049)",
        "(0.217002, 1.508291, -0.241756)",
        "(0.216724, 1.505010, -0.243888)",
        "(0.216128, 1.498234, -0.247407)",
        "(0.215658, 1.490941, -0.249981)",
        "(0.214812, 1.483125, -0.251596)",
        "(0.213652, 1.474830, -0.252221)",
        "(0.213150, 1.470555, -0.252286)",
        "(0.212328, 1.461743, -0.251949)",
        "(0.211451, 1.452441, -0.250937)",
        "(0.210615, 1.442844, -0.249555)",
        "(0.209820, 1.432935, -0.247898)",
        "(0.209431, 1.427897, -0.247053)",
        "(0.208758, 1.417636, -0.245280)",
        "(0.208468, 1.407210, -0.243412)",
        "(0.208639, 1.396593, -0.241294)",
        "(0.208866, 1.385858, -0.239087)",
        "(0.208987, 1.380503, -0.238025)",
        "(0.209266, 1.369907, -0.236015)",
        "(0.209605, 1.359472, -0.233984)",
        "(0.209874, 1.349249, -0.231726)",
        "(0.209766, 1.339408, -0.229174)",
        "(0.209750, 1.334657, -0.227772)",
        "(0.210089, 1.325625, -0.224639)",
        "(0.210297, 1.317338, -0.221077)",
        "(0.210269, 1.309498, -0.217329)",
        "(0.210143, 1.302265, -0.213287)",
        "(0.209928, 1.298811, -0.211141)",
        "(0.209625, 1.292554, -0.206555)",
        "(0.209501, 1.287172, -0.201690)",
        "(0.209286, 1.282745, -0.196440)",
        "(0.208938, 1.279074, -0.190944)",
        "(0.208765, 1.277609, -0.188136)",
        "(0.208327, 1.275063, -0.182427)",
        "(0.207671, 1.273339, -0.176449)",
        "(0.207200, 1.272171, -0.170243)",
        "(0.206692, 1.271647, -0.163704)",
        "(0.206414, 1.271529, -0.160431)",
        "(0.205752, 1.271541, -0.154108)",
        "(0.204891, 1.271933, -0.148091)",
        "(0.203922, 1.272576, -0.142135)",
        "(0.202987, 1.273346, -0.136027)",
        "(0.202554, 1.273827, -0.132974)",
        "(0.201713, 1.274966, -0.127036)",
        "(0.200625, 1.276533, -0.121559)",
        "(0.199229, 1.278423, -0.116394)",
        "(0.197719, 1.280860, -0.111512)",
        "(0.197031, 1.282349, -0.109156)",
        "(0.195651, 1.286081, -0.104653)",
        "(0.194402, 1.290526, -0.100436)",
        "(0.193013, 1.295707, -0.096657)",
        "(0.191514, 1.301634, -0.093242)",
        "(0.190861, 1.304850, -0.091622)",
        "(0.189516, 1.311872, -0.088553)",
        "(0.187615, 1.319410, -0.085619)",
        "(0.185519, 1.327689, -0.082904)",
        "(0.184197, 1.336804, -0.080529)",
        "(0.183572, 1.341555, -0.079386)",
        "(0.181990, 1.351428, -0.077141)",
        "(0.179653, 1.362126, -0.075167)",
        "(0.178264, 1.373724, -0.073517)",
        "(0.177938, 1.385959, -0.072084)",
        "(0.177663, 1.392251, -0.071396)",
        "(0.177019, 1.405245, -0.070181)",
        "(0.175972, 1.418439, -0.069210)",
        "(0.175722, 1.431699, -0.068698)",
        "(0.176354, 1.444948, -0.068861)",
        "(0.176621, 1.451474, -0.069095)",
        "(0.176813, 1.464315, -0.069751)",
        "(0.176777, 1.476826, -0.071258)",
        "(0.177085, 1.488816, -0.073383)",
        "(0.178347, 1.499843, -0.076303)",
        "(0.179009, 1.505010, -0.077967)",
        "(0.180023, 1.514843, -0.081528)",
        "(0.180909, 1.523687, -0.085754)",
        "(0.181881, 1.531460, -0.090573)",
        "(0.182968, 1.538371, -0.095663)",
        "(0.183415, 1.541464, -0.098295)",
        "(0.184034, 1.546579, -0.103866)",
        "(0.184321, 1.550972, -0.109857)",
        "(0.184447, 1.554080, -0.116545)",
        "(0.184592, 1.556434, -0.123493)",
        "(0.184651, 1.557330, -0.127054)",
        "(0.184665, 1.558484, -0.134460)",
        "(0.184604, 1.558830, -0.142151)",
        "(0.184677, 1.558398, -0.149965)",
        "(0.184967, 1.557057, -0.157896)",
        "(0.185039, 1.556094, -0.161937)",
        "(0.185079, 1.553472, -0.170306)",
        "(0.185162, 1.550394, -0.178836)",
        "(0.185132, 1.546463, -0.187042)",
        "(0.185009, 1.541646, -0.194615)",
        "(0.184892, 1.539062, -0.198213)",
        "(0.184751, 1.533608, -0.205138)",
        "(0.184498, 1.528008, -0.211860)",
        "(0.184179, 1.522183, -0.218142)",
        "(0.184235, 1.516133, -0.224084)",
        "(0.184293, 1.513028, -0.226983)",
        "(0.184301, 1.506650, -0.232657)",
        "(0.184399, 1.500198, -0.238122)",
        "(0.184691, 1.493440, -0.243137)",
        "(0.185027, 1.486296, -0.247713)",
        "(0.185166, 1.482595, -0.249806)",
        "(0.185335, 1.474982, -0.253641)",
        "(0.185264, 1.466860, -0.256880)",
        "(0.185242, 1.458218, -0.259555)",
        "(0.185462, 1.449105, -0.261916)",
        "(0.185590, 1.444405, -0.263064)",
        "(0.186043, 1.434744, -0.265225)",
        "(0.186478, 1.424581, -0.267035)",
        "(0.187056, 1.413844, -0.268249)",
        "(0.187724, 1.402654, -0.268956)",
        "(0.187908, 1.396915, -0.269156)",
        "(0.188323, 1.385258, -0.269161)",
        "(0.189250, 1.373631, -0.268700)",
        "(0.190413, 1.362123, -0.267638)",
        "(0.191290, 1.350698, -0.265643)",
        "(0.191575, 1.345037, -0.264475)",
        "(0.191935, 1.334007, -0.261518)",
        "(0.192511, 1.323503, -0.257787)",
        "(0.193143, 1.313654, -0.253256)",
        "(0.193478, 1.304327, -0.248121)",
        "(0.193556, 1.299930, -0.245318)",
        "(0.193753, 1.291647, -0.239504)",
        "(0.194108, 1.284150, -0.233191)",
        "(0.194502, 1.277363, -0.226285)",
        "(0.194973, 1.271232, -0.218693)",
        "(0.195171, 1.268361, -0.214726)",
        "(0.195595, 1.263218, -0.206458)",
        "(0.195984, 1.258672, -0.198170)",
        "(0.196096, 1.254800, -0.190266)",
        "(0.196049, 1.251526, -0.182671)",
        "(0.196053, 1.250083, -0.178904)",
        "(0.196160, 1.247758, -0.171557)",
        "(0.196499, 1.246156, -0.164354)",
        "(0.197028, 1.245116, -0.156935)",
        "(0.197450, 1.244309, -0.149366)",
        "(0.197730, 1.244052, -0.145522)",
        "(0.198416, 1.243899, -0.137616)",
        "(0.198810, 1.244298, -0.130895)",
        "(0.199080, 1.245328, -0.124903)",
        "(0.199099, 1.246838, -0.119325)",
        "(0.199024, 1.247958, -0.116832)",
        "(0.198819, 1.250756, -0.112116)",
        "(0.198592, 1.254198, -0.107651)",
        "(0.198468, 1.258543, -0.103727)",
        "(0.198226, 1.263470, -0.100422)",
        "(0.198028, 1.266170, -0.098988)",
        "(0.197493, 1.271839, -0.096332)",
        "(0.196814, 1.278159, -0.094190)",
        "(0.196118, 1.285181, -0.092517)",
        "(0.195522, 1.292781, -0.091067)",
        "(0.195202, 1.296734, -0.090422)",
        "(0.194576, 1.305078, -0.089347)",
        "(0.193974, 1.313826, -0.088573)",
        "(0.193216, 1.322973, -0.088013)",
        "(0.192052, 1.332273, -0.087503)",
        "(0.191344, 1.337018, -0.087219)",
        "(0.189864, 1.346736, -0.086770)",
        "(0.188424, 1.356925, -0.086708)",
        "(0.187125, 1.367374, -0.086794)",
        "(0.186037, 1.377817, -0.086763)",
        "(0.185517, 1.383024, -0.086718)",
        "(0.184449, 1.393388, -0.086622)",
        "(0.183470, 1.403456, -0.086314)",
        "(0.182664, 1.413055, -0.085774)",
        "(0.181960, 1.422242, -0.085323)",
        "(0.181642, 1.426674, -0.085122)",
        "(0.181204, 1.435034, -0.084703)",
        "(0.180471, 1.442815, -0.084089)",
        "(0.179562, 1.450050, -0.083308)",
        "(0.178749, 1.457065, -0.082777)",
        "(0.178316, 1.460502, -0.082624)",
        "(0.177696, 1.467144, -0.082706)",
        "(0.176991, 1.473658, -0.083308)",
        "(0.176378, 1.480086, -0.084587)",
        "(0.175698, 1.486320, -0.086550)",
        "(0.175440, 1.489322, -0.087872)",
        "(0.175081, 1.495074, -0.091121)",
        "(0.174984, 1.500382, -0.095225)",
        "(0.174903, 1.505025, -0.100320)",
        "(0.174532, 1.509189, -0.105877)",
        "(0.174460, 1.511186, -0.108910)",
        "(0.174688, 1.514941, -0.115686)",
        "(0.174952, 1.518402, -0.123087)",
        "(0.175345, 1.521399, -0.131123)",
        "(0.175714, 1.522746, -0.135311)",
        "(0.176793, 1.525035, -0.144360)",
        "(0.177697, 1.526912, -0.153858)",
        "(0.178439, 1.528338, -0.163721)",
        "(0.179465, 1.529277, -0.173755)",
        "(0.180777, 1.529603, -0.183797)",
        "(0.181421, 1.529464, -0.188784)",
        "(0.182707, 1.528744, -0.198744)",
        "(0.184173, 1.527436, -0.208720)",
        "(0.185795, 1.525452, -0.218661)",
        "(0.187332, 1.522815, -0.228241)",
        "(0.188127, 1.521289, -0.232877)",
        "(0.189863, 1.517858, -0.241857)",
        "(0.191781, 1.513786, -0.250298)",
        "(0.193496, 1.508813, -0.257983)",
        "(0.195180, 1.503344, -0.264988)",
        "(0.195911, 1.500453, -0.268253)",
        "(0.197038, 1.494262, -0.274113)",
        "(0.197987, 1.487642, -0.279240)",
        "(0.198799, 1.480606, -0.283677)",
        "(0.199423, 1.473177, -0.287384)",
        "(0.199738, 1.469394, -0.289028)",
        "(0.200268, 1.461470, -0.291530)",
        "(0.200741, 1.453193, -0.293323)",
        "(0.201194, 1.444571, -0.294435)",
        "(0.201461, 1.435572, -0.294771)",
        "(0.201630, 1.430854, -0.294522)",
        "(0.202120, 1.421082, -0.293622)",
        "(0.202596, 1.410939, -0.292376)",
        "(0.203033, 1.400179, -0.290393)",
        "(0.203301, 1.389078, -0.287848)",
        "(0.203459, 1.383449, -0.286342)",
        "(0.203655, 1.372013, -0.282772)",
        "(0.203505, 1.360408, -0.278631)",
        "(0.203538, 1.348817, -0.273960)",
        "(0.203685, 1.337320, -0.268711)",
        "(0.203944, 1.331651, -0.265899)",
        "(0.204420, 1.320514, -0.259920)",
        "(0.204814, 1.309711, -0.253536)",
        "(0.205549, 1.299431, -0.246384)",
        "(0.206603, 1.289734, -0.238657)",
        "(0.207286, 1.285233, -0.234622)",
        "(0.208712, 1.276733, -0.226230)",
        "(0.209944, 1.268851, -0.217304)",
        "(0.211116, 1.261706, -0.208368)",
        "(0.212252, 1.255506, -0.199876)",
        "(0.212665, 1.252704, -0.195779)",
        "(0.213030, 1.247782, -0.187722)",
        "(0.213356, 1.243839, -0.179649)",
        "(0.213455, 1.241005, -0.171720)",
        "(0.213460, 1.239205, -0.164169)",
        "(0.213425, 1.238674, -0.160588)",
        "(0.213122, 1.238403, -0.153663)",
        "(0.212872, 1.239085, -0.146863)",
        "(0.212304, 1.240555, -0.140234)",
        "(0.211557, 1.242592, -0.133881)",
        "(0.211186, 1.243841, -0.130831)",
        "(0.210235, 1.246847, -0.125086)",
        "(0.209215, 1.250513, -0.119776)",
        "(0.208156, 1.254651, -0.114892)",
        "(0.207193, 1.259307, -0.110496)",
        "(0.206804, 1.261848, -0.108492)",
        "(0.205735, 1.267048, -0.104580)",
        "(0.204699, 1.272555, -0.100680)",
        "(0.203673, 1.278379, -0.096713)",
        "(0.202496, 1.284506, -0.092830)",
        "(0.201849, 1.287702, -0.090964)",
        "(0.200450, 1.294476, -0.087589)",
        "(0.199003, 1.301801, -0.084780)",
        "(0.197527, 1.309588, -0.082304)",
        "(0.196256, 1.317867, -0.080150)",
        "(0.195563, 1.322089, -0.079134)",
        "(0.194137, 1.330868, -0.077242)",
        "(0.192701, 1.340041, -0.075586)",
        "(0.191337, 1.349608, -0.074237)",
        "(0.190059, 1.359592, -0.073202)",
        "(0.189478, 1.364684, -0.072808)",
        "(0.188178, 1.375115, -0.072295)",
        "(0.186886, 1.385825, -0.071947)",
        "(0.185536, 1.396770, -0.071826)",
        "(0.184045, 1.407936, -0.072011)",
        "(0.183419, 1.413612, -0.072290)",
        "(0.182472, 1.424942, -0.072996)",
        "(0.181181, 1.436236, -0.074038)",
        "(0.179593, 1.447674, -0.075516)",
        "(0.178778, 1.459105, -0.077550)",
        "(0.178679, 1.464749, -0.078775)",
        "(0.178630, 1.475820, -0.081624)",
        "(0.178481, 1.486569, -0.084790)",
        "(0.178195, 1.496876, -0.088373)",
        "(0.178015, 1.506463, -0.092384)",
        "(0.178158, 1.510982, -0.094727)",
        "(0.178841, 1.519721, -0.099913)",
        "(0.179437, 1.527438, -0.105570)",
        "(0.179479, 1.534326, -0.111508)",
        "(0.179374, 1.540534, -0.117908)",
        "(0.179375, 1.543220, -0.121289)",
        "(0.179483, 1.547851, -0.128083)",
        "(0.179480, 1.551385, -0.135088)",
        "(0.179470, 1.554093, -0.142459)",
        "(0.179469, 1.555672, -0.150346)",
        "(0.179568, 1.556197, -0.154302)",
        "(0.179876, 1.556283, -0.162275)",
        "(0.180276, 1.555285, -0.170336)",
        "(0.180915, 1.553384, -0.178673)",
        "(0.181798, 1.550048, -0.187099)",
        "(0.182178, 1.548131, -0.191207)",
        "(0.182654, 1.543403, -0.199291)",
        "(0.183212, 1.537626, -0.207115)",
        "(0.183755, 1.530817, -0.214737)",
        "(0.184203, 1.523092, -0.222221)",
        "(0.184436, 1.519223, -0.226009)",
        "(0.185082, 1.510923, -0.233467)",
        "(0.185918, 1.502257, -0.240367)",
        "(0.186708, 1.493066, -0.246673)",
        "(0.187319, 1.483577, -0.252600)",
        "(0.187516, 1.478731, -0.255445)",
        "(0.187658, 1.468945, -0.261002)",
        "(0.187714, 1.458894, -0.265981)",
        "(0.188158, 1.448611, -0.270254)",
        "(0.188574, 1.438149, -0.273674)",
        "(0.188721, 1.432959, -0.275262)",
        "(0.189196, 1.422587, -0.277541)",
        "(0.189922, 1.412196, -0.279209)",
        "(0.191091, 1.401696, -0.279788)",
        "(0.192105, 1.391168, -0.280003)",
        "(0.192558, 1.385884, -0.279733)",
        "(0.193374, 1.375334, -0.279222)",
        "(0.194121, 1.364862, -0.278051)",
        "(0.194623, 1.354430, -0.276107)",
        "(0.195235, 1.344194, -0.273259)",
        "(0.195571, 1.339153, -0.271572)",
        "(0.196546, 1.329386, -0.267461)",
        "(0.197593, 1.319956, -0.263140)",
        "(0.198629, 1.311056, -0.258528)",
        "(0.199718, 1.302545, -0.253521)",
        "(0.200195, 1.298417, -0.250853)",
        "(0.201300, 1.290503, -0.245115)",
        "(0.202531, 1.283180, -0.239054)",
        "(0.203679, 1.276335, -0.232534)",
        "(0.204777, 1.269934, -0.225873)",
        "(0.205302, 1.266886, -0.222485)",
        "(0.206413, 1.261194, -0.215546)",
        "(0.207481, 1.256100, -0.208773)",
        "(0.208326, 1.251800, -0.202358)",
        "(0.208777, 1.247994, -0.195816)",
        "(0.208927, 1.246306, -0.192407)",
        "(0.208972, 1.243635, -0.185423)",
        "(0.208957, 1.241837, -0.178560)",
        "(0.208858, 1.240995, -0.171842)",
        "(0.208618, 1.241061, -0.165273)",
        "(0.208371, 1.241425, -0.162049)",
        "(0.207737, 1.242507, -0.155597)",
        "(0.206910, 1.244393, -0.149311)",
        "(0.205994, 1.247055, -0.143334)",
        "(0.204859, 1.250499, -0.137712)",
        "(0.204229, 1.252576, -0.135072)",
        "(0.203019, 1.257227, -0.130021)",
        "(0.201867, 1.262687, -0.125315)",
        "(0.200526, 1.268759, -0.120934)",
        "(0.199126, 1.275455, -0.116844)",
        "(0.198530, 1.279011, -0.114904)",
        "(0.197423, 1.286768, -0.111419)",
        "(0.196286, 1.295113, -0.108373)",
        "(0.195340, 1.303964, -0.105626)",
        "(0.194402, 1.313017, -0.103012)",
        "(0.193838, 1.317637, -0.101832)",
        "(0.192749, 1.327057, -0.099695)",
        "(0.191708, 1.336660, -0.097825)",
        "(0.190813, 1.346413, -0.096389)",
        "(0.189643, 1.356217, -0.095301)",
        "(0.188973, 1.361121, -0.094810)",
        "(0.187556, 1.371102, -0.094078)",
        "(0.186705, 1.381419, -0.093736)",
        "(0.185934, 1.391756, -0.093499)",
        "(0.185120, 1.402106, -0.093085)",
        "(0.184700, 1.407265, -0.092887)",
        "(0.183887, 1.417827, -0.092557)",
        "(0.183562, 1.427390, -0.092328)",
        "(0.183200, 1.436703, -0.092084)",
        "(0.182504, 1.446020, -0.092107)",
        "(0.182033, 1.450660, -0.092266)",
        "(0.181057, 1.459648, -0.092898)",
        "(0.180630, 1.468296, -0.093765)",
        "(0.180243, 1.476454, -0.094879)",
        "(0.179836, 1.484076, -0.096316)",
        "(0.179619, 1.487651, -0.097149)",
        "(0.179101, 1.494357, -0.099010)",
        "(0.178669, 1.500448, -0.101157)",
        "(0.178278, 1.506103, -0.103716)",
        "(0.177947, 1.511466, -0.106776)",
        "(0.177911, 1.514050, -0.108462)",
        "(0.177941, 1.518875, -0.112136)",
        "(0.178001, 1.523299, -0.116110)",
        "(0.178207, 1.527323, -0.120580)",
        "(0.178544, 1.530970, -0.125541)",
        "(0.178757, 1.532593, -0.128162)",
        "(0.179180, 1.535220, -0.133769)",
        "(0.179208, 1.537071, -0.139671)",
        "(0.179360, 1.538163, -0.145850)",
        "(0.179782, 1.538766, -0.152323)",
        "(0.179990, 1.538766, -0.155637)",
        "(0.180401, 1.538164, -0.162258)",
        "(0.180972, 1.536690, -0.168979)",
        "(0.181674, 1.534306, -0.175938)",
        "(0.181944, 1.532744, -0.179549)",
        "(0.182237, 1.529182, -0.186879)",
        "(0.182693, 1.524943, -0.194207)",
        "(0.183468, 1.520048, -0.201313)",
        "(0.184117, 1.514491, -0.208042)",
        "(0.184479, 1.508548, -0.214444)",
        "(0.184641, 1.505521, -0.217561)",
        "(0.185016, 1.499224, -0.223483)",
        "(0.185714, 1.492728, -0.228901)",
        "(0.186628, 1.486024, -0.233751)",
        "(0.187470, 1.479139, -0.238182)",
        "(0.187867, 1.475635, -0.240262)",
        "(0.188590, 1.468394, -0.243971)",
        "(0.189004, 1.460580, -0.246992)",
        "(0.189286, 1.452366, -0.249682)",
        "(0.189746, 1.443802, -0.252188)",
        "(0.190043, 1.439347, -0.253292)",
        "(0.190759, 1.430061, -0.255128)",
        "(0.191770, 1.420369, -0.256519)",
        "(0.193000, 1.410252, -0.257439)",
        "(0.194236, 1.399930, -0.258050)",
        "(0.194875, 1.394678, -0.258186)",
        "(0.195947, 1.384046, -0.258209)",
        "(0.197394, 1.373368, -0.257675)",
        "(0.198865, 1.362815, -0.256786)",
        "(0.200145, 1.352329, -0.255639)",
        "(0.200712, 1.347106, -0.254975)",
        "(0.201715, 1.336654, -0.253150)",
        "(0.202434, 1.326316, -0.250619)",
        "(0.203278, 1.316561, -0.247548)",
        "(0.204382, 1.307427, -0.244094)",
        "(0.205098, 1.303295, -0.242071)",
        "(0.206617, 1.295368, -0.237796)",
        "(0.208138, 1.287995, -0.232918)",
        "(0.209351, 1.281122, -0.227192)",
        "(0.210316, 1.274597, -0.221012)",
        "(0.210667, 1.271496, -0.217743)",
        "(0.211275, 1.265538, -0.211134)",
        "(0.211640, 1.260140, -0.204449)",
        "(0.211892, 1.255503, -0.197849)",
        "(0.212054, 1.251592, -0.191319)",
        "(0.212073, 1.249705, -0.188061)",
        "(0.212024, 1.246808, -0.181548)",
        "(0.212093, 1.244659, -0.174954)",
        "(0.212088, 1.243293, -0.168268)",
        "(0.211982, 1.242679, -0.161689)",
        "(0.211877, 1.242662, -0.158519)",
        "(0.211485, 1.242926, -0.152475)",
        "(0.210899, 1.243835, -0.146775)",
        "(0.210133, 1.245292, -0.141093)",
        "(0.209489, 1.247633, -0.135525)",
        "(0.209171, 1.249215, -0.132802)",
        "(0.208581, 1.252912, -0.127462)",
        "(0.207758, 1.257202, -0.122322)",
        "(0.206710, 1.262280, -0.117365)",
        "(0.205802, 1.268286, -0.112607)",
        "(0.205386, 1.271692, -0.110371)",
        "(0.204369, 1.278890, -0.106188)",
        "(0.203269, 1.286874, -0.102469)",
        "(0.202195, 1.295550, -0.099261)",
        "(0.201020, 1.304861, -0.096455)",
        "(0.200485, 1.309650, -0.095136)",
        "(0.199610, 1.319729, -0.092866)",
        "(0.198528, 1.330106, -0.090951)",
        "(0.197185, 1.340751, -0.089546)",
        "(0.195969, 1.351593, -0.088526)",
        "(0.195272, 1.357011, -0.088082)",
        "(0.193738, 1.367892, -0.087364)",
        "(0.191933, 1.378779, -0.086839)",
        "(0.190039, 1.389582, -0.086387)",
        "(0.188542, 1.400276, -0.086178)",
        "(0.187786, 1.405603, -0.086157)",
        "(0.186491, 1.416211, -0.086342)",
        "(0.185343, 1.426672, -0.086781)",
        "(0.184254, 1.436914, -0.087515)",
        "(0.183231, 1.446941, -0.088615)",
        "(0.182789, 1.451854, -0.089286)",
        "(0.181959, 1.461379, -0.090902)",
        "(0.181136, 1.470484, -0.092869)",
        "(0.180343, 1.479005, -0.095212)",
        "(0.179758, 1.487057, -0.098134)",
        "(0.179520, 1.490913, -0.099833)",
        "(0.179093, 1.498153, -0.103751)",
        "(0.178780, 1.504899, -0.108346)",
        "(0.178628, 1.511186, -0.113687)",
        "(0.178668, 1.516850, -0.119452)",
        "(0.178738, 1.519403, -0.122588)",
        "(0.178903, 1.524071, -0.129123)",
        "(0.179287, 1.527927, -0.135975)",
        "(0.179748, 1.530937, -0.143135)",
        "(0.180110, 1.533144, -0.150709)",
        "(0.180271, 1.534100, -0.154590)",
        "(0.180621, 1.535194, -0.162877)",
        "(0.181223, 1.535570, -0.171193)",
        "(0.182154, 1.534979, -0.179542)",
        "(0.183370, 1.533679, -0.188091)",
        "(0.184084, 1.532731, -0.192395)",
        "(0.185340, 1.530341, -0.200853)",
        "(0.186342, 1.526939, -0.208844)",
        "(0.187488, 1.522588, -0.216314)",
        "(0.188773, 1.517300, -0.223474)",
        "(0.189394, 1.514533, -0.227096)",
        "(0.190809, 1.508424, -0.234207)",
        "(0.192578, 1.501637, -0.241075)",
        "(0.194082, 1.494017, -0.247659)",
        "(0.195349, 1.485725, -0.253827)",
        "(0.195905, 1.481244, -0.256769)",
        "(0.196970, 1.472316, -0.262510)",
        "(0.197732, 1.462785, -0.267360)",
        "(0.198481, 1.453154, -0.271588)",
        "(0.199214, 1.443513, -0.275144)",
        "(0.199545, 1.438702, -0.276697)",
        "(0.200019, 1.429105, -0.279149)",
        "(0.200475, 1.419658, -0.281009)",
        "(0.201121, 1.410382, -0.282228)",
        "(0.201789, 1.401243, -0.282886)",
        "(0.202105, 1.396688, -0.283015)",
        "(0.202980, 1.387559, -0.282687)",
        "(0.204057, 1.378465, -0.281828)",
        "(0.204975, 1.369304, -0.280378)",
        "(0.205712, 1.360077, -0.278362)",
        "(0.206077, 1.355529, -0.277183)",
        "(0.206648, 1.346520, -0.274668)",
        "(0.207054, 1.337652, -0.271592)",
        "(0.207719, 1.328829, -0.267900)",
        "(0.208260, 1.319999, -0.263452)",
        "(0.208507, 1.315626, -0.261193)",
        "(0.208823, 1.307080, -0.256278)",
        "(0.209107, 1.298661, -0.250978)",
        "(0.209362, 1.290390, -0.244842)",
        "(0.209574, 1.282306, -0.238544)",
        "(0.209617, 1.278480, -0.235119)",
        "(0.209785, 1.270951, -0.228365)",
        "(0.209836, 1.263795, -0.221179)",
        "(0.209596, 1.256877, -0.213855)",
        "(0.209323, 1.250854, -0.206619)",
        "(0.209280, 1.247968, -0.202969)",
        "(0.209221, 1.243041, -0.195601)",
        "(0.209104, 1.238809, -0.188242)",
        "(0.209160, 1.235908, -0.180704)",
        "(0.209151, 1.233650, -0.172990)",
        "(0.209103, 1.233044, -0.169134)",
        "(0.209175, 1.232472, -0.161519)",
        "(0.209007, 1.233045, -0.154127)",
        "(0.208659, 1.234469, -0.147067)",
        "(0.208095, 1.237015, -0.140556)",
        "(0.207819, 1.238590, -0.137398)",
        "(0.207209, 1.242393, -0.131222)",
        "(0.206571, 1.247014, -0.125334)",
        "(0.205782, 1.252537, -0.120087)",
        "(0.205071, 1.258588, -0.115215)",
        "(0.204687, 1.261757, -0.112899)",
        "(0.204035, 1.268525, -0.108714)",
        "(0.203415, 1.275662, -0.105119)",
        "(0.202529, 1.283092, -0.102100)",
        "(0.201461, 1.290787, -0.099597)",
        "(0.200868, 1.294779, -0.098582)",
        "(0.200183, 1.302991, -0.096806)",
        "(0.199398, 1.311428, -0.095606)",
        "(0.198339, 1.319994, -0.094667)",
        "(0.197474, 1.328605, -0.093802)",
        "(0.197030, 1.332914, -0.093431)",
        "(0.196304, 1.341572, -0.093032)",
        "(0.195412, 1.350250, -0.092816)",
        "(0.194093, 1.358832, -0.092580)",
        "(0.193097, 1.367390, -0.092251)",
        "(0.193029, 1.371737, -0.092129)",
        "(0.192536, 1.380444, -0.091810)",
        "(0.191590, 1.389067, -0.091206)",
        "(0.190534, 1.397798, -0.090522)",
        "(0.189774, 1.406673, -0.089705)",
        "(0.189581, 1.411115, -0.089276)",
        "(0.189423, 1.420036, -0.088482)",
        "(0.188937, 1.429057, -0.088013)",
        "(0.188058, 1.438298, -0.088053)",
        "(0.187553, 1.447646, -0.088508)",
        "(0.187397, 1.452360, -0.088861)",
        "(0.187006, 1.461689, -0.089785)",
        "(0.186513, 1.470790, -0.090850)",
        "(0.185913, 1.479728, -0.092237)",
        "(0.185536, 1.488446, -0.094140)",
        "(0.185465, 1.492704, -0.095282)",
        "(0.185597, 1.500786, -0.097947)",
        "(0.185859, 1.508255, -0.101059)",
        "(0.185883, 1.515231, -0.104917)",
        "(0.185646, 1.521692, -0.109152)",
        "(0.185542, 1.524673, -0.111375)",
        "(0.185458, 1.529964, -0.116140)",
        "(0.185549, 1.534291, -0.121396)",
        "(0.185605, 1.537847, -0.127068)",
        "(0.185677, 1.540703, -0.133268)",
        "(0.185761, 1.541924, -0.136556)",
        "(0.185926, 1.543598, -0.143553)",
        "(0.186124, 1.544498, -0.150923)",
        "(0.186294, 1.544464, -0.158966)",
        "(0.186262, 1.543674, -0.166942)",
        "(0.186262, 1.543011, -0.171076)",
        "(0.186412, 1.541421, -0.179425)",
        "(0.186788, 1.538777, -0.187542)",
        "(0.187154, 1.535361, -0.195380)",
        "(0.187492, 1.531290, -0.203095)",
        "(0.187740, 1.529051, -0.206941)",
        "(0.188642, 1.524236, -0.214512)",
        "(0.190152, 1.518714, -0.221604)",
        "(0.191856, 1.512522, -0.228244)",
        "(0.193639, 1.505751, -0.234373)",
        "(0.194414, 1.502107, -0.237256)",
        "(0.195770, 1.494505, -0.242677)",
        "(0.196641, 1.486200, -0.247578)",
        "(0.197068, 1.477535, -0.252267)",
        "(0.197250, 1.468509, -0.256501)",
        "(0.197470, 1.463813, -0.258320)",
        "(0.197853, 1.454308, -0.261613)",
        "(0.197894, 1.444636, -0.263998)",
        "(0.197497, 1.434933, -0.265526)",
        "(0.197394, 1.430082, -0.265959)",
        "(0.197261, 1.420388, -0.266562)",
        "(0.197160, 1.410720, -0.266212)",
        "(0.197050, 1.400952, -0.264820)",
        "(0.196969, 1.391114, -0.262638)",
        "(0.197251, 1.381462, -0.260062)",
        "(0.197438, 1.376784, -0.258711)",
        "(0.197550, 1.367545, -0.255836)",
        "(0.197496, 1.358385, -0.252175)",
        "(0.197888, 1.349428, -0.247940)",
        "(0.198509, 1.340783, -0.243131)",
        "(0.198659, 1.336578, -0.240589)",
        "(0.198780, 1.328352, -0.235413)",
        "(0.198789, 1.320642, -0.230111)",
        "(0.198807, 1.313166, -0.224829)",
        "(0.198958, 1.306157, -0.219599)",
        "(0.199124, 1.302825, -0.217023)",
        "(0.199550, 1.296394, -0.211875)",
        "(0.200155, 1.290349, -0.206527)",
        "(0.200806, 1.284533, -0.200789)",
        "(0.201407, 1.278794, -0.195082)",
        "(0.201622, 1.275986, -0.192335)",
        "(0.201725, 1.270539, -0.187149)",
        "(0.201836, 1.265495, -0.182078)",
        "(0.202157, 1.260894, -0.176777)",
        "(0.202680, 1.256744, -0.171177)",
        "(0.202939, 1.254858, -0.168367)",
        "(0.203182, 1.251516, -0.162839)",
        "(0.203465, 1.248679, -0.157213)",
        "(0.203681, 1.246235, -0.151314)",
        "(0.203762, 1.244263, -0.145252)",
        "(0.203939, 1.243508, -0.142160)",
        "(0.204443, 1.242420, -0.135719)",
        "(0.204885, 1.241756, -0.129256)",
        "(0.205101, 1.241627, -0.123191)",
        "(0.205111, 1.241835, -0.117307)",
        "(0.205199, 1.242123, -0.114391)",
        "(0.205377, 1.243128, -0.108638)",
        "(0.205395, 1.244735, -0.103290)",
        "(0.205196, 1.247134, -0.098649)",
        "(0.204986, 1.250075, -0.094387)",
        "(0.204768, 1.251655, -0.092332)",
        "(0.204057, 1.255257, -0.088450)",
        "(0.203243, 1.259607, -0.084867)",
        "(0.202346, 1.264516, -0.081576)",
        "(0.201346, 1.270107, -0.078591)",
        "(0.200800, 1.273110, -0.077203)",
        "(0.199355, 1.279621, -0.074771)",
        "(0.197601, 1.286814, -0.072735)",
        "(0.196009, 1.294759, -0.071029)",
        "(0.194249, 1.303661, -0.069708)",
        "(0.193272, 1.308446, -0.069177)",
        "(0.191202, 1.318408, -0.068301)",
        "(0.189158, 1.329165, -0.067681)",
        "(0.187185, 1.340443, -0.067137)",
        "(0.185341, 1.352108, -0.066526)",
        "(0.184566, 1.358064, -0.066275)",
        "(0.183244, 1.370279, -0.066004)",
        "(0.181928, 1.382603, -0.065820)",
        "(0.180525, 1.394740, -0.065662)",
        "(0.178951, 1.406597, -0.065710)",
        "(0.178147, 1.412453, -0.065835)",
        "(0.176749, 1.423870, -0.066396)",
        "(0.175583, 1.434708, -0.067380)",
        "(0.174313, 1.444888, -0.068546)",
        "(0.172942, 1.454410, -0.069901)",
        "(0.172190, 1.458906, -0.070660)",
        "(0.170750, 1.467421, -0.072258)",
        "(0.169532, 1.475316, -0.074259)",
        "(0.168509, 1.482810, -0.076842)",
        "(0.167610, 1.489896, -0.080034)",
        "(0.167177, 1.493397, -0.081864)",
        "(0.166589, 1.500361, -0.086231)",
        "(0.166378, 1.507177, -0.091195)",
        "(0.166213, 1.513378, -0.096474)",
        "(0.165999, 1.519040, -0.102112)",
        "(0.165890, 1.521672, -0.105124)",
        "(0.165722, 1.526427, -0.111682)",
        "(0.165604, 1.530545, -0.118853)",
        "(0.165468, 1.533773, -0.126622)",
        "(0.165352, 1.536138, -0.134722)",
        "(0.165338, 1.537046, -0.138948)",
        "(0.165153, 1.538154, -0.147950)",
        "(0.164988, 1.538741, -0.157098)",
        "(0.165038, 1.538529, -0.166402)",
        "(0.165296, 1.537790, -0.175702)",
        "(0.165525, 1.537168, -0.180267)",
        "(0.166106, 1.535632, -0.189177)",
        "(0.166938, 1.533475, -0.197750)",
        "(0.167856, 1.530885, -0.205998)",
        "(0.168673, 1.527907, -0.213829)",
        "(0.169094, 1.526239, -0.217577)",
        "(0.169974, 1.522464, -0.224725)",
        "(0.170896, 1.518142, -0.231429)",
        "(0.171871, 1.513319, -0.237819)",
        "(0.172901, 1.507936, -0.243980)",
        "(0.173421, 1.505138, -0.247034)",
        "(0.174431, 1.498832, -0.252868)",
        "(0.175335, 1.491872, -0.258194)",
        "(0.176417, 1.484472, -0.263119)",
        "(0.177710, 1.476613, -0.267578)",
        "(0.178408, 1.472529, -0.269678)",
        "(0.179628, 1.463992, -0.273639)",
        "(0.180578, 1.454985, -0.277075)",
        "(0.181334, 1.445565, -0.279893)",
        "(0.182187, 1.435663, -0.282099)",
        "(0.182656, 1.430578, -0.283065)",
        "(0.183706, 1.420165, -0.284706)",
        "(0.185044, 1.409431, -0.285788)",
        "(0.186325, 1.398362, -0.286234)",
        "(0.188045, 1.387316, -0.286156)",
        "(0.189049, 1.381835, -0.285904)",
        "(0.190936, 1.370933, -0.285239)",
        "(0.192981, 1.360161, -0.284087)",
        "(0.195074, 1.349492, -0.282663)",
        "(0.197331, 1.339092, -0.280836)",
        "(0.198459, 1.333954, -0.279870)",
        "(0.200792, 1.323947, -0.277698)",
        "(0.203067, 1.314300, -0.275194)",
        "(0.204992, 1.304975, -0.272394)",
        "(0.206619, 1.296058, -0.268958)",
        "(0.207402, 1.291840, -0.266924)",
        "(0.208946, 1.283744, -0.262457)",
        "(0.210462, 1.276443, -0.257418)",
        "(0.211657, 1.269670, -0.252356)",
        "(0.212303, 1.263398, -0.247145)",
        "(0.212418, 1.260514, -0.244295)",
        "(0.212635, 1.254907, -0.238349)",
        "(0.212712, 1.250295, -0.231780)",
        "(0.212432, 1.246441, -0.225014)",
        "(0.212070, 1.243573, -0.218009)",
        "(0.211869, 1.242520, -0.214408)",
        "(0.211304, 1.241038, -0.207222)",
        "(0.210541, 1.240530, -0.199964)",
        "(0.209547, 1.240763, -0.192382)",
        "(0.208415, 1.241780, -0.184596)",
        "(0.207780, 1.242504, -0.180692)",
        "(0.206238, 1.244468, -0.172871)",
        "(0.204604, 1.247211, -0.165341)",
        "(0.202871, 1.250539, -0.158132)",
        "(0.201098, 1.254443, -0.151067)",
        "(0.200224, 1.256488, -0.147536)",
        "(0.198295, 1.261137, -0.140636)",
        "(0.196468, 1.266260, -0.133907)",
        "(0.194658, 1.271964, -0.127441)",
        "(0.192674, 1.278069, -0.121196)",
        "(0.191591, 1.281357, -0.118198)",
        "(0.189535, 1.288351, -0.112390)",
        "(0.187445, 1.295941, -0.107007)",
        "(0.185167, 1.304153, -0.101993)",
        "(0.183056, 1.313079, -0.097370)",
        "(0.182037, 1.317658, -0.095156)",
        "(0.180227, 1.327089, -0.091009)",
        "(0.178297, 1.336869, -0.087358)",
        "(0.176043, 1.346825, -0.084216)",
        "(0.174063, 1.356988, -0.081600)",
        "(0.173345, 1.362187, -0.080627)",
        "(0.172121, 1.372808, -0.079480)",
        "(0.170839, 1.383453, -0.078924)",
        "(0.169440, 1.394150, -0.078812)",
        "(0.168123, 1.404891, -0.078964)",
        "(0.167683, 1.410298, -0.079191)",
        "(0.167070, 1.421111, -0.079852)",
        "(0.166834, 1.431984, -0.081254)",
        "(0.166611, 1.442989, -0.083313)",
        "(0.166644, 1.453948, -0.086043)",
        "(0.166796, 1.459340, -0.087618)",
        "(0.167440, 1.469893, -0.091457)",
        "(0.168205, 1.479851, -0.096126)",
        "(0.168924, 1.489142, -0.101692)",
        "(0.169840, 1.497994, -0.107987)",
        "(0.170478, 1.502261, -0.111417)",
        "(0.172101, 1.510334, -0.118935)",
        "(0.173784, 1.517521, -0.127048)",
        "(0.175083, 1.523880, -0.135358)",
        "(0.176446, 1.529415, -0.143991)",
        "(0.177123, 1.531998, -0.148469)",
        "(0.178440, 1.536403, -0.157690)",
        "(0.179497, 1.539937, -0.166986)",
        "(0.180366, 1.542683, -0.176668)",
        "(0.181306, 1.544835, -0.186865)",
        "(0.181893, 1.545718, -0.192051)",
        "(0.183490, 1.546775, -0.202359)",
        "(0.185422, 1.547193, -0.212397)",
        "(0.187534, 1.546788, -0.222306)",
        "(0.189677, 1.545752, -0.231891)",
        "(0.190732, 1.544935, -0.236448)",
        "(0.192617, 1.542459, -0.245008)",
        "(0.194311, 1.539223, -0.252875)",
        "(0.195884, 1.535523, -0.260054)",
        "(0.197208, 1.531153, -0.266339)",
        "(0.197772, 1.528763, -0.269158)",
        "(0.198793, 1.523303, -0.273975)",
        "(0.199938, 1.517531, -0.278378)",
        "(0.200932, 1.510956, -0.281861)",
        "(0.201796, 1.503926, -0.284936)",
        "(0.202240, 1.500196, -0.286291)",
        "(0.202971, 1.492385, -0.288815)",
        "(0.203385, 1.484040, -0.290957)",
        "(0.203538, 1.475257, -0.292670)",
        "(0.203434, 1.466072, -0.294005)",
        "(0.203356, 1.461352, -0.294560)",
        "(0.203129, 1.451581, -0.295451)",
        "(0.202732, 1.441425, -0.296024)",
        "(0.202380, 1.430747, -0.296052)",
        "(0.202208, 1.420256, -0.295822)",
        "(0.202080, 1.414876, -0.295616)",
        "(0.201901, 1.403981, -0.294913)",
        "(0.201993, 1.393050, -0.294064)",
        "(0.202292, 1.382097, -0.292948)",
        "(0.202621, 1.371262, -0.291664)",
        "(0.202851, 1.365902, -0.290947)",
        "(0.203523, 1.355332, -0.289370)",
        "(0.204347, 1.345094, -0.287684)",
        "(0.205410, 1.335444, -0.285713)",
        "(0.206504, 1.326227, -0.283165)",
        "(0.206978, 1.321753, -0.281513)",
        "(0.207837, 1.312899, -0.277713)",
        "(0.208768, 1.304445, -0.273087)",
        "(0.209963, 1.296349, -0.267842)",
        "(0.211446, 1.288431, -0.262236)",
        "(0.212283, 1.284603, -0.259195)",
        "(0.213792, 1.277002, -0.252777)",
        "(0.214982, 1.269617, -0.245995)",
        "(0.215985, 1.262733, -0.239337)",
        "(0.217074, 1.256561, -0.232880)",
        "(0.217472, 1.253665, -0.229687)",
        "(0.218091, 1.248350, -0.222966)",
        "(0.218529, 1.243611, -0.215516)",
        "(0.218796, 1.239556, -0.207866)",
        "(0.218853, 1.236276, -0.200193)",
        "(0.218899, 1.234917, -0.196353)",
        "(0.218953, 1.232928, -0.188606)",
        "(0.218709, 1.231765, -0.180689)",
        "(0.218510, 1.231351, -0.172949)",
        "(0.218142, 1.231704, -0.165541)",
        "(0.217873, 1.232078, -0.161945)",
        "(0.217015, 1.233345, -0.154909)",
        "(0.216007, 1.235371, -0.148082)",
        "(0.214829, 1.238144, -0.141780)",
        "(0.213675, 1.241796, -0.135974)",
        "(0.213035, 1.243873, -0.133169)",
        "(0.211794, 1.248755, -0.127670)",
        "(0.210533, 1.254501, -0.122231)",
        "(0.209254, 1.260866, -0.117074)",
        "(0.207990, 1.267921, -0.112450)",
        "(0.207292, 1.271591, -0.110302)",
        "(0.205671, 1.279214, -0.106252)",
        "(0.204133, 1.287230, -0.102452)",
        "(0.202451, 1.295532, -0.098961)",
        "(0.200565, 1.304042, -0.095661)",
        "(0.199527, 1.308327, -0.094101)",
        "(0.197570, 1.317046, -0.091252)",
        "(0.195906, 1.326060, -0.088884)",
        "(0.193962, 1.335076, -0.086559)",
        "(0.191697, 1.343956, -0.084213)",
        "(0.190472, 1.348475, -0.083218)",
        "(0.188258, 1.357853, -0.081860)",
        "(0.186214, 1.367516, -0.080882)",
        "(0.184200, 1.377274, -0.080127)",
        "(0.182035, 1.387197, -0.079847)",
        "(0.180993, 1.392142, -0.079766)",
        "(0.179043, 1.401900, -0.079758)",
        "(0.177327, 1.411542, -0.079952)",
        "(0.175427, 1.421035, -0.080565)",
        "(0.173376, 1.430537, -0.081794)",
        "(0.172546, 1.435278, -0.082605)",
        "(0.171196, 1.444657, -0.084373)",
        "(0.170080, 1.453916, -0.086488)",
        "(0.169231, 1.463077, -0.089227)",
        "(0.168362, 1.471720, -0.092471)",
        "(0.167828, 1.475877, -0.094257)",
        "(0.166896, 1.483828, -0.098364)",
        "(0.166110, 1.491318, -0.102960)",
        "(0.165381, 1.498377, -0.107756)",
        "(0.164755, 1.504958, -0.112897)",
        "(0.164594, 1.508101, -0.115653)",
        "(0.164499, 1.513989, -0.121694)",
        "(0.164603, 1.519216, -0.128282)",
        "(0.164621, 1.523760, -0.135330)",
        "(0.164976, 1.527799, -0.142730)",
        "(0.165269, 1.529605, -0.146520)",
        "(0.165920, 1.532503, -0.154053)",
        "(0.166926, 1.534256, -0.161341)",
        "(0.168218, 1.535008, -0.168534)",
        "(0.169513, 1.534837, -0.175999)",
        "(0.170244, 1.534493, -0.179821)",
        "(0.172014, 1.532922, -0.187527)",
        "(0.173703, 1.530030, -0.195339)",
        "(0.175206, 1.526236, -0.203232)",
        "(0.176729, 1.521271, -0.210804)",
        "(0.177627, 1.518379, -0.214418)",
        "(0.179621, 1.511613, -0.221392)",
        "(0.181723, 1.503828, -0.228201)",
        "(0.183779, 1.495287, -0.234811)",
        "(0.185762, 1.485790, -0.241235)",
        "(0.186687, 1.480786, -0.244424)",
        "(0.188400, 1.470119, -0.250465)",
        "(0.189688, 1.458626, -0.255945)",
        "(0.190935, 1.446606, -0.260862)",
        "(0.191899, 1.434303, -0.265354)",
        "(0.192381, 1.428057, -0.267319)",
        "(0.193409, 1.415596, -0.270964)",
        "(0.194475, 1.403243, -0.273923)",
        "(0.195823, 1.391076, -0.275990)",
        "(0.197373, 1.379161, -0.277148)",
        "(0.198135, 1.373306, -0.277448)",
        "(0.199570, 1.361741, -0.277446)",
        "(0.201259, 1.350446, -0.276854)",
        "(0.202845, 1.339365, -0.276029)",
        "(0.204206, 1.328520, -0.274971)",
        "(0.205037, 1.323200, -0.274269)",
        "(0.207115, 1.312807, -0.272242)",
        "(0.209277, 1.302635, -0.269555)",
        "(0.210902, 1.292704, -0.266417)",
        "(0.212198, 1.283142, -0.262844)",
        "(0.212825, 1.278484, -0.260796)",
        "(0.213987, 1.269310, -0.256286)",
        "(0.214702, 1.260575, -0.251228)",
        "(0.215582, 1.252583, -0.245948)",
        "(0.216695, 1.245330, -0.240171)",
        "(0.217211, 1.241890, -0.237115)",
        "(0.218224, 1.235579, -0.230614)",
        "(0.219146, 1.229921, -0.223596)",
        "(0.220038, 1.224777, -0.216445)",
        "(0.220713, 1.220350, -0.209616)",
        "(0.220870, 1.218422, -0.206364)",
        "(0.221137, 1.215103, -0.199923)",
        "(0.221321, 1.212380, -0.193245)",
        "(0.221388, 1.210481, -0.185951)",
        "(0.221407, 1.209059, -0.178370)",
        "(0.221187, 1.208765, -0.174439)",
        "(0.220730, 1.208264, -0.166601)",
        "(0.220106, 1.208276, -0.158367)",
        "(0.219137, 1.208934, -0.150118)",
        "(0.218121, 1.210508, -0.142056)",
        "(0.217527, 1.211672, -0.138089)",
        "(0.216209, 1.214624, -0.130245)",
        "(0.214897, 1.218562, -0.122527)",
        "(0.213587, 1.223323, -0.115098)",
        "(0.212098, 1.228775, -0.108201)",
        "(0.211297, 1.231771, -0.104990)",
        "(0.209672, 1.237920, -0.098747)",
        "(0.208000, 1.244983, -0.093395)",
        "(0.206265, 1.252223, -0.088399)",
        "(0.204383, 1.259806, -0.084055)",
        "(0.203470, 1.263804, -0.082192)",
        "(0.201720, 1.272060, -0.078800)",
        "(0.199831, 1.280559, -0.075900)",
        "(0.197985, 1.289180, -0.073222)",
        "(0.196156, 1.298177, -0.071033)",
        "(0.195149, 1.302675, -0.069980)",
        "(0.192789, 1.311875, -0.068256)",
        "(0.190123, 1.321257, -0.066777)",
        "(0.187459, 1.330778, -0.065536)",
        "(0.184896, 1.340517, -0.064642)",
        "(0.183528, 1.345419, -0.064214)",
        "(0.180923, 1.355404, -0.063537)",
        "(0.178744, 1.365649, -0.063245)",
        "(0.177075, 1.376028, -0.063355)",
        "(0.175331, 1.386433, -0.063701)",
        "(0.174393, 1.391618, -0.063944)",
        "(0.172494, 1.401855, -0.064699)",
        "(0.171049, 1.411997, -0.066057)",
        "(0.170134, 1.421884, -0.068200)",
        "(0.169232, 1.431432, -0.070874)",
        "(0.168803, 1.435972, -0.072636)",
        "(0.168069, 1.444785, -0.076441)",
        "(0.167613, 1.453176, -0.081059)",
        "(0.167580, 1.461224, -0.086624)",
        "(0.167908, 1.468693, -0.093575)",
        "(0.168050, 1.472206, -0.097478)",
        "(0.168208, 1.478871, -0.105593)",
        "(0.168173, 1.484511, -0.114837)",
        "(0.168164, 1.489689, -0.124557)",
        "(0.168267, 1.494308, -0.134718)",
        "(0.168307, 1.496156, -0.139972)",
        "(0.168475, 1.499583, -0.150385)",
        "(0.169224, 1.502090, -0.161142)",
        "(0.170307, 1.503910, -0.172137)",
        "(0.171719, 1.504832, -0.183280)",
        "(0.172615, 1.504797, -0.188927)",
        "(0.174475, 1.503979, -0.200346)",
        "(0.176332, 1.502121, -0.211891)",
        "(0.178252, 1.499324, -0.223520)",
        "(0.180115, 1.495663, -0.235047)",
        "(0.181112, 1.493475, -0.240666)",
        "(0.183212, 1.488573, -0.251603)",
        "(0.185341, 1.482934, -0.262130)",
        "(0.187692, 1.476735, -0.272195)",
        "(0.190112, 1.469956, -0.281588)",
        "(0.191423, 1.466296, -0.285888)",
        "(0.194170, 1.458646, -0.293785)",
        "(0.196879, 1.450355, -0.300277)",
        "(0.199350, 1.441733, -0.305704)",
        "(0.201525, 1.432726, -0.309937)",
        "(0.202571, 1.428097, -0.311650)",
        "(0.204368, 1.418737, -0.314686)",
        "(0.205942, 1.409193, -0.316899)",
        "(0.207326, 1.399370, -0.318324)",
        "(0.208529, 1.389331, -0.318919)",
        "(0.209036, 1.384233, -0.318844)",
        "(0.209971, 1.374005, -0.318145)",
        "(0.210874, 1.363832, -0.316503)",
        "(0.211717, 1.353669, -0.313949)",
        "(0.212017, 1.348530, -0.312246)",
        "(0.212981, 1.333091, -0.307108)",
        "(0.213107, 1.328009, -0.304329)",
        "(0.213208, 1.317864, -0.299437)",
        "(0.213262, 1.307904, -0.293899)",
        "(0.213242, 1.297970, -0.287641)",
        "(0.213167, 1.293019, -0.284223)",
        "(0.212842, 1.283307, -0.277173)",
        "(0.212330, 1.274079, -0.269765)",
        "(0.211977, 1.265524, -0.261929)",
        "(0.211809, 1.257809, -0.253601)",
        "(0.211777, 1.254242, -0.249288)",
        "(0.211779, 1.247993, -0.240210)",
        "(0.211764, 1.242427, -0.230783)",
        "(0.211564, 1.237507, -0.221231)",
        "(0.211341, 1.233292, -0.211797)",
        "(0.211155, 1.231486, -0.207265)",
        "(0.210777, 1.228365, -0.198423)",
        "(0.210429, 1.226384, -0.189649)",
        "(0.210142, 1.225098, -0.180597)",
        "(0.209692, 1.224614, -0.171783)",
        "(0.209406, 1.224603, -0.167483)",
        "(0.208704, 1.225172, -0.159187)",
        "(0.207830, 1.226382, -0.151028)",
        "(0.206795, 1.228286, -0.143757)",
        "(0.205837, 1.231146, -0.136851)",
        "(0.205464, 1.232987, -0.133575)",
        "(0.204495, 1.237049, -0.127239)",
        "(0.203396, 1.241785, -0.121294)",
        "(0.202186, 1.246839, -0.115740)",
        "(0.200939, 1.252311, -0.110744)",
        "(0.200275, 1.255202, -0.108536)",
        "(0.198947, 1.261140, -0.104458)",
        "(0.197521, 1.267218, -0.100786)",
        "(0.195925, 1.273503, -0.097515)",
        "(0.194449, 1.280046, -0.094656)",
        "(0.193798, 1.283443, -0.093406)",
        "(0.192416, 1.290347, -0.091112)",
        "(0.190863, 1.297451, -0.089050)",
        "(0.189191, 1.304736, -0.086982)",
        "(0.187358, 1.312384, -0.085155)",
        "(0.186481, 1.316413, -0.084325)",
        "(0.184653, 1.324736, -0.082668)",
        "(0.182688, 1.333513, -0.081162)",
        "(0.180732, 1.342706, -0.079774)",
        "(0.179098, 1.352372, -0.078583)",
        "(0.178412, 1.357403, -0.078091)",
        "(0.176875, 1.367651, -0.077270)",
        "(0.175157, 1.378090, -0.076721)",
        "(0.173637, 1.388529, -0.076397)",
        "(0.172536, 1.399024, -0.076501)",
        "(0.171818, 1.404210, -0.076558)",
        "(0.170208, 1.414479, -0.076769)",
        "(0.168704, 1.424783, -0.077360)",
        "(0.167982, 1.435136, -0.078408)",
        "(0.167451, 1.445365, -0.079798)",
        "(0.167191, 1.450452, -0.080679)",
        "(0.166706, 1.460418, -0.082781)",
        "(0.166104, 1.469965, -0.085547)",
        "(0.165955, 1.479035, -0.089027)",
        "(0.166060, 1.487431, -0.093040)",
        "(0.166149, 1.491353, -0.095224)",
        "(0.166452, 1.498852, -0.099898)",
        "(0.166999, 1.505571, -0.105157)",
        "(0.167767, 1.511785, -0.110820)",
        "(0.168569, 1.517376, -0.116905)",
        "(0.168952, 1.519908, -0.120173)",
        "(0.169785, 1.524680, -0.127047)",
        "(0.170927, 1.528795, -0.134549)",
        "(0.172089, 1.532340, -0.142491)",
        "(0.173352, 1.535152, -0.150850)",
        "(0.173980, 1.536283, -0.155157)",
        "(0.175358, 1.537882, -0.164177)",
        "(0.177560, 1.538689, -0.173508)",
        "(0.179456, 1.538697, -0.182560)",
        "(0.181250, 1.537911, -0.191614)",
        "(0.182216, 1.537331, -0.196270)",
        "(0.184315, 1.535504, -0.205842)",
        "(0.186054, 1.532856, -0.215632)",
        "(0.187533, 1.529693, -0.225263)",
        "(0.188845, 1.525904, -0.234598)",
        "(0.189504, 1.523817, -0.239159)",
        "(0.190897, 1.519194, -0.247899)",
        "(0.192181, 1.514047, -0.255998)",
        "(0.193437, 1.508420, -0.263527)",
        "(0.194853, 1.502319, -0.270664)",
        "(0.195566, 1.499060, -0.274050)",
        "(0.196799, 1.492181, -0.280384)",
        "(0.197865, 1.484703, -0.285796)",
        "(0.198867, 1.476871, -0.290560)",
        "(0.199657, 1.468721, -0.294580)",
        "(0.200092, 1.464468, -0.296200)",
        "(0.200988, 1.455609, -0.298799)",
        "(0.202013, 1.446290, -0.300593)",
        "(0.202761, 1.436580, -0.301857)",
        "(0.203186, 1.426421, -0.302455)",
        "(0.203396, 1.421202, -0.302539)",
        "(0.203966, 1.410422, -0.302061)",
        "(0.204371, 1.399405, -0.300920)",
        "(0.204671, 1.388258, -0.298953)",
        "(0.205067, 1.377172, -0.296219)",
        "(0.205210, 1.371693, -0.294633)",
        "(0.205579, 1.360867, -0.291190)",
        "(0.206034, 1.350343, -0.287272)",
        "(0.206647, 1.340201, -0.282510)",
        "(0.207374, 1.330315, -0.276530)",
        "(0.207665, 1.325433, -0.273427)",
        "(0.208294, 1.316173, -0.266594)",
        "(0.209037, 1.307305, -0.259556)",
        "(0.209893, 1.298721, -0.251987)",
        "(0.210567, 1.290290, -0.243890)",
        "(0.210816, 1.286140, -0.239731)",
        "(0.211346, 1.278138, -0.231506)",
        "(0.211902, 1.270593, -0.223175)",
        "(0.212465, 1.263436, -0.214080)",
        "(0.212860, 1.256658, -0.204298)",
        "(0.213078, 1.253559, -0.199379)",
        "(0.213434, 1.247748, -0.189673)",
        "(0.213613, 1.242833, -0.180027)",
        "(0.213889, 1.238799, -0.170431)",
        "(0.214072, 1.235659, -0.160943)",
        "(0.214190, 1.234525, -0.156269)",
        "(0.214232, 1.232782, -0.147131)",
        "(0.214038, 1.232319, -0.138461)",
        "(0.213792, 1.232813, -0.130042)",
        "(0.213213, 1.234166, -0.122161)",
        "(0.212809, 1.235203, -0.118571)",
        "(0.211813, 1.238302, -0.112296)",
        "(0.210339, 1.242290, -0.106500)",
        "(0.208642, 1.246996, -0.100926)",
        "(0.206975, 1.252709, -0.095856)",
        "(0.206185, 1.256004, -0.093573)",
        "(0.204477, 1.263041, -0.089341)",
        "(0.202548, 1.271042, -0.085837)",
        "(0.200374, 1.279652, -0.082854)",
        "(0.198011, 1.288762, -0.080307)",
        "(0.196785, 1.293539, -0.079242)",
        "(0.194455, 1.303466, -0.077434)",
        "(0.192110, 1.314012, -0.076269)",
        "(0.189775, 1.324907, -0.075307)",
        "(0.187447, 1.336210, -0.074826)",
        "(0.186200, 1.342033, -0.074803)",
        "(0.183744, 1.353882, -0.075054)",
        "(0.181530, 1.366040, -0.075712)",
        "(0.179769, 1.378349, -0.076691)",
        "(0.178071, 1.390516, -0.077649)",
        "(0.177338, 1.396530, -0.078201)",
        "(0.176382, 1.408522, -0.079436)",
        "(0.176201, 1.420183, -0.080778)",
        "(0.175790, 1.431413, -0.082163)",
        "(0.175216, 1.442438, -0.084406)",
        "(0.175005, 1.447856, -0.086006)",
        "(0.174763, 1.458335, -0.089756)",
        "(0.174642, 1.468266, -0.094325)",
        "(0.174564, 1.477834, -0.099623)",
        "(0.174395, 1.486938, -0.105524)",
        "(0.174420, 1.491205, -0.108755)",
        "(0.174916, 1.499269, -0.115703)",
        "(0.175949, 1.506439, -0.123100)",
        "(0.176850, 1.512529, -0.130601)",
        "(0.177764, 1.517617, -0.138172)",
        "(0.178184, 1.519603, -0.141971)",
        "(0.179027, 1.523376, -0.149623)",
        "(0.180151, 1.525990, -0.157724)",
        "(0.181139, 1.527930, -0.166276)",
        "(0.182266, 1.528834, -0.175380)",
        "(0.182970, 1.529045, -0.180122)",
        "(0.184644, 1.528984, -0.189716)",
        "(0.186468, 1.528203, -0.199365)",
        "(0.188246, 1.526558, -0.208727)",
        "(0.189931, 1.524063, -0.217934)",
        "(0.190792, 1.522497, -0.222533)",
        "(0.192537, 1.519057, -0.231655)",
        "(0.193897, 1.514917, -0.240381)",
        "(0.194969, 1.510319, -0.248491)",
        "(0.196368, 1.505239, -0.256070)",
        "(0.197147, 1.502582, -0.259702)",
        "(0.198486, 1.496918, -0.266573)",
        "(0.199557, 1.490884, -0.273211)",
        "(0.200480, 1.484458, -0.279453)",
        "(0.201364, 1.477702, -0.285248)",
        "(0.201782, 1.474169, -0.287815)",
        "(0.202469, 1.466874, -0.292365)",
        "(0.203033, 1.459162, -0.296008)",
        "(0.203631, 1.451128, -0.299058)",
        "(0.203773, 1.442714, -0.301504)",
        "(0.203667, 1.438388, -0.302538)",
        "(0.203193, 1.429304, -0.303809)",
        "(0.202649, 1.419889, -0.304340)",
        "(0.201799, 1.410152, -0.303881)",
        "(0.201065, 1.400477, -0.303090)",
        "(0.200738, 1.395737, -0.302687)",
        "(0.200015, 1.386442, -0.301980)",
        "(0.199478, 1.377410, -0.301137)",
        "(0.199523, 1.368692, -0.299932)",
        "(0.199695, 1.360145, -0.298479)",
        "(0.199763, 1.355898, -0.297728)",
        "(0.200052, 1.347570, -0.296203)",
        "(0.200401, 1.339384, -0.294524)",
        "(0.200821, 1.331190, -0.292273)",
        "(0.201096, 1.323102, -0.289508)",
        "(0.201155, 1.319189, -0.287958)",
        "(0.201413, 1.311545, -0.284406)",
        "(0.201555, 1.303974, -0.279782)",
        "(0.201289, 1.296312, -0.274169)",
        "(0.201176, 1.288683, -0.267568)",
        "(0.201110, 1.284927, -0.264076)",
        "(0.201268, 1.277635, -0.256846)",
        "(0.201377, 1.270336, -0.248858)",
        "(0.201384, 1.263247, -0.239982)",
        "(0.201651, 1.256807, -0.230270)",
        "(0.201858, 1.253919, -0.225211)",
        "(0.202385, 1.248862, -0.215042)",
        "(0.202917, 1.244645, -0.204613)",
        "(0.203206, 1.241249, -0.194109)",
        "(0.203619, 1.239058, -0.183948)",
        "(0.203808, 1.238383, -0.178977)",
        "(0.203948, 1.237523, -0.169262)",
        "(0.204016, 1.237457, -0.159859)",
        "(0.204263, 1.238131, -0.150913)",
        "(0.204509, 1.239401, -0.142468)",
        "(0.204567, 1.240173, -0.138389)",
        "(0.204610, 1.242120, -0.130464)",
        "(0.204408, 1.244564, -0.123012)",
        "(0.204297, 1.247653, -0.116317)",
        "(0.203843, 1.251297, -0.110642)",
        "(0.203599, 1.253353, -0.108122)",
        "(0.203098, 1.257687, -0.103269)",
        "(0.202541, 1.262556, -0.098868)",
        "(0.202133, 1.267918, -0.094888)",
        "(0.201701, 1.273832, -0.091434)",
        "(0.201312, 1.276963, -0.089893)",
        "(0.200313, 1.283480, -0.086874)",
        "(0.199431, 1.290612, -0.084161)",
        "(0.198329, 1.298025, -0.081929)",
        "(0.196858, 1.305737, -0.079962)",
        "(0.196011, 1.309678, -0.079022)",
        "(0.194490, 1.317709, -0.077378)",
        "(0.192985, 1.325963, -0.076090)",
        "(0.191351, 1.334371, -0.074982)",
        "(0.189714, 1.342925, -0.074005)",
        "(0.188888, 1.347271, -0.073553)",
        "(0.187176, 1.356004, -0.072573)",
        "(0.185305, 1.364816, -0.071703)",
        "(0.183593, 1.373785, -0.071021)",
        "(0.181730, 1.382751, -0.070391)",
        "(0.180708, 1.387459, -0.070136)",
        "(0.179154, 1.396042, -0.069824)",
        "(0.177328, 1.404706, -0.069766)",
        "(0.175200, 1.413437, -0.069961)",
        "(0.172999, 1.422152, -0.070402)",
        "(0.172108, 1.426514, -0.070825)",
        "(0.170823, 1.435090, -0.072041)",
        "(0.169796, 1.443370, -0.073620)",
        "(0.168711, 1.451353, -0.075477)",
        "(0.167366, 1.459216, -0.078067)",
        "(0.166693, 1.463086, -0.079715)",
        "(0.165476, 1.470620, -0.083448)",
        "(0.164807, 1.477874, -0.087871)",
        "(0.164181, 1.484768, -0.092901)",
        "(0.163645, 1.491251, -0.098517)",
        "(0.163464, 1.494324, -0.101630)",
        "(0.163551, 1.500046, -0.108057)",
        "(0.164001, 1.504949, -0.114856)",
        "(0.164283, 1.509195, -0.122352)",
        "(0.164364, 1.512855, -0.130593)",
        "(0.164342, 1.514333, -0.134921)",
        "(0.164282, 1.516640, -0.143721)",
        "(0.164659, 1.517916, -0.152773)",
        "(0.165290, 1.518313, -0.162223)",
        "(0.166085, 1.517932, -0.172120)",
        "(0.166452, 1.517368, -0.177254)",
        "(0.167433, 1.515522, -0.187583)",
        "(0.168744, 1.512581, -0.198035)",
        "(0.169900, 1.508768, -0.208625)",
        "(0.170932, 1.504306, -0.219235)",
        "(0.171346, 1.501817, -0.224474)",
        "(0.172514, 1.496282, -0.234409)",
        "(0.174009, 1.490030, -0.243629)",
        "(0.175577, 1.483230, -0.252401)",
        "(0.177177, 1.476014, -0.260822)",
        "(0.178128, 1.472242, -0.264811)",
        "(0.179951, 1.464487, -0.272416)",
        "(0.181860, 1.456165, -0.279122)",
        "(0.183887, 1.447178, -0.285172)",
        "(0.185826, 1.437679, -0.290735)",
        "(0.186684, 1.432709, -0.293301)",
        "(0.188361, 1.422516, -0.298016)",
        "(0.190118, 1.411947, -0.301792)",
        "(0.191609, 1.401116, -0.304561)",
        "(0.192890, 1.390110, -0.306242)",
        "(0.193474, 1.384567, -0.306638)",
        "(0.194704, 1.373475, -0.306706)",
        "(0.195928, 1.362349, -0.305859)",
        "(0.197283, 1.351240, -0.304061)",
        "(0.198511, 1.340210, -0.301315)",
        "(0.199104, 1.334737, -0.299482)",
        "(0.199989, 1.323783, -0.295368)",
        "(0.201021, 1.313003, -0.290546)",
        "(0.201860, 1.302280, -0.285003)",
        "(0.202637, 1.291607, -0.278618)",
        "(0.203075, 1.286358, -0.275222)",
        "(0.203737, 1.276163, -0.268362)",
        "(0.204383, 1.266426, -0.261026)",
        "(0.204999, 1.257077, -0.252987)",
        "(0.205776, 1.248462, -0.244377)",
        "(0.206059, 1.244441, -0.239889)",
        "(0.206508, 1.236900, -0.230632)",
        "(0.206825, 1.230220, -0.220949)",
        "(0.206885, 1.224265, -0.210816)",
        "(0.206708, 1.219159, -0.200603)",
        "(0.206594, 1.217099, -0.195464)",
        "(0.206244, 1.213679, -0.184963)",
        "(0.205682, 1.211551, -0.174377)",
        "(0.205436, 1.210971, -0.163937)",
        "(0.204818, 1.211495, -0.153942)",
        "(0.204401, 1.212062, -0.149063)",
        "(0.203459, 1.214160, -0.139544)",
        "(0.202518, 1.217249, -0.130482)",
        "(0.201707, 1.221554, -0.122401)",
        "(0.200477, 1.226718, -0.115427)",
        "(0.199699, 1.229656, -0.112326)",
        "(0.198337, 1.236185, -0.106583)",
        "(0.197205, 1.243729, -0.101558)",
        "(0.196043, 1.252051, -0.097293)",
        "(0.194381, 1.260875, -0.093625)",
        "(0.193342, 1.265515, -0.091966)",
        "(0.191384, 1.275370, -0.088957)",
        "(0.189726, 1.285945, -0.086412)",
        "(0.187558, 1.296868, -0.084204)",
        "(0.184902, 1.308047, -0.082336)",
        "(0.183500, 1.313762, -0.081491)",
        "(0.181452, 1.325494, -0.079934)",
        "(0.179950, 1.337480, -0.078666)",
        "(0.178248, 1.349531, -0.077499)",
        "(0.176074, 1.361577, -0.076426)",
        "(0.174909, 1.367618, -0.075981)",
        "(0.173335, 1.379807, -0.075438)",
        "(0.172757, 1.392120, -0.075375)",
        "(0.171580, 1.404000, -0.075245)",
        "(0.170158, 1.415599, -0.075170)",
        "(0.169372, 1.421291, -0.075292)",
        "(0.168054, 1.432450, -0.075687)",
        "(0.167523, 1.443309, -0.076385)",
        "(0.167046, 1.453721, -0.077175)",
        "(0.166307, 1.463781, -0.078245)",
        "(0.165881, 1.468633, -0.078944)",
        "(0.165124, 1.477940, -0.080756)",
        "(0.164868, 1.486685, -0.083421)",
        "(0.165029, 1.494787, -0.087014)",
        "(0.165204, 1.502110, -0.091564)",
        "(0.165176, 1.505458, -0.094326)",
        "(0.164912, 1.511667, -0.100453)",
        "(0.164421, 1.517164, -0.107431)",
        "(0.164125, 1.522082, -0.115250)",
        "(0.164049, 1.526365, -0.123732)",
        "(0.164082, 1.528228, -0.128158)",
        "(0.164403, 1.531532, -0.137164)",
        "(0.165044, 1.534198, -0.146569)",
        "(0.165942, 1.535961, -0.156236)"
    ],
    "rightHandRotations": [
        "(300.910000, 307.893900, 285.136400)",
        "(301.000500, 307.696500, 285.236800)",
        "(300.997400, 307.663400, 285.279300)",
        "(301.027100, 307.637100, 285.303700)",
        "(301.039700, 307.665500, 285.315200)",
        "(301.023100, 307.823300, 285.258100)",
        "(301.001700, 307.899600, 285.204800)",
        "(300.969300, 308.046700, 285.066000)",
        "(300.945600, 308.114200, 285.032900)",
        "(300.917400, 308.193400, 284.977700)",
        "(300.884800, 308.263900, 284.905200)",
        "(300.822100, 308.308300, 284.834500)",
        "(300.804500, 308.322000, 284.830600)",
        "(300.728000, 308.312300, 284.773600)",
        "(300.527400, 308.492700, 284.516600)",
        "(300.339500, 308.467700, 284.409500)",
        "(300.132800, 308.360100, 284.371900)",
        "(300.020300, 308.347400, 284.334000)",
        "(299.777000, 308.324700, 284.310700)",
        "(299.439500, 308.197400, 284.275300)",
        "(298.930600, 308.273900, 284.036400)",
        "(298.188600, 308.495100, 283.689800)",
        "(297.780100, 308.620100, 283.490400)",
        "(296.901100, 309.005500, 282.891900)",
        "(296.029400, 309.820100, 281.855700)",
        "(295.236700, 310.757300, 280.580600)",
        "(294.475600, 311.626100, 279.542600)",
        "(294.125900, 311.826500, 279.190500)",
        "(293.499400, 312.299500, 278.446800)",
        "(292.936600, 312.932700, 277.678200)",
        "(292.508800, 312.570000, 278.168500)",
        "(292.339700, 311.264200, 279.386800)",
        "(292.220400, 311.095500, 279.505300)",
        "(291.900300, 311.624400, 278.976300)",
        "(291.603100, 311.519300, 279.213400)",
        "(291.342800, 310.942500, 280.043500)",
        "(291.168800, 310.302200, 280.772900)",
        "(290.988300, 310.241000, 280.813200)",
        "(290.460900, 310.519800, 280.671000)",
        "(289.889400, 310.411400, 281.105300)",
        "(289.484600, 309.692200, 282.135500)",
        "(289.009800, 310.002900, 281.774100)",
        "(288.686000, 310.668000, 281.167400)",
        "(287.772000, 312.150100, 279.898700)",
        "(287.017900, 312.438000, 279.956000)",
        "(286.641600, 312.570300, 279.959700)",
        "(286.251200, 313.579800, 278.955900)",
        "(285.895700, 314.380700, 278.234500)",
        "(285.058100, 316.054600, 276.820400)",
        "(284.409700, 317.157400, 275.987200)",
        "(284.354700, 316.761500, 276.435000)",
        "(284.286500, 316.561200, 276.689500)",
        "(284.182200, 316.867600, 276.444000)",
        "(283.700200, 318.586800, 274.805500)",
        "(283.267000, 319.582900, 274.077900)",
        "(283.446800, 317.803700, 276.002600)",
        "(283.834600, 316.091800, 277.531700)",
        "(283.968400, 315.476700, 278.133200)",
        "(283.929200, 315.518000, 278.115100)",
        "(283.772000, 316.128600, 277.573100)",
        "(283.762900, 316.220300, 277.452500)",
        "(283.730500, 316.823200, 276.705500)",
        "(283.672500, 317.296700, 276.186400)",
        "(283.492700, 318.003900, 275.352700)",
        "(283.262300, 318.740400, 274.577900)",
        "(283.087600, 319.517600, 273.771500)",
        "(283.002300, 320.199100, 273.037600)",
        "(282.923600, 320.592900, 272.602400)",
        "(282.740100, 321.486800, 271.732700)",
        "(282.597500, 322.299600, 270.892200)",
        "(282.519900, 323.124400, 270.031800)",
        "(282.416900, 323.817700, 269.376300)",
        "(282.357700, 324.116500, 269.062400)",
        "(282.241600, 324.764500, 268.415300)",
        "(282.089200, 325.477100, 267.745200)",
        "(282.011400, 325.881100, 267.406000)",
        "(281.989700, 325.989000, 267.254200)",
        "(281.991700, 326.249100, 267.000100)",
        "(281.928000, 326.891800, 266.325400)",
        "(281.835200, 327.623900, 265.642000)",
        "(281.764600, 328.223400, 265.100000)",
        "(281.744800, 329.111300, 264.243400)",
        "(281.746600, 329.572800, 263.802800)",
        "(281.694200, 330.024000, 263.347800)",
        "(281.700600, 330.448100, 262.977600)",
        "(281.707600, 330.608700, 262.795800)",
        "(281.689400, 330.835000, 262.579200)",
        "(281.629000, 331.299100, 262.174300)",
        "(281.584800, 331.417500, 262.096600)",
        "(281.551500, 331.146200, 262.330500)",
        "(281.460600, 331.131700, 262.314800)",
        "(281.248400, 331.062100, 262.277800)",
        "(281.091700, 330.792700, 262.499500)",
        "(280.699700, 330.291000, 262.902600)",
        "(280.343100, 330.775900, 262.315100)",
        "(279.973800, 330.327600, 262.598400)",
        "(279.733300, 329.991200, 262.817800)",
        "(279.240000, 330.655200, 262.052000)",
        "(278.818200, 332.010800, 260.581300)",
        "(278.538300, 333.031200, 259.465500)",
        "(278.193900, 333.912300, 258.516300)",
        "(278.032200, 335.453900, 257.009000)",
        "(277.859000, 340.295600, 252.299100)",
        "(277.805200, 344.396200, 248.273000)",
        "(277.745600, 345.900100, 246.965800)",
        "(277.645100, 347.868300, 245.148100)",
        "(277.619300, 350.393400, 242.687200)",
        "(277.590500, 356.610500, 236.906700)",
        "(277.580800, 1.036134, 233.022500)",
        "(277.673300, 2.516116, 231.898400)",
        "(277.817400, 3.815850, 231.036800)",
        "(277.839600, 4.834920, 230.241900)",
        "(277.883000, 8.385233, 227.251200)",
        "(277.963000, 12.592550, 223.605600)",
        "(278.037700, 15.745120, 220.943400)",
        "(278.115400, 18.422810, 218.715100)",
        "(278.138900, 19.767090, 217.608800)",
        "(278.247500, 22.274390, 215.595100)",
        "(278.359300, 24.614020, 213.611900)",
        "(278.474500, 26.461330, 212.203500)",
        "(278.682000, 27.373300, 211.619700)",
        "(278.783000, 27.503410, 211.579100)",
        "(278.963600, 27.794890, 211.433300)",
        "(279.214700, 28.928010, 210.674800)",
        "(279.396600, 29.400410, 210.448700)",
        "(279.672300, 29.322800, 210.736800)",
        "(279.821200, 29.205270, 210.959600)",
        "(280.103600, 29.086180, 211.294600)",
        "(280.312500, 28.999820, 211.686000)",
        "(280.498200, 28.356300, 212.494100)",
        "(280.700300, 28.070400, 213.008900)",
        "(280.775800, 28.020390, 213.200600)",
        "(280.918000, 27.773660, 213.696200)",
        "(281.066800, 27.346190, 214.290800)",
        "(281.205800, 26.915660, 214.939400)",
        "(281.408800, 26.679500, 215.473700)",
        "(281.519800, 26.467320, 215.823200)",
        "(281.739400, 25.920090, 216.625500)",
        "(281.982200, 25.674230, 217.185200)",
        "(282.273700, 25.700960, 217.511600)",
        "(282.435800, 25.219070, 218.353700)",
        "(282.528500, 25.067270, 218.708600)",
        "(282.800200, 24.942330, 219.299500)",
        "(283.061100, 25.075500, 219.615000)",
        "(283.173800, 24.974550, 220.269500)",
        "(283.339600, 24.861970, 220.922500)",
        "(283.450500, 24.791780, 221.209700)",
        "(283.665400, 24.693210, 221.820500)",
        "(283.856600, 24.784480, 222.293000)",
        "(284.074300, 24.729310, 222.826300)",
        "(284.220000, 24.464390, 223.610400)",
        "(284.273600, 24.316820, 224.015000)",
        "(284.432100, 24.231820, 224.573200)",
        "(284.632300, 24.090880, 225.133800)",
        "(284.813400, 23.767890, 225.821300)",
        "(285.008700, 23.685870, 226.270200)",
        "(285.076800, 23.575900, 226.574300)",
        "(285.160900, 23.602220, 226.874800)",
        "(285.278100, 23.740110, 227.010600)",
        "(285.430200, 23.457250, 227.539800)",
        "(285.602600, 22.981860, 228.179900)",
        "(285.658700, 22.695800, 228.536600)",
        "(285.725000, 22.162350, 229.316100)",
        "(285.821500, 21.279010, 230.474300)",
        "(285.963600, 20.249970, 231.647800)",
        "(286.132700, 19.821010, 232.303400)",
        "(286.185800, 19.695670, 232.557900)",
        "(286.301600, 19.537950, 233.033800)",
        "(286.436600, 19.087660, 233.852100)",
        "(286.590800, 18.513700, 234.669600)",
        "(286.742800, 17.988340, 235.371300)",
        "(286.831800, 17.982140, 235.527200)",
        "(287.038500, 18.117120, 235.744600)",
        "(287.243900, 17.995120, 236.210000)",
        "(287.496400, 17.939470, 236.698900)",
        "(287.948700, 18.555570, 236.553800)",
        "(288.203900, 18.795000, 236.541800)",
        "(288.682400, 18.806680, 237.021300)",
        "(289.016400, 18.304020, 237.986900)",
        "(289.357600, 17.304980, 239.417200)",
        "(289.772300, 16.292560, 240.758400)",
        "(290.223400, 14.820230, 242.648200)",
        "(290.367800, 13.899800, 243.670700)",
        "(290.493200, 11.737840, 246.175600)",
        "(290.605700, 9.417084, 248.737500)",
        "(290.679300, 5.743545, 252.434600)",
        "(290.800000, 4.016208, 254.205500)",
        "(291.170200, 1.186603, 257.215300)",
        "(291.542700, 358.026400, 260.557500)",
        "(291.926800, 354.790600, 263.810500)",
        "(292.387000, 352.599900, 265.901100)",
        "(292.625000, 351.536200, 266.893200)",
        "(293.101100, 349.538300, 268.732900)",
        "(293.657700, 347.043200, 270.789700)",
        "(294.133200, 343.510300, 273.733400)",
        "(294.383900, 341.439000, 275.432600)",
        "(294.518000, 340.346600, 276.338700)",
        "(294.915900, 338.372300, 277.772600)",
        "(295.398100, 336.874300, 278.841600)",
        "(295.835000, 335.558900, 279.572600)",
        "(296.006100, 334.111100, 280.451000)",
        "(296.165800, 332.283900, 281.578600)",
        "(296.330000, 331.397800, 282.065300)",
        "(296.666500, 329.808500, 282.850900)",
        "(297.023500, 328.309800, 283.485600)",
        "(297.185000, 326.764300, 284.217200)",
        "(297.184700, 326.088000, 284.492200)",
        "(297.108000, 324.911100, 284.924000)",
        "(297.186000, 323.874100, 285.209800)",
        "(297.263500, 322.481100, 285.719200)",
        "(297.269200, 321.297700, 286.154700)",
        "(297.245700, 320.903800, 286.171000)",
        "(297.273600, 319.924700, 286.391200)",
        "(297.186000, 318.965500, 286.572100)",
        "(297.112100, 318.042000, 286.743700)",
        "(297.083300, 317.121900, 286.864700)",
        "(297.058500, 316.665500, 286.940200)",
        "(296.893800, 315.826800, 287.042100)",
        "(296.703900, 315.011000, 287.215500)",
        "(296.698700, 314.445200, 287.117800)",
        "(296.653700, 314.071000, 286.869300)",
        "(296.587600, 313.830000, 286.810400)",
        "(296.437400, 313.342800, 286.687100)",
        "(296.343500, 312.990100, 286.374200)",
        "(296.202900, 312.708600, 286.047100)",
        "(295.986800, 312.422700, 285.669800)",
        "(295.861400, 312.265000, 285.539100)",
        "(295.564500, 312.054100, 285.146400)",
        "(295.296300, 311.773400, 284.843600)",
        "(295.011000, 311.582700, 284.439000)",
        "(294.701700, 311.629300, 283.819800)",
        "(294.532900, 311.659500, 283.553800)",
        "(294.219600, 311.746600, 282.891700)",
        "(293.858900, 311.712700, 282.325500)",
        "(293.431500, 311.817000, 281.642300)",
        "(293.006500, 312.030200, 280.882000)",
        "(292.791200, 312.101100, 280.542100)",
        "(292.315000, 312.482800, 279.645800)",
        "(291.851400, 313.147600, 278.514500)",
        "(291.417700, 313.814000, 277.404900)",
        "(291.016800, 314.686000, 276.119000)",
        "(290.814500, 315.248400, 275.385300)",
        "(290.413900, 316.157600, 274.091100)",
        "(289.983100, 317.239600, 272.659900)",
        "(289.577300, 318.439200, 271.194100)",
        "(289.170000, 319.891200, 269.481400)",
        "(288.955800, 320.558800, 268.682600)",
        "(288.533300, 321.681500, 267.306700)",
        "(288.109000, 322.759200, 265.939200)",
        "(287.655900, 324.304700, 264.158600)",
        "(287.278700, 325.823900, 262.395900)",
        "(287.126400, 326.467500, 261.618300)",
        "(286.893400, 327.823100, 260.013200)",
        "(286.584900, 329.410400, 258.188100)",
        "(286.212400, 330.935700, 256.504900)",
        "(285.951500, 332.417800, 254.788900)",
        "(285.822900, 333.227800, 253.897500)",
        "(285.519900, 334.929200, 251.969700)",
        "(285.217100, 336.638500, 250.066200)",
        "(284.997400, 338.513000, 247.976600)",
        "(284.795700, 340.161900, 246.129200)",
        "(284.697400, 341.056100, 245.129900)",
        "(284.570200, 343.102800, 242.874900)",
        "(284.350800, 344.864600, 240.953000)",
        "(284.087300, 346.520800, 239.068400)",
        "(283.901400, 348.404100, 236.940200)",
        "(283.773700, 349.354500, 235.900800)",
        "(283.545600, 351.056300, 234.030500)",
        "(283.371800, 352.788100, 232.065300)",
        "(283.111500, 354.534900, 230.158100)",
        "(282.957600, 356.658800, 227.902900)",
        "(282.901200, 358.886800, 225.571400)",
        "(282.863100, 359.913500, 224.471300)",
        "(282.880500, 2.486205, 221.834500)",
        "(282.965200, 4.855279, 219.489400)",
        "(283.154900, 7.160676, 217.147200)",
        "(283.231600, 8.237774, 216.093100)",
        "(283.349300, 10.051770, 214.378800)",
        "(283.483700, 12.157450, 212.358600)",
        "(283.626000, 14.576750, 210.120100)",
        "(283.644000, 16.662390, 208.263700)",
        "(283.674100, 17.600050, 207.409100)",
        "(283.774900, 18.931110, 206.290200)",
        "(283.901800, 20.686570, 204.769300)",
        "(284.030300, 22.805440, 202.964800)",
        "(284.048800, 24.545580, 201.578200)",
        "(284.019500, 25.329870, 200.984300)",
        "(284.079800, 26.833280, 199.840100)",
        "(284.295600, 28.494340, 198.565000)",
        "(284.377300, 30.136590, 197.402800)",
        "(284.449500, 31.911680, 196.100900)",
        "(284.507500, 32.740880, 195.525200)",
        "(284.686900, 34.435330, 194.345100)",
        "(284.896600, 36.088380, 193.259200)",
        "(285.046100, 37.039430, 192.853000)",
        "(285.199400, 38.319320, 192.204400)",
        "(285.260200, 39.110280, 191.775400)",
        "(285.354600, 40.697380, 190.933600)",
        "(285.461000, 42.115780, 190.325200)",
        "(285.638200, 42.598210, 190.563600)",
        "(285.829900, 42.903670, 191.051300)",
        "(285.932500, 43.248920, 191.150500)",
        "(286.039200, 44.145340, 191.146400)",
        "(286.181000, 45.003440, 191.262200)",
        "(286.263400, 45.169490, 192.163700)",
        "(286.375300, 44.705120, 193.615100)",
        "(286.487500, 44.302670, 194.478300)",
        "(286.698100, 43.825710, 195.935100)",
        "(286.843200, 43.709620, 197.130200)",
        "(287.002000, 43.027770, 198.822000)",
        "(287.190100, 42.273770, 200.488900)",
        "(287.294900, 42.032600, 201.211000)",
        "(287.487200, 41.658660, 202.541500)",
        "(287.657200, 41.148390, 203.942800)",
        "(287.936600, 40.624130, 205.350400)",
        "(288.183900, 39.895560, 206.840100)",
        "(288.310400, 39.675480, 207.456100)",
        "(288.479000, 38.881650, 209.003300)",
        "(288.681900, 37.967160, 210.529500)",
        "(288.900600, 37.205230, 212.014800)",
        "(289.100100, 36.479240, 213.325600)",
        "(289.204100, 36.136090, 213.996700)",
        "(289.372700, 35.253110, 215.496000)",
        "(289.623500, 34.237670, 217.028900)",
        "(289.784800, 33.194700, 218.569400)",
        "(289.868600, 32.320020, 220.011800)",
        "(289.914500, 31.779280, 220.803100)",
        "(290.012500, 30.805820, 222.138800)",
        "(290.065800, 30.004780, 223.438200)",
        "(290.003200, 28.855490, 224.886300)",
        "(290.001900, 27.702710, 226.283700)",
        "(289.943900, 26.476760, 227.837200)",
        "(289.933400, 25.864300, 228.561200)",
        "(289.999400, 24.871650, 229.874700)",
        "(290.038200, 23.347370, 231.649200)",
        "(290.098600, 21.417200, 233.868300)",
        "(290.159700, 20.431570, 234.999100)",
        "(290.450900, 18.479950, 237.275300)",
        "(290.653900, 15.904900, 240.051600)",
        "(290.681800, 13.341190, 242.823600)",
        "(290.728800, 11.305000, 245.086100)",
        "(290.758900, 10.185850, 246.297800)",
        "(290.838100, 7.996999, 248.574900)",
        "(290.915600, 5.584107, 251.074500)",
        "(291.067800, 3.108547, 253.552300)",
        "(291.249600, 0.509583, 256.137600)",
        "(291.358200, 359.341700, 257.411700)",
        "(291.587900, 356.784400, 259.926900)",
        "(291.886800, 354.388700, 262.269900)",
        "(292.212600, 352.215800, 264.307900)",
        "(292.494200, 349.867600, 266.566900)",
        "(292.634200, 348.914200, 267.483200)",
        "(293.016100, 347.000400, 269.219200)",
        "(293.403700, 344.924600, 271.032600)",
        "(293.607900, 342.962400, 272.758100)",
        "(293.808400, 341.077300, 274.330100)",
        "(293.942600, 340.114700, 275.132800)",
        "(294.195000, 338.332000, 276.540300)",
        "(294.380300, 336.226000, 278.157200)",
        "(294.528400, 334.162800, 279.771100)",
        "(294.791500, 332.233600, 281.114900)",
        "(294.927800, 331.266900, 281.800300)",
        "(295.082500, 329.274800, 283.145200)",
        "(295.122700, 327.240200, 284.505900)",
        "(295.197100, 325.330100, 285.710000)",
        "(295.386100, 323.850200, 286.433300)",
        "(295.447300, 323.122100, 286.819900)",
        "(295.528600, 321.529200, 287.632100)",
        "(295.544900, 320.170600, 288.191000)",
        "(295.576100, 319.059800, 288.511200)",
        "(295.571300, 317.888400, 288.815700)",
        "(295.526100, 317.192900, 289.073200)",
        "(295.374800, 315.895400, 289.509400)",
        "(295.223200, 314.775500, 289.812700)",
        "(295.140600, 313.967000, 289.793800)",
        "(294.993000, 313.254400, 289.698200)",
        "(294.925000, 312.906100, 289.645900)",
        "(294.749100, 312.219000, 289.518400)",
        "(294.457900, 311.697700, 289.291400)",
        "(294.194000, 311.308700, 288.965800)",
        "(293.967200, 310.927600, 288.633800)",
        "(293.819700, 310.793200, 288.425500)",
        "(293.551200, 310.417700, 288.155500)",
        "(293.236500, 310.353800, 287.597700)",
        "(292.868100, 310.309300, 287.068000)",
        "(292.575700, 310.290400, 286.516400)",
        "(292.459400, 310.316200, 286.199600)",
        "(292.173100, 310.279100, 285.694600)",
        "(291.824700, 310.391000, 285.129800)",
        "(291.585400, 310.565400, 284.428800)",
        "(291.209900, 310.814800, 283.764600)",
        "(291.004000, 310.851900, 283.531700)",
        "(290.600500, 311.043300, 282.853000)",
        "(290.193400, 311.649600, 281.811300)",
        "(289.759100, 312.029200, 280.980100)",
        "(289.327900, 312.487200, 280.194800)",
        "(289.122500, 312.615600, 279.851500)",
        "(288.707200, 313.311600, 278.771100)",
        "(288.269500, 313.985700, 277.814400)",
        "(287.863600, 314.663000, 276.817300)",
        "(287.469100, 315.523800, 275.668800)",
        "(287.257900, 315.820700, 275.209200)",
        "(286.850600, 316.658100, 274.114400)",
        "(286.396200, 317.633300, 272.847400)",
        "(286.031000, 318.692900, 271.605000)",
        "(285.656800, 319.623700, 270.451300)",
        "(285.481500, 320.233400, 269.777300)",
        "(285.217600, 321.752200, 268.065400)",
        "(284.935100, 323.184700, 266.485200)",
        "(284.700700, 324.392300, 265.094000)",
        "(284.507800, 326.122700, 263.226000)",
        "(284.383000, 326.615500, 262.676800)",
        "(284.096600, 327.214700, 261.920300)",
        "(283.884900, 328.384100, 260.627200)",
        "(283.655800, 329.203600, 259.681300)",
        "(283.468500, 329.821700, 258.915000)",
        "(283.398400, 330.003000, 258.670700)",
        "(283.213800, 330.090800, 258.437000)",
        "(282.936200, 330.756100, 257.680900)",
        "(282.609300, 330.990800, 257.320900)",
        "(282.225400, 331.181600, 256.992400)",
        "(282.050100, 331.410500, 256.713800)",
        "(281.761300, 331.243000, 256.683600)",
        "(281.419600, 331.665700, 256.004500)",
        "(281.037500, 332.992300, 254.632500)",
        "(280.731400, 333.239500, 254.290900)",
        "(280.627300, 333.014500, 254.463400)",
        "(280.394000, 335.559600, 251.664600)",
        "(280.121900, 338.829200, 248.492700)",
        "(279.860900, 339.871000, 247.410800)",
        "(279.737500, 342.868900, 244.286400)",
        "(279.655200, 344.958400, 242.223500)",
        "(279.453700, 348.556100, 238.695100)",
        "(279.343500, 350.698200, 236.506300)",
        "(279.284200, 354.024900, 233.216500)",
        "(279.229200, 358.065000, 229.302000)",
        "(279.188000, 359.679300, 227.760800)",
        "(279.178900, 2.739486, 224.679100)",
        "(279.214000, 5.884838, 221.614300)",
        "(279.269500, 9.750302, 217.822300)",
        "(279.430500, 12.917500, 214.813800)",
        "(279.466500, 14.008640, 213.780600)",
        "(279.625600, 16.475540, 211.346700)",
        "(279.796600, 19.082100, 208.877300)",
        "(279.862300, 20.824350, 207.331200)",
        "(279.966600, 22.347850, 205.958700)",
        "(280.068800, 23.579950, 204.862000)",
        "(280.222100, 25.731930, 202.993100)",
        "(280.317700, 26.557520, 202.461300)",
        "(280.515700, 27.746520, 201.623600)",
        "(280.714000, 28.622660, 201.161100)",
        "(280.821400, 28.920310, 201.071700)",
        "(280.937000, 29.201880, 201.257700)",
        "(281.091100, 29.266960, 201.731900)",
        "(281.261300, 28.701940, 202.878300)",
        "(281.398100, 27.902110, 204.318300)",
        "(281.530000, 27.459490, 205.092100)",
        "(281.788000, 26.615020, 206.612900)",
        "(282.009800, 26.077870, 207.919400)",
        "(282.221400, 25.031070, 209.691500)",
        "(282.428400, 24.541360, 210.958800)",
        "(282.551100, 24.398850, 211.521900)",
        "(282.773400, 23.930400, 212.777400)",
        "(283.007800, 23.463860, 214.124500)",
        "(283.286100, 22.629890, 215.742000)",
        "(283.564600, 21.764550, 217.394700)",
        "(283.824200, 21.109310, 218.873900)",
        "(283.935700, 20.705030, 219.686200)",
        "(284.210400, 19.921210, 221.218200)",
        "(284.568500, 19.394900, 222.421200)",
        "(284.956800, 18.817370, 223.743000)",
        "(285.110800, 18.464780, 224.444500)",
        "(285.424100, 17.818240, 225.821400)",
        "(285.861000, 17.152500, 227.138300)",
        "(286.306300, 16.661300, 228.256800)",
        "(286.607600, 16.236630, 229.291700)",
        "(286.739400, 16.044870, 229.779900)",
        "(286.992600, 15.663030, 230.755300)",
        "(287.344500, 15.324710, 231.614500)",
        "(287.615200, 14.895020, 232.550100)",
        "(287.824000, 14.481290, 233.497300)",
        "(287.920700, 14.185610, 234.046200)",
        "(288.132200, 13.826370, 234.873000)",
        "(288.250900, 13.582650, 235.522000)",
        "(288.280600, 13.418140, 236.034500)",
        "(288.309700, 13.331630, 236.513500)",
        "(288.278500, 13.241560, 236.800900)",
        "(288.108100, 12.649410, 237.677100)",
        "(288.028700, 12.239350, 238.389400)",
        "(288.074000, 12.290820, 238.650700)",
        "(288.190600, 12.259500, 238.995100)",
        "(288.248000, 12.282500, 239.110800)",
        "(288.365500, 12.028910, 239.592500)",
        "(288.520600, 11.381920, 240.448300)",
        "(288.620100, 10.275840, 241.720600)",
        "(288.858900, 9.525491, 242.686700)",
        "(289.082000, 8.605947, 243.719800)",
        "(289.140900, 8.007145, 244.405400)",
        "(289.327600, 7.111233, 245.415800)",
        "(289.542500, 5.770412, 246.890800)",
        "(289.652000, 4.722668, 247.948400)",
        "(289.710500, 4.158271, 248.576500)",
        "(290.016900, 2.925671, 249.924900)",
        "(290.557700, 1.263927, 251.630200)",
        "(291.084200, 359.766700, 253.137500)",
        "(291.385400, 358.117900, 254.808500)",
        "(291.504100, 357.407300, 255.491400)",
        "(291.803600, 355.803800, 257.055100)",
        "(292.109900, 354.139400, 258.671500)",
        "(292.470300, 352.364600, 260.380900)",
        "(292.839400, 350.357500, 262.218200)",
        "(292.925500, 349.321700, 263.187000)",
        "(293.021400, 347.300200, 264.953000)",
        "(293.184200, 345.360400, 266.579800)",
        "(293.226900, 343.330700, 268.190200)",
        "(293.112100, 341.397700, 269.759800)",
        "(293.114500, 340.519500, 270.418600)",
        "(293.208300, 338.849100, 271.660200)",
        "(293.309900, 337.548800, 272.533700)",
        "(293.296900, 336.171800, 273.467400)",
        "(293.298700, 334.635300, 274.538600)",
        "(293.314400, 333.957300, 274.952900)",
        "(293.327500, 332.765400, 275.601900)",
        "(293.257500, 331.680000, 276.187000)",
        "(293.205800, 330.609000, 276.621000)",
        "(292.978900, 329.521800, 277.077800)",
        "(292.799600, 329.015700, 277.283400)",
        "(292.489100, 327.959400, 277.678900)",
        "(292.320000, 327.173200, 277.855800)",
        "(292.173000, 326.552600, 277.887700)",
        "(291.982800, 325.979700, 277.901100)",
        "(291.870000, 325.688800, 277.916700)",
        "(291.675600, 325.037800, 277.994300)",
        "(291.617800, 324.655300, 277.764100)",
        "(291.496000, 324.259200, 277.566200)",
        "(291.253600, 324.054400, 277.278200)",
        "(291.146600, 323.904800, 277.149900)",
        "(290.959100, 323.476900, 277.038300)",
        "(290.766600, 323.128700, 276.868300)",
        "(290.592000, 322.874000, 276.588500)",
        "(290.355900, 322.679100, 276.291300)",
        "(290.236700, 322.615100, 276.125900)",
        "(290.025400, 322.500100, 275.711500)",
        "(289.827900, 322.347800, 275.359400)",
        "(289.536000, 322.355300, 274.886400)",
        "(289.405500, 322.417900, 274.594300)",
        "(289.144800, 322.692700, 273.856800)",
        "(288.887000, 322.887300, 273.218000)",
        "(288.595400, 323.107700, 272.554900)",
        "(288.337300, 323.552600, 271.671100)",
        "(288.073200, 324.032200, 270.803600)",
        "(287.924600, 324.359300, 270.325600)",
        "(287.699300, 324.996600, 269.333100)",
        "(287.506200, 325.632200, 268.377200)",
        "(287.311800, 326.068100, 267.576700)",
        "(287.109100, 326.809800, 266.553800)",
        "(286.966200, 327.318700, 265.902800)",
        "(286.736800, 328.394000, 264.548200)",
        "(286.491700, 329.187300, 263.423900)",
        "(286.140700, 330.067700, 262.298800)",
        "(285.766000, 330.569800, 261.591600)",
        "(285.581900, 330.607200, 261.426000)",
        "(285.179900, 330.974100, 260.780200)",
        "(284.847500, 331.931700, 259.591000)",
        "(284.518500, 332.557100, 258.799700)",
        "(284.335600, 333.113600, 258.010700)",
        "(284.252300, 333.619400, 257.400600)",
        "(283.930500, 334.672100, 256.219600)",
        "(283.595000, 336.466400, 254.337400)",
        "(283.345800, 337.317300, 253.372400)",
        "(283.191400, 338.058500, 252.482300)",
        "(283.098000, 338.860900, 251.630500)",
        "(282.706100, 340.553400, 249.884400)",
        "(282.259200, 341.707000, 248.674700)",
        "(281.864300, 342.716300, 247.532600)",
        "(281.560800, 344.311100, 245.802400)",
        "(281.389400, 345.208800, 244.857000)",
        "(281.016000, 347.545600, 242.426300)",
        "(280.721200, 350.261100, 239.688800)",
        "(280.497000, 352.703900, 237.155600)",
        "(280.304300, 355.159500, 234.674800)",
        "(280.219600, 356.344200, 233.488400)",
        "(280.092700, 358.415500, 231.423200)",
        "(280.016400, 0.422955, 229.384700)",
        "(279.943700, 3.161149, 226.707900)",
        "(279.936000, 5.911160, 224.002900)",
        "(279.947100, 7.019467, 222.925200)",
        "(279.922700, 8.469028, 221.595000)",
        "(279.951900, 10.198780, 219.951000)",
        "(280.124800, 12.950790, 217.375500)",
        "(280.227000, 14.793510, 215.729100)",
        "(280.266400, 15.505520, 215.135300)",
        "(280.219600, 16.044760, 214.786300)",
        "(280.305100, 17.520740, 213.491400)",
        "(280.471700, 20.034380, 211.271000)",
        "(280.513600, 21.897940, 209.710100)",
        "(280.537700, 22.543740, 209.209300)",
        "(280.685900, 23.460990, 208.578000)",
        "(280.801000, 24.308480, 207.971500)",
        "(280.926400, 26.007590, 206.676700)",
        "(281.033500, 26.894230, 206.155300)",
        "(281.103600, 26.957350, 206.223300)",
        "(281.244000, 27.457990, 206.060300)",
        "(281.294000, 28.270200, 205.686700)",
        "(281.466500, 28.805850, 205.587100)",
        "(281.626600, 28.776300, 206.051900)",
        "(281.694700, 28.647510, 206.391100)",
        "(281.927600, 28.590680, 206.928300)",
        "(282.200500, 28.837540, 207.177300)",
        "(282.413700, 28.904700, 207.679200)",
        "(282.660300, 28.407560, 208.777000)",
        "(282.801300, 27.815470, 209.633100)",
        "(283.130000, 27.073640, 210.885900)",
        "(283.445400, 26.985430, 211.732700)",
        "(283.597600, 26.389100, 212.901000)",
        "(283.860800, 26.215780, 213.807300)",
        "(283.976700, 25.951630, 214.420900)",
        "(284.235400, 25.158330, 215.946600)",
        "(284.486800, 24.368170, 217.413000)",
        "(284.702500, 23.595740, 218.899500)",
        "(284.954300, 22.649310, 220.538900)",
        "(285.111100, 22.189490, 221.325500)",
        "(285.411500, 21.268990, 222.892000)",
        "(285.571800, 20.514500, 224.348100)",
        "(285.754100, 19.756140, 225.763700)",
        "(285.986500, 18.729460, 227.439900)",
        "(286.085200, 18.060090, 228.420500)",
        "(286.285500, 16.838660, 230.237500)",
        "(286.523400, 16.232650, 231.381000)",
        "(286.658700, 15.796370, 232.446900)",
        "(286.680100, 14.547450, 234.237400)",
        "(286.729500, 13.870080, 235.137800)",
        "(286.837600, 12.547330, 236.877400)",
        "(286.905800, 11.447180, 238.384100)",
        "(286.952700, 10.755990, 239.464600)",
        "(286.929900, 9.693183, 240.908400)",
        "(286.945600, 9.153928, 241.591100)",
        "(287.056300, 7.944584, 243.096900)",
        "(287.136800, 6.665339, 244.642900)",
        "(287.202300, 5.627244, 245.972500)",
        "(287.328900, 4.353278, 247.499400)",
        "(287.430200, 3.729839, 248.206100)",
        "(287.671000, 2.558620, 249.651200)",
        "(287.908400, 1.599828, 250.814800)",
        "(288.120500, 0.459996, 252.192400)",
        "(288.364300, 359.112300, 253.812400)",
        "(288.557600, 358.368600, 254.617600)",
        "(288.924400, 356.889900, 256.272900)",
        "(289.193500, 355.855500, 257.422200)",
        "(289.457400, 354.903400, 258.523600)",
        "(289.758200, 353.527300, 260.040600)",
        "(289.923300, 352.921900, 260.628200)",
        "(290.106000, 351.601800, 261.974000)",
        "(290.324200, 350.490800, 263.152500)",
        "(290.605500, 349.095400, 264.585500)",
        "(290.905700, 347.888100, 265.875500)",
        "(291.080000, 347.133600, 266.665200)",
        "(291.476300, 345.764100, 268.045300)",
        "(291.809800, 344.922900, 268.825100)",
        "(292.044400, 343.886600, 269.900400)",
        "(292.262800, 342.663000, 271.051300)",
        "(292.401900, 342.045200, 271.607700)",
        "(292.713800, 340.459900, 272.979500)",
        "(292.995300, 338.799400, 274.419800)",
        "(293.044600, 336.823000, 276.172100)",
        "(293.031200, 334.692800, 278.045700)",
        "(293.142200, 333.745800, 278.781300)",
        "(293.514000, 331.971400, 280.113500)",
        "(293.857600, 330.433100, 281.252200)",
        "(294.200100, 328.674300, 282.589700)",
        "(294.394700, 327.174200, 283.600900)",
        "(294.524600, 326.386300, 284.146700)",
        "(294.796000, 324.647200, 285.316900)",
        "(294.946700, 322.892000, 286.518500)",
        "(295.049000, 320.952200, 287.733100)",
        "(295.019000, 318.736500, 289.196300)",
        "(294.921400, 317.677000, 289.857800)",
        "(294.848900, 315.691600, 291.026400)",
        "(294.816900, 314.030500, 291.906700)",
        "(294.821200, 312.652800, 292.477000)",
        "(294.674700, 311.415600, 292.952900)",
        "(294.540400, 310.840200, 293.154400)",
        "(294.321400, 309.933500, 293.318300)",
        "(294.121300, 309.418000, 293.122400)",
        "(293.904500, 308.903400, 292.990300)",
        "(293.626400, 308.626500, 292.654400)",
        "(293.518600, 308.542300, 292.417000)",
        "(293.283200, 308.594900, 291.756300)",
        "(293.048000, 308.742900, 291.053200)",
        "(292.856000, 309.041500, 290.209800)",
        "(292.596500, 309.383100, 289.304700)",
        "(292.412200, 309.495500, 288.930100)",
        "(292.011700, 309.740400, 288.249700)",
        "(291.777000, 310.189000, 287.299000)",
        "(291.527600, 310.600300, 286.461800)",
        "(291.224900, 310.845100, 285.800100)",
        "(291.059800, 311.108000, 285.315000)",
        "(290.710600, 311.505200, 284.571100)",
        "(290.375900, 311.819700, 283.842200)",
        "(290.074200, 311.925200, 283.301600)",
        "(289.639900, 312.038900, 282.747600)",
        "(289.398800, 312.161000, 282.427600)",
        "(288.947300, 312.350300, 281.783400)",
        "(288.439400, 312.334300, 281.417900)",
        "(287.912700, 312.201800, 281.144700)",
        "(287.382600, 312.245600, 280.732900)",
        "(287.120900, 312.399700, 280.409100)",
        "(286.641000, 312.810400, 279.615000)",
        "(286.110400, 313.272200, 278.815800)",
        "(285.589800, 313.528500, 278.168400)",
        "(285.083900, 314.002100, 277.329800)",
        "(284.839500, 314.390800, 276.777900)",
        "(284.363500, 314.958600, 275.994600)",
        "(283.934200, 315.365800, 275.298400)",
        "(283.514200, 315.778500, 274.647100)",
        "(283.029100, 317.095300, 273.072000)",
        "(282.785700, 317.606200, 272.467700)",
        "(282.267600, 317.947200, 271.911200)",
        "(281.770000, 318.847800, 270.887000)",
        "(281.350300, 321.502500, 268.079500)",
        "(280.879300, 323.452100, 266.090100)",
        "(280.660600, 324.179500, 265.360600)",
        "(280.289200, 326.728100, 262.722200)",
        "(279.980900, 330.287300, 259.209200)",
        "(279.747800, 333.140300, 256.416200)",
        "(279.600600, 336.241900, 253.354500)",
        "(279.526300, 337.902500, 251.758600)",
        "(279.346900, 341.827400, 247.867600)",
        "(279.122900, 345.640800, 244.152500)",
        "(278.902900, 349.054600, 240.981400)",
        "(278.787900, 352.115900, 238.096000)",
        "(278.785500, 353.939000, 236.344100)",
        "(278.783900, 357.558000, 233.032000)",
        "(278.849000, 0.400186, 230.484600)",
        "(279.005700, 3.324980, 227.879300)",
        "(279.224900, 6.125987, 225.425400)",
        "(279.327400, 7.260875, 224.459900)",
        "(279.492300, 9.977877, 222.191700)",
        "(279.670900, 12.476080, 220.179400)",
        "(279.918200, 14.118720, 218.939100)",
        "(280.183200, 15.599870, 217.994300)",
        "(280.278300, 16.225280, 217.645500)",
        "(280.528400, 17.160050, 217.294900)",
        "(280.846600, 17.679740, 217.355000)",
        "(281.244900, 17.979030, 217.646100)",
        "(281.686300, 17.980640, 218.318400)",
        "(281.911700, 17.612700, 218.954300)",
        "(282.412200, 16.966650, 220.171000)",
        "(282.817400, 16.826880, 220.928100)",
        "(283.190400, 16.577940, 221.806100)",
        "(283.666400, 15.792220, 223.175500)",
        "(283.963000, 15.318870, 223.938500)",
        "(284.511100, 14.312030, 225.537600)",
        "(284.990100, 13.839670, 226.680000)",
        "(285.448700, 13.351370, 227.863100)",
        "(285.858200, 12.748410, 229.156100)",
        "(286.060500, 12.551740, 229.750700)",
        "(286.411500, 12.001870, 231.035500)",
        "(286.748400, 10.962560, 232.699500)",
        "(287.035200, 10.294680, 233.962900)",
        "(287.253800, 9.955833, 234.970900)",
        "(287.349800, 9.473684, 235.756900)",
        "(287.603800, 8.607194, 237.156000)",
        "(287.801300, 7.802104, 238.546800)",
        "(288.068100, 6.771658, 240.081200)",
        "(288.288300, 6.182882, 241.209700)",
        "(288.332900, 5.936153, 241.721600)",
        "(288.475600, 5.119229, 242.974900)",
        "(288.690800, 4.368520, 244.209600)",
        "(288.875300, 3.479798, 245.550200)",
        "(289.026400, 2.357464, 247.097400)",
        "(289.078400, 1.723637, 247.932600)",
        "(289.212100, 0.590137, 249.480100)",
        "(289.355900, 359.260300, 251.128800)",
        "(289.408200, 358.140700, 252.548700)",
        "(289.473400, 357.026600, 254.002000)",
        "(289.592200, 356.393300, 254.817300)",
        "(289.976700, 354.713100, 256.708700)",
        "(290.212400, 353.132000, 258.402300)",
        "(290.259400, 351.662400, 260.069600)",
        "(290.349500, 350.436100, 261.540400)",
        "(290.470600, 349.862800, 262.154900)",
        "(290.655500, 348.652400, 263.461000)",
        "(290.776400, 347.264800, 265.007800)",
        "(291.007100, 345.963800, 266.340500)",
        "(291.314300, 344.867200, 267.621000)",
        "(291.515500, 344.350500, 268.214800)",
        "(291.992500, 343.065900, 269.632800)",
        "(292.431000, 341.831400, 270.880500)",
        "(292.735000, 340.604800, 272.174600)",
        "(292.951500, 338.963100, 273.731100)",
        "(293.013800, 337.968100, 274.709000)",
        "(293.126600, 335.891400, 276.625500)",
        "(293.249500, 334.093800, 278.283900)",
        "(293.421600, 331.983700, 280.154100)",
        "(293.647200, 330.003600, 281.829500)",
        "(293.744000, 329.116100, 282.558800)",
        "(293.840000, 327.195800, 284.160900)",
        "(293.947900, 325.278900, 285.746000)",
        "(294.211800, 323.941200, 286.723100)",
        "(294.503600, 322.511000, 287.754100)",
        "(294.571800, 321.665700, 288.369900)",
        "(294.602800, 320.099000, 289.538100)",
        "(294.780000, 319.004500, 290.188500)",
        "(294.988000, 318.059500, 290.619700)",
        "(295.067800, 316.987800, 291.191200)",
        "(295.122400, 316.491100, 291.395900)",
        "(295.173700, 315.668200, 291.585600)",
        "(295.071400, 314.463700, 292.228000)",
        "(294.990000, 313.201900, 292.816700)",
        "(294.908800, 312.222400, 293.144100)",
        "(294.871600, 311.784000, 293.260300)",
        "(294.779400, 310.992200, 293.395000)",
        "(294.691100, 310.241500, 293.498400)",
        "(294.550100, 309.560500, 293.515600)",
        "(294.350300, 309.062900, 293.363300)",
        "(294.231800, 308.762500, 293.328200)",
        "(293.988600, 308.131100, 293.260900)",
        "(293.685500, 307.781200, 292.935700)",
        "(293.441400, 307.434300, 292.578200)",
        "(293.185600, 307.309900, 292.027400)",
        "(293.043000, 307.186300, 291.805700)",
        "(292.641400, 307.244300, 291.128100)",
        "(292.257300, 307.222000, 290.532900)",
        "(291.959600, 307.274500, 289.859600)",
        "(291.600600, 307.509200, 289.048400)",
        "(291.425800, 307.591800, 288.691500)",
        "(291.107700, 307.853500, 287.879400)",
        "(290.796100, 307.845900, 287.309200)",
        "(290.392600, 307.927500, 286.705400)",
        "(290.054300, 308.276600, 285.922500)",
        "(289.931100, 308.152300, 285.819500)",
        "(289.563200, 308.282200, 285.240300)",
        "(289.132400, 308.947200, 284.203500)",
        "(288.728500, 309.246800, 283.507000)",
        "(288.371600, 309.583900, 282.767200)",
        "(288.194800, 310.196400, 281.967000)",
        "(287.776800, 311.315800, 280.574700)",
        "(287.451400, 311.818800, 279.766400)",
        "(287.163300, 312.584000, 278.676200)",
        "(286.714600, 313.895500, 277.193700)",
        "(286.483500, 314.401500, 276.594500)",
        "(286.067800, 315.662000, 275.120500)",
        "(285.770700, 317.297600, 273.351700)",
        "(285.399700, 319.550000, 270.986100)",
        "(284.997200, 321.286700, 269.116500)",
        "(284.774000, 322.419600, 267.895200)",
        "(284.409400, 324.429800, 265.783100)",
        "(284.030100, 326.165700, 263.897700)",
        "(283.754700, 328.908200, 261.094100)",
        "(283.457900, 331.155700, 258.798200)",
        "(283.329700, 332.383900, 257.568100)",
        "(283.165900, 335.191000, 254.725100)",
        "(283.031900, 337.079100, 252.851500)",
        "(282.893500, 340.044200, 249.913100)",
        "(282.817300, 343.026600, 247.050000)",
        "(282.803900, 344.304600, 245.822100)",
        "(282.833400, 347.092200, 243.196300)",
        "(282.958200, 350.061300, 240.310300)",
        "(283.034000, 353.684100, 236.908700)",
        "(283.084200, 356.937200, 233.949900)",
        "(283.148000, 358.258700, 232.816800)",
        "(283.313200, 0.954228, 230.352600)",
        "(283.507600, 3.834805, 227.908500)",
        "(283.696400, 5.823040, 226.365500)",
        "(283.907000, 8.076438, 224.506900)",
        "(284.005200, 9.368620, 223.494000)",
        "(284.137400, 11.369570, 222.108200)",
        "(284.303400, 12.778880, 221.299800)",
        "(284.499600, 13.908760, 220.845000)",
        "(284.781400, 14.685770, 220.707000)",
        "(284.959400, 14.997630, 220.749100)",
        "(285.215500, 15.470260, 220.973400)",
        "(285.612900, 15.992880, 221.195800)",
        "(285.987900, 16.114370, 221.925500)",
        "(286.377600, 15.378090, 223.426500)",
        "(286.596600, 15.101310, 224.095100)",
        "(287.013500, 14.940500, 225.113700)",
        "(287.323200, 14.645940, 226.336900)",
        "(287.621800, 13.892050, 227.936400)",
        "(287.968800, 12.770340, 229.877900)",
        "(288.104400, 12.355050, 230.685400)",
        "(288.303200, 11.611380, 232.247800)",
        "(288.431200, 10.851510, 233.872600)",
        "(288.785000, 9.555818, 235.851400)",
        "(289.158000, 8.178587, 237.905200)",
        "(289.244000, 7.507113, 238.934500)",
        "(289.370300, 6.494260, 240.576600)",
        "(289.549800, 5.602098, 242.064700)",
        "(289.823000, 4.222074, 244.035300)",
        "(290.207800, 2.551744, 246.161300)",
        "(290.370300, 1.846999, 247.077200)",
        "(290.521300, 0.724242, 248.615600)",
        "(290.631400, 359.411300, 250.414800)",
        "(290.940100, 358.066300, 252.080300)",
        "(291.117000, 356.689500, 253.798200)",
        "(291.154800, 356.017700, 254.623600)",
        "(291.296000, 354.831700, 256.107700)",
        "(291.541400, 353.501800, 257.702100)",
        "(291.799000, 352.260400, 259.124800)",
        "(291.952900, 351.288800, 260.423800)",
        "(292.077500, 350.741500, 261.108700)",
        "(292.480700, 349.630700, 262.367600)",
        "(292.955900, 348.582200, 263.610000)",
        "(293.342700, 347.888700, 264.478500)",
        "(293.642800, 347.087600, 265.572700)",
        "(293.810800, 346.646300, 266.125600)",
        "(294.188700, 345.898200, 267.060200)",
        "(294.512800, 345.092900, 268.034800)",
        "(294.789700, 344.257100, 269.114000)",
        "(295.080900, 343.173400, 270.306500)",
        "(295.209200, 342.701800, 270.889100)",
        "(295.420400, 341.878900, 271.894900)",
        "(295.668700, 341.246000, 272.705300)",
        "(295.997800, 340.352900, 273.755400)",
        "(296.439700, 339.440900, 274.792500)",
        "(296.642200, 339.160000, 275.117100)",
        "(296.954600, 338.544300, 275.979700)",
        "(297.138000, 337.974400, 276.592600)",
        "(297.281900, 337.355400, 277.361300)",
        "(297.532200, 336.610800, 278.017800)",
        "(297.671400, 336.214800, 278.379400)",
        "(297.829100, 335.099800, 279.370000)",
        "(297.926900, 334.132800, 280.188300)",
        "(298.084500, 333.144600, 280.885700)",
        "(298.260500, 332.096800, 281.541400)",
        "(298.313000, 331.481300, 281.876700)",
        "(298.109200, 329.745800, 283.070300)",
        "(297.758500, 327.975400, 284.355300)",
        "(297.828600, 326.687300, 285.065900)",
        "(297.963400, 325.972100, 285.239500)",
        "(298.001200, 325.575500, 285.360400)",
        "(298.044000, 324.606200, 285.725400)",
        "(297.899500, 323.421600, 286.224200)",
        "(297.746500, 322.431600, 286.488900)",
        "(297.576700, 321.214500, 286.971500)",
        "(297.467300, 320.659600, 287.188100)",
        "(297.334200, 319.593700, 287.486100)",
        "(297.302600, 318.838100, 287.541000)",
        "(297.216900, 318.017900, 287.631200)",
        "(297.098600, 317.173900, 287.708600)",
        "(297.006300, 316.647400, 287.848300)",
        "(296.736300, 315.865800, 287.912300)",
        "(296.580100, 315.328000, 287.702600)",
        "(296.429200, 314.943100, 287.382500)",
        "(296.225100, 314.299100, 287.308200)",
        "(296.079500, 314.093600, 287.193900)",
        "(295.885700, 313.860500, 286.736300)",
        "(295.691600, 313.622100, 286.303100)",
        "(295.428000, 313.472000, 285.856500)",
        "(295.175900, 313.255900, 285.437200)",
        "(295.004300, 313.230500, 285.166900)",
        "(294.623700, 313.159400, 284.639300)",
        "(294.314200, 313.001500, 284.223200)",
        "(293.965700, 313.069100, 283.595000)",
        "(293.575500, 313.261200, 282.944500)",
        "(293.385800, 313.362500, 282.606300)",
        "(293.082600, 313.816900, 281.658700)",
        "(292.738000, 314.141400, 280.898200)",
        "(292.369500, 314.559200, 280.024200)",
        "(291.986900, 314.980100, 279.185900)",
        "(291.749300, 315.200600, 278.789000)",
        "(291.296400, 315.489900, 278.073500)",
        "(290.941100, 316.012700, 277.136500)",
        "(290.482000, 316.521500, 276.352600)",
        "(290.027800, 316.960000, 275.527300)",
        "(289.790600, 317.389700, 274.932100)",
        "(289.321000, 318.074800, 273.975600)",
        "(288.833900, 318.732900, 273.021000)",
        "(288.387700, 319.636500, 271.838100)",
        "(287.983400, 320.548600, 270.648300)",
        "(287.803200, 321.047400, 270.036700)",
        "(287.403500, 321.928600, 268.877300)",
        "(286.900300, 323.514500, 267.126900)",
        "(286.477600, 324.573700, 265.909600)",
        "(286.137500, 325.291800, 264.998100)",
        "(285.958100, 325.892300, 264.324600)",
        "(285.520600, 327.828500, 262.244100)",
        "(285.137200, 329.293000, 260.688100)",
        "(284.872900, 330.262200, 259.624400)",
        "(284.591300, 331.796500, 257.949300)",
        "(284.436000, 333.212500, 256.540100)",
        "(284.183500, 335.089400, 254.678300)",
        "(283.962100, 336.588500, 253.162700)",
        "(283.704000, 339.328400, 250.472400)",
        "(283.459700, 341.979700, 247.938400)",
        "(283.367100, 342.967000, 246.990000)",
        "(283.249600, 344.849500, 245.226500)",
        "(283.102900, 346.884600, 243.353200)",
        "(282.997200, 349.815700, 240.652200)",
        "(282.870500, 352.381200, 238.319600)",
        "(282.819600, 353.534200, 237.270500)",
        "(282.812700, 356.251900, 234.830600)",
        "(282.777900, 358.684800, 232.787900)",
        "(282.864800, 1.499672, 230.369000)",
        "(283.060400, 3.886880, 228.418300)",
        "(283.195400, 5.024008, 227.482600)",
        "(283.515600, 7.067286, 225.962500)",
        "(283.775400, 8.758207, 224.790100)",
        "(284.086600, 10.552760, 223.498400)",
        "(284.360000, 11.998030, 222.662800)",
        "(284.483100, 12.506030, 222.452500)",
        "(284.715800, 13.461460, 222.063600)",
        "(285.009600, 14.393520, 221.735000)",
        "(285.330500, 14.852260, 221.895100)",
        "(285.732000, 14.961580, 222.411600)",
        "(285.935800, 14.907890, 222.755800)",
        "(286.332700, 14.751470, 223.540800)",
        "(286.754500, 14.488110, 224.431700)",
        "(287.268200, 13.840690, 225.653800)",
        "(287.795500, 13.407230, 226.667200)",
        "(287.998800, 13.362740, 227.035200)",
        "(288.289500, 13.310030, 227.732300)",
        "(288.611000, 12.976130, 228.686700)",
        "(288.848300, 12.363720, 229.921200)",
        "(289.118400, 11.768510, 231.136000)",
        "(289.243400, 11.558330, 231.646200)",
        "(289.427000, 11.189600, 232.709900)",
        "(289.756200, 10.313730, 234.214700)",
        "(290.306100, 9.227833, 235.810500)",
        "(290.780300, 8.138154, 237.420300)",
        "(290.999300, 7.846957, 238.012100)",
        "(291.461200, 7.234381, 239.080900)",
        "(291.782500, 6.481018, 240.334900)",
        "(291.916200, 5.766349, 241.457900)",
        "(291.962100, 5.102453, 242.545900)",
        "(291.977400, 4.660014, 243.158900)",
        "(292.008000, 3.765221, 244.394700)",
        "(291.977900, 3.313925, 245.304900)",
        "(292.097400, 2.332045, 246.623700)",
        "(292.309200, 1.272155, 248.026100)",
        "(292.370600, 0.692608, 248.764900)",
        "(292.437100, 359.932000, 249.806200)",
        "(292.573400, 359.170600, 250.946300)",
        "(292.782400, 358.275900, 252.075700)",
        "(293.091700, 357.578000, 253.116800)",
        "(293.233900, 357.160700, 253.621100)",
        "(293.498700, 355.926500, 255.090100)",
        "(293.743900, 354.943200, 256.177300)",
        "(293.933800, 353.958400, 257.433400)",
        "(294.068700, 352.873600, 258.610900)",
        "(294.127700, 352.491600, 259.057500)",
        "(294.213900, 351.793700, 259.877800)",
        "(294.359100, 351.074000, 260.668000)",
        "(294.514000, 350.350600, 261.544100)",
        "(294.618500, 349.593100, 262.382700)",
        "(294.640600, 349.365400, 262.691500)",
        "(294.779400, 348.680200, 263.345700)",
        "(294.863300, 347.683800, 264.257000)",
        "(294.930600, 346.974900, 264.860400)",
        "(295.046000, 345.731600, 265.944800)",
        "(295.122300, 345.009200, 266.575400)",
        "(295.330700, 343.662600, 267.654200)",
        "(295.456600, 342.158400, 268.914700)",
        "(295.580300, 340.827100, 270.033700)",
        "(295.788900, 339.359000, 271.204600)",
        "(295.833600, 338.606200, 271.755600)",
        "(295.820300, 337.119200, 272.781300)",
        "(295.854300, 335.545300, 273.926100)",
        "(295.906400, 334.029800, 274.889800)",
        "(295.914200, 332.579500, 275.884200)",
        "(295.955100, 331.934800, 276.239700)",
        "(295.986300, 330.468900, 277.038500)",
        "(295.767200, 328.933500, 278.079100)",
        "(295.748600, 327.497000, 278.929700)",
        "(295.973200, 326.285800, 279.536200)",
        "(296.034900, 325.839600, 279.705200)",
        "(296.060200, 324.736900, 280.218400)",
        "(296.012000, 323.639300, 280.728100)",
        "(295.985500, 322.824600, 280.945300)",
        "(295.936500, 322.167900, 280.972000)",
        "(295.892200, 321.815300, 280.991300)",
        "(295.711300, 321.049500, 281.108400)",
        "(295.541800, 320.198200, 281.324100)",
        "(295.322000, 319.610200, 281.302100)",
        "(295.103200, 319.026300, 281.253800)",
        "(295.037100, 318.815200, 281.179000)",
        "(294.913400, 318.658500, 280.768200)",
        "(294.738700, 318.660500, 280.247000)",
        "(294.590000, 318.492700, 279.851800)",
        "(294.331000, 318.453400, 279.337800)",
        "(294.132900, 318.447100, 279.109600)",
        "(293.812700, 318.378400, 278.671900)",
        "(293.589300, 318.277400, 278.231100)",
        "(293.282000, 318.332000, 277.710800)",
        "(292.966700, 318.450200, 277.131300)",
        "(292.858300, 318.563900, 276.816000)",
        "(292.696600, 318.787300, 276.170700)",
        "(292.467900, 318.962400, 275.622500)",
        "(292.192000, 319.100100, 275.098400)",
        "(291.907300, 319.292700, 274.512100)",
        "(291.766700, 319.430400, 274.174700)",
        "(291.469100, 319.910800, 273.276000)",
        "(291.168600, 320.196400, 272.673500)",
        "(290.847300, 320.629900, 271.847300)",
        "(290.491400, 321.030700, 271.146700)",
        "(290.335500, 321.302900, 270.733500)",
        "(290.057000, 322.175700, 269.508500)",
        "(289.700100, 322.990500, 268.333800)",
        "(289.332200, 323.814600, 267.201800)",
        "(289.084200, 325.096400, 265.664700)",
        "(288.962800, 325.821600, 264.816500)",
        "(288.637000, 327.089400, 263.262400)",
        "(288.262100, 328.869000, 261.274500)",
        "(287.898300, 330.520000, 259.413700)",
        "(287.586900, 331.935000, 257.826900)",
        "(287.420500, 332.824000, 256.815300)",
        "(287.132800, 335.203300, 254.338100)",
        "(286.966700, 337.095500, 252.296200)",
        "(286.790500, 338.788300, 250.456600)",
        "(286.603200, 341.359500, 247.754200)",
        "(286.502000, 342.812300, 246.279100)",
        "(286.285300, 345.091500, 243.996100)",
        "(286.229800, 346.911300, 242.117200)",
        "(286.270500, 348.930300, 240.000300)",
        "(286.253100, 350.965300, 237.932600)",
        "(286.206400, 352.060400, 236.878200)",
        "(286.074800, 353.686100, 235.372900)",
        "(286.197400, 355.878300, 233.220600)",
        "(286.239800, 357.683400, 231.561200)",
        "(286.197000, 359.351000, 230.065600)",
        "(286.152600, 0.298689, 229.205300)",
        "(286.195500, 2.161133, 227.616000)",
        "(286.406000, 3.322141, 226.654900)",
        "(286.596600, 4.551028, 225.732100)",
        "(286.775300, 5.806008, 224.808200)",
        "(286.853800, 6.540417, 224.207400)",
        "(286.811000, 8.304440, 222.928600)",
        "(286.713800, 9.880890, 221.866000)",
        "(286.875100, 10.962940, 221.221800)",
        "(287.127200, 12.129890, 220.564800)",
        "(287.194800, 12.601000, 220.407500)",
        "(287.388200, 13.750360, 219.897900)",
        "(287.602200, 14.556840, 219.750000)",
        "(287.972000, 15.381640, 219.510700)",
        "(288.142700, 15.760960, 219.487200)",
        "(288.331800, 16.587320, 219.393800)",
        "(288.466500, 16.944490, 219.774100)",
        "(288.666900, 17.477810, 219.912000)",
        "(288.801700, 18.464770, 219.706600)",
        "(288.935500, 19.058250, 219.834300)",
        "(288.981400, 19.268190, 219.999300)",
        "(289.066900, 19.927370, 220.060000)",
        "(289.132300, 20.782530, 219.892000)",
        "(289.213000, 21.372390, 220.088500)",
        "(289.485600, 21.191900, 220.890100)",
        "(289.671200, 21.057670, 221.296500)",
        "(289.851900, 21.272350, 221.779000)",
        "(289.914800, 21.724150, 221.985200)",
        "(289.966200, 22.062600, 222.297200)",
        "(290.089800, 21.919560, 223.130300)",
        "(290.167300, 21.412070, 223.922500)",
        "(290.360100, 20.570040, 225.250900)",
        "(290.370600, 20.438570, 226.090200)",
        "(290.401100, 19.554600, 227.608100)",
        "(290.598900, 17.863870, 229.776300)",
        "(290.750700, 17.227530, 230.678100)",
        "(290.784100, 16.317740, 232.152700)",
        "(290.715600, 15.282710, 233.725000)",
        "(290.797900, 13.793910, 235.891800)",
        "(291.146100, 11.519750, 238.645400)",
        "(291.292100, 10.445200, 239.926500)",
        "(291.388100, 8.810741, 242.096300)",
        "(291.456800, 7.407803, 244.020100)",
        "(291.707800, 5.573830, 246.406800)",
        "(292.310100, 3.222049, 249.129600)",
        "(292.603700, 2.163780, 250.384700)",
        "(292.970800, 0.461919, 252.666600)",
        "(293.290300, 359.056100, 254.481200)",
        "(293.616200, 357.638700, 256.288400)",
        "(294.033700, 356.332200, 258.013500)",
        "(294.294400, 355.515500, 258.931300)",
        "(294.759500, 354.132800, 260.565000)",
        "(295.003200, 352.883300, 262.114400)",
        "(295.234000, 351.809700, 263.430900)",
        "(295.612800, 350.882200, 264.604700)",
        "(295.839700, 350.403100, 265.118900)",
        "(296.188700, 349.014100, 266.653000)",
        "(296.369900, 347.757500, 267.925400)",
        "(296.449100, 346.746200, 268.939500)",
        "(296.508800, 345.915100, 269.781400)",
        "(296.573700, 345.432600, 270.236200)",
        "(296.714800, 344.524500, 271.006700)",
        "(296.866900, 343.665300, 271.629600)",
        "(296.932000, 342.765100, 272.206100)",
        "(296.859800, 341.305900, 273.257100)",
        "(296.856500, 340.567800, 273.823500)",
        "(297.032500, 339.382800, 274.631000)",
        "(297.316900, 338.168300, 275.335400)",
        "(297.551300, 336.743500, 276.157500)",
        "(297.509700, 335.078700, 277.139500)",
        "(297.439200, 334.152000, 277.727800)",
        "(297.456900, 332.328600, 278.736600)",
        "(297.530600, 330.672300, 279.482000)",
        "(297.570100, 328.818500, 280.351700)",
        "(297.383800, 326.957700, 281.188700)",
        "(297.342200, 326.123700, 281.503700)",
        "(297.379300, 324.727800, 281.827300)",
        "(297.271500, 323.501000, 282.030700)",
        "(297.148700, 322.450000, 282.102800)",
        "(297.045100, 321.697500, 281.848600)",
        "(296.919900, 321.435900, 281.706700)",
        "(296.671200, 320.801600, 281.379100)",
        "(296.273800, 320.256800, 281.104300)",
        "(295.930900, 319.800200, 280.661200)",
        "(295.593700, 319.882900, 279.796100)",
        "(295.407400, 319.857300, 279.449300)",
        "(295.009300, 319.978000, 278.637800)",
        "(294.606100, 320.222800, 277.695700)",
        "(294.153400, 320.691300, 276.611700)",
        "(293.787500, 321.077800, 275.649700)",
        "(293.627500, 321.315000, 275.130200)",
        "(293.310100, 321.957200, 274.111300)",
        "(293.014500, 322.541200, 272.969700)",
        "(292.513600, 323.185500, 271.954200)",
        "(292.144600, 323.872500, 270.911900)",
        "(291.980100, 324.314000, 270.272600)",
        "(291.560300, 325.023000, 269.251300)",
        "(291.203900, 325.725800, 268.238200)",
        "(290.874400, 326.564300, 267.111100)",
        "(290.451200, 327.359900, 266.104900)",
        "(290.300600, 327.730600, 265.616300)",
        "(290.118700, 328.872700, 264.277700)",
        "(289.884300, 329.641100, 263.368900)",
        "(289.587800, 330.209800, 262.507800)",
        "(289.303000, 330.909900, 261.663600)",
        "(289.135500, 331.165000, 261.280900)",
        "(288.786000, 331.600800, 260.655100)",
        "(288.506700, 332.100000, 259.983200)",
        "(288.186000, 332.730500, 259.257100)",
        "(287.949900, 333.205100, 258.651000)",
        "(287.854300, 333.521300, 258.212700)",
        "(287.640300, 334.566400, 257.094600)",
        "(287.411400, 335.314900, 256.240100)",
        "(287.205700, 335.743300, 255.702600)",
        "(286.948900, 336.643500, 254.667300)",
        "(286.788200, 337.112900, 254.164700)",
        "(286.554400, 338.202200, 253.025700)",
        "(286.379900, 338.914900, 252.285600)",
        "(286.164400, 340.255500, 250.842800)",
        "(286.003800, 342.039900, 249.191500)",
        "(285.917300, 342.708100, 248.548200)",
        "(285.800300, 344.650100, 246.640100)",
        "(285.677900, 346.983800, 244.552000)",
        "(285.761500, 349.045800, 242.725200)",
        "(285.891100, 351.168700, 240.873700)",
        "(285.890100, 352.300000, 239.938400)",
        "(285.969300, 354.842300, 237.777200)",
        "(286.113900, 356.824300, 236.167600)",
        "(286.250200, 358.863000, 234.521600)",
        "(286.330600, 1.090786, 232.881500)",
        "(286.409700, 2.153391, 232.034200)",
        "(286.617500, 3.774121, 230.939100)",
        "(286.871700, 5.117977, 230.183000)",
        "(287.164200, 6.498138, 229.428400)",
        "(287.507700, 7.666393, 228.877800)",
        "(287.658000, 8.147315, 228.729400)",
        "(287.923300, 9.010877, 228.540800)",
        "(288.231200, 9.765005, 228.412400)",
        "(288.568300, 10.452170, 228.437100)",
        "(288.931500, 10.464650, 229.073600)",
        "(289.154800, 10.494810, 229.336900)",
        "(289.407900, 10.762580, 229.734100)",
        "(289.432900, 11.404900, 229.837800)",
        "(289.421100, 12.067440, 229.875600)",
        "(289.447700, 12.273490, 230.440600)",
        "(289.493300, 11.965660, 231.058100)",
        "(289.517100, 11.516470, 232.134200)",
        "(289.392100, 11.786420, 232.566000)",
        "(289.406900, 11.567660, 233.380600)",
        "(289.451000, 10.562090, 234.912800)",
        "(289.459000, 10.181600, 235.584000)",
        "(289.427000, 9.649920, 236.655800)",
        "(289.325200, 9.264338, 237.545700)",
        "(289.352100, 8.576608, 238.737500)",
        "(289.488200, 7.484027, 240.204900)",
        "(289.541600, 7.063222, 240.851400)",
        "(289.652200, 6.495622, 241.757100)",
        "(289.636300, 6.111981, 242.607800)",
        "(289.629500, 5.225666, 243.852000)",
        "(289.791800, 3.956282, 245.462800)",
        "(289.867400, 3.474293, 246.076400)",
        "(289.924900, 2.626800, 247.245600)",
        "(289.951300, 1.521943, 248.754900)",
        "(290.127300, 0.954505, 249.703000)",
        "(290.272000, 0.390847, 250.708800)",
        "(290.377300, 0.019670, 251.270500)",
        "(290.722400, 358.756500, 252.723100)",
        "(290.958200, 357.456500, 254.191400)",
        "(291.083900, 356.581400, 255.516100)",
        "(291.514300, 355.637400, 256.772500)",
        "(291.845300, 355.062000, 257.506500)",
        "(292.455200, 353.544300, 259.194800)",
        "(292.985600, 351.863200, 260.975000)",
        "(293.350700, 350.528400, 262.544800)",
        "(293.689700, 349.044600, 264.253600)",
        "(293.881400, 348.269700, 265.067500)",
        "(294.301300, 346.678700, 266.778000)",
        "(294.652400, 344.638300, 268.708600)",
        "(294.874500, 342.647400, 270.551800)",
        "(295.029800, 340.616500, 272.548800)",
        "(295.263800, 339.619800, 273.472000)",
        "(295.864100, 337.846600, 274.946000)",
        "(296.199800, 335.753800, 276.836600)",
        "(296.439100, 333.590300, 278.615200)",
        "(296.766400, 331.975600, 279.972500)",
        "(296.990900, 331.235800, 280.544300)",
        "(297.422200, 329.864600, 281.495100)",
        "(297.715300, 328.289100, 282.581900)",
        "(297.903000, 326.715000, 283.532100)",
        "(297.955700, 324.944300, 284.682200)",
        "(297.897000, 324.126700, 285.177800)",
        "(297.921300, 322.936600, 285.713300)",
        "(298.088000, 321.889600, 286.091300)",
        "(298.076400, 320.650800, 286.574400)",
        "(297.997700, 319.618300, 286.878500)",
        "(297.960600, 319.130000, 286.952900)",
        "(297.889000, 318.334900, 286.962200)",
        "(297.766800, 317.560400, 286.977100)",
        "(297.650000, 316.943400, 286.850800)",
        "(297.634500, 316.347500, 286.671800)",
        "(297.543200, 316.040400, 286.625900)",
        "(297.419100, 315.397200, 286.524300)",
        "(297.342600, 314.882100, 286.291100)",
        "(297.095500, 314.303700, 286.172700)",
        "(296.831300, 313.843000, 285.957400)",
        "(296.723300, 313.654600, 285.830700)",
        "(296.471200, 313.222900, 285.628300)",
        "(296.183200, 312.944000, 285.294300)",
        "(295.889000, 312.821300, 284.793500)",
        "(295.581000, 312.857300, 284.197400)",
        "(295.429800, 312.889200, 283.905300)",
        "(295.121900, 313.106600, 283.184800)",
        "(294.797000, 313.120300, 282.669800)",
        "(294.391000, 313.490700, 281.867200)",
        "(294.049700, 314.009400, 280.870700)",
        "(293.866700, 314.259100, 280.370500)",
        "(293.459700, 314.761600, 279.262600)",
        "(293.018800, 315.339200, 278.040400)",
        "(292.332700, 315.900500, 276.981900)",
        "(291.682600, 316.507400, 275.930600)",
        "(291.401700, 316.729600, 275.529200)",
        "(290.925200, 317.283200, 274.641800)",
        "(290.409200, 318.293200, 273.275800)",
        "(289.844300, 319.793400, 271.585100)",
        "(289.395600, 320.777000, 270.444000)",
        "(289.193100, 321.235700, 269.835900)",
        "(288.795000, 322.826400, 268.140800)",
        "(288.355600, 324.531300, 266.332100)",
        "(287.924800, 326.059600, 264.738000)",
        "(287.654000, 327.284100, 263.462900)",
        "(287.493400, 327.909600, 262.807300)",
        "(287.087300, 329.303300, 261.381500)",
        "(286.676000, 331.058100, 259.637200)",
        "(286.459500, 332.543900, 258.285300)",
        "(286.235400, 333.513900, 257.340200)",
        "(286.122800, 334.395800, 256.466700)",
        "(285.920500, 337.039400, 253.901800)",
        "(285.589300, 338.935700, 252.154000)",
        "(285.404100, 340.600800, 250.744800)",
        "(285.332400, 342.531300, 248.955000)",
        "(285.309300, 344.043900, 247.611400)",
        "(285.161200, 347.441700, 244.610000)",
        "(285.097000, 349.824400, 242.661800)",
        "(285.346500, 351.471300, 241.450300)",
        "(285.758300, 352.586400, 240.632400)",
        "(285.900800, 353.828400, 239.569500)",
        "(286.084100, 356.799600, 237.113300)",
        "(286.016300, 359.066200, 235.419000)",
        "(285.992000, 0.748616, 234.310500)",
        "(286.068900, 2.984349, 232.664000)",
        "(286.095400, 3.960388, 232.060300)",
        "(286.226000, 5.273579, 231.421600)",
[truncated: 524,173 more chars]
