# Supplementary material for: Playing the mirror game in virtual reality with an autonomous character
Source: Sci Rep. 2022 Dec 9;12:21329. doi: 10.1038/s41598-022-25197-z (PMC9734752; doi:10.1038/s41598-022-25197-z)
Supplement: Supplementary file 2 — Supplementary Information 1. [file 41598_2022_25197_MOESM2_ESM.zip › Data/Couple16/condition1_trial1_player1.json]

{
    "isFemale": false,
    "eyesLevel": 1.6873130798339844,
    "timestamps": [
        0.0,
        0.02001953125,
        0.040008544921875,
        0.05999755859375,
        0.08001708984375,
        0.100006103515625,
        0.120025634765625,
        0.1400146484375,
        0.160003662109375,
        0.180023193359375,
        0.20001220703125,
        0.220001220703125,
        0.240020751953125,
        0.260009765625,
        0.279998779296875,
        0.300018310546875,
        0.32000732421875,
        0.34002685546875,
        0.360015869140625,
        0.3800048828125,
        0.4000244140625,
        0.420013427734375,
        0.44000244140625,
        0.46002197265625,
        0.480010986328125,
        0.5,
        0.52001953125,
        0.540008544921875,
        0.55999755859375,
        0.58001708984375,
        0.600006103515625,
        0.620025634765625,
        0.6400146484375,
        0.660003662109375,
        0.680023193359375,
        0.70001220703125,
        0.720001220703125,
        0.740020751953125,
        0.760009765625,
        0.779998779296875,
        0.800018310546875,
        0.82000732421875,
        0.84002685546875,
        0.860015869140625,
        0.8800048828125,
        0.9000244140625,
        0.920013427734375,
        0.94000244140625,
        0.96002197265625,
        0.980010986328125,
        1.0,
        1.02001953125,
        1.040008544921875,
        1.05999755859375,
        1.08001708984375,
        1.100006103515625,
        1.120025634765625,
        1.1400146484375,
        1.160003662109375,
        1.180023193359375,
        1.20001220703125,
        1.220001220703125,
        1.240020751953125,
        1.260009765625,
        1.279998779296875,
        1.300018310546875,
        1.32000732421875,
        1.34002685546875,
        1.360015869140625,
        1.3800048828125,
        1.4000244140625,
        1.420013427734375,
        1.44000244140625,
        1.46002197265625,
        1.480010986328125,
        1.5,
        1.52001953125,
        1.540008544921875,
        1.55999755859375,
        1.58001708984375,
        1.600006103515625,
        1.620025634765625,
        1.6400146484375,
        1.660003662109375,
        1.680023193359375,
        1.70001220703125,
        1.720001220703125,
        1.740020751953125,
        1.760009765625,
        1.779998779296875,
        1.800018310546875,
        1.82000732421875,
        1.84002685546875,
        1.860015869140625,
        1.8800048828125,
        1.9000244140625,
        1.920013427734375,
        1.94000244140625,
        1.96002197265625,
        1.980010986328125,
        2.0,
        2.02001953125,
        2.040008544921875,
        2.05999755859375,
        2.08001708984375,
        2.100006103515625,
        2.120025634765625,
        2.1400146484375,
        2.160003662109375,
        2.180023193359375,
        2.20001220703125,
        2.220001220703125,
        2.240020751953125,
        2.260009765625,
        2.279998779296875,
        2.300018310546875,
        2.32000732421875,
        2.34002685546875,
        2.360015869140625,
        2.3800048828125,
        2.4000244140625,
        2.420013427734375,
        2.44000244140625,
        2.46002197265625,
        2.480010986328125,
        2.5,
        2.52001953125,
        2.540008544921875,
        2.55999755859375,
        2.58001708984375,
        2.600006103515625,
        2.620025634765625,
        2.6400146484375,
        2.660003662109375,
        2.680023193359375,
        2.70001220703125,
        2.720001220703125,
        2.740020751953125,
        2.760009765625,
        2.779998779296875,
        2.800018310546875,
        2.82000732421875,
        2.84002685546875,
        2.860015869140625,
        2.8800048828125,
        2.9000244140625,
        2.920013427734375,
        2.94000244140625,
        2.96002197265625,
        2.980010986328125,
        3.0,
        3.02001953125,
        3.040008544921875,
        3.05999755859375,
        3.08001708984375,
        3.100006103515625,
        3.120025634765625,
        3.1400146484375,
        3.160003662109375,
        3.180023193359375,
        3.20001220703125,
        3.220001220703125,
        3.240020751953125,
        3.260009765625,
        3.279998779296875,
        3.300018310546875,
        3.32000732421875,
        3.34002685546875,
        3.360015869140625,
        3.3800048828125,
        3.4000244140625,
        3.420013427734375,
        3.44000244140625,
        3.46002197265625,
        3.480010986328125,
        3.5,
        3.52001953125,
        3.540008544921875,
        3.55999755859375,
        3.58001708984375,
        3.600006103515625,
        3.620025634765625,
        3.6400146484375,
        3.660003662109375,
        3.680023193359375,
        3.70001220703125,
        3.720001220703125,
        3.740020751953125,
        3.760009765625,
        3.779998779296875,
        3.800018310546875,
        3.82000732421875,
        3.84002685546875,
        3.860015869140625,
        3.8800048828125,
        3.9000244140625,
        3.920013427734375,
        3.94000244140625,
        3.96002197265625,
        3.980010986328125,
        4.0,
        4.02001953125,
        4.040008544921875,
        4.05999755859375,
        4.08001708984375,
        4.100006103515625,
        4.120025634765625,
        4.1400146484375,
        4.160003662109375,
        4.180023193359375,
        4.20001220703125,
        4.220001220703125,
        4.240020751953125,
        4.260009765625,
        4.279998779296875,
        4.300018310546875,
        4.32000732421875,
        4.34002685546875,
        4.360015869140625,
        4.3800048828125,
        4.4000244140625,
        4.420013427734375,
        4.44000244140625,
        4.46002197265625,
        4.480010986328125,
        4.5,
        4.52001953125,
        4.540008544921875,
        4.55999755859375,
        4.58001708984375,
        4.600006103515625,
        4.620025634765625,
        4.6400146484375,
        4.660003662109375,
        4.680023193359375,
        4.70001220703125,
        4.720001220703125,
        4.740020751953125,
        4.760009765625,
        4.779998779296875,
        4.800018310546875,
        4.82000732421875,
        4.84002685546875,
        4.860015869140625,
        4.8800048828125,
        4.9000244140625,
        4.920013427734375,
        4.94000244140625,
        4.96002197265625,
        4.980010986328125,
        5.0,
        5.02001953125,
        5.040008544921875,
        5.05999755859375,
        5.08001708984375,
        5.100006103515625,
        5.120025634765625,
        5.1400146484375,
        5.160003662109375,
        5.180023193359375,
        5.199981689453125,
        5.220001220703125,
        5.240020751953125,
        5.260040283203125,
        5.279998779296875,
        5.300018310546875,
        5.320037841796875,
        5.339996337890625,
        5.360015869140625,
        5.380035400390625,
        5.399993896484375,
        5.420013427734375,
        5.440032958984375,
        5.459991455078125,
        5.480010986328125,
        5.500030517578125,
        5.519989013671875,
        5.540008544921875,
        5.560028076171875,
        5.579986572265625,
        5.600006103515625,
        5.620025634765625,
        5.639984130859375,
        5.660003662109375,
        5.680023193359375,
        5.699981689453125,
        5.720001220703125,
        5.740020751953125,
        5.760040283203125,
        5.779998779296875,
        5.800018310546875,
        5.820037841796875,
        5.839996337890625,
        5.860015869140625,
        5.880035400390625,
        5.899993896484375,
        5.920013427734375,
        5.940032958984375,
        5.959991455078125,
        5.980010986328125,
        6.000030517578125,
        6.019989013671875,
        6.040008544921875,
        6.060028076171875,
        6.079986572265625,
        6.100006103515625,
        6.120025634765625,
        6.139984130859375,
        6.160003662109375,
        6.180023193359375,
        6.199981689453125,
        6.220001220703125,
        6.240020751953125,
        6.260040283203125,
        6.279998779296875,
        6.300018310546875,
        6.320037841796875,
        6.339996337890625,
        6.360015869140625,
        6.380035400390625,
        6.399993896484375,
        6.420013427734375,
        6.440032958984375,
        6.459991455078125,
        6.480010986328125,
        6.500030517578125,
        6.519989013671875,
        6.540008544921875,
        6.560028076171875,
        6.579986572265625,
        6.600006103515625,
        6.620025634765625,
        6.639984130859375,
        6.660003662109375,
        6.680023193359375,
        6.699981689453125,
        6.720001220703125,
        6.740020751953125,
        6.760040283203125,
        6.779998779296875,
        6.800018310546875,
        6.820037841796875,
        6.839996337890625,
        6.860015869140625,
        6.880035400390625,
        6.899993896484375,
        6.920013427734375,
        6.940032958984375,
        6.959991455078125,
        6.980010986328125,
        7.000030517578125,
        7.019989013671875,
        7.040008544921875,
        7.060028076171875,
        7.079986572265625,
        7.100006103515625,
        7.120025634765625,
        7.139984130859375,
        7.160003662109375,
        7.180023193359375,
        7.199981689453125,
        7.220001220703125,
        7.240020751953125,
        7.260040283203125,
        7.279998779296875,
        7.300018310546875,
        7.320037841796875,
        7.339996337890625,
        7.360015869140625,
        7.380035400390625,
        7.399993896484375,
        7.420013427734375,
        7.440032958984375,
        7.459991455078125,
        7.480010986328125,
        7.500030517578125,
        7.519989013671875,
        7.540008544921875,
        7.560028076171875,
        7.579986572265625,
        7.600006103515625,
        7.620025634765625,
        7.639984130859375,
        7.660003662109375,
        7.680023193359375,
        7.699981689453125,
        7.720001220703125,
        7.740020751953125,
        7.760040283203125,
        7.779998779296875,
        7.800018310546875,
        7.820037841796875,
        7.839996337890625,
        7.860015869140625,
        7.880035400390625,
        7.899993896484375,
        7.920013427734375,
        7.940032958984375,
        7.959991455078125,
        7.980010986328125,
        8.000030517578125,
        8.019989013671875,
        8.040008544921875,
        8.060028076171875,
        8.079986572265625,
        8.100006103515625,
        8.120025634765625,
        8.139984130859375,
        8.160003662109375,
        8.180023193359375,
        8.199981689453125,
        8.220001220703125,
        8.240020751953125,
        8.260040283203125,
        8.279998779296875,
        8.300018310546875,
        8.320037841796875,
        8.339996337890625,
        8.360015869140625,
        8.380035400390625,
        8.399993896484375,
        8.420013427734375,
        8.440032958984375,
        8.459991455078125,
        8.480010986328125,
        8.500030517578125,
        8.519989013671875,
        8.540008544921875,
        8.560028076171875,
        8.579986572265625,
        8.600006103515625,
        8.620025634765625,
        8.639984130859375,
        8.660003662109375,
        8.680023193359375,
        8.699981689453125,
        8.720001220703125,
        8.740020751953125,
        8.760040283203125,
        8.779998779296875,
        8.800018310546875,
        8.820037841796875,
        8.839996337890625,
        8.860015869140625,
        8.880035400390625,
        8.899993896484375,
        8.920013427734375,
        8.940032958984375,
        8.959991455078125,
        8.980010986328125,
        9.000030517578125,
        9.019989013671875,
        9.040008544921875,
        9.060028076171875,
        9.079986572265625,
        9.100006103515625,
        9.120025634765625,
        9.139984130859375,
        9.160003662109375,
        9.180023193359375,
        9.199981689453125,
        9.220001220703125,
        9.240020751953125,
        9.260040283203125,
        9.279998779296875,
        9.300018310546875,
        9.320037841796875,
        9.339996337890625,
        9.360015869140625,
        9.380035400390625,
        9.399993896484375,
        9.420013427734375,
        9.440032958984375,
        9.459991455078125,
        9.480010986328125,
        9.500030517578125,
        9.519989013671875,
        9.540008544921875,
        9.560028076171875,
        9.579986572265625,
        9.600006103515625,
        9.620025634765625,
        9.639984130859375,
        9.660003662109375,
        9.680023193359375,
        9.699981689453125,
        9.720001220703125,
        9.740020751953125,
        9.760040283203125,
        9.779998779296875,
        9.800018310546875,
        9.820037841796875,
        9.839996337890625,
        9.860015869140625,
        9.880035400390625,
        9.899993896484375,
        9.920013427734375,
        9.940032958984375,
        9.959991455078125,
        9.980010986328125,
        10.000030517578125,
        10.019989013671875,
        10.040008544921875,
        10.060028076171875,
        10.079986572265625,
        10.100006103515625,
        10.120025634765625,
        10.139984130859375,
        10.160003662109375,
        10.180023193359375,
        10.199981689453125,
        10.220001220703125,
        10.240020751953125,
        10.260040283203125,
        10.279998779296875,
        10.300018310546875,
        10.320037841796875,
        10.339996337890625,
        10.360015869140625,
        10.380035400390625,
        10.399993896484375,
        10.420013427734375,
        10.440032958984375,
        10.459991455078125,
        10.480010986328125,
        10.500030517578125,
        10.519989013671875,
        10.540008544921875,
        10.560028076171875,
        10.579986572265625,
        10.600006103515625,
        10.620025634765625,
        10.639984130859375,
        10.660003662109375,
        10.680023193359375,
        10.699981689453125,
        10.720001220703125,
        10.740020751953125,
        10.760040283203125,
        10.779998779296875,
        10.800018310546875,
        10.820037841796875,
        10.839996337890625,
        10.860015869140625,
        10.880035400390625,
        10.899993896484375,
        10.920013427734375,
        10.940032958984375,
        10.959991455078125,
        10.980010986328125,
        11.000030517578125,
        11.019989013671875,
        11.040008544921875,
        11.060028076171875,
        11.079986572265625,
        11.100006103515625,
        11.120025634765625,
        11.139984130859375,
        11.160003662109375,
        11.180023193359375,
        11.199981689453125,
        11.220001220703125,
        11.240020751953125,
        11.260040283203125,
        11.279998779296875,
        11.300018310546875,
        11.320037841796875,
        11.339996337890625,
        11.360015869140625,
        11.380035400390625,
        11.399993896484375,
        11.420013427734375,
        11.440032958984375,
        11.459991455078125,
        11.480010986328125,
        11.500030517578125,
        11.519989013671875,
        11.540008544921875,
        11.560028076171875,
        11.579986572265625,
        11.600006103515625,
        11.620025634765625,
        11.639984130859375,
        11.660003662109375,
        11.680023193359375,
        11.699981689453125,
        11.720001220703125,
        11.740020751953125,
        11.760040283203125,
        11.779998779296875,
        11.800018310546875,
        11.820037841796875,
        11.839996337890625,
        11.860015869140625,
        11.880035400390625,
        11.899993896484375,
        11.920013427734375,
        11.940032958984375,
        11.959991455078125,
        11.980010986328125,
        12.000030517578125,
        12.019989013671875,
        12.040008544921875,
        12.060028076171875,
        12.079986572265625,
        12.100006103515625,
        12.120025634765625,
        12.139984130859375,
        12.160003662109375,
        12.180023193359375,
        12.199981689453125,
        12.220001220703125,
        12.240020751953125,
        12.260040283203125,
        12.279998779296875,
        12.300018310546875,
        12.320037841796875,
        12.339996337890625,
        12.360015869140625,
        12.380035400390625,
        12.399993896484375,
        12.420013427734375,
        12.440032958984375,
        12.459991455078125,
        12.480010986328125,
        12.500030517578125,
        12.519989013671875,
        12.540008544921875,
        12.560028076171875,
        12.579986572265625,
        12.600006103515625,
        12.620025634765625,
        12.639984130859375,
        12.660003662109375,
        12.680023193359375,
        12.699981689453125,
        12.720001220703125,
        12.740020751953125,
        12.760040283203125,
        12.779998779296875,
        12.800018310546875,
        12.820037841796875,
        12.839996337890625,
        12.860015869140625,
        12.880035400390625,
        12.899993896484375,
        12.920013427734375,
        12.940032958984375,
        12.959991455078125,
        12.980010986328125,
        13.000030517578125,
        13.019989013671875,
        13.040008544921875,
        13.060028076171875,
        13.079986572265625,
        13.100006103515625,
        13.120025634765625,
        13.139984130859375,
        13.160003662109375,
        13.180023193359375,
        13.199981689453125,
        13.220001220703125,
        13.240020751953125,
        13.260040283203125,
        13.279998779296875,
        13.300018310546875,
        13.320037841796875,
        13.339996337890625,
        13.360015869140625,
        13.380035400390625,
        13.399993896484375,
        13.420013427734375,
        13.440032958984375,
        13.459991455078125,
        13.480010986328125,
        13.500030517578125,
        13.519989013671875,
        13.540008544921875,
        13.560028076171875,
        13.579986572265625,
        13.600006103515625,
        13.620025634765625,
        13.639984130859375,
        13.660003662109375,
        13.680023193359375,
        13.699981689453125,
        13.720001220703125,
        13.740020751953125,
        13.760040283203125,
        13.779998779296875,
        13.800018310546875,
        13.820037841796875,
        13.839996337890625,
        13.860015869140625,
        13.880035400390625,
        13.899993896484375,
        13.920013427734375,
        13.940032958984375,
        13.959991455078125,
        13.980010986328125,
        14.000030517578125,
        14.019989013671875,
        14.040008544921875,
        14.060028076171875,
        14.079986572265625,
        14.100006103515625,
        14.120025634765625,
        14.139984130859375,
        14.160003662109375,
        14.180023193359375,
        14.199981689453125,
        14.220001220703125,
        14.240020751953125,
        14.260040283203125,
        14.279998779296875,
        14.300018310546875,
        14.320037841796875,
        14.339996337890625,
        14.360015869140625,
        14.380035400390625,
        14.399993896484375,
        14.420013427734375,
        14.440032958984375,
        14.459991455078125,
        14.480010986328125,
        14.500030517578125,
        14.519989013671875,
        14.540008544921875,
        14.560028076171875,
        14.579986572265625,
        14.600006103515625,
        14.620025634765625,
        14.639984130859375,
        14.660003662109375,
        14.680023193359375,
        14.699981689453125,
        14.720001220703125,
        14.740020751953125,
        14.760040283203125,
        14.779998779296875,
        14.800018310546875,
        14.820037841796875,
        14.839996337890625,
        14.860015869140625,
        14.880035400390625,
        14.899993896484375,
        14.920013427734375,
        14.940032958984375,
        14.959991455078125,
        14.980010986328125,
        15.000030517578125,
        15.019989013671875,
        15.040008544921875,
        15.060028076171875,
        15.079986572265625,
        15.100006103515625,
        15.120025634765625,
        15.139984130859375,
        15.160003662109375,
        15.180023193359375,
        15.199981689453125,
        15.220001220703125,
        15.240020751953125,
        15.260040283203125,
        15.279998779296875,
        15.300018310546875,
        15.320037841796875,
        15.339996337890625,
        15.360015869140625,
        15.380035400390625,
        15.399993896484375,
        15.420013427734375,
        15.440032958984375,
        15.459991455078125,
        15.480010986328125,
        15.500030517578125,
        15.519989013671875,
        15.540008544921875,
        15.560028076171875,
        15.579986572265625,
        15.600006103515625,
        15.620025634765625,
        15.639984130859375,
        15.660003662109375,
        15.680023193359375,
        15.699981689453125,
        15.720001220703125,
        15.740020751953125,
        15.760040283203125,
        15.779998779296875,
        15.800018310546875,
        15.820037841796875,
        15.839996337890625,
        15.860015869140625,
        15.880035400390625,
        15.899993896484375,
        15.920013427734375,
        15.940032958984375,
        15.959991455078125,
        15.980010986328125,
        16.000030517578126,
        16.019989013671876,
        16.040008544921876,
        16.060028076171876,
        16.079986572265626,
        16.100006103515626,
        16.120025634765626,
        16.139984130859376,
        16.160003662109376,
        16.180023193359376,
        16.199981689453126,
        16.220001220703126,
        16.240020751953126,
        16.260040283203126,
        16.279998779296876,
        16.300018310546876,
        16.320037841796876,
        16.339996337890626,
        16.360015869140626,
        16.380035400390626,
        16.399993896484376,
        16.420013427734376,
        16.440032958984376,
        16.459991455078126,
        16.480010986328126,
        16.500030517578126,
        16.519989013671876,
        16.540008544921876,
        16.560028076171876,
        16.579986572265626,
        16.600006103515626,
        16.620025634765626,
        16.639984130859376,
        16.660003662109376,
        16.680023193359376,
        16.699981689453126,
        16.720001220703126,
        16.740020751953126,
        16.760040283203126,
        16.779998779296876,
        16.800018310546876,
        16.820037841796876,
        16.839996337890626,
        16.860015869140626,
        16.880035400390626,
        16.899993896484376,
        16.920013427734376,
        16.940032958984376,
        16.959991455078126,
        16.980010986328126,
        17.000030517578126,
        17.019989013671876,
        17.040008544921876,
        17.060028076171876,
        17.079986572265626,
        17.100006103515626,
        17.120025634765626,
        17.139984130859376,
        17.160003662109376,
        17.180023193359376,
        17.199981689453126,
        17.220001220703126,
        17.240020751953126,
        17.260040283203126,
        17.279998779296876,
        17.300018310546876,
        17.320037841796876,
        17.339996337890626,
        17.360015869140626,
        17.380035400390626,
        17.399993896484376,
        17.420013427734376,
        17.440032958984376,
        17.459991455078126,
        17.480010986328126,
        17.500030517578126,
        17.519989013671876,
        17.540008544921876,
        17.560028076171876,
        17.579986572265626,
        17.600006103515626,
        17.620025634765626,
        17.639984130859376,
        17.660003662109376,
        17.680023193359376,
        17.699981689453126,
        17.720001220703126,
        17.740020751953126,
        17.760040283203126,
        17.779998779296876,
        17.800018310546876,
        17.820037841796876,
        17.839996337890626,
        17.860015869140626,
        17.880035400390626,
        17.899993896484376,
        17.920013427734376,
        17.940032958984376,
        17.959991455078126,
        17.980010986328126,
        18.000030517578126,
        18.019989013671876,
        18.040008544921876,
        18.060028076171876,
        18.079986572265626,
        18.100006103515626,
        18.120025634765626,
        18.139984130859376,
        18.160003662109376,
        18.180023193359376,
        18.199981689453126,
        18.220001220703126,
        18.240020751953126,
        18.260040283203126,
        18.279998779296876,
        18.300018310546876,
        18.320037841796876,
        18.339996337890626,
        18.360015869140626,
        18.380035400390626,
        18.399993896484376,
        18.420013427734376,
        18.440032958984376,
        18.459991455078126,
        18.480010986328126,
        18.500030517578126,
        18.519989013671876,
        18.540008544921876,
        18.560028076171876,
        18.579986572265626,
        18.600006103515626,
        18.620025634765626,
        18.639984130859376,
        18.660003662109376,
        18.680023193359376,
        18.699981689453126,
        18.720001220703126,
        18.740020751953126,
        18.760040283203126,
        18.779998779296876,
        18.800018310546876,
        18.820037841796876,
        18.839996337890626,
        18.860015869140626,
        18.880035400390626,
        18.899993896484376,
        18.920013427734376,
        18.940032958984376,
        18.959991455078126,
        18.980010986328126,
        19.000030517578126,
        19.019989013671876,
        19.040008544921876,
        19.060028076171876,
        19.079986572265626,
        19.100006103515626,
        19.120025634765626,
        19.139984130859376,
        19.160003662109376,
        19.180023193359376,
        19.199981689453126,
        19.220001220703126,
        19.240020751953126,
        19.260040283203126,
        19.279998779296876,
        19.300018310546876,
        19.320037841796876,
        19.339996337890626,
        19.360015869140626,
        19.380035400390626,
        19.399993896484376,
        19.420013427734376,
        19.440032958984376,
        19.459991455078126,
        19.480010986328126,
        19.500030517578126,
        19.519989013671876,
        19.540008544921876,
        19.560028076171876,
        19.579986572265626,
        19.600006103515626,
        19.620025634765626,
        19.639984130859376,
        19.660003662109376,
        19.680023193359376,
        19.699981689453126,
        19.720001220703126,
        19.740020751953126,
        19.760040283203126,
        19.779998779296876,
        19.800018310546876,
        19.820037841796876,
        19.839996337890626,
        19.860015869140626,
        19.880035400390626,
        19.899993896484376,
        19.920013427734376,
        19.940032958984376,
        19.959991455078126,
        19.980010986328126,
        20.000030517578126,
        20.019989013671876,
        20.040008544921876,
        20.060028076171876,
        20.079986572265626,
        20.100006103515626,
        20.120025634765626,
        20.139984130859376,
        20.160003662109376,
        20.180023193359376,
        20.199981689453126,
        20.220001220703126,
        20.240020751953126,
        20.260040283203126,
        20.279998779296876,
        20.300018310546876,
        20.320037841796876,
        20.339996337890626,
        20.360015869140626,
        20.380035400390626,
        20.399993896484376,
        20.420013427734376,
        20.440032958984376,
        20.459991455078126,
        20.480010986328126,
        20.500030517578126,
        20.519989013671876,
        20.540008544921876,
        20.560028076171876,
        20.579986572265626,
        20.600006103515626,
        20.620025634765626,
        20.639984130859376,
        20.660003662109376,
        20.680023193359376,
        20.699981689453126,
        20.720001220703126,
        20.740020751953126,
        20.760040283203126,
        20.779998779296876,
        20.800018310546876,
        20.820037841796876,
        20.839996337890626,
        20.860015869140626,
        20.880035400390626,
        20.899993896484376,
        20.920013427734376,
        20.940032958984376,
        20.959991455078126,
        20.980010986328126,
        21.000030517578126,
        21.019989013671876,
        21.040008544921876,
        21.060028076171876,
        21.079986572265626,
        21.100006103515626,
        21.120025634765626,
        21.139984130859376,
        21.160003662109376,
        21.180023193359376,
        21.199981689453126,
        21.220001220703126,
        21.240020751953126,
        21.260040283203126,
        21.279998779296876,
        21.300018310546876,
        21.320037841796876,
        21.339996337890626,
        21.360015869140626,
        21.380035400390626,
        21.399993896484376,
        21.420013427734376,
        21.440032958984376,
        21.459991455078126,
        21.480010986328126,
        21.500030517578126,
        21.519989013671876,
        21.540008544921876,
        21.560028076171876,
        21.579986572265626,
        21.600006103515626,
        21.620025634765626,
        21.639984130859376,
        21.660003662109376,
        21.680023193359376,
        21.699981689453126,
        21.720001220703126,
        21.740020751953126,
        21.760040283203126,
        21.779998779296876,
        21.800018310546876,
        21.820037841796876,
        21.839996337890626,
        21.860015869140626,
        21.880035400390626,
        21.899993896484376,
        21.920013427734376,
        21.940032958984376,
        21.959991455078126,
        21.980010986328126,
        22.000030517578126,
        22.019989013671876,
        22.040008544921876,
        22.060028076171876,
        22.079986572265626,
        22.100006103515626,
        22.120025634765626,
        22.139984130859376,
        22.160003662109376,
        22.180023193359376,
        22.199981689453126,
        22.220001220703126,
        22.240020751953126,
        22.260040283203126,
        22.279998779296876,
        22.300018310546876,
        22.320037841796876,
        22.339996337890626,
        22.360015869140626,
        22.380035400390626,
        22.399993896484376,
        22.420013427734376,
        22.440032958984376,
        22.459991455078126,
        22.480010986328126,
        22.500030517578126,
        22.519989013671876,
        22.540008544921876,
        22.560028076171876,
        22.579986572265626,
        22.600006103515626,
        22.620025634765626,
        22.639984130859376,
        22.660003662109376,
        22.680023193359376,
        22.699981689453126,
        22.720001220703126,
        22.740020751953126,
        22.760040283203126,
        22.779998779296876,
        22.800018310546876,
        22.820037841796876,
        22.839996337890626,
        22.860015869140626,
        22.880035400390626,
        22.899993896484376,
        22.920013427734376,
        22.940032958984376,
        22.959991455078126,
        22.980010986328126,
        23.000030517578126,
        23.019989013671876,
        23.040008544921876,
        23.060028076171876,
        23.079986572265626,
        23.100006103515626,
        23.120025634765626,
        23.139984130859376,
        23.160003662109376,
        23.180023193359376,
        23.199981689453126,
        23.220001220703126,
        23.240020751953126,
        23.260040283203126,
        23.279998779296876,
        23.300018310546876,
        23.320037841796876,
        23.339996337890626,
        23.360015869140626,
        23.380035400390626,
        23.399993896484376,
        23.420013427734376,
        23.440032958984376,
        23.459991455078126,
        23.480010986328126,
        23.500030517578126,
        23.519989013671876,
        23.540008544921876,
        23.560028076171876,
        23.579986572265626,
        23.600006103515626,
        23.620025634765626,
        23.639984130859376,
        23.660003662109376,
        23.680023193359376,
        23.699981689453126,
        23.720001220703126,
        23.740020751953126,
        23.760040283203126,
        23.779998779296876,
        23.800018310546876,
        23.820037841796876,
        23.839996337890626,
        23.860015869140626,
        23.880035400390626,
        23.899993896484376,
        23.920013427734376,
        23.940032958984376,
        23.959991455078126,
        23.980010986328126,
        24.000030517578126,
        24.019989013671876,
        24.040008544921876,
        24.060028076171876,
        24.079986572265626,
        24.100006103515626,
        24.120025634765626,
        24.139984130859376,
        24.160003662109376,
        24.180023193359376,
        24.199981689453126,
        24.220001220703126,
        24.240020751953126,
        24.260040283203126,
        24.279998779296876,
        24.300018310546876,
        24.320037841796876,
        24.339996337890626,
        24.360015869140626,
        24.380035400390626,
        24.399993896484376,
        24.420013427734376,
        24.440032958984376,
        24.459991455078126,
        24.480010986328126,
        24.500030517578126,
        24.519989013671876,
        24.540008544921876,
        24.560028076171876,
        24.579986572265626,
        24.600006103515626,
        24.620025634765626,
        24.639984130859376,
        24.660003662109376,
        24.680023193359376,
        24.699981689453126,
        24.720001220703126,
        24.740020751953126,
        24.760040283203126,
        24.779998779296876,
        24.800018310546876,
        24.820037841796876,
        24.839996337890626,
        24.860015869140626,
        24.880035400390626,
        24.899993896484376,
        24.920013427734376,
        24.940032958984376,
        24.959991455078126,
        24.980010986328126,
        25.000030517578126,
        25.019989013671876,
        25.040008544921876,
        25.060028076171876,
        25.079986572265626,
        25.100006103515626,
        25.120025634765626,
        25.139984130859376,
        25.160003662109376,
        25.180023193359376,
        25.199981689453126,
        25.220001220703126,
        25.240020751953126,
        25.260040283203126,
        25.279998779296876,
        25.300018310546876,
        25.320037841796876,
        25.339996337890626,
        25.360015869140626,
        25.380035400390626,
        25.399993896484376,
        25.420013427734376,
        25.440032958984376,
        25.459991455078126,
        25.480010986328126,
        25.500030517578126,
        25.519989013671876,
        25.540008544921876,
        25.560028076171876,
        25.579986572265626,
        25.600006103515626,
        25.620025634765626,
        25.639984130859376,
        25.660003662109376,
        25.680023193359376,
        25.699981689453126,
        25.720001220703126,
        25.740020751953126,
        25.760040283203126,
        25.779998779296876,
        25.800018310546876,
        25.820037841796876,
        25.839996337890626,
        25.860015869140626,
        25.880035400390626,
        25.899993896484376,
        25.920013427734376,
        25.940032958984376,
        25.959991455078126,
        25.980010986328126,
        26.000030517578126,
        26.019989013671876,
        26.040008544921876,
        26.060028076171876,
        26.079986572265626,
        26.100006103515626,
        26.120025634765626,
        26.139984130859376,
        26.160003662109376,
        26.180023193359376,
        26.199981689453126,
        26.220001220703126,
        26.240020751953126,
        26.260040283203126,
        26.279998779296876,
        26.300018310546876,
        26.320037841796876,
        26.339996337890626,
        26.360015869140626,
        26.380035400390626,
        26.399993896484376,
        26.420013427734376,
        26.440032958984376,
        26.459991455078126,
        26.480010986328126,
        26.500030517578126,
        26.519989013671876,
        26.540008544921876,
        26.560028076171876,
        26.579986572265626,
        26.600006103515626,
        26.620025634765626,
        26.639984130859376,
        26.660003662109376,
        26.680023193359376,
        26.699981689453126,
        26.720001220703126,
        26.740020751953126,
        26.760040283203126,
        26.779998779296876,
        26.800018310546876,
        26.820037841796876,
        26.839996337890626,
        26.860015869140626,
        26.880035400390626,
        26.899993896484376,
        26.920013427734376,
        26.940032958984376,
        26.959991455078126,
        26.980010986328126,
        27.000030517578126,
        27.019989013671876,
        27.040008544921876,
        27.060028076171876,
        27.079986572265626,
        27.100006103515626,
        27.120025634765626,
        27.139984130859376,
        27.160003662109376,
        27.180023193359376,
        27.199981689453126,
        27.220001220703126,
        27.240020751953126,
        27.260040283203126,
        27.279998779296876,
        27.300018310546876,
        27.320037841796876,
        27.339996337890626,
        27.360015869140626,
        27.380035400390626,
        27.399993896484376,
        27.420013427734376,
        27.440032958984376,
        27.459991455078126,
        27.480010986328126,
        27.500030517578126,
        27.519989013671876,
        27.540008544921876,
        27.560028076171876,
        27.579986572265626,
        27.600006103515626,
        27.620025634765626,
        27.639984130859376,
        27.660003662109376,
        27.680023193359376,
        27.699981689453126,
        27.720001220703126,
        27.740020751953126,
        27.760040283203126,
        27.779998779296876,
        27.800018310546876,
        27.820037841796876,
        27.839996337890626,
        27.860015869140626,
        27.880035400390626,
        27.899993896484376,
        27.920013427734376,
        27.940032958984376,
        27.959991455078126,
        27.980010986328126,
        28.000030517578126,
        28.019989013671876,
        28.040008544921876,
        28.060028076171876,
        28.079986572265626,
        28.100006103515626,
        28.120025634765626,
        28.139984130859376,
        28.160003662109376,
        28.180023193359376,
        28.199981689453126,
        28.220001220703126,
        28.240020751953126,
        28.260040283203126,
        28.279998779296876,
        28.300018310546876,
        28.320037841796876,
        28.339996337890626,
        28.360015869140626,
        28.380035400390626,
        28.399993896484376,
        28.420013427734376,
        28.440032958984376,
        28.459991455078126,
        28.480010986328126,
        28.500030517578126,
        28.519989013671876,
        28.540008544921876,
        28.560028076171876,
        28.579986572265626,
        28.600006103515626,
        28.620025634765626,
        28.639984130859376,
        28.660003662109376,
        28.680023193359376,
        28.699981689453126,
        28.720001220703126,
        28.740020751953126,
        28.760040283203126,
        28.779998779296876,
        28.800018310546876,
        28.820037841796876,
        28.839996337890626,
        28.860015869140626,
        28.880035400390626,
        28.899993896484376,
        28.920013427734376,
        28.940032958984376,
        28.959991455078126,
        28.980010986328126,
        29.000030517578126,
        29.019989013671876,
        29.040008544921876,
        29.060028076171876,
        29.079986572265626,
        29.100006103515626,
        29.120025634765626,
        29.139984130859376,
        29.160003662109376,
        29.180023193359376,
        29.199981689453126,
        29.220001220703126,
        29.240020751953126,
        29.260040283203126,
        29.279998779296876,
        29.300018310546876,
        29.320037841796876,
        29.339996337890626,
        29.360015869140626,
        29.380035400390626,
        29.399993896484376,
        29.420013427734376,
        29.440032958984376,
        29.459991455078126,
        29.480010986328126,
        29.500030517578126,
        29.519989013671876,
        29.540008544921876,
        29.560028076171876,
        29.579986572265626,
        29.600006103515626,
        29.620025634765626,
        29.639984130859376,
        29.660003662109376,
        29.680023193359376,
        29.699981689453126,
        29.720001220703126,
        29.740020751953126,
        29.760040283203126,
        29.779998779296876,
        29.800018310546876,
        29.820037841796876,
        29.839996337890626,
        29.860015869140626,
        29.880035400390626,
        29.899993896484376,
        29.920013427734376,
        29.940032958984376,
        29.959991455078126,
        29.980010986328126,
        30.000030517578126,
        30.019989013671876,
        30.040008544921876,
        30.060028076171876,
        30.079986572265626,
        30.100006103515626,
        30.120025634765626,
        30.139984130859376,
        30.160003662109376,
        30.180023193359376,
        30.199981689453126,
        30.220001220703126,
        30.240020751953126,
        30.260040283203126,
        30.279998779296876,
        30.300018310546876,
        30.320037841796876,
        30.339996337890626,
        30.360015869140626,
        30.380035400390626,
        30.399993896484376,
        30.420013427734376,
        30.440032958984376,
        30.459991455078126,
        30.480010986328126,
        30.500030517578126,
        30.519989013671876,
        30.540008544921876,
        30.560028076171876,
        30.579986572265626,
        30.600006103515626,
        30.620025634765626,
        30.639984130859376,
        30.660003662109376,
        30.680023193359376,
        30.699981689453126,
        30.720001220703126,
        30.740020751953126,
        30.760040283203126,
        30.779998779296876,
        30.800018310546876,
        30.820037841796876,
        30.839996337890626,
        30.860015869140626,
        30.880035400390626,
        30.899993896484376,
        30.920013427734376,
        30.940032958984376,
        30.959991455078126,
        30.980010986328126,
        31.000030517578126,
        31.019989013671876,
        31.040008544921876,
        31.060028076171876,
        31.079986572265626,
        31.100006103515626,
        31.120025634765626,
        31.139984130859376,
        31.160003662109376,
        31.180023193359376,
        31.199981689453126,
        31.220001220703126,
        31.240020751953126,
        31.260040283203126,
        31.279998779296876,
        31.300018310546876,
        31.320037841796876,
        31.339996337890626,
        31.360015869140626,
        31.380035400390626,
        31.399993896484376,
        31.420013427734376,
        31.440032958984376,
        31.459991455078126,
        31.480010986328126,
        31.500030517578126,
        31.519989013671876,
        31.540008544921876,
        31.560028076171876,
        31.579986572265626,
        31.600006103515626,
        31.620025634765626,
        31.639984130859376,
        31.660003662109376,
        31.680023193359376,
        31.699981689453126,
        31.720001220703126,
        31.740020751953126,
        31.760040283203126,
        31.779998779296876,
        31.800018310546876,
        31.820037841796876,
        31.839996337890626,
        31.860015869140626,
        31.880035400390626,
        31.899993896484376,
        31.920013427734376,
        31.940032958984376,
        31.959991455078126,
        31.980010986328126,
        32.000030517578128,
        32.019989013671878,
        32.040008544921878,
        32.060028076171878,
        32.079986572265628,
        32.100006103515628,
        32.120025634765628,
        32.139984130859378,
        32.160003662109378,
        32.180023193359378,
        32.199981689453128,
        32.220001220703128,
        32.240020751953128,
        32.260040283203128,
        32.279998779296878,
        32.300018310546878,
        32.320037841796878,
        32.339996337890628,
        32.360015869140628,
        32.380035400390628,
        32.399993896484378,
        32.420013427734378,
        32.440032958984378,
        32.459991455078128,
        32.480010986328128,
        32.500030517578128,
        32.519989013671878,
        32.540008544921878,
        32.560028076171878,
        32.579986572265628,
        32.600006103515628,
        32.620025634765628,
        32.639984130859378,
        32.660003662109378,
        32.680023193359378,
        32.699981689453128,
        32.720001220703128,
        32.740020751953128,
        32.760040283203128,
        32.779998779296878,
        32.800018310546878,
        32.820037841796878,
        32.839996337890628,
        32.860015869140628,
        32.880035400390628,
        32.899993896484378,
        32.920013427734378,
        32.940032958984378,
        32.959991455078128,
        32.980010986328128,
        33.000030517578128,
        33.019989013671878,
        33.040008544921878,
        33.060028076171878,
        33.079986572265628,
        33.100006103515628,
        33.120025634765628,
        33.139984130859378,
        33.160003662109378,
        33.180023193359378,
        33.199981689453128,
        33.220001220703128,
        33.240020751953128,
        33.260040283203128,
        33.279998779296878,
        33.300018310546878,
        33.320037841796878,
        33.339996337890628,
        33.360015869140628,
        33.380035400390628,
        33.399993896484378,
        33.420013427734378,
        33.440032958984378,
        33.459991455078128,
        33.480010986328128,
        33.500030517578128,
        33.519989013671878,
        33.540008544921878,
        33.560028076171878,
        33.579986572265628,
        33.600006103515628,
        33.620025634765628,
        33.639984130859378,
        33.660003662109378,
        33.680023193359378,
        33.699981689453128,
        33.720001220703128,
        33.740020751953128,
        33.760040283203128,
        33.779998779296878,
        33.800018310546878,
        33.820037841796878,
        33.839996337890628,
        33.860015869140628,
        33.880035400390628,
        33.899993896484378,
        33.920013427734378,
        33.940032958984378,
        33.959991455078128,
        33.980010986328128,
        34.000030517578128,
        34.019989013671878,
        34.040008544921878,
        34.060028076171878,
        34.079986572265628,
        34.100006103515628,
        34.120025634765628,
        34.139984130859378,
        34.160003662109378,
        34.180023193359378,
        34.199981689453128,
        34.220001220703128,
        34.240020751953128,
        34.260040283203128,
        34.279998779296878,
        34.300018310546878,
        34.320037841796878,
        34.339996337890628,
        34.360015869140628,
        34.380035400390628,
        34.399993896484378,
        34.420013427734378,
        34.440032958984378,
        34.459991455078128,
        34.480010986328128,
        34.500030517578128,
        34.519989013671878,
        34.540008544921878,
        34.560028076171878,
        34.579986572265628,
        34.600006103515628,
        34.620025634765628,
        34.639984130859378,
        34.660003662109378,
        34.680023193359378,
        34.699981689453128,
        34.720001220703128,
        34.740020751953128,
        34.760040283203128,
        34.779998779296878,
        34.800018310546878,
        34.820037841796878,
        34.839996337890628,
        34.860015869140628,
        34.880035400390628,
        34.899993896484378,
        34.920013427734378,
        34.940032958984378,
        34.959991455078128,
        34.980010986328128,
        35.000030517578128,
        35.019989013671878,
        35.040008544921878,
        35.060028076171878,
        35.079986572265628,
        35.100006103515628,
        35.120025634765628,
        35.139984130859378,
        35.160003662109378,
        35.180023193359378,
        35.199981689453128,
        35.220001220703128,
        35.240020751953128,
        35.260040283203128,
        35.279998779296878,
        35.300018310546878,
        35.320037841796878,
        35.339996337890628,
        35.360015869140628,
        35.380035400390628,
        35.399993896484378,
        35.420013427734378,
        35.440032958984378,
        35.459991455078128,
        35.480010986328128,
        35.500030517578128,
        35.519989013671878,
        35.540008544921878,
        35.560028076171878,
        35.579986572265628,
        35.600006103515628,
        35.620025634765628,
        35.639984130859378,
        35.660003662109378,
        35.680023193359378,
        35.699981689453128,
        35.720001220703128,
        35.740020751953128,
        35.760040283203128,
        35.779998779296878,
        35.800018310546878,
        35.820037841796878,
        35.839996337890628,
        35.860015869140628,
        35.880035400390628,
        35.899993896484378,
        35.920013427734378,
        35.940032958984378,
        35.959991455078128,
        35.980010986328128,
        36.000030517578128,
        36.019989013671878,
        36.040008544921878,
        36.060028076171878,
        36.079986572265628,
        36.100006103515628,
        36.120025634765628,
        36.139984130859378,
        36.160003662109378,
        36.180023193359378,
        36.199981689453128,
        36.220001220703128,
        36.240020751953128,
        36.260040283203128,
        36.279998779296878,
        36.300018310546878,
        36.320037841796878,
        36.339996337890628,
        36.360015869140628,
        36.380035400390628,
        36.399993896484378,
        36.420013427734378,
        36.440032958984378,
        36.459991455078128,
        36.480010986328128,
        36.500030517578128,
        36.519989013671878,
        36.540008544921878,
        36.560028076171878,
        36.579986572265628,
        36.600006103515628,
        36.620025634765628,
        36.639984130859378,
        36.660003662109378,
        36.680023193359378,
        36.699981689453128,
        36.720001220703128,
        36.740020751953128,
        36.760040283203128,
        36.779998779296878,
        36.800018310546878,
        36.820037841796878,
        36.839996337890628,
        36.860015869140628,
        36.880035400390628,
        36.899993896484378,
        36.920013427734378,
        36.940032958984378,
        36.959991455078128,
        36.980010986328128,
        37.000030517578128,
        37.019989013671878,
        37.040008544921878,
        37.060028076171878,
        37.079986572265628,
        37.100006103515628,
        37.120025634765628,
        37.139984130859378,
        37.160003662109378,
        37.180023193359378,
        37.199981689453128,
        37.220001220703128,
        37.240020751953128,
        37.260040283203128,
        37.279998779296878,
        37.300018310546878,
        37.320037841796878,
        37.339996337890628,
        37.360015869140628,
        37.380035400390628,
        37.399993896484378,
        37.420013427734378,
        37.440032958984378,
        37.459991455078128,
        37.480010986328128,
        37.500030517578128,
        37.519989013671878,
        37.540008544921878,
        37.560028076171878,
        37.579986572265628,
        37.600006103515628,
        37.620025634765628,
        37.639984130859378,
        37.660003662109378,
        37.680023193359378,
        37.699981689453128,
        37.720001220703128,
        37.740020751953128,
        37.760040283203128,
        37.779998779296878,
        37.800018310546878,
        37.820037841796878,
        37.839996337890628,
        37.860015869140628,
        37.880035400390628,
        37.899993896484378,
        37.920013427734378,
        37.940032958984378,
        37.959991455078128,
        37.980010986328128,
        38.000030517578128,
        38.019989013671878,
        38.040008544921878,
        38.060028076171878,
        38.079986572265628,
        38.100006103515628,
        38.120025634765628,
        38.139984130859378,
        38.160003662109378,
        38.180023193359378,
        38.199981689453128,
        38.220001220703128,
        38.240020751953128,
        38.260040283203128,
        38.279998779296878,
        38.300018310546878,
        38.320037841796878,
        38.339996337890628,
        38.360015869140628,
        38.380035400390628,
        38.399993896484378,
        38.420013427734378,
        38.440032958984378,
        38.459991455078128,
        38.480010986328128,
        38.500030517578128,
        38.519989013671878,
        38.540008544921878,
        38.560028076171878,
        38.579986572265628,
        38.600006103515628,
        38.620025634765628,
        38.639984130859378,
        38.660003662109378,
        38.680023193359378,
        38.699981689453128,
        38.720001220703128,
        38.740020751953128,
        38.760040283203128,
        38.779998779296878,
        38.800018310546878,
        38.820037841796878,
        38.839996337890628,
        38.860015869140628,
        38.880035400390628,
        38.899993896484378,
        38.920013427734378,
        38.940032958984378,
        38.959991455078128,
        38.980010986328128,
        39.000030517578128,
        39.019989013671878,
        39.040008544921878,
        39.060028076171878,
        39.079986572265628,
        39.100006103515628,
        39.120025634765628,
        39.139984130859378,
        39.160003662109378,
        39.180023193359378,
        39.199981689453128,
        39.220001220703128,
        39.240020751953128,
        39.260040283203128,
        39.279998779296878,
        39.300018310546878,
        39.320037841796878,
        39.339996337890628,
        39.360015869140628,
        39.380035400390628,
        39.399993896484378,
        39.420013427734378,
        39.440032958984378,
        39.459991455078128,
        39.480010986328128,
        39.500030517578128,
        39.519989013671878,
        39.540008544921878,
        39.560028076171878,
        39.579986572265628,
        39.600006103515628,
        39.620025634765628,
        39.639984130859378,
        39.660003662109378,
        39.680023193359378,
        39.699981689453128,
        39.720001220703128,
        39.740020751953128,
        39.760040283203128,
        39.779998779296878,
        39.800018310546878,
        39.820037841796878,
        39.839996337890628,
        39.860015869140628,
        39.880035400390628,
        39.899993896484378,
        39.920013427734378,
        39.940032958984378,
        39.959991455078128,
        39.980010986328128,
        40.000030517578128,
        40.019989013671878,
        40.040008544921878,
        40.060028076171878,
        40.079986572265628,
        40.100006103515628,
        40.120025634765628,
        40.139984130859378,
        40.160003662109378,
        40.180023193359378,
        40.199981689453128,
        40.220001220703128,
        40.240020751953128,
        40.260040283203128,
        40.279998779296878,
        40.300018310546878,
        40.320037841796878,
        40.339996337890628,
        40.360015869140628,
        40.380035400390628,
        40.399993896484378,
        40.420013427734378,
        40.440032958984378,
        40.459991455078128,
        40.480010986328128,
        40.500030517578128,
        40.519989013671878,
        40.540008544921878,
        40.560028076171878,
        40.579986572265628,
        40.600006103515628,
        40.620025634765628,
        40.639984130859378,
        40.660003662109378,
        40.680023193359378,
        40.699981689453128,
        40.720001220703128,
        40.740020751953128,
        40.760040283203128,
        40.779998779296878,
        40.800018310546878,
        40.820037841796878,
        40.839996337890628,
        40.860015869140628,
        40.880035400390628,
        40.899993896484378,
        40.920013427734378,
        40.940032958984378,
        40.959991455078128,
        40.980010986328128,
        41.000030517578128,
        41.019989013671878,
        41.040008544921878,
        41.060028076171878,
        41.079986572265628,
        41.100006103515628,
        41.120025634765628,
        41.139984130859378,
        41.160003662109378,
        41.180023193359378,
        41.199981689453128,
        41.220001220703128,
        41.240020751953128,
        41.260040283203128,
        41.279998779296878,
        41.300018310546878,
        41.320037841796878,
        41.339996337890628,
        41.360015869140628,
        41.380035400390628,
        41.399993896484378,
        41.420013427734378,
        41.440032958984378,
        41.459991455078128,
        41.480010986328128,
        41.500030517578128,
        41.519989013671878,
        41.540008544921878,
        41.560028076171878,
        41.579986572265628,
        41.600006103515628,
        41.620025634765628,
        41.639984130859378,
        41.660003662109378,
        41.680023193359378,
        41.699981689453128,
        41.720001220703128,
        41.740020751953128,
        41.760040283203128,
        41.779998779296878,
        41.800018310546878,
        41.820037841796878,
        41.839996337890628,
        41.860015869140628,
        41.880035400390628,
        41.899993896484378,
        41.920013427734378,
        41.940032958984378,
        41.959991455078128,
        41.980010986328128,
        42.000030517578128,
        42.019989013671878,
        42.040008544921878,
        42.060028076171878,
        42.079986572265628,
        42.100006103515628,
        42.120025634765628,
        42.139984130859378,
        42.160003662109378,
        42.180023193359378,
        42.199981689453128,
        42.220001220703128,
        42.240020751953128,
        42.260040283203128,
        42.279998779296878,
        42.300018310546878,
        42.320037841796878,
        42.339996337890628,
        42.360015869140628,
        42.380035400390628,
        42.399993896484378,
        42.420013427734378,
        42.440032958984378,
        42.459991455078128,
        42.480010986328128,
        42.500030517578128,
        42.519989013671878,
        42.540008544921878,
        42.560028076171878,
        42.579986572265628,
        42.600006103515628,
        42.620025634765628,
        42.639984130859378,
        42.660003662109378,
        42.680023193359378,
        42.699981689453128,
        42.720001220703128,
        42.740020751953128,
        42.760040283203128,
        42.779998779296878,
        42.800018310546878,
        42.820037841796878,
        42.839996337890628,
        42.860015869140628,
        42.880035400390628,
        42.899993896484378,
        42.920013427734378,
        42.940032958984378,
        42.959991455078128,
        42.980010986328128,
        43.000030517578128,
        43.019989013671878,
        43.040008544921878,
        43.060028076171878,
        43.079986572265628,
        43.100006103515628,
        43.120025634765628,
        43.139984130859378,
        43.160003662109378,
        43.180023193359378,
        43.199981689453128,
        43.220001220703128,
        43.240020751953128,
        43.260040283203128,
        43.279998779296878,
        43.300018310546878,
        43.320037841796878,
        43.339996337890628,
        43.360015869140628,
        43.380035400390628,
        43.399993896484378,
        43.420013427734378,
        43.440032958984378,
        43.459991455078128,
        43.480010986328128,
        43.500030517578128,
        43.519989013671878,
        43.540008544921878,
        43.560028076171878,
        43.579986572265628,
        43.600006103515628,
        43.620025634765628,
        43.639984130859378,
        43.660003662109378,
        43.680023193359378,
        43.699981689453128,
        43.720001220703128,
        43.740020751953128,
        43.760040283203128,
        43.779998779296878,
        43.800018310546878,
        43.820037841796878,
        43.839996337890628,
        43.860015869140628,
        43.880035400390628,
        43.899993896484378,
        43.920013427734378,
        43.940032958984378,
        43.959991455078128,
        43.980010986328128,
        44.000030517578128,
        44.019989013671878,
        44.040008544921878,
        44.060028076171878,
        44.079986572265628,
        44.100006103515628,
        44.120025634765628,
        44.139984130859378,
        44.160003662109378,
        44.180023193359378,
        44.199981689453128,
        44.220001220703128,
        44.240020751953128,
        44.260040283203128,
        44.279998779296878,
        44.300018310546878,
        44.320037841796878,
        44.339996337890628,
        44.360015869140628,
        44.380035400390628,
        44.399993896484378,
        44.420013427734378,
        44.440032958984378,
        44.459991455078128,
        44.480010986328128,
        44.500030517578128,
        44.519989013671878,
        44.540008544921878,
        44.560028076171878,
        44.579986572265628,
        44.600006103515628,
        44.620025634765628,
        44.639984130859378,
        44.660003662109378,
        44.680023193359378,
        44.699981689453128,
        44.720001220703128,
        44.740020751953128,
        44.760040283203128,
        44.779998779296878,
        44.800018310546878,
        44.820037841796878,
        44.839996337890628,
        44.860015869140628,
        44.880035400390628,
        44.899993896484378,
        44.920013427734378,
        44.940032958984378,
        44.959991455078128,
        44.980010986328128,
        45.000030517578128,
        45.019989013671878,
        45.040008544921878,
        45.060028076171878,
        45.079986572265628,
        45.100006103515628,
        45.120025634765628,
        45.139984130859378,
        45.160003662109378,
        45.180023193359378,
        45.199981689453128,
        45.220001220703128,
        45.240020751953128,
        45.260040283203128,
        45.279998779296878,
        45.300018310546878,
        45.320037841796878,
        45.339996337890628,
        45.360015869140628,
        45.380035400390628,
        45.399993896484378,
        45.420013427734378,
        45.440032958984378,
        45.459991455078128,
        45.480010986328128,
        45.500030517578128,
        45.519989013671878,
        45.540008544921878,
        45.560028076171878,
        45.579986572265628,
        45.600006103515628,
        45.620025634765628,
        45.639984130859378,
        45.660003662109378,
        45.680023193359378,
        45.699981689453128,
        45.720001220703128,
        45.740020751953128,
        45.760040283203128,
        45.779998779296878,
        45.800018310546878,
        45.820037841796878,
        45.839996337890628,
        45.860015869140628,
        45.880035400390628,
        45.899993896484378,
        45.920013427734378,
        45.940032958984378,
        45.959991455078128,
        45.980010986328128,
        46.000030517578128,
        46.019989013671878,
        46.040008544921878,
        46.060028076171878,
        46.079986572265628,
        46.100006103515628,
        46.120025634765628,
        46.139984130859378,
        46.160003662109378,
        46.180023193359378,
        46.199981689453128,
        46.220001220703128,
        46.240020751953128,
        46.260040283203128,
        46.279998779296878,
        46.300018310546878,
        46.320037841796878,
        46.339996337890628,
        46.360015869140628,
        46.380035400390628,
        46.399993896484378,
        46.420013427734378,
        46.440032958984378,
        46.459991455078128,
        46.480010986328128,
        46.500030517578128,
        46.519989013671878,
        46.540008544921878,
        46.560028076171878,
        46.579986572265628,
        46.600006103515628,
        46.620025634765628,
        46.639984130859378,
        46.660003662109378,
        46.680023193359378,
        46.699981689453128,
        46.720001220703128,
        46.740020751953128,
        46.760040283203128,
        46.779998779296878,
        46.800018310546878,
        46.820037841796878,
        46.839996337890628,
        46.860015869140628,
        46.880035400390628,
        46.899993896484378,
        46.920013427734378,
        46.940032958984378,
        46.959991455078128,
        46.980010986328128,
        47.000030517578128,
        47.019989013671878,
        47.040008544921878,
        47.060028076171878,
        47.079986572265628,
        47.100006103515628,
        47.120025634765628,
        47.139984130859378,
        47.160003662109378,
        47.180023193359378,
        47.199981689453128,
        47.220001220703128,
        47.240020751953128,
        47.260040283203128,
        47.279998779296878,
        47.300018310546878,
        47.320037841796878,
        47.339996337890628,
        47.360015869140628,
        47.380035400390628,
        47.399993896484378,
        47.420013427734378,
        47.440032958984378,
        47.459991455078128,
        47.480010986328128,
        47.500030517578128,
        47.519989013671878,
        47.540008544921878,
        47.560028076171878,
        47.579986572265628,
        47.600006103515628,
        47.620025634765628,
        47.639984130859378,
        47.660003662109378,
        47.680023193359378,
        47.699981689453128,
        47.720001220703128,
        47.740020751953128,
        47.760040283203128,
        47.779998779296878,
        47.800018310546878,
        47.820037841796878,
        47.839996337890628,
        47.860015869140628,
        47.880035400390628,
        47.899993896484378,
        47.920013427734378,
        47.940032958984378,
        47.959991455078128,
        47.980010986328128,
        48.000030517578128,
        48.019989013671878,
        48.040008544921878,
        48.060028076171878,
        48.079986572265628,
        48.100006103515628,
        48.120025634765628,
        48.139984130859378,
        48.160003662109378,
        48.180023193359378,
        48.199981689453128,
        48.220001220703128,
        48.240020751953128,
        48.260040283203128,
        48.279998779296878,
        48.300018310546878,
        48.320037841796878,
        48.339996337890628,
        48.360015869140628,
        48.380035400390628,
        48.399993896484378,
        48.420013427734378,
        48.440032958984378,
        48.459991455078128,
        48.480010986328128,
        48.500030517578128,
        48.519989013671878,
        48.540008544921878,
        48.560028076171878,
        48.579986572265628,
        48.600006103515628,
        48.620025634765628,
        48.639984130859378,
        48.660003662109378,
        48.680023193359378,
        48.699981689453128,
        48.720001220703128,
        48.740020751953128,
        48.760040283203128,
        48.779998779296878,
        48.800018310546878,
        48.820037841796878,
        48.839996337890628,
        48.860015869140628,
        48.880035400390628,
        48.899993896484378,
        48.920013427734378,
        48.940032958984378,
        48.959991455078128,
        48.980010986328128,
        49.000030517578128,
        49.019989013671878,
        49.040008544921878,
        49.060028076171878,
        49.079986572265628,
        49.100006103515628,
        49.120025634765628,
        49.139984130859378,
        49.160003662109378,
        49.180023193359378,
        49.199981689453128,
        49.220001220703128,
        49.240020751953128,
        49.260040283203128,
        49.279998779296878,
        49.300018310546878,
        49.320037841796878,
        49.339996337890628,
        49.360015869140628,
        49.380035400390628,
        49.399993896484378,
        49.420013427734378,
        49.440032958984378,
        49.459991455078128,
        49.480010986328128,
        49.500030517578128,
        49.519989013671878,
        49.540008544921878,
        49.560028076171878,
        49.579986572265628,
        49.600006103515628,
        49.620025634765628,
        49.639984130859378,
        49.660003662109378,
        49.680023193359378,
        49.699981689453128,
        49.720001220703128,
        49.740020751953128,
        49.760040283203128,
        49.779998779296878,
        49.800018310546878,
        49.820037841796878,
        49.839996337890628,
        49.860015869140628,
        49.880035400390628,
        49.899993896484378,
        49.920013427734378,
        49.940032958984378,
        49.959991455078128,
        49.980010986328128,
        50.000030517578128,
        50.019989013671878,
        50.040008544921878,
        50.060028076171878,
        50.079986572265628,
        50.100006103515628,
        50.120025634765628,
        50.139984130859378,
        50.160003662109378,
        50.180023193359378,
        50.199981689453128,
        50.220001220703128,
        50.240020751953128,
        50.260040283203128,
        50.279998779296878,
        50.300018310546878,
        50.320037841796878,
        50.339996337890628,
        50.360015869140628,
        50.380035400390628,
        50.399993896484378,
        50.420013427734378,
        50.440032958984378,
        50.459991455078128,
        50.480010986328128,
        50.500030517578128,
        50.519989013671878,
        50.540008544921878,
        50.560028076171878,
        50.579986572265628,
        50.600006103515628,
        50.620025634765628,
        50.639984130859378,
        50.660003662109378,
        50.680023193359378,
        50.699981689453128,
        50.720001220703128,
        50.740020751953128,
        50.760040283203128,
        50.779998779296878,
        50.800018310546878,
        50.820037841796878,
        50.839996337890628,
        50.860015869140628,
        50.880035400390628,
        50.899993896484378,
        50.920013427734378,
        50.940032958984378,
        50.959991455078128,
        50.980010986328128,
        51.000030517578128,
        51.019989013671878,
        51.040008544921878,
        51.060028076171878,
        51.079986572265628,
        51.100006103515628,
        51.120025634765628,
        51.139984130859378,
        51.160003662109378,
        51.180023193359378,
        51.199981689453128,
        51.220001220703128,
        51.240020751953128,
        51.260040283203128,
        51.279998779296878,
        51.300018310546878,
        51.320037841796878,
        51.339996337890628,
        51.360015869140628,
        51.380035400390628,
        51.399993896484378,
        51.420013427734378,
        51.440032958984378,
        51.459991455078128,
        51.480010986328128,
        51.500030517578128,
        51.519989013671878,
        51.540008544921878,
        51.560028076171878,
        51.579986572265628,
        51.600006103515628,
        51.620025634765628,
        51.639984130859378,
        51.660003662109378,
        51.680023193359378,
        51.699981689453128,
        51.720001220703128,
        51.740020751953128,
        51.760040283203128,
        51.779998779296878,
        51.800018310546878,
        51.820037841796878,
        51.839996337890628,
        51.860015869140628,
        51.880035400390628,
        51.899993896484378,
        51.920013427734378,
        51.940032958984378,
        51.959991455078128,
        51.980010986328128,
        52.000030517578128,
        52.019989013671878,
        52.040008544921878,
        52.060028076171878,
        52.079986572265628,
        52.100006103515628,
        52.120025634765628,
        52.139984130859378,
        52.160003662109378,
        52.180023193359378,
        52.199981689453128,
        52.220001220703128,
        52.240020751953128,
        52.260040283203128,
        52.279998779296878,
        52.300018310546878,
        52.320037841796878,
        52.339996337890628,
        52.360015869140628,
        52.380035400390628,
        52.399993896484378,
        52.420013427734378,
        52.440032958984378,
        52.459991455078128,
        52.480010986328128,
        52.500030517578128,
        52.519989013671878,
        52.540008544921878,
        52.560028076171878,
        52.579986572265628,
        52.600006103515628,
        52.620025634765628,
        52.639984130859378,
        52.660003662109378,
        52.680023193359378,
        52.699981689453128,
        52.720001220703128,
        52.740020751953128,
        52.760040283203128,
        52.779998779296878,
        52.800018310546878,
        52.820037841796878,
        52.839996337890628,
        52.860015869140628,
        52.880035400390628,
        52.899993896484378,
        52.920013427734378,
        52.940032958984378,
        52.959991455078128,
        52.980010986328128,
        53.000030517578128,
        53.019989013671878,
        53.040008544921878,
        53.060028076171878,
        53.079986572265628,
        53.100006103515628,
        53.120025634765628,
        53.139984130859378,
        53.160003662109378,
        53.180023193359378,
        53.199981689453128,
        53.220001220703128,
        53.240020751953128,
        53.260040283203128,
        53.279998779296878,
        53.300018310546878,
        53.320037841796878,
        53.339996337890628,
        53.360015869140628,
        53.380035400390628,
        53.399993896484378,
        53.420013427734378,
        53.440032958984378,
        53.459991455078128,
        53.480010986328128,
        53.500030517578128,
        53.519989013671878,
        53.540008544921878,
        53.560028076171878,
        53.579986572265628,
        53.600006103515628,
        53.620025634765628,
        53.639984130859378,
        53.660003662109378,
        53.680023193359378,
        53.699981689453128,
        53.720001220703128,
        53.740020751953128,
        53.760040283203128,
        53.779998779296878,
        53.800018310546878,
        53.820037841796878,
        53.839996337890628,
        53.860015869140628,
        53.880035400390628,
        53.899993896484378,
        53.920013427734378,
        53.940032958984378,
        53.959991455078128,
        53.980010986328128,
        54.000030517578128,
        54.019989013671878,
        54.040008544921878,
        54.060028076171878,
        54.079986572265628,
        54.100006103515628,
        54.120025634765628,
        54.139984130859378,
        54.160003662109378,
        54.180023193359378,
        54.199981689453128,
        54.220001220703128,
        54.240020751953128,
        54.260040283203128,
        54.279998779296878,
        54.300018310546878,
        54.320037841796878,
        54.339996337890628,
        54.360015869140628,
        54.380035400390628,
        54.399993896484378,
        54.420013427734378,
        54.440032958984378,
        54.459991455078128,
        54.480010986328128,
        54.500030517578128,
        54.519989013671878,
        54.540008544921878,
        54.560028076171878,
        54.579986572265628,
        54.600006103515628,
        54.620025634765628,
        54.639984130859378,
        54.660003662109378,
        54.680023193359378,
        54.699981689453128,
        54.720001220703128,
        54.740020751953128,
        54.760040283203128,
        54.779998779296878,
        54.800018310546878,
        54.820037841796878,
        54.839996337890628,
        54.860015869140628,
        54.880035400390628,
        54.899993896484378,
        54.920013427734378,
        54.940032958984378,
        54.959991455078128,
        54.980010986328128,
        55.000030517578128,
        55.019989013671878,
        55.040008544921878,
        55.060028076171878,
        55.079986572265628,
        55.100006103515628,
        55.120025634765628,
        55.139984130859378,
        55.160003662109378,
        55.180023193359378,
        55.199981689453128,
        55.220001220703128,
        55.240020751953128,
        55.260040283203128,
        55.279998779296878,
        55.300018310546878,
        55.320037841796878,
        55.339996337890628,
        55.360015869140628,
        55.380035400390628,
        55.399993896484378,
        55.420013427734378,
        55.440032958984378,
        55.459991455078128,
        55.480010986328128,
        55.500030517578128,
        55.519989013671878,
        55.540008544921878,
        55.560028076171878,
        55.579986572265628,
        55.600006103515628,
        55.620025634765628,
        55.639984130859378,
        55.660003662109378,
        55.680023193359378,
        55.699981689453128,
        55.720001220703128,
        55.740020751953128,
        55.760040283203128,
        55.779998779296878,
        55.800018310546878,
        55.820037841796878,
        55.839996337890628,
        55.860015869140628,
        55.880035400390628,
        55.899993896484378,
        55.920013427734378,
        55.940032958984378,
        55.959991455078128,
        55.980010986328128,
        56.000030517578128,
        56.019989013671878,
        56.040008544921878,
        56.060028076171878,
        56.079986572265628,
        56.100006103515628,
        56.120025634765628,
        56.139984130859378,
        56.160003662109378,
        56.180023193359378,
        56.199981689453128,
        56.220001220703128,
        56.240020751953128,
        56.260040283203128,
        56.279998779296878,
        56.300018310546878,
        56.320037841796878,
        56.339996337890628,
        56.360015869140628,
        56.380035400390628,
        56.399993896484378,
        56.420013427734378,
        56.440032958984378,
        56.459991455078128,
        56.480010986328128,
        56.500030517578128,
        56.519989013671878,
        56.540008544921878,
        56.560028076171878,
        56.579986572265628,
        56.600006103515628,
        56.620025634765628,
        56.639984130859378,
        56.660003662109378,
        56.680023193359378,
        56.699981689453128,
        56.720001220703128,
        56.740020751953128,
        56.760040283203128,
        56.779998779296878,
        56.800018310546878,
        56.820037841796878,
        56.839996337890628,
        56.860015869140628,
        56.880035400390628,
        56.899993896484378,
        56.920013427734378,
        56.940032958984378,
        56.959991455078128,
        56.980010986328128,
        57.000030517578128,
        57.019989013671878,
        57.040008544921878,
        57.060028076171878,
        57.079986572265628,
        57.100006103515628,
        57.120025634765628,
        57.139984130859378,
        57.160003662109378,
        57.180023193359378,
        57.199981689453128,
        57.220001220703128,
        57.240020751953128,
        57.260040283203128,
        57.279998779296878,
        57.300018310546878,
        57.320037841796878,
        57.339996337890628,
        57.360015869140628,
        57.380035400390628,
        57.399993896484378,
        57.420013427734378,
        57.440032958984378,
        57.459991455078128,
        57.480010986328128,
        57.500030517578128,
        57.519989013671878,
        57.540008544921878,
        57.560028076171878,
        57.579986572265628,
        57.600006103515628,
        57.620025634765628,
        57.639984130859378,
        57.660003662109378,
        57.680023193359378,
        57.699981689453128,
        57.720001220703128,
        57.740020751953128,
        57.760040283203128,
        57.779998779296878,
        57.800018310546878,
        57.820037841796878,
        57.839996337890628,
        57.860015869140628,
        57.880035400390628,
        57.899993896484378,
        57.920013427734378,
        57.940032958984378,
        57.959991455078128,
        57.980010986328128,
        58.000030517578128,
        58.019989013671878,
        58.040008544921878,
        58.060028076171878,
        58.079986572265628,
        58.100006103515628,
        58.120025634765628,
        58.139984130859378,
        58.160003662109378,
        58.180023193359378,
        58.199981689453128,
        58.220001220703128,
        58.240020751953128,
        58.260040283203128,
        58.279998779296878,
        58.300018310546878,
        58.320037841796878,
        58.339996337890628,
        58.360015869140628,
        58.380035400390628,
        58.399993896484378,
        58.420013427734378,
        58.440032958984378,
        58.459991455078128,
        58.480010986328128,
        58.500030517578128,
        58.519989013671878,
        58.540008544921878,
        58.560028076171878,
        58.579986572265628,
        58.600006103515628,
        58.620025634765628,
        58.639984130859378,
        58.660003662109378,
        58.680023193359378,
        58.699981689453128,
        58.720001220703128,
        58.740020751953128,
        58.760040283203128,
        58.779998779296878,
        58.800018310546878,
        58.820037841796878,
        58.839996337890628,
        58.860015869140628,
        58.880035400390628,
        58.899993896484378,
        58.920013427734378,
        58.940032958984378,
        58.959991455078128,
        58.980010986328128,
        59.000030517578128,
        59.019989013671878,
        59.040008544921878,
        59.060028076171878,
        59.079986572265628,
        59.100006103515628,
        59.120025634765628,
        59.139984130859378,
        59.160003662109378,
        59.180023193359378,
        59.199981689453128,
        59.220001220703128,
        59.240020751953128,
        59.260040283203128,
        59.279998779296878,
        59.300018310546878,
        59.320037841796878,
        59.339996337890628,
        59.360015869140628,
        59.380035400390628,
        59.399993896484378,
        59.420013427734378,
        59.440032958984378,
        59.459991455078128,
        59.480010986328128,
        59.500030517578128,
        59.519989013671878,
        59.540008544921878,
        59.560028076171878,
        59.579986572265628,
        59.600006103515628,
        59.620025634765628,
        59.639984130859378,
        59.660003662109378,
        59.680023193359378,
        59.699981689453128,
        59.720001220703128,
        59.740020751953128,
        59.760040283203128,
        59.779998779296878,
        59.800018310546878,
        59.820037841796878,
        59.839996337890628,
        59.860015869140628,
        59.880035400390628,
        59.899993896484378,
        59.920013427734378,
        59.940032958984378,
        59.959991455078128,
        59.980010986328128
    ],
    "rightHandPositions": [
        "(-0.202079, 1.212203, -0.212325)",
        "(-0.198531, 1.202706, -0.212377)",
        "(-0.192368, 1.183105, -0.211282)",
        "(-0.189044, 1.164191, -0.207689)",
        "(-0.187499, 1.148136, -0.203022)",
        "(-0.186987, 1.133886, -0.199962)",
        "(-0.188573, 1.128096, -0.198525)",
        "(-0.191942, 1.118003, -0.196245)",
        "(-0.194964, 1.108029, -0.195484)",
        "(-0.197409, 1.096335, -0.196178)",
        "(-0.200260, 1.087338, -0.195866)",
        "(-0.202056, 1.083351, -0.195522)",
        "(-0.202853, 1.082470, -0.195497)",
        "(-0.204717, 1.082972, -0.196554)",
        "(-0.206523, 1.085365, -0.198741)",
        "(-0.205349, 1.087607, -0.202361)",
        "(-0.203092, 1.090101, -0.206664)",
        "(-0.202308, 1.092171, -0.208517)",
        "(-0.200424, 1.097423, -0.211685)",
        "(-0.197757, 1.104118, -0.215602)",
        "(-0.195628, 1.113003, -0.217565)",
        "(-0.193944, 1.122764, -0.219532)",
        "(-0.193226, 1.127937, -0.220538)",
        "(-0.192061, 1.138832, -0.221536)",
        "(-0.191673, 1.149966, -0.221800)",
        "(-0.191873, 1.161173, -0.221891)",
        "(-0.191992, 1.171443, -0.221727)",
        "(-0.192183, 1.176367, -0.221471)",
        "(-0.194215, 1.197052, -0.216717)",
        "(-0.194215, 1.197052, -0.216717)",
        "(-0.195225, 1.206369, -0.212661)",
        "(-0.195952, 1.214493, -0.208872)",
        "(-0.196077, 1.218417, -0.207114)",
        "(-0.195924, 1.225868, -0.203950)",
        "(-0.195424, 1.232791, -0.201353)",
        "(-0.194715, 1.238774, -0.198637)",
        "(-0.193863, 1.243688, -0.195763)",
        "(-0.193499, 1.246070, -0.194607)",
        "(-0.192946, 1.250499, -0.192936)",
        "(-0.192426, 1.254272, -0.191859)",
        "(-0.191665, 1.257266, -0.190679)",
        "(-0.190455, 1.259733, -0.189385)",
        "(-0.190221, 1.260774, -0.188805)",
        "(-0.190459, 1.263132, -0.187811)",
        "(-0.191141, 1.265664, -0.187042)",
        "(-0.191585, 1.267900, -0.186061)",
        "(-0.192089, 1.269913, -0.184802)",
        "(-0.192356, 1.270929, -0.184148)",
        "(-0.193086, 1.272699, -0.182817)",
        "(-0.193596, 1.274692, -0.181632)",
        "(-0.194347, 1.276916, -0.180975)",
        "(-0.194700, 1.278716, -0.180432)",
        "(-0.194467, 1.279316, -0.180143)",
        "(-0.193477, 1.280490, -0.179569)",
        "(-0.192265, 1.281560, -0.179134)",
        "(-0.191010, 1.282594, -0.178701)",
        "(-0.189965, 1.284199, -0.178258)",
        "(-0.189692, 1.285457, -0.177990)",
        "(-0.189517, 1.288325, -0.177418)",
        "(-0.189471, 1.291817, -0.176402)",
        "(-0.189173, 1.295669, -0.175222)",
        "(-0.188721, 1.300179, -0.174147)",
        "(-0.188501, 1.302572, -0.173671)",
        "(-0.188118, 1.307854, -0.172499)",
        "(-0.187625, 1.313469, -0.171315)",
        "(-0.187110, 1.319628, -0.170187)",
        "(-0.186286, 1.326272, -0.169434)",
        "(-0.185828, 1.329761, -0.169226)",
        "(-0.184664, 1.336936, -0.169065)",
        "(-0.183259, 1.344087, -0.169014)",
        "(-0.181539, 1.351035, -0.168909)",
        "(-0.180501, 1.358247, -0.169102)",
        "(-0.180212, 1.361816, -0.169354)",
        "(-0.179316, 1.368627, -0.169721)",
        "(-0.178023, 1.374785, -0.170097)",
        "(-0.176882, 1.380606, -0.170505)",
        "(-0.176194, 1.385988, -0.170951)",
        "(-0.176127, 1.388552, -0.171068)",
        "(-0.175975, 1.393079, -0.171032)",
        "(-0.175841, 1.397241, -0.170885)",
        "(-0.175936, 1.401180, -0.170743)",
        "(-0.176076, 1.404840, -0.170687)",
        "(-0.176266, 1.406573, -0.170682)",
        "(-0.176808, 1.409903, -0.170548)",
        "(-0.177347, 1.415217, -0.169739)",
        "(-0.177347, 1.415217, -0.169739)",
        "(-0.177298, 1.417724, -0.169593)",
        "(-0.177278, 1.419067, -0.169552)",
        "(-0.177148, 1.421827, -0.169662)",
        "(-0.176920, 1.424357, -0.169664)",
        "(-0.176388, 1.426720, -0.169396)",
        "(-0.175996, 1.429015, -0.169043)",
        "(-0.175812, 1.430258, -0.168998)",
        "(-0.175232, 1.432958, -0.169038)",
        "(-0.174580, 1.435929, -0.169056)",
        "(-0.174196, 1.439126, -0.169057)",
        "(-0.173937, 1.442725, -0.169109)",
        "(-0.173818, 1.444606, -0.169161)",
        "(-0.173531, 1.448591, -0.169406)",
        "(-0.173019, 1.452772, -0.169615)",
        "(-0.172515, 1.457325, -0.169733)",
        "(-0.172309, 1.462347, -0.169925)",
        "(-0.172271, 1.464934, -0.170026)",
        "(-0.171989, 1.470106, -0.170140)",
        "(-0.171666, 1.475265, -0.170056)",
        "(-0.171126, 1.480427, -0.170071)",
        "(-0.170865, 1.485578, -0.170160)",
        "(-0.170798, 1.488096, -0.170267)",
        "(-0.170543, 1.492875, -0.170458)",
        "(-0.170418, 1.497100, -0.170361)",
        "(-0.170514, 1.500726, -0.169920)",
        "(-0.170723, 1.503855, -0.169334)",
        "(-0.170750, 1.505267, -0.169050)",
        "(-0.170679, 1.507845, -0.168622)",
        "(-0.170411, 1.510469, -0.168603)",
        "(-0.170054, 1.513139, -0.168953)",
        "(-0.169728, 1.515676, -0.169528)",
        "(-0.169561, 1.516895, -0.169919)",
        "(-0.169294, 1.519420, -0.170969)",
        "(-0.168988, 1.522060, -0.172465)",
        "(-0.168671, 1.524724, -0.174167)",
        "(-0.168588, 1.526042, -0.175061)",
        "(-0.168345, 1.528469, -0.177013)",
        "(-0.168061, 1.530743, -0.179154)",
        "(-0.167599, 1.532870, -0.181442)",
        "(-0.166988, 1.534928, -0.183875)",
        "(-0.166060, 1.536781, -0.186546)",
        "(-0.165551, 1.537681, -0.188070)",
        "(-0.164833, 1.539595, -0.191308)",
        "(-0.164208, 1.541319, -0.194659)",
        "(-0.163528, 1.542851, -0.197939)",
        "(-0.162634, 1.544273, -0.201250)",
        "(-0.162330, 1.544993, -0.202920)",
        "(-0.161999, 1.546495, -0.206397)",
        "(-0.161804, 1.547938, -0.209908)",
        "(-0.161516, 1.549224, -0.213195)",
        "(-0.161083, 1.550362, -0.216356)",
        "(-0.160784, 1.550924, -0.217953)",
        "(-0.160402, 1.552008, -0.221006)",
        "(-0.160363, 1.552863, -0.223880)",
        "(-0.160383, 1.553427, -0.226479)",
        "(-0.160490, 1.553846, -0.230432)",
        "(-0.160480, 1.553865, -0.233038)",
        "(-0.159991, 1.553635, -0.235546)",
        "(-0.159991, 1.553635, -0.235546)",
        "(-0.159284, 1.553230, -0.237973)",
        "(-0.158671, 1.552653, -0.240336)",
        "(-0.158303, 1.552259, -0.241507)",
        "(-0.157293, 1.551345, -0.244071)",
        "(-0.156443, 1.550203, -0.246599)",
        "(-0.155430, 1.548951, -0.249304)",
        "(-0.154436, 1.547588, -0.252058)",
        "(-0.154208, 1.546740, -0.253517)",
        "(-0.153973, 1.544926, -0.256768)",
        "(-0.153176, 1.542464, -0.260261)",
        "(-0.152102, 1.539699, -0.263765)",
        "(-0.150534, 1.535835, -0.267946)",
        "(-0.149347, 1.534294, -0.270115)",
        "(-0.147246, 1.530648, -0.274579)",
        "(-0.146277, 1.526853, -0.278769)",
        "(-0.145352, 1.522870, -0.282722)",
        "(-0.144264, 1.518731, -0.286400)",
        "(-0.143702, 1.516709, -0.288253)",
        "(-0.142686, 1.512815, -0.291988)",
        "(-0.141562, 1.509181, -0.295629)",
        "(-0.140713, 1.505601, -0.299008)",
        "(-0.140005, 1.502155, -0.302199)",
        "(-0.139726, 1.500464, -0.303776)",
        "(-0.139128, 1.497107, -0.306960)",
        "(-0.138172, 1.493694, -0.310040)",
        "(-0.137268, 1.490249, -0.312866)",
        "(-0.136741, 1.488497, -0.314323)",
        "(-0.135685, 1.484991, -0.317198)",
        "(-0.134837, 1.481499, -0.319989)",
        "(-0.134042, 1.477893, -0.322557)",
        "(-0.133309, 1.474188, -0.324719)",
        "(-0.132840, 1.470396, -0.326522)",
        "(-0.132613, 1.468414, -0.327273)",
        "(-0.132352, 1.464194, -0.328340)",
        "(-0.131997, 1.459699, -0.329110)",
        "(-0.131634, 1.454931, -0.329455)",
        "(-0.131441, 1.449943, -0.329300)",
        "(-0.131255, 1.447337, -0.329242)",
        "(-0.130637, 1.441795, -0.328952)",
        "(-0.129859, 1.436075, -0.328621)",
        "(-0.129522, 1.430326, -0.327861)",
        "(-0.129195, 1.424360, -0.326755)",
        "(-0.128917, 1.421293, -0.326079)",
        "(-0.128345, 1.415167, -0.324702)",
        "(-0.127841, 1.409145, -0.323309)",
        "(-0.127704, 1.403170, -0.321697)",
        "(-0.127574, 1.397223, -0.319922)",
        "(-0.127420, 1.394225, -0.318967)",
        "(-0.126954, 1.388209, -0.316898)",
        "(-0.126583, 1.382297, -0.314838)",
        "(-0.126762, 1.376688, -0.312739)",
        "(-0.126805, 1.373886, -0.311703)",
        "(-0.126851, 1.368659, -0.309796)",
        "(-0.126539, 1.363582, -0.308195)",
        "(-0.126236, 1.358833, -0.306681)",
        "(-0.126071, 1.354235, -0.305130)",
        "(-0.125807, 1.349744, -0.303501)",
        "(-0.125706, 1.343341, -0.300752)",
        "(-0.125662, 1.339169, -0.298662)",
        "(-0.125662, 1.339169, -0.298662)",
        "(-0.125300, 1.334956, -0.296473)",
        "(-0.124416, 1.330521, -0.294119)",
        "(-0.124102, 1.328543, -0.292902)",
        "(-0.123806, 1.324766, -0.290241)",
        "(-0.123634, 1.321056, -0.287273)",
        "(-0.123475, 1.317396, -0.284142)",
        "(-0.123391, 1.314075, -0.281007)",
        "(-0.123403, 1.312507, -0.279369)",
        "(-0.123351, 1.309392, -0.275905)",
        "(-0.123274, 1.306362, -0.272105)",
        "(-0.123003, 1.303546, -0.268347)",
        "(-0.122966, 1.301060, -0.264415)",
        "(-0.123009, 1.299859, -0.262296)",
        "(-0.123041, 1.297444, -0.257826)",
        "(-0.122964, 1.295039, -0.253216)",
        "(-0.123008, 1.292964, -0.248634)",
        "(-0.122992, 1.291020, -0.244058)",
        "(-0.122825, 1.290002, -0.241701)",
        "(-0.122649, 1.288116, -0.236899)",
        "(-0.122666, 1.286486, -0.232025)",
        "(-0.122428, 1.284795, -0.226975)",
        "(-0.122299, 1.283157, -0.221762)",
        "(-0.122287, 1.282439, -0.219207)",
        "(-0.122333, 1.281285, -0.214283)",
        "(-0.122396, 1.280432, -0.209508)",
        "(-0.122317, 1.279633, -0.204810)",
        "(-0.122116, 1.278914, -0.200240)",
        "(-0.122109, 1.278687, -0.197986)",
        "(-0.122171, 1.278415, -0.193527)",
        "(-0.121972, 1.278230, -0.189186)",
        "(-0.121453, 1.278056, -0.185009)",
        "(-0.121174, 1.278274, -0.181052)",
        "(-0.121156, 1.278495, -0.179097)",
        "(-0.120997, 1.278929, -0.175099)",
        "(-0.120701, 1.279406, -0.171157)",
        "(-0.120790, 1.280308, -0.167225)",
        "(-0.120832, 1.281403, -0.163425)",
        "(-0.120813, 1.282109, -0.161512)",
        "(-0.120349, 1.283481, -0.157719)",
        "(-0.120043, 1.284991, -0.154016)",
        "(-0.119755, 1.286932, -0.150529)",
        "(-0.119614, 1.289269, -0.147198)",
        "(-0.119561, 1.290539, -0.145541)",
        "(-0.119556, 1.293497, -0.142276)",
        "(-0.119666, 1.296761, -0.139236)",
        "(-0.119325, 1.300175, -0.136217)",
        "(-0.118543, 1.303727, -0.133384)",
        "(-0.118241, 1.305723, -0.132006)",
        "(-0.117946, 1.309849, -0.129323)",
        "(-0.118035, 1.314396, -0.126806)",
        "(-0.118013, 1.319252, -0.124500)",
        "(-0.117598, 1.324272, -0.122287)",
        "(-0.117266, 1.326813, -0.121242)",
        "(-0.116875, 1.332136, -0.119231)",
        "(-0.116977, 1.337732, -0.117388)",
        "(-0.117361, 1.343467, -0.115612)",
        "(-0.117759, 1.349247, -0.113919)",
        "(-0.117856, 1.357899, -0.111817)",
        "(-0.118041, 1.363476, -0.110501)",
        "(-0.118612, 1.369105, -0.109424)",
        "(-0.118612, 1.369105, -0.109424)",
        "(-0.119269, 1.374613, -0.108654)",
        "(-0.119485, 1.377271, -0.108304)",
        "(-0.119554, 1.382365, -0.107725)",
        "(-0.119623, 1.387663, -0.107291)",
        "(-0.119833, 1.392756, -0.107082)",
        "(-0.120283, 1.397623, -0.106939)",
        "(-0.120504, 1.400068, -0.106893)",
        "(-0.120832, 1.404906, -0.106878)",
        "(-0.121196, 1.409724, -0.106814)",
        "(-0.121841, 1.414594, -0.106760)",
        "(-0.122695, 1.419494, -0.106727)",
        "(-0.123052, 1.421891, -0.106652)",
        "(-0.123285, 1.426427, -0.106525)",
        "(-0.123194, 1.430985, -0.106398)",
        "(-0.123090, 1.435502, -0.106288)",
        "(-0.123299, 1.440110, -0.106045)",
        "(-0.123415, 1.442388, -0.105873)",
        "(-0.123595, 1.446937, -0.105465)",
        "(-0.123704, 1.451620, -0.105106)",
        "(-0.123393, 1.456353, -0.104694)",
        "(-0.122751, 1.461245, -0.104302)",
        "(-0.122495, 1.463806, -0.104146)",
        "(-0.122115, 1.469021, -0.103759)",
        "(-0.121820, 1.474083, -0.103268)",
        "(-0.121829, 1.479344, -0.102871)",
        "(-0.122018, 1.484634, -0.102496)",
        "(-0.122002, 1.487191, -0.102290)",
        "(-0.121643, 1.492202, -0.101961)",
        "(-0.121203, 1.497260, -0.101787)",
        "(-0.121139, 1.502373, -0.101725)",
        "(-0.121386, 1.504858, -0.101687)",
        "(-0.121764, 1.509630, -0.101796)",
        "(-0.121870, 1.514186, -0.102008)",
        "(-0.121755, 1.518563, -0.102509)",
        "(-0.121853, 1.522761, -0.103057)",
        "(-0.122036, 1.526706, -0.103738)",
        "(-0.122240, 1.528615, -0.104146)",
        "(-0.122741, 1.532239, -0.105080)",
        "(-0.123217, 1.535591, -0.106364)",
        "(-0.123672, 1.538704, -0.107924)",
        "(-0.124051, 1.541399, -0.109858)",
        "(-0.124243, 1.542667, -0.110926)",
        "(-0.124740, 1.545049, -0.113362)",
        "(-0.125268, 1.547262, -0.116321)",
        "(-0.125807, 1.549192, -0.119843)",
        "(-0.126130, 1.550898, -0.123788)",
        "(-0.126225, 1.551653, -0.125956)",
        "(-0.126278, 1.552923, -0.130504)",
        "(-0.126338, 1.553850, -0.135376)",
        "(-0.126082, 1.554479, -0.140620)",
        "(-0.125757, 1.554948, -0.146133)",
        "(-0.125729, 1.555130, -0.148927)",
        "(-0.125910, 1.555478, -0.154583)",
        "(-0.126167, 1.555691, -0.160319)",
        "(-0.126031, 1.555733, -0.166202)",
        "(-0.125735, 1.555753, -0.172173)",
        "(-0.125742, 1.555795, -0.175119)",
        "(-0.125799, 1.555753, -0.181065)",
        "(-0.125970, 1.555700, -0.186974)",
        "(-0.126108, 1.555602, -0.192851)",
        "(-0.125940, 1.555336, -0.198719)",
        "(-0.125576, 1.554583, -0.207182)",
        "(-0.125576, 1.554583, -0.207182)",
        "(-0.125839, 1.554222, -0.212759)",
        "(-0.126049, 1.553691, -0.218198)",
        "(-0.126202, 1.552913, -0.223379)",
        "(-0.126268, 1.552414, -0.226140)",
        "(-0.126377, 1.551405, -0.231234)",
        "(-0.126483, 1.550119, -0.236254)",
        "(-0.126203, 1.548380, -0.241449)",
        "(-0.125579, 1.546132, -0.246612)",
        "(-0.125238, 1.544864, -0.249158)",
        "(-0.124705, 1.542174, -0.254199)",
        "(-0.124211, 1.539163, -0.259136)",
        "(-0.123309, 1.535590, -0.263911)",
        "(-0.122173, 1.531625, -0.268562)",
        "(-0.121527, 1.529495, -0.270844)",
        "(-0.120270, 1.524946, -0.275077)",
        "(-0.118894, 1.520117, -0.279270)",
        "(-0.117781, 1.515077, -0.283268)",
        "(-0.116903, 1.509761, -0.286923)",
        "(-0.116468, 1.506983, -0.288617)",
        "(-0.115755, 1.501228, -0.291694)",
        "(-0.114869, 1.495133, -0.294408)",
        "(-0.113634, 1.488647, -0.296820)",
        "(-0.112963, 1.485314, -0.298031)",
        "(-0.111671, 1.478604, -0.300423)",
        "(-0.110699, 1.471800, -0.302287)",
        "(-0.109726, 1.464867, -0.303777)",
        "(-0.108800, 1.457849, -0.304917)",
        "(-0.108189, 1.450974, -0.305858)",
        "(-0.107948, 1.447622, -0.306262)",
        "(-0.107670, 1.441114, -0.306860)",
        "(-0.107453, 1.434692, -0.307221)",
        "(-0.107201, 1.428189, -0.307243)",
        "(-0.106975, 1.421789, -0.307070)",
        "(-0.106944, 1.418698, -0.306945)",
        "(-0.106859, 1.412642, -0.306691)",
        "(-0.106718, 1.406619, -0.306315)",
        "(-0.106440, 1.400650, -0.305845)",
        "(-0.106214, 1.394754, -0.305340)",
        "(-0.106227, 1.391960, -0.305023)",
        "(-0.106383, 1.386563, -0.304346)",
        "(-0.106781, 1.381452, -0.303432)",
        "(-0.107380, 1.376594, -0.302447)",
        "(-0.107609, 1.372035, -0.301511)",
        "(-0.107676, 1.369869, -0.300945)",
        "(-0.107754, 1.365507, -0.299694)",
        "(-0.107860, 1.361337, -0.298305)",
        "(-0.107955, 1.357418, -0.296741)",
        "(-0.107777, 1.353730, -0.295100)",
        "(-0.107554, 1.351916, -0.294201)",
        "(-0.106906, 1.348015, -0.292077)",
        "(-0.106373, 1.344168, -0.289530)",
        "(-0.106467, 1.340699, -0.286797)",
        "(-0.106498, 1.338994, -0.285429)",
        "(-0.106273, 1.335560, -0.282647)",
        "(-0.106023, 1.332190, -0.279730)",
        "(-0.105795, 1.328714, -0.276687)",
        "(-0.105469, 1.325093, -0.273515)",
        "(-0.105116, 1.321447, -0.270199)",
        "(-0.104937, 1.319671, -0.268462)",
        "(-0.104626, 1.316183, -0.264898)",
        "(-0.104677, 1.312725, -0.261009)",
        "(-0.104350, 1.309201, -0.257138)",
        "(-0.103987, 1.305840, -0.253200)",
        "(-0.103768, 1.304236, -0.251159)",
        "(-0.103546, 1.301165, -0.246766)",
        "(-0.103823, 1.295686, -0.236935)",
        "(-0.103823, 1.295686, -0.236935)",
        "(-0.103467, 1.292926, -0.231839)",
        "(-0.103267, 1.291542, -0.229206)",
        "(-0.103179, 1.289205, -0.224051)",
        "(-0.103321, 1.287398, -0.218885)",
        "(-0.103213, 1.285278, -0.213190)",
        "(-0.102882, 1.283016, -0.206866)",
        "(-0.102818, 1.282081, -0.203755)",
        "(-0.102845, 1.280517, -0.197876)",
        "(-0.102626, 1.279193, -0.192202)",
        "(-0.102439, 1.278243, -0.186756)",
        "(-0.102266, 1.277466, -0.181307)",
        "(-0.102223, 1.277179, -0.178564)",
        "(-0.102277, 1.277009, -0.173213)",
        "(-0.102318, 1.277202, -0.168015)",
        "(-0.102315, 1.277727, -0.162773)",
        "(-0.102289, 1.278557, -0.157660)",
        "(-0.102195, 1.279045, -0.155179)",
        "(-0.101868, 1.280205, -0.150287)",
        "(-0.101196, 1.281630, -0.145472)",
        "(-0.100342, 1.283311, -0.140563)",
        "(-0.099770, 1.285377, -0.135789)",
        "(-0.099655, 1.286627, -0.133496)",
        "(-0.099509, 1.289505, -0.129110)",
        "(-0.099199, 1.292481, -0.124829)",
        "(-0.098757, 1.295583, -0.120702)",
        "(-0.098289, 1.298885, -0.116946)",
        "(-0.098099, 1.300636, -0.115159)",
        "(-0.097879, 1.304367, -0.111900)",
        "(-0.097529, 1.308200, -0.108900)",
        "(-0.097113, 1.312107, -0.106034)",
        "(-0.096602, 1.315979, -0.103217)",
        "(-0.096288, 1.317933, -0.101893)",
        "(-0.095654, 1.322017, -0.099494)",
        "(-0.095107, 1.326380, -0.097383)",
        "(-0.094466, 1.330828, -0.095417)",
        "(-0.094049, 1.333080, -0.094468)",
        "(-0.093374, 1.337785, -0.092693)",
        "(-0.092773, 1.342751, -0.091131)",
        "(-0.092173, 1.347945, -0.089765)",
        "(-0.091502, 1.353270, -0.088602)",
        "(-0.090676, 1.358672, -0.087535)",
        "(-0.090367, 1.361443, -0.086995)",
        "(-0.089742, 1.367010, -0.086030)",
        "(-0.088878, 1.372596, -0.085114)",
        "(-0.087950, 1.378180, -0.084266)",
        "(-0.087514, 1.384182, -0.083684)",
        "(-0.087353, 1.387266, -0.083407)",
        "(-0.086999, 1.393355, -0.082873)",
        "(-0.086635, 1.399430, -0.082352)",
        "(-0.086459, 1.405758, -0.082087)",
        "(-0.086395, 1.412173, -0.081940)",
        "(-0.086312, 1.415313, -0.081865)",
        "(-0.085904, 1.421451, -0.081800)",
        "(-0.085629, 1.427570, -0.081779)",
        "(-0.085625, 1.433663, -0.081871)",
        "(-0.085572, 1.436568, -0.081988)",
        "(-0.085191, 1.442110, -0.082293)",
        "(-0.084692, 1.447455, -0.082724)",
        "(-0.084321, 1.452754, -0.083412)",
        "(-0.083973, 1.457852, -0.084258)",
        "(-0.083637, 1.462901, -0.085279)",
        "(-0.083500, 1.465415, -0.085891)",
        "(-0.083139, 1.470579, -0.087210)",
        "(-0.082935, 1.475589, -0.088775)",
        "(-0.082977, 1.480882, -0.090611)",
        "(-0.083023, 1.486114, -0.092502)",
        "(-0.082963, 1.488653, -0.093466)",
        "(-0.082805, 1.493724, -0.095497)",
        "(-0.082967, 1.499016, -0.097838)",
        "(-0.083485, 1.504369, -0.100291)",
        "(-0.084262, 1.509649, -0.102866)",
        "(-0.084617, 1.512156, -0.104217)",
        "(-0.085352, 1.516988, -0.106949)",
        "(-0.086084, 1.521661, -0.109823)",
        "(-0.086892, 1.526095, -0.112983)",
        "(-0.087754, 1.530201, -0.116345)",
        "(-0.088210, 1.532117, -0.118064)",
        "(-0.089297, 1.535781, -0.121580)",
        "(-0.090205, 1.538971, -0.125386)",
        "(-0.090806, 1.541647, -0.129371)",
        "(-0.091256, 1.543886, -0.133519)",
        "(-0.091468, 1.544880, -0.135753)",
        "(-0.091828, 1.546615, -0.140412)",
        "(-0.091795, 1.547842, -0.145252)",
        "(-0.091399, 1.548626, -0.150291)",
        "(-0.090518, 1.548932, -0.155613)",
        "(-0.089963, 1.548925, -0.158333)",
        "(-0.088789, 1.548677, -0.163886)",
        "(-0.087862, 1.548181, -0.169718)",
        "(-0.087029, 1.547421, -0.175692)",
        "(-0.086033, 1.546251, -0.181829)",
        "(-0.085540, 1.545538, -0.184948)",
        "(-0.084543, 1.543865, -0.191265)",
        "(-0.083677, 1.541862, -0.197704)",
        "(-0.082794, 1.539427, -0.204249)",
        "(-0.081844, 1.536420, -0.210887)",
        "(-0.081421, 1.534743, -0.214203)",
        "(-0.080659, 1.531001, -0.220771)",
        "(-0.079953, 1.526894, -0.227138)",
        "(-0.079019, 1.522281, -0.233255)",
        "(-0.078423, 1.519835, -0.236305)",
        "(-0.077412, 1.514926, -0.242181)",
        "(-0.076678, 1.510048, -0.247905)",
        "(-0.076189, 1.505174, -0.253333)",
        "(-0.075910, 1.500354, -0.258441)",
        "(-0.075967, 1.495638, -0.263082)",
        "(-0.075921, 1.493276, -0.265380)",
        "(-0.076035, 1.488560, -0.269681)",
        "(-0.076390, 1.483792, -0.273630)",
        "(-0.076895, 1.478794, -0.277126)",
        "(-0.077650, 1.473764, -0.280254)",
        "(-0.078059, 1.471225, -0.281706)",
        "(-0.078739, 1.465794, -0.284222)",
        "(-0.079037, 1.459865, -0.286388)",
        "(-0.079244, 1.453701, -0.288173)",
        "(-0.079655, 1.447520, -0.289721)",
        "(-0.079860, 1.444404, -0.290468)",
        "(-0.080056, 1.437917, -0.291916)",
        "(-0.080482, 1.431333, -0.292999)",
        "(-0.081087, 1.424682, -0.293814)",
        "(-0.081487, 1.417804, -0.294260)",
        "(-0.081645, 1.414228, -0.294276)",
        "(-0.082005, 1.407022, -0.294146)",
        "(-0.082371, 1.400169, -0.293998)",
        "(-0.082981, 1.393038, -0.293482)",
        "(-0.083361, 1.389702, -0.292986)",
        "(-0.083729, 1.382746, -0.291656)",
        "(-0.084082, 1.375688, -0.289790)",
        "(-0.084925, 1.368608, -0.287630)",
        "(-0.085605, 1.361272, -0.285065)",
        "(-0.085859, 1.353611, -0.282174)",
        "(-0.085903, 1.349730, -0.280676)",
        "(-0.086257, 1.342072, -0.277593)",
        "(-0.086857, 1.334624, -0.274386)",
        "(-0.087610, 1.327410, -0.271200)",
        "(-0.088671, 1.317062, -0.266509)",
        "(-0.089473, 1.310822, -0.263531)",
        "(-0.090146, 1.304892, -0.260457)",
        "(-0.090146, 1.304892, -0.260457)",
        "(-0.090843, 1.299303, -0.257293)",
        "(-0.091705, 1.294317, -0.254120)",
        "(-0.092134, 1.292088, -0.252476)",
        "(-0.092917, 1.287855, -0.248757)",
        "(-0.093668, 1.283856, -0.244385)",
        "(-0.094359, 1.280232, -0.239661)",
        "(-0.095033, 1.277096, -0.234759)",
        "(-0.095405, 1.275728, -0.232218)",
        "(-0.096369, 1.273278, -0.226854)",
        "(-0.097712, 1.271266, -0.221150)",
        "(-0.099082, 1.269728, -0.215436)",
        "(-0.100052, 1.268402, -0.209728)",
        "(-0.100442, 1.267761, -0.206747)",
        "(-0.101195, 1.266560, -0.200688)",
        "(-0.101945, 1.265529, -0.194546)",
        "(-0.102920, 1.264784, -0.188271)",
        "(-0.103928, 1.264136, -0.181780)",
        "(-0.104330, 1.263789, -0.178501)",
        "(-0.105119, 1.263357, -0.172149)",
        "(-0.106072, 1.263474, -0.166015)",
        "(-0.107012, 1.263677, -0.159840)",
        "(-0.107683, 1.263868, -0.153679)",
        "(-0.107986, 1.264003, -0.150676)",
        "(-0.108483, 1.264652, -0.144897)",
        "(-0.108818, 1.265566, -0.139206)",
        "(-0.109160, 1.266751, -0.133510)",
        "(-0.109357, 1.268315, -0.127894)",
        "(-0.109379, 1.269305, -0.125104)",
        "(-0.109422, 1.271713, -0.119572)",
        "(-0.109386, 1.274789, -0.114296)",
        "(-0.109166, 1.278497, -0.109286)",
        "(-0.108597, 1.282673, -0.104539)",
        "(-0.108226, 1.284954, -0.102288)",
        "(-0.107330, 1.290048, -0.098127)",
        "(-0.106263, 1.295645, -0.094257)",
        "(-0.105135, 1.301948, -0.090769)",
        "(-0.104070, 1.308628, -0.087605)",
        "(-0.103488, 1.312041, -0.086121)",
        "(-0.102241, 1.318914, -0.083347)",
        "(-0.101238, 1.326094, -0.080951)",
        "(-0.100230, 1.333426, -0.078888)",
        "(-0.099127, 1.340728, -0.076961)",
        "(-0.098569, 1.344450, -0.076223)",
        "(-0.097596, 1.352089, -0.075113)",
        "(-0.096585, 1.359765, -0.074232)",
        "(-0.095598, 1.367409, -0.073612)",
        "(-0.094696, 1.375214, -0.073304)",
        "(-0.094186, 1.379147, -0.073260)",
        "(-0.093154, 1.387262, -0.073207)",
        "(-0.092419, 1.395045, -0.073365)",
        "(-0.091742, 1.402793, -0.073681)",
        "(-0.091075, 1.410500, -0.074068)",
        "(-0.090777, 1.414376, -0.074310)",
        "(-0.090384, 1.422286, -0.074839)",
        "(-0.090155, 1.430126, -0.075482)",
        "(-0.090336, 1.437820, -0.076218)",
        "(-0.090587, 1.445185, -0.076907)",
        "(-0.090562, 1.448647, -0.077223)",
        "(-0.090441, 1.455226, -0.077900)",
        "(-0.090410, 1.461537, -0.078685)",
        "(-0.090470, 1.467447, -0.079681)",
        "(-0.090529, 1.470325, -0.080282)",
        "(-0.090808, 1.475932, -0.081547)",
        "(-0.091140, 1.481349, -0.082968)",
        "(-0.091440, 1.486422, -0.084532)",
        "(-0.091615, 1.491152, -0.086262)",
        "(-0.091928, 1.495716, -0.088126)",
        "(-0.092207, 1.497954, -0.089171)",
        "(-0.092746, 1.502215, -0.091433)",
        "(-0.093412, 1.509689, -0.096583)",
        "(-0.093412, 1.509689, -0.096583)",
        "(-0.093596, 1.514545, -0.101316)",
        "(-0.093526, 1.517333, -0.104782)",
        "(-0.093526, 1.517333, -0.104782)",
        "(-0.093320, 1.519790, -0.108642)",
        "(-0.093225, 1.521993, -0.112724)",
        "(-0.093107, 1.523795, -0.116999)",
        "(-0.093015, 1.524560, -0.119228)",
        "(-0.092810, 1.525888, -0.123760)",
        "(-0.092575, 1.526799, -0.128297)",
        "(-0.092455, 1.527427, -0.132978)",
        "(-0.092410, 1.527778, -0.137858)",
        "(-0.092347, 1.527838, -0.140355)",
        "(-0.091998, 1.527690, -0.145432)",
        "(-0.091437, 1.527186, -0.150696)",
        "(-0.091030, 1.526460, -0.156128)",
        "(-0.090489, 1.525400, -0.161747)",
        "(-0.090217, 1.524696, -0.164600)",
        "(-0.089575, 1.523032, -0.170469)",
        "(-0.088726, 1.520848, -0.176543)",
        "(-0.087643, 1.518385, -0.182971)",
        "(-0.086435, 1.515484, -0.189802)",
        "(-0.085879, 1.513943, -0.193232)",
        "(-0.084746, 1.510468, -0.200128)",
        "(-0.083597, 1.506733, -0.207037)",
        "(-0.082727, 1.502656, -0.213869)",
        "(-0.081806, 1.498199, -0.220571)",
        "(-0.081252, 1.495719, -0.223776)",
        "(-0.079990, 1.490442, -0.230060)",
        "(-0.078717, 1.485003, -0.236271)",
        "(-0.077490, 1.479330, -0.242255)",
        "(-0.076788, 1.476271, -0.245023)",
        "(-0.075299, 1.469889, -0.250093)",
        "(-0.074159, 1.463422, -0.254568)",
        "(-0.073529, 1.457071, -0.258576)",
        "(-0.072883, 1.450588, -0.262111)",
        "(-0.072492, 1.447304, -0.263724)",
        "(-0.071484, 1.440532, -0.266711)",
        "(-0.070487, 1.433542, -0.269190)",
        "(-0.069691, 1.426395, -0.271202)",
        "(-0.069114, 1.419032, -0.272930)",
        "(-0.068018, 1.410870, -0.274388)",
        "(-0.067380, 1.406815, -0.275001)",
        "(-0.066271, 1.398357, -0.276210)",
        "(-0.065307, 1.389453, -0.277341)",
        "(-0.064303, 1.380111, -0.277857)",
        "(-0.063742, 1.375322, -0.277996)",
        "(-0.062856, 1.365735, -0.278197)",
        "(-0.062323, 1.356250, -0.278027)",
        "(-0.061860, 1.346861, -0.277300)",
        "(-0.061465, 1.337508, -0.275843)",
        "(-0.060974, 1.328096, -0.274024)",
        "(-0.060767, 1.323400, -0.272817)",
        "(-0.060716, 1.314209, -0.270132)",
        "(-0.060973, 1.305259, -0.267016)",
        "(-0.061294, 1.296466, -0.263368)",
        "(-0.061943, 1.287993, -0.259525)",
        "(-0.062372, 1.283909, -0.257608)",
        "(-0.063275, 1.275919, -0.253271)",
        "(-0.063717, 1.267800, -0.248560)",
        "(-0.064513, 1.260390, -0.244235)",
        "(-0.065319, 1.253456, -0.240311)",
        "(-0.065516, 1.250013, -0.238246)",
        "(-0.065938, 1.243168, -0.233188)",
        "(-0.066981, 1.236747, -0.227052)",
        "(-0.068683, 1.231039, -0.220564)",
        "(-0.070488, 1.225998, -0.213988)",
        "(-0.071373, 1.223854, -0.210577)",
        "(-0.073075, 1.219841, -0.203763)",
        "(-0.074805, 1.216548, -0.197059)",
        "(-0.076598, 1.213850, -0.190469)",
        "(-0.077981, 1.211909, -0.183896)",
        "(-0.078570, 1.211043, -0.180511)",
        "(-0.079890, 1.209711, -0.173699)",
        "(-0.082310, 1.208960, -0.160170)",
        "(-0.082310, 1.208960, -0.160170)",
        "(-0.083998, 1.209967, -0.149995)",
        "(-0.083998, 1.209967, -0.149995)",
        "(-0.085067, 1.211484, -0.143292)",
        "(-0.086207, 1.213802, -0.136722)",
        "(-0.087168, 1.216736, -0.130213)",
        "(-0.087963, 1.220147, -0.123642)",
        "(-0.088448, 1.222106, -0.120341)",
        "(-0.089587, 1.226312, -0.113939)",
        "(-0.090766, 1.231203, -0.108102)",
        "(-0.091603, 1.236642, -0.102992)",
        "(-0.092055, 1.242238, -0.098442)",
        "(-0.092053, 1.245245, -0.096553)",
        "(-0.091891, 1.251337, -0.092970)",
        "(-0.091536, 1.257844, -0.089953)",
        "(-0.091051, 1.264737, -0.087605)",
        "(-0.090494, 1.271988, -0.085698)",
        "(-0.090150, 1.275672, -0.084847)",
        "(-0.089300, 1.283058, -0.083280)",
        "(-0.088257, 1.290729, -0.082164)",
        "(-0.087185, 1.298634, -0.081326)",
        "(-0.085922, 1.306640, -0.080558)",
        "(-0.085366, 1.310826, -0.080283)",
        "(-0.084545, 1.319523, -0.079902)",
        "(-0.083737, 1.328416, -0.079631)",
        "(-0.082197, 1.337243, -0.079716)",
        "(-0.081041, 1.346406, -0.079912)",
        "(-0.080418, 1.351031, -0.080051)",
        "(-0.079230, 1.360839, -0.080528)",
        "(-0.078242, 1.370370, -0.081234)",
        "(-0.077210, 1.379912, -0.082079)",
        "(-0.076333, 1.389744, -0.083102)",
        "(-0.076066, 1.394795, -0.083635)",
        "(-0.075704, 1.404868, -0.084709)",
        "(-0.075384, 1.414778, -0.085824)",
        "(-0.075228, 1.424536, -0.086995)",
        "(-0.075582, 1.434090, -0.088296)",
        "(-0.075805, 1.438715, -0.088945)",
        "(-0.076274, 1.447586, -0.090068)",
        "(-0.076509, 1.455888, -0.091139)",
        "(-0.076953, 1.463997, -0.092442)",
        "(-0.078189, 1.471843, -0.093956)",
        "(-0.078956, 1.475512, -0.094612)",
        "(-0.080188, 1.482084, -0.095689)",
        "(-0.081217, 1.487960, -0.096749)",
        "(-0.082386, 1.493511, -0.098327)",
        "(-0.083076, 1.496228, -0.099337)",
        "(-0.084324, 1.501167, -0.101625)",
        "(-0.084800, 1.505230, -0.104215)",
        "(-0.085143, 1.508653, -0.107129)",
        "(-0.085656, 1.511690, -0.110606)",
        "(-0.086364, 1.514315, -0.114592)",
        "(-0.087137, 1.517004, -0.121340)",
        "(-0.087528, 1.517920, -0.126069)",
        "(-0.087620, 1.518095, -0.131069)",
        "(-0.087620, 1.518095, -0.131069)",
        "(-0.087731, 1.517801, -0.136441)",
        "(-0.087714, 1.517440, -0.139273)",
        "(-0.087260, 1.516202, -0.144972)",
        "(-0.086173, 1.514242, -0.150745)",
        "(-0.084783, 1.511711, -0.156658)",
        "(-0.083481, 1.508836, -0.162747)",
        "(-0.082848, 1.507240, -0.165839)",
        "(-0.081468, 1.503751, -0.172113)",
        "(-0.080055, 1.499891, -0.178447)",
        "(-0.078749, 1.495901, -0.184882)",
        "(-0.077704, 1.491848, -0.191396)",
        "(-0.077279, 1.489760, -0.194653)",
        "(-0.076545, 1.485294, -0.200966)",
        "(-0.075878, 1.480423, -0.206853)",
        "(-0.074891, 1.475113, -0.212309)",
        "(-0.073701, 1.469353, -0.217367)",
        "(-0.073139, 1.466394, -0.219799)",
        "(-0.071817, 1.460168, -0.224289)",
        "(-0.070575, 1.453951, -0.228506)",
        "(-0.069448, 1.447752, -0.232199)",
        "(-0.068371, 1.441555, -0.235508)",
        "(-0.067834, 1.438433, -0.236957)",
        "(-0.066614, 1.432132, -0.239802)",
        "(-0.065695, 1.425928, -0.242423)",
        "(-0.064733, 1.419630, -0.244697)",
        "(-0.063739, 1.413085, -0.246303)",
        "(-0.063317, 1.409796, -0.247010)",
        "(-0.062686, 1.403256, -0.248497)",
        "(-0.061914, 1.396478, -0.250076)",
        "(-0.060698, 1.389315, -0.251698)",
        "(-0.059446, 1.381953, -0.253288)",
        "(-0.058946, 1.378260, -0.253994)",
        "(-0.058107, 1.370882, -0.255042)",
        "(-0.057243, 1.363582, -0.255759)",
        "(-0.056319, 1.356401, -0.256324)",
        "(-0.055359, 1.349197, -0.256626)",
        "(-0.054945, 1.345825, -0.256608)",
        "(-0.054466, 1.339603, -0.256231)",
        "(-0.054225, 1.333491, -0.255282)",
        "(-0.054122, 1.327507, -0.253712)",
        "(-0.054069, 1.324497, -0.252658)",
        "(-0.054037, 1.318594, -0.250276)",
        "(-0.054204, 1.312840, -0.247368)",
        "(-0.054577, 1.304427, -0.242101)",
        "(-0.054577, 1.304427, -0.242101)",
        "(-0.055106, 1.299147, -0.238444)",
        "(-0.055512, 1.293924, -0.234773)",
        "(-0.055738, 1.288713, -0.230906)",
        "(-0.056003, 1.283744, -0.227045)",
        "(-0.056625, 1.279265, -0.223128)",
        "(-0.057073, 1.274875, -0.218982)",
        "(-0.057662, 1.268767, -0.212869)",
        "(-0.058060, 1.265002, -0.208944)",
        "(-0.058576, 1.261432, -0.204746)",
        "(-0.058576, 1.261432, -0.204746)",
        "(-0.059155, 1.258073, -0.200297)",
        "(-0.059405, 1.256473, -0.198065)",
        "(-0.059983, 1.253464, -0.193622)",
        "(-0.060487, 1.250565, -0.189076)",
        "(-0.060960, 1.247673, -0.184293)",
        "(-0.061460, 1.244825, -0.179256)",
        "(-0.061796, 1.243545, -0.176684)",
        "(-0.062569, 1.241316, -0.171685)",
        "(-0.063439, 1.239559, -0.166884)",
        "(-0.064216, 1.238112, -0.162262)",
        "(-0.064857, 1.236873, -0.157672)",
        "(-0.065240, 1.236373, -0.155330)",
        "(-0.065958, 1.235625, -0.150590)",
        "(-0.066694, 1.235301, -0.145778)",
        "(-0.067452, 1.235527, -0.141161)",
        "(-0.068153, 1.236384, -0.136705)",
        "(-0.068548, 1.237012, -0.134392)",
        "(-0.069237, 1.238471, -0.129819)",
        "(-0.069925, 1.240724, -0.125399)",
        "(-0.070525, 1.243374, -0.121137)",
        "(-0.070886, 1.246675, -0.117108)",
        "(-0.071141, 1.248605, -0.115218)",
        "(-0.071645, 1.252886, -0.111636)",
        "(-0.072029, 1.257594, -0.108149)",
        "(-0.072354, 1.262532, -0.104630)",
        "(-0.072602, 1.267762, -0.101414)",
        "(-0.072695, 1.270520, -0.100036)",
        "(-0.072823, 1.276189, -0.097461)",
        "(-0.072782, 1.281903, -0.095107)",
        "(-0.072548, 1.287460, -0.092913)",
        "(-0.072292, 1.292997, -0.090819)",
        "(-0.072137, 1.295760, -0.089830)",
        "(-0.071867, 1.301264, -0.087853)",
        "(-0.071480, 1.306669, -0.085944)",
        "(-0.070964, 1.312049, -0.084203)",
        "(-0.070675, 1.317513, -0.082456)",
        "(-0.070510, 1.320221, -0.081602)",
        "(-0.070023, 1.325615, -0.080054)",
        "(-0.069433, 1.331183, -0.078956)",
        "(-0.068802, 1.336881, -0.078267)",
        "(-0.068044, 1.342618, -0.077856)",
        "(-0.067649, 1.345529, -0.077767)",
        "(-0.067022, 1.351571, -0.077687)",
        "(-0.066608, 1.357982, -0.077795)",
        "(-0.066134, 1.363914, -0.077895)",
        "(-0.065742, 1.370045, -0.078215)",
        "(-0.065634, 1.373289, -0.078520)",
        "(-0.065659, 1.380082, -0.079287)",
        "(-0.065727, 1.386902, -0.080218)",
        "(-0.065945, 1.393808, -0.081062)",
        "(-0.066332, 1.400752, -0.082023)",
        "(-0.066622, 1.404325, -0.082583)",
        "(-0.067410, 1.411503, -0.083856)",
        "(-0.068892, 1.425715, -0.086979)",
        "(-0.068892, 1.425715, -0.086979)",
        "(-0.069830, 1.432756, -0.088720)",
        "(-0.070346, 1.436182, -0.089578)",
        "(-0.071477, 1.442891, -0.091272)",
        "(-0.072645, 1.449332, -0.093076)",
        "(-0.073868, 1.455477, -0.095062)",
        "(-0.074431, 1.458405, -0.096172)",
        "(-0.075402, 1.463998, -0.098504)",
        "(-0.076262, 1.469174, -0.100984)",
        "(-0.077201, 1.474078, -0.103647)",
        "(-0.078091, 1.478651, -0.106564)",
        "(-0.078428, 1.480778, -0.108104)",
        "(-0.078972, 1.484846, -0.111231)",
        "(-0.079315, 1.488655, -0.114583)",
        "(-0.079573, 1.492325, -0.118289)",
        "(-0.080075, 1.495992, -0.122213)",
        "(-0.080896, 1.499504, -0.126224)",
        "(-0.081407, 1.501180, -0.128188)",
        "(-0.082549, 1.504291, -0.132074)",
        "(-0.083786, 1.507180, -0.136129)",
        "(-0.084979, 1.509618, -0.140413)",
        "(-0.085850, 1.511559, -0.144807)",
        "(-0.086224, 1.512252, -0.146989)",
        "(-0.086768, 1.513306, -0.151455)",
        "(-0.087227, 1.513933, -0.155993)",
        "(-0.087578, 1.514094, -0.160581)",
        "(-0.087723, 1.513804, -0.165208)",
        "(-0.087680, 1.513485, -0.167618)",
        "(-0.087549, 1.512637, -0.172736)",
        "(-0.087377, 1.511682, -0.178316)",
        "(-0.087090, 1.510548, -0.184254)",
        "(-0.086851, 1.509045, -0.190175)",
        "(-0.086805, 1.508190, -0.193183)",
        "(-0.086701, 1.506380, -0.199536)",
        "(-0.086759, 1.504251, -0.206233)",
        "(-0.086757, 1.501724, -0.212919)",
        "(-0.086656, 1.498412, -0.219754)",
        "(-0.086619, 1.496573, -0.223125)",
        "(-0.086635, 1.492393, -0.229726)",
        "(-0.086547, 1.487394, -0.236182)",
        "(-0.086330, 1.481701, -0.242441)",
        "(-0.086154, 1.475499, -0.248462)",
        "(-0.085963, 1.472172, -0.251405)",
        "(-0.085461, 1.465145, -0.256952)",
        "(-0.084914, 1.457625, -0.262077)",
        "(-0.084603, 1.449813, -0.266767)",
        "(-0.084531, 1.445809, -0.268968)",
        "(-0.084285, 1.437530, -0.273109)",
        "(-0.084174, 1.429027, -0.276934)",
        "(-0.083856, 1.420349, -0.280555)",
        "(-0.083268, 1.411457, -0.283652)",
        "(-0.082660, 1.402349, -0.285971)",
        "(-0.082369, 1.397529, -0.286945)",
        "(-0.082063, 1.388787, -0.288441)",
        "(-0.081803, 1.379927, -0.289255)",
        "(-0.081298, 1.370854, -0.289340)",
        "(-0.081017, 1.361935, -0.288983)",
        "(-0.081126, 1.357618, -0.288685)",
        "(-0.081442, 1.349001, -0.287870)",
        "(-0.081605, 1.340248, -0.286418)",
        "(-0.081862, 1.331472, -0.284338)",
        "(-0.082519, 1.322985, -0.281561)",
        "(-0.083005, 1.318867, -0.279879)",
        "(-0.083842, 1.310488, -0.276325)",
        "(-0.084263, 1.301927, -0.272598)",
        "(-0.084538, 1.293631, -0.268887)",
        "(-0.084712, 1.289657, -0.266956)",
        "(-0.085151, 1.281895, -0.262744)",
        "(-0.085526, 1.274234, -0.258149)",
        "(-0.086223, 1.267030, -0.253317)",
        "(-0.087099, 1.260317, -0.248406)",
        "(-0.087554, 1.257175, -0.245869)",
        "(-0.088411, 1.251206, -0.240489)",
        "(-0.089334, 1.245616, -0.234786)",
        "(-0.090509, 1.240603, -0.228949)",
        "(-0.091809, 1.236097, -0.222731)",
        "(-0.092927, 1.231998, -0.216402)",
        "(-0.093536, 1.230255, -0.213198)",
        "(-0.094673, 1.227145, -0.206718)",
        "(-0.095506, 1.224405, -0.199953)",
        "(-0.096257, 1.222204, -0.193070)",
        "(-0.097209, 1.220636, -0.186216)",
        "(-0.097632, 1.220023, -0.182676)",
        "(-0.098284, 1.219143, -0.175456)",
        "(-0.098977, 1.218925, -0.168241)",
        "(-0.099395, 1.219110, -0.161123)",
        "(-0.099670, 1.219687, -0.153925)",
        "(-0.099678, 1.220116, -0.150345)",
        "(-0.099810, 1.221318, -0.143177)",
        "(-0.100218, 1.223280, -0.136069)",
        "(-0.100327, 1.225639, -0.129116)",
        "(-0.100286, 1.228371, -0.122274)",
        "(-0.100174, 1.229995, -0.118912)",
        "(-0.099965, 1.233652, -0.112073)",
        "(-0.099572, 1.237494, -0.105328)",
        "(-0.099023, 1.241972, -0.098979)",
        "(-0.098573, 1.247330, -0.092945)",
        "(-0.098442, 1.250286, -0.090048)",
        "(-0.098208, 1.256399, -0.084381)",
        "(-0.097921, 1.262826, -0.079199)",
        "(-0.097127, 1.269819, -0.074818)",
        "(-0.096182, 1.277175, -0.070937)",
        "(-0.095662, 1.280884, -0.069190)",
        "(-0.094676, 1.288380, -0.066067)",
        "(-0.093971, 1.296251, -0.063678)",
        "(-0.093002, 1.304121, -0.061675)",
        "(-0.091991, 1.311761, -0.059717)",
        "(-0.091500, 1.315491, -0.058864)",
        "(-0.090448, 1.323158, -0.057710)",
        "(-0.089429, 1.331158, -0.057135)",
        "(-0.087970, 1.339037, -0.056698)",
        "(-0.087081, 1.342917, -0.056549)",
        "(-0.085544, 1.351065, -0.056530)",
        "(-0.084271, 1.359565, -0.057070)",
        "(-0.082323, 1.372922, -0.058927)",
        "(-0.082323, 1.372922, -0.058927)",
        "(-0.080694, 1.381127, -0.060265)",
        "(-0.079157, 1.389317, -0.061635)",
        "(-0.078177, 1.397921, -0.063202)",
        "(-0.077289, 1.415217, -0.066486)",
        "(-0.076995, 1.419420, -0.067371)",
        "(-0.076995, 1.419420, -0.067371)",
        "(-0.076853, 1.427968, -0.069313)",
        "(-0.077492, 1.436508, -0.071232)",
        "(-0.078341, 1.444834, -0.073277)",
        "(-0.079091, 1.452870, -0.075305)",
        "(-0.079415, 1.456867, -0.076413)",
        "(-0.080490, 1.464962, -0.078817)",
        "(-0.081858, 1.472974, -0.081397)",
        "(-0.083207, 1.480559, -0.084124)",
        "(-0.084561, 1.487837, -0.087280)",
        "(-0.085861, 1.494918, -0.090991)",
        "(-0.086524, 1.498366, -0.093042)",
        "(-0.087811, 1.505020, -0.097506)",
        "(-0.089188, 1.511164, -0.102201)",
        "(-0.090551, 1.516830, -0.107291)",
        "(-0.092003, 1.522080, -0.112753)",
        "(-0.092725, 1.524505, -0.115627)",
        "(-0.093886, 1.528860, -0.121651)",
        "(-0.094789, 1.532562, -0.127965)",
        "(-0.095827, 1.535452, -0.134352)",
        "(-0.096928, 1.537786, -0.140810)",
        "(-0.097409, 1.538759, -0.143974)",
        "(-0.097819, 1.540054, -0.150256)",
        "(-0.097810, 1.540649, -0.156811)",
        "(-0.097906, 1.540817, -0.163421)",
        "(-0.097845, 1.540603, -0.170116)",
        "(-0.097623, 1.540209, -0.173476)",
        "(-0.096964, 1.539020, -0.180115)",
        "(-0.096428, 1.537443, -0.186676)",
        "(-0.095994, 1.535555, -0.193340)",
        "(-0.095671, 1.532997, -0.199766)",
        "(-0.095430, 1.531380, -0.202872)",
        "(-0.094887, 1.527709, -0.209154)",
        "(-0.094655, 1.523635, -0.215524)",
        "(-0.094397, 1.519044, -0.221952)",
        "(-0.094096, 1.513643, -0.228462)",
        "(-0.093962, 1.510644, -0.231644)",
        "(-0.093611, 1.504481, -0.238010)",
        "(-0.093198, 1.497947, -0.244118)",
        "(-0.092593, 1.491039, -0.249656)",
        "(-0.092239, 1.487337, -0.252215)",
        "(-0.091711, 1.479772, -0.257142)",
        "(-0.091313, 1.472021, -0.261827)",
        "(-0.090851, 1.464168, -0.266118)",
        "(-0.090629, 1.455956, -0.269840)",
        "(-0.090532, 1.447538, -0.273170)",
        "(-0.090400, 1.443221, -0.274669)",
        "(-0.090324, 1.434392, -0.277399)",
        "(-0.090214, 1.425162, -0.279907)",
        "(-0.090345, 1.415728, -0.281911)",
        "(-0.090601, 1.405851, -0.283527)",
        "(-0.090729, 1.400664, -0.284291)",
        "(-0.090844, 1.390445, -0.285724)",
        "(-0.091080, 1.380635, -0.286637)",
        "(-0.091349, 1.370989, -0.286747)",
        "(-0.091585, 1.366205, -0.286385)",
        "(-0.092192, 1.356653, -0.285100)",
        "(-0.093058, 1.348248, -0.283535)",
        "(-0.094068, 1.340413, -0.281520)",
        "(-0.095052, 1.332478, -0.278978)",
        "(-0.095526, 1.328528, -0.277445)",
        "(-0.096402, 1.320761, -0.273890)",
        "(-0.097256, 1.313231, -0.269842)",
        "(-0.098047, 1.305923, -0.265597)",
        "(-0.098728, 1.298868, -0.261184)",
        "(-0.098945, 1.295374, -0.258863)",
        "(-0.099344, 1.288493, -0.253783)",
        "(-0.099724, 1.281790, -0.248083)",
        "(-0.100027, 1.275321, -0.241834)",
        "(-0.100277, 1.269161, -0.235060)",
        "(-0.100335, 1.263386, -0.227704)",
        "(-0.100309, 1.260711, -0.223785)",
        "(-0.100323, 1.255889, -0.215951)",
        "(-0.100503, 1.252025, -0.208093)",
        "(-0.100337, 1.248683, -0.200069)",
        "(-0.100100, 1.247197, -0.195967)",
        "(-0.099706, 1.244845, -0.187780)",
        "(-0.099453, 1.243342, -0.179623)",
        "(-0.099009, 1.242347, -0.171614)",
        "(-0.098366, 1.241938, -0.163963)",
        "(-0.098024, 1.242073, -0.160377)",
        "(-0.097369, 1.242842, -0.153267)",
        "(-0.097189, 1.244268, -0.145905)",
        "(-0.097601, 1.246408, -0.138272)",
        "(-0.098199, 1.249255, -0.130975)",
        "(-0.098753, 1.252892, -0.124358)",
        "(-0.098895, 1.254930, -0.121347)",
        "(-0.098922, 1.259363, -0.115699)",
        "(-0.098821, 1.264340, -0.110507)",
        "(-0.098537, 1.269657, -0.105903)",
        "(-0.098029, 1.275174, -0.101588)",
        "(-0.097667, 1.278018, -0.099563)",
        "(-0.096762, 1.283992, -0.095844)",
        "(-0.095763, 1.290426, -0.092609)",
        "(-0.094700, 1.297058, -0.089598)",
        "(-0.094204, 1.300455, -0.088083)",
        "(-0.093178, 1.307363, -0.085126)",
        "(-0.092247, 1.314580, -0.082298)",
        "(-0.091433, 1.322128, -0.079607)",
        "(-0.090694, 1.329792, -0.077057)",
        "(-0.089971, 1.337559, -0.074527)",
        "(-0.089641, 1.341492, -0.073318)",
        "(-0.088991, 1.349620, -0.071177)",
        "(-0.088446, 1.358029, -0.069380)",
        "(-0.087738, 1.366575, -0.068012)",
        "(-0.087313, 1.370867, -0.067526)",
        "(-0.086404, 1.379514, -0.066876)",
        "(-0.085690, 1.388234, -0.066486)",
        "(-0.085126, 1.396983, -0.066497)",
        "(-0.084725, 1.405679, -0.066903)",
        "(-0.084272, 1.414085, -0.067551)",
        "(-0.084145, 1.418213, -0.067969)",
        "(-0.084110, 1.426350, -0.068871)",
        "(-0.084001, 1.434082, -0.070015)",
        "(-0.084124, 1.441621, -0.071560)",
        "(-0.084273, 1.445343, -0.072497)",
        "(-0.084635, 1.452501, -0.074569)",
        "(-0.084922, 1.459386, -0.076989)",
        "(-0.085159, 1.466105, -0.079918)",
        "(-0.085467, 1.472173, -0.082906)",
        "(-0.085712, 1.475135, -0.084500)",
        "(-0.086359, 1.481085, -0.088106)",
        "(-0.086953, 1.486979, -0.092240)",
        "(-0.087475, 1.492639, -0.096703)",
        "(-0.088093, 1.498149, -0.101442)",
        "(-0.088459, 1.500834, -0.104002)",
        "(-0.089253, 1.506141, -0.109447)",
        "(-0.090036, 1.511167, -0.115257)",
        "(-0.090900, 1.515802, -0.121393)",
        "(-0.091608, 1.520017, -0.127899)",
        "(-0.091855, 1.521939, -0.131285)",
        "(-0.092382, 1.525537, -0.138240)",
        "(-0.093046, 1.528708, -0.145487)",
        "(-0.093617, 1.531622, -0.152892)",
        "(-0.094005, 1.534228, -0.160448)",
        "(-0.094098, 1.536414, -0.168176)",
        "(-0.094152, 1.537358, -0.172036)",
        "(-0.094112, 1.538880, -0.179771)",
        "(-0.093773, 1.539629, -0.187571)",
        "(-0.093216, 1.539710, -0.195525)",
        "(-0.092599, 1.539269, -0.203718)",
        "(-0.092222, 1.538761, -0.207866)",
        "(-0.091471, 1.537171, -0.216135)",
        "(-0.090762, 1.534885, -0.224504)",
        "(-0.089962, 1.531898, -0.232922)",
        "(-0.089168, 1.528224, -0.241405)",
        "(-0.088747, 1.526017, -0.245628)",
        "(-0.087712, 1.521072, -0.253967)",
        "(-0.086739, 1.515413, -0.262150)",
        "(-0.085813, 1.509052, -0.270103)",
        "(-0.084775, 1.501943, -0.277451)",
        "(-0.084153, 1.498065, -0.280876)",
        "(-0.082957, 1.489945, -0.287371)",
        "(-0.082163, 1.481498, -0.292981)",
        "(-0.081318, 1.472579, -0.297542)",
        "(-0.080396, 1.463235, -0.301366)",
        "(-0.080070, 1.458515, -0.302962)",
        "(-0.079620, 1.449098, -0.305710)",
        "(-0.079086, 1.439482, -0.307919)",
        "(-0.078546, 1.429621, -0.309611)",
        "(-0.078386, 1.424722, -0.310224)",
        "(-0.078654, 1.415204, -0.311262)",
        "(-0.079481, 1.406010, -0.312011)",
        "(-0.080066, 1.396768, -0.312229)",
        "(-0.080290, 1.387488, -0.312324)",
        "(-0.080459, 1.383006, -0.312145)",
        "(-0.080799, 1.374235, -0.311706)",
        "(-0.080959, 1.365571, -0.310877)",
        "(-0.080855, 1.356948, -0.309862)",
        "(-0.080891, 1.348697, -0.308464)",
        "(-0.080937, 1.340510, -0.306464)",
        "(-0.080901, 1.336403, -0.305221)",
        "(-0.080723, 1.328251, -0.302367)",
        "(-0.080493, 1.320343, -0.298964)",
        "(-0.080369, 1.312601, -0.294863)",
        "(-0.080353, 1.308770, -0.292560)",
        "(-0.080268, 1.301300, -0.287905)",
        "(-0.080328, 1.294353, -0.283326)",
        "(-0.080507, 1.287745, -0.278576)",
        "(-0.080756, 1.281319, -0.273077)",
        "(-0.080991, 1.275002, -0.266973)",
        "(-0.081167, 1.271779, -0.263392)",
        "(-0.081219, 1.265955, -0.256828)",
        "(-0.081563, 1.260576, -0.249859)",
        "(-0.081937, 1.255496, -0.242497)",
        "(-0.082326, 1.250655, -0.234567)",
        "(-0.082757, 1.248451, -0.230409)",
        "(-0.083917, 1.244487, -0.221902)",
        "(-0.084951, 1.241123, -0.213415)",
        "(-0.085507, 1.238091, -0.204870)",
        "(-0.085661, 1.236639, -0.200492)",
        "(-0.085824, 1.234094, -0.191331)",
        "(-0.086328, 1.232277, -0.182499)",
        "(-0.086940, 1.231135, -0.173872)",
        "(-0.087158, 1.230284, -0.165235)",
        "(-0.087177, 1.230060, -0.161001)",
        "(-0.087500, 1.230342, -0.152911)",
        "(-0.087809, 1.231439, -0.145086)",
        "(-0.088016, 1.233123, -0.137306)",
        "(-0.088001, 1.235311, -0.129786)",
        "(-0.088098, 1.238374, -0.122769)",
        "(-0.088240, 1.240300, -0.119402)",
        "(-0.088463, 1.244514, -0.112741)",
        "(-0.088565, 1.249220, -0.106217)",
        "(-0.088321, 1.254369, -0.100082)",
        "(-0.087918, 1.260259, -0.094469)",
        "(-0.087811, 1.263537, -0.091930)",
        "(-0.087497, 1.270321, -0.087088)",
        "(-0.086906, 1.277306, -0.082466)",
        "(-0.086084, 1.284587, -0.078282)",
        "(-0.085206, 1.292376, -0.074497)",
        "(-0.084786, 1.296491, -0.072862)",
        "(-0.083984, 1.305041, -0.069978)",
        "(-0.082994, 1.313832, -0.067567)",
        "(-0.081954, 1.322873, -0.065593)",
        "(-0.081578, 1.327587, -0.064820)",
        "(-0.080995, 1.337175, -0.063531)",
        "(-0.080306, 1.346482, -0.062194)",
        "(-0.079683, 1.355625, -0.060753)",
        "(-0.079761, 1.365162, -0.059735)",
        "(-0.079883, 1.369926, -0.059365)",
        "(-0.079930, 1.379175, -0.058701)",
        "(-0.079847, 1.388116, -0.058141)",
        "(-0.080196, 1.397158, -0.057922)",
        "(-0.080864, 1.406374, -0.058101)",
        "(-0.081167, 1.410922, -0.058186)",
        "(-0.081587, 1.419815, -0.058329)",
        "(-0.081965, 1.428744, -0.058711)",
        "(-0.082558, 1.437839, -0.059264)",
        "(-0.083626, 1.446968, -0.059890)",
        "(-0.084255, 1.451479, -0.060153)",
        "(-0.085398, 1.460373, -0.060767)",
        "(-0.086196, 1.469055, -0.061571)",
        "(-0.086485, 1.477353, -0.062610)",
        "(-0.086640, 1.485417, -0.063906)",
        "(-0.086923, 1.497029, -0.066727)",
        "(-0.086786, 1.504119, -0.069092)",
        "(-0.086529, 1.510726, -0.072041)",
        "(-0.086529, 1.510726, -0.072041)",
        "(-0.086346, 1.520352, -0.077998)",
        "(-0.086305, 1.526250, -0.082762)",
        "(-0.086305, 1.526250, -0.082762)",
        "(-0.086433, 1.531639, -0.088190)",
        "(-0.086624, 1.536495, -0.094419)",
        "(-0.086989, 1.542406, -0.104558)",
        "(-0.086989, 1.542406, -0.104558)",
        "(-0.087426, 1.545740, -0.112065)",
        "(-0.087790, 1.548373, -0.119981)",
        "(-0.087804, 1.550099, -0.128200)",
        "(-0.087723, 1.551060, -0.136721)",
        "(-0.087621, 1.551173, -0.141139)",
        "(-0.086969, 1.550805, -0.150193)",
        "(-0.085809, 1.549547, -0.159545)",
        "(-0.084599, 1.547597, -0.169132)",
        "(-0.083452, 1.545069, -0.178737)",
        "(-0.082740, 1.543491, -0.183474)",
        "(-0.081106, 1.539871, -0.193007)",
        "(-0.078477, 1.531069, -0.211624)",
        "(-0.078477, 1.531069, -0.211624)",
        "(-0.077174, 1.525877, -0.220575)",
        "(-0.076545, 1.523039, -0.224927)",
        "(-0.075394, 1.516942, -0.233260)",
        "(-0.074284, 1.510424, -0.241008)",
        "(-0.073099, 1.503407, -0.248230)",
        "(-0.071983, 1.496033, -0.254834)",
        "(-0.071421, 1.492210, -0.257903)",
        "(-0.070051, 1.484214, -0.263492)",
        "(-0.068574, 1.475788, -0.268392)",
        "(-0.067342, 1.467267, -0.272837)",
        "(-0.066197, 1.458520, -0.276763)",
        "(-0.065023, 1.449547, -0.280095)",
        "(-0.064544, 1.445069, -0.281608)",
        "(-0.063698, 1.436302, -0.284396)",
        "(-0.062916, 1.427539, -0.286658)",
        "(-0.062196, 1.418596, -0.288574)",
        "(-0.061574, 1.409815, -0.290112)",
        "(-0.061244, 1.405440, -0.290775)",
        "(-0.060753, 1.396898, -0.291851)",
        "(-0.060526, 1.388516, -0.292436)",
        "(-0.060522, 1.380218, -0.292500)",
        "(-0.060730, 1.372081, -0.292047)",
        "(-0.060842, 1.368034, -0.291660)",
        "(-0.060925, 1.359850, -0.290556)",
        "(-0.060968, 1.351678, -0.288654)",
        "(-0.061229, 1.343754, -0.286259)",
        "(-0.061431, 1.339906, -0.284767)",
        "(-0.061762, 1.332230, -0.281767)",
        "(-0.062126, 1.324711, -0.278530)",
        "(-0.062513, 1.317423, -0.275012)",
        "(-0.063190, 1.310495, -0.270974)",
        "(-0.063806, 1.303645, -0.266518)",
        "(-0.064153, 1.300340, -0.264020)",
        "(-0.064896, 1.294018, -0.258857)",
        "(-0.065750, 1.288041, -0.253283)",
        "(-0.066674, 1.282505, -0.247215)",
        "(-0.067183, 1.279982, -0.243960)",
        "(-0.068108, 1.275135, -0.237164)",
        "(-0.068937, 1.270932, -0.230156)",
        "(-0.069749, 1.267703, -0.223249)",
        "(-0.070468, 1.265427, -0.216223)",
        "(-0.070780, 1.264683, -0.212557)",
        "(-0.071223, 1.263795, -0.205240)",
        "(-0.071644, 1.264123, -0.198014)",
        "(-0.071980, 1.265387, -0.190534)",
        "(-0.072229, 1.267203, -0.182708)",
        "(-0.072337, 1.269551, -0.174348)",
        "(-0.072404, 1.270937, -0.170401)",
        "(-0.072640, 1.274232, -0.162795)",
        "(-0.072830, 1.278216, -0.155757)",
        "(-0.073012, 1.282741, -0.149057)",
        "(-0.073033, 1.287583, -0.142549)",
        "(-0.072965, 1.290091, -0.139364)",
        "(-0.072552, 1.295221, -0.133334)",
        "(-0.072062, 1.300713, -0.127625)",
        "(-0.071477, 1.306543, -0.122461)",
        "(-0.071093, 1.309463, -0.120058)",
        "(-0.070226, 1.315418, -0.115461)",
        "(-0.069186, 1.321642, -0.111330)",
        "(-0.068078, 1.328219, -0.107642)",
        "(-0.067035, 1.335269, -0.104243)",
        "(-0.066556, 1.338989, -0.102634)",
        "(-0.065716, 1.346696, -0.099574)",
        "(-0.064920, 1.354568, -0.096590)",
        "(-0.064157, 1.362648, -0.093866)",
        "(-0.063491, 1.371166, -0.091599)",
        "(-0.063211, 1.375598, -0.090625)",
        "(-0.062590, 1.384375, -0.088520)",
        "(-0.061929, 1.393115, -0.086301)",
        "(-0.061717, 1.402238, -0.084423)",
        "(-0.061698, 1.411668, -0.082958)",
        "(-0.061627, 1.425637, -0.080650)",
        "(-0.061627, 1.425637, -0.080650)",
        "(-0.061599, 1.434849, -0.079139)",
        "(-0.061825, 1.444174, -0.077829)",
        "(-0.062417, 1.453566, -0.076749)",
        "(-0.062767, 1.458258, -0.076256)",
        "(-0.063324, 1.467633, -0.075413)",
        "(-0.064013, 1.477055, -0.074844)",
        "(-0.065014, 1.486598, -0.074764)",
        "(-0.066181, 1.496097, -0.075021)",
        "(-0.066841, 1.500795, -0.075216)",
        "(-0.068201, 1.509967, -0.075744)",
        "(-0.069563, 1.518930, -0.076579)",
        "(-0.071203, 1.527730, -0.077887)",
        "(-0.073039, 1.536247, -0.079704)",
        "(-0.074889, 1.544479, -0.082015)",
        "(-0.075846, 1.548455, -0.083393)",
        "(-0.077626, 1.555998, -0.086502)",
        "(-0.079440, 1.562838, -0.090178)",
        "(-0.081391, 1.569111, -0.094609)",
        "(-0.082357, 1.572010, -0.097109)",
        "(-0.084053, 1.577340, -0.102510)",
        "(-0.085501, 1.581805, -0.108364)",
        "(-0.086826, 1.585630, -0.114641)",
        "(-0.088233, 1.588846, -0.121540)",
        "(-0.089494, 1.591355, -0.128998)",
        "(-0.089994, 1.592260, -0.132828)",
        "(-0.090876, 1.593469, -0.140570)",
        "(-0.091876, 1.594087, -0.148563)",
        "(-0.092803, 1.594096, -0.156744)",
        "(-0.093665, 1.593539, -0.165021)",
        "(-0.094120, 1.592986, -0.169137)",
        "(-0.094797, 1.591397, -0.177293)",
        "(-0.095152, 1.589126, -0.185346)",
        "(-0.095347, 1.586197, -0.193261)",
        "(-0.095336, 1.584515, -0.197161)",
        "(-0.095267, 1.580859, -0.204816)",
        "(-0.095057, 1.576630, -0.212141)",
        "(-0.094748, 1.571554, -0.219491)",
        "(-0.094558, 1.566368, -0.226582)",
        "(-0.094491, 1.563626, -0.230073)",
        "(-0.094198, 1.557665, -0.236903)",
        "(-0.093708, 1.550849, -0.243603)",
        "(-0.093225, 1.543472, -0.250157)",
        "(-0.092535, 1.535633, -0.256317)",
        "(-0.092116, 1.531464, -0.259226)",
        "(-0.091497, 1.522798, -0.264971)",
        "(-0.091106, 1.513805, -0.270229)",
        "(-0.090604, 1.504321, -0.274639)",
        "(-0.089963, 1.494244, -0.278519)",
        "(-0.089620, 1.489057, -0.280393)",
        "(-0.089066, 1.478707, -0.283712)",
        "(-0.088264, 1.467820, -0.286366)",
        "(-0.087633, 1.456563, -0.288632)",
        "(-0.087256, 1.445467, -0.290764)",
        "(-0.087032, 1.439889, -0.291704)",
        "(-0.086505, 1.428516, -0.293219)",
        "(-0.085967, 1.416954, -0.294165)",
        "(-0.085383, 1.405374, -0.294752)",
        "(-0.084532, 1.393486, -0.294995)",
        "(-0.084158, 1.387444, -0.294994)",
        "(-0.083556, 1.375736, -0.294929)",
        "(-0.083148, 1.364517, -0.294349)",
        "(-0.082683, 1.353440, -0.293085)",
        "(-0.082061, 1.342452, -0.291168)",
        "(-0.081714, 1.337072, -0.290067)",
        "(-0.081059, 1.326880, -0.287501)",
        "(-0.080500, 1.317196, -0.284600)",
        "(-0.079818, 1.307851, -0.281204)",
        "(-0.079115, 1.298874, -0.277408)",
        "(-0.078679, 1.290641, -0.273308)",
        "(-0.078572, 1.286754, -0.271216)",
        "(-0.078379, 1.279224, -0.266802)",
        "(-0.078253, 1.272130, -0.261970)",
        "(-0.078305, 1.262243, -0.254074)",
        "(-0.078305, 1.262243, -0.254074)",
        "(-0.078534, 1.255926, -0.248228)",
        "(-0.078496, 1.249679, -0.241899)",
        "(-0.078280, 1.243715, -0.235120)",
        "(-0.078283, 1.238345, -0.227933)",
        "(-0.078382, 1.235938, -0.224168)",
        "(-0.078553, 1.231466, -0.216564)",
        "(-0.078716, 1.227647, -0.208987)",
        "(-0.078953, 1.224290, -0.201460)",
        "(-0.079220, 1.221486, -0.193796)",
        "(-0.079395, 1.220224, -0.189896)",
        "(-0.079809, 1.218081, -0.182023)",
        "(-0.080233, 1.216433, -0.174054)",
        "(-0.080570, 1.215327, -0.165995)",
        "(-0.080846, 1.214993, -0.158112)",
        "(-0.080989, 1.215476, -0.150528)",
        "(-0.081031, 1.216118, -0.146825)",
        "(-0.081158, 1.218135, -0.139585)",
        "(-0.081294, 1.221188, -0.132631)",
        "(-0.081330, 1.225295, -0.125973)",
        "(-0.081150, 1.230347, -0.119551)",
        "(-0.081051, 1.233298, -0.116371)",
        "(-0.080847, 1.239911, -0.110130)",
        "(-0.080628, 1.247525, -0.104231)",
        "(-0.080267, 1.256068, -0.098774)",
        "(-0.079648, 1.265592, -0.093787)",
        "(-0.079226, 1.271058, -0.091350)",
        "(-0.078580, 1.281466, -0.087087)",
        "(-0.078214, 1.292776, -0.083199)",
        "(-0.077970, 1.304828, -0.079971)",
        "(-0.077805, 1.311072, -0.078631)",
        "(-0.077289, 1.323710, -0.076052)",
        "(-0.076862, 1.336542, -0.073919)",
        "(-0.077070, 1.349806, -0.072517)",
        "(-0.077640, 1.363434, -0.071754)",
        "(-0.078402, 1.377115, -0.071453)",
        "(-0.078746, 1.383919, -0.071440)",
        "(-0.079261, 1.397324, -0.071641)",
        "(-0.079768, 1.410441, -0.072341)",
        "(-0.080649, 1.423372, -0.073625)",
        "(-0.081966, 1.436040, -0.075485)",
        "(-0.082758, 1.442207, -0.076651)",
        "(-0.084299, 1.454019, -0.079173)",
        "(-0.085464, 1.464910, -0.081942)",
        "(-0.086584, 1.474916, -0.085227)",
        "(-0.087337, 1.479635, -0.087151)",
        "(-0.089010, 1.488528, -0.091427)",
        "(-0.090697, 1.496382, -0.096102)",
        "(-0.092083, 1.503116, -0.101224)",
        "(-0.093173, 1.508846, -0.106965)",
        "(-0.093590, 1.511275, -0.110079)",
        "(-0.094118, 1.515358, -0.116555)",
        "(-0.094329, 1.518536, -0.123288)",
        "(-0.094377, 1.521023, -0.130382)",
        "(-0.094347, 1.522761, -0.137778)",
        "(-0.094481, 1.523762, -0.145453)",
        "(-0.094500, 1.523992, -0.149464)",
        "(-0.094420, 1.523947, -0.157671)",
        "(-0.094228, 1.523123, -0.166125)",
        "(-0.093761, 1.521439, -0.174794)",
        "(-0.093405, 1.520351, -0.179170)",
        "(-0.092628, 1.517491, -0.188064)",
        "(-0.091788, 1.513993, -0.197092)",
        "(-0.090832, 1.509768, -0.206152)",
        "(-0.089678, 1.504957, -0.215122)",
        "(-0.089081, 1.502120, -0.219405)",
        "(-0.087824, 1.496111, -0.227745)",
        "(-0.086927, 1.489936, -0.235886)",
        "(-0.086240, 1.483459, -0.243648)",
        "(-0.085385, 1.476528, -0.250670)",
        "(-0.084860, 1.472918, -0.253945)",
        "(-0.083762, 1.465433, -0.260021)",
        "(-0.082717, 1.457864, -0.265910)",
        "(-0.080017, 1.442034, -0.276365)",
        "(-0.079323, 1.437876, -0.278419)",
        "(-0.078053, 1.429335, -0.281948)",
        "(-0.078053, 1.429335, -0.281948)",
        "(-0.076958, 1.420582, -0.284960)",
        "(-0.075818, 1.411525, -0.287315)",
        "(-0.074430, 1.401919, -0.289018)",
        "(-0.073721, 1.397006, -0.289649)",
        "(-0.072455, 1.387068, -0.290535)",
        "(-0.071171, 1.377115, -0.291145)",
        "(-0.069952, 1.367134, -0.291335)",
        "(-0.069034, 1.357260, -0.291043)",
        "(-0.068717, 1.352355, -0.290721)",
        "(-0.067982, 1.342444, -0.289732)",
        "(-0.067362, 1.332687, -0.288153)",
        "(-0.066911, 1.322997, -0.285478)",
        "(-0.066472, 1.314095, -0.281917)",
        "(-0.066289, 1.309697, -0.279832)",
        "(-0.066162, 1.301220, -0.275471)",
        "(-0.066092, 1.292942, -0.270739)",
        "(-0.066128, 1.284752, -0.265366)",
        "(-0.066692, 1.277138, -0.259669)",
        "(-0.067170, 1.273688, -0.256819)",
        "(-0.068246, 1.267251, -0.250928)",
        "(-0.069471, 1.261472, -0.244683)",
        "(-0.070713, 1.256319, -0.238157)",
        "(-0.071956, 1.251879, -0.231689)",
        "(-0.072536, 1.249911, -0.228407)",
        "(-0.073538, 1.246230, -0.221430)",
        "(-0.074320, 1.242890, -0.213791)",
        "(-0.075074, 1.240204, -0.205471)",
        "(-0.075867, 1.238137, -0.196837)",
        "(-0.076195, 1.237428, -0.192439)",
        "(-0.076661, 1.236421, -0.183617)",
        "(-0.076829, 1.236117, -0.174727)",
        "(-0.076894, 1.236801, -0.166055)",
        "(-0.077027, 1.238903, -0.157976)",
        "(-0.077163, 1.242192, -0.150172)",
        "(-0.077125, 1.244133, -0.146290)",
        "(-0.076792, 1.248293, -0.138580)",
        "(-0.076232, 1.253104, -0.131248)",
        "(-0.075502, 1.258623, -0.124368)",
        "(-0.074429, 1.264606, -0.117835)",
        "(-0.073754, 1.267728, -0.114667)",
        "(-0.072419, 1.274456, -0.108409)",
        "(-0.071054, 1.281830, -0.102567)",
        "(-0.069806, 1.289928, -0.097078)",
        "(-0.069283, 1.294269, -0.094472)",
        "(-0.068087, 1.303071, -0.089472)",
        "(-0.066734, 1.312440, -0.085175)",
        "(-0.065534, 1.322323, -0.081324)",
        "(-0.064489, 1.332412, -0.077666)",
        "(-0.063306, 1.347799, -0.072749)",
        "(-0.062744, 1.358268, -0.070118)",
        "(-0.062298, 1.368843, -0.068045)",
        "(-0.062103, 1.379478, -0.066295)",
        "(-0.062103, 1.379478, -0.066295)",
        "(-0.062009, 1.384748, -0.065508)",
        "(-0.061888, 1.395163, -0.064107)",
        "(-0.061806, 1.405485, -0.063131)",
        "(-0.061896, 1.415741, -0.062728)",
        "(-0.062217, 1.425845, -0.062461)",
        "(-0.062473, 1.430762, -0.062442)",
        "(-0.062955, 1.440276, -0.062567)",
        "(-0.063553, 1.449466, -0.062921)",
        "(-0.064038, 1.458283, -0.063689)",
        "(-0.064699, 1.466737, -0.064761)",
        "(-0.065112, 1.470829, -0.065411)",
        "(-0.065914, 1.478819, -0.067002)",
        "(-0.066719, 1.486370, -0.069240)",
        "(-0.067621, 1.493567, -0.071867)",
        "(-0.068879, 1.500382, -0.075071)",
        "(-0.069578, 1.503558, -0.076945)",
        "(-0.071036, 1.509447, -0.081101)",
        "(-0.072366, 1.514653, -0.085995)",
        "(-0.073501, 1.519154, -0.091587)",
        "(-0.074512, 1.522880, -0.098021)",
        "(-0.075452, 1.525879, -0.105099)",
        "(-0.075721, 1.527026, -0.109046)",
        "(-0.075914, 1.528714, -0.116497)",
        "(-0.075851, 1.529671, -0.124491)",
        "(-0.075630, 1.529881, -0.132974)",
        "(-0.075379, 1.529731, -0.137400)",
        "(-0.074720, 1.528904, -0.146280)",
        "(-0.073842, 1.527146, -0.155283)",
        "(-0.072918, 1.524736, -0.164555)",
        "(-0.071857, 1.521993, -0.174145)",
        "(-0.071342, 1.520456, -0.178991)",
        "(-0.070384, 1.517054, -0.188475)",
        "(-0.069399, 1.513152, -0.197611)",
        "(-0.068600, 1.508777, -0.206424)",
        "(-0.067714, 1.503911, -0.215057)",
        "(-0.066748, 1.498665, -0.223457)",
        "(-0.066248, 1.495885, -0.227506)",
        "(-0.065092, 1.490126, -0.235351)",
        "(-0.063739, 1.483876, -0.242651)",
        "(-0.062441, 1.477289, -0.249540)",
        "(-0.061985, 1.474036, -0.252825)",
        "(-0.061304, 1.467461, -0.259022)",
        "(-0.060509, 1.460367, -0.264391)",
        "(-0.059416, 1.452720, -0.268765)",
        "(-0.058506, 1.444844, -0.272275)",
        "(-0.058288, 1.440857, -0.273819)",
        "(-0.057855, 1.432774, -0.276709)",
        "(-0.057514, 1.424249, -0.278991)",
        "(-0.057126, 1.415195, -0.280622)",
        "(-0.056815, 1.405900, -0.281862)",
        "(-0.056477, 1.396477, -0.282981)",
        "(-0.056127, 1.382110, -0.284003)",
        "(-0.056039, 1.372324, -0.284249)",
        "(-0.056039, 1.372324, -0.284249)",
        "(-0.055717, 1.357416, -0.283559)",
        "(-0.055717, 1.357416, -0.283559)",
        "(-0.055443, 1.347337, -0.282303)",
        "(-0.055171, 1.337294, -0.280604)",
        "(-0.055092, 1.327573, -0.278318)",
        "(-0.055290, 1.318297, -0.275448)",
        "(-0.055534, 1.313917, -0.273679)",
        "(-0.055943, 1.305220, -0.269981)",
        "(-0.056288, 1.296877, -0.265722)",
        "(-0.056732, 1.288873, -0.261341)",
        "(-0.057325, 1.281309, -0.256754)",
        "(-0.057644, 1.277618, -0.254349)",
        "(-0.058192, 1.270461, -0.249098)",
        "(-0.058684, 1.263511, -0.243630)",
        "(-0.059076, 1.256825, -0.237984)",
        "(-0.059722, 1.250872, -0.231954)",
        "(-0.060046, 1.248139, -0.228749)",
        "(-0.060641, 1.243025, -0.222075)",
        "(-0.061322, 1.238773, -0.215082)",
        "(-0.062200, 1.235716, -0.208068)",
        "(-0.063195, 1.233750, -0.200992)",
        "(-0.063807, 1.232401, -0.193676)",
        "(-0.064035, 1.232056, -0.189891)",
        "(-0.064491, 1.231938, -0.182050)",
        "(-0.064828, 1.232438, -0.173733)",
        "(-0.065165, 1.233513, -0.164990)",
        "(-0.065604, 1.235148, -0.156052)",
        "(-0.065872, 1.236198, -0.151579)",
        "(-0.066421, 1.238875, -0.142723)",
        "(-0.066909, 1.242772, -0.133920)",
        "(-0.067332, 1.247313, -0.125779)",
        "(-0.067527, 1.252365, -0.118118)",
        "(-0.067545, 1.255220, -0.114385)",
        "(-0.067595, 1.261670, -0.107281)",
        "(-0.067523, 1.268920, -0.100669)",
        "(-0.067329, 1.276930, -0.094608)",
        "(-0.067310, 1.281341, -0.091822)",
        "(-0.067332, 1.290646, -0.086707)",
        "(-0.067086, 1.300436, -0.082228)",
        "(-0.066615, 1.310730, -0.078270)",
        "(-0.065936, 1.321426, -0.074946)",
        "(-0.065333, 1.332480, -0.072146)",
        "(-0.065025, 1.338100, -0.070915)",
        "(-0.064442, 1.349478, -0.068747)",
        "(-0.064007, 1.361095, -0.067020)",
        "(-0.063458, 1.372587, -0.065584)",
        "(-0.062988, 1.383994, -0.064352)",
        "(-0.063121, 1.389853, -0.064059)",
        "(-0.063601, 1.401592, -0.063743)",
        "(-0.063833, 1.412932, -0.063688)",
        "(-0.064247, 1.424173, -0.063965)",
        "(-0.064652, 1.429840, -0.064313)",
        "(-0.065584, 1.440962, -0.065230)",
        "(-0.066500, 1.451555, -0.066478)",
        "(-0.067566, 1.461848, -0.068300)",
        "(-0.069480, 1.476832, -0.072333)",
        "(-0.070823, 1.486381, -0.075924)",
        "(-0.070823, 1.486381, -0.075924)",
        "(-0.072429, 1.495487, -0.080149)",
        "(-0.074298, 1.503976, -0.084787)",
        "(-0.076279, 1.511749, -0.090154)",
        "(-0.077184, 1.515376, -0.093099)",
        "(-0.078899, 1.522030, -0.099577)",
        "(-0.080427, 1.528064, -0.106592)",
        "(-0.081639, 1.533055, -0.114267)",
        "(-0.082502, 1.537214, -0.122297)",
        "(-0.082893, 1.539019, -0.126430)",
        "(-0.083508, 1.541867, -0.135051)",
        "(-0.083987, 1.543857, -0.143993)",
        "(-0.084061, 1.544899, -0.153180)",
        "(-0.083781, 1.545099, -0.162591)",
        "(-0.083647, 1.544851, -0.167382)",
        "(-0.083467, 1.543869, -0.177051)",
        "(-0.083159, 1.542126, -0.186673)",
        "(-0.082432, 1.539258, -0.196081)",
        "(-0.081522, 1.535592, -0.205330)",
        "(-0.081032, 1.533340, -0.209804)",
        "(-0.080045, 1.528717, -0.218621)",
        "(-0.079044, 1.523385, -0.227022)",
        "(-0.077905, 1.517300, -0.235027)",
        "(-0.076636, 1.510576, -0.242712)",
        "(-0.075412, 1.503425, -0.250008)",
        "(-0.074911, 1.499677, -0.253503)",
        "(-0.073928, 1.491911, -0.260135)",
        "(-0.073027, 1.483645, -0.265798)",
        "(-0.072012, 1.474807, -0.270608)",
        "(-0.071417, 1.470167, -0.272774)",
        "(-0.070473, 1.460805, -0.276883)",
        "(-0.069789, 1.451537, -0.280489)",
        "(-0.069079, 1.442062, -0.283294)",
        "(-0.068211, 1.432078, -0.285265)",
        "(-0.067605, 1.421861, -0.286858)",
        "(-0.067443, 1.417240, -0.287416)",
        "(-0.067167, 1.407996, -0.288288)",
        "(-0.066968, 1.398471, -0.288507)",
        "(-0.066702, 1.388605, -0.288020)",
        "(-0.066519, 1.378818, -0.286894)",
        "(-0.066492, 1.374033, -0.286026)",
        "(-0.066413, 1.364525, -0.283900)",
        "(-0.066201, 1.355085, -0.281449)",
        "(-0.066134, 1.346021, -0.278632)",
        "(-0.066255, 1.337141, -0.275401)",
        "(-0.066261, 1.332647, -0.273608)",
        "(-0.066342, 1.323714, -0.269677)",
        "(-0.066670, 1.315142, -0.265142)",
        "(-0.066955, 1.306581, -0.260163)",
        "(-0.067089, 1.302296, -0.257461)",
        "(-0.067358, 1.293862, -0.252015)",
        "(-0.067716, 1.286008, -0.246695)",
        "(-0.068141, 1.278632, -0.241034)",
        "(-0.068522, 1.271493, -0.234429)",
        "(-0.068711, 1.268107, -0.230951)",
        "(-0.069303, 1.262175, -0.224205)",
        "(-0.070363, 1.253049, -0.209875)",
        "(-0.070363, 1.253049, -0.209875)",
        "(-0.070603, 1.248055, -0.198183)",
        "(-0.070809, 1.246216, -0.190651)",
        "(-0.070809, 1.246216, -0.190651)",
        "(-0.070890, 1.245278, -0.183285)",
        "(-0.070778, 1.245188, -0.175727)",
        "(-0.070698, 1.245973, -0.168292)",
        "(-0.070698, 1.247635, -0.161075)",
        "(-0.070619, 1.248810, -0.157465)",
        "(-0.070278, 1.251192, -0.150140)",
        "(-0.069754, 1.253947, -0.142967)",
        "(-0.069105, 1.257245, -0.136124)",
        "(-0.068765, 1.259151, -0.132786)",
        "(-0.068150, 1.263267, -0.126002)",
        "(-0.067488, 1.267863, -0.119347)",
        "(-0.066957, 1.273311, -0.113097)",
        "(-0.066317, 1.279627, -0.107274)",
        "(-0.066001, 1.283145, -0.104538)",
        "(-0.065416, 1.290715, -0.099228)",
        "(-0.064975, 1.298999, -0.094181)",
        "(-0.064603, 1.307896, -0.089479)",
        "(-0.064358, 1.317413, -0.085208)",
        "(-0.064279, 1.322429, -0.083223)",
        "(-0.063853, 1.332604, -0.079474)",
        "(-0.063180, 1.343048, -0.076053)",
        "(-0.062333, 1.353812, -0.073139)",
        "(-0.061637, 1.365168, -0.070975)",
        "(-0.061354, 1.370991, -0.070168)",
        "(-0.060749, 1.382684, -0.068812)",
        "(-0.060240, 1.394421, -0.067873)",
        "(-0.059802, 1.406086, -0.067552)",
        "(-0.059660, 1.417790, -0.067810)",
        "(-0.059669, 1.423549, -0.068103)",
        "(-0.059920, 1.434872, -0.069001)",
        "(-0.060388, 1.445848, -0.070384)",
        "(-0.060812, 1.456213, -0.072215)",
        "(-0.061094, 1.465936, -0.074648)",
        "(-0.061347, 1.470657, -0.076140)",
        "(-0.062191, 1.479940, -0.079652)",
        "(-0.063106, 1.488593, -0.083791)",
        "(-0.063877, 1.496502, -0.088675)",
        "(-0.064568, 1.503361, -0.094022)",
        "(-0.064824, 1.506603, -0.097075)",
        "(-0.065551, 1.512871, -0.103759)",
        "(-0.066597, 1.518585, -0.111033)",
        "(-0.067514, 1.523463, -0.118659)",
        "(-0.068439, 1.527428, -0.126637)",
        "(-0.068941, 1.529086, -0.130804)",
        "(-0.070200, 1.531847, -0.139122)",
        "(-0.071474, 1.533463, -0.147359)",
        "(-0.072225, 1.533845, -0.155574)",
        "(-0.072791, 1.533245, -0.163899)",
        "(-0.073116, 1.532595, -0.168156)",
        "(-0.073975, 1.530824, -0.176676)",
        "(-0.074771, 1.528365, -0.185314)",
        "(-0.075259, 1.525317, -0.194149)",
        "(-0.076115, 1.521923, -0.203251)",
        "(-0.076743, 1.520082, -0.207820)",
        "(-0.078032, 1.515867, -0.216602)",
        "(-0.079034, 1.510690, -0.225063)",
        "(-0.079892, 1.504702, -0.233357)",
        "(-0.081336, 1.494729, -0.245659)",
        "(-0.082082, 1.487110, -0.253341)",
        "(-0.082082, 1.487110, -0.253341)",
        "(-0.082455, 1.478558, -0.260347)",
        "(-0.082518, 1.469311, -0.266998)",
        "(-0.082971, 1.459903, -0.273513)",
        "(-0.083254, 1.455127, -0.276539)",
        "(-0.083425, 1.445182, -0.281923)",
        "(-0.083353, 1.434861, -0.286306)",
        "(-0.083625, 1.424525, -0.289800)",
        "(-0.084036, 1.414074, -0.292690)",
        "(-0.084191, 1.408814, -0.293893)",
        "(-0.084201, 1.398186, -0.295867)",
        "(-0.084231, 1.387494, -0.297111)",
        "(-0.084399, 1.376841, -0.297622)",
        "(-0.084349, 1.365964, -0.297297)",
        "(-0.084163, 1.360411, -0.296899)",
        "(-0.083655, 1.349095, -0.295632)",
        "(-0.083505, 1.338193, -0.293925)",
        "(-0.084030, 1.327845, -0.291612)",
        "(-0.084677, 1.317720, -0.288244)",
        "(-0.084853, 1.312673, -0.286224)",
        "(-0.085113, 1.302874, -0.281947)",
        "(-0.085458, 1.293618, -0.277354)",
        "(-0.085780, 1.284979, -0.272257)",
        "(-0.086041, 1.276935, -0.266755)",
        "(-0.086087, 1.273107, -0.263827)",
        "(-0.086071, 1.265594, -0.257668)",
        "(-0.086035, 1.258810, -0.251269)",
        "(-0.086078, 1.252851, -0.244741)",
        "(-0.086013, 1.247378, -0.237871)",
        "(-0.085900, 1.244728, -0.234256)",
        "(-0.085537, 1.239415, -0.226557)",
        "(-0.085165, 1.234349, -0.218471)",
        "(-0.085009, 1.229968, -0.210393)",
        "(-0.084888, 1.226023, -0.202461)",
        "(-0.084760, 1.224197, -0.198378)",
        "(-0.084457, 1.220947, -0.189940)",
        "(-0.084341, 1.218709, -0.181437)",
        "(-0.084560, 1.217770, -0.173060)",
        "(-0.084657, 1.217754, -0.164699)",
        "(-0.084563, 1.217990, -0.160455)",
        "(-0.084280, 1.219715, -0.151861)",
        "(-0.084282, 1.222718, -0.143804)",
        "(-0.084441, 1.227003, -0.135700)",
        "(-0.084303, 1.232313, -0.127525)",
        "(-0.084082, 1.235388, -0.123458)",
        "(-0.083585, 1.242306, -0.115573)",
        "(-0.083061, 1.250580, -0.108106)",
        "(-0.082374, 1.259982, -0.101122)",
        "(-0.081535, 1.270491, -0.094588)",
        "(-0.081117, 1.276258, -0.091499)",
        "(-0.080203, 1.288499, -0.085782)",
        "(-0.079139, 1.301815, -0.080801)",
        "(-0.078013, 1.315957, -0.076372)",
        "(-0.077123, 1.330831, -0.072379)",
        "(-0.076877, 1.338618, -0.070699)",
        "(-0.076585, 1.354378, -0.067860)",
        "(-0.076466, 1.370321, -0.065651)",
        "(-0.076883, 1.386539, -0.064157)",
        "(-0.077793, 1.402571, -0.063281)",
        "(-0.078252, 1.410335, -0.063077)",
        "(-0.080944, 1.440232, -0.063635)",
        "(-0.082908, 1.454308, -0.064724)",
        "(-0.082908, 1.454308, -0.064724)",
        "(-0.085151, 1.467662, -0.066343)",
        "(-0.086249, 1.473968, -0.067446)",
        "(-0.088574, 1.485957, -0.069874)",
        "(-0.090738, 1.496854, -0.072757)",
        "(-0.092341, 1.506618, -0.076346)",
        "(-0.093851, 1.515402, -0.080732)",
        "(-0.094617, 1.519466, -0.083190)",
        "(-0.095894, 1.526523, -0.088897)",
        "(-0.096784, 1.532760, -0.095167)",
        "(-0.097259, 1.537806, -0.102168)",
        "(-0.097648, 1.542091, -0.109897)",
        "(-0.097827, 1.543886, -0.114066)",
        "(-0.098004, 1.546849, -0.122804)",
        "(-0.098069, 1.548856, -0.132039)",
        "(-0.098143, 1.549881, -0.141630)",
        "(-0.098036, 1.549979, -0.151541)",
        "(-0.097985, 1.549668, -0.156608)",
        "(-0.097840, 1.548446, -0.166770)",
        "(-0.097482, 1.546411, -0.176895)",
        "(-0.096740, 1.543693, -0.187070)",
        "(-0.095543, 1.540254, -0.197272)",
        "(-0.094757, 1.538197, -0.202358)",
        "(-0.093122, 1.533635, -0.212496)",
        "(-0.091623, 1.528338, -0.222349)",
        "(-0.090215, 1.522394, -0.231744)",
        "(-0.088913, 1.515572, -0.240324)",
        "(-0.088279, 1.511892, -0.244267)",
        "(-0.086826, 1.504014, -0.251711)",
        "(-0.085320, 1.495360, -0.258633)",
        "(-0.083930, 1.486184, -0.264975)",
        "(-0.082314, 1.476261, -0.270645)",
        "(-0.081479, 1.471001, -0.273216)",
        "(-0.079861, 1.460075, -0.278072)",
        "(-0.078233, 1.448787, -0.282296)",
        "(-0.076538, 1.437116, -0.285870)",
        "(-0.074658, 1.425035, -0.288928)",
        "(-0.073779, 1.418924, -0.290234)",
        "(-0.072220, 1.406820, -0.292514)",
        "(-0.070800, 1.394653, -0.294230)",
        "(-0.069595, 1.382196, -0.295093)",
        "(-0.068500, 1.370276, -0.295118)",
        "(-0.068164, 1.364340, -0.294800)",
        "(-0.067603, 1.352340, -0.293761)",
        "(-0.066965, 1.340299, -0.292199)",
        "(-0.066533, 1.328595, -0.289875)",
        "(-0.066182, 1.317162, -0.286749)",
        "(-0.066072, 1.311548, -0.284887)",
        "(-0.066007, 1.300661, -0.280846)",
        "(-0.066029, 1.290290, -0.276400)",
        "(-0.066117, 1.280355, -0.271102)",
        "(-0.066442, 1.270871, -0.264671)",
        "(-0.066555, 1.266181, -0.261138)",
        "(-0.066785, 1.257166, -0.254311)",
        "(-0.067266, 1.249220, -0.247832)",
        "(-0.067992, 1.242327, -0.241123)",
        "(-0.068664, 1.235953, -0.233978)",
        "(-0.068962, 1.232991, -0.230240)",
        "(-0.069481, 1.227650, -0.222749)",
        "(-0.069868, 1.223209, -0.215225)",
        "(-0.070052, 1.219559, -0.207652)",
        "(-0.069999, 1.216640, -0.200203)",
        "(-0.069881, 1.215459, -0.196544)",
        "(-0.069114, 1.212036, -0.181804)",
        "(-0.068434, 1.211193, -0.174277)",
        "(-0.068434, 1.211193, -0.174277)",
        "(-0.067747, 1.211217, -0.166700)",
        "(-0.067412, 1.211570, -0.162915)",
        "(-0.066866, 1.212910, -0.155386)",
        "(-0.066540, 1.215270, -0.147834)",
        "(-0.066273, 1.218421, -0.140285)",
        "(-0.065944, 1.222337, -0.132856)",
        "(-0.065801, 1.224668, -0.129259)",
        "(-0.065472, 1.229941, -0.122442)",
        "(-0.065152, 1.236151, -0.116085)",
        "(-0.064852, 1.243091, -0.110006)",
        "(-0.064440, 1.250594, -0.104252)",
        "(-0.064236, 1.254639, -0.101524)",
        "(-0.063804, 1.263149, -0.096298)",
        "(-0.063362, 1.272331, -0.091490)",
        "(-0.062895, 1.282413, -0.087338)",
        "(-0.062106, 1.292813, -0.083577)",
        "(-0.061593, 1.298333, -0.082146)",
        "(-0.060570, 1.309726, -0.079697)",
        "(-0.059424, 1.321528, -0.077627)",
        "(-0.058318, 1.333760, -0.075907)",
        "(-0.057531, 1.346541, -0.074510)",
        "(-0.057321, 1.353089, -0.073819)",
        "(-0.057310, 1.366501, -0.072578)",
        "(-0.057731, 1.380408, -0.071846)",
        "(-0.058432, 1.394520, -0.071390)",
        "(-0.059287, 1.408604, -0.071115)",
        "(-0.059689, 1.415623, -0.071134)",
        "(-0.060538, 1.430791, -0.070914)",
        "(-0.061613, 1.446349, -0.070929)",
        "(-0.062860, 1.460845, -0.072016)",
        "(-0.064136, 1.474097, -0.074451)",
        "(-0.064854, 1.480281, -0.076130)",
        "(-0.066159, 1.492000, -0.080184)",
        "(-0.067456, 1.502930, -0.085336)",
        "(-0.068787, 1.512783, -0.091381)",
        "(-0.069668, 1.521543, -0.098136)",
        "(-0.070095, 1.525635, -0.102309)",
        "(-0.070807, 1.532273, -0.110491)",
        "(-0.070896, 1.537466, -0.119767)",
        "(-0.070350, 1.541309, -0.130246)",
        "(-0.069340, 1.543687, -0.141818)",
        "(-0.068657, 1.544244, -0.147982)",
        "(-0.067363, 1.544235, -0.160659)",
        "(-0.065989, 1.542658, -0.173940)",
        "(-0.064300, 1.539468, -0.187769)",
        "(-0.062466, 1.534727, -0.201845)",
        "(-0.061563, 1.531719, -0.208944)",
        "(-0.059687, 1.524888, -0.223132)",
        "(-0.057876, 1.516942, -0.237173)",
        "(-0.056272, 1.507940, -0.250781)",
        "(-0.055048, 1.498028, -0.263721)",
        "(-0.054646, 1.492744, -0.269797)",
        "(-0.053893, 1.481663, -0.281212)",
        "(-0.053119, 1.469673, -0.291254)",
        "(-0.052418, 1.456964, -0.299780)",
        "(-0.052018, 1.443812, -0.306962)",
        "(-0.051878, 1.437119, -0.310021)",
        "(-0.051548, 1.423430, -0.315271)",
        "(-0.050983, 1.409269, -0.319122)",
        "(-0.050472, 1.395180, -0.321507)",
        "(-0.049981, 1.381224, -0.322603)",
        "(-0.049695, 1.374217, -0.322722)",
        "(-0.049220, 1.360297, -0.322444)",
        "(-0.049141, 1.347032, -0.321151)",
        "(-0.049146, 1.334245, -0.318511)",
        "(-0.048706, 1.321494, -0.314300)",
        "(-0.048467, 1.315185, -0.311683)",
        "(-0.048356, 1.303123, -0.306051)",
        "(-0.048270, 1.291719, -0.299568)",
        "(-0.047929, 1.280621, -0.291732)",
        "(-0.047625, 1.270130, -0.282823)",
        "(-0.047515, 1.265277, -0.278053)",
        "(-0.047514, 1.256227, -0.268131)",
        "(-0.047329, 1.247771, -0.257565)",
        "(-0.046758, 1.239714, -0.246344)",
        "(-0.046142, 1.232660, -0.234689)",
        "(-0.045934, 1.229635, -0.228761)",
        "(-0.045627, 1.224554, -0.216716)",
        "(-0.045368, 1.221019, -0.204642)",
        "(-0.045086, 1.218902, -0.192630)",
        "(-0.044868, 1.218055, -0.180760)",
        "(-0.044803, 1.218667, -0.174978)",
        "(-0.044574, 1.219855, -0.163628)",
        "(-0.044250, 1.222693, -0.152896)",
        "(-0.044212, 1.227080, -0.142508)",
        "(-0.044112, 1.232796, -0.132639)",
        "(-0.044075, 1.236124, -0.127914)",
        "(-0.044044, 1.244002, -0.118981)",
        "(-0.043951, 1.252906, -0.110473)",
        "(-0.043888, 1.262781, -0.102587)",
        "(-0.043859, 1.273692, -0.095605)",
        "(-0.043817, 1.279505, -0.092379)",
        "(-0.043797, 1.291548, -0.086402)",
        "(-0.043849, 1.304168, -0.081205)",
        "(-0.043809, 1.317186, -0.076795)",
        "(-0.043595, 1.330367, -0.073122)",
        "(-0.043445, 1.337084, -0.071601)",
        "(-0.043167, 1.350596, -0.069064)",
        "(-0.042968, 1.364637, -0.067238)",
        "(-0.043129, 1.377838, -0.066048)",
        "(-0.043520, 1.390866, -0.065364)",
        "(-0.043661, 1.397302, -0.065096)",
        "(-0.043935, 1.410136, -0.064900)",
        "(-0.044595, 1.423129, -0.065462)",
        "(-0.045787, 1.436079, -0.066788)",
        "(-0.046729, 1.448162, -0.068264)",
        "(-0.047102, 1.453810, -0.069072)",
        "(-0.047991, 1.464869, -0.071288)",
        "(-0.049220, 1.475614, -0.074501)",
        "(-0.050537, 1.485805, -0.078526)",
        "(-0.051519, 1.495237, -0.082994)",
        "(-0.051933, 1.499668, -0.085427)",
        "(-0.052953, 1.508276, -0.090974)",
        "(-0.054198, 1.516446, -0.097493)",
        "(-0.055590, 1.524040, -0.104678)",
        "(-0.057037, 1.530928, -0.112431)",
        "(-0.057774, 1.534084, -0.116593)",
        "(-0.059102, 1.539829, -0.125412)",
        "(-0.060348, 1.544719, -0.134670)",
        "(-0.061383, 1.548678, -0.144402)",
        "(-0.062095, 1.551676, -0.154469)",
        "(-0.062409, 1.552795, -0.159600)",
        "(-0.063054, 1.554479, -0.170053)",
        "(-0.063556, 1.555361, -0.180790)",
        "(-0.063694, 1.555252, -0.191732)",
        "(-0.063683, 1.554103, -0.202759)",
        "(-0.063571, 1.553071, -0.208174)",
        "(-0.062921, 1.550327, -0.218846)",
        "(-0.061909, 1.546682, -0.229382)",
        "(-0.060856, 1.542227, -0.239537)",
        "(-0.059724, 1.536723, -0.249068)",
        "(-0.059193, 1.533564, -0.253569)",
        "(-0.058114, 1.526815, -0.262363)",
        "(-0.056474, 1.511365, -0.277810)",
        "(-0.056474, 1.511365, -0.277810)",
        "(-0.054958, 1.497548, -0.287017)",
        "(-0.053700, 1.487534, -0.292310)",
        "(-0.052337, 1.476785, -0.296977)",
        "(-0.052337, 1.476785, -0.296977)",
        "(-0.050895, 1.465579, -0.300935)",
        "(-0.049275, 1.453793, -0.303987)",
        "(-0.048358, 1.447691, -0.305250)",
        "(-0.046493, 1.435356, -0.307488)",
        "(-0.044784, 1.422926, -0.308860)",
        "(-0.043317, 1.410470, -0.309415)",
        "(-0.042139, 1.397915, -0.309191)",
        "(-0.041658, 1.391658, -0.308890)",
        "(-0.040903, 1.379274, -0.307984)",
        "(-0.040069, 1.366856, -0.306173)",
        "(-0.038921, 1.354020, -0.303174)",
        "(-0.037757, 1.341129, -0.299272)",
        "(-0.037342, 1.334940, -0.297043)",
        "(-0.036917, 1.323195, -0.292234)",
        "(-0.036703, 1.311945, -0.287219)",
        "(-0.036431, 1.301194, -0.281548)",
        "(-0.035974, 1.291039, -0.275006)",
        "(-0.035745, 1.286205, -0.271512)",
        "(-0.035388, 1.277225, -0.263989)",
        "(-0.035018, 1.268921, -0.255641)",
        "(-0.034351, 1.261010, -0.246191)",
        "(-0.033676, 1.253396, -0.235355)",
        "(-0.033481, 1.250150, -0.230092)",
        "(-0.033088, 1.244836, -0.220169)",
        "(-0.032939, 1.240784, -0.210125)",
        "(-0.032652, 1.237498, -0.199650)",
        "(-0.032211, 1.235246, -0.189406)",
        "(-0.032051, 1.234748, -0.184553)",
        "(-0.031779, 1.234736, -0.175086)",
        "(-0.031463, 1.235430, -0.165326)",
        "(-0.031008, 1.236758, -0.155407)",
        "(-0.030801, 1.239333, -0.145967)",
        "(-0.030777, 1.241137, -0.141460)",
        "(-0.030769, 1.245152, -0.132510)",
        "(-0.030840, 1.249831, -0.123629)",
        "(-0.030923, 1.255237, -0.115188)",
        "(-0.031170, 1.261918, -0.107521)",
        "(-0.031330, 1.265595, -0.103847)",
        "(-0.031646, 1.273394, -0.096545)",
        "(-0.032036, 1.282007, -0.089483)",
        "(-0.032440, 1.291575, -0.082997)",
        "(-0.032932, 1.302070, -0.077061)",
        "(-0.033197, 1.307636, -0.074320)",
        "(-0.033667, 1.319125, -0.069311)",
        "(-0.033917, 1.331031, -0.064910)",
        "(-0.034001, 1.343249, -0.061077)",
        "(-0.034303, 1.356017, -0.057933)",
        "(-0.034523, 1.362620, -0.056708)",
        "(-0.034986, 1.375961, -0.054569)",
        "(-0.035298, 1.389390, -0.052741)",
        "(-0.035506, 1.402823, -0.051381)",
        "(-0.035980, 1.416537, -0.050971)",
        "(-0.036331, 1.423526, -0.051169)",
        "(-0.038538, 1.451718, -0.053888)",
        "(-0.040035, 1.465626, -0.056124)",
        "(-0.040035, 1.465626, -0.056124)",
        "(-0.043054, 1.485943, -0.060660)",
        "(-0.045206, 1.498802, -0.064539)",
        "(-0.047353, 1.511069, -0.069154)",
        "(-0.047353, 1.511069, -0.069154)",
        "(-0.050119, 1.522593, -0.075007)",
        "(-0.053055, 1.533248, -0.081556)",
        "(-0.054317, 1.537892, -0.085081)",
        "(-0.056610, 1.546565, -0.092466)",
        "(-0.059046, 1.554226, -0.100879)",
        "(-0.061259, 1.560860, -0.110207)",
        "(-0.062877, 1.565995, -0.120388)",
        "(-0.063434, 1.567964, -0.125726)",
        "(-0.064266, 1.570905, -0.136618)",
        "(-0.064892, 1.572549, -0.147910)",
        "(-0.065431, 1.572963, -0.159613)",
        "(-0.065639, 1.571985, -0.171367)",
        "(-0.065528, 1.570902, -0.177197)",
        "(-0.065021, 1.567936, -0.188774)",
        "(-0.064184, 1.563896, -0.200316)",
        "(-0.063190, 1.558734, -0.211479)",
        "(-0.062013, 1.552648, -0.221987)",
        "(-0.061334, 1.549301, -0.227037)",
        "(-0.059826, 1.541966, -0.236823)",
        "(-0.058388, 1.534030, -0.245930)",
        "(-0.057029, 1.525300, -0.254106)",
        "(-0.055674, 1.515787, -0.261473)",
        "(-0.055004, 1.510751, -0.264896)",
        "(-0.053680, 1.500242, -0.271127)",
        "(-0.052383, 1.488649, -0.276687)",
        "(-0.051385, 1.477478, -0.281217)",
        "(-0.050223, 1.465797, -0.285115)",
        "(-0.049494, 1.459637, -0.286686)",
        "(-0.047970, 1.446982, -0.289289)",
        "(-0.046543, 1.434072, -0.291163)",
        "(-0.045311, 1.421272, -0.292206)",
        "(-0.044224, 1.408699, -0.292645)",
        "(-0.043786, 1.402544, -0.292640)",
        "(-0.042978, 1.390691, -0.292288)",
        "(-0.042189, 1.379226, -0.291294)",
        "(-0.041359, 1.367887, -0.289384)",
        "(-0.040692, 1.356913, -0.286814)",
        "(-0.040408, 1.351648, -0.285269)",
        "(-0.039823, 1.341307, -0.281802)",
        "(-0.039349, 1.331260, -0.277693)",
        "(-0.039070, 1.321821, -0.272835)",
        "(-0.039029, 1.313080, -0.267858)",
        "(-0.039060, 1.308944, -0.265314)",
        "(-0.039008, 1.300990, -0.260085)",
        "(-0.039005, 1.293531, -0.254586)",
        "(-0.038885, 1.286446, -0.248629)",
        "(-0.038684, 1.279620, -0.242099)",
        "(-0.038657, 1.276437, -0.238614)",
        "(-0.038782, 1.270448, -0.231560)",
        "(-0.038988, 1.264957, -0.224271)",
        "(-0.039152, 1.260195, -0.216526)",
        "(-0.039288, 1.255999, -0.208093)",
        "(-0.039313, 1.254074, -0.203615)",
        "(-0.039430, 1.250658, -0.194422)",
        "(-0.039655, 1.247973, -0.185082)",
        "(-0.039969, 1.246094, -0.175724)",
        "(-0.040278, 1.245161, -0.166413)",
        "(-0.040396, 1.245016, -0.161887)",
        "(-0.040776, 1.245390, -0.152970)",
        "(-0.041716, 1.248292, -0.135012)",
        "(-0.041716, 1.248292, -0.135012)",
        "(-0.041922, 1.250578, -0.126275)",
        "(-0.042059, 1.252146, -0.122157)",
        "(-0.042287, 1.255838, -0.114193)",
        "(-0.042278, 1.260477, -0.106460)",
        "(-0.042166, 1.266177, -0.098855)",
        "(-0.041965, 1.273425, -0.091780)",
        "(-0.041865, 1.277873, -0.088600)",
        "(-0.041638, 1.300586, -0.078160)",
        "(-0.041826, 1.314136, -0.073886)",
        "(-0.041826, 1.314136, -0.073886)",
        "(-0.042176, 1.336398, -0.068529)",
        "(-0.042394, 1.352074, -0.065909)",
        "(-0.042394, 1.352074, -0.065909)",
        "(-0.042952, 1.368388, -0.063829)",
        "(-0.044115, 1.385055, -0.062274)",
        "(-0.045624, 1.401723, -0.061455)",
        "(-0.046524, 1.409946, -0.061281)",
        "(-0.048507, 1.426040, -0.061250)",
        "(-0.051057, 1.441797, -0.062013)",
        "(-0.053812, 1.456697, -0.063481)",
        "(-0.056434, 1.470538, -0.065531)",
        "(-0.057787, 1.477018, -0.066787)",
        "(-0.060278, 1.489123, -0.069751)",
        "(-0.062698, 1.500068, -0.073339)",
        "(-0.064825, 1.509773, -0.077721)",
        "(-0.066462, 1.518100, -0.082928)",
        "(-0.067080, 1.521509, -0.085665)",
        "(-0.068112, 1.527721, -0.091614)",
        "(-0.068933, 1.532881, -0.098349)",
        "(-0.070188, 1.537138, -0.105890)",
        "(-0.071694, 1.540285, -0.114175)",
        "(-0.072437, 1.541571, -0.118729)",
        "(-0.074120, 1.543996, -0.128514)",
        "(-0.075999, 1.546045, -0.138845)",
        "(-0.077864, 1.547271, -0.149081)",
        "(-0.079755, 1.547855, -0.159014)",
        "(-0.080647, 1.547798, -0.164017)",
        "(-0.082303, 1.547306, -0.174114)",
        "(-0.083840, 1.546007, -0.184341)",
        "(-0.085170, 1.543924, -0.194575)",
        "(-0.086323, 1.541209, -0.204926)",
        "(-0.086818, 1.539584, -0.210125)",
        "(-0.087733, 1.535703, -0.220395)",
        "(-0.088616, 1.530959, -0.230569)",
        "(-0.089496, 1.525470, -0.240567)",
        "(-0.090204, 1.519010, -0.250231)",
        "(-0.090536, 1.515342, -0.254831)",
        "(-0.091318, 1.507470, -0.263671)",
        "(-0.092034, 1.498741, -0.271934)",
        "(-0.092387, 1.488922, -0.279496)",
        "(-0.092382, 1.478157, -0.286083)",
        "(-0.092211, 1.472457, -0.289047)",
        "(-0.091757, 1.460871, -0.294669)",
        "(-0.091288, 1.449031, -0.299584)",
        "(-0.091017, 1.437137, -0.303409)",
        "(-0.090845, 1.425229, -0.306165)",
        "(-0.090726, 1.419246, -0.307198)",
        "(-0.090691, 1.407521, -0.308909)",
        "(-0.090680, 1.396048, -0.310226)",
        "(-0.090586, 1.384700, -0.310607)",
        "(-0.090394, 1.373220, -0.309942)",
        "(-0.090187, 1.367419, -0.309005)",
        "(-0.089705, 1.355783, -0.306855)",
        "(-0.089179, 1.344240, -0.304206)",
        "(-0.088783, 1.333172, -0.300570)",
        "(-0.088171, 1.322235, -0.295771)",
        "(-0.087798, 1.316843, -0.292869)",
        "(-0.087202, 1.306334, -0.286546)",
        "(-0.086908, 1.296620, -0.279272)",
        "(-0.086546, 1.287239, -0.271239)",
        "(-0.085982, 1.278274, -0.262134)",
        "(-0.085694, 1.274105, -0.257366)",
        "(-0.085065, 1.266340, -0.247856)",
        "(-0.084336, 1.259436, -0.237979)",
        "(-0.083496, 1.253377, -0.227450)",
        "(-0.082408, 1.247965, -0.216308)",
        "(-0.081836, 1.245833, -0.210441)",
        "(-0.080912, 1.242589, -0.198832)",
        "(-0.080121, 1.241006, -0.186941)",
        "(-0.079058, 1.240403, -0.174487)",
        "(-0.078137, 1.241392, -0.162628)",
        "(-0.077813, 1.242371, -0.156965)",
        "(-0.077146, 1.245058, -0.145817)",
        "(-0.076201, 1.248271, -0.134773)",
        "(-0.075140, 1.252203, -0.124422)",
        "(-0.074214, 1.257324, -0.114972)",
        "(-0.073856, 1.260327, -0.110462)",
        "(-0.073097, 1.266950, -0.101398)",
        "(-0.072410, 1.273964, -0.093531)",
        "(-0.071940, 1.282228, -0.086328)",
        "(-0.071618, 1.291912, -0.080059)",
        "(-0.071501, 1.297118, -0.077152)",
        "(-0.071108, 1.308064, -0.071925)",
        "(-0.070436, 1.319358, -0.067192)",
        "(-0.069654, 1.331264, -0.063489)",
        "(-0.068720, 1.343881, -0.060908)",
        "(-0.068301, 1.350352, -0.059915)",
        "(-0.067460, 1.363418, -0.058439)",
        "(-0.066626, 1.376661, -0.057486)",
        "(-0.066025, 1.390249, -0.057315)",
        "(-0.065560, 1.403935, -0.057896)",
        "(-0.065434, 1.410842, -0.058459)",
        "(-0.065527, 1.424666, -0.060104)",
        "(-0.065957, 1.438378, -0.062580)",
        "(-0.066437, 1.451565, -0.065636)",
        "(-0.067274, 1.464308, -0.069332)",
        "(-0.067806, 1.470412, -0.071516)",
        "(-0.070272, 1.493173, -0.082036)",
        "(-0.070272, 1.493173, -0.082036)",
        "(-0.071909, 1.503439, -0.088256)",
        "(-0.073787, 1.512707, -0.094970)",
        "(-0.074637, 1.516867, -0.098537)",
        "(-0.076356, 1.524622, -0.105969)",
        "(-0.078228, 1.531280, -0.114078)",
        "(-0.079857, 1.536914, -0.122524)",
        "(-0.081465, 1.542957, -0.135678)",
        "(-0.082325, 1.545804, -0.144943)",
        "(-0.083192, 1.547741, -0.154443)",
        "(-0.083925, 1.548683, -0.164048)",
        "(-0.083925, 1.548683, -0.164048)",
        "(-0.084462, 1.548610, -0.173796)",
        "(-0.084705, 1.548305, -0.178678)",
        "(-0.085060, 1.546782, -0.188391)",
        "(-0.085249, 1.544417, -0.197949)",
        "(-0.085122, 1.540898, -0.207417)",
        "(-0.084673, 1.536704, -0.216827)",
        "(-0.084367, 1.534114, -0.221530)",
        "(-0.083953, 1.528512, -0.230890)",
        "(-0.083482, 1.522046, -0.239871)",
        "(-0.082576, 1.514799, -0.248331)",
        "(-0.081378, 1.506532, -0.256489)",
        "(-0.080873, 1.502261, -0.260592)",
        "(-0.080125, 1.493292, -0.268353)",
        "(-0.079426, 1.483672, -0.275374)",
        "(-0.078761, 1.473163, -0.281588)",
        "(-0.078290, 1.462154, -0.286950)",
        "(-0.077996, 1.456531, -0.289364)",
        "(-0.077317, 1.444785, -0.293465)",
        "(-0.076820, 1.432699, -0.296815)",
        "(-0.076045, 1.414434, -0.300748)",
        "(-0.076045, 1.414434, -0.300748)",
        "(-0.075335, 1.402350, -0.302582)",
        "(-0.074501, 1.390200, -0.303643)",
        "(-0.073760, 1.378231, -0.303883)",
        "(-0.073433, 1.366649, -0.303086)",
        "(-0.073181, 1.355237, -0.301349)",
        "(-0.073031, 1.349595, -0.300328)",
        "(-0.072769, 1.338678, -0.297999)",
        "(-0.072536, 1.327959, -0.294911)",
        "(-0.072172, 1.316973, -0.290258)",
        "(-0.071872, 1.307114, -0.285264)",
        "(-0.071846, 1.302536, -0.282632)",
        "(-0.071843, 1.293497, -0.276977)",
        "(-0.071703, 1.284449, -0.270544)",
        "(-0.071593, 1.275746, -0.263243)",
        "(-0.071590, 1.267550, -0.255235)",
        "(-0.071605, 1.263745, -0.251001)",
        "(-0.071652, 1.256583, -0.242477)",
        "(-0.071690, 1.249976, -0.233682)",
        "(-0.071653, 1.243853, -0.224579)",
        "(-0.071252, 1.238257, -0.215093)",
        "(-0.071038, 1.235789, -0.210252)",
        "(-0.070705, 1.231780, -0.200275)",
        "(-0.070304, 1.228566, -0.189761)",
        "(-0.069554, 1.226053, -0.178854)",
        "(-0.068733, 1.224826, -0.168063)",
        "(-0.068379, 1.224973, -0.162708)",
        "(-0.067547, 1.225621, -0.151771)",
        "(-0.066344, 1.227351, -0.140648)",
        "(-0.065287, 1.230587, -0.129897)",
        "(-0.064355, 1.235394, -0.119516)",
        "(-0.063827, 1.238344, -0.114485)",
        "(-0.062589, 1.245241, -0.104856)",
        "(-0.061352, 1.253940, -0.096122)",
        "(-0.060079, 1.264303, -0.088215)",
        "(-0.058750, 1.275942, -0.080997)",
        "(-0.058171, 1.282363, -0.077767)",
        "(-0.057198, 1.296088, -0.072018)",
        "(-0.056377, 1.310762, -0.067303)",
        "(-0.055631, 1.326073, -0.063376)",
        "(-0.054713, 1.341818, -0.060539)",
        "(-0.054275, 1.349836, -0.059584)",
        "(-0.053680, 1.366103, -0.058492)",
        "(-0.053255, 1.382324, -0.058225)",
        "(-0.053076, 1.398216, -0.058289)",
        "(-0.053229, 1.413602, -0.058928)",
        "(-0.053341, 1.421171, -0.059565)",
        "(-0.053769, 1.436194, -0.061786)",
        "(-0.054587, 1.450720, -0.064785)",
        "(-0.055315, 1.464372, -0.068245)",
        "(-0.056046, 1.477134, -0.072699)",
        "(-0.056519, 1.483312, -0.075363)",
        "(-0.057798, 1.495155, -0.081356)",
        "(-0.059296, 1.506171, -0.088100)",
        "(-0.060569, 1.515970, -0.095553)",
        "(-0.061442, 1.524645, -0.103868)",
        "(-0.062039, 1.528622, -0.108481)",
        "(-0.063573, 1.536124, -0.118278)",
        "(-0.064975, 1.542100, -0.128615)",
        "(-0.066039, 1.547062, -0.139234)",
        "(-0.066866, 1.550809, -0.150375)",
        "(-0.067197, 1.552157, -0.156112)",
        "(-0.067869, 1.554216, -0.167697)",
        "(-0.068632, 1.555154, -0.179318)",
        "(-0.069261, 1.554975, -0.190831)",
        "(-0.069638, 1.553476, -0.202189)",
        "(-0.070467, 1.549578, -0.219342)",
        "(-0.070467, 1.549578, -0.219342)",
        "(-0.070864, 1.545806, -0.230199)",
        "(-0.071052, 1.540807, -0.240462)",
        "(-0.071204, 1.534930, -0.250387)",
        "(-0.071472, 1.524491, -0.265145)",
        "(-0.071423, 1.516492, -0.274219)",
        "(-0.071264, 1.507578, -0.282747)",
        "(-0.071264, 1.507578, -0.282747)",
        "(-0.071168, 1.497947, -0.291295)",
        "(-0.071069, 1.492865, -0.295506)",
        "(-0.070905, 1.482192, -0.303519)",
        "(-0.070541, 1.470792, -0.310822)",
        "(-0.070291, 1.458844, -0.317289)",
        "(-0.070392, 1.446584, -0.322898)",
        "(-0.070653, 1.440480, -0.325331)",
        "(-0.071124, 1.414899, -0.332739)",
        "(-0.071055, 1.401575, -0.335416)",
        "(-0.071055, 1.401575, -0.335416)",
        "(-0.071214, 1.388428, -0.337944)",
        "(-0.071292, 1.381804, -0.339007)",
        "(-0.071407, 1.368246, -0.340542)",
        "(-0.071483, 1.354421, -0.341232)",
        "(-0.071536, 1.340544, -0.341136)",
        "(-0.071734, 1.326655, -0.340166)",
        "(-0.072354, 1.305851, -0.336860)",
        "(-0.073126, 1.292680, -0.333597)",
        "(-0.073624, 1.280011, -0.329478)",
        "(-0.073624, 1.280011, -0.329478)",
        "(-0.074046, 1.262494, -0.321629)",
        "(-0.074482, 1.252060, -0.315424)",
        "(-0.074863, 1.242551, -0.308188)",
        "(-0.074863, 1.242551, -0.308188)",
        "(-0.075165, 1.233939, -0.300187)",
        "(-0.075064, 1.226494, -0.291202)",
        "(-0.074958, 1.223001, -0.286516)",
        "(-0.074617, 1.216870, -0.276471)",
        "(-0.074056, 1.211865, -0.265705)",
        "(-0.073317, 1.207920, -0.254188)",
        "(-0.072404, 1.205029, -0.241827)",
        "(-0.071977, 1.204159, -0.235440)",
        "(-0.071192, 1.203565, -0.222789)",
        "(-0.070333, 1.204335, -0.210055)",
        "(-0.069131, 1.206072, -0.196712)",
        "(-0.067750, 1.208905, -0.183186)",
        "(-0.067131, 1.210911, -0.176590)",
        "(-0.065988, 1.215862, -0.163626)",
        "(-0.064748, 1.222394, -0.151015)",
        "(-0.063090, 1.230086, -0.138932)",
        "(-0.061456, 1.239368, -0.128183)",
        "(-0.060684, 1.244840, -0.123424)",
        "(-0.059016, 1.256312, -0.114262)",
        "(-0.057118, 1.268283, -0.105528)",
        "(-0.054827, 1.281113, -0.097813)",
        "(-0.052699, 1.294842, -0.091196)",
        "(-0.051753, 1.301993, -0.088311)",
        "(-0.049620, 1.316562, -0.083330)",
        "(-0.047442, 1.331837, -0.079759)",
        "(-0.045517, 1.347654, -0.077412)",
        "(-0.043557, 1.363282, -0.075384)",
        "(-0.042826, 1.371132, -0.074594)",
        "(-0.042046, 1.387015, -0.073826)",
        "(-0.041646, 1.402688, -0.073523)",
        "(-0.041132, 1.417946, -0.073933)",
        "(-0.041154, 1.433258, -0.075610)",
        "(-0.041425, 1.440794, -0.076930)",
        "(-0.042329, 1.455435, -0.080257)",
        "(-0.043966, 1.469488, -0.084839)",
        "(-0.045537, 1.481963, -0.090154)",
        "(-0.046946, 1.493354, -0.096374)",
        "(-0.047660, 1.498588, -0.099897)",
        "(-0.049324, 1.508350, -0.107729)",
        "(-0.051225, 1.516837, -0.116554)",
        "(-0.053028, 1.523812, -0.126027)",
        "(-0.054688, 1.529345, -0.136064)",
        "(-0.055470, 1.531458, -0.141290)",
        "(-0.057108, 1.534702, -0.152139)",
        "(-0.058952, 1.536497, -0.163318)",
        "(-0.060489, 1.536975, -0.174762)",
        "(-0.061753, 1.536556, -0.186678)",
        "(-0.062218, 1.535521, -0.192781)",
        "(-0.063069, 1.533175, -0.204444)",
        "(-0.063670, 1.529673, -0.215715)",
        "(-0.064335, 1.525182, -0.226915)",
        "(-0.064879, 1.519862, -0.237978)",
        "(-0.064898, 1.516711, -0.243359)",
        "(-0.064750, 1.509801, -0.253946)",
        "(-0.064545, 1.502120, -0.264319)",
        "(-0.064621, 1.493846, -0.274151)",
        "(-0.064749, 1.484887, -0.283240)",
        "(-0.064772, 1.480096, -0.287439)",
        "(-0.064890, 1.470058, -0.295104)",
        "(-0.064934, 1.459412, -0.301851)",
        "(-0.065175, 1.448424, -0.307836)",
        "(-0.065459, 1.436925, -0.312880)",
        "(-0.065529, 1.430928, -0.314871)",
        "(-0.065584, 1.418653, -0.318421)",
        "(-0.066091, 1.406619, -0.321859)",
        "(-0.067185, 1.395058, -0.325016)",
        "(-0.068198, 1.383593, -0.327211)",
        "(-0.068733, 1.377920, -0.327893)",
        "(-0.069960, 1.366840, -0.328174)",
        "(-0.071226, 1.355938, -0.327577)",
        "(-0.072203, 1.345079, -0.325977)",
        "(-0.072826, 1.334229, -0.323897)",
        "(-0.073073, 1.328882, -0.322544)",
        "(-0.073629, 1.318445, -0.319656)",
        "(-0.074165, 1.308229, -0.316049)",
        "(-0.074486, 1.298019, -0.311460)",
        "(-0.074812, 1.287976, -0.306134)",
        "(-0.075153, 1.283172, -0.303219)",
        "(-0.075795, 1.273678, -0.296628)",
        "(-0.076297, 1.264216, -0.288926)",
        "(-0.076675, 1.255052, -0.280219)",
        "(-0.077068, 1.246451, -0.270927)",
        "(-0.077432, 1.242443, -0.266036)",
        "(-0.078058, 1.234539, -0.255887)",
        "(-0.078977, 1.227159, -0.244818)",
        "(-0.080200, 1.220261, -0.232931)",
        "(-0.081966, 1.214065, -0.220487)",
        "(-0.082965, 1.211304, -0.214260)",
        "(-0.085124, 1.206772, -0.201721)",
        "(-0.086983, 1.203102, -0.188812)",
        "(-0.088531, 1.200726, -0.175944)",
        "(-0.089806, 1.200097, -0.163247)",
        "(-0.090359, 1.200210, -0.156887)",
        "(-0.091266, 1.201682, -0.144180)",
        "(-0.092271, 1.209020, -0.119538)",
        "(-0.092271, 1.209020, -0.119538)",
        "(-0.091827, 1.217748, -0.102039)",
        "(-0.091405, 1.224969, -0.091554)",
        "(-0.090851, 1.233544, -0.081695)",
        "(-0.089975, 1.243297, -0.072587)",
        "(-0.089975, 1.243297, -0.072587)",
        "(-0.088918, 1.260234, -0.060392)",
        "(-0.088918, 1.260234, -0.060392)",
        "(-0.088181, 1.287132, -0.047949)",
        "(-0.087943, 1.302137, -0.043713)",
        "(-0.087943, 1.302137, -0.043713)",
        "(-0.087529, 1.317525, -0.040345)",
        "(-0.087133, 1.325344, -0.039113)",
        "(-0.086153, 1.341234, -0.037492)",
        "(-0.085277, 1.357558, -0.037193)",
        "(-0.084764, 1.374191, -0.038270)",
        "(-0.084363, 1.390596, -0.040122)",
        "(-0.084193, 1.398668, -0.041301)",
        "(-0.084011, 1.414640, -0.044272)",
        "(-0.084080, 1.430199, -0.048171)",
        "(-0.084126, 1.445000, -0.052888)",
        "(-0.084442, 1.459014, -0.058641)",
        "(-0.084662, 1.465720, -0.061968)",
        "(-0.085529, 1.478662, -0.069266)",
        "(-0.086469, 1.490398, -0.077290)",
        "(-0.087431, 1.500737, -0.085900)",
        "(-0.088403, 1.509804, -0.095227)",
        "(-0.089860, 1.521077, -0.110387)",
        "(-0.089860, 1.521077, -0.110387)",
        "(-0.090819, 1.526731, -0.121426)",
        "(-0.091593, 1.531032, -0.132732)",
        "(-0.092295, 1.533449, -0.144243)",
        "(-0.092542, 1.534093, -0.150042)",
        "(-0.092909, 1.534554, -0.162001)",
        "(-0.093193, 1.531467, -0.186894)",
        "(-0.093193, 1.531467, -0.186894)",
        "(-0.093005, 1.527781, -0.199134)",
        "(-0.092978, 1.525382, -0.205132)",
        "(-0.093148, 1.519782, -0.217044)",
        "(-0.093233, 1.512886, -0.228395)",
        "(-0.092859, 1.504513, -0.239114)",
        "(-0.092578, 1.494896, -0.249254)",
        "(-0.092524, 1.489654, -0.253976)",
        "(-0.091968, 1.466560, -0.270130)",
        "(-0.091589, 1.453340, -0.276405)",
        "(-0.091589, 1.453340, -0.276405)",
        "(-0.091559, 1.439896, -0.282117)",
        "(-0.091593, 1.419146, -0.288615)",
        "(-0.091593, 1.419146, -0.288615)",
        "(-0.091434, 1.404887, -0.291319)",
        "(-0.091351, 1.390845, -0.292971)",
        "(-0.091440, 1.370631, -0.293602)",
        "(-0.091414, 1.357575, -0.292339)",
        "(-0.091191, 1.344938, -0.289656)",
        "(-0.090915, 1.332788, -0.285816)",
        "(-0.090915, 1.332788, -0.285816)",
        "(-0.090726, 1.321166, -0.281212)",
        "(-0.090727, 1.315727, -0.278627)",
        "(-0.090811, 1.295174, -0.265861)",
        "(-0.090811, 1.295174, -0.265861)",
        "(-0.091055, 1.285814, -0.258342)",
        "(-0.091237, 1.277129, -0.250651)",
        "(-0.091247, 1.272983, -0.246691)",
        "(-0.091264, 1.264725, -0.238079)",
        "(-0.091348, 1.257529, -0.229389)",
        "(-0.091461, 1.250932, -0.220196)",
        "(-0.091742, 1.245216, -0.210649)",
        "(-0.091846, 1.242587, -0.205618)",
        "(-0.092142, 1.237602, -0.194903)",
        "(-0.092662, 1.233492, -0.183638)",
        "(-0.093564, 1.230406, -0.171880)",
        "(-0.094373, 1.228160, -0.160098)",
        "(-0.094711, 1.227347, -0.154331)",
        "(-0.095372, 1.226702, -0.143105)",
        "(-0.095673, 1.226883, -0.132268)",
        "(-0.095853, 1.228035, -0.121629)",
        "(-0.095748, 1.230232, -0.111409)",
        "(-0.095571, 1.231798, -0.106579)",
        "(-0.095023, 1.235797, -0.097439)",
        "(-0.094346, 1.241030, -0.088904)",
        "(-0.093533, 1.247188, -0.080799)",
        "(-0.092569, 1.254831, -0.073649)",
        "(-0.092044, 1.259037, -0.070363)",
        "(-0.090857, 1.267915, -0.064200)",
        "(-0.089676, 1.277667, -0.058955)",
        "(-0.088440, 1.288042, -0.054662)",
        "(-0.087424, 1.298966, -0.051279)",
        "(-0.085952, 1.316226, -0.047594)",
        "(-0.084509, 1.328408, -0.046349)",
        "(-0.083240, 1.341477, -0.046389)",
        "(-0.083240, 1.341477, -0.046389)",
        "(-0.081072, 1.361651, -0.048274)",
        "(-0.081072, 1.361651, -0.048274)",
        "(-0.079477, 1.375002, -0.050110)",
        "(-0.077877, 1.388209, -0.052347)",
        "(-0.076763, 1.401601, -0.055524)",
        "(-0.075903, 1.414696, -0.059260)",
        "(-0.075536, 1.421007, -0.061258)",
        "(-0.074933, 1.433235, -0.065454)",
        "(-0.074762, 1.445018, -0.070313)",
        "(-0.074941, 1.456238, -0.075953)",
        "(-0.075274, 1.466321, -0.082438)",
        "(-0.075444, 1.471093, -0.085796)",
        "(-0.075787, 1.479897, -0.092986)",
        "(-0.076072, 1.487521, -0.100953)",
        "(-0.076286, 1.494271, -0.109454)",
        "(-0.076509, 1.499754, -0.118853)",
        "(-0.076612, 1.501997, -0.123836)",
        "(-0.076526, 1.505982, -0.133801)",
        "(-0.076315, 1.508727, -0.144277)",
        "(-0.076403, 1.510212, -0.155520)",
        "(-0.076455, 1.510914, -0.166743)",
        "(-0.076379, 1.510660, -0.172311)",
        "(-0.076225, 1.509429, -0.183524)",
        "(-0.076167, 1.507253, -0.194916)",
        "(-0.075930, 1.503999, -0.206452)",
        "(-0.075735, 1.499557, -0.217873)",
        "(-0.075585, 1.497022, -0.223502)",
        "(-0.075184, 1.490963, -0.234391)",
        "(-0.074978, 1.484007, -0.244875)",
        "(-0.075021, 1.476197, -0.254938)",
        "(-0.074946, 1.467282, -0.264108)",
        "(-0.074908, 1.462523, -0.268274)",
        "(-0.074990, 1.452548, -0.275948)",
        "(-0.075030, 1.441502, -0.282156)",
        "(-0.075328, 1.429646, -0.287772)",
        "(-0.075716, 1.418062, -0.292137)",
        "(-0.075838, 1.412056, -0.293877)",
        "(-0.075948, 1.399567, -0.296617)",
        "(-0.076024, 1.386724, -0.298336)",
        "(-0.076325, 1.373875, -0.299211)",
        "(-0.076617, 1.361052, -0.299069)",
        "(-0.076623, 1.341700, -0.296808)",
        "(-0.076632, 1.329122, -0.294079)",
        "(-0.076813, 1.317138, -0.290418)",
        "(-0.076813, 1.317138, -0.290418)",
        "(-0.077003, 1.305686, -0.285882)",
        "(-0.077124, 1.300164, -0.283176)",
        "(-0.077478, 1.289573, -0.277120)",
        "(-0.078744, 1.270077, -0.261615)",
        "(-0.078744, 1.270077, -0.261615)",
        "(-0.079467, 1.261019, -0.252375)",
        "(-0.079834, 1.256686, -0.247439)",
        "(-0.080793, 1.248390, -0.237386)",
        "(-0.081975, 1.240462, -0.227031)",
        "(-0.083625, 1.232947, -0.216229)",
        "(-0.085493, 1.225875, -0.204544)",
        "(-0.086445, 1.222563, -0.198364)",
        "(-0.088415, 1.216548, -0.185675)",
        "(-0.090354, 1.211580, -0.172951)",
        "(-0.092166, 1.207989, -0.160456)",
        "(-0.093737, 1.205852, -0.148097)",
        "(-0.094414, 1.205349, -0.142005)",
        "(-0.095684, 1.205491, -0.130208)",
        "(-0.096693, 1.207187, -0.118776)",
        "(-0.097251, 1.210251, -0.107623)",
        "(-0.097273, 1.217470, -0.092458)",
        "(-0.096803, 1.224289, -0.083713)",
        "(-0.096191, 1.231880, -0.075318)",
        "(-0.095485, 1.240853, -0.067898)",
        "(-0.095485, 1.240853, -0.067898)",
        "(-0.094532, 1.250706, -0.061503)",
        "(-0.093802, 1.256122, -0.058849)",
        "(-0.092160, 1.267306, -0.053904)",
        "(-0.090476, 1.279715, -0.050257)",
        "(-0.088812, 1.293126, -0.047814)",
        "(-0.087053, 1.307247, -0.046272)",
        "(-0.086064, 1.314423, -0.045685)",
        "(-0.084090, 1.329439, -0.045248)",
        "(-0.082255, 1.345050, -0.045511)",
        "(-0.081150, 1.361511, -0.047045)",
        "(-0.080639, 1.378130, -0.049081)",
        "(-0.080572, 1.386359, -0.050281)",
        "(-0.080458, 1.402385, -0.052925)",
        "(-0.080689, 1.417977, -0.056195)",
        "(-0.081799, 1.433290, -0.060507)",
        "(-0.083369, 1.447695, -0.065443)",
        "(-0.084208, 1.454449, -0.068174)",
        "(-0.085781, 1.467184, -0.074174)",
        "(-0.087256, 1.478757, -0.081048)",
        "(-0.088708, 1.489183, -0.088700)",
        "(-0.090008, 1.498358, -0.097008)",
        "(-0.090597, 1.502369, -0.101460)",
        "(-0.091781, 1.509604, -0.110806)",
        "(-0.092690, 1.515668, -0.120813)",
        "(-0.093129, 1.520263, -0.131333)",
        "(-0.093019, 1.523368, -0.142334)",
        "(-0.092935, 1.524305, -0.147929)",
        "(-0.093059, 1.525275, -0.159281)",
        "(-0.093500, 1.524740, -0.170494)",
        "(-0.093401, 1.523272, -0.182059)",
        "(-0.092693, 1.520645, -0.193882)",
        "(-0.092225, 1.518945, -0.199825)",
        "(-0.091348, 1.514690, -0.211563)",
        "(-0.090695, 1.509657, -0.222974)",
        "(-0.089890, 1.503758, -0.233976)",
        "(-0.088892, 1.496964, -0.244517)",
        "(-0.088409, 1.493213, -0.249440)",
        "(-0.087556, 1.485146, -0.258582)",
        "(-0.087002, 1.476413, -0.267059)",
        "(-0.086602, 1.467041, -0.274631)",
        "(-0.085910, 1.456875, -0.281092)",
        "(-0.085458, 1.451446, -0.283949)",
        "(-0.083938, 1.428498, -0.293324)",
        "(-0.083213, 1.416306, -0.296559)",
        "(-0.083213, 1.416306, -0.296559)",
        "(-0.082094, 1.403502, -0.298999)",
        "(-0.080733, 1.384145, -0.301329)",
        "(-0.080586, 1.371481, -0.301719)",
        "(-0.080499, 1.358555, -0.300813)",
        "(-0.080499, 1.358555, -0.300813)",
        "(-0.080370, 1.345487, -0.298800)",
        "(-0.080428, 1.326116, -0.294636)",
        "(-0.080506, 1.313045, -0.290468)",
        "(-0.080506, 1.313045, -0.290468)",
        "(-0.080632, 1.299875, -0.284839)",
        "(-0.080828, 1.286849, -0.277802)",
        "(-0.081323, 1.268108, -0.266464)",
        "(-0.081742, 1.256231, -0.258399)",
        "(-0.082190, 1.244787, -0.249769)",
        "(-0.082190, 1.244787, -0.249769)",
        "(-0.082706, 1.228777, -0.236022)",
        "(-0.083120, 1.218922, -0.226674)",
        "(-0.083598, 1.209740, -0.217188)",
        "(-0.083598, 1.209740, -0.217188)",
        "(-0.084257, 1.201489, -0.207021)",
        "(-0.084939, 1.190814, -0.190526)",
        "(-0.085257, 1.185419, -0.179124)",
        "(-0.085820, 1.181707, -0.167833)",
        "(-0.085820, 1.181707, -0.167833)",
        "(-0.086401, 1.180370, -0.156549)",
        "(-0.087179, 1.181999, -0.139445)",
        "(-0.087179, 1.181999, -0.139445)",
        "(-0.087810, 1.190584, -0.116939)",
        "(-0.087495, 1.197368, -0.106605)",
        "(-0.087495, 1.197368, -0.106605)",
        "(-0.086819, 1.205751, -0.097355)",
        "(-0.085113, 1.220886, -0.085204)",
        "(-0.083881, 1.232533, -0.078147)",
        "(-0.082816, 1.245597, -0.072034)",
        "(-0.082816, 1.245597, -0.072034)",
        "(-0.081108, 1.267159, -0.064487)",
        "(-0.079878, 1.282532, -0.060366)",
        "(-0.078580, 1.298315, -0.056832)",
        "(-0.077297, 1.314456, -0.054005)",
        "(-0.077297, 1.314456, -0.054005)",
        "(-0.076516, 1.331481, -0.052624)",
        "(-0.076137, 1.339960, -0.052219)",
        "(-0.074569, 1.373387, -0.052005)",
        "(-0.074569, 1.373387, -0.052005)",
        "(-0.073867, 1.389736, -0.052943)",
        "(-0.073936, 1.405661, -0.055055)",
        "(-0.073990, 1.413656, -0.056271)",
        "(-0.075194, 1.444386, -0.062473)",
        "(-0.075194, 1.444386, -0.062473)",
        "(-0.076463, 1.458798, -0.066750)",
        "(-0.078283, 1.472162, -0.071701)",
        "(-0.081536, 1.490154, -0.080322)",
        "(-0.083712, 1.500109, -0.086965)",
        "(-0.083712, 1.500109, -0.086965)",
        "(-0.085756, 1.509078, -0.094251)",
        "(-0.087670, 1.516581, -0.102206)",
        "(-0.088430, 1.519700, -0.106371)",
        "(-0.089610, 1.525109, -0.115018)",
        "(-0.090440, 1.529163, -0.124175)",
        "(-0.091224, 1.532019, -0.133851)",
        "(-0.092109, 1.533868, -0.148770)",
        "(-0.092349, 1.533576, -0.158667)",
        "(-0.092391, 1.532163, -0.168541)",
        "(-0.092302, 1.529810, -0.178396)",
        "(-0.092302, 1.529810, -0.178396)",
        "(-0.091674, 1.524295, -0.192829)",
        "(-0.091143, 1.519396, -0.202263)",
        "(-0.090490, 1.513706, -0.211550)",
        "(-0.089704, 1.507076, -0.220582)",
        "(-0.089704, 1.507076, -0.220582)",
        "(-0.088760, 1.495190, -0.233569)",
        "(-0.088416, 1.486171, -0.241959)",
        "(-0.088131, 1.476212, -0.249758)",
        "(-0.087722, 1.465168, -0.256884)",
        "(-0.087722, 1.465168, -0.256884)",
        "(-0.087992, 1.447041, -0.266483)",
        "(-0.088138, 1.434196, -0.272000)",
        "(-0.088124, 1.420772, -0.276605)",
        "(-0.088102, 1.407131, -0.280605)",
        "(-0.088102, 1.407131, -0.280605)",
        "(-0.088026, 1.386526, -0.285479)",
        "(-0.087969, 1.372887, -0.287836)",
        "(-0.088313, 1.359670, -0.289196)",
        "(-0.088857, 1.346983, -0.289798)",
        "(-0.088857, 1.346983, -0.289798)",
        "(-0.089293, 1.328704, -0.289036)",
        "(-0.089106, 1.316764, -0.287294)",
        "(-0.088728, 1.305349, -0.284741)",
        "(-0.088136, 1.294461, -0.281169)",
        "(-0.088136, 1.294461, -0.281169)",
        "(-0.087231, 1.278564, -0.274231)",
        "(-0.086849, 1.268222, -0.268899)",
        "(-0.086663, 1.258353, -0.263188)",
        "(-0.086699, 1.248976, -0.256830)",
        "(-0.086699, 1.248976, -0.256830)",
        "(-0.087187, 1.235669, -0.245656)",
        "(-0.087797, 1.227590, -0.237499)",
        "(-0.088363, 1.220133, -0.228650)",
        "(-0.088363, 1.220133, -0.228650)",
        "(-0.088924, 1.213457, -0.219106)",
        "(-0.089672, 1.208038, -0.209322)",
        "(-0.090171, 1.205773, -0.204404)",
        "(-0.091461, 1.202222, -0.193990)",
        "(-0.092942, 1.199584, -0.182420)",
        "(-0.094488, 1.197785, -0.169786)",
        "(-0.095971, 1.197312, -0.156805)",
        "(-0.096561, 1.197680, -0.150865)",
        "(-0.097258, 1.199352, -0.139704)",
        "(-0.097542, 1.202550, -0.128959)",
        "(-0.097391, 1.207251, -0.118907)",
        "(-0.096729, 1.213458, -0.109518)",
        "(-0.096153, 1.217192, -0.105119)",
        "(-0.094820, 1.225643, -0.096555)",
        "(-0.093204, 1.235530, -0.088643)",
        "(-0.091619, 1.246818, -0.081447)",
        "(-0.090043, 1.258879, -0.074615)",
        "(-0.089332, 1.265248, -0.071478)",
        "(-0.088140, 1.278530, -0.065891)",
        "(-0.087352, 1.292487, -0.061240)",
        "(-0.086651, 1.306941, -0.057760)",
        "(-0.086097, 1.321586, -0.054990)",
        "(-0.085842, 1.328908, -0.053814)",
        "(-0.085240, 1.343591, -0.052274)",
        "(-0.084737, 1.358355, -0.051638)",
        "(-0.084360, 1.372903, -0.051771)",
        "(-0.084394, 1.387414, -0.053006)",
        "(-0.084522, 1.394639, -0.053983)",
        "(-0.084838, 1.408704, -0.056894)",
        "(-0.085354, 1.422379, -0.060489)",
        "(-0.086337, 1.435522, -0.065138)",
        "(-0.087649, 1.447761, -0.070384)",
        "(-0.088386, 1.453436, -0.073179)",
        "(-0.089784, 1.464253, -0.079367)",
        "(-0.091292, 1.474186, -0.086556)",
        "(-0.092944, 1.483184, -0.094650)",
        "(-0.094467, 1.491153, -0.103587)",
        "(-0.095049, 1.494677, -0.108242)",
        "(-0.095711, 1.500325, -0.117780)",
        "(-0.096189, 1.504792, -0.127497)",
        "(-0.096660, 1.508093, -0.137632)",
        "(-0.097014, 1.510140, -0.148060)",
        "(-0.097105, 1.510633, -0.153328)",
        "(-0.097186, 1.510809, -0.163946)",
        "(-0.097097, 1.509782, -0.174662)",
        "(-0.096430, 1.507552, -0.185342)",
        "(-0.095479, 1.504245, -0.195886)",
        "(-0.094989, 1.502107, -0.201058)",
        "(-0.093986, 1.497130, -0.211372)",
        "(-0.093261, 1.491100, -0.221409)",
        "(-0.092679, 1.483936, -0.231113)",
        "(-0.092189, 1.475593, -0.240426)",
        "(-0.092053, 1.471099, -0.244871)",
        "(-0.091714, 1.461113, -0.252983)",
        "(-0.091142, 1.450026, -0.260176)",
        "(-0.090801, 1.438216, -0.266739)",
        "(-0.090896, 1.425904, -0.272476)",
        "(-0.090834, 1.419488, -0.274819)",
        "(-0.090329, 1.406227, -0.278547)",
        "(-0.089912, 1.392844, -0.281193)",
        "(-0.089764, 1.379841, -0.283124)",
        "(-0.090009, 1.367331, -0.283806)",
        "(-0.090167, 1.361127, -0.283709)",
        "(-0.090600, 1.348890, -0.282415)",
        "(-0.091318, 1.337276, -0.280330)",
        "(-0.092374, 1.326357, -0.277508)",
        "(-0.093820, 1.310193, -0.271256)",
        "(-0.094790, 1.299601, -0.265978)",
        "(-0.095707, 1.289544, -0.260212)",
        "(-0.096438, 1.279898, -0.254278)",
        "(-0.096438, 1.279898, -0.254278)",
        "(-0.096913, 1.270170, -0.247313)",
        "(-0.097134, 1.265332, -0.243624)",
        "(-0.097642, 1.255918, -0.235817)",
        "(-0.098597, 1.247123, -0.227781)",
        "(-0.099594, 1.238779, -0.219367)",
        "(-0.100500, 1.231320, -0.210569)",
        "(-0.100981, 1.228199, -0.206231)",
        "(-0.102007, 1.222479, -0.197622)",
        "(-0.102895, 1.217459, -0.188615)",
        "(-0.103390, 1.213311, -0.179137)",
        "(-0.103973, 1.210356, -0.169831)",
        "(-0.104344, 1.209341, -0.165202)",
        "(-0.104883, 1.208075, -0.155772)",
        "(-0.105036, 1.207520, -0.146121)",
        "(-0.104933, 1.208034, -0.136546)",
        "(-0.105024, 1.210469, -0.127694)",
        "(-0.105019, 1.212079, -0.123365)",
        "(-0.104821, 1.216243, -0.114590)",
        "(-0.104497, 1.221517, -0.105795)",
        "(-0.104256, 1.228144, -0.097287)",
        "(-0.103989, 1.236121, -0.089385)",
        "(-0.103792, 1.240373, -0.085620)",
        "(-0.103205, 1.249667, -0.078573)",
        "(-0.102334, 1.259825, -0.072140)",
        "(-0.101320, 1.270882, -0.066493)",
        "(-0.100335, 1.283007, -0.061937)",
        "(-0.099786, 1.289283, -0.059885)",
        "(-0.098579, 1.302398, -0.056329)",
        "(-0.097419, 1.316056, -0.053479)",
        "(-0.096377, 1.330046, -0.051449)",
        "(-0.095489, 1.344112, -0.050314)",
        "(-0.095087, 1.351162, -0.050056)",
        "(-0.094598, 1.365622, -0.050596)",
        "(-0.094111, 1.379941, -0.052055)",
        "(-0.093334, 1.393577, -0.053909)",
        "(-0.092793, 1.406887, -0.056496)",
        "(-0.092711, 1.413574, -0.058102)",
        "(-0.093104, 1.426631, -0.062464)",
        "(-0.093435, 1.438957, -0.067245)",
        "(-0.093901, 1.450228, -0.072727)",
        "(-0.094688, 1.460933, -0.078798)",
        "(-0.095234, 1.466126, -0.082009)",
        "(-0.096588, 1.475583, -0.089126)",
        "(-0.097738, 1.483861, -0.096977)",
        "(-0.098517, 1.491058, -0.105371)",
        "(-0.099198, 1.497117, -0.114444)",
        "(-0.100565, 1.504359, -0.129300)",
        "(-0.100565, 1.504359, -0.129300)",
        "(-0.100989, 1.507555, -0.139471)",
        "(-0.101108, 1.509450, -0.149738)",
        "(-0.101214, 1.510291, -0.160244)",
        "(-0.101260, 1.510298, -0.165611)",
        "(-0.101098, 1.509527, -0.176291)",
        "(-0.100641, 1.507507, -0.186673)",
        "(-0.100061, 1.504289, -0.196733)",
        "(-0.099714, 1.500362, -0.206832)",
        "(-0.099558, 1.498078, -0.211875)",
        "(-0.098982, 1.492625, -0.221840)",
        "(-0.098038, 1.486259, -0.231740)",
        "(-0.097166, 1.478878, -0.241523)",
        "(-0.096803, 1.471203, -0.250201)",
        "(-0.096662, 1.467103, -0.254401)",
        "(-0.096367, 1.458090, -0.262127)",
        "(-0.096078, 1.448150, -0.269080)",
        "(-0.095797, 1.437397, -0.275299)",
        "(-0.095535, 1.425993, -0.280750)",
        "(-0.095457, 1.420173, -0.283137)",
        "(-0.095189, 1.407977, -0.286873)",
        "(-0.094841, 1.395420, -0.289722)",
        "(-0.095032, 1.383268, -0.292199)",
        "(-0.095421, 1.371307, -0.294064)",
        "(-0.095780, 1.353255, -0.295395)",
        "(-0.096213, 1.341613, -0.295180)",
        "(-0.097018, 1.330356, -0.293606)",
        "(-0.097018, 1.330356, -0.293606)",
        "(-0.097889, 1.319436, -0.290465)",
        "(-0.098347, 1.314123, -0.288626)",
        "(-0.099328, 1.303942, -0.284335)",
        "(-0.100103, 1.294026, -0.279472)",
        "(-0.100710, 1.284463, -0.273919)",
        "(-0.101488, 1.275447, -0.267322)",
        "(-0.101892, 1.271019, -0.263690)",
        "(-0.102633, 1.262445, -0.255819)",
        "(-0.103527, 1.254297, -0.247667)",
        "(-0.104147, 1.246195, -0.238824)",
        "(-0.104433, 1.237952, -0.228880)",
        "(-0.104514, 1.233862, -0.223661)",
        "(-0.104576, 1.226118, -0.213020)",
        "(-0.104882, 1.219477, -0.202558)",
        "(-0.105080, 1.213590, -0.191778)",
        "(-0.104974, 1.208207, -0.180375)",
        "(-0.104860, 1.206050, -0.174676)",
        "(-0.104629, 1.202828, -0.163453)",
        "(-0.104670, 1.201238, -0.151844)",
        "(-0.104616, 1.200900, -0.139751)",
        "(-0.104227, 1.202448, -0.128125)",
        "(-0.103968, 1.203972, -0.122652)",
        "(-0.103295, 1.208215, -0.111897)",
        "(-0.102337, 1.213962, -0.101373)",
        "(-0.101316, 1.221570, -0.091967)",
        "(-0.100140, 1.231221, -0.083972)",
        "(-0.099514, 1.236452, -0.080205)",
        "(-0.097980, 1.247774, -0.073296)",
        "(-0.096120, 1.260538, -0.067698)",
        "(-0.094550, 1.274247, -0.062849)",
        "(-0.093121, 1.289094, -0.059175)",
        "(-0.092345, 1.296561, -0.057482)",
        "(-0.090709, 1.311857, -0.054714)",
        "(-0.089572, 1.327620, -0.052777)",
        "(-0.089070, 1.344213, -0.052076)",
        "(-0.088849, 1.360968, -0.052236)",
        "(-0.088787, 1.369187, -0.052386)",
        "(-0.089202, 1.385531, -0.053192)",
        "(-0.089962, 1.401655, -0.054610)",
        "(-0.091047, 1.417253, -0.056905)",
        "(-0.092366, 1.432294, -0.060148)",
        "(-0.093136, 1.439540, -0.062064)",
        "(-0.094593, 1.453118, -0.066528)",
        "(-0.095910, 1.465536, -0.071898)",
        "(-0.097200, 1.476790, -0.078464)",
        "(-0.098258, 1.486430, -0.085980)",
        "(-0.098739, 1.490998, -0.090334)",
        "(-0.099542, 1.498167, -0.098887)",
        "(-0.100211, 1.504084, -0.108308)",
        "(-0.100650, 1.508721, -0.118387)",
        "(-0.100670, 1.511906, -0.129106)",
        "(-0.100581, 1.513181, -0.134676)",
        "(-0.100082, 1.514701, -0.146300)",
        "(-0.099260, 1.514822, -0.158350)",
        "(-0.098305, 1.513725, -0.170708)",
        "(-0.096980, 1.511255, -0.183367)",
        "(-0.096274, 1.509675, -0.189778)",
        "(-0.094813, 1.505459, -0.202784)",
        "(-0.093324, 1.500047, -0.215840)",
        "(-0.091923, 1.493331, -0.228757)",
        "(-0.090886, 1.485553, -0.241473)",
        "(-0.090497, 1.481307, -0.247709)",
        "(-0.089852, 1.471890, -0.259784)",
        "(-0.089476, 1.461406, -0.271302)",
        "(-0.089576, 1.449960, -0.282132)",
        "(-0.089778, 1.437329, -0.291806)",
        "(-0.089881, 1.430694, -0.296189)",
        "(-0.090209, 1.416596, -0.304027)",
        "(-0.090995, 1.402032, -0.311134)",
        "(-0.091890, 1.387122, -0.317210)",
        "(-0.092500, 1.371714, -0.321759)",
        "(-0.092789, 1.363930, -0.323459)",
        "(-0.093751, 1.348620, -0.325778)",
        "(-0.095302, 1.334114, -0.326926)",
        "(-0.096731, 1.319896, -0.326783)",
        "(-0.098055, 1.305996, -0.325143)",
        "(-0.100335, 1.286407, -0.320339)",
        "(-0.101960, 1.274157, -0.315554)",
        "(-0.103513, 1.262616, -0.309917)",
        "(-0.103513, 1.262616, -0.309917)",
        "(-0.105550, 1.246630, -0.299875)",
        "(-0.105550, 1.246630, -0.299875)",
        "(-0.106506, 1.236672, -0.291770)",
        "(-0.107348, 1.227490, -0.282419)",
        "(-0.108254, 1.219531, -0.272467)",
        "(-0.109148, 1.212927, -0.262397)",
        "(-0.109519, 1.210117, -0.257161)",
        "(-0.110058, 1.205403, -0.246056)",
        "(-0.110212, 1.201860, -0.234247)",
        "(-0.110169, 1.199744, -0.221923)",
        "(-0.109983, 1.198846, -0.209269)",
        "(-0.109802, 1.198655, -0.202817)",
        "(-0.109276, 1.199646, -0.189713)",
        "(-0.108793, 1.202297, -0.176750)",
        "(-0.108212, 1.206645, -0.164217)"
    ],
    "leftHandPositions": [
        "(-0.212113, 1.217184, 0.052342)",
        "(-0.209902, 1.215009, 0.054164)",
        "(-0.204973, 1.209801, 0.056255)",
        "(-0.202140, 1.204528, 0.057887)",
        "(-0.200452, 1.200714, 0.057497)",
        "(-0.199544, 1.197940, 0.057119)",
        "(-0.199628, 1.196597, 0.056989)",
        "(-0.199966, 1.193180, 0.056857)",
        "(-0.200012, 1.189060, 0.057123)",
        "(-0.199988, 1.183795, 0.057835)",
        "(-0.199872, 1.178507, 0.057675)",
        "(-0.199341, 1.175629, 0.057140)",
        "(-0.199575, 1.174840, 0.057249)",
        "(-0.199498, 1.173607, 0.058728)",
        "(-0.198901, 1.172727, 0.062025)",
        "(-0.198251, 1.172871, 0.065958)",
        "(-0.197443, 1.174547, 0.069437)",
        "(-0.197040, 1.175750, 0.070928)",
        "(-0.196154, 1.179145, 0.073980)",
        "(-0.195335, 1.183263, 0.076831)",
        "(-0.194299, 1.188550, 0.080201)",
        "(-0.193281, 1.194279, 0.084355)",
        "(-0.193425, 1.197559, 0.086214)",
        "(-0.195528, 1.205730, 0.089337)",
        "(-0.197096, 1.213385, 0.089369)",
        "(-0.198107, 1.219983, 0.089476)",
        "(-0.198637, 1.225849, 0.091053)",
        "(-0.198465, 1.228606, 0.092000)",
        "(-0.197995, 1.238680, 0.093821)",
        "(-0.197995, 1.238680, 0.093821)",
        "(-0.197735, 1.244262, 0.094579)",
        "(-0.197991, 1.249816, 0.095895)",
        "(-0.197611, 1.252455, 0.096148)",
        "(-0.197182, 1.257531, 0.096019)",
        "(-0.196410, 1.262140, 0.095413)",
        "(-0.195771, 1.266309, 0.094722)",
        "(-0.195693, 1.270452, 0.094149)",
        "(-0.195568, 1.272434, 0.093867)",
        "(-0.195377, 1.276185, 0.093265)",
        "(-0.195264, 1.279005, 0.092275)",
        "(-0.195386, 1.281110, 0.090869)",
        "(-0.195621, 1.282862, 0.089413)",
        "(-0.195699, 1.283440, 0.088913)",
        "(-0.195593, 1.284292, 0.088093)",
        "(-0.195572, 1.284933, 0.087049)",
        "(-0.195418, 1.285426, 0.085859)",
        "(-0.195639, 1.286253, 0.085029)",
        "(-0.195954, 1.286828, 0.084784)",
        "(-0.196136, 1.287656, 0.084120)",
        "(-0.196527, 1.288604, 0.083050)",
        "(-0.197023, 1.289940, 0.082295)",
        "(-0.196983, 1.291312, 0.081589)",
        "(-0.196788, 1.291956, 0.081254)",
        "(-0.196295, 1.293432, 0.080491)",
        "(-0.195689, 1.295110, 0.079707)",
        "(-0.194787, 1.296931, 0.078838)",
        "(-0.193686, 1.298868, 0.077638)",
        "(-0.193074, 1.300106, 0.077010)",
        "(-0.192031, 1.303093, 0.075862)",
        "(-0.191252, 1.306856, 0.074482)",
        "(-0.190528, 1.310877, 0.072917)",
        "(-0.189384, 1.315511, 0.071761)",
        "(-0.188910, 1.318112, 0.071336)",
        "(-0.188496, 1.323855, 0.070513)",
        "(-0.187761, 1.329700, 0.069679)",
        "(-0.186266, 1.335562, 0.068762)",
        "(-0.184793, 1.341730, 0.067912)",
        "(-0.184310, 1.345037, 0.067585)",
        "(-0.183534, 1.351633, 0.066976)",
        "(-0.182574, 1.358014, 0.066342)",
        "(-0.182004, 1.364409, 0.065798)",
        "(-0.182396, 1.371134, 0.065598)",
        "(-0.182651, 1.374383, 0.065637)",
        "(-0.182556, 1.380658, 0.065704)",
        "(-0.182381, 1.386535, 0.065582)",
        "(-0.182788, 1.392118, 0.065663)",
        "(-0.183069, 1.397497, 0.065983)",
        "(-0.183146, 1.400045, 0.066233)",
        "(-0.183489, 1.404842, 0.066618)",
        "(-0.183940, 1.408985, 0.066812)",
        "(-0.183980, 1.412669, 0.066960)",
        "(-0.183940, 1.416080, 0.067402)",
        "(-0.183889, 1.417774, 0.067719)",
        "(-0.184102, 1.421297, 0.068367)",
        "(-0.184809, 1.426781, 0.069355)",
        "(-0.184809, 1.426781, 0.069355)",
        "(-0.184734, 1.429337, 0.069714)",
        "(-0.184513, 1.430564, 0.069971)",
        "(-0.184089, 1.432255, 0.070599)",
        "(-0.183767, 1.434292, 0.071334)",
        "(-0.183586, 1.436674, 0.072430)",
        "(-0.183168, 1.439290, 0.073679)",
        "(-0.182834, 1.440496, 0.074268)",
        "(-0.182364, 1.442945, 0.075446)",
        "(-0.182239, 1.445734, 0.076711)",
        "(-0.182134, 1.449200, 0.078086)",
        "(-0.181923, 1.453146, 0.079296)",
        "(-0.181797, 1.455152, 0.079813)",
        "(-0.181412, 1.459441, 0.080735)",
        "(-0.181147, 1.463896, 0.081603)",
        "(-0.181232, 1.468477, 0.082302)",
        "(-0.181658, 1.473355, 0.082918)",
        "(-0.181821, 1.475811, 0.083336)",
        "(-0.181740, 1.480880, 0.084109)",
        "(-0.181985, 1.485869, 0.084655)",
        "(-0.182000, 1.490749, 0.085116)",
        "(-0.181829, 1.495421, 0.085501)",
        "(-0.181873, 1.497751, 0.085721)",
        "(-0.181974, 1.502394, 0.086271)",
        "(-0.182318, 1.506598, 0.086560)",
        "(-0.182312, 1.509960, 0.086845)",
        "(-0.181718, 1.513044, 0.086993)",
        "(-0.181459, 1.514354, 0.087092)",
        "(-0.180690, 1.516832, 0.087641)",
        "(-0.179874, 1.518983, 0.088191)",
        "(-0.179452, 1.520781, 0.089091)",
        "(-0.178976, 1.522501, 0.090256)",
        "(-0.178751, 1.523301, 0.090919)",
        "(-0.178179, 1.524998, 0.092607)",
        "(-0.177551, 1.526571, 0.094433)",
        "(-0.177050, 1.528109, 0.096471)",
        "(-0.176795, 1.528890, 0.097640)",
        "(-0.176085, 1.530346, 0.100065)",
        "(-0.174888, 1.531815, 0.102694)",
        "(-0.173471, 1.533372, 0.105483)",
        "(-0.171946, 1.535054, 0.108658)",
        "(-0.170565, 1.536733, 0.112027)",
        "(-0.169892, 1.537548, 0.113708)",
        "(-0.168531, 1.539283, 0.117193)",
        "(-0.167183, 1.541103, 0.120779)",
        "(-0.166062, 1.543015, 0.124420)",
        "(-0.165104, 1.544823, 0.127891)",
        "(-0.164704, 1.545711, 0.129629)",
        "(-0.163987, 1.547565, 0.133181)",
        "(-0.163479, 1.549416, 0.136635)",
        "(-0.163107, 1.551237, 0.139929)",
        "(-0.162632, 1.552977, 0.143085)",
        "(-0.162371, 1.553728, 0.144529)",
        "(-0.161812, 1.555033, 0.147297)",
        "(-0.161390, 1.556082, 0.149770)",
        "(-0.161303, 1.556834, 0.152062)",
        "(-0.160561, 1.557520, 0.155525)",
        "(-0.159750, 1.557594, 0.157656)",
        "(-0.159107, 1.557424, 0.159806)",
        "(-0.159107, 1.557424, 0.159806)",
        "(-0.158742, 1.556870, 0.161759)",
        "(-0.158269, 1.556045, 0.163682)",
        "(-0.157858, 1.555542, 0.164700)",
        "(-0.156919, 1.554317, 0.166735)",
        "(-0.155702, 1.552876, 0.168907)",
        "(-0.154258, 1.551047, 0.171086)",
        "(-0.152530, 1.548900, 0.173291)",
        "(-0.151700, 1.547773, 0.174430)",
        "(-0.150041, 1.545359, 0.176753)",
        "(-0.148507, 1.542684, 0.179125)",
        "(-0.147001, 1.539703, 0.181541)",
        "(-0.145133, 1.536476, 0.183992)",
        "(-0.144098, 1.534823, 0.185255)",
        "(-0.142165, 1.531463, 0.187818)",
        "(-0.140183, 1.528135, 0.190402)",
        "(-0.137920, 1.524736, 0.193054)",
        "(-0.135385, 1.521327, 0.195705)",
        "(-0.134210, 1.519627, 0.196948)",
        "(-0.132194, 1.516362, 0.199380)",
        "(-0.130363, 1.513225, 0.201728)",
        "(-0.128594, 1.510250, 0.203924)",
        "(-0.126909, 1.507371, 0.206109)",
        "(-0.126166, 1.506057, 0.207159)",
        "(-0.125119, 1.503514, 0.209152)",
        "(-0.124419, 1.501054, 0.211196)",
        "(-0.123604, 1.498699, 0.213289)",
        "(-0.123196, 1.497542, 0.214303)",
        "(-0.122349, 1.495306, 0.216378)",
        "(-0.121654, 1.493077, 0.218324)",
        "(-0.121186, 1.490573, 0.219903)",
        "(-0.120677, 1.487680, 0.221158)",
        "(-0.119907, 1.484489, 0.222303)",
        "(-0.119409, 1.482763, 0.222782)",
        "(-0.118374, 1.479098, 0.223504)",
        "(-0.117618, 1.474882, 0.223841)",
        "(-0.117222, 1.470352, 0.223822)",
        "(-0.117009, 1.465143, 0.223335)",
        "(-0.116805, 1.462458, 0.223063)",
        "(-0.116140, 1.456757, 0.222313)",
        "(-0.115842, 1.451141, 0.221389)",
        "(-0.116123, 1.445483, 0.220108)",
        "(-0.116453, 1.439581, 0.218464)",
        "(-0.116529, 1.436545, 0.217566)",
        "(-0.116509, 1.430521, 0.215705)",
        "(-0.116399, 1.424547, 0.213694)",
        "(-0.116326, 1.418553, 0.211520)",
        "(-0.116268, 1.412392, 0.208944)",
        "(-0.116227, 1.409293, 0.207584)",
        "(-0.115887, 1.402946, 0.204888)",
        "(-0.115377, 1.396592, 0.202385)",
        "(-0.115032, 1.390504, 0.199879)",
        "(-0.115048, 1.387483, 0.198545)",
        "(-0.115182, 1.381528, 0.195980)",
        "(-0.115266, 1.375763, 0.193585)",
        "(-0.115139, 1.370428, 0.191469)",
        "(-0.115018, 1.365444, 0.189410)",
        "(-0.115015, 1.360690, 0.187300)",
        "(-0.115349, 1.354314, 0.184173)",
        "(-0.115452, 1.350431, 0.182101)",
        "(-0.115452, 1.350431, 0.182101)",
        "(-0.115374, 1.346620, 0.179875)",
        "(-0.115443, 1.343050, 0.177439)",
        "(-0.115557, 1.341369, 0.176118)",
        "(-0.116051, 1.337990, 0.173257)",
        "(-0.116579, 1.334643, 0.170156)",
        "(-0.116864, 1.331669, 0.167227)",
        "(-0.117052, 1.328786, 0.164311)",
        "(-0.117050, 1.327396, 0.162831)",
        "(-0.117012, 1.324705, 0.159806)",
        "(-0.116929, 1.322439, 0.156781)",
        "(-0.116726, 1.320430, 0.153567)",
        "(-0.116666, 1.318626, 0.150030)",
        "(-0.116778, 1.317869, 0.148173)",
        "(-0.117174, 1.316718, 0.144512)",
        "(-0.117426, 1.315847, 0.140999)",
        "(-0.117610, 1.315098, 0.137390)",
        "(-0.117918, 1.314473, 0.133694)",
        "(-0.118088, 1.314169, 0.131819)",
        "(-0.118375, 1.313676, 0.128090)",
        "(-0.118764, 1.313525, 0.124502)",
        "(-0.119143, 1.313467, 0.121062)",
        "(-0.119241, 1.313317, 0.117642)",
        "(-0.119207, 1.313241, 0.115958)",
        "(-0.119220, 1.313132, 0.112553)",
        "(-0.119442, 1.312974, 0.109058)",
        "(-0.119909, 1.312766, 0.105564)",
        "(-0.120500, 1.312663, 0.102203)",
        "(-0.120713, 1.312719, 0.100579)",
        "(-0.121045, 1.312908, 0.097468)",
        "(-0.121344, 1.313184, 0.094491)",
        "(-0.121767, 1.313553, 0.091544)",
        "(-0.122157, 1.313917, 0.088590)",
        "(-0.122370, 1.314131, 0.087179)",
        "(-0.122554, 1.314711, 0.084539)",
        "(-0.122484, 1.315552, 0.082120)",
        "(-0.122396, 1.316577, 0.079892)",
        "(-0.122445, 1.317679, 0.077702)",
        "(-0.122459, 1.318291, 0.076621)",
        "(-0.122453, 1.319707, 0.074548)",
        "(-0.122444, 1.321489, 0.072562)",
        "(-0.122330, 1.323486, 0.070614)",
        "(-0.122276, 1.325478, 0.068627)",
        "(-0.122328, 1.326490, 0.067661)",
        "(-0.122301, 1.328591, 0.065744)",
        "(-0.122105, 1.330889, 0.063818)",
        "(-0.122460, 1.333642, 0.061916)",
        "(-0.123188, 1.336804, 0.060234)",
        "(-0.123392, 1.338428, 0.059427)",
        "(-0.123553, 1.341673, 0.057684)",
        "(-0.123652, 1.345051, 0.055766)",
        "(-0.123776, 1.348721, 0.053830)",
        "(-0.124229, 1.352850, 0.051957)",
        "(-0.124447, 1.354972, 0.051088)",
        "(-0.124632, 1.359317, 0.049263)",
        "(-0.124938, 1.363810, 0.047414)",
        "(-0.125258, 1.368461, 0.045721)",
        "(-0.125501, 1.373268, 0.044125)",
        "(-0.125740, 1.380328, 0.041767)",
        "(-0.126202, 1.385099, 0.040281)",
        "(-0.126624, 1.389850, 0.038782)",
        "(-0.126624, 1.389850, 0.038782)",
        "(-0.126880, 1.394340, 0.037261)",
        "(-0.127040, 1.396504, 0.036483)",
        "(-0.127434, 1.400737, 0.035010)",
        "(-0.128056, 1.404851, 0.033696)",
        "(-0.128807, 1.408862, 0.032556)",
        "(-0.129185, 1.412640, 0.031513)",
        "(-0.129407, 1.414452, 0.031018)",
        "(-0.129794, 1.417948, 0.030170)",
        "(-0.129988, 1.421412, 0.029473)",
        "(-0.130289, 1.425168, 0.029166)",
        "(-0.130394, 1.429354, 0.029189)",
        "(-0.130342, 1.431503, 0.029251)",
        "(-0.129825, 1.435849, 0.029404)",
        "(-0.128981, 1.440311, 0.029559)",
        "(-0.128265, 1.444933, 0.029894)",
        "(-0.128112, 1.449727, 0.030265)",
        "(-0.128103, 1.452113, 0.030390)",
        "(-0.127747, 1.456697, 0.030394)",
        "(-0.127139, 1.461095, 0.030129)",
        "(-0.126735, 1.465761, 0.029872)",
        "(-0.126460, 1.470755, 0.029781)",
        "(-0.126335, 1.473287, 0.029735)",
        "(-0.125915, 1.478336, 0.029537)",
        "(-0.125602, 1.483429, 0.029230)",
        "(-0.125459, 1.488506, 0.028785)",
        "(-0.125419, 1.493656, 0.028322)",
        "(-0.125346, 1.496210, 0.028065)",
        "(-0.124997, 1.501293, 0.027541)",
        "(-0.125308, 1.506486, 0.027069)",
        "(-0.126266, 1.511780, 0.026812)",
        "(-0.126747, 1.514384, 0.026724)",
        "(-0.127450, 1.519336, 0.026465)",
        "(-0.127693, 1.524108, 0.026260)",
        "(-0.127830, 1.528685, 0.026175)",
        "(-0.128294, 1.533008, 0.026385)",
        "(-0.129041, 1.537017, 0.026872)",
        "(-0.129203, 1.538805, 0.027169)",
        "(-0.129407, 1.542364, 0.027793)",
        "(-0.129733, 1.545631, 0.028779)",
        "(-0.130173, 1.548628, 0.030104)",
        "(-0.130890, 1.551072, 0.031842)",
        "(-0.131161, 1.552148, 0.032765)",
        "(-0.131483, 1.553856, 0.034918)",
        "(-0.131710, 1.555290, 0.037590)",
        "(-0.131884, 1.556344, 0.040804)",
        "(-0.131856, 1.557003, 0.044437)",
        "(-0.131875, 1.557260, 0.046505)",
        "(-0.131906, 1.557781, 0.050945)",
        "(-0.131628, 1.558097, 0.055818)",
        "(-0.131017, 1.558248, 0.061028)",
        "(-0.130016, 1.558267, 0.066505)",
        "(-0.129363, 1.558235, 0.069370)",
        "(-0.128271, 1.558218, 0.075057)",
        "(-0.127407, 1.558251, 0.080769)",
        "(-0.126520, 1.558209, 0.086495)",
        "(-0.125431, 1.558326, 0.092231)",
        "(-0.124809, 1.558455, 0.095119)",
        "(-0.123493, 1.558790, 0.100835)",
        "(-0.122340, 1.559205, 0.106374)",
        "(-0.121586, 1.559686, 0.111738)",
        "(-0.121044, 1.560030, 0.116873)",
        "(-0.120359, 1.560243, 0.124035)",
        "(-0.120359, 1.560243, 0.124035)",
        "(-0.120109, 1.560258, 0.128527)",
        "(-0.119923, 1.560018, 0.132809)",
        "(-0.119754, 1.559395, 0.136778)",
        "(-0.119618, 1.558944, 0.138699)",
        "(-0.119335, 1.557690, 0.142342)",
        "(-0.119006, 1.556029, 0.146031)",
        "(-0.118503, 1.553935, 0.149476)",
        "(-0.117843, 1.551591, 0.152794)",
        "(-0.117485, 1.550303, 0.154445)",
        "(-0.116592, 1.547268, 0.157724)",
        "(-0.115478, 1.543747, 0.161004)",
        "(-0.114382, 1.539854, 0.164390)",
        "(-0.113302, 1.535787, 0.167824)",
        "(-0.112712, 1.533625, 0.169574)",
        "(-0.111264, 1.529147, 0.173076)",
        "(-0.109625, 1.524344, 0.176377)",
        "(-0.107956, 1.519256, 0.179411)",
        "(-0.106584, 1.513984, 0.182056)",
        "(-0.105990, 1.511249, 0.183166)",
        "(-0.104644, 1.505637, 0.185442)",
        "(-0.103223, 1.500018, 0.187736)",
        "(-0.102192, 1.494647, 0.190015)",
        "(-0.101637, 1.492095, 0.191151)",
        "(-0.100876, 1.487036, 0.193121)",
        "(-0.100250, 1.482005, 0.194673)",
        "(-0.099486, 1.476754, 0.195904)",
        "(-0.098735, 1.471507, 0.197037)",
        "(-0.098253, 1.466593, 0.198025)",
        "(-0.098087, 1.464271, 0.198464)",
        "(-0.098001, 1.459649, 0.199148)",
        "(-0.097991, 1.454913, 0.199628)",
        "(-0.097924, 1.450082, 0.199619)",
        "(-0.097660, 1.445026, 0.199298)",
        "(-0.097361, 1.442490, 0.199183)",
        "(-0.097149, 1.437629, 0.198999)",
        "(-0.097364, 1.433053, 0.198875)",
        "(-0.097424, 1.428497, 0.198754)",
        "(-0.097221, 1.423843, 0.198442)",
        "(-0.097114, 1.421556, 0.198202)",
        "(-0.096934, 1.416930, 0.197672)",
        "(-0.096721, 1.412401, 0.197091)",
        "(-0.096815, 1.408226, 0.196479)",
        "(-0.096902, 1.404302, 0.195926)",
        "(-0.096791, 1.402391, 0.195704)",
        "(-0.096571, 1.398729, 0.195323)",
        "(-0.096727, 1.395441, 0.194950)",
        "(-0.097100, 1.392346, 0.194480)",
        "(-0.097488, 1.389228, 0.193900)",
        "(-0.097668, 1.387672, 0.193559)",
        "(-0.097909, 1.384590, 0.192817)",
        "(-0.097999, 1.381454, 0.191970)",
        "(-0.097956, 1.378130, 0.191048)",
        "(-0.097888, 1.376399, 0.190512)",
        "(-0.097865, 1.372797, 0.189204)",
        "(-0.097974, 1.368926, 0.187597)",
        "(-0.097973, 1.364827, 0.185841)",
        "(-0.098257, 1.360816, 0.183957)",
        "(-0.098884, 1.356735, 0.181822)",
        "(-0.099145, 1.354553, 0.180643)",
        "(-0.099524, 1.349915, 0.178169)",
        "(-0.099625, 1.345224, 0.175291)",
        "(-0.099819, 1.340436, 0.171822)",
        "(-0.099866, 1.335379, 0.167835)",
        "(-0.099962, 1.332914, 0.165750)",
        "(-0.100446, 1.328389, 0.161603)",
        "(-0.101953, 1.320503, 0.152936)",
        "(-0.101953, 1.320503, 0.152936)",
        "(-0.102609, 1.317018, 0.148536)",
        "(-0.102995, 1.315472, 0.146411)",
        "(-0.103742, 1.312675, 0.142191)",
        "(-0.104134, 1.310085, 0.137953)",
        "(-0.104190, 1.307491, 0.133678)",
        "(-0.104114, 1.305046, 0.129462)",
        "(-0.103982, 1.303868, 0.127452)",
        "(-0.103598, 1.301663, 0.123568)",
        "(-0.103314, 1.299745, 0.119767)",
        "(-0.103014, 1.298110, 0.115978)",
        "(-0.102470, 1.296989, 0.112386)",
        "(-0.102249, 1.296708, 0.110649)",
        "(-0.102183, 1.296648, 0.107196)",
        "(-0.102345, 1.297091, 0.103715)",
        "(-0.102556, 1.297819, 0.100069)",
        "(-0.102619, 1.298796, 0.096232)",
        "(-0.102612, 1.299400, 0.094280)",
        "(-0.102570, 1.300787, 0.090419)",
        "(-0.102818, 1.302489, 0.086489)",
        "(-0.103147, 1.304261, 0.082286)",
        "(-0.103308, 1.305975, 0.077810)",
        "(-0.103348, 1.306822, 0.075527)",
        "(-0.103391, 1.308646, 0.070983)",
        "(-0.103504, 1.310702, 0.066627)",
        "(-0.103842, 1.313222, 0.062648)",
        "(-0.103947, 1.316026, 0.058914)",
        "(-0.103897, 1.317442, 0.057048)",
        "(-0.103564, 1.320483, 0.053457)",
        "(-0.103127, 1.323724, 0.050071)",
        "(-0.102581, 1.327550, 0.047024)",
        "(-0.101976, 1.331658, 0.044174)",
        "(-0.101678, 1.333778, 0.042795)",
        "(-0.100925, 1.338043, 0.040058)",
        "(-0.099756, 1.342248, 0.037408)",
        "(-0.098643, 1.346541, 0.034864)",
        "(-0.098228, 1.348801, 0.033657)",
        "(-0.097483, 1.353519, 0.031394)",
        "(-0.096830, 1.358374, 0.029193)",
        "(-0.095905, 1.363011, 0.026844)",
        "(-0.095168, 1.367750, 0.024481)",
        "(-0.095137, 1.373011, 0.022657)",
        "(-0.095010, 1.375746, 0.021840)",
        "(-0.094429, 1.380934, 0.020104)",
        "(-0.093297, 1.385911, 0.018391)",
        "(-0.092334, 1.391290, 0.017111)",
        "(-0.091846, 1.397178, 0.016393)",
        "(-0.091640, 1.400135, 0.016197)",
        "(-0.091355, 1.405849, 0.015767)",
        "(-0.090899, 1.411253, 0.015304)",
        "(-0.090300, 1.416446, 0.014777)",
        "(-0.090177, 1.421898, 0.014607)",
        "(-0.090245, 1.424734, 0.014617)",
        "(-0.090275, 1.430109, 0.014645)",
        "(-0.090041, 1.435199, 0.014497)",
        "(-0.089536, 1.440166, 0.014389)",
        "(-0.089191, 1.442717, 0.014441)",
        "(-0.088684, 1.448036, 0.014792)",
        "(-0.088357, 1.453537, 0.015451)",
        "(-0.087587, 1.458769, 0.015994)",
        "(-0.086274, 1.463579, 0.016514)",
        "(-0.084909, 1.468340, 0.017191)",
        "(-0.084460, 1.470772, 0.017503)",
        "(-0.084028, 1.475897, 0.018291)",
        "(-0.083804, 1.481354, 0.019368)",
        "(-0.083584, 1.486412, 0.020268)",
        "(-0.083166, 1.491350, 0.021189)",
        "(-0.082948, 1.493948, 0.021753)",
        "(-0.082774, 1.499394, 0.023116)",
        "(-0.083000, 1.505188, 0.024812)",
        "(-0.083345, 1.510832, 0.026555)",
        "(-0.083521, 1.516213, 0.028369)",
        "(-0.083600, 1.518803, 0.029331)",
        "(-0.083825, 1.523850, 0.031414)",
        "(-0.084553, 1.528585, 0.033557)",
        "(-0.085375, 1.533038, 0.036102)",
        "(-0.086034, 1.537460, 0.039162)",
        "(-0.086450, 1.539632, 0.040788)",
        "(-0.087464, 1.543811, 0.044136)",
        "(-0.088480, 1.547757, 0.047601)",
        "(-0.089323, 1.551220, 0.051123)",
        "(-0.089918, 1.554187, 0.054670)",
        "(-0.090193, 1.555542, 0.056491)",
        "(-0.090741, 1.558002, 0.060247)",
        "(-0.090948, 1.559945, 0.064017)",
        "(-0.090759, 1.561239, 0.067782)",
        "(-0.090210, 1.561952, 0.071595)",
        "(-0.089940, 1.562142, 0.073576)",
        "(-0.089623, 1.562459, 0.077722)",
        "(-0.089226, 1.562473, 0.082095)",
        "(-0.088320, 1.562013, 0.086569)",
        "(-0.087141, 1.561169, 0.091217)",
        "(-0.086518, 1.560703, 0.093628)",
        "(-0.085419, 1.559599, 0.098574)",
        "(-0.084595, 1.558216, 0.103594)",
        "(-0.083623, 1.556445, 0.108563)",
        "(-0.082495, 1.554171, 0.113403)",
        "(-0.081944, 1.552926, 0.115792)",
        "(-0.080787, 1.550040, 0.120318)",
        "(-0.079453, 1.546642, 0.124533)",
        "(-0.077786, 1.542852, 0.128617)",
        "(-0.077025, 1.540830, 0.130557)",
        "(-0.075565, 1.536772, 0.134363)",
        "(-0.074021, 1.532597, 0.138173)",
        "(-0.072563, 1.528350, 0.141766)",
        "(-0.071309, 1.523935, 0.145035)",
        "(-0.070238, 1.519428, 0.148138)",
        "(-0.069738, 1.517160, 0.149610)",
        "(-0.068844, 1.512519, 0.152402)",
        "(-0.067902, 1.507613, 0.155313)",
        "(-0.067202, 1.502551, 0.158346)",
        "(-0.066954, 1.497349, 0.161001)",
        "(-0.066858, 1.494573, 0.162167)",
        "(-0.066582, 1.488543, 0.164279)",
        "(-0.066471, 1.482322, 0.166317)",
        "(-0.066940, 1.476236, 0.168161)",
        "(-0.067546, 1.470170, 0.170032)",
        "(-0.067717, 1.467115, 0.171003)",
        "(-0.068153, 1.460935, 0.172716)",
        "(-0.068891, 1.454709, 0.174119)",
        "(-0.069653, 1.448283, 0.175145)",
        "(-0.070459, 1.441710, 0.175630)",
        "(-0.070960, 1.438332, 0.175736)",
        "(-0.072048, 1.431626, 0.175757)",
        "(-0.073194, 1.425003, 0.175458)",
        "(-0.074209, 1.418272, 0.174729)",
        "(-0.074626, 1.414820, 0.174228)",
        "(-0.075500, 1.408004, 0.173111)",
        "(-0.076759, 1.401438, 0.171781)",
        "(-0.078145, 1.394871, 0.170241)",
        "(-0.079093, 1.388038, 0.168407)",
        "(-0.079940, 1.380987, 0.166089)",
        "(-0.080532, 1.377495, 0.164650)",
        "(-0.082040, 1.370406, 0.161383)",
        "(-0.083583, 1.362925, 0.157609)",
        "(-0.085158, 1.355056, 0.153641)",
        "(-0.087440, 1.342940, 0.147999)",
        "(-0.089224, 1.335371, 0.144701)",
        "(-0.091226, 1.328215, 0.141345)",
        "(-0.091226, 1.328215, 0.141345)",
        "(-0.092458, 1.320962, 0.137293)",
        "(-0.093359, 1.313508, 0.132696)",
        "(-0.093860, 1.309980, 0.130345)",
        "(-0.094837, 1.303531, 0.126107)",
        "(-0.095538, 1.298048, 0.122231)",
        "(-0.096324, 1.293250, 0.118450)",
        "(-0.096954, 1.288948, 0.114572)",
        "(-0.097247, 1.287053, 0.112523)",
        "(-0.097832, 1.283731, 0.108214)",
        "(-0.098373, 1.281004, 0.103783)",
        "(-0.098992, 1.278878, 0.099404)",
        "(-0.099662, 1.277295, 0.095039)",
        "(-0.099987, 1.276752, 0.092966)",
        "(-0.100522, 1.275694, 0.088890)",
        "(-0.101085, 1.274894, 0.084849)",
        "(-0.101690, 1.274397, 0.080873)",
        "(-0.102299, 1.274286, 0.077094)",
        "(-0.102535, 1.274353, 0.075340)",
        "(-0.102799, 1.274487, 0.071856)",
        "(-0.103233, 1.275003, 0.068468)",
        "(-0.103875, 1.275750, 0.065186)",
        "(-0.104604, 1.276819, 0.062149)",
        "(-0.104938, 1.277495, 0.060722)",
        "(-0.105330, 1.278723, 0.057735)",
        "(-0.105661, 1.279900, 0.054561)",
        "(-0.106262, 1.281193, 0.051365)",
        "(-0.106960, 1.282835, 0.048159)",
        "(-0.107327, 1.283809, 0.046537)",
        "(-0.107876, 1.286142, 0.043292)",
        "(-0.108345, 1.288910, 0.040028)",
        "(-0.108956, 1.292289, 0.036767)",
        "(-0.109319, 1.296199, 0.033546)",
        "(-0.109327, 1.298371, 0.031919)",
        "(-0.109266, 1.303045, 0.028767)",
        "(-0.109070, 1.308518, 0.025846)",
        "(-0.109035, 1.314558, 0.023158)",
        "(-0.109129, 1.321051, 0.020701)",
        "(-0.108984, 1.324329, 0.019572)",
        "(-0.108313, 1.330806, 0.017382)",
        "(-0.107347, 1.337261, 0.015411)",
        "(-0.106734, 1.343998, 0.013810)",
        "(-0.106212, 1.350944, 0.012630)",
        "(-0.105837, 1.354356, 0.012086)",
        "(-0.104999, 1.361016, 0.011030)",
        "(-0.103940, 1.367468, 0.009918)",
        "(-0.102830, 1.373976, 0.008844)",
        "(-0.102260, 1.380834, 0.008153)",
        "(-0.102020, 1.384390, 0.007927)",
        "(-0.101234, 1.391424, 0.007333)",
        "(-0.100176, 1.398283, 0.006454)",
        "(-0.099555, 1.405231, 0.005901)",
        "(-0.099072, 1.412821, 0.005680)",
        "(-0.098697, 1.416687, 0.005569)",
        "(-0.097794, 1.424393, 0.005308)",
        "(-0.097283, 1.432283, 0.005090)",
        "(-0.097276, 1.440385, 0.005110)",
        "(-0.097176, 1.448291, 0.005194)",
        "(-0.096982, 1.452079, 0.005265)",
        "(-0.096722, 1.459530, 0.005382)",
        "(-0.096842, 1.466875, 0.005701)",
        "(-0.097114, 1.473793, 0.006160)",
        "(-0.097219, 1.477042, 0.006413)",
        "(-0.097084, 1.483172, 0.006959)",
        "(-0.096761, 1.488978, 0.007595)",
        "(-0.096570, 1.494661, 0.008717)",
        "(-0.096758, 1.500217, 0.010317)",
        "(-0.096848, 1.505216, 0.011839)",
        "(-0.096685, 1.507407, 0.012630)",
        "(-0.096289, 1.511585, 0.014353)",
        "(-0.096402, 1.519440, 0.018805)",
        "(-0.096402, 1.519440, 0.018805)",
        "(-0.095778, 1.524070, 0.022253)",
        "(-0.095372, 1.526829, 0.024660)",
        "(-0.095372, 1.526829, 0.024660)",
        "(-0.095431, 1.529509, 0.027193)",
        "(-0.095573, 1.531876, 0.029786)",
        "(-0.095721, 1.533765, 0.032234)",
        "(-0.095802, 1.534537, 0.033419)",
        "(-0.095873, 1.535914, 0.035933)",
        "(-0.095851, 1.537144, 0.038884)",
        "(-0.095673, 1.538234, 0.042165)",
        "(-0.095339, 1.539108, 0.045659)",
        "(-0.095038, 1.539491, 0.047503)",
        "(-0.094396, 1.540082, 0.051324)",
        "(-0.093625, 1.540457, 0.055407)",
        "(-0.092659, 1.540430, 0.059700)",
        "(-0.091693, 1.539969, 0.064112)",
        "(-0.091222, 1.539550, 0.066354)",
        "(-0.090302, 1.538506, 0.070691)",
        "(-0.089219, 1.536916, 0.075049)",
        "(-0.087853, 1.534814, 0.079591)",
        "(-0.086627, 1.532421, 0.084418)",
        "(-0.086048, 1.531113, 0.086954)",
        "(-0.084746, 1.528257, 0.092136)",
        "(-0.083194, 1.524908, 0.097410)",
        "(-0.081391, 1.521070, 0.102761)",
        "(-0.079730, 1.516837, 0.108127)",
        "(-0.078946, 1.514608, 0.110797)",
        "(-0.077453, 1.509978, 0.116175)",
        "(-0.075898, 1.505085, 0.121548)",
        "(-0.074122, 1.499683, 0.126483)",
        "(-0.073152, 1.496728, 0.128677)",
        "(-0.071012, 1.490643, 0.132850)",
        "(-0.068723, 1.484508, 0.136831)",
        "(-0.066838, 1.478555, 0.140568)",
        "(-0.065286, 1.472685, 0.144061)",
        "(-0.064530, 1.469745, 0.145653)",
        "(-0.062936, 1.463653, 0.148373)",
        "(-0.061362, 1.457325, 0.150528)",
        "(-0.060199, 1.450966, 0.152320)",
        "(-0.059333, 1.444489, 0.153775)",
        "(-0.058515, 1.437587, 0.154687)",
        "(-0.058015, 1.433963, 0.155035)",
        "(-0.056827, 1.426340, 0.155549)",
        "(-0.055710, 1.418540, 0.155830)",
        "(-0.055200, 1.410906, 0.155655)",
        "(-0.055048, 1.407059, 0.155487)",
        "(-0.054628, 1.399120, 0.154927)",
        "(-0.053940, 1.390788, 0.153918)",
        "(-0.053191, 1.382274, 0.152524)",
        "(-0.052522, 1.373840, 0.150915)",
        "(-0.051910, 1.365219, 0.148961)",
        "(-0.051600, 1.360803, 0.147750)",
        "(-0.050917, 1.352000, 0.145072)",
        "(-0.050545, 1.343297, 0.142001)",
        "(-0.050500, 1.334942, 0.138715)",
        "(-0.050734, 1.326753, 0.135164)",
        "(-0.050856, 1.322622, 0.133297)",
        "(-0.050994, 1.314229, 0.129293)",
        "(-0.051241, 1.306338, 0.125371)",
        "(-0.052121, 1.299230, 0.121534)",
        "(-0.053252, 1.292063, 0.117122)",
        "(-0.053780, 1.288307, 0.114562)",
        "(-0.054998, 1.280917, 0.109160)",
        "(-0.056697, 1.274212, 0.103571)",
        "(-0.058744, 1.267931, 0.097382)",
        "(-0.061160, 1.262141, 0.090902)",
        "(-0.062407, 1.259567, 0.087820)",
        "(-0.064743, 1.254944, 0.081964)",
        "(-0.067080, 1.251325, 0.076199)",
        "(-0.069320, 1.248076, 0.070361)",
        "(-0.071748, 1.246153, 0.064921)",
        "(-0.072968, 1.245414, 0.062325)",
        "(-0.075265, 1.244499, 0.057075)",
        "(-0.078861, 1.243586, 0.046351)",
        "(-0.078861, 1.243586, 0.046351)",
        "(-0.081553, 1.244944, 0.039058)",
        "(-0.081553, 1.244944, 0.039058)",
        "(-0.083358, 1.246336, 0.034105)",
        "(-0.085092, 1.248099, 0.029198)",
        "(-0.086881, 1.250374, 0.024552)",
        "(-0.088499, 1.252903, 0.020159)",
        "(-0.089158, 1.254386, 0.018132)",
        "(-0.090496, 1.257364, 0.014014)",
        "(-0.091864, 1.261012, 0.010399)",
        "(-0.093112, 1.265359, 0.007489)",
        "(-0.093850, 1.270008, 0.005032)",
        "(-0.093992, 1.272379, 0.003933)",
        "(-0.094332, 1.277492, 0.002049)",
        "(-0.094736, 1.283198, 0.000623)",
        "(-0.095102, 1.289274, -0.000560)",
        "(-0.095261, 1.295697, -0.001475)",
        "(-0.095262, 1.299050, -0.001839)",
        "(-0.095344, 1.306063, -0.002408)",
        "(-0.094993, 1.313042, -0.002908)",
        "(-0.094542, 1.320097, -0.003315)",
        "(-0.094182, 1.327515, -0.003287)",
        "(-0.093817, 1.331287, -0.003222)",
        "(-0.092900, 1.338841, -0.003016)",
        "(-0.091671, 1.346375, -0.002547)",
        "(-0.090261, 1.354100, -0.001729)",
        "(-0.088722, 1.361978, -0.000764)",
        "(-0.087892, 1.365987, -0.000274)",
        "(-0.086281, 1.374504, 0.000691)",
        "(-0.085129, 1.382780, 0.001334)",
        "(-0.084409, 1.391244, 0.001724)",
        "(-0.083780, 1.399903, 0.001982)",
        "(-0.083552, 1.404328, 0.002040)",
        "(-0.083023, 1.413265, 0.002125)",
        "(-0.082340, 1.422051, 0.002093)",
        "(-0.082155, 1.431006, 0.002221)",
        "(-0.082460, 1.440090, 0.002566)",
        "(-0.082631, 1.444552, 0.002667)",
        "(-0.082875, 1.453050, 0.002804)",
        "(-0.082978, 1.461240, 0.002967)",
        "(-0.083658, 1.469441, 0.003316)",
        "(-0.084738, 1.477485, 0.003934)",
        "(-0.085160, 1.481260, 0.004297)",
        "(-0.085487, 1.488152, 0.004934)",
        "(-0.085111, 1.494198, 0.005580)",
        "(-0.084995, 1.499734, 0.006723)",
        "(-0.085150, 1.502453, 0.007517)",
        "(-0.085621, 1.507446, 0.009339)",
        "(-0.085780, 1.511330, 0.010945)",
        "(-0.085775, 1.514389, 0.012515)",
        "(-0.086128, 1.517066, 0.014660)",
        "(-0.086497, 1.519159, 0.017241)",
        "(-0.086869, 1.520904, 0.021716)",
        "(-0.087028, 1.521284, 0.024963)",
        "(-0.086705, 1.520944, 0.028430)",
        "(-0.086705, 1.520944, 0.028430)",
        "(-0.085739, 1.519963, 0.032196)",
        "(-0.085164, 1.519303, 0.034260)",
        "(-0.084054, 1.517559, 0.038458)",
        "(-0.082833, 1.515147, 0.042558)",
        "(-0.081293, 1.512265, 0.046554)",
        "(-0.079633, 1.509348, 0.050749)",
        "(-0.078874, 1.507920, 0.053065)",
        "(-0.077244, 1.504986, 0.057963)",
        "(-0.075433, 1.501848, 0.062928)",
        "(-0.073544, 1.498558, 0.067832)",
        "(-0.071800, 1.495334, 0.072988)",
        "(-0.070902, 1.493643, 0.075632)",
        "(-0.069153, 1.490050, 0.080738)",
        "(-0.067349, 1.486295, 0.085697)",
        "(-0.065505, 1.482441, 0.090455)",
        "(-0.063686, 1.478489, 0.094846)",
        "(-0.062789, 1.476479, 0.096842)",
        "(-0.061189, 1.472334, 0.100393)",
        "(-0.059792, 1.467957, 0.103087)",
        "(-0.058366, 1.463409, 0.105171)",
        "(-0.057015, 1.458896, 0.107038)",
        "(-0.056323, 1.456666, 0.107954)",
        "(-0.054990, 1.452074, 0.109666)",
        "(-0.053770, 1.447287, 0.111127)",
        "(-0.052587, 1.442146, 0.112332)",
        "(-0.051388, 1.436858, 0.113657)",
        "(-0.050815, 1.434196, 0.114409)",
        "(-0.049655, 1.428799, 0.115892)",
        "(-0.048261, 1.422992, 0.117190)",
        "(-0.046307, 1.416639, 0.118374)",
        "(-0.044275, 1.410192, 0.119398)",
        "(-0.043381, 1.406968, 0.119754)",
        "(-0.041773, 1.400656, 0.120311)",
        "(-0.040376, 1.394445, 0.120722)",
        "(-0.039366, 1.388399, 0.120835)",
        "(-0.038272, 1.382344, 0.120809)",
        "(-0.037621, 1.379335, 0.120781)",
        "(-0.036447, 1.373635, 0.120773)",
        "(-0.035917, 1.368589, 0.120712)",
        "(-0.035705, 1.363665, 0.120367)",
        "(-0.035502, 1.360968, 0.119900)",
        "(-0.034899, 1.355072, 0.118606)",
        "(-0.034173, 1.349055, 0.117017)",
        "(-0.034310, 1.340757, 0.114449)",
        "(-0.034310, 1.340757, 0.114449)",
        "(-0.035033, 1.335359, 0.112335)",
        "(-0.036035, 1.329979, 0.109879)",
        "(-0.036878, 1.324428, 0.107441)",
        "(-0.037600, 1.318799, 0.105037)",
        "(-0.038647, 1.313572, 0.102593)",
        "(-0.039878, 1.308709, 0.100147)",
        "(-0.041822, 1.301803, 0.096637)",
        "(-0.042946, 1.297336, 0.094559)",
        "(-0.043593, 1.292770, 0.092425)",
        "(-0.043593, 1.292770, 0.092425)",
        "(-0.044351, 1.288266, 0.090175)",
        "(-0.044862, 1.286156, 0.089068)",
        "(-0.046219, 1.282229, 0.086858)",
        "(-0.047786, 1.278643, 0.084383)",
        "(-0.049449, 1.275045, 0.081253)",
        "(-0.051422, 1.271808, 0.077668)",
        "(-0.052445, 1.270479, 0.075831)",
        "(-0.054647, 1.268306, 0.072136)",
        "(-0.057020, 1.266424, 0.068279)",
        "(-0.059224, 1.264716, 0.063936)",
        "(-0.061287, 1.263312, 0.059497)",
        "(-0.062275, 1.262813, 0.057343)",
        "(-0.064298, 1.262306, 0.053086)",
        "(-0.066451, 1.262025, 0.048594)",
        "(-0.068735, 1.262163, 0.043894)",
        "(-0.071112, 1.262942, 0.039328)",
        "(-0.072222, 1.263538, 0.037157)",
        "(-0.074091, 1.264851, 0.032964)",
        "(-0.075559, 1.266556, 0.029037)",
        "(-0.076854, 1.268741, 0.025454)",
        "(-0.077925, 1.271323, 0.022108)",
        "(-0.078457, 1.272816, 0.020518)",
        "(-0.079417, 1.275963, 0.017433)",
        "(-0.080179, 1.279553, 0.014546)",
        "(-0.081008, 1.283750, 0.011976)",
        "(-0.081901, 1.288335, 0.009553)",
        "(-0.082366, 1.290645, 0.008370)",
        "(-0.083040, 1.295126, 0.006072)",
        "(-0.083265, 1.299434, 0.003817)",
        "(-0.083044, 1.303574, 0.001725)",
        "(-0.082755, 1.307941, 0.000165)",
        "(-0.082765, 1.310388, -0.000306)",
        "(-0.082779, 1.315214, -0.001273)",
        "(-0.082524, 1.319647, -0.002548)",
        "(-0.082254, 1.324085, -0.003853)",
        "(-0.081871, 1.328873, -0.004846)",
        "(-0.081699, 1.331481, -0.005141)",
        "(-0.081254, 1.336931, -0.005518)",
        "(-0.080678, 1.342420, -0.005905)",
        "(-0.080008, 1.347943, -0.006326)",
        "(-0.079443, 1.353638, -0.006634)",
        "(-0.079265, 1.356559, -0.006735)",
        "(-0.079234, 1.362744, -0.006803)",
        "(-0.079328, 1.369183, -0.006768)",
        "(-0.079295, 1.374980, -0.006724)",
        "(-0.079177, 1.380842, -0.006608)",
        "(-0.079215, 1.383895, -0.006562)",
        "(-0.079595, 1.390264, -0.006170)",
        "(-0.079973, 1.396662, -0.005509)",
        "(-0.080081, 1.403146, -0.004607)",
        "(-0.079849, 1.409893, -0.003286)",
        "(-0.079746, 1.413304, -0.002490)",
        "(-0.079551, 1.419984, -0.000816)",
        "(-0.079224, 1.433047, 0.002907)",
        "(-0.079224, 1.433047, 0.002907)",
        "(-0.079016, 1.439482, 0.005136)",
        "(-0.078928, 1.442646, 0.006357)",
        "(-0.078873, 1.448884, 0.008964)",
        "(-0.078925, 1.454847, 0.011663)",
        "(-0.079126, 1.460553, 0.014514)",
        "(-0.079315, 1.463352, 0.016089)",
        "(-0.079718, 1.468947, 0.019582)",
        "(-0.080141, 1.474410, 0.023352)",
        "(-0.080324, 1.479592, 0.027349)",
        "(-0.080697, 1.484575, 0.031496)",
        "(-0.081007, 1.486965, 0.033582)",
        "(-0.081525, 1.491565, 0.037801)",
        "(-0.081995, 1.496136, 0.042266)",
        "(-0.082421, 1.500839, 0.047198)",
        "(-0.082837, 1.505387, 0.052357)",
        "(-0.083359, 1.509591, 0.057276)",
        "(-0.083771, 1.511630, 0.059682)",
        "(-0.084949, 1.515855, 0.064756)",
        "(-0.086475, 1.520024, 0.070050)",
        "(-0.088040, 1.523811, 0.075346)",
        "(-0.089350, 1.527001, 0.080582)",
        "(-0.089985, 1.528364, 0.083133)",
        "(-0.091350, 1.530520, 0.088025)",
        "(-0.092545, 1.531925, 0.092724)",
        "(-0.093401, 1.532621, 0.097375)",
        "(-0.094115, 1.532723, 0.101971)",
        "(-0.094304, 1.532498, 0.104239)",
        "(-0.094288, 1.531682, 0.108725)",
        "(-0.094032, 1.530399, 0.113213)",
        "(-0.093727, 1.528832, 0.117944)",
        "(-0.093402, 1.526994, 0.122685)",
        "(-0.093061, 1.525837, 0.124992)",
        "(-0.092080, 1.523180, 0.129667)",
        "(-0.091141, 1.520196, 0.134602)",
        "(-0.090173, 1.516953, 0.139769)",
        "(-0.089077, 1.512905, 0.144757)",
        "(-0.088569, 1.510571, 0.147125)",
        "(-0.087808, 1.505520, 0.151852)",
        "(-0.086999, 1.500002, 0.156751)",
        "(-0.085923, 1.493931, 0.161742)",
        "(-0.084669, 1.487174, 0.166534)",
        "(-0.083975, 1.483526, 0.168755)",
        "(-0.082686, 1.475947, 0.172817)",
        "(-0.081565, 1.468049, 0.176368)",
        "(-0.080928, 1.459916, 0.179489)",
        "(-0.080607, 1.455804, 0.180890)",
        "(-0.080066, 1.447509, 0.183386)",
        "(-0.079624, 1.439169, 0.185571)",
        "(-0.078836, 1.430640, 0.187292)",
        "(-0.077660, 1.422071, 0.188605)",
        "(-0.076438, 1.413473, 0.189754)",
        "(-0.075923, 1.409273, 0.190284)",
        "(-0.074866, 1.401272, 0.191169)",
        "(-0.073861, 1.393647, 0.191550)",
        "(-0.073128, 1.386259, 0.191540)",
        "(-0.072758, 1.379293, 0.191216)",
        "(-0.072675, 1.375915, 0.190886)",
        "(-0.072314, 1.369155, 0.189783)",
        "(-0.071633, 1.362033, 0.188317)",
        "(-0.071353, 1.355138, 0.186371)",
        "(-0.071494, 1.348428, 0.184191)",
        "(-0.071579, 1.344944, 0.182885)",
        "(-0.071590, 1.337571, 0.180019)",
        "(-0.071377, 1.329740, 0.176832)",
        "(-0.071116, 1.322068, 0.173594)",
        "(-0.071128, 1.318436, 0.171908)",
        "(-0.071462, 1.311169, 0.168166)",
        "(-0.071846, 1.303695, 0.163926)",
        "(-0.072474, 1.296678, 0.159566)",
        "(-0.073350, 1.290294, 0.155196)",
        "(-0.073800, 1.287186, 0.152792)",
        "(-0.074711, 1.281098, 0.147635)",
        "(-0.075897, 1.275423, 0.142261)",
        "(-0.077278, 1.270674, 0.136975)",
        "(-0.078578, 1.266143, 0.131483)",
        "(-0.079944, 1.261827, 0.125617)",
        "(-0.080653, 1.259875, 0.122729)",
        "(-0.082143, 1.256568, 0.117205)",
        "(-0.083871, 1.253821, 0.111793)",
        "(-0.085548, 1.251565, 0.106333)",
        "(-0.087365, 1.249804, 0.100909)",
        "(-0.088357, 1.249210, 0.098109)",
        "(-0.090182, 1.247911, 0.092113)",
        "(-0.091678, 1.246732, 0.085748)",
        "(-0.093092, 1.246211, 0.079482)",
        "(-0.094403, 1.246413, 0.073644)",
        "(-0.094950, 1.246734, 0.070816)",
        "(-0.095742, 1.247545, 0.065154)",
        "(-0.096265, 1.248944, 0.059630)",
        "(-0.097151, 1.251232, 0.054317)",
        "(-0.097999, 1.253937, 0.049036)",
        "(-0.098176, 1.255284, 0.046318)",
        "(-0.098335, 1.258133, 0.040779)",
        "(-0.098807, 1.261624, 0.035439)",
        "(-0.099635, 1.265769, 0.030508)",
        "(-0.100019, 1.270103, 0.025822)",
        "(-0.099878, 1.272249, 0.023564)",
        "(-0.099253, 1.276726, 0.019382)",
        "(-0.099145, 1.281982, 0.015837)",
        "(-0.099042, 1.287866, 0.012767)",
        "(-0.098362, 1.293683, 0.009770)",
        "(-0.097815, 1.296574, 0.008344)",
        "(-0.096897, 1.302870, 0.005981)",
        "(-0.096651, 1.310206, 0.004505)",
        "(-0.096245, 1.317536, 0.003415)",
        "(-0.095333, 1.324206, 0.002021)",
        "(-0.094779, 1.327451, 0.001295)",
        "(-0.094083, 1.334530, 0.000378)",
        "(-0.093910, 1.342251, 0.000068)",
        "(-0.093735, 1.350086, -0.000236)",
        "(-0.093449, 1.353804, -0.000550)",
        "(-0.092441, 1.361217, -0.001166)",
        "(-0.091812, 1.369667, -0.001100)",
        "(-0.091267, 1.382610, 0.000134)",
        "(-0.091267, 1.382610, 0.000134)",
        "(-0.089895, 1.391159, 0.000888)",
        "(-0.088053, 1.400072, 0.001855)",
        "(-0.086854, 1.409853, 0.003491)",
        "(-0.085334, 1.429934, 0.007231)",
        "(-0.084829, 1.434607, 0.007934)",
        "(-0.084829, 1.434607, 0.007934)",
        "(-0.083827, 1.443901, 0.009414)",
        "(-0.083353, 1.453207, 0.010932)",
        "(-0.083736, 1.462631, 0.012546)",
        "(-0.084683, 1.472063, 0.014345)",
        "(-0.085253, 1.476733, 0.015349)",
        "(-0.086103, 1.485850, 0.017527)",
        "(-0.086746, 1.494594, 0.019948)",
        "(-0.087380, 1.502902, 0.022781)",
        "(-0.088397, 1.510947, 0.026247)",
        "(-0.089820, 1.518598, 0.030107)",
        "(-0.090621, 1.522159, 0.032183)",
        "(-0.092133, 1.528883, 0.036594)",
        "(-0.093441, 1.534904, 0.041344)",
        "(-0.094790, 1.540274, 0.046356)",
        "(-0.096279, 1.545134, 0.051791)",
        "(-0.097169, 1.547269, 0.054586)",
        "(-0.099079, 1.551002, 0.060273)",
        "(-0.100649, 1.553820, 0.066148)",
        "(-0.101964, 1.555878, 0.071897)",
        "(-0.103120, 1.557405, 0.077706)",
        "(-0.103591, 1.557924, 0.080666)",
        "(-0.104185, 1.558263, 0.086773)",
        "(-0.104455, 1.558180, 0.093152)",
        "(-0.104554, 1.557661, 0.099753)",
        "(-0.104234, 1.556669, 0.106589)",
        "(-0.103901, 1.555921, 0.109959)",
        "(-0.103157, 1.553890, 0.116409)",
        "(-0.102253, 1.551294, 0.122650)",
        "(-0.101519, 1.548389, 0.128839)",
        "(-0.100762, 1.545031, 0.134953)",
        "(-0.100290, 1.543059, 0.137838)",
        "(-0.099206, 1.538742, 0.143378)",
        "(-0.098477, 1.533924, 0.148642)",
        "(-0.098393, 1.528549, 0.153370)",
        "(-0.097852, 1.522461, 0.158160)",
        "(-0.097363, 1.519197, 0.160496)",
        "(-0.096747, 1.512435, 0.164734)",
        "(-0.095972, 1.505631, 0.168835)",
        "(-0.094882, 1.498641, 0.172731)",
        "(-0.094392, 1.495032, 0.174556)",
        "(-0.093364, 1.487880, 0.177993)",
        "(-0.092119, 1.480797, 0.181078)",
        "(-0.090638, 1.473528, 0.183647)",
        "(-0.088982, 1.465890, 0.185735)",
        "(-0.087367, 1.458188, 0.187437)",
        "(-0.086740, 1.454422, 0.188173)",
        "(-0.085784, 1.447040, 0.189431)",
        "(-0.084556, 1.439392, 0.190501)",
        "(-0.083237, 1.431239, 0.191087)",
        "(-0.082416, 1.422902, 0.191305)",
        "(-0.082281, 1.418677, 0.191114)",
        "(-0.082447, 1.410163, 0.190353)",
        "(-0.082736, 1.401455, 0.189434)",
        "(-0.083002, 1.393021, 0.188824)",
        "(-0.083275, 1.389211, 0.188694)",
        "(-0.084006, 1.382069, 0.188429)",
        "(-0.084636, 1.375034, 0.187700)",
        "(-0.085085, 1.367603, 0.186163)",
        "(-0.085577, 1.360401, 0.184468)",
        "(-0.085894, 1.357028, 0.183583)",
        "(-0.086718, 1.350677, 0.181519)",
        "(-0.087490, 1.344064, 0.178784)",
        "(-0.088086, 1.337149, 0.175551)",
        "(-0.088821, 1.330601, 0.172360)",
        "(-0.089186, 1.327479, 0.170769)",
        "(-0.089821, 1.321336, 0.167077)",
        "(-0.090452, 1.315030, 0.162798)",
        "(-0.091009, 1.308806, 0.158020)",
        "(-0.091708, 1.303185, 0.152807)",
        "(-0.092525, 1.297843, 0.146842)",
        "(-0.092859, 1.295190, 0.143587)",
        "(-0.093468, 1.290083, 0.136884)",
        "(-0.093973, 1.285596, 0.130012)",
        "(-0.094381, 1.281567, 0.122731)",
        "(-0.094502, 1.279689, 0.118915)",
        "(-0.094919, 1.276393, 0.111280)",
        "(-0.095390, 1.273701, 0.103680)",
        "(-0.095522, 1.271130, 0.095926)",
        "(-0.095500, 1.268968, 0.088289)",
        "(-0.095694, 1.268317, 0.084678)",
        "(-0.096415, 1.267674, 0.077770)",
        "(-0.097145, 1.267758, 0.070983)",
        "(-0.097848, 1.268094, 0.064105)",
        "(-0.098704, 1.269198, 0.057631)",
        "(-0.099439, 1.270898, 0.051677)",
        "(-0.099779, 1.272171, 0.049069)",
        "(-0.100347, 1.274958, 0.043996)",
        "(-0.100700, 1.278313, 0.039265)",
        "(-0.100943, 1.281984, 0.034744)",
        "(-0.101128, 1.286016, 0.030540)",
        "(-0.101036, 1.288359, 0.028709)",
        "(-0.100738, 1.293486, 0.025382)",
        "(-0.100366, 1.299235, 0.022468)",
        "(-0.099695, 1.305133, 0.019715)",
        "(-0.099334, 1.308201, 0.018412)",
        "(-0.098750, 1.314668, 0.015903)",
        "(-0.098311, 1.321637, 0.013727)",
        "(-0.097762, 1.328905, 0.011904)",
        "(-0.096800, 1.336220, 0.010278)",
        "(-0.095637, 1.343544, 0.008779)",
        "(-0.095038, 1.347280, 0.008151)",
        "(-0.094119, 1.355127, 0.007188)",
        "(-0.093695, 1.363392, 0.006572)",
        "(-0.093082, 1.371515, 0.006000)",
        "(-0.092680, 1.375515, 0.005664)",
        "(-0.092017, 1.383577, 0.005085)",
        "(-0.091516, 1.391661, 0.004783)",
        "(-0.090991, 1.399748, 0.004740)",
        "(-0.090465, 1.407728, 0.005022)",
        "(-0.089979, 1.415645, 0.005586)",
        "(-0.089825, 1.419618, 0.005983)",
        "(-0.089531, 1.427494, 0.006985)",
        "(-0.089094, 1.435160, 0.008220)",
        "(-0.088436, 1.442590, 0.009672)",
        "(-0.088069, 1.446257, 0.010503)",
        "(-0.087511, 1.453923, 0.012630)",
        "(-0.087462, 1.461168, 0.015086)",
        "(-0.087314, 1.468355, 0.017847)",
        "(-0.087030, 1.475280, 0.020831)",
        "(-0.086832, 1.478675, 0.022405)",
        "(-0.086358, 1.485382, 0.025895)",
        "(-0.086110, 1.492165, 0.029854)",
        "(-0.086024, 1.498813, 0.034170)",
        "(-0.085819, 1.505231, 0.038783)",
        "(-0.085657, 1.508386, 0.041240)",
        "(-0.085404, 1.514594, 0.046468)",
        "(-0.085431, 1.520596, 0.052063)",
        "(-0.085821, 1.526328, 0.058089)",
        "(-0.086236, 1.531614, 0.064419)",
        "(-0.086395, 1.533960, 0.067602)",
        "(-0.086717, 1.538199, 0.074159)",
        "(-0.087182, 1.541801, 0.081096)",
        "(-0.087740, 1.544810, 0.088312)",
        "(-0.088485, 1.547220, 0.095571)",
        "(-0.089250, 1.548979, 0.102734)",
        "(-0.089600, 1.549532, 0.106213)",
        "(-0.090256, 1.550144, 0.112950)",
        "(-0.090554, 1.550115, 0.119495)",
        "(-0.090517, 1.549512, 0.126021)",
        "(-0.090222, 1.548276, 0.132612)",
        "(-0.089982, 1.547348, 0.135919)",
        "(-0.089404, 1.545055, 0.142531)",
        "(-0.088670, 1.541938, 0.149115)",
        "(-0.087546, 1.537831, 0.155472)",
        "(-0.085980, 1.532919, 0.161424)",
        "(-0.085180, 1.530223, 0.164350)",
        "(-0.083734, 1.524547, 0.170129)",
        "(-0.082239, 1.518340, 0.175598)",
        "(-0.080489, 1.511538, 0.180684)",
        "(-0.078470, 1.504134, 0.185376)",
        "(-0.077611, 1.500336, 0.187571)",
        "(-0.076183, 1.492764, 0.191681)",
        "(-0.074738, 1.484991, 0.195504)",
        "(-0.073219, 1.477155, 0.198882)",
        "(-0.071908, 1.469571, 0.201974)",
        "(-0.071218, 1.465811, 0.203468)",
        "(-0.069945, 1.458248, 0.206087)",
        "(-0.068930, 1.450685, 0.208048)",
        "(-0.067846, 1.442799, 0.209259)",
        "(-0.067306, 1.438747, 0.209550)",
        "(-0.066309, 1.430667, 0.209875)",
        "(-0.065576, 1.422510, 0.209786)",
        "(-0.065298, 1.414174, 0.209100)",
        "(-0.064712, 1.405339, 0.207936)",
        "(-0.064147, 1.400838, 0.207297)",
        "(-0.063472, 1.392261, 0.206019)",
        "(-0.063702, 1.384538, 0.204595)",
        "(-0.064032, 1.377159, 0.202723)",
        "(-0.063921, 1.369627, 0.200183)",
        "(-0.063616, 1.362145, 0.197059)",
        "(-0.063568, 1.358572, 0.195291)",
        "(-0.063678, 1.351745, 0.191566)",
        "(-0.064028, 1.345195, 0.187594)",
        "(-0.064669, 1.338959, 0.183689)",
        "(-0.064951, 1.335877, 0.181737)",
        "(-0.065319, 1.329531, 0.177379)",
        "(-0.065482, 1.322950, 0.172560)",
        "(-0.065593, 1.316266, 0.167378)",
        "(-0.066240, 1.309654, 0.162000)",
        "(-0.067288, 1.303081, 0.156300)",
        "(-0.067798, 1.299701, 0.153269)",
        "(-0.068615, 1.292870, 0.147017)",
        "(-0.069532, 1.286243, 0.140672)",
        "(-0.070585, 1.280035, 0.134338)",
        "(-0.071884, 1.274142, 0.127609)",
        "(-0.072579, 1.271324, 0.124061)",
        "(-0.073936, 1.266084, 0.117078)",
        "(-0.075384, 1.261833, 0.110256)",
        "(-0.076896, 1.258063, 0.103189)",
        "(-0.077556, 1.256380, 0.099567)",
        "(-0.079026, 1.253671, 0.092450)",
        "(-0.080718, 1.252019, 0.085658)",
        "(-0.082299, 1.250992, 0.079001)",
        "(-0.083827, 1.250745, 0.072562)",
        "(-0.084555, 1.250898, 0.069574)",
        "(-0.085793, 1.251726, 0.064064)",
        "(-0.086833, 1.253147, 0.058846)",
        "(-0.087694, 1.254920, 0.053640)",
        "(-0.088602, 1.257293, 0.048720)",
        "(-0.089560, 1.260351, 0.044192)",
        "(-0.089966, 1.262134, 0.042096)",
        "(-0.090394, 1.265855, 0.038096)",
        "(-0.090532, 1.270143, 0.034669)",
        "(-0.090480, 1.274817, 0.031510)",
        "(-0.090113, 1.279780, 0.028366)",
        "(-0.089797, 1.282535, 0.026905)",
        "(-0.088948, 1.288392, 0.024174)",
        "(-0.088347, 1.295192, 0.021898)",
        "(-0.087995, 1.302778, 0.019849)",
        "(-0.087619, 1.310836, 0.017858)",
        "(-0.087399, 1.315028, 0.016928)",
        "(-0.086622, 1.323630, 0.015219)",
        "(-0.085847, 1.332824, 0.013864)",
        "(-0.085772, 1.342758, 0.012938)",
        "(-0.085873, 1.347872, 0.012567)",
        "(-0.085989, 1.357894, 0.011637)",
        "(-0.085713, 1.367316, 0.010426)",
        "(-0.085141, 1.376191, 0.009160)",
        "(-0.085030, 1.385385, 0.008457)",
        "(-0.085252, 1.390110, 0.008277)",
        "(-0.085618, 1.399109, 0.007775)",
        "(-0.085692, 1.407169, 0.006575)",
        "(-0.085859, 1.414685, 0.005070)",
        "(-0.085979, 1.422248, 0.003939)",
        "(-0.086241, 1.426273, 0.003728)",
        "(-0.086599, 1.434508, 0.003650)",
        "(-0.086519, 1.442474, 0.003618)",
        "(-0.086041, 1.450122, 0.003262)",
        "(-0.085879, 1.457969, 0.003031)",
        "(-0.085978, 1.462140, 0.003176)",
        "(-0.086045, 1.470646, 0.003640)",
        "(-0.085535, 1.478768, 0.003950)",
        "(-0.084605, 1.486330, 0.004051)",
        "(-0.083995, 1.493879, 0.004375)",
        "(-0.083972, 1.505200, 0.005667)",
        "(-0.083963, 1.512329, 0.006811)",
        "(-0.083987, 1.519279, 0.008432)",
        "(-0.083987, 1.519279, 0.008432)",
        "(-0.084273, 1.529642, 0.012610)",
        "(-0.084785, 1.536123, 0.016308)",
        "(-0.084785, 1.536123, 0.016308)",
        "(-0.085244, 1.541968, 0.020737)",
        "(-0.085308, 1.547090, 0.025789)",
        "(-0.085158, 1.553782, 0.034960)",
        "(-0.085158, 1.553782, 0.034960)",
        "(-0.084925, 1.557471, 0.041924)",
        "(-0.084686, 1.560158, 0.049276)",
        "(-0.084422, 1.561953, 0.057126)",
        "(-0.084088, 1.562893, 0.065261)",
        "(-0.083811, 1.562993, 0.069452)",
        "(-0.083027, 1.562557, 0.077968)",
        "(-0.081987, 1.561177, 0.086539)",
        "(-0.080870, 1.559134, 0.095117)",
        "(-0.079734, 1.556479, 0.103773)",
        "(-0.079122, 1.554812, 0.108060)",
        "(-0.077591, 1.551104, 0.116615)",
        "(-0.073572, 1.541868, 0.133498)",
        "(-0.073572, 1.541868, 0.133498)",
        "(-0.071646, 1.536539, 0.141707)",
        "(-0.070659, 1.533625, 0.145768)",
        "(-0.068270, 1.527233, 0.153689)",
        "(-0.065497, 1.520350, 0.161265)",
        "(-0.062686, 1.513112, 0.168651)",
        "(-0.059847, 1.505169, 0.175500)",
        "(-0.058272, 1.500853, 0.178613)",
        "(-0.055191, 1.492017, 0.184604)",
        "(-0.052583, 1.483118, 0.190503)",
        "(-0.050026, 1.473642, 0.196200)",
        "(-0.047267, 1.463578, 0.201175)",
        "(-0.044931, 1.453448, 0.205937)",
        "(-0.043841, 1.448482, 0.208209)",
        "(-0.042464, 1.438725, 0.212192)",
        "(-0.041432, 1.428956, 0.215815)",
        "(-0.040071, 1.418722, 0.219056)",
        "(-0.038800, 1.408630, 0.221789)",
        "(-0.038501, 1.403870, 0.223066)",
        "(-0.038604, 1.394646, 0.225770)",
        "(-0.038628, 1.385306, 0.228013)",
        "(-0.038500, 1.375881, 0.229780)",
        "(-0.038725, 1.367015, 0.231474)",
        "(-0.038995, 1.362763, 0.232272)",
        "(-0.039669, 1.354412, 0.233614)",
        "(-0.040098, 1.345483, 0.234146)",
        "(-0.040742, 1.338434, 0.234688)",
        "(-0.041181, 1.334922, 0.234812)",
        "(-0.042464, 1.328794, 0.235328)",
        "(-0.043859, 1.323156, 0.235544)",
        "(-0.044571, 1.317425, 0.234931)",
        "(-0.045157, 1.311632, 0.233591)",
        "(-0.046409, 1.306427, 0.231941)",
        "(-0.047273, 1.303973, 0.231207)",
        "(-0.048802, 1.299537, 0.229644)",
        "(-0.049982, 1.296189, 0.228496)",
        "(-0.050016, 1.291775, 0.226673)",
        "(-0.049894, 1.289605, 0.225766)",
        "(-0.049884, 1.285903, 0.223923)",
        "(-0.050613, 1.283450, 0.222048)",
        "(-0.051196, 1.281632, 0.220221)",
        "(-0.051361, 1.280180, 0.218446)",
        "(-0.051323, 1.279534, 0.217446)",
        "(-0.051017, 1.278458, 0.215491)",
        "(-0.050521, 1.277838, 0.213739)",
        "(-0.049910, 1.277603, 0.212070)",
        "(-0.048913, 1.277085, 0.210395)",
        "(-0.047481, 1.276106, 0.208616)",
        "(-0.046598, 1.275403, 0.207657)",
        "(-0.044706, 1.273356, 0.205253)",
        "(-0.043351, 1.271752, 0.202161)",
        "(-0.042731, 1.271232, 0.198244)",
        "(-0.042298, 1.271728, 0.193780)",
        "(-0.042281, 1.272545, 0.191309)",
        "(-0.042607, 1.275218, 0.186041)",
        "(-0.043289, 1.279162, 0.180163)",
        "(-0.044072, 1.284056, 0.173734)",
        "(-0.044388, 1.286717, 0.170439)",
        "(-0.044448, 1.292008, 0.163739)",
        "(-0.044277, 1.297992, 0.156833)",
        "(-0.044397, 1.305001, 0.149792)",
        "(-0.044349, 1.312903, 0.142658)",
        "(-0.044337, 1.317086, 0.139077)",
        "(-0.044328, 1.325985, 0.131785)",
        "(-0.044261, 1.335214, 0.124402)",
        "(-0.044414, 1.345368, 0.117441)",
        "(-0.044739, 1.356483, 0.111129)",
        "(-0.044955, 1.362517, 0.108330)",
        "(-0.045468, 1.374660, 0.102599)",
        "(-0.046419, 1.387165, 0.096942)",
        "(-0.047264, 1.399664, 0.091342)",
        "(-0.048425, 1.412443, 0.086049)",
        "(-0.050696, 1.431728, 0.078625)",
        "(-0.050696, 1.431728, 0.078625)",
        "(-0.052444, 1.444023, 0.073599)",
        "(-0.053985, 1.455549, 0.068624)",
        "(-0.055220, 1.466779, 0.063894)",
        "(-0.056035, 1.472407, 0.061689)",
        "(-0.058083, 1.483683, 0.057755)",
        "(-0.060283, 1.494605, 0.054215)",
        "(-0.062164, 1.504792, 0.050768)",
        "(-0.063574, 1.514409, 0.047720)",
        "(-0.064121, 1.519133, 0.046449)",
        "(-0.065344, 1.528487, 0.044357)",
        "(-0.066503, 1.537646, 0.043109)",
        "(-0.067347, 1.546333, 0.042183)",
        "(-0.068084, 1.554634, 0.041992)",
        "(-0.068807, 1.562702, 0.042802)",
        "(-0.069217, 1.566617, 0.043493)",
        "(-0.070303, 1.574208, 0.045371)",
        "(-0.071962, 1.581463, 0.048244)",
        "(-0.073738, 1.588197, 0.051823)",
        "(-0.074470, 1.591190, 0.053769)",
        "(-0.075567, 1.596674, 0.058140)",
        "(-0.076417, 1.601714, 0.063589)",
        "(-0.077229, 1.606276, 0.069924)",
        "(-0.078700, 1.610200, 0.076740)",
        "(-0.080413, 1.613148, 0.083951)",
        "(-0.081048, 1.614228, 0.087778)",
        "(-0.082023, 1.615921, 0.095818)",
        "(-0.082959, 1.617060, 0.104443)",
        "(-0.083785, 1.617317, 0.113389)",
        "(-0.084618, 1.616400, 0.122283)",
        "(-0.084910, 1.615559, 0.126680)",
        "(-0.085364, 1.613379, 0.135415)",
        "(-0.085686, 1.610230, 0.144004)",
        "(-0.085408, 1.605913, 0.152804)",
        "(-0.085070, 1.603549, 0.157042)",
        "(-0.084529, 1.598448, 0.165807)",
        "(-0.084103, 1.592833, 0.174781)",
        "(-0.083751, 1.586412, 0.183191)",
        "(-0.083171, 1.579207, 0.191086)",
        "(-0.082737, 1.575288, 0.194985)",
        "(-0.081933, 1.567214, 0.202827)",
        "(-0.081391, 1.558700, 0.210662)",
        "(-0.081096, 1.549450, 0.218139)",
        "(-0.080746, 1.539476, 0.224802)",
        "(-0.080606, 1.534269, 0.227945)",
        "(-0.080469, 1.523793, 0.234135)",
        "(-0.080355, 1.512908, 0.239727)",
        "(-0.080057, 1.501654, 0.244344)",
        "(-0.079516, 1.490279, 0.248361)",
        "(-0.079231, 1.484700, 0.250321)",
        "(-0.078719, 1.473575, 0.254091)",
        "(-0.078144, 1.462564, 0.257247)",
        "(-0.076878, 1.451540, 0.259826)",
        "(-0.075659, 1.440666, 0.261942)",
        "(-0.075269, 1.435393, 0.262771)",
        "(-0.074721, 1.425042, 0.263662)",
        "(-0.073950, 1.414564, 0.263296)",
        "(-0.072852, 1.403805, 0.262024)",
        "(-0.072002, 1.393582, 0.260470)",
        "(-0.071826, 1.388844, 0.259484)",
        "(-0.071702, 1.379708, 0.256877)",
        "(-0.071422, 1.370545, 0.253196)",
        "(-0.070681, 1.361212, 0.249022)",
        "(-0.069996, 1.352495, 0.244871)",
        "(-0.069708, 1.348385, 0.242691)",
        "(-0.069225, 1.340287, 0.237386)",
        "(-0.068292, 1.331772, 0.231248)",
        "(-0.067453, 1.323657, 0.224880)",
        "(-0.066866, 1.315972, 0.218199)",
        "(-0.066085, 1.308181, 0.211060)",
        "(-0.065513, 1.304301, 0.207584)",
        "(-0.064506, 1.297075, 0.200960)",
        "(-0.064135, 1.290571, 0.194429)",
        "(-0.063809, 1.281149, 0.183670)",
        "(-0.063809, 1.281149, 0.183670)",
        "(-0.063655, 1.275273, 0.176264)",
        "(-0.063424, 1.269588, 0.168431)",
        "(-0.063175, 1.263778, 0.159538)",
        "(-0.063074, 1.258127, 0.149970)",
        "(-0.063161, 1.255520, 0.145129)",
        "(-0.063851, 1.251006, 0.135050)",
        "(-0.064919, 1.247029, 0.124561)",
        "(-0.065871, 1.243597, 0.114355)",
        "(-0.066660, 1.241184, 0.105008)",
        "(-0.067058, 1.240358, 0.100587)",
        "(-0.067831, 1.239007, 0.091838)",
        "(-0.068431, 1.238216, 0.083380)",
        "(-0.069180, 1.238328, 0.075605)",
        "(-0.069829, 1.239141, 0.068459)",
        "(-0.070250, 1.240494, 0.061844)",
        "(-0.070426, 1.241709, 0.058885)",
        "(-0.070974, 1.244616, 0.053136)",
        "(-0.071323, 1.248076, 0.047498)",
        "(-0.071494, 1.252200, 0.042105)",
        "(-0.071860, 1.257447, 0.037205)",
        "(-0.072143, 1.260581, 0.034936)",
        "(-0.072677, 1.267490, 0.030602)",
        "(-0.072984, 1.275069, 0.026522)",
        "(-0.072945, 1.283211, 0.022637)",
        "(-0.073026, 1.292103, 0.019000)",
        "(-0.073213, 1.296889, 0.017334)",
        "(-0.073563, 1.306736, 0.014199)",
        "(-0.073641, 1.317063, 0.011545)",
        "(-0.073250, 1.327454, 0.009150)",
        "(-0.072900, 1.332743, 0.008102)",
        "(-0.072387, 1.343614, 0.006264)",
        "(-0.072454, 1.354990, 0.004879)",
        "(-0.072837, 1.366764, 0.004089)",
        "(-0.072741, 1.378427, 0.003671)",
        "(-0.071816, 1.389869, 0.003449)",
        "(-0.071599, 1.395710, 0.003581)",
        "(-0.071510, 1.407653, 0.004446)",
        "(-0.071269, 1.419575, 0.005968)",
        "(-0.070790, 1.431198, 0.007851)",
        "(-0.070214, 1.442459, 0.009978)",
        "(-0.069912, 1.447927, 0.011322)",
        "(-0.069851, 1.458742, 0.014376)",
        "(-0.070294, 1.469059, 0.017906)",
        "(-0.070966, 1.478720, 0.021729)",
        "(-0.071442, 1.483130, 0.023888)",
        "(-0.072030, 1.491475, 0.028393)",
        "(-0.072108, 1.498704, 0.033478)",
        "(-0.072141, 1.505260, 0.038946)",
        "(-0.072459, 1.510963, 0.044964)",
        "(-0.072795, 1.513475, 0.048144)",
        "(-0.073243, 1.517731, 0.054564)",
        "(-0.073266, 1.521017, 0.060913)",
        "(-0.073130, 1.523198, 0.067384)",
        "(-0.073325, 1.524968, 0.074147)",
        "(-0.073653, 1.525909, 0.081233)",
        "(-0.073590, 1.525881, 0.084761)",
        "(-0.072983, 1.525200, 0.091627)",
        "(-0.072130, 1.523948, 0.098726)",
        "(-0.071426, 1.522362, 0.106195)",
        "(-0.071056, 1.521404, 0.110028)",
        "(-0.069879, 1.518950, 0.117676)",
        "(-0.068130, 1.515591, 0.125258)",
        "(-0.066389, 1.511540, 0.132626)",
        "(-0.065255, 1.507200, 0.140045)",
        "(-0.064897, 1.504921, 0.143851)",
        "(-0.063923, 1.499948, 0.151501)",
        "(-0.062588, 1.494324, 0.158645)",
        "(-0.061005, 1.488187, 0.165421)",
        "(-0.059524, 1.481782, 0.172165)",
        "(-0.058949, 1.478507, 0.175447)",
        "(-0.057798, 1.471604, 0.181498)",
        "(-0.056451, 1.464164, 0.186776)",
        "(-0.054038, 1.449059, 0.197048)",
        "(-0.053641, 1.445313, 0.199454)",
        "(-0.052857, 1.437470, 0.203571)",
        "(-0.052857, 1.437470, 0.203571)",
        "(-0.051939, 1.429007, 0.206892)",
        "(-0.051126, 1.420413, 0.209646)",
        "(-0.050722, 1.411754, 0.212164)",
        "(-0.050577, 1.407329, 0.213360)",
        "(-0.050212, 1.398028, 0.215521)",
        "(-0.049768, 1.388197, 0.217215)",
        "(-0.049487, 1.378581, 0.218088)",
        "(-0.049278, 1.368638, 0.218257)",
        "(-0.049052, 1.363482, 0.218276)",
        "(-0.048352, 1.353226, 0.218148)",
        "(-0.047925, 1.343166, 0.217515)",
        "(-0.047731, 1.333396, 0.216020)",
        "(-0.047730, 1.324252, 0.213671)",
        "(-0.047850, 1.319912, 0.212004)",
        "(-0.048057, 1.311114, 0.207908)",
        "(-0.047986, 1.302346, 0.203207)",
        "(-0.047751, 1.294294, 0.198114)",
        "(-0.048050, 1.287287, 0.192228)",
        "(-0.048560, 1.284248, 0.188947)",
        "(-0.049791, 1.278754, 0.182412)",
        "(-0.050995, 1.274251, 0.176285)",
        "(-0.052383, 1.270965, 0.170165)",
        "(-0.054069, 1.268301, 0.163095)",
        "(-0.054843, 1.267071, 0.159293)",
        "(-0.056220, 1.264922, 0.151753)",
        "(-0.057523, 1.263412, 0.144388)",
        "(-0.058630, 1.262314, 0.136469)",
        "(-0.059718, 1.261111, 0.127831)",
        "(-0.060216, 1.260643, 0.123346)",
        "(-0.061221, 1.260194, 0.114658)",
        "(-0.062019, 1.260232, 0.106104)",
        "(-0.062641, 1.260539, 0.097301)",
        "(-0.063064, 1.261568, 0.089051)",
        "(-0.063508, 1.263815, 0.081599)",
        "(-0.063727, 1.265340, 0.078063)",
        "(-0.063957, 1.268669, 0.071045)",
        "(-0.063970, 1.272795, 0.064398)",
        "(-0.063983, 1.278156, 0.058391)",
        "(-0.063904, 1.284329, 0.052812)",
        "(-0.063858, 1.287619, 0.050063)",
        "(-0.063788, 1.294459, 0.044617)",
        "(-0.063653, 1.301709, 0.039418)",
        "(-0.063424, 1.309436, 0.034757)",
        "(-0.063263, 1.313465, 0.032631)",
        "(-0.062913, 1.321641, 0.028547)",
        "(-0.062578, 1.330524, 0.025272)",
        "(-0.062084, 1.339828, 0.022440)",
        "(-0.061562, 1.349374, 0.020020)",
        "(-0.060743, 1.364117, 0.017241)",
        "(-0.060409, 1.374298, 0.015905)",
        "(-0.060205, 1.384725, 0.015251)",
        "(-0.060014, 1.395110, 0.015005)",
        "(-0.060014, 1.395110, 0.015005)",
        "(-0.059946, 1.400229, 0.014859)",
        "(-0.059913, 1.410471, 0.014471)",
        "(-0.060350, 1.420853, 0.014310)",
        "(-0.061075, 1.431134, 0.014447)",
        "(-0.061648, 1.440891, 0.014402)",
        "(-0.061910, 1.445532, 0.014307)",
        "(-0.062293, 1.454534, 0.014119)",
        "(-0.062576, 1.463374, 0.014068)",
        "(-0.063232, 1.471963, 0.014047)",
        "(-0.064002, 1.480083, 0.013993)",
        "(-0.064378, 1.483948, 0.013964)",
        "(-0.064980, 1.491471, 0.014190)",
        "(-0.065449, 1.498826, 0.015002)",
        "(-0.066084, 1.506038, 0.016397)",
        "(-0.066878, 1.512860, 0.018428)",
        "(-0.067422, 1.516123, 0.019723)",
        "(-0.068582, 1.522313, 0.022823)",
        "(-0.069571, 1.527635, 0.026433)",
        "(-0.070275, 1.532233, 0.030809)",
        "(-0.070979, 1.536401, 0.036184)",
        "(-0.071674, 1.539760, 0.042225)",
        "(-0.071958, 1.541008, 0.045423)",
        "(-0.072397, 1.542842, 0.051988)",
        "(-0.072762, 1.543930, 0.058898)",
        "(-0.072853, 1.544422, 0.066418)",
        "(-0.072882, 1.544429, 0.070375)",
        "(-0.072984, 1.543980, 0.078313)",
        "(-0.072904, 1.542498, 0.085994)",
        "(-0.072513, 1.540312, 0.093414)",
        "(-0.072093, 1.537505, 0.100911)",
        "(-0.071849, 1.535940, 0.104693)",
        "(-0.071134, 1.532604, 0.112228)",
        "(-0.070133, 1.528751, 0.119701)",
        "(-0.068693, 1.524337, 0.126848)",
        "(-0.066985, 1.519621, 0.133761)",
        "(-0.065233, 1.514888, 0.140643)",
        "(-0.064429, 1.512485, 0.143991)",
        "(-0.062873, 1.507430, 0.150436)",
        "(-0.061289, 1.502117, 0.156524)",
        "(-0.059581, 1.496621, 0.162278)",
        "(-0.058691, 1.493810, 0.164953)",
        "(-0.057145, 1.488075, 0.169966)",
        "(-0.055751, 1.482015, 0.174538)",
        "(-0.054227, 1.475349, 0.178682)",
        "(-0.052455, 1.468080, 0.182135)",
        "(-0.051610, 1.464255, 0.183582)",
        "(-0.050319, 1.456331, 0.186183)",
        "(-0.049447, 1.447899, 0.188400)",
        "(-0.048552, 1.438998, 0.190193)",
        "(-0.047632, 1.429624, 0.191738)",
        "(-0.046641, 1.419864, 0.192963)",
        "(-0.045328, 1.404671, 0.193952)",
        "(-0.044254, 1.394126, 0.194115)",
        "(-0.044254, 1.394126, 0.194115)",
        "(-0.042859, 1.378397, 0.193952)",
        "(-0.042859, 1.378397, 0.193952)",
        "(-0.042434, 1.368429, 0.193228)",
        "(-0.042111, 1.358483, 0.191609)",
        "(-0.041894, 1.348656, 0.189525)",
        "(-0.041705, 1.339520, 0.187542)",
        "(-0.041888, 1.335547, 0.186495)",
        "(-0.042399, 1.327592, 0.184097)",
        "(-0.042845, 1.319934, 0.181065)",
        "(-0.043283, 1.312569, 0.177873)",
        "(-0.043835, 1.305597, 0.174604)",
        "(-0.044146, 1.302095, 0.172684)",
        "(-0.044781, 1.294635, 0.167842)",
        "(-0.045163, 1.286531, 0.161824)",
        "(-0.046065, 1.278995, 0.155432)",
        "(-0.047731, 1.272699, 0.149235)",
        "(-0.048578, 1.269945, 0.146186)",
        "(-0.049981, 1.264974, 0.140211)",
        "(-0.051323, 1.261065, 0.134370)",
        "(-0.052833, 1.258435, 0.128485)",
        "(-0.054310, 1.256697, 0.122099)",
        "(-0.055434, 1.255300, 0.114896)",
        "(-0.055809, 1.254905, 0.111506)",
        "(-0.056517, 1.254902, 0.104845)",
        "(-0.057257, 1.255925, 0.098145)",
        "(-0.057940, 1.257538, 0.091118)",
        "(-0.058271, 1.259463, 0.083766)",
        "(-0.058339, 1.260606, 0.080051)",
        "(-0.058432, 1.263434, 0.072741)",
        "(-0.058681, 1.267142, 0.065738)",
        "(-0.059038, 1.271732, 0.059173)",
        "(-0.059297, 1.276982, 0.053035)",
        "(-0.059371, 1.279856, 0.050097)",
        "(-0.059442, 1.285997, 0.044587)",
        "(-0.059442, 1.292943, 0.039700)",
        "(-0.059572, 1.300647, 0.035295)",
        "(-0.059600, 1.304681, 0.033286)",
        "(-0.059428, 1.312907, 0.029486)",
        "(-0.059048, 1.321500, 0.025995)",
        "(-0.059096, 1.330957, 0.023117)",
        "(-0.059603, 1.341184, 0.020987)",
        "(-0.059959, 1.351597, 0.019236)",
        "(-0.059967, 1.356855, 0.018408)",
        "(-0.059979, 1.367630, 0.016969)",
        "(-0.060218, 1.378937, 0.016036)",
        "(-0.060822, 1.390631, 0.015453)",
        "(-0.061362, 1.402196, 0.015076)",
        "(-0.061451, 1.407833, 0.014924)",
        "(-0.061647, 1.419137, 0.014542)",
        "(-0.062007, 1.430421, 0.014322)",
        "(-0.062485, 1.441505, 0.014247)",
        "(-0.063034, 1.447226, 0.014339)",
        "(-0.064423, 1.458669, 0.014745)",
        "(-0.065674, 1.469571, 0.015076)",
        "(-0.066502, 1.479726, 0.015305)",
        "(-0.067757, 1.494649, 0.016776)",
        "(-0.069820, 1.504932, 0.019052)",
        "(-0.069820, 1.504932, 0.019052)",
        "(-0.072078, 1.514561, 0.021751)",
        "(-0.074049, 1.523233, 0.024703)",
        "(-0.075650, 1.531217, 0.028286)",
        "(-0.076421, 1.534914, 0.030367)",
        "(-0.078202, 1.541829, 0.035045)",
        "(-0.080328, 1.548113, 0.040423)",
        "(-0.082530, 1.553493, 0.046364)",
        "(-0.084088, 1.557618, 0.052629)",
        "(-0.084682, 1.559350, 0.055842)",
        "(-0.085454, 1.561962, 0.062533)",
        "(-0.085963, 1.563677, 0.069561)",
        "(-0.086281, 1.564556, 0.077026)",
        "(-0.086230, 1.564441, 0.084879)",
        "(-0.085926, 1.563915, 0.088863)",
        "(-0.084998, 1.562101, 0.096891)",
        "(-0.083999, 1.559560, 0.105121)",
        "(-0.082791, 1.556327, 0.113573)",
        "(-0.081024, 1.552067, 0.121743)",
        "(-0.080028, 1.549471, 0.125547)",
        "(-0.077924, 1.543683, 0.132843)",
        "(-0.075611, 1.537533, 0.140270)",
        "(-0.073545, 1.531221, 0.147790)",
        "(-0.071253, 1.524270, 0.154935)",
        "(-0.068460, 1.516472, 0.161436)",
        "(-0.066989, 1.512366, 0.164530)",
        "(-0.064444, 1.504243, 0.170643)",
        "(-0.062668, 1.496120, 0.176253)",
        "(-0.060746, 1.487271, 0.180945)",
        "(-0.059516, 1.482531, 0.183020)",
        "(-0.057135, 1.472985, 0.186944)",
        "(-0.055363, 1.463529, 0.190453)",
        "(-0.054002, 1.453798, 0.193026)",
        "(-0.052540, 1.443522, 0.194743)",
        "(-0.050868, 1.433290, 0.195942)",
        "(-0.050296, 1.428338, 0.196376)",
        "(-0.049764, 1.418848, 0.197099)",
        "(-0.049510, 1.409677, 0.197664)",
        "(-0.049299, 1.400720, 0.197678)",
        "(-0.049489, 1.391970, 0.197125)",
        "(-0.049668, 1.387647, 0.196577)",
        "(-0.050240, 1.379061, 0.194985)",
        "(-0.051009, 1.370777, 0.192704)",
        "(-0.052031, 1.362622, 0.189749)",
        "(-0.053066, 1.354472, 0.186512)",
        "(-0.053567, 1.350560, 0.184896)",
        "(-0.054631, 1.343194, 0.181592)",
        "(-0.055816, 1.336107, 0.177670)",
        "(-0.056723, 1.328891, 0.173342)",
        "(-0.056844, 1.325378, 0.171138)",
        "(-0.057204, 1.318892, 0.166796)",
        "(-0.057868, 1.313000, 0.162113)",
        "(-0.058475, 1.307185, 0.156925)",
        "(-0.059034, 1.301636, 0.151222)",
        "(-0.059327, 1.298985, 0.148275)",
        "(-0.059813, 1.294200, 0.141933)",
        "(-0.060749, 1.286034, 0.129158)",
        "(-0.060749, 1.286034, 0.129158)",
        "(-0.061280, 1.281639, 0.119334)",
        "(-0.061397, 1.279473, 0.112797)",
        "(-0.061397, 1.279473, 0.112797)",
        "(-0.061405, 1.278125, 0.106524)",
        "(-0.061208, 1.277557, 0.100458)",
        "(-0.060898, 1.277574, 0.094503)",
        "(-0.060380, 1.278236, 0.088850)",
        "(-0.060125, 1.278915, 0.086199)",
        "(-0.059726, 1.280863, 0.080992)",
        "(-0.059282, 1.283265, 0.075705)",
        "(-0.058564, 1.286024, 0.070455)",
        "(-0.058222, 1.287637, 0.067848)",
        "(-0.057630, 1.291281, 0.062736)",
        "(-0.057071, 1.295555, 0.057951)",
        "(-0.056300, 1.300409, 0.053375)",
        "(-0.055399, 1.305745, 0.048923)",
        "(-0.055007, 1.308765, 0.046917)",
        "(-0.054317, 1.315334, 0.043264)",
        "(-0.053409, 1.322202, 0.039777)",
        "(-0.052261, 1.329422, 0.036663)",
        "(-0.051104, 1.337392, 0.034215)",
        "(-0.050534, 1.341657, 0.033212)",
        "(-0.049358, 1.350478, 0.031487)",
        "(-0.048048, 1.359547, 0.030009)",
        "(-0.046698, 1.368709, 0.028568)",
        "(-0.045677, 1.378321, 0.027275)",
        "(-0.045280, 1.383330, 0.026714)",
        "(-0.044474, 1.393349, 0.025689)",
        "(-0.043479, 1.403322, 0.024759)",
        "(-0.042639, 1.413596, 0.023944)",
        "(-0.042184, 1.423671, 0.023399)",
        "(-0.042149, 1.428850, 0.023201)",
        "(-0.042449, 1.439351, 0.022959)",
        "(-0.042834, 1.449593, 0.022652)",
        "(-0.043078, 1.459440, 0.022426)",
        "(-0.043291, 1.469105, 0.022594)",
        "(-0.043489, 1.473878, 0.022870)",
        "(-0.044321, 1.483223, 0.023786)",
        "(-0.045474, 1.491962, 0.025023)",
        "(-0.046607, 1.499845, 0.026534)",
        "(-0.047780, 1.506997, 0.028548)",
        "(-0.048520, 1.510411, 0.029978)",
        "(-0.050618, 1.517232, 0.033759)",
        "(-0.053079, 1.523625, 0.038575)",
        "(-0.055043, 1.529075, 0.044088)",
        "(-0.056809, 1.533585, 0.050359)",
        "(-0.057791, 1.535497, 0.053811)",
        "(-0.060045, 1.538727, 0.061122)",
        "(-0.062464, 1.541208, 0.068926)",
        "(-0.064581, 1.542467, 0.076933)",
        "(-0.066268, 1.542379, 0.084726)",
        "(-0.066976, 1.541928, 0.088614)",
        "(-0.068047, 1.540657, 0.096575)",
        "(-0.069082, 1.538723, 0.104726)",
        "(-0.069914, 1.535994, 0.112928)",
        "(-0.070577, 1.532482, 0.121023)",
        "(-0.070821, 1.530535, 0.125007)",
        "(-0.071044, 1.526127, 0.132976)",
        "(-0.070717, 1.520912, 0.140860)",
        "(-0.070114, 1.514840, 0.148256)",
        "(-0.069694, 1.504333, 0.158184)",
        "(-0.069355, 1.496661, 0.164449)",
        "(-0.069355, 1.496661, 0.164449)",
        "(-0.068710, 1.488562, 0.170318)",
        "(-0.067921, 1.479813, 0.175416)",
        "(-0.067220, 1.470528, 0.179894)",
        "(-0.066997, 1.465847, 0.181969)",
        "(-0.066846, 1.456814, 0.186039)",
        "(-0.066912, 1.447866, 0.189560)",
        "(-0.066592, 1.438511, 0.192343)",
        "(-0.066183, 1.428972, 0.194337)",
        "(-0.066245, 1.424361, 0.195014)",
        "(-0.066666, 1.415366, 0.196095)",
        "(-0.066944, 1.406190, 0.196645)",
        "(-0.067131, 1.396768, 0.196314)",
        "(-0.067466, 1.387299, 0.195077)",
        "(-0.067716, 1.382488, 0.194217)",
        "(-0.068440, 1.372782, 0.192017)",
        "(-0.069278, 1.363417, 0.189731)",
        "(-0.070094, 1.354223, 0.187015)",
        "(-0.070627, 1.344571, 0.183239)",
        "(-0.070791, 1.339612, 0.181048)",
        "(-0.071359, 1.329959, 0.176619)",
        "(-0.072319, 1.320865, 0.171996)",
        "(-0.073314, 1.311772, 0.166789)",
        "(-0.073653, 1.302428, 0.161163)",
        "(-0.073692, 1.297885, 0.158328)",
        "(-0.074040, 1.289417, 0.152725)",
        "(-0.074871, 1.281618, 0.146784)",
        "(-0.075819, 1.273992, 0.140479)",
        "(-0.076202, 1.266244, 0.134036)",
        "(-0.076336, 1.262459, 0.130830)",
        "(-0.076744, 1.255365, 0.124415)",
        "(-0.077357, 1.248917, 0.117873)",
        "(-0.077858, 1.242916, 0.111116)",
        "(-0.078247, 1.237904, 0.104522)",
        "(-0.078352, 1.235854, 0.101382)",
        "(-0.078551, 1.233114, 0.095403)",
        "(-0.079073, 1.231641, 0.089511)",
        "(-0.079596, 1.231715, 0.083566)",
        "(-0.079938, 1.232873, 0.077672)",
        "(-0.080000, 1.234282, 0.074864)",
        "(-0.080029, 1.237528, 0.069418)",
        "(-0.079727, 1.241708, 0.064069)",
        "(-0.079235, 1.246647, 0.058905)",
        "(-0.078023, 1.252790, 0.054178)",
        "(-0.077306, 1.256218, 0.051938)",
        "(-0.075864, 1.263828, 0.047603)",
        "(-0.074393, 1.272256, 0.043520)",
        "(-0.072692, 1.281398, 0.039756)",
        "(-0.070729, 1.291229, 0.036374)",
        "(-0.069527, 1.296629, 0.034993)",
        "(-0.067296, 1.308086, 0.032542)",
        "(-0.065356, 1.320812, 0.030688)",
        "(-0.063345, 1.334134, 0.029094)",
        "(-0.060999, 1.347943, 0.027686)",
        "(-0.060031, 1.355127, 0.027112)",
        "(-0.059012, 1.370351, 0.026382)",
        "(-0.058784, 1.386055, 0.026249)",
        "(-0.058666, 1.401459, 0.026189)",
        "(-0.058649, 1.416486, 0.026166)",
        "(-0.058641, 1.423737, 0.026263)",
        "(-0.060226, 1.452067, 0.027519)",
        "(-0.061885, 1.465358, 0.028664)",
        "(-0.061885, 1.465358, 0.028664)",
        "(-0.063842, 1.477620, 0.029771)",
        "(-0.064928, 1.483351, 0.030406)",
        "(-0.067174, 1.494253, 0.032009)",
        "(-0.069557, 1.504293, 0.034168)",
        "(-0.072036, 1.513567, 0.036945)",
        "(-0.074239, 1.521706, 0.040168)",
        "(-0.075138, 1.525250, 0.041979)",
        "(-0.076919, 1.531654, 0.046005)",
        "(-0.078626, 1.537113, 0.050690)",
        "(-0.080178, 1.541653, 0.056155)",
        "(-0.081548, 1.545367, 0.062314)",
        "(-0.082084, 1.546873, 0.065644)",
        "(-0.082951, 1.549298, 0.072676)",
        "(-0.083708, 1.550932, 0.080249)",
        "(-0.084598, 1.551904, 0.088307)",
        "(-0.085383, 1.551972, 0.096602)",
        "(-0.085609, 1.551578, 0.100805)",
        "(-0.085749, 1.550308, 0.109407)",
        "(-0.085516, 1.548390, 0.118400)",
        "(-0.085014, 1.545784, 0.127721)",
        "(-0.084140, 1.542400, 0.137184)",
        "(-0.083513, 1.540457, 0.141912)",
        "(-0.081983, 1.536059, 0.151339)",
        "(-0.080326, 1.530891, 0.160569)",
        "(-0.078591, 1.525037, 0.169394)",
        "(-0.076937, 1.518530, 0.177570)",
        "(-0.076194, 1.514900, 0.181301)",
        "(-0.074521, 1.507031, 0.188145)",
        "(-0.072379, 1.497998, 0.194437)",
        "(-0.070513, 1.489226, 0.200095)",
        "(-0.068995, 1.479892, 0.205385)",
        "(-0.068243, 1.474853, 0.207580)",
        "(-0.066487, 1.463868, 0.211182)",
        "(-0.064302, 1.452084, 0.214427)",
        "(-0.062259, 1.440297, 0.217749)",
        "(-0.060761, 1.428609, 0.220445)",
        "(-0.060049, 1.422586, 0.221353)",
        "(-0.058325, 1.410073, 0.222446)",
        "(-0.056713, 1.397419, 0.222871)",
        "(-0.055361, 1.384972, 0.222914)",
        "(-0.054194, 1.372678, 0.222378)",
        "(-0.053742, 1.366596, 0.221839)",
        "(-0.053095, 1.354429, 0.220406)",
        "(-0.052550, 1.342308, 0.218205)",
        "(-0.051909, 1.329992, 0.214834)",
        "(-0.051132, 1.317588, 0.210837)",
        "(-0.050880, 1.311675, 0.208745)",
        "(-0.051072, 1.300866, 0.204404)",
        "(-0.051652, 1.291060, 0.199370)",
        "(-0.051745, 1.281489, 0.193575)",
        "(-0.051932, 1.272810, 0.187195)",
        "(-0.052291, 1.269073, 0.183918)",
        "(-0.052888, 1.262141, 0.177313)",
        "(-0.053172, 1.255897, 0.170689)",
        "(-0.053322, 1.250416, 0.164055)",
        "(-0.053634, 1.245688, 0.157075)",
        "(-0.053838, 1.243624, 0.153407)",
        "(-0.054076, 1.239799, 0.146022)",
        "(-0.054105, 1.236693, 0.138849)",
        "(-0.054256, 1.234493, 0.131789)",
        "(-0.054308, 1.232805, 0.124479)",
        "(-0.054147, 1.232001, 0.120780)",
        "(-0.053041, 1.230458, 0.106679)",
        "(-0.052848, 1.230890, 0.099147)",
        "(-0.052848, 1.230890, 0.099147)",
        "(-0.052738, 1.231862, 0.091398)",
        "(-0.052731, 1.232690, 0.087639)",
        "(-0.052768, 1.234844, 0.080218)",
        "(-0.052731, 1.237530, 0.072792)",
        "(-0.052659, 1.240879, 0.065568)",
        "(-0.052720, 1.245309, 0.058959)",
        "(-0.052769, 1.247977, 0.055921)",
        "(-0.052842, 1.253701, 0.050139)",
        "(-0.052650, 1.259890, 0.044800)",
        "(-0.052420, 1.266840, 0.040070)",
        "(-0.052285, 1.274547, 0.035917)",
        "(-0.052268, 1.278637, 0.033946)",
        "(-0.052208, 1.287076, 0.030064)",
        "(-0.052013, 1.295941, 0.026494)",
        "(-0.051817, 1.305334, 0.023358)",
        "(-0.051528, 1.315227, 0.020631)",
        "(-0.051459, 1.320455, 0.019496)",
        "(-0.051398, 1.331423, 0.017734)",
        "(-0.051075, 1.342868, 0.016505)",
        "(-0.050160, 1.354961, 0.015961)",
        "(-0.048993, 1.367444, 0.015873)",
        "(-0.048719, 1.374079, 0.016097)",
        "(-0.048630, 1.387689, 0.016697)",
        "(-0.048404, 1.401302, 0.017377)",
        "(-0.048017, 1.414846, 0.018108)",
        "(-0.047910, 1.428543, 0.018993)",
        "(-0.048255, 1.435531, 0.019540)",
        "(-0.049112, 1.450196, 0.021380)",
        "(-0.049788, 1.464709, 0.023498)",
        "(-0.050683, 1.478304, 0.025580)",
        "(-0.051507, 1.490616, 0.027696)",
        "(-0.051982, 1.496272, 0.028827)",
        "(-0.053183, 1.507221, 0.031697)",
        "(-0.054880, 1.517773, 0.035699)",
        "(-0.056695, 1.527326, 0.040387)",
        "(-0.058146, 1.535778, 0.045969)",
        "(-0.058818, 1.539493, 0.049230)",
        "(-0.060005, 1.546244, 0.056460)",
        "(-0.060783, 1.551404, 0.064749)",
        "(-0.061501, 1.555261, 0.073492)",
        "(-0.062241, 1.557276, 0.083081)",
        "(-0.062511, 1.557732, 0.088197)",
        "(-0.062693, 1.557602, 0.098736)",
        "(-0.062136, 1.555704, 0.109615)",
        "(-0.061014, 1.552047, 0.120756)",
        "(-0.059691, 1.546893, 0.132272)",
        "(-0.058890, 1.543774, 0.138156)",
        "(-0.056848, 1.536650, 0.149961)",
        "(-0.054451, 1.528239, 0.161658)",
        "(-0.052007, 1.518748, 0.172961)",
        "(-0.049631, 1.507979, 0.183564)",
        "(-0.048427, 1.502445, 0.188654)",
        "(-0.046349, 1.490874, 0.197965)",
        "(-0.044268, 1.478794, 0.206453)",
        "(-0.042138, 1.465970, 0.213734)",
        "(-0.040345, 1.452857, 0.219983)",
        "(-0.039816, 1.446281, 0.222498)",
        "(-0.038850, 1.433072, 0.226999)",
        "(-0.037833, 1.419618, 0.229661)",
        "(-0.036815, 1.405962, 0.230641)",
        "(-0.036167, 1.392530, 0.230623)",
        "(-0.036067, 1.385976, 0.230402)",
        "(-0.035773, 1.373052, 0.229597)",
        "(-0.035302, 1.360362, 0.227287)",
        "(-0.034834, 1.347827, 0.223098)",
        "(-0.034402, 1.335533, 0.218110)",
        "(-0.034195, 1.329656, 0.215661)",
        "(-0.033978, 1.318404, 0.210752)",
        "(-0.033536, 1.307140, 0.204814)",
        "(-0.032858, 1.295577, 0.197089)",
        "(-0.032555, 1.284485, 0.188279)",
        "(-0.032661, 1.279319, 0.183561)",
        "(-0.033049, 1.269365, 0.173496)",
        "(-0.033219, 1.259456, 0.162617)",
        "(-0.033394, 1.250077, 0.151307)",
        "(-0.033844, 1.242157, 0.139825)",
        "(-0.034079, 1.238850, 0.134049)",
        "(-0.034648, 1.233476, 0.122576)",
        "(-0.035434, 1.230147, 0.111399)",
        "(-0.036260, 1.228911, 0.100410)",
        "(-0.036962, 1.229470, 0.089528)",
        "(-0.037198, 1.230770, 0.084180)",
        "(-0.037879, 1.233744, 0.073650)",
        "(-0.038558, 1.238237, 0.063692)",
        "(-0.038891, 1.243647, 0.054560)",
        "(-0.038957, 1.250397, 0.046289)",
        "(-0.038972, 1.253970, 0.042683)",
        "(-0.038979, 1.261929, 0.036134)",
        "(-0.038870, 1.270593, 0.030197)",
        "(-0.038728, 1.279973, 0.025043)",
        "(-0.038378, 1.289795, 0.020589)",
        "(-0.038077, 1.294835, 0.018525)",
        "(-0.037476, 1.305470, 0.015130)",
        "(-0.037168, 1.317051, 0.012886)",
        "(-0.036627, 1.328777, 0.011204)",
        "(-0.035805, 1.340560, 0.009889)",
        "(-0.035443, 1.346684, 0.009482)",
        "(-0.034982, 1.359165, 0.008976)",
        "(-0.034878, 1.371838, 0.008675)",
        "(-0.035188, 1.384722, 0.008799)",
        "(-0.035722, 1.397522, 0.009192)",
        "(-0.036114, 1.403893, 0.009381)",
        "(-0.037013, 1.416728, 0.009834)",
        "(-0.038196, 1.429622, 0.010651)",
        "(-0.039692, 1.442556, 0.012143)",
        "(-0.041149, 1.455297, 0.014128)",
        "(-0.041840, 1.461455, 0.015244)",
        "(-0.042767, 1.473340, 0.017609)",
        "(-0.043293, 1.484716, 0.020178)",
        "(-0.044410, 1.495777, 0.023116)",
        "(-0.045775, 1.506379, 0.026603)",
        "(-0.046398, 1.511415, 0.028538)",
        "(-0.047702, 1.521063, 0.032739)",
        "(-0.049105, 1.530011, 0.037610)",
        "(-0.050894, 1.538365, 0.043214)",
        "(-0.052862, 1.545839, 0.049252)",
        "(-0.053782, 1.549136, 0.052460)",
        "(-0.055515, 1.555064, 0.059103)",
        "(-0.057096, 1.560044, 0.066159)",
        "(-0.058567, 1.564081, 0.073797)",
        "(-0.060062, 1.567142, 0.081949)",
        "(-0.060720, 1.568226, 0.086175)",
        "(-0.061776, 1.569569, 0.094670)",
        "(-0.062563, 1.569848, 0.103271)",
        "(-0.062862, 1.569166, 0.112021)",
        "(-0.062607, 1.567530, 0.121082)",
        "(-0.062352, 1.566321, 0.125714)",
        "(-0.061768, 1.563160, 0.134997)",
        "(-0.060965, 1.559080, 0.144378)",
        "(-0.059834, 1.554288, 0.153935)",
        "(-0.058569, 1.548712, 0.163563)",
        "(-0.057782, 1.545434, 0.168281)",
        "(-0.056024, 1.538039, 0.177094)",
        "(-0.052251, 1.520206, 0.191719)",
        "(-0.052251, 1.520206, 0.191719)",
        "(-0.049864, 1.505347, 0.201151)",
        "(-0.048042, 1.494514, 0.205789)",
        "(-0.046246, 1.482882, 0.208961)",
        "(-0.046246, 1.482882, 0.208961)",
        "(-0.044826, 1.471089, 0.211879)",
        "(-0.043848, 1.459307, 0.214642)",
        "(-0.043271, 1.453263, 0.215665)",
        "(-0.041892, 1.440803, 0.216619)",
        "(-0.040262, 1.428088, 0.216372)",
        "(-0.038897, 1.415643, 0.215634)",
        "(-0.037797, 1.403398, 0.214362)",
        "(-0.037174, 1.397185, 0.213216)",
        "(-0.035686, 1.384543, 0.210136)",
        "(-0.034343, 1.372166, 0.206227)",
        "(-0.033663, 1.360592, 0.201972)",
        "(-0.033419, 1.349786, 0.196349)",
        "(-0.033168, 1.344483, 0.193136)",
        "(-0.032407, 1.334320, 0.186666)",
        "(-0.031636, 1.324860, 0.180555)",
        "(-0.030701, 1.316096, 0.174237)",
        "(-0.029349, 1.307674, 0.167494)",
        "(-0.028677, 1.303780, 0.164113)",
        "(-0.027798, 1.297255, 0.157546)",
        "(-0.027367, 1.291985, 0.150828)",
        "(-0.026914, 1.287169, 0.143378)",
        "(-0.026290, 1.283012, 0.135611)",
        "(-0.026075, 1.281369, 0.131683)",
        "(-0.025844, 1.278492, 0.123677)",
        "(-0.025666, 1.275941, 0.115266)",
        "(-0.025643, 1.273685, 0.106535)",
        "(-0.025676, 1.271461, 0.097897)",
        "(-0.025734, 1.270361, 0.093549)",
        "(-0.026047, 1.268144, 0.084724)",
        "(-0.026532, 1.266470, 0.076037)",
        "(-0.027303, 1.265680, 0.067926)",
        "(-0.028316, 1.265990, 0.060559)",
        "(-0.028750, 1.266413, 0.057077)",
        "(-0.029312, 1.267762, 0.050640)",
        "(-0.029530, 1.270193, 0.045117)",
        "(-0.029748, 1.273705, 0.040159)",
        "(-0.029723, 1.278630, 0.036118)",
        "(-0.029538, 1.281518, 0.034363)",
        "(-0.029189, 1.287874, 0.031005)",
        "(-0.029115, 1.296056, 0.028067)",
        "(-0.029206, 1.305558, 0.025382)",
        "(-0.029126, 1.315875, 0.022620)",
        "(-0.029140, 1.321449, 0.021278)",
        "(-0.029303, 1.333225, 0.018886)",
        "(-0.029424, 1.345639, 0.016961)",
        "(-0.029399, 1.358366, 0.015252)",
        "(-0.029082, 1.371096, 0.013648)",
        "(-0.028750, 1.377451, 0.012915)",
        "(-0.028551, 1.390676, 0.011739)",
        "(-0.029199, 1.404454, 0.011011)",
        "(-0.029780, 1.418342, 0.010525)",
        "(-0.030222, 1.432276, 0.010207)",
        "(-0.030287, 1.439145, 0.010118)",
        "(-0.031811, 1.467056, 0.010825)",
        "(-0.033220, 1.481039, 0.011752)",
        "(-0.033220, 1.481039, 0.011752)",
        "(-0.035321, 1.501032, 0.013767)",
        "(-0.037217, 1.514022, 0.016109)",
        "(-0.039508, 1.526546, 0.019515)",
        "(-0.039508, 1.526546, 0.019515)",
        "(-0.041741, 1.538170, 0.023641)",
        "(-0.043812, 1.548642, 0.028482)",
        "(-0.044789, 1.553303, 0.031214)",
        "(-0.046987, 1.561929, 0.037241)",
        "(-0.049801, 1.569524, 0.044125)",
        "(-0.052552, 1.575684, 0.051590)",
        "(-0.055055, 1.580397, 0.059581)",
        "(-0.056202, 1.582175, 0.063846)",
        "(-0.058478, 1.584823, 0.072743)",
        "(-0.060332, 1.585915, 0.082260)",
        "(-0.061464, 1.585609, 0.091462)",
        "(-0.062349, 1.584120, 0.100984)",
        "(-0.062676, 1.582806, 0.105811)",
        "(-0.062987, 1.579306, 0.115391)",
        "(-0.062796, 1.574452, 0.124594)",
        "(-0.062100, 1.568302, 0.133239)",
        "(-0.060965, 1.561137, 0.141119)",
        "(-0.060254, 1.557168, 0.144849)",
        "(-0.058579, 1.548411, 0.151954)",
        "(-0.056939, 1.539105, 0.158603)",
        "(-0.055127, 1.529199, 0.164541)",
        "(-0.053034, 1.518396, 0.169707)",
        "(-0.051943, 1.512783, 0.172033)",
        "(-0.050212, 1.501643, 0.176290)",
        "(-0.048987, 1.490550, 0.180109)",
        "(-0.048016, 1.479463, 0.183454)",
        "(-0.047179, 1.468526, 0.186127)",
        "(-0.046714, 1.463106, 0.187111)",
        "(-0.045523, 1.452340, 0.188696)",
        "(-0.044121, 1.441608, 0.189788)",
        "(-0.042877, 1.431198, 0.190627)",
        "(-0.041880, 1.421512, 0.190951)",
        "(-0.041320, 1.416757, 0.190636)",
        "(-0.039863, 1.407095, 0.189334)",
        "(-0.038422, 1.397870, 0.187815)",
        "(-0.037717, 1.389784, 0.186593)",
        "(-0.037468, 1.382449, 0.185081)",
        "(-0.037261, 1.378794, 0.184017)",
        "(-0.036597, 1.371405, 0.181546)",
        "(-0.036222, 1.364574, 0.178982)",
        "(-0.036212, 1.358356, 0.176365)",
        "(-0.035988, 1.352167, 0.173442)",
        "(-0.035791, 1.349064, 0.171906)",
        "(-0.035405, 1.343061, 0.168778)",
        "(-0.035219, 1.337192, 0.165264)",
        "(-0.035288, 1.331420, 0.161328)",
        "(-0.035295, 1.325742, 0.157183)",
        "(-0.035312, 1.322938, 0.154983)",
        "(-0.035431, 1.317285, 0.150081)",
        "(-0.035717, 1.311695, 0.144328)",
        "(-0.036336, 1.306666, 0.138085)",
        "(-0.037135, 1.302216, 0.131763)",
        "(-0.037427, 1.300176, 0.128652)",
        "(-0.037803, 1.296492, 0.122599)",
        "(-0.038151, 1.293574, 0.116586)",
        "(-0.038564, 1.291240, 0.110193)",
        "(-0.038705, 1.289161, 0.103327)",
        "(-0.038693, 1.288261, 0.099807)",
        "(-0.038588, 1.286753, 0.092950)",
        "(-0.038743, 1.285761, 0.079310)",
        "(-0.038743, 1.285761, 0.079310)",
        "(-0.039061, 1.286231, 0.072426)",
        "(-0.039261, 1.286836, 0.069072)",
        "(-0.039729, 1.288664, 0.062534)",
        "(-0.040131, 1.291325, 0.056110)",
        "(-0.040516, 1.295173, 0.049857)",
        "(-0.041110, 1.300817, 0.044168)",
        "(-0.041429, 1.304344, 0.041585)",
        "(-0.041962, 1.321817, 0.032173)",
        "(-0.041970, 1.332878, 0.028849)",
        "(-0.041970, 1.332878, 0.028849)",
        "(-0.041557, 1.351802, 0.025538)",
        "(-0.041077, 1.365423, 0.024152)",
        "(-0.041077, 1.365423, 0.024152)",
        "(-0.040457, 1.379491, 0.023288)",
        "(-0.040016, 1.393723, 0.022840)",
        "(-0.040387, 1.408302, 0.023175)",
        "(-0.040826, 1.415724, 0.023718)",
        "(-0.041917, 1.430341, 0.025052)",
        "(-0.042979, 1.444343, 0.026021)",
        "(-0.044360, 1.457807, 0.027047)",
        "(-0.046335, 1.470943, 0.028608)",
        "(-0.047552, 1.477340, 0.029695)",
        "(-0.049951, 1.489661, 0.032119)",
        "(-0.052239, 1.501110, 0.034815)",
        "(-0.053909, 1.511473, 0.037813)",
        "(-0.055973, 1.521112, 0.041415)",
        "(-0.057646, 1.525763, 0.043548)",
        "(-0.061054, 1.534383, 0.048188)",
        "(-0.063992, 1.541691, 0.052926)",
        "(-0.067066, 1.548013, 0.058194)",
        "(-0.070433, 1.553540, 0.064504)",
        "(-0.072201, 1.555984, 0.068059)",
        "(-0.075542, 1.560387, 0.075432)",
        "(-0.078587, 1.563745, 0.082961)",
        "(-0.081510, 1.566183, 0.090651)",
        "(-0.084376, 1.567805, 0.098304)",
        "(-0.085738, 1.568196, 0.102034)",
        "(-0.088245, 1.568034, 0.109424)",
        "(-0.090495, 1.566868, 0.116981)",
        "(-0.092476, 1.564860, 0.124829)",
        "(-0.093967, 1.561857, 0.132811)",
        "(-0.094559, 1.559880, 0.136807)",
        "(-0.095339, 1.555523, 0.145105)",
        "(-0.095571, 1.550364, 0.153740)",
        "(-0.095647, 1.544371, 0.162410)",
        "(-0.095456, 1.537384, 0.170636)",
        "(-0.095045, 1.533462, 0.174528)",
        "(-0.093829, 1.525027, 0.182115)",
        "(-0.092392, 1.515864, 0.189520)",
        "(-0.091367, 1.506060, 0.196237)",
        "(-0.090478, 1.495751, 0.202126)",
        "(-0.090021, 1.490368, 0.204780)",
        "(-0.089123, 1.479440, 0.209602)",
        "(-0.088201, 1.468451, 0.213538)",
        "(-0.087507, 1.457416, 0.216343)",
        "(-0.086970, 1.446265, 0.218641)",
        "(-0.086625, 1.440666, 0.219545)",
        "(-0.085991, 1.429636, 0.220933)",
        "(-0.085375, 1.418781, 0.221640)",
        "(-0.084938, 1.407991, 0.221603)",
        "(-0.084379, 1.397014, 0.221046)",
        "(-0.083964, 1.391404, 0.220516)",
        "(-0.083089, 1.380064, 0.219093)",
        "(-0.082667, 1.369356, 0.216959)",
        "(-0.082647, 1.359171, 0.213902)",
        "(-0.082452, 1.348965, 0.209851)",
        "(-0.082209, 1.343861, 0.207378)",
        "(-0.081604, 1.334015, 0.201884)",
        "(-0.081145, 1.324784, 0.196146)",
        "(-0.080889, 1.316200, 0.190488)",
        "(-0.080170, 1.307700, 0.184249)",
        "(-0.079566, 1.303780, 0.180807)",
        "(-0.078394, 1.295648, 0.172903)",
        "(-0.077550, 1.287846, 0.164176)",
        "(-0.076772, 1.280750, 0.155462)",
        "(-0.075963, 1.274727, 0.146801)",
        "(-0.075570, 1.272181, 0.142305)",
        "(-0.074460, 1.267928, 0.133315)",
        "(-0.073107, 1.265406, 0.124208)",
        "(-0.072184, 1.264971, 0.114924)",
        "(-0.071397, 1.266315, 0.105898)",
        "(-0.070962, 1.267377, 0.101504)",
        "(-0.069962, 1.270673, 0.093067)",
        "(-0.068840, 1.275246, 0.085019)",
        "(-0.067647, 1.280268, 0.077129)",
        "(-0.066678, 1.286256, 0.069688)",
        "(-0.066252, 1.289554, 0.066241)",
        "(-0.065186, 1.296472, 0.059749)",
        "(-0.063821, 1.304288, 0.054135)",
        "(-0.062510, 1.313156, 0.049229)",
        "(-0.061603, 1.322899, 0.044774)",
        "(-0.061294, 1.327933, 0.042661)",
        "(-0.060756, 1.338433, 0.038861)",
        "(-0.060146, 1.349512, 0.035762)",
        "(-0.059603, 1.361076, 0.033310)",
        "(-0.059259, 1.373012, 0.031386)",
        "(-0.059076, 1.379028, 0.030558)",
        "(-0.058583, 1.391098, 0.029100)",
        "(-0.058075, 1.403015, 0.027678)",
        "(-0.057603, 1.415041, 0.026614)",
        "(-0.057327, 1.427361, 0.025978)",
        "(-0.057438, 1.433553, 0.025794)",
        "(-0.057782, 1.445741, 0.025515)",
        "(-0.058583, 1.457958, 0.025560)",
        "(-0.059817, 1.469956, 0.026044)",
        "(-0.061377, 1.481820, 0.027183)",
        "(-0.062349, 1.487621, 0.028007)",
        "(-0.067342, 1.509095, 0.033181)",
        "(-0.067342, 1.509095, 0.033181)",
        "(-0.070699, 1.519068, 0.037003)",
        "(-0.074385, 1.528259, 0.041553)",
        "(-0.076127, 1.532412, 0.044092)",
        "(-0.079151, 1.540021, 0.049498)",
        "(-0.081907, 1.546769, 0.055409)",
        "(-0.084255, 1.552599, 0.061898)",
        "(-0.088211, 1.559949, 0.072705)",
        "(-0.090601, 1.563702, 0.080238)",
        "(-0.092289, 1.566157, 0.087657)",
        "(-0.093290, 1.567269, 0.095061)",
        "(-0.093290, 1.567269, 0.095061)",
        "(-0.093670, 1.567335, 0.102848)",
        "(-0.093745, 1.566971, 0.106987)",
        "(-0.093516, 1.565623, 0.115609)",
        "(-0.092895, 1.563167, 0.124238)",
        "(-0.091839, 1.559625, 0.132756)",
        "(-0.090520, 1.555064, 0.141191)",
        "(-0.089789, 1.552488, 0.145391)",
        "(-0.088258, 1.546426, 0.153463)",
        "(-0.086553, 1.539468, 0.161091)",
        "(-0.084380, 1.531373, 0.168262)",
        "(-0.082392, 1.522599, 0.175153)",
        "(-0.081538, 1.517801, 0.178352)",
        "(-0.079863, 1.507712, 0.184387)",
        "(-0.078040, 1.496803, 0.189870)",
        "(-0.076321, 1.485346, 0.194935)",
        "(-0.074834, 1.473502, 0.199397)",
        "(-0.074186, 1.467496, 0.201313)",
        "(-0.073125, 1.455197, 0.204499)",
        "(-0.071681, 1.442882, 0.207846)",
        "(-0.069940, 1.425449, 0.213107)",
        "(-0.069940, 1.425449, 0.213107)",
        "(-0.069426, 1.414433, 0.215817)",
        "(-0.068783, 1.403524, 0.217305)",
        "(-0.068386, 1.392688, 0.217517)",
        "(-0.068168, 1.382077, 0.216869)",
        "(-0.068077, 1.371789, 0.215342)",
        "(-0.068016, 1.366651, 0.214340)",
        "(-0.067863, 1.356465, 0.211817)",
        "(-0.067922, 1.346645, 0.208805)",
        "(-0.068213, 1.337339, 0.205231)",
        "(-0.068518, 1.328331, 0.201078)",
        "(-0.068696, 1.323977, 0.198769)",
        "(-0.069108, 1.315526, 0.193800)",
        "(-0.069289, 1.307348, 0.188411)",
        "(-0.069312, 1.299585, 0.182721)",
        "(-0.069275, 1.292405, 0.176757)",
        "(-0.069221, 1.288961, 0.173583)",
        "(-0.069060, 1.282271, 0.167155)",
        "(-0.068310, 1.276082, 0.161080)",
        "(-0.067129, 1.270165, 0.155307)",
        "(-0.065857, 1.264690, 0.149341)",
        "(-0.065255, 1.262180, 0.146169)",
        "(-0.064006, 1.258049, 0.139578)",
        "(-0.062774, 1.255160, 0.132912)",
        "(-0.061618, 1.253422, 0.125924)",
        "(-0.060315, 1.252531, 0.117993)",
        "(-0.059485, 1.252583, 0.113662)",
        "(-0.058000, 1.253634, 0.105220)",
        "(-0.056954, 1.256668, 0.096742)",
        "(-0.056045, 1.261103, 0.087954)",
        "(-0.054916, 1.266608, 0.079030)",
        "(-0.054387, 1.269925, 0.074616)",
        "(-0.053630, 1.277639, 0.066011)",
        "(-0.053305, 1.286770, 0.057849)",
        "(-0.052984, 1.296911, 0.050344)",
        "(-0.052364, 1.307736, 0.043422)",
        "(-0.051952, 1.313360, 0.040147)",
        "(-0.051340, 1.325014, 0.033898)",
        "(-0.051360, 1.337591, 0.028365)",
        "(-0.051398, 1.350551, 0.023335)",
        "(-0.050799, 1.363476, 0.018899)",
        "(-0.050291, 1.369981, 0.017026)",
        "(-0.050107, 1.383895, 0.014227)",
        "(-0.050774, 1.398310, 0.012444)",
        "(-0.051452, 1.412299, 0.010721)",
        "(-0.051685, 1.426085, 0.009597)",
        "(-0.051654, 1.432961, 0.009336)",
        "(-0.051359, 1.446610, 0.009567)",
        "(-0.051762, 1.460436, 0.010792)",
        "(-0.052714, 1.474043, 0.012845)",
        "(-0.053264, 1.486632, 0.015235)",
        "(-0.053636, 1.492639, 0.016753)",
        "(-0.054931, 1.504668, 0.021009)",
        "(-0.056570, 1.515302, 0.026107)",
        "(-0.058156, 1.524681, 0.032175)",
        "(-0.059627, 1.533407, 0.039138)",
        "(-0.060432, 1.537498, 0.043099)",
        "(-0.062126, 1.545015, 0.051567)",
        "(-0.063629, 1.551334, 0.060690)",
        "(-0.065073, 1.556847, 0.070254)",
        "(-0.066749, 1.561401, 0.080450)",
        "(-0.067673, 1.563260, 0.085661)",
        "(-0.069398, 1.566298, 0.096030)",
        "(-0.070916, 1.568129, 0.106541)",
        "(-0.072314, 1.568937, 0.117116)",
        "(-0.073339, 1.568710, 0.127440)",
        "(-0.074170, 1.566232, 0.142407)",
        "(-0.074170, 1.566232, 0.142407)",
        "(-0.074419, 1.563227, 0.152127)",
        "(-0.074375, 1.559237, 0.161533)",
        "(-0.073915, 1.553993, 0.170355)",
        "(-0.072216, 1.543821, 0.182978)",
        "(-0.071030, 1.536298, 0.191147)",
        "(-0.069608, 1.528025, 0.198934)",
        "(-0.069608, 1.528025, 0.198934)",
        "(-0.067667, 1.518837, 0.205895)",
        "(-0.066689, 1.513876, 0.208869)",
        "(-0.065334, 1.503717, 0.214214)",
        "(-0.064582, 1.493080, 0.219079)",
        "(-0.063962, 1.481980, 0.223237)",
        "(-0.063146, 1.470143, 0.226297)",
        "(-0.062644, 1.463886, 0.227415)",
        "(-0.060449, 1.437483, 0.231033)",
        "(-0.059672, 1.423782, 0.232056)",
        "(-0.059672, 1.423782, 0.232056)",
        "(-0.059155, 1.409605, 0.232009)",
        "(-0.058996, 1.402288, 0.231587)",
        "(-0.058466, 1.387304, 0.230721)",
        "(-0.058154, 1.372491, 0.229518)",
        "(-0.058371, 1.357895, 0.227616)",
        "(-0.058187, 1.343246, 0.224651)",
        "(-0.057972, 1.321805, 0.218662)",
        "(-0.058497, 1.308583, 0.214199)",
        "(-0.058725, 1.295822, 0.209046)",
        "(-0.058725, 1.295822, 0.209046)",
        "(-0.058293, 1.277676, 0.200116)",
        "(-0.058164, 1.266940, 0.193988)",
        "(-0.058423, 1.257300, 0.187361)",
        "(-0.058423, 1.257300, 0.187361)",
        "(-0.058710, 1.248642, 0.180067)",
        "(-0.058896, 1.241378, 0.171995)",
        "(-0.058955, 1.238028, 0.167817)",
        "(-0.058832, 1.232291, 0.158948)",
        "(-0.058513, 1.227940, 0.149655)",
        "(-0.058480, 1.225075, 0.140066)",
        "(-0.058414, 1.223462, 0.130161)",
        "(-0.058117, 1.223060, 0.125107)",
        "(-0.057198, 1.223144, 0.114874)",
        "(-0.056655, 1.225098, 0.104676)",
        "(-0.056568, 1.228557, 0.094439)",
        "(-0.056297, 1.232785, 0.084097)",
        "(-0.056028, 1.235216, 0.078998)",
        "(-0.055425, 1.240660, 0.069193)",
        "(-0.054461, 1.246729, 0.060058)",
        "(-0.052946, 1.253451, 0.051621)",
        "(-0.051733, 1.261173, 0.043901)",
        "(-0.051126, 1.265464, 0.040407)",
        "(-0.049575, 1.274581, 0.034003)",
        "(-0.047512, 1.284841, 0.028841)",
        "(-0.045222, 1.296354, 0.024839)",
        "(-0.043457, 1.309104, 0.021390)",
        "(-0.042652, 1.315680, 0.019700)",
        "(-0.041062, 1.329075, 0.016372)",
        "(-0.039990, 1.343157, 0.013760)",
        "(-0.039072, 1.357716, 0.011719)",
        "(-0.038496, 1.372262, 0.009818)",
        "(-0.038344, 1.379505, 0.008941)",
        "(-0.038520, 1.394045, 0.007497)",
        "(-0.039048, 1.408575, 0.006624)",
        "(-0.039648, 1.422737, 0.006084)",
        "(-0.040681, 1.436819, 0.005865)",
        "(-0.041329, 1.443792, 0.005929)",
        "(-0.043044, 1.457398, 0.006703)",
        "(-0.044851, 1.470656, 0.008352)",
        "(-0.046706, 1.483362, 0.011296)",
        "(-0.048529, 1.495327, 0.015192)",
        "(-0.049493, 1.500724, 0.017759)",
        "(-0.051477, 1.511061, 0.023327)",
        "(-0.053626, 1.520008, 0.030287)",
        "(-0.055586, 1.527765, 0.037853)",
        "(-0.056899, 1.533467, 0.046021)",
        "(-0.057524, 1.535780, 0.050259)",
        "(-0.059225, 1.539209, 0.059439)",
        "(-0.061303, 1.541542, 0.069533)",
        "(-0.062636, 1.542385, 0.079773)",
        "(-0.063536, 1.541952, 0.089672)",
        "(-0.063852, 1.541136, 0.094576)",
        "(-0.064218, 1.538917, 0.104479)",
        "(-0.064404, 1.535775, 0.114363)",
        "(-0.064202, 1.531579, 0.124072)",
        "(-0.063744, 1.526279, 0.133239)",
        "(-0.063471, 1.523246, 0.137695)",
        "(-0.062923, 1.516767, 0.146621)",
        "(-0.062324, 1.509540, 0.155359)",
        "(-0.061510, 1.501412, 0.163324)",
        "(-0.060427, 1.492342, 0.170429)",
        "(-0.060032, 1.487610, 0.173766)",
        "(-0.059638, 1.478076, 0.180455)",
        "(-0.059307, 1.468248, 0.186694)",
        "(-0.058645, 1.457771, 0.191663)",
        "(-0.057951, 1.446596, 0.195347)",
        "(-0.057893, 1.440947, 0.196937)",
        "(-0.058156, 1.429799, 0.200156)",
        "(-0.058471, 1.418578, 0.202909)",
        "(-0.058891, 1.406866, 0.204540)",
        "(-0.059714, 1.395187, 0.205394)",
        "(-0.060263, 1.389542, 0.205620)",
        "(-0.061512, 1.378479, 0.205889)",
        "(-0.062559, 1.367661, 0.205809)",
        "(-0.063609, 1.357302, 0.205267)",
        "(-0.064771, 1.347531, 0.204169)",
        "(-0.065378, 1.342899, 0.203283)",
        "(-0.066424, 1.333807, 0.201018)",
        "(-0.067247, 1.325003, 0.198203)",
        "(-0.068066, 1.316558, 0.194932)",
        "(-0.068958, 1.308674, 0.191083)",
        "(-0.069396, 1.304634, 0.188804)",
        "(-0.069968, 1.296245, 0.183254)",
        "(-0.070639, 1.287866, 0.176924)",
        "(-0.071340, 1.279645, 0.170197)",
        "(-0.072105, 1.271591, 0.163151)",
        "(-0.072658, 1.267723, 0.159517)",
        "(-0.073626, 1.260070, 0.152339)",
        "(-0.074107, 1.252537, 0.145065)",
        "(-0.074742, 1.245596, 0.137422)",
        "(-0.075757, 1.239391, 0.129461)",
        "(-0.076293, 1.236525, 0.125473)",
        "(-0.077316, 1.231463, 0.117630)",
        "(-0.077994, 1.227330, 0.109963)",
        "(-0.078760, 1.224570, 0.102145)",
        "(-0.079896, 1.223515, 0.094236)",
        "(-0.080515, 1.223426, 0.090215)",
        "(-0.081849, 1.224433, 0.082023)",
        "(-0.083119, 1.229562, 0.065601)",
        "(-0.083119, 1.229562, 0.065601)",
        "(-0.083435, 1.236976, 0.054247)",
        "(-0.083604, 1.243342, 0.046705)",
        "(-0.083481, 1.250601, 0.039439)",
        "(-0.083116, 1.258816, 0.032746)",
        "(-0.083116, 1.258816, 0.032746)",
        "(-0.082289, 1.273099, 0.024185)",
        "(-0.082289, 1.273099, 0.024185)",
        "(-0.079970, 1.295422, 0.016193)",
        "(-0.078466, 1.307942, 0.013368)",
        "(-0.078466, 1.307942, 0.013368)",
        "(-0.077417, 1.321414, 0.011319)",
        "(-0.076915, 1.328486, 0.010633)",
        "(-0.075891, 1.343120, 0.009621)",
        "(-0.074993, 1.358209, 0.009073)",
        "(-0.074293, 1.373456, 0.008903)",
        "(-0.074301, 1.388973, 0.009295)",
        "(-0.074476, 1.396772, 0.009753)",
        "(-0.074755, 1.412065, 0.010880)",
        "(-0.074765, 1.427070, 0.012652)",
        "(-0.074594, 1.441885, 0.015386)",
        "(-0.074896, 1.456521, 0.019217)",
        "(-0.075330, 1.463667, 0.021555)",
        "(-0.076370, 1.477463, 0.026707)",
        "(-0.077230, 1.490303, 0.032588)",
        "(-0.078270, 1.502250, 0.039381)",
        "(-0.079611, 1.513007, 0.046974)",
        "(-0.082471, 1.526794, 0.059697)",
        "(-0.082471, 1.526794, 0.059697)",
        "(-0.084726, 1.534008, 0.069177)",
        "(-0.086770, 1.539672, 0.078894)",
        "(-0.088504, 1.543417, 0.088764)",
        "(-0.089227, 1.544471, 0.093753)",
        "(-0.090648, 1.545692, 0.104037)",
        "(-0.093486, 1.543042, 0.125738)",
        "(-0.093486, 1.543042, 0.125738)",
        "(-0.094012, 1.538865, 0.136375)",
        "(-0.094108, 1.536147, 0.141659)",
        "(-0.094063, 1.529818, 0.152314)",
        "(-0.094075, 1.522110, 0.162917)",
        "(-0.093860, 1.512844, 0.173137)",
        "(-0.093095, 1.502007, 0.182424)",
        "(-0.092665, 1.496126, 0.186614)",
        "(-0.091039, 1.471240, 0.202871)",
        "(-0.090701, 1.458158, 0.210228)",
        "(-0.090701, 1.458158, 0.210228)",
        "(-0.090571, 1.444728, 0.216291)",
        "(-0.090448, 1.424307, 0.222791)",
        "(-0.090448, 1.424307, 0.222791)",
        "(-0.090618, 1.411113, 0.225928)",
        "(-0.091002, 1.398263, 0.227758)",
        "(-0.090636, 1.379333, 0.228005)",
        "(-0.090352, 1.367532, 0.226739)",
        "(-0.090147, 1.356429, 0.224102)",
        "(-0.089790, 1.345597, 0.219699)",
        "(-0.089790, 1.345597, 0.219699)",
        "(-0.089281, 1.335185, 0.214322)",
        "(-0.089050, 1.330279, 0.211501)",
        "(-0.088357, 1.312694, 0.199151)",
        "(-0.088357, 1.312694, 0.199151)",
        "(-0.087887, 1.304662, 0.191750)",
        "(-0.087471, 1.297297, 0.184050)",
        "(-0.087343, 1.293976, 0.180169)",
        "(-0.087067, 1.287845, 0.172425)",
        "(-0.086634, 1.282149, 0.164657)",
        "(-0.085990, 1.276744, 0.156739)",
        "(-0.085166, 1.271777, 0.148836)",
        "(-0.084730, 1.269540, 0.145016)",
        "(-0.083936, 1.265495, 0.137521)",
        "(-0.083403, 1.262297, 0.130259)",
        "(-0.082650, 1.259428, 0.122818)",
        "(-0.081693, 1.257245, 0.114956)",
        "(-0.081301, 1.256361, 0.110966)",
        "(-0.080776, 1.255360, 0.102836)",
        "(-0.080620, 1.255219, 0.094475)",
        "(-0.080957, 1.255993, 0.085796)",
        "(-0.081712, 1.257396, 0.076869)",
        "(-0.082107, 1.258361, 0.072415)",
        "(-0.083000, 1.260892, 0.063887)",
        "(-0.084114, 1.264185, 0.055670)",
        "(-0.085120, 1.267801, 0.047440)",
        "(-0.085809, 1.272119, 0.039820)",
        "(-0.086165, 1.274557, 0.036282)",
        "(-0.086701, 1.280085, 0.029907)",
        "(-0.086649, 1.286227, 0.024424)",
        "(-0.085886, 1.293471, 0.020288)",
        "(-0.084980, 1.302298, 0.017736)",
        "(-0.083682, 1.317661, 0.015167)",
        "(-0.082707, 1.329063, 0.014278)",
        "(-0.081673, 1.341077, 0.013860)",
        "(-0.081673, 1.341077, 0.013860)",
        "(-0.080216, 1.360355, 0.014323)",
        "(-0.080216, 1.360355, 0.014323)",
        "(-0.079420, 1.373700, 0.015278)",
        "(-0.078745, 1.387166, 0.016428)",
        "(-0.078104, 1.400533, 0.017810)",
        "(-0.077546, 1.413803, 0.019581)",
        "(-0.077485, 1.420474, 0.020677)",
        "(-0.077629, 1.433622, 0.023347)",
        "(-0.077927, 1.446161, 0.026338)",
        "(-0.078093, 1.457905, 0.029645)",
        "(-0.078401, 1.469296, 0.034095)",
        "(-0.078892, 1.474526, 0.036522)",
        "(-0.080554, 1.484220, 0.041956)",
        "(-0.081971, 1.492877, 0.047683)",
        "(-0.082941, 1.500759, 0.053846)",
        "(-0.083954, 1.507797, 0.060828)",
        "(-0.084453, 1.510910, 0.064539)",
        "(-0.085570, 1.516440, 0.072139)",
        "(-0.086577, 1.520505, 0.080046)",
        "(-0.086991, 1.523123, 0.088289)",
        "(-0.087373, 1.524291, 0.096833)",
        "(-0.087466, 1.524196, 0.101202)",
        "(-0.087481, 1.522994, 0.110233)",
        "(-0.087287, 1.520431, 0.119849)",
        "(-0.086769, 1.516461, 0.129821)",
        "(-0.085793, 1.510818, 0.139855)",
        "(-0.085147, 1.507526, 0.144846)",
        "(-0.083508, 1.499831, 0.154800)",
        "(-0.081900, 1.491247, 0.164774)",
        "(-0.080426, 1.481884, 0.174552)",
        "(-0.078902, 1.471458, 0.183340)",
        "(-0.078072, 1.465939, 0.187189)",
        "(-0.076602, 1.454617, 0.194280)",
        "(-0.075854, 1.443113, 0.200128)",
        "(-0.075377, 1.431393, 0.204843)",
        "(-0.074710, 1.418902, 0.207682)",
        "(-0.074448, 1.412513, 0.208767)",
        "(-0.074292, 1.399863, 0.210571)",
        "(-0.074592, 1.387677, 0.211952)",
        "(-0.075189, 1.375598, 0.212223)",
        "(-0.075201, 1.363248, 0.211428)",
        "(-0.075149, 1.345225, 0.209696)",
        "(-0.075147, 1.333924, 0.208246)",
        "(-0.075223, 1.322986, 0.206135)",
        "(-0.075223, 1.322986, 0.206135)",
        "(-0.075649, 1.312834, 0.203180)",
        "(-0.076016, 1.308035, 0.201299)",
        "(-0.076941, 1.298652, 0.196565)",
        "(-0.078843, 1.281195, 0.183682)",
        "(-0.078843, 1.281195, 0.183682)",
        "(-0.080253, 1.273607, 0.176042)",
        "(-0.081043, 1.270038, 0.171864)",
        "(-0.082794, 1.262945, 0.162835)",
        "(-0.084826, 1.255805, 0.152602)",
        "(-0.087236, 1.248887, 0.141894)",
        "(-0.089859, 1.242388, 0.131841)",
        "(-0.091279, 1.239487, 0.127096)",
        "(-0.094251, 1.234081, 0.117308)",
        "(-0.096748, 1.228756, 0.106849)",
        "(-0.098734, 1.223921, 0.096313)",
        "(-0.100560, 1.220418, 0.086497)",
        "(-0.101293, 1.219296, 0.081801)",
        "(-0.102491, 1.217944, 0.072247)",
        "(-0.103521, 1.217975, 0.062316)",
        "(-0.104566, 1.219700, 0.052705)",
        "(-0.105158, 1.224988, 0.039996)",
        "(-0.104550, 1.229905, 0.032837)",
        "(-0.103631, 1.236265, 0.026731)",
        "(-0.102427, 1.243791, 0.021316)",
        "(-0.102427, 1.243791, 0.021316)",
        "(-0.100905, 1.252481, 0.016561)",
        "(-0.100042, 1.257314, 0.014584)",
        "(-0.098143, 1.268240, 0.011418)",
        "(-0.096084, 1.279762, 0.008395)",
        "(-0.094101, 1.292333, 0.005915)",
        "(-0.092069, 1.305691, 0.003998)",
        "(-0.091033, 1.312623, 0.003139)",
        "(-0.089195, 1.327172, 0.001714)",
        "(-0.087407, 1.342175, 0.000691)",
        "(-0.085743, 1.357420, -0.000140)",
        "(-0.085108, 1.373105, -0.000488)",
        "(-0.085070, 1.380990, -0.000418)",
        "(-0.084905, 1.396447, -0.000165)",
        "(-0.085048, 1.411549, 0.000462)",
        "(-0.085262, 1.426371, 0.001970)",
        "(-0.085786, 1.441118, 0.004447)",
        "(-0.086430, 1.448422, 0.006273)",
        "(-0.087848, 1.462528, 0.010354)",
        "(-0.089144, 1.475390, 0.015205)",
        "(-0.090019, 1.487286, 0.020605)",
        "(-0.090651, 1.497891, 0.027086)",
        "(-0.091024, 1.502818, 0.030599)",
        "(-0.092253, 1.511465, 0.038486)",
        "(-0.093329, 1.518577, 0.046984)",
        "(-0.093740, 1.523755, 0.055678)",
        "(-0.093720, 1.527097, 0.064770)",
        "(-0.093743, 1.528165, 0.069601)",
        "(-0.094002, 1.529618, 0.079666)",
        "(-0.093985, 1.529270, 0.090136)",
        "(-0.093408, 1.527676, 0.100494)",
        "(-0.092245, 1.524271, 0.110889)",
        "(-0.091607, 1.522389, 0.116159)",
        "(-0.090265, 1.517524, 0.126934)",
        "(-0.088873, 1.511791, 0.137547)",
        "(-0.087292, 1.504776, 0.147717)",
        "(-0.085190, 1.496813, 0.157218)",
        "(-0.084011, 1.492609, 0.161886)",
        "(-0.081655, 1.483640, 0.171095)",
        "(-0.079875, 1.474228, 0.180121)",
        "(-0.078751, 1.464439, 0.188309)",
        "(-0.077868, 1.454033, 0.195239)",
        "(-0.077419, 1.448510, 0.198184)",
        "(-0.075466, 1.425115, 0.208799)",
        "(-0.074637, 1.412873, 0.213186)",
        "(-0.074637, 1.412873, 0.213186)",
        "(-0.073967, 1.400167, 0.216285)",
        "(-0.073058, 1.380669, 0.219552)",
        "(-0.072502, 1.367924, 0.221375)",
        "(-0.072062, 1.355512, 0.222740)",
        "(-0.072062, 1.355512, 0.222740)",
        "(-0.071719, 1.343194, 0.223172)",
        "(-0.071413, 1.324783, 0.221839)",
        "(-0.071265, 1.312827, 0.219767)",
        "(-0.071265, 1.312827, 0.219767)",
        "(-0.071357, 1.301094, 0.216465)",
        "(-0.071794, 1.289543, 0.212067)",
        "(-0.072939, 1.273397, 0.203763)",
        "(-0.073536, 1.263249, 0.196733)",
        "(-0.073738, 1.253359, 0.188874)",
        "(-0.073738, 1.253359, 0.188874)",
        "(-0.074545, 1.240379, 0.176959)",
        "(-0.074973, 1.232647, 0.168267)",
        "(-0.075330, 1.226069, 0.159053)",
        "(-0.075330, 1.226069, 0.159053)",
        "(-0.076124, 1.220578, 0.149348)",
        "(-0.077611, 1.214494, 0.134785)",
        "(-0.078179, 1.211294, 0.124649)",
        "(-0.078353, 1.208948, 0.114044)",
        "(-0.078353, 1.208948, 0.114044)",
        "(-0.078524, 1.208361, 0.103597)",
        "(-0.079314, 1.211134, 0.088233)",
        "(-0.079578, 1.214104, 0.077588)",
        "(-0.079782, 1.218315, 0.067318)",
        "(-0.079860, 1.223720, 0.057903)",
        "(-0.079860, 1.223720, 0.057903)",
        "(-0.079780, 1.229993, 0.049044)",
        "(-0.079271, 1.241248, 0.037074)",
        "(-0.078765, 1.250106, 0.030278)",
        "(-0.078082, 1.260118, 0.024426)",
        "(-0.078082, 1.260118, 0.024426)",
        "(-0.076982, 1.277676, 0.017516)",
        "(-0.075999, 1.290311, 0.013711)",
        "(-0.075041, 1.303620, 0.010364)",
        "(-0.074434, 1.317756, 0.007575)",
        "(-0.074434, 1.317756, 0.007575)",
        "(-0.073885, 1.332502, 0.005553)",
        "(-0.073515, 1.340014, 0.004785)",
        "(-0.072011, 1.370513, 0.002038)",
        "(-0.072011, 1.370513, 0.002038)",
        "(-0.071620, 1.386204, 0.001729)",
        "(-0.071586, 1.402163, 0.002378)",
        "(-0.071725, 1.410146, 0.002941)",
        "(-0.072288, 1.441047, 0.006835)",
        "(-0.072288, 1.441047, 0.006835)",
        "(-0.072746, 1.455955, 0.010399)",
        "(-0.073762, 1.470417, 0.015133)",
        "(-0.075651, 1.490399, 0.023115)",
        "(-0.077011, 1.501858, 0.029218)",
        "(-0.077011, 1.501858, 0.029218)",
        "(-0.078620, 1.512549, 0.035919)",
        "(-0.080777, 1.521914, 0.043148)",
        "(-0.081981, 1.525995, 0.046938)",
        "(-0.084163, 1.533169, 0.054789)",
        "(-0.086019, 1.538625, 0.062944)",
        "(-0.087577, 1.542452, 0.071297)",
        "(-0.089193, 1.545485, 0.084880)",
        "(-0.089919, 1.545880, 0.094317)",
        "(-0.090484, 1.544909, 0.103547)",
        "(-0.090781, 1.542515, 0.112534)",
        "(-0.090781, 1.542515, 0.112534)",
        "(-0.090620, 1.536135, 0.125361)",
        "(-0.089926, 1.530213, 0.133343)",
        "(-0.088950, 1.523133, 0.140921)",
        "(-0.088030, 1.515154, 0.148530)",
        "(-0.088030, 1.515154, 0.148530)",
        "(-0.086146, 1.501450, 0.159905)",
        "(-0.084513, 1.491176, 0.167049)",
        "(-0.082982, 1.480390, 0.173878)",
        "(-0.081715, 1.469274, 0.180184)",
        "(-0.081715, 1.469274, 0.180184)",
        "(-0.080355, 1.451473, 0.187870)",
        "(-0.079626, 1.439123, 0.192096)",
        "(-0.079047, 1.426923, 0.196014)",
        "(-0.079072, 1.414918, 0.199423)",
        "(-0.079072, 1.414918, 0.199423)",
        "(-0.079736, 1.396713, 0.202787)",
        "(-0.080314, 1.384748, 0.203966)",
        "(-0.080622, 1.372944, 0.204258)",
        "(-0.080684, 1.361222, 0.204029)",
        "(-0.080684, 1.361222, 0.204029)",
        "(-0.081205, 1.344287, 0.202439)",
        "(-0.081745, 1.333526, 0.200646)",
        "(-0.082308, 1.322959, 0.197834)",
        "(-0.082697, 1.312604, 0.194356)",
        "(-0.082697, 1.312604, 0.194356)",
        "(-0.083458, 1.298285, 0.188197)",
        "(-0.084396, 1.289308, 0.183347)",
        "(-0.085474, 1.280484, 0.177895)",
        "(-0.086142, 1.271663, 0.171828)",
        "(-0.086142, 1.271663, 0.171828)",
        "(-0.087410, 1.259386, 0.162114)",
        "(-0.088619, 1.251664, 0.155529)",
        "(-0.089566, 1.243644, 0.148528)",
        "(-0.089566, 1.243644, 0.148528)",
        "(-0.090131, 1.235810, 0.141190)",
        "(-0.091176, 1.229289, 0.133644)",
        "(-0.091786, 1.226339, 0.129871)",
        "(-0.093230, 1.221745, 0.121865)",
        "(-0.094378, 1.217816, 0.113212)",
        "(-0.095016, 1.215310, 0.104191)",
        "(-0.095559, 1.214637, 0.095378)",
        "(-0.096032, 1.215456, 0.090954)",
        "(-0.097125, 1.218494, 0.081762)",
        "(-0.097657, 1.222613, 0.072320)",
        "(-0.097428, 1.227967, 0.063220)",
        "(-0.096530, 1.234971, 0.054484)",
        "(-0.095991, 1.239106, 0.050172)",
        "(-0.094896, 1.248227, 0.041871)",
        "(-0.093304, 1.258438, 0.034019)",
        "(-0.091203, 1.269556, 0.026672)",
        "(-0.088676, 1.281138, 0.019912)",
        "(-0.087589, 1.287594, 0.017080)",
        "(-0.086064, 1.301524, 0.012387)",
        "(-0.084352, 1.315573, 0.008312)",
        "(-0.082073, 1.329246, 0.004576)",
        "(-0.080066, 1.342824, 0.001459)",
        "(-0.079136, 1.349518, -0.000024)",
        "(-0.078029, 1.363058, -0.002187)",
        "(-0.077263, 1.376420, -0.003436)",
        "(-0.076878, 1.389353, -0.004250)",
        "(-0.076831, 1.402007, -0.004540)",
        "(-0.077060, 1.408402, -0.004375)",
        "(-0.078177, 1.421324, -0.002517)",
        "(-0.079174, 1.433813, 0.000131)",
        "(-0.080150, 1.445674, 0.003766)",
        "(-0.081208, 1.456997, 0.008674)",
        "(-0.081922, 1.462391, 0.011623)",
        "(-0.083654, 1.472733, 0.018093)",
        "(-0.085860, 1.482260, 0.025598)",
        "(-0.087849, 1.490695, 0.033825)",
        "(-0.089443, 1.497998, 0.042907)",
        "(-0.090226, 1.501307, 0.047669)",
        "(-0.091685, 1.506782, 0.057686)",
        "(-0.092930, 1.510844, 0.068170)",
        "(-0.093912, 1.513501, 0.079030)",
        "(-0.094533, 1.515008, 0.089781)",
        "(-0.094828, 1.515313, 0.095297)",
        "(-0.095371, 1.515136, 0.106390)",
        "(-0.095638, 1.513571, 0.117362)",
        "(-0.095610, 1.510618, 0.127987)",
        "(-0.095260, 1.506350, 0.138297)",
        "(-0.094934, 1.503610, 0.143190)",
        "(-0.094017, 1.497195, 0.152532)",
        "(-0.092791, 1.489527, 0.161461)",
        "(-0.091717, 1.480763, 0.169762)",
        "(-0.090772, 1.471120, 0.177603)",
        "(-0.090239, 1.465942, 0.181279)",
        "(-0.089280, 1.455094, 0.187927)",
        "(-0.088629, 1.443694, 0.193637)",
        "(-0.088534, 1.432228, 0.198480)",
        "(-0.088602, 1.420803, 0.202476)",
        "(-0.088592, 1.415038, 0.204079)",
        "(-0.088474, 1.403425, 0.206564)",
        "(-0.088479, 1.391791, 0.208018)",
        "(-0.088805, 1.380506, 0.208628)",
        "(-0.089337, 1.369583, 0.208510)",
        "(-0.089554, 1.364141, 0.208181)",
        "(-0.089867, 1.353199, 0.206491)",
        "(-0.090052, 1.342077, 0.203642)",
        "(-0.090277, 1.331190, 0.200206)",
        "(-0.091496, 1.316378, 0.194278)",
        "(-0.092453, 1.306751, 0.188955)",
        "(-0.093287, 1.297270, 0.182857)",
        "(-0.094091, 1.288508, 0.176876)",
        "(-0.094091, 1.288508, 0.176876)",
        "(-0.095104, 1.280727, 0.170685)",
        "(-0.095602, 1.276782, 0.167255)",
        "(-0.096505, 1.268471, 0.159287)",
        "(-0.097125, 1.260157, 0.150676)",
        "(-0.097962, 1.252714, 0.142460)",
        "(-0.099120, 1.246235, 0.134647)",
        "(-0.099500, 1.243121, 0.130645)",
        "(-0.100091, 1.237281, 0.122656)",
        "(-0.100881, 1.232739, 0.115126)",
        "(-0.101891, 1.229475, 0.107690)",
        "(-0.102821, 1.226852, 0.100209)",
        "(-0.103189, 1.225804, 0.096518)",
        "(-0.103831, 1.224671, 0.089382)",
        "(-0.104238, 1.224651, 0.082428)",
        "(-0.104258, 1.225684, 0.075786)",
        "(-0.104151, 1.228338, 0.069816)",
        "(-0.104037, 1.230051, 0.066891)",
        "(-0.103712, 1.234432, 0.061000)",
        "(-0.103128, 1.239619, 0.054933)",
        "(-0.102396, 1.245866, 0.048979)",
        "(-0.101491, 1.253452, 0.043589)",
        "(-0.100957, 1.257723, 0.041122)",
        "(-0.099714, 1.266726, 0.036313)",
        "(-0.098195, 1.276287, 0.031452)",
        "(-0.096618, 1.286474, 0.026892)",
        "(-0.094849, 1.297129, 0.022709)",
        "(-0.094109, 1.302677, 0.020773)",
        "(-0.093039, 1.314544, 0.017436)",
        "(-0.092104, 1.326789, 0.014709)",
        "(-0.090831, 1.338845, 0.012063)",
        "(-0.089279, 1.350809, 0.009977)",
        "(-0.088408, 1.356862, 0.009300)",
        "(-0.087009, 1.369451, 0.008971)",
        "(-0.086001, 1.382096, 0.009553)",
        "(-0.084770, 1.394229, 0.010456)",
        "(-0.083873, 1.406081, 0.011836)",
        "(-0.083692, 1.412132, 0.012883)",
        "(-0.083870, 1.424372, 0.015823)",
        "(-0.084778, 1.436268, 0.019320)",
        "(-0.086152, 1.447616, 0.023376)",
        "(-0.087372, 1.458207, 0.028371)",
        "(-0.087904, 1.463382, 0.031073)",
        "(-0.088907, 1.472941, 0.037549)",
        "(-0.090070, 1.481871, 0.044702)",
        "(-0.091645, 1.489649, 0.052881)",
        "(-0.092796, 1.496348, 0.061239)",
        "(-0.093992, 1.504371, 0.074889)",
        "(-0.093992, 1.504371, 0.074889)",
        "(-0.095011, 1.508211, 0.084567)",
        "(-0.096322, 1.510826, 0.094358)",
        "(-0.097436, 1.512415, 0.104431)",
        "(-0.097843, 1.512889, 0.109548)",
        "(-0.098328, 1.512900, 0.119927)",
        "(-0.098754, 1.511932, 0.130302)",
        "(-0.099236, 1.509627, 0.140204)",
        "(-0.099622, 1.506449, 0.149815)",
        "(-0.099733, 1.504427, 0.154493)",
        "(-0.099788, 1.499500, 0.163649)",
        "(-0.099609, 1.493597, 0.172566)",
        "(-0.099275, 1.486865, 0.181132)",
        "(-0.099076, 1.479237, 0.188976)",
        "(-0.099006, 1.475308, 0.192731)",
        "(-0.098682, 1.466642, 0.199345)",
        "(-0.098189, 1.457138, 0.205078)",
        "(-0.097782, 1.447065, 0.210301)",
        "(-0.097574, 1.436475, 0.214787)",
        "(-0.097509, 1.431030, 0.216713)",
        "(-0.097226, 1.419554, 0.219632)",
        "(-0.096664, 1.407712, 0.221648)",
        "(-0.096075, 1.396245, 0.223365)",
        "(-0.095818, 1.385437, 0.224664)",
        "(-0.095107, 1.369382, 0.225660)",
        "(-0.094370, 1.359107, 0.225222)",
        "(-0.093249, 1.348814, 0.224435)",
        "(-0.093249, 1.348814, 0.224435)",
        "(-0.092313, 1.338813, 0.223200)",
        "(-0.092140, 1.334118, 0.222406)",
        "(-0.092479, 1.325369, 0.220106)",
        "(-0.093287, 1.317034, 0.216734)",
        "(-0.094291, 1.308906, 0.212281)",
        "(-0.095404, 1.301035, 0.206805)",
        "(-0.096004, 1.297141, 0.203794)",
        "(-0.097329, 1.289441, 0.196894)",
        "(-0.098644, 1.281711, 0.188858)",
        "(-0.099885, 1.273709, 0.179668)",
        "(-0.100707, 1.265296, 0.169721)",
        "(-0.101005, 1.260981, 0.164495)",
        "(-0.101477, 1.252594, 0.153700)",
        "(-0.101993, 1.245012, 0.142823)",
        "(-0.102836, 1.238455, 0.131569)",
        "(-0.103500, 1.233305, 0.121078)",
        "(-0.103610, 1.231070, 0.115828)",
        "(-0.103439, 1.228054, 0.105499)",
        "(-0.103617, 1.227166, 0.095183)",
        "(-0.104289, 1.228225, 0.084620)",
        "(-0.104650, 1.230728, 0.074191)",
        "(-0.104676, 1.232649, 0.069211)",
        "(-0.104481, 1.237536, 0.059713)",
        "(-0.103762, 1.243765, 0.050836)",
        "(-0.102713, 1.251592, 0.043131)",
        "(-0.101453, 1.260662, 0.036464)",
        "(-0.100732, 1.265537, 0.033427)",
        "(-0.099222, 1.276116, 0.027980)",
        "(-0.097492, 1.287570, 0.023350)",
        "(-0.095468, 1.299664, 0.019520)",
        "(-0.093429, 1.312610, 0.016644)",
        "(-0.092495, 1.319347, 0.015476)",
        "(-0.090875, 1.333166, 0.013613)",
        "(-0.089474, 1.347080, 0.011983)",
        "(-0.088238, 1.361234, 0.010697)",
        "(-0.087281, 1.375626, 0.010064)",
        "(-0.086917, 1.382846, 0.010002)",
        "(-0.086698, 1.397482, 0.010701)",
        "(-0.086859, 1.411936, 0.011809)",
        "(-0.087333, 1.426110, 0.013665)",
        "(-0.088096, 1.440068, 0.016474)",
        "(-0.088633, 1.446936, 0.018233)",
        "(-0.090079, 1.460197, 0.022574)",
        "(-0.091366, 1.472243, 0.027592)",
        "(-0.092476, 1.482842, 0.033161)",
        "(-0.093595, 1.491954, 0.039708)",
        "(-0.094195, 1.496142, 0.043287)",
        "(-0.095560, 1.503241, 0.051170)",
        "(-0.096692, 1.508376, 0.059573)",
        "(-0.097294, 1.511530, 0.068446)",
        "(-0.097421, 1.512701, 0.078014)",
        "(-0.097378, 1.512830, 0.083071)",
        "(-0.096935, 1.512074, 0.093932)",
        "(-0.096160, 1.510145, 0.105209)",
        "(-0.094984, 1.506943, 0.116564)",
        "(-0.093881, 1.502617, 0.127922)",
        "(-0.093459, 1.500233, 0.133593)",
        "(-0.092435, 1.494616, 0.144797)",
        "(-0.090964, 1.487951, 0.155748)",
        "(-0.089780, 1.480433, 0.166423)",
        "(-0.089421, 1.472455, 0.176729)",
        "(-0.089481, 1.468272, 0.181747)",
        "(-0.089867, 1.459143, 0.191190)",
        "(-0.090103, 1.449084, 0.199831)",
        "(-0.090217, 1.438350, 0.207906)",
        "(-0.090741, 1.427282, 0.215296)",
        "(-0.091163, 1.421646, 0.218706)",
        "(-0.092291, 1.410035, 0.224646)",
        "(-0.093365, 1.397884, 0.229487)",
        "(-0.094320, 1.385195, 0.233465)",
        "(-0.095171, 1.372409, 0.236579)",
        "(-0.095521, 1.365993, 0.237737)",
        "(-0.096009, 1.352924, 0.239071)",
        "(-0.096518, 1.339936, 0.239236)",
        "(-0.097350, 1.327430, 0.238680)",
        "(-0.098104, 1.315789, 0.237285)",
        "(-0.098654, 1.299285, 0.232889)",
        "(-0.099051, 1.288980, 0.228890)",
        "(-0.099628, 1.279906, 0.224790)",
        "(-0.099628, 1.279906, 0.224790)",
        "(-0.100200, 1.267706, 0.217851)",
        "(-0.100200, 1.267706, 0.217851)",
        "(-0.100169, 1.259799, 0.211712)",
        "(-0.100237, 1.252567, 0.204896)",
        "(-0.100612, 1.246489, 0.197755)",
        "(-0.101066, 1.241171, 0.189829)",
        "(-0.101203, 1.238545, 0.185584)",
        "(-0.101216, 1.233780, 0.176704)",
        "(-0.101435, 1.230385, 0.167660)",
        "(-0.101886, 1.228167, 0.157979)",
        "(-0.102141, 1.226395, 0.147355)",
        "(-0.102241, 1.225924, 0.141621)",
        "(-0.102372, 1.225875, 0.130133)",
        "(-0.102398, 1.227108, 0.118683)",
        "(-0.102166, 1.229555, 0.107449)"
    ],
    "rightHandRotations": [
        "(3.199150, 114.264700, 254.448600)",
        "(9.026559, 112.656000, 250.831800)",
        "(19.242660, 109.523900, 244.530700)",
        "(26.735110, 108.892600, 242.819200)",
        "(31.471470, 108.832700, 243.737700)",
        "(34.138180, 108.498100, 243.923700)",
        "(35.030620, 109.936900, 245.543200)",
        "(36.560480, 111.659300, 247.505000)",
        "(38.201000, 111.557100, 245.452100)",
        "(42.159290, 111.701400, 241.718000)",
        "(45.425240, 113.201500, 241.629900)",
        "(46.657170, 114.229600, 243.889400)",
        "(46.089130, 114.095500, 244.390200)",
        "(42.508950, 112.638100, 243.675700)",
        "(37.418230, 110.214700, 242.062900)",
        "(36.043290, 109.289400, 241.387200)",
        "(36.911430, 111.930300, 243.281100)",
        "(36.223020, 112.555400, 243.983500)",
        "(34.425110, 112.912400, 245.038000)",
        "(32.939360, 113.927400, 245.465500)",
        "(28.706770, 114.613500, 247.728400)",
        "(23.890790, 116.057600, 251.732900)",
        "(21.334730, 117.419100, 254.086000)",
        "(15.346900, 120.103800, 259.105000)",
        "(9.012122, 121.596600, 263.281500)",
        "(2.647936, 122.911700, 266.629600)",
        "(356.798000, 124.408100, 269.282500)",
        "(353.689600, 125.223900, 270.759000)",
        "(339.107400, 127.221800, 278.024400)",
        "(339.107400, 127.221800, 278.024400)",
        "(331.609100, 126.557100, 281.309300)",
        "(325.227800, 125.373400, 284.644800)",
        "(322.352600, 125.005100, 286.533800)",
        "(317.130800, 124.723400, 289.558000)",
        "(313.567300, 123.993300, 291.078400)",
        "(310.915500, 122.070600, 293.185500)",
        "(307.413800, 119.939000, 297.012000)",
        "(305.721900, 119.321000, 298.643700)",
        "(303.486500, 118.154600, 300.851900)",
        "(302.560100, 116.273700, 302.328000)",
        "(300.420800, 114.653800, 304.575700)",
        "(298.201500, 113.457100, 307.978900)",
        "(297.294800, 112.801400, 309.432200)",
        "(295.353600, 111.365200, 311.413800)",
        "(293.252000, 111.087200, 312.415300)",
        "(291.899400, 110.382900, 314.114000)",
        "(290.732600, 108.558200, 316.467600)",
        "(290.178200, 107.795400, 317.305400)",
        "(288.873000, 105.197800, 319.864600)",
        "(287.931500, 105.530500, 319.172700)",
        "(287.925700, 108.774000, 314.344900)",
        "(288.043600, 109.872400, 311.809500)",
        "(287.938800, 109.599800, 311.751700)",
        "(287.240400, 108.330400, 313.236200)",
        "(286.275300, 106.863900, 315.408600)",
        "(285.213800, 104.242600, 319.024100)",
        "(284.926500, 102.633300, 321.181900)",
        "(284.918300, 102.474400, 321.246800)",
        "(284.416800, 102.684600, 320.582700)",
        "(283.809800, 102.982700, 319.811200)",
        "(282.897800, 101.149200, 321.482100)",
        "(281.741100, 97.423300, 325.591400)",
        "(281.313600, 96.163360, 327.079600)",
        "(280.700900, 93.835530, 329.678300)",
        "(280.106100, 91.261600, 332.133800)",
        "(279.261800, 86.421880, 336.880600)",
        "(278.383300, 79.945020, 343.735100)",
        "(277.982400, 77.696060, 346.185500)",
        "(277.350600, 73.251290, 350.949800)",
        "(277.138900, 68.362610, 356.059100)",
        "(277.170000, 62.611200, 2.291541)",
        "(276.753700, 56.016480, 8.917885)",
        "(276.360200, 51.725160, 13.143050)",
        "(276.104800, 44.106560, 21.187240)",
        "(276.315200, 39.366200, 26.604550)",
        "(276.447800, 35.298260, 30.905580)",
        "(276.308400, 30.382540, 35.715680)",
        "(276.215200, 28.331570, 37.687120)",
        "(276.494500, 19.798760, 46.436480)",
        "(277.066400, 10.910000, 55.883250)",
        "(277.330800, 2.896668, 64.197270)",
        "(277.315500, 359.261800, 67.667070)",
        "(277.129000, 358.337700, 68.348790)",
        "(276.801600, 355.491200, 70.517770)",
        "(277.343300, 349.759300, 76.302240)",
        "(277.343300, 349.759300, 76.302240)",
        "(277.526800, 346.982300, 79.383680)",
        "(277.493900, 345.947800, 80.337900)",
        "(277.058400, 345.289700, 80.626420)",
        "(277.176000, 341.878100, 83.883640)",
        "(277.419300, 341.074300, 84.955290)",
        "(277.841500, 340.881100, 85.614700)",
        "(278.067600, 340.368400, 86.439900)",
        "(278.451400, 340.843400, 87.183140)",
        "(278.892900, 339.517000, 89.302500)",
        "(279.220800, 338.531700, 90.088140)",
        "(279.495800, 336.832900, 91.858470)",
        "(279.701600, 335.367500, 93.472340)",
        "(280.175700, 332.735400, 96.463180)",
        "(280.446700, 332.042300, 97.691920)",
        "(280.668100, 330.550200, 99.245720)",
        "(280.576400, 328.903800, 100.710200)",
        "(280.673100, 327.280000, 102.242400)",
        "(280.699100, 325.608600, 104.122600)",
        "(281.045500, 324.352500, 105.626000)",
        "(281.374400, 323.518500, 106.768400)",
        "(281.562500, 322.478100, 107.870400)",
        "(281.689200, 321.599400, 108.745500)",
        "(281.868100, 319.969800, 110.526300)",
        "(282.055800, 319.623400, 110.979500)",
        "(282.316300, 319.195900, 111.414700)",
        "(282.743800, 318.905700, 111.865900)",
        "(282.968700, 318.665400, 112.235900)",
        "(283.347200, 318.919400, 112.181900)",
        "(283.350800, 319.373500, 111.872000)",
        "(283.188400, 319.789700, 111.438700)",
        "(283.140700, 320.029800, 111.265100)",
        "(283.215200, 320.078800, 111.307200)",
        "(283.444200, 319.879200, 111.907800)",
        "(283.389200, 319.727100, 112.414700)",
        "(283.044900, 319.815500, 112.437900)",
        "(282.892200, 319.908500, 112.339900)",
        "(282.863600, 319.779900, 112.719400)",
        "(282.886900, 319.609700, 113.385200)",
        "(282.726500, 320.234600, 113.054100)",
        "(282.499400, 321.338400, 112.271200)",
        "(282.233800, 322.955900, 111.121300)",
        "(282.062200, 323.900300, 110.409400)",
        "(281.814800, 323.528600, 111.269100)",
        "(281.468500, 323.075800, 112.033600)",
        "(281.139800, 324.036500, 111.421400)",
        "(280.899300, 325.204300, 110.983200)",
        "(280.754500, 325.633400, 110.807900)",
        "(280.469000, 324.978600, 111.808900)",
        "(280.167000, 323.468000, 113.682000)",
        "(279.851400, 322.967700, 114.579400)",
        "(279.547100, 323.089500, 114.889500)",
        "(279.293600, 323.369800, 114.877000)",
        "(278.868300, 323.250200, 115.307200)",
        "(278.721400, 322.064200, 116.745500)",
        "(278.617700, 321.264000, 117.937700)",
        "(277.775800, 322.943600, 115.972900)",
        "(277.023400, 323.930100, 114.476100)",
        "(276.762900, 325.412800, 113.056700)",
        "(276.762900, 325.412800, 113.056700)",
        "(276.680300, 326.200900, 112.850000)",
        "(276.556000, 327.065300, 112.328700)",
        "(276.497000, 328.331800, 111.260300)",
        "(276.361400, 329.872800, 110.369700)",
        "(276.244000, 330.675000, 109.969500)",
        "(275.827100, 333.184400, 107.656600)",
        "(275.300200, 334.711900, 106.095400)",
        "(275.009200, 335.547800, 104.905200)",
        "(274.537300, 332.964600, 106.965600)",
        "(274.151600, 332.545900, 107.402300)",
        "(273.722500, 343.487000, 96.084180)",
        "(273.449200, 347.226800, 92.324830)",
        "(273.050900, 358.385400, 81.392620)",
        "(272.438600, 14.359570, 65.622110)",
        "(272.089900, 27.833610, 51.779640)",
        "(271.835800, 34.160240, 45.559980)",
        "(271.960400, 35.184830, 45.186320)",
        "(271.948000, 38.770310, 41.909180)",
        "(271.888000, 50.839950, 30.080320)",
        "(271.843200, 63.154700, 18.326930)",
        "(271.963600, 73.851090, 8.025094)",
        "(272.162700, 83.069780, 359.240000)",
        "(272.213600, 87.307880, 355.125900)",
        "(272.305600, 97.948030, 344.694600)",
        "(272.586000, 105.187300, 337.774300)",
        "(272.833900, 107.700000, 335.596800)",
        "(273.003400, 109.396000, 334.086900)",
        "(273.464800, 112.125500, 331.622300)",
        "(273.809700, 115.996300, 328.026900)",
        "(274.221600, 119.045800, 325.156900)",
        "(274.758800, 120.810700, 323.449100)",
        "(275.192000, 122.534800, 321.698500)",
        "(275.341400, 122.877900, 321.437300)",
        "(275.486100, 122.196100, 322.245100)",
        "(275.579900, 121.436900, 323.272300)",
        "(275.678200, 119.928200, 325.039700)",
        "(275.752600, 119.202300, 325.782300)",
        "(275.839800, 118.721200, 326.214200)",
        "(276.277500, 117.107400, 327.807500)",
        "(276.832400, 115.890400, 329.148900)",
        "(277.161600, 115.847600, 329.072600)",
        "(277.280400, 114.942200, 329.814900)",
        "(277.421600, 113.741600, 331.034600)",
        "(277.836300, 111.578900, 333.153600)",
        "(278.194900, 110.685800, 333.952500)",
        "(278.397500, 109.629800, 334.913600)",
        "(278.456700, 108.276600, 336.312300)",
        "(278.544100, 107.559600, 337.001900)",
        "(278.949600, 106.207100, 338.153900)",
        "(279.231200, 104.341200, 340.049900)",
        "(279.245400, 103.230300, 340.991700)",
        "(279.364000, 102.586900, 341.443400)",
        "(279.457000, 101.126200, 342.856900)",
        "(279.659500, 100.121200, 344.009600)",
        "(280.199700, 100.993800, 342.922600)",
        "(280.609600, 101.406900, 342.320700)",
        "(280.902400, 100.883400, 342.925300)",
        "(281.530800, 101.288300, 341.981100)",
        "(281.742200, 101.008500, 342.051600)",
        "(281.742200, 101.008500, 342.051600)",
        "(282.230100, 100.553400, 342.306500)",
        "(283.042400, 100.048900, 342.613500)",
        "(283.296900, 99.855500, 342.720400)",
        "(283.543900, 99.493420, 342.767500)",
        "(283.692400, 98.556510, 343.499100)",
        "(284.019300, 97.462920, 344.248400)",
        "(284.249200, 97.508090, 343.911700)",
        "(284.309500, 97.592650, 343.650400)",
        "(284.475500, 97.402860, 343.469000)",
        "(284.814100, 96.537970, 343.881800)",
        "(285.173900, 96.022670, 344.056200)",
        "(285.302200, 95.996460, 343.754600)",
        "(285.318100, 95.769650, 343.753100)",
        "(285.375300, 94.710240, 344.440200)",
        "(285.502500, 93.114920, 345.799300)",
        "(285.574000, 92.520460, 345.844700)",
        "(285.739700, 92.849870, 344.893500)",
        "(285.878100, 92.737650, 344.825700)",
        "(285.951000, 92.104960, 345.066300)",
        "(285.940200, 91.743100, 344.875700)",
        "(286.087500, 91.272820, 344.804400)",
        "(286.278500, 90.053760, 345.498900)",
        "(286.294200, 89.267580, 346.142200)",
        "(286.209700, 88.322010, 346.724700)",
        "(286.293100, 88.273060, 346.224400)",
        "(286.493100, 87.640960, 346.326600)",
        "(286.573200, 86.476980, 347.276200)",
        "(286.539500, 85.892460, 347.720200)",
        "(286.506500, 85.050280, 348.030300)",
        "(286.600400, 84.145260, 348.431900)",
        "(286.891800, 83.360470, 348.746700)",
        "(286.848700, 82.878710, 348.823000)",
        "(286.769800, 82.549730, 348.896900)",
        "(286.840100, 81.141330, 350.007800)",
        "(287.023600, 79.575070, 351.287700)",
        "(287.272500, 78.537390, 351.534900)",
        "(287.398000, 77.458610, 351.881200)",
        "(287.430400, 76.855330, 352.158900)",
        "(287.432800, 74.936360, 354.069500)",
        "(287.589100, 72.447460, 356.344100)",
        "(287.697900, 70.214290, 358.479000)",
        "(287.689000, 68.287210, 0.164039)",
        "(287.676300, 67.287470, 1.038514)",
        "(287.546200, 65.480040, 2.701452)",
        "(287.297800, 63.946530, 3.851011)",
        "(287.338400, 62.204120, 5.351848)",
        "(287.593400, 60.905060, 6.621479)",
        "(287.720300, 60.452750, 7.009949)",
        "(287.703400, 58.726360, 8.566833)",
        "(287.414600, 56.645000, 10.351680)",
        "(287.199000, 55.094720, 11.634700)",
        "(287.194400, 53.862470, 12.825000)",
        "(287.299900, 53.562710, 13.116230)",
        "(287.417400, 52.724670, 13.856900)",
        "(287.206100, 51.414900, 14.992020)",
        "(286.975200, 49.775540, 16.478570)",
        "(286.876500, 48.303570, 17.873160)",
        "(286.806100, 47.557800, 18.477530)",
        "(286.874400, 46.730570, 19.336350)",
        "(286.800500, 45.690460, 20.184460)",
        "(286.800500, 45.690460, 20.184460)",
        "(286.508500, 44.714280, 20.961720)",
        "(286.445700, 44.437200, 21.155110)",
        "(286.570000, 44.145600, 21.480440)",
        "(286.717700, 44.211880, 21.420220)",
        "(286.717500, 44.286200, 21.236170)",
        "(286.617100, 43.605660, 21.994850)",
        "(286.527300, 43.116650, 22.574860)",
        "(286.437300, 42.673380, 23.121490)",
        "(286.448500, 42.644360, 23.087150)",
        "(286.224100, 41.619440, 24.157210)",
        "(285.897200, 40.232910, 25.481490)",
        "(285.800600, 39.519180, 26.192600)",
        "(285.782000, 38.496210, 27.419430)",
        "(285.823600, 38.483870, 27.596810)",
        "(285.864900, 38.983270, 27.040650)",
        "(285.752200, 39.133400, 26.807800)",
        "(285.709200, 38.986020, 26.939970)",
        "(285.693500, 38.083130, 27.973790)",
        "(285.665900, 37.466720, 28.740370)",
        "(285.839100, 38.145320, 28.124980)",
        "(286.132800, 39.600700, 26.749130)",
        "(286.155100, 40.169620, 26.262120)",
        "(286.206500, 40.966320, 25.720260)",
        "(286.424800, 41.333130, 25.492270)",
        "(286.365000, 41.157770, 25.775080)",
        "(286.226800, 40.970620, 25.883780)",
        "(286.295100, 41.011900, 25.865450)",
        "(286.501600, 41.351880, 25.931400)",
        "(286.703000, 42.485890, 25.053220)",
        "(286.634600, 43.347220, 24.134190)",
        "(286.531500, 43.055890, 24.348650)",
        "(286.250200, 42.104180, 25.534570)",
        "(286.255600, 41.981020, 25.914800)",
        "(286.310900, 42.794360, 25.248470)",
        "(286.290800, 43.384650, 24.785630)",
        "(286.195600, 43.370320, 25.139210)",
        "(286.077900, 43.193120, 25.470980)",
        "(285.927100, 43.040370, 25.769790)",
        "(285.740400, 43.037610, 25.984930)",
        "(285.525900, 42.979240, 26.297740)",
        "(285.344000, 42.979430, 26.525880)",
        "(285.247300, 42.977480, 26.620540)",
        "(284.950600, 42.702140, 27.173320)",
        "(284.573900, 42.616560, 27.583520)",
        "(284.209900, 43.063270, 27.462660)",
        "(283.854300, 44.195400, 26.574750)",
        "(283.682100, 44.972500, 25.938760)",
        "(283.270500, 46.024520, 25.351420)",
        "(282.842600, 47.024350, 24.710650)",
        "(282.610600, 48.720440, 23.556450)",
        "(282.424800, 51.163070, 21.648270)",
        "(282.306300, 52.516290, 20.442910)",
        "(281.865600, 54.744490, 18.439190)",
        "(281.385400, 56.348370, 17.145030)",
        "(281.028500, 57.837490, 16.385130)",
        "(280.925300, 61.351570, 13.309460)",
        "(280.873800, 63.551050, 11.160030)",
        "(280.612600, 66.690400, 8.435698)",
        "(280.129700, 68.774550, 7.036982)",
        "(279.801800, 72.094030, 4.049832)",
        "(279.862100, 76.742670, 359.582100)",
        "(280.130400, 81.656710, 355.597400)",
        "(280.130400, 81.656710, 355.597400)",
        "(279.899800, 85.007970, 352.676200)",
        "(279.922400, 88.469800, 349.494400)",
        "(280.060600, 91.201430, 347.206400)",
        "(280.111800, 92.545560, 346.079900)",
        "(280.131900, 95.425120, 343.644400)",
        "(280.230500, 98.595980, 340.709800)",
        "(280.503300, 101.576600, 337.977500)",
        "(280.900800, 103.645100, 336.417700)",
        "(281.058500, 104.379200, 335.960800)",
        "(281.360400, 106.406000, 334.350000)",
        "(281.665900, 108.654500, 332.260600)",
        "(282.069000, 110.131500, 331.146500)",
        "(282.597000, 111.192900, 330.489700)",
        "(282.859700, 111.682000, 330.164700)",
        "(283.301900, 112.413300, 329.739700)",
        "(283.793000, 113.199000, 329.382400)",
        "(284.370100, 114.333400, 328.142600)",
        "(284.710800, 115.298000, 327.180700)",
        "(284.790700, 115.474800, 327.123300)",
        "(284.847500, 115.616800, 327.218300)",
        "(284.974500, 115.501600, 327.281700)",
        "(285.290300, 114.926600, 327.850100)",
        "(285.577500, 114.756900, 328.064700)",
        "(286.126500, 115.313600, 327.675400)",
        "(286.636500, 115.536400, 327.329600)",
        "(287.057300, 115.043300, 327.826000)",
        "(287.274800, 114.283100, 328.851800)",
        "(287.526700, 113.714100, 329.453600)",
        "(287.663500, 113.694500, 329.475500)",
        "(287.843900, 113.971300, 329.028700)",
        "(287.992200, 114.269700, 328.622600)",
        "(288.050300, 113.507200, 329.562300)",
        "(288.049600, 112.391900, 330.874300)",
        "(288.079700, 112.146400, 331.033100)",
        "(288.181300, 112.063700, 330.915000)",
        "(288.291400, 111.856000, 331.092300)",
        "(288.376900, 111.464200, 331.738100)",
        "(288.638900, 111.220500, 331.911600)",
        "(288.771000, 111.110900, 331.883500)",
        "(288.746800, 111.136200, 331.919100)",
        "(288.535800, 111.077800, 331.916200)",
        "(288.546000, 111.186100, 331.495800)",
        "(288.740800, 111.480200, 331.036100)",
        "(288.827900, 111.563000, 330.929700)",
        "(288.849900, 111.377900, 331.156200)",
        "(288.731900, 111.088300, 331.572900)",
        "(288.687800, 111.085500, 331.408600)",
        "(289.118700, 111.539500, 330.496500)",
        "(289.383200, 111.782600, 330.003500)",
        "(289.919900, 111.387800, 330.159200)",
        "(289.979700, 110.174500, 331.457400)",
        "(289.715800, 109.598900, 331.851900)",
        "(289.658600, 109.458200, 331.778400)",
        "(290.071100, 108.935700, 331.841200)",
        "(290.483700, 108.292400, 332.097900)",
        "(290.720100, 107.330400, 332.914200)",
        "(290.922800, 105.935600, 334.316000)",
        "(291.224800, 104.600900, 335.534500)",
        "(291.435900, 104.063300, 335.905900)",
        "(291.618500, 103.401600, 336.179700)",
        "(291.609100, 102.289400, 336.967800)",
        "(291.754500, 101.218300, 337.934600)",
        "(292.261300, 100.682200, 337.841500)",
        "(292.426500, 100.527200, 337.786200)",
        "(292.462600, 99.843030, 338.073000)",
        "(292.371300, 97.783290, 339.214300)",
        "(292.371300, 97.783290, 339.214300)",
        "(292.837100, 96.736370, 339.796400)",
        "(292.992800, 96.134640, 340.261200)",
        "(293.037300, 95.696410, 340.192300)",
        "(292.979400, 96.356310, 338.768400)",
        "(293.224100, 96.038130, 338.440600)",
        "(293.489300, 94.070720, 339.962300)",
        "(293.312300, 93.065160, 340.844300)",
        "(293.250000, 92.056680, 341.372300)",
        "(293.626300, 91.398200, 341.229900)",
        "(293.638800, 90.575040, 341.533400)",
        "(293.649200, 89.372150, 342.482000)",
        "(293.651300, 88.621760, 343.048500)",
        "(293.463600, 87.453100, 343.786000)",
        "(293.345200, 86.621730, 344.206300)",
        "(293.245000, 85.360510, 345.007700)",
        "(293.142000, 84.207960, 345.708400)",
        "(293.102400, 83.689720, 345.998200)",
        "(293.075400, 82.988010, 346.212500)",
        "(293.376200, 82.880080, 345.673600)",
        "(293.991800, 82.762120, 345.146100)",
        "(294.045700, 81.976930, 345.680600)",
        "(293.882900, 81.552050, 345.946600)",
        "(293.539300, 81.077920, 346.020400)",
        "(293.296600, 80.433890, 346.276300)",
        "(293.244500, 79.785600, 346.559600)",
        "(293.242600, 79.178240, 346.927100)",
        "(293.096100, 78.854680, 347.168200)",
        "(292.714700, 78.395870, 347.286300)",
        "(292.524600, 78.012380, 347.375400)",
        "(292.371500, 77.454140, 347.799800)",
        "(292.300800, 76.715260, 348.421900)",
        "(292.322600, 76.350360, 348.721300)",
        "(292.371900, 75.851440, 349.096100)",
        "(292.328300, 75.748580, 348.993300)",
        "(292.275300, 75.477900, 349.080700)",
        "(292.274100, 75.230210, 349.332600)",
        "(292.149200, 74.669830, 349.855300)",
        "(291.986100, 74.262080, 350.202500)",
        "(291.742700, 74.018360, 350.338700)",
        "(291.526300, 73.767400, 350.594300)",
        "(291.372300, 73.447440, 351.039700)",
        "(291.258400, 73.150530, 351.323300)",
        "(291.037400, 72.644450, 351.812800)",
        "(290.994400, 72.176280, 352.325300)",
        "(290.965200, 71.756680, 352.913200)",
        "(290.624100, 71.363690, 353.281200)",
        "(290.394900, 71.180050, 353.521100)",
        "(290.111800, 70.536030, 354.297200)",
        "(289.981600, 69.885990, 355.063400)",
        "(289.613800, 69.600400, 355.444000)",
        "(289.339200, 69.538280, 355.515800)",
        "(289.276600, 69.406360, 355.692000)",
        "(289.272000, 69.273410, 356.015300)",
        "(289.219600, 68.999090, 356.353800)",
        "(288.904800, 68.312330, 357.105700)",
        "(288.759600, 67.888130, 357.662100)",
        "(288.590000, 67.091970, 358.787700)",
        "(288.416300, 66.284230, 359.854000)",
        "(288.179300, 65.738700, 0.554303)",
        "(287.955500, 65.072550, 1.264024)",
        "(287.739800, 64.534560, 2.151699)",
        "(287.654800, 64.261570, 2.547962)",
        "(287.542300, 63.661270, 3.534799)",
        "(287.343500, 63.645620, 3.763251)",
        "(286.907100, 64.007800, 3.417406)",
        "(286.514900, 63.988270, 3.629247)",
        "(286.380600, 63.885490, 3.947288)",
        "(286.274600, 63.769940, 4.410062)",
        "(286.023200, 64.527350, 3.884778)",
        "(285.640200, 65.251210, 3.153410)",
        "(285.046200, 65.520870, 3.085528)",
        "(284.785800, 65.730730, 3.105143)",
        "(284.509900, 66.354960, 2.752890)",
        "(284.237900, 67.451880, 1.842958)",
        "(283.946400, 68.806760, 0.625647)",
        "(283.648700, 69.853310, 359.973000)",
        "(283.457400, 70.236990, 359.825300)",
        "(283.058000, 71.244750, 358.998600)",
        "(282.745900, 72.786500, 357.629700)",
        "(282.552800, 74.821770, 355.905800)",
        "(282.326700, 76.544600, 354.465700)",
        "(282.117800, 77.588550, 353.630100)",
        "(281.825100, 80.005750, 351.510000)",
        "(281.683000, 82.154820, 349.588300)",
        "(281.531800, 84.419360, 347.709900)",
        "(281.608800, 87.306580, 345.239500)",
        "(281.789400, 88.778340, 343.966600)",
        "(281.996200, 91.186130, 342.110200)",
        "(282.096600, 94.208110, 339.574000)",
        "(282.283100, 97.285590, 336.835400)",
        "(282.507700, 99.946860, 334.716100)",
        "(282.684800, 101.302600, 333.657500)",
        "(283.167200, 103.762600, 331.622900)",
        "(283.545500, 106.366000, 329.403600)",
        "(283.912400, 108.616700, 327.661000)",
        "(284.327800, 110.473300, 326.531100)",
        "(284.606600, 111.377800, 325.910400)",
        "(285.328600, 113.394100, 324.189300)",
        "(285.899300, 115.296100, 322.531700)",
        "(286.261300, 116.317100, 322.161700)",
        "(286.608500, 116.699800, 322.159200)",
        "(287.421900, 117.470500, 321.826400)",
        "(288.168500, 118.657900, 320.947900)",
        "(288.571700, 119.767800, 320.380200)",
        "(288.778700, 120.791800, 319.968300)",
        "(289.147500, 121.648000, 319.390600)",
        "(289.349400, 122.130900, 319.082600)",
        "(289.694800, 123.334700, 318.168200)",
        "(289.954700, 124.268100, 317.546700)",
        "(290.077200, 124.688500, 317.608100)",
        "(290.257700, 125.597000, 316.889600)",
        "(290.402400, 126.153800, 316.250600)",
        "(290.633800, 126.951500, 315.301200)",
        "(290.821300, 126.656100, 315.964600)",
        "(291.057100, 126.291500, 316.594700)",
        "(291.378400, 126.188100, 316.417600)",
        "(291.488600, 126.191200, 316.415800)",
        "(291.833800, 125.851000, 316.912700)",
        "(292.139500, 125.396800, 317.504300)",
        "(292.365000, 125.192300, 317.672500)",
        "(292.868500, 124.503600, 318.284900)",
        "(293.206800, 123.949500, 318.807100)",
        "(293.739700, 122.870000, 319.669100)",
        "(294.090400, 123.085100, 319.304400)",
        "(294.555400, 123.139600, 318.953800)",
        "(294.709900, 123.149100, 318.822100)",
        "(295.087800, 122.800800, 319.116900)",
        "(295.385300, 122.087800, 319.754000)",
        "(295.498100, 121.506200, 320.085700)",
        "(295.631900, 120.718300, 320.660300)",
        "(295.801700, 119.210000, 322.165300)",
        "(295.941700, 118.387600, 323.109300)",
        "(296.380500, 116.893400, 324.481500)",
        "(296.861700, 115.663700, 325.296300)",
        "(297.103700, 114.376800, 326.267000)",
        "(297.484600, 112.408100, 327.755200)",
        "(297.846800, 111.847900, 327.657300)",
        "(297.998700, 111.190900, 327.861100)",
        "(297.998700, 111.190900, 327.861100)",
        "(297.862900, 109.937200, 329.043000)",
        "(297.812600, 109.100000, 329.463800)",
        "(297.823800, 108.884000, 329.367000)",
        "(297.861100, 108.284900, 329.468600)",
        "(297.760700, 106.778000, 330.519700)",
        "(297.535400, 104.981600, 331.916000)",
        "(297.381900, 103.513300, 332.895400)",
        "(297.365500, 102.971600, 333.080400)",
        "(297.225300, 101.763600, 333.579000)",
        "(296.683000, 99.873850, 334.883000)",
        "(296.267200, 98.173270, 335.985900)",
        "(295.927900, 97.181630, 336.370100)",
        "(295.922000, 96.683270, 336.484000)",
        "(295.825900, 95.318540, 337.157900)",
        "(295.589100, 93.799080, 338.226300)",
        "(295.301400, 92.538220, 338.767700)",
        "(295.055000, 90.942540, 339.676300)",
        "(295.031800, 89.813000, 340.608400)",
        "(295.018800, 88.154460, 341.653300)",
        "(294.883400, 87.306220, 341.832000)",
        "(294.648600, 86.156470, 342.336100)",
        "(294.555800, 84.614170, 343.318700)",
        "(294.526600, 83.876910, 343.764600)",
        "(294.447900, 82.877140, 344.167100)",
        "(294.427000, 82.196200, 344.291500)",
        "(294.366700, 81.137000, 344.797000)",
        "(294.306100, 79.861790, 345.585700)",
        "(294.312500, 79.293820, 345.961800)",
        "(294.295500, 78.240140, 346.492700)",
        "(294.184100, 77.240250, 346.961900)",
        "(293.964100, 76.358500, 347.423400)",
        "(293.890600, 75.653310, 347.733500)",
        "(293.880600, 75.331040, 347.865500)",
        "(293.702000, 74.793430, 348.163400)",
        "(293.526300, 74.330260, 348.452100)",
        "(293.424100, 74.134440, 348.372300)",
        "(293.213100, 73.994870, 348.174200)",
        "(293.042600, 73.734510, 348.379800)",
        "(292.787500, 73.009150, 349.075300)",
        "(292.428300, 72.317260, 349.564800)",
        "(291.981300, 71.752860, 349.943900)",
        "(291.700600, 70.749200, 350.925800)",
        "(291.512200, 70.384780, 351.323300)",
        "(291.082600, 69.981220, 351.683200)",
        "(290.694200, 69.632280, 352.196700)",
        "(290.448200, 69.300780, 352.468900)",
        "(290.106000, 69.081600, 352.714700)",
        "(289.946200, 69.056940, 352.822100)",
        "(289.685700, 68.731400, 353.405000)",
        "(289.458100, 68.520330, 353.582600)",
        "(289.146500, 68.286160, 353.908700)",
        "(288.861200, 67.766690, 354.627200)",
        "(288.707200, 67.448060, 355.103600)",
        "(288.295500, 67.018920, 355.723100)",
        "(287.976800, 66.705990, 356.199900)",
        "(287.443400, 66.312100, 356.658600)",
        "(286.939100, 65.449870, 357.650600)",
        "(286.794300, 65.003060, 358.287200)",
        "(286.676500, 64.633580, 358.819200)",
        "(286.487500, 64.244420, 359.156200)",
        "(285.982700, 63.055320, 0.795589)",
        "(285.691300, 62.472670, 1.668209)",
        "(285.278900, 61.964940, 2.189945)",
        "(284.857800, 61.825870, 2.358479)",
        "(284.466600, 61.421020, 2.892226)",
        "(284.171300, 61.379660, 3.232551)",
        "(283.948600, 61.350760, 3.456371)",
        "(283.808800, 61.470390, 3.415079)",
        "(283.511900, 61.947400, 3.087058)",
        "(283.082300, 63.235070, 2.211042)",
        "(283.082300, 63.235070, 2.211042)",
        "(282.606300, 64.578370, 1.370342)",
        "(282.386500, 66.411220, 359.788300)",
        "(282.386500, 66.411220, 359.788300)",
        "(282.179800, 68.935870, 357.637000)",
        "(281.840600, 71.476760, 355.413500)",
        "(281.518100, 74.337370, 352.947300)",
        "(281.440200, 76.099740, 351.327500)",
        "(281.373100, 79.998800, 347.639500)",
        "(281.225600, 83.000110, 345.018900)",
        "(281.041400, 85.812840, 342.627200)",
        "(280.913600, 88.825740, 339.913500)",
        "(280.910200, 90.361130, 338.532900)",
        "(281.075200, 93.473710, 335.769500)",
        "(281.369800, 96.366570, 333.218600)",
        "(281.528300, 99.357540, 330.555700)",
        "(281.630100, 102.218700, 328.207100)",
        "(281.742700, 103.434400, 327.171500)",
        "(281.980900, 105.796700, 325.295300)",
        "(282.231400, 107.838600, 323.815900)",
        "(282.630800, 110.267800, 321.832600)",
        "(283.317700, 112.746300, 319.814000)",
        "(283.625700, 113.780300, 318.999800)",
        "(284.079200, 115.689800, 317.724400)",
        "(284.552600, 117.404000, 316.698700)",
        "(285.121600, 119.225400, 315.203900)",
        "(285.668100, 120.887400, 313.917800)",
        "(285.874500, 121.247000, 313.931200)",
        "(286.198000, 121.619100, 314.353100)",
        "(286.843000, 122.563900, 313.813800)",
        "(287.782500, 124.008300, 312.288800)",
        "(288.243200, 124.396400, 311.968400)",
        "(288.847500, 124.256400, 312.712200)",
        "(289.158400, 124.036500, 313.702300)",
        "(289.502100, 124.468200, 313.584700)",
        "(289.963700, 125.114400, 312.991300)",
        "(290.380100, 125.291500, 312.738500)",
        "(291.113400, 125.491500, 312.694000)",
        "(291.695800, 125.409200, 313.017600)",
        "(292.043200, 125.456200, 313.249200)",
        "(292.359600, 126.000300, 312.663900)",
        "(292.910500, 126.192300, 312.488500)",
        "(293.206100, 126.129400, 312.625200)",
        "(293.988800, 126.179100, 312.698200)",
        "(294.752800, 126.554800, 312.275100)",
        "(295.388300, 126.446600, 312.527600)",
        "(295.738200, 126.105600, 312.939800)",
        "(296.627900, 125.655700, 313.322200)",
        "(297.438600, 125.820300, 312.972500)",
        "(298.262100, 125.813800, 312.846600)",
        "(299.025400, 125.275100, 313.194400)",
        "(299.663500, 124.570900, 313.847700)",
        "(299.902500, 124.034100, 314.324000)",
        "(300.279200, 123.108000, 315.139100)",
        "(300.485100, 122.288000, 315.776600)",
        "(300.709100, 121.081400, 316.847300)",
        "(300.932600, 120.064600, 317.618400)",
        "(301.026900, 119.843200, 317.624300)",
        "(301.065700, 119.350200, 317.706600)",
        "(301.105300, 117.544500, 319.448200)",
        "(301.257600, 116.652300, 319.957100)",
        "(301.746400, 117.126700, 318.733800)",
        "(302.167800, 117.512400, 318.086900)",
        "(302.863000, 117.066400, 317.996500)",
        "(302.730500, 115.257400, 319.404800)",
        "(302.266700, 113.308400, 320.775000)",
        "(302.036000, 112.175800, 321.330800)",
        "(302.079500, 111.678300, 321.399100)",
        "(302.252000, 110.172300, 321.997800)",
        "(302.152900, 108.928200, 322.655900)",
        "(302.094100, 107.936700, 322.803200)",
        "(302.210200, 107.158800, 322.669100)",
        "(302.237200, 106.552700, 322.966300)",
        "(302.070300, 105.187700, 323.645900)",
        "(301.952900, 102.311100, 325.004600)",
        "(301.952900, 102.311100, 325.004600)",
        "(301.745100, 99.897900, 326.381900)",
        "(301.745100, 99.897900, 326.381900)",
        "(301.404800, 98.182940, 327.582700)",
        "(301.126300, 96.861530, 328.163600)",
        "(301.072200, 95.819980, 328.309900)",
        "(300.981600, 94.551940, 328.885200)",
        "(300.922100, 93.731740, 329.370300)",
        "(300.632800, 91.977220, 330.359000)",
        "(300.019600, 90.787310, 330.979100)",
        "(299.704900, 90.172840, 330.738700)",
        "(299.484100, 89.562810, 330.674500)",
        "(299.310700, 89.336270, 330.713500)",
        "(298.970700, 88.958910, 330.750200)",
        "(298.604100, 88.719410, 330.719500)",
        "(298.166200, 88.835450, 330.295400)",
        "(297.716400, 88.966040, 329.810300)",
        "(297.459500, 88.901070, 329.792200)",
        "(296.902600, 88.484310, 330.232800)",
        "(296.326400, 88.496490, 330.259900)",
        "(296.009900, 88.821920, 329.517000)",
        "(295.781100, 88.872580, 329.184200)",
        "(295.569300, 88.991210, 328.900300)",
        "(295.044900, 89.595160, 327.637800)",
        "(294.669800, 90.260280, 325.952900)",
        "(294.265800, 90.812360, 325.624400)",
        "(293.711600, 90.696480, 325.549700)",
        "(293.302400, 90.587470, 325.845200)",
        "(292.629200, 90.504570, 326.050200)",
        "(292.076300, 90.689060, 325.710800)",
        "(291.476600, 90.669530, 325.934400)",
        "(290.821600, 90.614200, 326.241900)",
        "(290.447300, 90.664920, 326.236000)",
        "(289.828000, 90.526690, 326.270400)",
        "(289.374400, 90.145610, 326.591100)",
        "(288.746000, 89.940050, 327.148200)",
        "(288.074300, 89.607750, 327.618700)",
        "(287.696000, 89.477980, 327.905000)",
        "(287.142600, 88.595020, 329.107600)",
        "(287.057500, 87.433920, 330.664700)",
        "(286.928800, 87.403570, 331.044000)",
        "(286.517300, 88.092030, 330.142300)",
        "(286.261500, 88.046930, 330.119100)",
        "(285.761700, 86.396370, 332.317400)",
        "(285.345200, 84.156280, 335.343200)",
        "(284.917600, 83.646030, 336.217700)",
        "(284.649400, 84.121120, 335.742000)",
        "(284.237100, 85.698700, 333.900100)",
        "(284.146300, 86.782530, 333.065400)",
        "(284.085800, 87.472750, 332.755600)",
        "(283.814400, 88.937520, 331.773700)",
        "(283.415600, 91.170300, 329.877200)",
        "(283.262200, 95.334790, 326.217300)",
        "(283.322000, 97.836920, 323.968100)",
        "(283.359100, 100.227500, 322.240700)",
        "(283.359100, 100.227500, 322.240700)",
        "(283.350200, 103.065500, 319.856000)",
        "(283.392100, 104.723400, 318.378100)",
        "(283.662600, 107.569100, 315.920700)",
        "(284.253200, 109.752600, 314.169700)",
        "(284.926000, 111.782100, 312.708400)",
        "(285.531700, 114.021500, 310.821500)",
        "(285.819900, 115.030600, 309.926000)",
        "(286.313600, 116.775400, 308.788600)",
        "(286.828200, 118.062800, 308.218600)",
        "(287.494100, 119.293900, 307.530600)",
        "(288.157600, 120.966900, 306.328600)",
        "(288.546400, 121.771900, 305.665300)",
        "(289.196400, 123.297900, 304.611700)",
        "(289.719800, 124.192400, 304.205000)",
        "(290.228000, 124.597000, 304.524000)",
        "(290.967000, 124.566100, 305.028000)",
        "(291.352900, 124.483300, 305.287700)",
        "(292.192900, 124.396100, 305.746100)",
        "(293.001400, 124.512500, 305.938300)",
        "(293.705200, 124.643800, 306.138000)",
        "(294.381300, 124.531300, 306.598500)",
        "(294.649700, 124.378700, 306.959300)",
        "(295.212500, 124.377300, 307.470000)",
        "(295.967600, 124.744100, 307.163100)",
        "(296.840300, 124.996100, 306.936600)",
        "(297.486500, 124.463500, 307.639900)",
        "(297.671600, 124.150800, 308.064500)",
        "(297.904900, 124.235500, 308.169300)",
        "(298.407000, 124.537300, 307.662600)",
        "(299.321800, 124.829800, 307.159700)",
        "(300.259100, 124.846500, 306.978400)",
        "(300.447800, 124.936100, 307.088600)",
        "(300.571600, 124.825300, 307.666400)",
        "(300.837600, 124.525600, 308.234200)",
        "(301.589500, 124.323000, 308.338300)",
        "(302.388000, 124.127000, 308.429600)",
        "(302.686000, 123.984300, 308.595400)",
        "(303.007200, 123.918600, 308.747600)",
        "(303.369800, 123.551500, 309.079700)",
        "(303.614300, 123.026300, 309.503800)",
        "(303.751700, 122.540000, 310.026400)",
        "(304.086900, 121.598100, 310.951500)",
        "(304.425500, 120.718900, 311.612200)",
        "(304.821100, 119.077100, 312.917000)",
        "(304.821100, 119.077100, 312.917000)",
        "(304.870600, 118.216900, 313.464500)",
        "(305.090800, 117.457900, 313.929600)",
        "(305.517500, 116.455200, 314.678500)",
        "(305.877900, 115.557200, 315.276800)",
        "(306.046000, 115.234000, 315.273300)",
        "(306.231900, 114.357200, 315.770400)",
        "(306.361400, 112.914900, 316.960500)",
        "(306.486800, 112.363800, 317.307600)",
        "(306.578400, 111.673700, 317.775500)",
        "(306.578400, 111.673700, 317.775500)",
        "(306.567000, 110.640100, 318.422200)",
        "(306.554500, 110.093200, 318.878200)",
        "(306.620300, 109.287500, 319.318200)",
        "(306.921300, 108.626900, 319.427100)",
        "(307.221800, 107.710900, 319.823500)",
        "(307.548400, 106.365200, 320.638400)",
        "(307.658800, 105.625700, 321.127800)",
        "(307.661600, 104.532400, 321.747900)",
        "(307.620200, 103.637500, 322.056600)",
        "(307.583000, 102.866000, 322.320900)",
        "(307.582500, 102.014100, 322.711900)",
        "(307.527400, 101.556000, 322.965200)",
        "(307.453700, 100.591600, 323.476500)",
        "(307.222700, 99.413810, 324.266800)",
        "(306.935800, 98.410670, 324.889400)",
        "(306.647700, 97.718920, 325.113600)",
        "(306.472500, 97.241400, 325.404400)",
        "(306.051300, 96.099300, 326.344400)",
        "(305.523000, 95.176400, 327.191600)",
        "(305.183300, 94.375980, 327.812700)",
        "(304.860500, 93.648480, 328.580100)",
        "(304.604400, 93.332370, 328.791400)",
        "(304.053300, 92.857490, 329.007300)",
        "(303.605900, 92.402630, 329.304400)",
        "(303.233600, 91.547330, 329.854700)",
        "(302.709800, 90.829250, 330.494800)",
        "(302.377200, 90.618510, 330.653100)",
        "(301.915400, 90.468720, 330.476900)",
        "(301.655300, 90.574170, 329.994300)",
        "(301.385700, 90.525780, 329.877000)",
        "(300.858700, 90.374400, 329.929700)",
        "(300.621500, 90.359400, 329.920400)",
        "(300.112800, 90.216670, 329.908800)",
        "(299.759600, 89.954230, 330.043800)",
        "(299.375000, 89.790830, 330.269500)",
        "(298.850600, 89.479360, 330.449500)",
        "(298.542000, 89.207160, 330.653100)",
        "(297.997000, 88.445290, 331.467700)",
        "(297.476200, 88.109650, 331.919800)",
        "(297.005100, 88.144990, 331.855500)",
        "(296.610800, 88.208920, 331.861800)",
        "(296.444600, 88.228170, 331.890200)",
        "(295.944400, 88.305940, 331.927000)",
        "(295.428100, 88.321300, 331.957600)",
        "(294.859700, 87.895230, 332.715300)",
        "(294.254100, 87.318300, 333.583400)",
        "(293.974500, 87.232840, 333.747200)",
        "(293.339800, 87.339280, 333.580900)",
        "(292.865400, 87.457670, 333.492600)",
        "(292.426000, 87.102000, 334.066700)",
        "(291.790400, 86.517650, 335.041100)",
        "(291.450500, 86.412340, 335.304500)",
        "(290.871700, 86.490090, 335.186200)",
        "(289.900300, 87.192630, 334.747000)",
        "(289.900300, 87.192630, 334.747000)",
        "(289.286700, 87.658320, 334.467000)",
        "(288.972700, 87.696160, 334.537700)",
        "(288.259700, 87.442380, 335.008100)",
        "(287.526900, 87.283240, 335.506300)",
        "(286.889100, 87.278120, 335.665100)",
        "(286.617200, 87.413430, 335.575800)",
        "(286.123100, 87.688950, 335.565900)",
        "(285.594500, 87.668460, 335.935900)",
        "(284.997600, 87.909610, 335.873300)",
        "(284.425000, 88.255360, 335.809500)",
        "(284.216900, 88.526920, 335.794400)",
        "(284.022200, 89.439650, 335.222700)",
        "(284.022000, 90.834840, 334.063900)",
        "(284.101200, 92.608350, 332.528600)",
        "(283.968700, 95.196770, 330.311300)",
        "(283.873800, 97.900670, 327.810500)",
        "(283.793000, 99.118260, 326.732800)",
        "(283.534200, 101.188000, 325.169400)",
        "(283.248000, 103.740600, 323.033900)",
        "(283.244800, 106.838100, 320.000400)",
        "(283.418200, 109.454900, 317.628700)",
        "(283.492700, 110.666100, 316.570900)",
        "(283.767700, 112.763300, 314.712200)",
        "(283.965300, 114.821500, 312.994000)",
        "(284.098600, 116.416500, 311.806200)",
        "(284.243300, 117.651700, 311.040400)",
        "(284.342900, 118.015400, 310.965200)",
        "(284.520400, 119.030800, 310.521100)",
        "(284.864200, 120.832200, 309.132300)",
        "(285.413800, 122.668600, 307.626200)",
        "(285.892000, 123.924700, 306.833500)",
        "(286.046300, 124.412600, 306.701500)",
        "(286.314500, 125.854900, 305.949600)",
        "(286.745300, 127.733900, 304.538800)",
        "(287.198000, 129.310700, 303.338800)",
        "(287.588700, 130.507600, 302.945300)",
        "(287.734500, 131.176500, 302.682200)",
        "(288.098800, 132.445800, 302.023200)",
        "(288.510000, 133.128200, 301.922600)",
        "(288.984300, 133.441600, 302.304100)",
        "(289.307500, 133.983700, 302.385800)",
        "(289.556300, 134.287900, 302.429400)",
        "(290.062100, 134.287700, 302.927900)",
        "(290.689900, 133.734300, 303.967000)",
        "(291.053700, 133.499100, 304.629300)",
        "(291.183400, 133.505000, 304.901400)",
        "(291.477200, 133.194600, 305.766200)",
        "(291.799100, 132.939100, 306.382700)",
        "(292.321700, 132.958300, 306.671000)",
        "(292.990500, 132.649500, 307.244100)",
        "(293.514900, 131.716000, 308.278900)",
        "(293.607300, 131.294200, 308.943900)",
        "(293.684800, 131.077700, 309.566000)",
        "(294.120800, 130.700200, 309.874700)",
        "(294.782900, 129.255700, 311.349500)",
        "(295.004500, 127.901100, 312.898900)",
        "(294.953200, 127.689100, 313.135000)",
        "(295.103200, 127.474300, 313.276800)",
        "(295.700400, 126.645500, 313.802200)",
        "(296.233400, 125.465100, 314.737800)",
        "(296.513600, 124.928100, 314.815800)",
        "(296.735800, 124.695100, 314.552400)",
        "(297.041300, 123.715300, 314.987300)",
        "(297.215600, 122.296000, 316.455300)",
        "(297.863200, 121.516500, 316.789900)",
        "(298.302200, 121.367100, 316.557800)",
        "(299.005100, 120.732900, 316.501300)",
        "(299.413300, 119.480000, 317.578200)",
        "(299.691600, 118.354600, 318.358200)",
        "(299.838000, 117.585200, 318.735800)",
        "(299.950700, 117.208000, 318.825700)",
        "(300.202600, 116.324900, 319.145800)",
        "(300.360800, 115.188300, 319.673800)",
        "(300.299000, 114.436900, 319.839900)",
        "(300.454900, 113.285700, 320.049300)",
        "(300.303600, 111.860400, 320.971300)",
        "(300.163800, 111.269000, 321.270800)",
        "(300.039800, 110.216800, 321.635700)",
        "(300.176800, 108.806800, 322.410100)",
        "(300.055400, 107.219500, 323.518600)",
        "(299.759800, 105.938500, 324.348000)",
        "(299.683700, 105.157500, 324.849200)",
        "(299.555600, 103.532700, 325.937900)",
        "(299.402100, 101.935100, 326.765500)",
        "(299.286800, 100.622100, 327.407900)",
        "(299.146200, 99.078870, 328.239000)",
        "(299.061100, 98.132950, 328.996900)",
        "(298.822100, 96.245150, 330.480600)",
        "(298.351900, 94.835300, 331.283100)",
        "(298.050800, 93.528630, 332.042800)",
        "(297.772900, 91.877370, 333.288600)",
        "(297.646300, 91.248420, 333.727700)",
        "(297.529400, 90.042880, 334.204000)",
        "(297.221600, 88.033200, 335.948600)",
        "(296.816300, 86.190730, 337.530400)",
        "(296.666600, 85.602170, 337.344900)",
        "(296.600500, 85.184630, 337.249900)",
        "(296.083500, 83.487430, 338.645900)",
        "(295.431200, 81.414970, 340.592400)",
        "(295.073400, 80.557990, 341.264800)",
        "(294.831300, 80.283420, 341.026700)",
        "(294.670500, 79.900670, 341.288500)",
        "(294.158900, 78.819560, 342.443700)",
        "(293.681900, 78.391270, 342.498300)",
        "(293.307500, 78.290640, 342.466100)",
        "(293.043500, 77.693450, 343.072400)",
        "(292.861000, 77.001330, 343.775000)",
        "(292.336800, 76.270630, 344.696400)",
        "(291.899400, 76.651000, 344.025500)",
        "(291.789100, 76.847670, 343.623800)",
        "(291.735300, 76.641240, 343.906500)",
        "(291.410500, 76.263550, 344.247300)",
        "(290.751600, 75.721210, 344.973100)",
        "(289.973300, 76.131720, 344.784800)",
        "(289.973300, 76.131720, 344.784800)",
        "(289.981700, 76.448070, 344.657100)",
        "(290.090700, 76.244220, 345.032000)",
        "(289.744200, 76.248190, 345.326100)",
        "(288.898100, 75.241590, 346.585900)",
        "(288.940200, 75.086490, 346.845800)",
        "(288.940200, 75.086490, 346.845800)",
        "(288.680400, 75.393280, 346.785600)",
        "(288.061200, 75.189410, 347.102400)",
        "(287.200000, 74.582190, 348.235300)",
        "(286.726600, 73.867990, 349.355100)",
        "(286.648300, 74.028470, 349.328100)",
        "(286.421500, 74.925820, 348.370200)",
        "(285.944400, 75.507940, 347.924300)",
        "(285.320900, 74.673760, 349.372400)",
        "(284.814100, 74.209560, 350.353200)",
        "(284.577900, 75.462870, 349.201700)",
        "(284.426500, 76.396620, 348.266200)",
        "(284.072900, 78.386900, 346.587400)",
        "(283.601600, 79.400410, 346.005000)",
        "(283.205200, 80.768930, 345.270100)",
        "(282.884200, 83.017610, 343.354000)",
        "(282.690400, 84.535290, 341.925000)",
        "(282.509500, 87.659250, 339.053600)",
        "(282.443800, 90.829020, 336.347000)",
        "(282.251200, 93.247220, 334.614300)",
        "(281.960200, 96.676950, 331.721500)",
        "(281.919200, 98.246270, 330.241100)",
        "(282.045200, 100.909200, 327.883400)",
        "(282.349900, 103.207700, 326.308500)",
        "(282.463100, 106.152500, 323.921700)",
        "(282.615700, 109.415100, 320.969600)",
        "(282.754400, 110.687500, 320.016400)",
        "(283.087600, 112.153500, 319.397100)",
        "(283.518900, 113.981600, 318.094100)",
        "(284.046800, 116.661500, 315.627000)",
        "(284.298000, 118.873000, 313.802200)",
        "(284.295900, 119.161700, 313.984400)",
        "(284.391400, 119.642200, 314.502500)",
        "(284.768500, 120.744800, 313.728600)",
        "(285.274400, 121.943700, 312.727800)",
        "(285.626000, 122.729700, 312.637100)",
        "(285.746600, 122.774800, 313.004800)",
        "(286.125500, 123.409400, 312.981400)",
        "(286.840000, 124.285900, 312.316400)",
        "(287.622700, 124.250000, 312.557200)",
        "(287.881700, 123.917100, 313.207500)",
        "(288.187900, 123.444300, 314.537900)",
        "(288.342800, 123.548400, 315.239100)",
        "(289.028800, 123.538600, 315.454000)",
        "(289.843200, 123.369400, 315.706300)",
        "(290.027600, 123.510500, 316.199400)",
        "(290.050200, 123.445800, 316.695000)",
        "(290.366200, 123.279200, 317.216700)",
        "(291.200700, 123.194500, 317.499800)",
        "(291.685200, 123.326700, 317.445400)",
        "(292.074000, 123.170800, 317.734100)",
        "(292.347100, 122.949200, 318.181200)",
        "(293.266700, 122.695000, 318.726200)",
        "(294.285700, 122.426400, 318.736300)",
        "(295.110800, 121.748600, 319.337700)",
        "(295.410400, 120.957600, 320.231400)",
        "(295.912200, 119.163900, 322.147800)",
        "(296.387500, 118.026600, 323.008300)",
        "(296.958400, 117.341800, 323.179200)",
        "(297.496500, 116.372600, 323.731900)",
        "(297.743200, 115.637700, 324.276000)",
        "(298.131000, 114.222200, 325.399500)",
        "(298.432600, 112.859100, 326.240700)",
        "(298.701600, 111.346300, 327.422300)",
        "(299.043500, 110.198200, 328.130500)",
        "(299.318600, 109.892900, 328.153100)",
        "(299.962600, 109.276200, 327.994100)",
        "(300.403000, 108.223600, 328.404200)",
        "(300.658300, 107.020100, 329.131800)",
        "(301.039700, 105.996200, 329.366400)",
        "(301.555100, 104.892800, 329.518900)",
        "(301.788400, 104.131700, 329.851000)",
        "(301.982500, 102.686800, 330.523100)",
        "(302.019400, 101.699500, 330.645800)",
        "(302.205500, 100.647100, 330.853000)",
        "(302.377500, 99.973630, 331.061300)",
        "(302.584600, 98.856150, 331.193900)",
        "(302.587500, 97.838620, 331.222600)",
        "(302.554400, 96.498340, 331.780600)",
        "(302.578600, 95.125240, 332.448200)",
        "(302.671500, 94.788640, 332.333400)",
        "(303.056700, 94.536900, 331.564500)",
        "(303.305500, 93.677360, 331.365100)",
        "(302.918800, 91.734020, 332.524700)",
        "(302.311500, 89.652490, 334.064900)",
        "(301.808100, 88.090770, 334.816700)",
        "(301.665900, 87.495720, 335.047700)",
        "(301.401400, 86.503110, 335.348800)",
        "(301.118600, 85.783650, 335.314700)",
        "(300.729400, 85.132740, 335.385300)",
        "(300.346600, 84.322940, 335.841700)",
        "(300.212400, 83.808820, 336.163400)",
        "(299.918800, 83.127170, 336.568000)",
        "(299.677300, 82.966780, 336.217800)",
        "(299.350200, 82.774770, 336.103000)",
        "(299.152600, 82.473290, 336.305500)",
        "(298.810300, 81.808800, 336.797500)",
        "(298.501400, 81.318470, 337.017300)",
        "(298.153800, 80.872220, 337.160600)",
        "(297.781900, 80.448910, 337.275000)",
        "(297.373600, 79.669360, 337.955100)",
        "(297.124200, 79.156360, 338.413700)",
        "(296.516000, 78.241810, 339.427000)",
        "(295.986100, 77.581680, 339.868000)",
        "(295.494300, 77.158980, 340.251000)",
        "(295.324900, 76.970910, 340.398300)",
        "(295.014500, 76.818240, 340.509200)",
        "(294.737700, 76.697050, 340.449300)",
        "(294.413300, 76.444880, 340.643900)",
        "(294.035800, 76.219560, 340.917100)",
        "(293.683900, 75.968990, 341.418200)",
        "(293.499400, 75.793430, 341.609500)",
        "(293.123400, 75.395050, 341.925400)",
        "(292.673600, 74.664600, 343.031500)",
        "(292.101300, 73.955150, 344.081900)",
        "(291.838100, 73.775830, 344.318700)",
        "(291.350500, 73.225500, 344.986800)",
        "(290.906800, 72.872080, 345.710600)",
        "(290.544200, 72.701510, 346.288800)",
        "(290.217700, 72.484560, 346.789900)",
        "(289.982800, 72.383080, 347.053700)",
        "(289.310500, 72.294260, 347.586500)",
        "(288.799000, 72.571110, 347.736000)",
        "(288.492300, 73.112840, 347.607500)",
        "(288.136200, 73.851070, 347.313500)",
        "(287.950000, 74.339670, 347.006100)",
        "(287.485500, 75.465550, 346.306800)",
        "(286.930100, 76.644440, 345.759400)",
        "(286.539400, 78.148220, 344.674700)",
        "(286.200400, 80.091800, 343.258000)",
        "(286.025800, 81.035720, 342.677600)",
        "(285.652000, 82.947930, 341.495400)",
        "(285.343800, 85.086200, 339.958600)",
        "(285.046700, 87.735670, 337.948500)",
        "(284.817600, 90.583300, 335.818000)",
        "(284.746700, 93.929490, 333.218400)",
        "(284.710800, 95.727910, 331.619800)",
        "(284.621300, 99.223800, 328.624200)",
        "(284.589000, 101.888000, 326.794000)",
        "(284.610600, 104.676200, 324.924100)",
        "(284.874500, 107.889800, 322.301000)",
        "(285.123700, 109.490300, 320.993900)",
        "(285.586900, 112.216700, 318.957000)",
        "(285.951800, 114.892500, 317.087700)",
        "(286.372100, 117.442800, 315.314500)",
        "(286.935700, 120.007900, 313.399200)",
        "(287.267900, 120.964800, 312.780200)",
        "(287.866400, 122.575800, 312.086900)",
        "(288.504800, 124.162700, 311.291000)",
        "(289.211400, 125.764900, 310.310500)",
        "(289.936000, 126.899900, 309.753500)",
        "(290.288600, 127.079500, 309.991600)",
        "(291.152400, 127.449600, 310.379200)",
        "(292.058600, 128.224900, 309.826000)",
        "(292.802000, 128.396200, 309.894400)",
        "(293.243800, 127.887200, 311.178100)",
        "(293.455100, 127.706500, 311.657300)",
        "(293.905800, 127.753200, 311.851700)",
        "(294.485000, 127.603500, 312.114900)",
        "(295.068400, 127.183900, 312.789100)",
        "(295.305800, 127.056600, 313.016800)",
        "(295.660500, 127.130800, 312.782900)",
        "(295.543000, 127.944500, 311.998800)",
        "(295.386400, 128.101600, 311.832600)",
        "(295.402300, 127.965600, 312.215000)",
        "(295.527800, 128.094300, 312.219800)",
        "(295.752000, 128.556700, 311.479800)",
        "(296.148600, 128.821000, 310.962900)",
        "(296.540500, 128.650100, 311.200600)",
        "(296.797500, 128.778500, 310.972100)",
        "(296.910700, 128.590800, 311.000500)",
        "(296.929700, 128.326700, 311.313200)",
        "(297.102200, 127.456900, 312.064000)",
        "(297.413700, 126.709600, 312.453800)",
        "(297.596500, 125.760200, 312.911900)",
        "(297.548300, 125.007400, 313.553900)",
        "(297.438500, 123.114300, 315.317100)",
        "(297.410100, 121.902100, 316.301100)",
        "(297.653200, 121.496000, 316.214100)",
        "(297.976000, 120.723200, 316.270600)",
        "(298.205700, 119.294700, 317.057500)",
        "(298.115100, 118.383100, 317.745500)",
        "(298.033800, 116.943500, 318.903500)",
        "(298.117600, 115.765500, 319.295500)",
        "(298.555800, 114.782700, 319.288900)",
        "(298.958400, 113.397100, 319.721100)",
        "(298.860800, 112.768800, 320.048400)",
        "(298.552600, 111.583800, 320.465400)",
        "(298.372800, 110.501300, 320.615400)",
        "(298.732600, 109.601900, 320.640600)",
        "(299.035900, 109.071300, 320.608300)",
        "(299.605800, 107.177100, 321.345200)",
        "(299.476300, 105.814100, 321.951100)",
        "(299.430100, 104.714500, 322.122300)",
        "(299.833200, 103.046800, 322.808700)",
        "(299.994500, 102.092600, 323.400100)",
        "(300.068500, 100.778700, 323.922100)",
        "(300.154800, 99.955280, 323.856700)",
        "(300.436200, 98.798810, 324.025200)",
        "(300.703300, 97.304300, 324.738300)",
        "(300.580000, 96.462100, 324.888100)",
        "(300.506700, 96.162220, 324.700000)",
        "(300.325300, 95.341100, 324.562900)",
        "(300.078500, 94.092570, 325.044700)",
        "(299.887000, 92.785520, 325.831600)",
        "(299.814100, 91.881840, 326.206900)",
        "(299.653700, 91.540880, 326.268900)",
        "(299.189500, 90.723660, 326.708600)",
        "(298.876000, 89.447500, 327.726300)",
[truncated: 268,675 more chars]
