# Supplementary material for: Playing the mirror game in virtual reality with an autonomous character
Source: Sci Rep. 2022 Dec 9;12:21329. doi: 10.1038/s41598-022-25197-z (PMC9734752; doi:10.1038/s41598-022-25197-z)
Supplement: Supplementary file 2 — Supplementary Information 1. [file 41598_2022_25197_MOESM2_ESM.zip › Data/Couple16/condition1_trial1_player2.json]

{
    "isFemale": true,
    "eyesLevel": 1.685366153717041,
    "timestamps": [
        0.0,
        0.02001953125,
        0.040008544921875,
        0.05999755859375,
        0.08001708984375,
        0.100006103515625,
        0.120025634765625,
        0.1400146484375,
        0.160003662109375,
        0.180023193359375,
        0.20001220703125,
        0.220001220703125,
        0.240020751953125,
        0.260009765625,
        0.279998779296875,
        0.300018310546875,
        0.32000732421875,
        0.34002685546875,
        0.360015869140625,
        0.3800048828125,
        0.4000244140625,
        0.420013427734375,
        0.44000244140625,
        0.46002197265625,
        0.480010986328125,
        0.5,
        0.52001953125,
        0.540008544921875,
        0.55999755859375,
        0.58001708984375,
        0.600006103515625,
        0.620025634765625,
        0.6400146484375,
        0.660003662109375,
        0.680023193359375,
        0.70001220703125,
        0.720001220703125,
        0.740020751953125,
        0.760009765625,
        0.779998779296875,
        0.800018310546875,
        0.82000732421875,
        0.84002685546875,
        0.860015869140625,
        0.8800048828125,
        0.9000244140625,
        0.920013427734375,
        0.94000244140625,
        0.96002197265625,
        0.980010986328125,
        1.0,
        1.02001953125,
        1.040008544921875,
        1.05999755859375,
        1.08001708984375,
        1.100006103515625,
        1.120025634765625,
        1.1400146484375,
        1.160003662109375,
        1.180023193359375,
        1.20001220703125,
        1.220001220703125,
        1.240020751953125,
        1.260009765625,
        1.279998779296875,
        1.300018310546875,
        1.32000732421875,
        1.34002685546875,
        1.360015869140625,
        1.3800048828125,
        1.4000244140625,
        1.420013427734375,
        1.44000244140625,
        1.46002197265625,
        1.480010986328125,
        1.5,
        1.52001953125,
        1.540008544921875,
        1.55999755859375,
        1.58001708984375,
        1.600006103515625,
        1.620025634765625,
        1.6400146484375,
        1.660003662109375,
        1.680023193359375,
        1.70001220703125,
        1.720001220703125,
        1.740020751953125,
        1.760009765625,
        1.779998779296875,
        1.800018310546875,
        1.82000732421875,
        1.84002685546875,
        1.860015869140625,
        1.8800048828125,
        1.9000244140625,
        1.920013427734375,
        1.94000244140625,
        1.96002197265625,
        1.980010986328125,
        2.0,
        2.02001953125,
        2.040008544921875,
        2.05999755859375,
        2.08001708984375,
        2.100006103515625,
        2.120025634765625,
        2.1400146484375,
        2.160003662109375,
        2.180023193359375,
        2.20001220703125,
        2.220001220703125,
        2.240020751953125,
        2.260009765625,
        2.279998779296875,
        2.300018310546875,
        2.32000732421875,
        2.34002685546875,
        2.360015869140625,
        2.3800048828125,
        2.4000244140625,
        2.420013427734375,
        2.44000244140625,
        2.46002197265625,
        2.480010986328125,
        2.5,
        2.52001953125,
        2.540008544921875,
        2.55999755859375,
        2.58001708984375,
        2.600006103515625,
        2.620025634765625,
        2.6400146484375,
        2.660003662109375,
        2.680023193359375,
        2.70001220703125,
        2.720001220703125,
        2.740020751953125,
        2.760009765625,
        2.779998779296875,
        2.800018310546875,
        2.82000732421875,
        2.84002685546875,
        2.860015869140625,
        2.8800048828125,
        2.9000244140625,
        2.920013427734375,
        2.94000244140625,
        2.96002197265625,
        2.980010986328125,
        3.0,
        3.02001953125,
        3.040008544921875,
        3.05999755859375,
        3.08001708984375,
        3.100006103515625,
        3.120025634765625,
        3.1400146484375,
        3.160003662109375,
        3.180023193359375,
        3.20001220703125,
        3.220001220703125,
        3.240020751953125,
        3.260009765625,
        3.279998779296875,
        3.300018310546875,
        3.32000732421875,
        3.34002685546875,
        3.360015869140625,
        3.3800048828125,
        3.4000244140625,
        3.420013427734375,
        3.44000244140625,
        3.46002197265625,
        3.480010986328125,
        3.5,
        3.52001953125,
        3.540008544921875,
        3.55999755859375,
        3.58001708984375,
        3.600006103515625,
        3.620025634765625,
        3.6400146484375,
        3.660003662109375,
        3.680023193359375,
        3.70001220703125,
        3.720001220703125,
        3.740020751953125,
        3.760009765625,
        3.779998779296875,
        3.800018310546875,
        3.82000732421875,
        3.84002685546875,
        3.860015869140625,
        3.8800048828125,
        3.9000244140625,
        3.920013427734375,
        3.94000244140625,
        3.96002197265625,
        3.980010986328125,
        4.0,
        4.02001953125,
        4.040008544921875,
        4.05999755859375,
        4.08001708984375,
        4.100006103515625,
        4.120025634765625,
        4.1400146484375,
        4.160003662109375,
        4.180023193359375,
        4.20001220703125,
        4.220001220703125,
        4.240020751953125,
        4.260009765625,
        4.279998779296875,
        4.300018310546875,
        4.32000732421875,
        4.34002685546875,
        4.360015869140625,
        4.3800048828125,
        4.4000244140625,
        4.420013427734375,
        4.44000244140625,
        4.46002197265625,
        4.480010986328125,
        4.5,
        4.52001953125,
        4.540008544921875,
        4.55999755859375,
        4.58001708984375,
        4.600006103515625,
        4.620025634765625,
        4.6400146484375,
        4.660003662109375,
        4.680023193359375,
        4.70001220703125,
        4.720001220703125,
        4.740020751953125,
        4.760009765625,
        4.779998779296875,
        4.800018310546875,
        4.82000732421875,
        4.84002685546875,
        4.860015869140625,
        4.8800048828125,
        4.9000244140625,
        4.920013427734375,
        4.94000244140625,
        4.96002197265625,
        4.980010986328125,
        5.0,
        5.02001953125,
        5.040008544921875,
        5.05999755859375,
        5.08001708984375,
        5.100006103515625,
        5.120025634765625,
        5.1400146484375,
        5.160003662109375,
        5.180023193359375,
        5.199981689453125,
        5.220001220703125,
        5.240020751953125,
        5.260040283203125,
        5.279998779296875,
        5.300018310546875,
        5.320037841796875,
        5.339996337890625,
        5.360015869140625,
        5.380035400390625,
        5.399993896484375,
        5.420013427734375,
        5.440032958984375,
        5.459991455078125,
        5.480010986328125,
        5.500030517578125,
        5.519989013671875,
        5.540008544921875,
        5.560028076171875,
        5.579986572265625,
        5.600006103515625,
        5.620025634765625,
        5.639984130859375,
        5.660003662109375,
        5.680023193359375,
        5.699981689453125,
        5.720001220703125,
        5.740020751953125,
        5.760040283203125,
        5.779998779296875,
        5.800018310546875,
        5.820037841796875,
        5.839996337890625,
        5.860015869140625,
        5.880035400390625,
        5.899993896484375,
        5.920013427734375,
        5.940032958984375,
        5.959991455078125,
        5.980010986328125,
        6.000030517578125,
        6.019989013671875,
        6.040008544921875,
        6.060028076171875,
        6.079986572265625,
        6.100006103515625,
        6.120025634765625,
        6.139984130859375,
        6.160003662109375,
        6.180023193359375,
        6.199981689453125,
        6.220001220703125,
        6.240020751953125,
        6.260040283203125,
        6.279998779296875,
        6.300018310546875,
        6.320037841796875,
        6.339996337890625,
        6.360015869140625,
        6.380035400390625,
        6.399993896484375,
        6.420013427734375,
        6.440032958984375,
        6.459991455078125,
        6.480010986328125,
        6.500030517578125,
        6.519989013671875,
        6.540008544921875,
        6.560028076171875,
        6.579986572265625,
        6.600006103515625,
        6.620025634765625,
        6.639984130859375,
        6.660003662109375,
        6.680023193359375,
        6.699981689453125,
        6.720001220703125,
        6.740020751953125,
        6.760040283203125,
        6.779998779296875,
        6.800018310546875,
        6.820037841796875,
        6.839996337890625,
        6.860015869140625,
        6.880035400390625,
        6.899993896484375,
        6.920013427734375,
        6.940032958984375,
        6.959991455078125,
        6.980010986328125,
        7.000030517578125,
        7.019989013671875,
        7.040008544921875,
        7.060028076171875,
        7.079986572265625,
        7.100006103515625,
        7.120025634765625,
        7.139984130859375,
        7.160003662109375,
        7.180023193359375,
        7.199981689453125,
        7.220001220703125,
        7.240020751953125,
        7.260040283203125,
        7.279998779296875,
        7.300018310546875,
        7.320037841796875,
        7.339996337890625,
        7.360015869140625,
        7.380035400390625,
        7.399993896484375,
        7.420013427734375,
        7.440032958984375,
        7.459991455078125,
        7.480010986328125,
        7.500030517578125,
        7.519989013671875,
        7.540008544921875,
        7.560028076171875,
        7.579986572265625,
        7.600006103515625,
        7.620025634765625,
        7.639984130859375,
        7.660003662109375,
        7.680023193359375,
        7.699981689453125,
        7.720001220703125,
        7.740020751953125,
        7.760040283203125,
        7.779998779296875,
        7.800018310546875,
        7.820037841796875,
        7.839996337890625,
        7.860015869140625,
        7.880035400390625,
        7.899993896484375,
        7.920013427734375,
        7.940032958984375,
        7.959991455078125,
        7.980010986328125,
        8.000030517578125,
        8.019989013671875,
        8.040008544921875,
        8.060028076171875,
        8.079986572265625,
        8.100006103515625,
        8.120025634765625,
        8.139984130859375,
        8.160003662109375,
        8.180023193359375,
        8.199981689453125,
        8.220001220703125,
        8.240020751953125,
        8.260040283203125,
        8.279998779296875,
        8.300018310546875,
        8.320037841796875,
        8.339996337890625,
        8.360015869140625,
        8.380035400390625,
        8.399993896484375,
        8.420013427734375,
        8.440032958984375,
        8.459991455078125,
        8.480010986328125,
        8.500030517578125,
        8.519989013671875,
        8.540008544921875,
        8.560028076171875,
        8.579986572265625,
        8.600006103515625,
        8.620025634765625,
        8.639984130859375,
        8.660003662109375,
        8.680023193359375,
        8.699981689453125,
        8.720001220703125,
        8.740020751953125,
        8.760040283203125,
        8.779998779296875,
        8.800018310546875,
        8.820037841796875,
        8.839996337890625,
        8.860015869140625,
        8.880035400390625,
        8.899993896484375,
        8.920013427734375,
        8.940032958984375,
        8.959991455078125,
        8.980010986328125,
        9.000030517578125,
        9.019989013671875,
        9.040008544921875,
        9.060028076171875,
        9.079986572265625,
        9.100006103515625,
        9.120025634765625,
        9.139984130859375,
        9.160003662109375,
        9.180023193359375,
        9.199981689453125,
        9.220001220703125,
        9.240020751953125,
        9.260040283203125,
        9.279998779296875,
        9.300018310546875,
        9.320037841796875,
        9.339996337890625,
        9.360015869140625,
        9.380035400390625,
        9.399993896484375,
        9.420013427734375,
        9.440032958984375,
        9.459991455078125,
        9.480010986328125,
        9.500030517578125,
        9.519989013671875,
        9.540008544921875,
        9.560028076171875,
        9.579986572265625,
        9.600006103515625,
        9.620025634765625,
        9.639984130859375,
        9.660003662109375,
        9.680023193359375,
        9.699981689453125,
        9.720001220703125,
        9.740020751953125,
        9.760040283203125,
        9.779998779296875,
        9.800018310546875,
        9.820037841796875,
        9.839996337890625,
        9.860015869140625,
        9.880035400390625,
        9.899993896484375,
        9.920013427734375,
        9.940032958984375,
        9.959991455078125,
        9.980010986328125,
        10.000030517578125,
        10.019989013671875,
        10.040008544921875,
        10.060028076171875,
        10.079986572265625,
        10.100006103515625,
        10.120025634765625,
        10.139984130859375,
        10.160003662109375,
        10.180023193359375,
        10.199981689453125,
        10.220001220703125,
        10.240020751953125,
        10.260040283203125,
        10.279998779296875,
        10.300018310546875,
        10.320037841796875,
        10.339996337890625,
        10.360015869140625,
        10.380035400390625,
        10.399993896484375,
        10.420013427734375,
        10.440032958984375,
        10.459991455078125,
        10.480010986328125,
        10.500030517578125,
        10.519989013671875,
        10.540008544921875,
        10.560028076171875,
        10.579986572265625,
        10.600006103515625,
        10.620025634765625,
        10.639984130859375,
        10.660003662109375,
        10.680023193359375,
        10.699981689453125,
        10.720001220703125,
        10.740020751953125,
        10.760040283203125,
        10.779998779296875,
        10.800018310546875,
        10.820037841796875,
        10.839996337890625,
        10.860015869140625,
        10.880035400390625,
        10.899993896484375,
        10.920013427734375,
        10.940032958984375,
        10.959991455078125,
        10.980010986328125,
        11.000030517578125,
        11.019989013671875,
        11.040008544921875,
        11.060028076171875,
        11.079986572265625,
        11.100006103515625,
        11.120025634765625,
        11.139984130859375,
        11.160003662109375,
        11.180023193359375,
        11.199981689453125,
        11.220001220703125,
        11.240020751953125,
        11.260040283203125,
        11.279998779296875,
        11.300018310546875,
        11.320037841796875,
        11.339996337890625,
        11.360015869140625,
        11.380035400390625,
        11.399993896484375,
        11.420013427734375,
        11.440032958984375,
        11.459991455078125,
        11.480010986328125,
        11.500030517578125,
        11.519989013671875,
        11.540008544921875,
        11.560028076171875,
        11.579986572265625,
        11.600006103515625,
        11.620025634765625,
        11.639984130859375,
        11.660003662109375,
        11.680023193359375,
        11.699981689453125,
        11.720001220703125,
        11.740020751953125,
        11.760040283203125,
        11.779998779296875,
        11.800018310546875,
        11.820037841796875,
        11.839996337890625,
        11.860015869140625,
        11.880035400390625,
        11.899993896484375,
        11.920013427734375,
        11.940032958984375,
        11.959991455078125,
        11.980010986328125,
        12.000030517578125,
        12.019989013671875,
        12.040008544921875,
        12.060028076171875,
        12.079986572265625,
        12.100006103515625,
        12.120025634765625,
        12.139984130859375,
        12.160003662109375,
        12.180023193359375,
        12.199981689453125,
        12.220001220703125,
        12.240020751953125,
        12.260040283203125,
        12.279998779296875,
        12.300018310546875,
        12.320037841796875,
        12.339996337890625,
        12.360015869140625,
        12.380035400390625,
        12.399993896484375,
        12.420013427734375,
        12.440032958984375,
        12.459991455078125,
        12.480010986328125,
        12.500030517578125,
        12.519989013671875,
        12.540008544921875,
        12.560028076171875,
        12.579986572265625,
        12.600006103515625,
        12.620025634765625,
        12.639984130859375,
        12.660003662109375,
        12.680023193359375,
        12.699981689453125,
        12.720001220703125,
        12.740020751953125,
        12.760040283203125,
        12.779998779296875,
        12.800018310546875,
        12.820037841796875,
        12.839996337890625,
        12.860015869140625,
        12.880035400390625,
        12.899993896484375,
        12.920013427734375,
        12.940032958984375,
        12.959991455078125,
        12.980010986328125,
        13.000030517578125,
        13.019989013671875,
        13.040008544921875,
        13.060028076171875,
        13.079986572265625,
        13.100006103515625,
        13.120025634765625,
        13.139984130859375,
        13.160003662109375,
        13.180023193359375,
        13.199981689453125,
        13.220001220703125,
        13.240020751953125,
        13.260040283203125,
        13.279998779296875,
        13.300018310546875,
        13.320037841796875,
        13.339996337890625,
        13.360015869140625,
        13.380035400390625,
        13.399993896484375,
        13.420013427734375,
        13.440032958984375,
        13.459991455078125,
        13.480010986328125,
        13.500030517578125,
        13.519989013671875,
        13.540008544921875,
        13.560028076171875,
        13.579986572265625,
        13.600006103515625,
        13.620025634765625,
        13.639984130859375,
        13.660003662109375,
        13.680023193359375,
        13.699981689453125,
        13.720001220703125,
        13.740020751953125,
        13.760040283203125,
        13.779998779296875,
        13.800018310546875,
        13.820037841796875,
        13.839996337890625,
        13.860015869140625,
        13.880035400390625,
        13.899993896484375,
        13.920013427734375,
        13.940032958984375,
        13.959991455078125,
        13.980010986328125,
        14.000030517578125,
        14.019989013671875,
        14.040008544921875,
        14.060028076171875,
        14.079986572265625,
        14.100006103515625,
        14.120025634765625,
        14.139984130859375,
        14.160003662109375,
        14.180023193359375,
        14.199981689453125,
        14.220001220703125,
        14.240020751953125,
        14.260040283203125,
        14.279998779296875,
        14.300018310546875,
        14.320037841796875,
        14.339996337890625,
        14.360015869140625,
        14.380035400390625,
        14.399993896484375,
        14.420013427734375,
        14.440032958984375,
        14.459991455078125,
        14.480010986328125,
        14.500030517578125,
        14.519989013671875,
        14.540008544921875,
        14.560028076171875,
        14.579986572265625,
        14.600006103515625,
        14.620025634765625,
        14.639984130859375,
        14.660003662109375,
        14.680023193359375,
        14.699981689453125,
        14.720001220703125,
        14.740020751953125,
        14.760040283203125,
        14.779998779296875,
        14.800018310546875,
        14.820037841796875,
        14.839996337890625,
        14.860015869140625,
        14.880035400390625,
        14.899993896484375,
        14.920013427734375,
        14.940032958984375,
        14.959991455078125,
        14.980010986328125,
        15.000030517578125,
        15.019989013671875,
        15.040008544921875,
        15.060028076171875,
        15.079986572265625,
        15.100006103515625,
        15.120025634765625,
        15.139984130859375,
        15.160003662109375,
        15.180023193359375,
        15.199981689453125,
        15.220001220703125,
        15.240020751953125,
        15.260040283203125,
        15.279998779296875,
        15.300018310546875,
        15.320037841796875,
        15.339996337890625,
        15.360015869140625,
        15.380035400390625,
        15.399993896484375,
        15.420013427734375,
        15.440032958984375,
        15.459991455078125,
        15.480010986328125,
        15.500030517578125,
        15.519989013671875,
        15.540008544921875,
        15.560028076171875,
        15.579986572265625,
        15.600006103515625,
        15.620025634765625,
        15.639984130859375,
        15.660003662109375,
        15.680023193359375,
        15.699981689453125,
        15.720001220703125,
        15.740020751953125,
        15.760040283203125,
        15.779998779296875,
        15.800018310546875,
        15.820037841796875,
        15.839996337890625,
        15.860015869140625,
        15.880035400390625,
        15.899993896484375,
        15.920013427734375,
        15.940032958984375,
        15.959991455078125,
        15.980010986328125,
        16.000030517578126,
        16.019989013671876,
        16.040008544921876,
        16.060028076171876,
        16.079986572265626,
        16.100006103515626,
        16.120025634765626,
        16.139984130859376,
        16.160003662109376,
        16.180023193359376,
        16.199981689453126,
        16.220001220703126,
        16.240020751953126,
        16.260040283203126,
        16.279998779296876,
        16.300018310546876,
        16.320037841796876,
        16.339996337890626,
        16.360015869140626,
        16.380035400390626,
        16.399993896484376,
        16.420013427734376,
        16.440032958984376,
        16.459991455078126,
        16.480010986328126,
        16.500030517578126,
        16.519989013671876,
        16.540008544921876,
        16.560028076171876,
        16.579986572265626,
        16.600006103515626,
        16.620025634765626,
        16.639984130859376,
        16.660003662109376,
        16.680023193359376,
        16.699981689453126,
        16.720001220703126,
        16.740020751953126,
        16.760040283203126,
        16.779998779296876,
        16.800018310546876,
        16.820037841796876,
        16.839996337890626,
        16.860015869140626,
        16.880035400390626,
        16.899993896484376,
        16.920013427734376,
        16.940032958984376,
        16.959991455078126,
        16.980010986328126,
        17.000030517578126,
        17.019989013671876,
        17.040008544921876,
        17.060028076171876,
        17.079986572265626,
        17.100006103515626,
        17.120025634765626,
        17.139984130859376,
        17.160003662109376,
        17.180023193359376,
        17.199981689453126,
        17.220001220703126,
        17.240020751953126,
        17.260040283203126,
        17.279998779296876,
        17.300018310546876,
        17.320037841796876,
        17.339996337890626,
        17.360015869140626,
        17.380035400390626,
        17.399993896484376,
        17.420013427734376,
        17.440032958984376,
        17.459991455078126,
        17.480010986328126,
        17.500030517578126,
        17.519989013671876,
        17.540008544921876,
        17.560028076171876,
        17.579986572265626,
        17.600006103515626,
        17.620025634765626,
        17.639984130859376,
        17.660003662109376,
        17.680023193359376,
        17.699981689453126,
        17.720001220703126,
        17.740020751953126,
        17.760040283203126,
        17.779998779296876,
        17.800018310546876,
        17.820037841796876,
        17.839996337890626,
        17.860015869140626,
        17.880035400390626,
        17.899993896484376,
        17.920013427734376,
        17.940032958984376,
        17.959991455078126,
        17.980010986328126,
        18.000030517578126,
        18.019989013671876,
        18.040008544921876,
        18.060028076171876,
        18.079986572265626,
        18.100006103515626,
        18.120025634765626,
        18.139984130859376,
        18.160003662109376,
        18.180023193359376,
        18.199981689453126,
        18.220001220703126,
        18.240020751953126,
        18.260040283203126,
        18.279998779296876,
        18.300018310546876,
        18.320037841796876,
        18.339996337890626,
        18.360015869140626,
        18.380035400390626,
        18.399993896484376,
        18.420013427734376,
        18.440032958984376,
        18.459991455078126,
        18.480010986328126,
        18.500030517578126,
        18.519989013671876,
        18.540008544921876,
        18.560028076171876,
        18.579986572265626,
        18.600006103515626,
        18.620025634765626,
        18.639984130859376,
        18.660003662109376,
        18.680023193359376,
        18.699981689453126,
        18.720001220703126,
        18.740020751953126,
        18.760040283203126,
        18.779998779296876,
        18.800018310546876,
        18.820037841796876,
        18.839996337890626,
        18.860015869140626,
        18.880035400390626,
        18.899993896484376,
        18.920013427734376,
        18.940032958984376,
        18.959991455078126,
        18.980010986328126,
        19.000030517578126,
        19.019989013671876,
        19.040008544921876,
        19.060028076171876,
        19.079986572265626,
        19.100006103515626,
        19.120025634765626,
        19.139984130859376,
        19.160003662109376,
        19.180023193359376,
        19.199981689453126,
        19.220001220703126,
        19.240020751953126,
        19.260040283203126,
        19.279998779296876,
        19.300018310546876,
        19.320037841796876,
        19.339996337890626,
        19.360015869140626,
        19.380035400390626,
        19.399993896484376,
        19.420013427734376,
        19.440032958984376,
        19.459991455078126,
        19.480010986328126,
        19.500030517578126,
        19.519989013671876,
        19.540008544921876,
        19.560028076171876,
        19.579986572265626,
        19.600006103515626,
        19.620025634765626,
        19.639984130859376,
        19.660003662109376,
        19.680023193359376,
        19.699981689453126,
        19.720001220703126,
        19.740020751953126,
        19.760040283203126,
        19.779998779296876,
        19.800018310546876,
        19.820037841796876,
        19.839996337890626,
        19.860015869140626,
        19.880035400390626,
        19.899993896484376,
        19.920013427734376,
        19.940032958984376,
        19.959991455078126,
        19.980010986328126,
        20.000030517578126,
        20.019989013671876,
        20.040008544921876,
        20.060028076171876,
        20.079986572265626,
        20.100006103515626,
        20.120025634765626,
        20.139984130859376,
        20.160003662109376,
        20.180023193359376,
        20.199981689453126,
        20.220001220703126,
        20.240020751953126,
        20.260040283203126,
        20.279998779296876,
        20.300018310546876,
        20.320037841796876,
        20.339996337890626,
        20.360015869140626,
        20.380035400390626,
        20.399993896484376,
        20.420013427734376,
        20.440032958984376,
        20.459991455078126,
        20.480010986328126,
        20.500030517578126,
        20.519989013671876,
        20.540008544921876,
        20.560028076171876,
        20.579986572265626,
        20.600006103515626,
        20.620025634765626,
        20.639984130859376,
        20.660003662109376,
        20.680023193359376,
        20.699981689453126,
        20.720001220703126,
        20.740020751953126,
        20.760040283203126,
        20.779998779296876,
        20.800018310546876,
        20.820037841796876,
        20.839996337890626,
        20.860015869140626,
        20.880035400390626,
        20.899993896484376,
        20.920013427734376,
        20.940032958984376,
        20.959991455078126,
        20.980010986328126,
        21.000030517578126,
        21.019989013671876,
        21.040008544921876,
        21.060028076171876,
        21.079986572265626,
        21.100006103515626,
        21.120025634765626,
        21.139984130859376,
        21.160003662109376,
        21.180023193359376,
        21.199981689453126,
        21.220001220703126,
        21.240020751953126,
        21.260040283203126,
        21.279998779296876,
        21.300018310546876,
        21.320037841796876,
        21.339996337890626,
        21.360015869140626,
        21.380035400390626,
        21.399993896484376,
        21.420013427734376,
        21.440032958984376,
        21.459991455078126,
        21.480010986328126,
        21.500030517578126,
        21.519989013671876,
        21.540008544921876,
        21.560028076171876,
        21.579986572265626,
        21.600006103515626,
        21.620025634765626,
        21.639984130859376,
        21.660003662109376,
        21.680023193359376,
        21.699981689453126,
        21.720001220703126,
        21.740020751953126,
        21.760040283203126,
        21.779998779296876,
        21.800018310546876,
        21.820037841796876,
        21.839996337890626,
        21.860015869140626,
        21.880035400390626,
        21.899993896484376,
        21.920013427734376,
        21.940032958984376,
        21.959991455078126,
        21.980010986328126,
        22.000030517578126,
        22.019989013671876,
        22.040008544921876,
        22.060028076171876,
        22.079986572265626,
        22.100006103515626,
        22.120025634765626,
        22.139984130859376,
        22.160003662109376,
        22.180023193359376,
        22.199981689453126,
        22.220001220703126,
        22.240020751953126,
        22.260040283203126,
        22.279998779296876,
        22.300018310546876,
        22.320037841796876,
        22.339996337890626,
        22.360015869140626,
        22.380035400390626,
        22.399993896484376,
        22.420013427734376,
        22.440032958984376,
        22.459991455078126,
        22.480010986328126,
        22.500030517578126,
        22.519989013671876,
        22.540008544921876,
        22.560028076171876,
        22.579986572265626,
        22.600006103515626,
        22.620025634765626,
        22.639984130859376,
        22.660003662109376,
        22.680023193359376,
        22.699981689453126,
        22.720001220703126,
        22.740020751953126,
        22.760040283203126,
        22.779998779296876,
        22.800018310546876,
        22.820037841796876,
        22.839996337890626,
        22.860015869140626,
        22.880035400390626,
        22.899993896484376,
        22.920013427734376,
        22.940032958984376,
        22.959991455078126,
        22.980010986328126,
        23.000030517578126,
        23.019989013671876,
        23.040008544921876,
        23.060028076171876,
        23.079986572265626,
        23.100006103515626,
        23.120025634765626,
        23.139984130859376,
        23.160003662109376,
        23.180023193359376,
        23.199981689453126,
        23.220001220703126,
        23.240020751953126,
        23.260040283203126,
        23.279998779296876,
        23.300018310546876,
        23.320037841796876,
        23.339996337890626,
        23.360015869140626,
        23.380035400390626,
        23.399993896484376,
        23.420013427734376,
        23.440032958984376,
        23.459991455078126,
        23.480010986328126,
        23.500030517578126,
        23.519989013671876,
        23.540008544921876,
        23.560028076171876,
        23.579986572265626,
        23.600006103515626,
        23.620025634765626,
        23.639984130859376,
        23.660003662109376,
        23.680023193359376,
        23.699981689453126,
        23.720001220703126,
        23.740020751953126,
        23.760040283203126,
        23.779998779296876,
        23.800018310546876,
        23.820037841796876,
        23.839996337890626,
        23.860015869140626,
        23.880035400390626,
        23.899993896484376,
        23.920013427734376,
        23.940032958984376,
        23.959991455078126,
        23.980010986328126,
        24.000030517578126,
        24.019989013671876,
        24.040008544921876,
        24.060028076171876,
        24.079986572265626,
        24.100006103515626,
        24.120025634765626,
        24.139984130859376,
        24.160003662109376,
        24.180023193359376,
        24.199981689453126,
        24.220001220703126,
        24.240020751953126,
        24.260040283203126,
        24.279998779296876,
        24.300018310546876,
        24.320037841796876,
        24.339996337890626,
        24.360015869140626,
        24.380035400390626,
        24.399993896484376,
        24.420013427734376,
        24.440032958984376,
        24.459991455078126,
        24.480010986328126,
        24.500030517578126,
        24.519989013671876,
        24.540008544921876,
        24.560028076171876,
        24.579986572265626,
        24.600006103515626,
        24.620025634765626,
        24.639984130859376,
        24.660003662109376,
        24.680023193359376,
        24.699981689453126,
        24.720001220703126,
        24.740020751953126,
        24.760040283203126,
        24.779998779296876,
        24.800018310546876,
        24.820037841796876,
        24.839996337890626,
        24.860015869140626,
        24.880035400390626,
        24.899993896484376,
        24.920013427734376,
        24.940032958984376,
        24.959991455078126,
        24.980010986328126,
        25.000030517578126,
        25.019989013671876,
        25.040008544921876,
        25.060028076171876,
        25.079986572265626,
        25.100006103515626,
        25.120025634765626,
        25.139984130859376,
        25.160003662109376,
        25.180023193359376,
        25.199981689453126,
        25.220001220703126,
        25.240020751953126,
        25.260040283203126,
        25.279998779296876,
        25.300018310546876,
        25.320037841796876,
        25.339996337890626,
        25.360015869140626,
        25.380035400390626,
        25.399993896484376,
        25.420013427734376,
        25.440032958984376,
        25.459991455078126,
        25.480010986328126,
        25.500030517578126,
        25.519989013671876,
        25.540008544921876,
        25.560028076171876,
        25.579986572265626,
        25.600006103515626,
        25.620025634765626,
        25.639984130859376,
        25.660003662109376,
        25.680023193359376,
        25.699981689453126,
        25.720001220703126,
        25.740020751953126,
        25.760040283203126,
        25.779998779296876,
        25.800018310546876,
        25.820037841796876,
        25.839996337890626,
        25.860015869140626,
        25.880035400390626,
        25.899993896484376,
        25.920013427734376,
        25.940032958984376,
        25.959991455078126,
        25.980010986328126,
        26.000030517578126,
        26.019989013671876,
        26.040008544921876,
        26.060028076171876,
        26.079986572265626,
        26.100006103515626,
        26.120025634765626,
        26.139984130859376,
        26.160003662109376,
        26.180023193359376,
        26.199981689453126,
        26.220001220703126,
        26.240020751953126,
        26.260040283203126,
        26.279998779296876,
        26.300018310546876,
        26.320037841796876,
        26.339996337890626,
        26.360015869140626,
        26.380035400390626,
        26.399993896484376,
        26.420013427734376,
        26.440032958984376,
        26.459991455078126,
        26.480010986328126,
        26.500030517578126,
        26.519989013671876,
        26.540008544921876,
        26.560028076171876,
        26.579986572265626,
        26.600006103515626,
        26.620025634765626,
        26.639984130859376,
        26.660003662109376,
        26.680023193359376,
        26.699981689453126,
        26.720001220703126,
        26.740020751953126,
        26.760040283203126,
        26.779998779296876,
        26.800018310546876,
        26.820037841796876,
        26.839996337890626,
        26.860015869140626,
        26.880035400390626,
        26.899993896484376,
        26.920013427734376,
        26.940032958984376,
        26.959991455078126,
        26.980010986328126,
        27.000030517578126,
        27.019989013671876,
        27.040008544921876,
        27.060028076171876,
        27.079986572265626,
        27.100006103515626,
        27.120025634765626,
        27.139984130859376,
        27.160003662109376,
        27.180023193359376,
        27.199981689453126,
        27.220001220703126,
        27.240020751953126,
        27.260040283203126,
        27.279998779296876,
        27.300018310546876,
        27.320037841796876,
        27.339996337890626,
        27.360015869140626,
        27.380035400390626,
        27.399993896484376,
        27.420013427734376,
        27.440032958984376,
        27.459991455078126,
        27.480010986328126,
        27.500030517578126,
        27.519989013671876,
        27.540008544921876,
        27.560028076171876,
        27.579986572265626,
        27.600006103515626,
        27.620025634765626,
        27.639984130859376,
        27.660003662109376,
        27.680023193359376,
        27.699981689453126,
        27.720001220703126,
        27.740020751953126,
        27.760040283203126,
        27.779998779296876,
        27.800018310546876,
        27.820037841796876,
        27.839996337890626,
        27.860015869140626,
        27.880035400390626,
        27.899993896484376,
        27.920013427734376,
        27.940032958984376,
        27.959991455078126,
        27.980010986328126,
        28.000030517578126,
        28.019989013671876,
        28.040008544921876,
        28.060028076171876,
        28.079986572265626,
        28.100006103515626,
        28.120025634765626,
        28.139984130859376,
        28.160003662109376,
        28.180023193359376,
        28.199981689453126,
        28.220001220703126,
        28.240020751953126,
        28.260040283203126,
        28.279998779296876,
        28.300018310546876,
        28.320037841796876,
        28.339996337890626,
        28.360015869140626,
        28.380035400390626,
        28.399993896484376,
        28.420013427734376,
        28.440032958984376,
        28.459991455078126,
        28.480010986328126,
        28.500030517578126,
        28.519989013671876,
        28.540008544921876,
        28.560028076171876,
        28.579986572265626,
        28.600006103515626,
        28.620025634765626,
        28.639984130859376,
        28.660003662109376,
        28.680023193359376,
        28.699981689453126,
        28.720001220703126,
        28.740020751953126,
        28.760040283203126,
        28.779998779296876,
        28.800018310546876,
        28.820037841796876,
        28.839996337890626,
        28.860015869140626,
        28.880035400390626,
        28.899993896484376,
        28.920013427734376,
        28.940032958984376,
        28.959991455078126,
        28.980010986328126,
        29.000030517578126,
        29.019989013671876,
        29.040008544921876,
        29.060028076171876,
        29.079986572265626,
        29.100006103515626,
        29.120025634765626,
        29.139984130859376,
        29.160003662109376,
        29.180023193359376,
        29.199981689453126,
        29.220001220703126,
        29.240020751953126,
        29.260040283203126,
        29.279998779296876,
        29.300018310546876,
        29.320037841796876,
        29.339996337890626,
        29.360015869140626,
        29.380035400390626,
        29.399993896484376,
        29.420013427734376,
        29.440032958984376,
        29.459991455078126,
        29.480010986328126,
        29.500030517578126,
        29.519989013671876,
        29.540008544921876,
        29.560028076171876,
        29.579986572265626,
        29.600006103515626,
        29.620025634765626,
        29.639984130859376,
        29.660003662109376,
        29.680023193359376,
        29.699981689453126,
        29.720001220703126,
        29.740020751953126,
        29.760040283203126,
        29.779998779296876,
        29.800018310546876,
        29.820037841796876,
        29.839996337890626,
        29.860015869140626,
        29.880035400390626,
        29.899993896484376,
        29.920013427734376,
        29.940032958984376,
        29.959991455078126,
        29.980010986328126,
        30.000030517578126,
        30.019989013671876,
        30.040008544921876,
        30.060028076171876,
        30.079986572265626,
        30.100006103515626,
        30.120025634765626,
        30.139984130859376,
        30.160003662109376,
        30.180023193359376,
        30.199981689453126,
        30.220001220703126,
        30.240020751953126,
        30.260040283203126,
        30.279998779296876,
        30.300018310546876,
        30.320037841796876,
        30.339996337890626,
        30.360015869140626,
        30.380035400390626,
        30.399993896484376,
        30.420013427734376,
        30.440032958984376,
        30.459991455078126,
        30.480010986328126,
        30.500030517578126,
        30.519989013671876,
        30.540008544921876,
        30.560028076171876,
        30.579986572265626,
        30.600006103515626,
        30.620025634765626,
        30.639984130859376,
        30.660003662109376,
        30.680023193359376,
        30.699981689453126,
        30.720001220703126,
        30.740020751953126,
        30.760040283203126,
        30.779998779296876,
        30.800018310546876,
        30.820037841796876,
        30.839996337890626,
        30.860015869140626,
        30.880035400390626,
        30.899993896484376,
        30.920013427734376,
        30.940032958984376,
        30.959991455078126,
        30.980010986328126,
        31.000030517578126,
        31.019989013671876,
        31.040008544921876,
        31.060028076171876,
        31.079986572265626,
        31.100006103515626,
        31.120025634765626,
        31.139984130859376,
        31.160003662109376,
        31.180023193359376,
        31.199981689453126,
        31.220001220703126,
        31.240020751953126,
        31.260040283203126,
        31.279998779296876,
        31.300018310546876,
        31.320037841796876,
        31.339996337890626,
        31.360015869140626,
        31.380035400390626,
        31.399993896484376,
        31.420013427734376,
        31.440032958984376,
        31.459991455078126,
        31.480010986328126,
        31.500030517578126,
        31.519989013671876,
        31.540008544921876,
        31.560028076171876,
        31.579986572265626,
        31.600006103515626,
        31.620025634765626,
        31.639984130859376,
        31.660003662109376,
        31.680023193359376,
        31.699981689453126,
        31.720001220703126,
        31.740020751953126,
        31.760040283203126,
        31.779998779296876,
        31.800018310546876,
        31.820037841796876,
        31.839996337890626,
        31.860015869140626,
        31.880035400390626,
        31.899993896484376,
        31.920013427734376,
        31.940032958984376,
        31.959991455078126,
        31.980010986328126,
        32.000030517578128,
        32.019989013671878,
        32.040008544921878,
        32.060028076171878,
        32.079986572265628,
        32.100006103515628,
        32.120025634765628,
        32.139984130859378,
        32.160003662109378,
        32.180023193359378,
        32.199981689453128,
        32.220001220703128,
        32.240020751953128,
        32.260040283203128,
        32.279998779296878,
        32.300018310546878,
        32.320037841796878,
        32.339996337890628,
        32.360015869140628,
        32.380035400390628,
        32.399993896484378,
        32.420013427734378,
        32.440032958984378,
        32.459991455078128,
        32.480010986328128,
        32.500030517578128,
        32.519989013671878,
        32.540008544921878,
        32.560028076171878,
        32.579986572265628,
        32.600006103515628,
        32.620025634765628,
        32.639984130859378,
        32.660003662109378,
        32.680023193359378,
        32.699981689453128,
        32.720001220703128,
        32.740020751953128,
        32.760040283203128,
        32.779998779296878,
        32.800018310546878,
        32.820037841796878,
        32.839996337890628,
        32.860015869140628,
        32.880035400390628,
        32.899993896484378,
        32.920013427734378,
        32.940032958984378,
        32.959991455078128,
        32.980010986328128,
        33.000030517578128,
        33.019989013671878,
        33.040008544921878,
        33.060028076171878,
        33.079986572265628,
        33.100006103515628,
        33.120025634765628,
        33.139984130859378,
        33.160003662109378,
        33.180023193359378,
        33.199981689453128,
        33.220001220703128,
        33.240020751953128,
        33.260040283203128,
        33.279998779296878,
        33.300018310546878,
        33.320037841796878,
        33.339996337890628,
        33.360015869140628,
        33.380035400390628,
        33.399993896484378,
        33.420013427734378,
        33.440032958984378,
        33.459991455078128,
        33.480010986328128,
        33.500030517578128,
        33.519989013671878,
        33.540008544921878,
        33.560028076171878,
        33.579986572265628,
        33.600006103515628,
        33.620025634765628,
        33.639984130859378,
        33.660003662109378,
        33.680023193359378,
        33.699981689453128,
        33.720001220703128,
        33.740020751953128,
        33.760040283203128,
        33.779998779296878,
        33.800018310546878,
        33.820037841796878,
        33.839996337890628,
        33.860015869140628,
        33.880035400390628,
        33.899993896484378,
        33.920013427734378,
        33.940032958984378,
        33.959991455078128,
        33.980010986328128,
        34.000030517578128,
        34.019989013671878,
        34.040008544921878,
        34.060028076171878,
        34.079986572265628,
        34.100006103515628,
        34.120025634765628,
        34.139984130859378,
        34.160003662109378,
        34.180023193359378,
        34.199981689453128,
        34.220001220703128,
        34.240020751953128,
        34.260040283203128,
        34.279998779296878,
        34.300018310546878,
        34.320037841796878,
        34.339996337890628,
        34.360015869140628,
        34.380035400390628,
        34.399993896484378,
        34.420013427734378,
        34.440032958984378,
        34.459991455078128,
        34.480010986328128,
        34.500030517578128,
        34.519989013671878,
        34.540008544921878,
        34.560028076171878,
        34.579986572265628,
        34.600006103515628,
        34.620025634765628,
        34.639984130859378,
        34.660003662109378,
        34.680023193359378,
        34.699981689453128,
        34.720001220703128,
        34.740020751953128,
        34.760040283203128,
        34.779998779296878,
        34.800018310546878,
        34.820037841796878,
        34.839996337890628,
        34.860015869140628,
        34.880035400390628,
        34.899993896484378,
        34.920013427734378,
        34.940032958984378,
        34.959991455078128,
        34.980010986328128,
        35.000030517578128,
        35.019989013671878,
        35.040008544921878,
        35.060028076171878,
        35.079986572265628,
        35.100006103515628,
        35.120025634765628,
        35.139984130859378,
        35.160003662109378,
        35.180023193359378,
        35.199981689453128,
        35.220001220703128,
        35.240020751953128,
        35.260040283203128,
        35.279998779296878,
        35.300018310546878,
        35.320037841796878,
        35.339996337890628,
        35.360015869140628,
        35.380035400390628,
        35.399993896484378,
        35.420013427734378,
        35.440032958984378,
        35.459991455078128,
        35.480010986328128,
        35.500030517578128,
        35.519989013671878,
        35.540008544921878,
        35.560028076171878,
        35.579986572265628,
        35.600006103515628,
        35.620025634765628,
        35.639984130859378,
        35.660003662109378,
        35.680023193359378,
        35.699981689453128,
        35.720001220703128,
        35.740020751953128,
        35.760040283203128,
        35.779998779296878,
        35.800018310546878,
        35.820037841796878,
        35.839996337890628,
        35.860015869140628,
        35.880035400390628,
        35.899993896484378,
        35.920013427734378,
        35.940032958984378,
        35.959991455078128,
        35.980010986328128,
        36.000030517578128,
        36.019989013671878,
        36.040008544921878,
        36.060028076171878,
        36.079986572265628,
        36.100006103515628,
        36.120025634765628,
        36.139984130859378,
        36.160003662109378,
        36.180023193359378,
        36.199981689453128,
        36.220001220703128,
        36.240020751953128,
        36.260040283203128,
        36.279998779296878,
        36.300018310546878,
        36.320037841796878,
        36.339996337890628,
        36.360015869140628,
        36.380035400390628,
        36.399993896484378,
        36.420013427734378,
        36.440032958984378,
        36.459991455078128,
        36.480010986328128,
        36.500030517578128,
        36.519989013671878,
        36.540008544921878,
        36.560028076171878,
        36.579986572265628,
        36.600006103515628,
        36.620025634765628,
        36.639984130859378,
        36.660003662109378,
        36.680023193359378,
        36.699981689453128,
        36.720001220703128,
        36.740020751953128,
        36.760040283203128,
        36.779998779296878,
        36.800018310546878,
        36.820037841796878,
        36.839996337890628,
        36.860015869140628,
        36.880035400390628,
        36.899993896484378,
        36.920013427734378,
        36.940032958984378,
        36.959991455078128,
        36.980010986328128,
        37.000030517578128,
        37.019989013671878,
        37.040008544921878,
        37.060028076171878,
        37.079986572265628,
        37.100006103515628,
        37.120025634765628,
        37.139984130859378,
        37.160003662109378,
        37.180023193359378,
        37.199981689453128,
        37.220001220703128,
        37.240020751953128,
        37.260040283203128,
        37.279998779296878,
        37.300018310546878,
        37.320037841796878,
        37.339996337890628,
        37.360015869140628,
        37.380035400390628,
        37.399993896484378,
        37.420013427734378,
        37.440032958984378,
        37.459991455078128,
        37.480010986328128,
        37.500030517578128,
        37.519989013671878,
        37.540008544921878,
        37.560028076171878,
        37.579986572265628,
        37.600006103515628,
        37.620025634765628,
        37.639984130859378,
        37.660003662109378,
        37.680023193359378,
        37.699981689453128,
        37.720001220703128,
        37.740020751953128,
        37.760040283203128,
        37.779998779296878,
        37.800018310546878,
        37.820037841796878,
        37.839996337890628,
        37.860015869140628,
        37.880035400390628,
        37.899993896484378,
        37.920013427734378,
        37.940032958984378,
        37.959991455078128,
        37.980010986328128,
        38.000030517578128,
        38.019989013671878,
        38.040008544921878,
        38.060028076171878,
        38.079986572265628,
        38.100006103515628,
        38.120025634765628,
        38.139984130859378,
        38.160003662109378,
        38.180023193359378,
        38.199981689453128,
        38.220001220703128,
        38.240020751953128,
        38.260040283203128,
        38.279998779296878,
        38.300018310546878,
        38.320037841796878,
        38.339996337890628,
        38.360015869140628,
        38.380035400390628,
        38.399993896484378,
        38.420013427734378,
        38.440032958984378,
        38.459991455078128,
        38.480010986328128,
        38.500030517578128,
        38.519989013671878,
        38.540008544921878,
        38.560028076171878,
        38.579986572265628,
        38.600006103515628,
        38.620025634765628,
        38.639984130859378,
        38.660003662109378,
        38.680023193359378,
        38.699981689453128,
        38.720001220703128,
        38.740020751953128,
        38.760040283203128,
        38.779998779296878,
        38.800018310546878,
        38.820037841796878,
        38.839996337890628,
        38.860015869140628,
        38.880035400390628,
        38.899993896484378,
        38.920013427734378,
        38.940032958984378,
        38.959991455078128,
        38.980010986328128,
        39.000030517578128,
        39.019989013671878,
        39.040008544921878,
        39.060028076171878,
        39.079986572265628,
        39.100006103515628,
        39.120025634765628,
        39.139984130859378,
        39.160003662109378,
        39.180023193359378,
        39.199981689453128,
        39.220001220703128,
        39.240020751953128,
        39.260040283203128,
        39.279998779296878,
        39.300018310546878,
        39.320037841796878,
        39.339996337890628,
        39.360015869140628,
        39.380035400390628,
        39.399993896484378,
        39.420013427734378,
        39.440032958984378,
        39.459991455078128,
        39.480010986328128,
        39.500030517578128,
        39.519989013671878,
        39.540008544921878,
        39.560028076171878,
        39.579986572265628,
        39.600006103515628,
        39.620025634765628,
        39.639984130859378,
        39.660003662109378,
        39.680023193359378,
        39.699981689453128,
        39.720001220703128,
        39.740020751953128,
        39.760040283203128,
        39.779998779296878,
        39.800018310546878,
        39.820037841796878,
        39.839996337890628,
        39.860015869140628,
        39.880035400390628,
        39.899993896484378,
        39.920013427734378,
        39.940032958984378,
        39.959991455078128,
        39.980010986328128,
        40.000030517578128,
        40.019989013671878,
        40.040008544921878,
        40.060028076171878,
        40.079986572265628,
        40.100006103515628,
        40.120025634765628,
        40.139984130859378,
        40.160003662109378,
        40.180023193359378,
        40.199981689453128,
        40.220001220703128,
        40.240020751953128,
        40.260040283203128,
        40.279998779296878,
        40.300018310546878,
        40.320037841796878,
        40.339996337890628,
        40.360015869140628,
        40.380035400390628,
        40.399993896484378,
        40.420013427734378,
        40.440032958984378,
        40.459991455078128,
        40.480010986328128,
        40.500030517578128,
        40.519989013671878,
        40.540008544921878,
        40.560028076171878,
        40.579986572265628,
        40.600006103515628,
        40.620025634765628,
        40.639984130859378,
        40.660003662109378,
        40.680023193359378,
        40.699981689453128,
        40.720001220703128,
        40.740020751953128,
        40.760040283203128,
        40.779998779296878,
        40.800018310546878,
        40.820037841796878,
        40.839996337890628,
        40.860015869140628,
        40.880035400390628,
        40.899993896484378,
        40.920013427734378,
        40.940032958984378,
        40.959991455078128,
        40.980010986328128,
        41.000030517578128,
        41.019989013671878,
        41.040008544921878,
        41.060028076171878,
        41.079986572265628,
        41.100006103515628,
        41.120025634765628,
        41.139984130859378,
        41.160003662109378,
        41.180023193359378,
        41.199981689453128,
        41.220001220703128,
        41.240020751953128,
        41.260040283203128,
        41.279998779296878,
        41.300018310546878,
        41.320037841796878,
        41.339996337890628,
        41.360015869140628,
        41.380035400390628,
        41.399993896484378,
        41.420013427734378,
        41.440032958984378,
        41.459991455078128,
        41.480010986328128,
        41.500030517578128,
        41.519989013671878,
        41.540008544921878,
        41.560028076171878,
        41.579986572265628,
        41.600006103515628,
        41.620025634765628,
        41.639984130859378,
        41.660003662109378,
        41.680023193359378,
        41.699981689453128,
        41.720001220703128,
        41.740020751953128,
        41.760040283203128,
        41.779998779296878,
        41.800018310546878,
        41.820037841796878,
        41.839996337890628,
        41.860015869140628,
        41.880035400390628,
        41.899993896484378,
        41.920013427734378,
        41.940032958984378,
        41.959991455078128,
        41.980010986328128,
        42.000030517578128,
        42.019989013671878,
        42.040008544921878,
        42.060028076171878,
        42.079986572265628,
        42.100006103515628,
        42.120025634765628,
        42.139984130859378,
        42.160003662109378,
        42.180023193359378,
        42.199981689453128,
        42.220001220703128,
        42.240020751953128,
        42.260040283203128,
        42.279998779296878,
        42.300018310546878,
        42.320037841796878,
        42.339996337890628,
        42.360015869140628,
        42.380035400390628,
        42.399993896484378,
        42.420013427734378,
        42.440032958984378,
        42.459991455078128,
        42.480010986328128,
        42.500030517578128,
        42.519989013671878,
        42.540008544921878,
        42.560028076171878,
        42.579986572265628,
        42.600006103515628,
        42.620025634765628,
        42.639984130859378,
        42.660003662109378,
        42.680023193359378,
        42.699981689453128,
        42.720001220703128,
        42.740020751953128,
        42.760040283203128,
        42.779998779296878,
        42.800018310546878,
        42.820037841796878,
        42.839996337890628,
        42.860015869140628,
        42.880035400390628,
        42.899993896484378,
        42.920013427734378,
        42.940032958984378,
        42.959991455078128,
        42.980010986328128,
        43.000030517578128,
        43.019989013671878,
        43.040008544921878,
        43.060028076171878,
        43.079986572265628,
        43.100006103515628,
        43.120025634765628,
        43.139984130859378,
        43.160003662109378,
        43.180023193359378,
        43.199981689453128,
        43.220001220703128,
        43.240020751953128,
        43.260040283203128,
        43.279998779296878,
        43.300018310546878,
        43.320037841796878,
        43.339996337890628,
        43.360015869140628,
        43.380035400390628,
        43.399993896484378,
        43.420013427734378,
        43.440032958984378,
        43.459991455078128,
        43.480010986328128,
        43.500030517578128,
        43.519989013671878,
        43.540008544921878,
        43.560028076171878,
        43.579986572265628,
        43.600006103515628,
        43.620025634765628,
        43.639984130859378,
        43.660003662109378,
        43.680023193359378,
        43.699981689453128,
        43.720001220703128,
        43.740020751953128,
        43.760040283203128,
        43.779998779296878,
        43.800018310546878,
        43.820037841796878,
        43.839996337890628,
        43.860015869140628,
        43.880035400390628,
        43.899993896484378,
        43.920013427734378,
        43.940032958984378,
        43.959991455078128,
        43.980010986328128,
        44.000030517578128,
        44.019989013671878,
        44.040008544921878,
        44.060028076171878,
        44.079986572265628,
        44.100006103515628,
        44.120025634765628,
        44.139984130859378,
        44.160003662109378,
        44.180023193359378,
        44.199981689453128,
        44.220001220703128,
        44.240020751953128,
        44.260040283203128,
        44.279998779296878,
        44.300018310546878,
        44.320037841796878,
        44.339996337890628,
        44.360015869140628,
        44.380035400390628,
        44.399993896484378,
        44.420013427734378,
        44.440032958984378,
        44.459991455078128,
        44.480010986328128,
        44.500030517578128,
        44.519989013671878,
        44.540008544921878,
        44.560028076171878,
        44.579986572265628,
        44.600006103515628,
        44.620025634765628,
        44.639984130859378,
        44.660003662109378,
        44.680023193359378,
        44.699981689453128,
        44.720001220703128,
        44.740020751953128,
        44.760040283203128,
        44.779998779296878,
        44.800018310546878,
        44.820037841796878,
        44.839996337890628,
        44.860015869140628,
        44.880035400390628,
        44.899993896484378,
        44.920013427734378,
        44.940032958984378,
        44.959991455078128,
        44.980010986328128,
        45.000030517578128,
        45.019989013671878,
        45.040008544921878,
        45.060028076171878,
        45.079986572265628,
        45.100006103515628,
        45.120025634765628,
        45.139984130859378,
        45.160003662109378,
        45.180023193359378,
        45.199981689453128,
        45.220001220703128,
        45.240020751953128,
        45.260040283203128,
        45.279998779296878,
        45.300018310546878,
        45.320037841796878,
        45.339996337890628,
        45.360015869140628,
        45.380035400390628,
        45.399993896484378,
        45.420013427734378,
        45.440032958984378,
        45.459991455078128,
        45.480010986328128,
        45.500030517578128,
        45.519989013671878,
        45.540008544921878,
        45.560028076171878,
        45.579986572265628,
        45.600006103515628,
        45.620025634765628,
        45.639984130859378,
        45.660003662109378,
        45.680023193359378,
        45.699981689453128,
        45.720001220703128,
        45.740020751953128,
        45.760040283203128,
        45.779998779296878,
        45.800018310546878,
        45.820037841796878,
        45.839996337890628,
        45.860015869140628,
        45.880035400390628,
        45.899993896484378,
        45.920013427734378,
        45.940032958984378,
        45.959991455078128,
        45.980010986328128,
        46.000030517578128,
        46.019989013671878,
        46.040008544921878,
        46.060028076171878,
        46.079986572265628,
        46.100006103515628,
        46.120025634765628,
        46.139984130859378,
        46.160003662109378,
        46.180023193359378,
        46.199981689453128,
        46.220001220703128,
        46.240020751953128,
        46.260040283203128,
        46.279998779296878,
        46.300018310546878,
        46.320037841796878,
        46.339996337890628,
        46.360015869140628,
        46.380035400390628,
        46.399993896484378,
        46.420013427734378,
        46.440032958984378,
        46.459991455078128,
        46.480010986328128,
        46.500030517578128,
        46.519989013671878,
        46.540008544921878,
        46.560028076171878,
        46.579986572265628,
        46.600006103515628,
        46.620025634765628,
        46.639984130859378,
        46.660003662109378,
        46.680023193359378,
        46.699981689453128,
        46.720001220703128,
        46.740020751953128,
        46.760040283203128,
        46.779998779296878,
        46.800018310546878,
        46.820037841796878,
        46.839996337890628,
        46.860015869140628,
        46.880035400390628,
        46.899993896484378,
        46.920013427734378,
        46.940032958984378,
        46.959991455078128,
        46.980010986328128,
        47.000030517578128,
        47.019989013671878,
        47.040008544921878,
        47.060028076171878,
        47.079986572265628,
        47.100006103515628,
        47.120025634765628,
        47.139984130859378,
        47.160003662109378,
        47.180023193359378,
        47.199981689453128,
        47.220001220703128,
        47.240020751953128,
        47.260040283203128,
        47.279998779296878,
        47.300018310546878,
        47.320037841796878,
        47.339996337890628,
        47.360015869140628,
        47.380035400390628,
        47.399993896484378,
        47.420013427734378,
        47.440032958984378,
        47.459991455078128,
        47.480010986328128,
        47.500030517578128,
        47.519989013671878,
        47.540008544921878,
        47.560028076171878,
        47.579986572265628,
        47.600006103515628,
        47.620025634765628,
        47.639984130859378,
        47.660003662109378,
        47.680023193359378,
        47.699981689453128,
        47.720001220703128,
        47.740020751953128,
        47.760040283203128,
        47.779998779296878,
        47.800018310546878,
        47.820037841796878,
        47.839996337890628,
        47.860015869140628,
        47.880035400390628,
        47.899993896484378,
        47.920013427734378,
        47.940032958984378,
        47.959991455078128,
        47.980010986328128,
        48.000030517578128,
        48.019989013671878,
        48.040008544921878,
        48.060028076171878,
        48.079986572265628,
        48.100006103515628,
        48.120025634765628,
        48.139984130859378,
        48.160003662109378,
        48.180023193359378,
        48.199981689453128,
        48.220001220703128,
        48.240020751953128,
        48.260040283203128,
        48.279998779296878,
        48.300018310546878,
        48.320037841796878,
        48.339996337890628,
        48.360015869140628,
        48.380035400390628,
        48.399993896484378,
        48.420013427734378,
        48.440032958984378,
        48.459991455078128,
        48.480010986328128,
        48.500030517578128,
        48.519989013671878,
        48.540008544921878,
        48.560028076171878,
        48.579986572265628,
        48.600006103515628,
        48.620025634765628,
        48.639984130859378,
        48.660003662109378,
        48.680023193359378,
        48.699981689453128,
        48.720001220703128,
        48.740020751953128,
        48.760040283203128,
        48.779998779296878,
        48.800018310546878,
        48.820037841796878,
        48.839996337890628,
        48.860015869140628,
        48.880035400390628,
        48.899993896484378,
        48.920013427734378,
        48.940032958984378,
        48.959991455078128,
        48.980010986328128,
        49.000030517578128,
        49.019989013671878,
        49.040008544921878,
        49.060028076171878,
        49.079986572265628,
        49.100006103515628,
        49.120025634765628,
        49.139984130859378,
        49.160003662109378,
        49.180023193359378,
        49.199981689453128,
        49.220001220703128,
        49.240020751953128,
        49.260040283203128,
        49.279998779296878,
        49.300018310546878,
        49.320037841796878,
        49.339996337890628,
        49.360015869140628,
        49.380035400390628,
        49.399993896484378,
        49.420013427734378,
        49.440032958984378,
        49.459991455078128,
        49.480010986328128,
        49.500030517578128,
        49.519989013671878,
        49.540008544921878,
        49.560028076171878,
        49.579986572265628,
        49.600006103515628,
        49.620025634765628,
        49.639984130859378,
        49.660003662109378,
        49.680023193359378,
        49.699981689453128,
        49.720001220703128,
        49.740020751953128,
        49.760040283203128,
        49.779998779296878,
        49.800018310546878,
        49.820037841796878,
        49.839996337890628,
        49.860015869140628,
        49.880035400390628,
        49.899993896484378,
        49.920013427734378,
        49.940032958984378,
        49.959991455078128,
        49.980010986328128,
        50.000030517578128,
        50.019989013671878,
        50.040008544921878,
        50.060028076171878,
        50.079986572265628,
        50.100006103515628,
        50.120025634765628,
        50.139984130859378,
        50.160003662109378,
        50.180023193359378,
        50.199981689453128,
        50.220001220703128,
        50.240020751953128,
        50.260040283203128,
        50.279998779296878,
        50.300018310546878,
        50.320037841796878,
        50.339996337890628,
        50.360015869140628,
        50.380035400390628,
        50.399993896484378,
        50.420013427734378,
        50.440032958984378,
        50.459991455078128,
        50.480010986328128,
        50.500030517578128,
        50.519989013671878,
        50.540008544921878,
        50.560028076171878,
        50.579986572265628,
        50.600006103515628,
        50.620025634765628,
        50.639984130859378,
        50.660003662109378,
        50.680023193359378,
        50.699981689453128,
        50.720001220703128,
        50.740020751953128,
        50.760040283203128,
        50.779998779296878,
        50.800018310546878,
        50.820037841796878,
        50.839996337890628,
        50.860015869140628,
        50.880035400390628,
        50.899993896484378,
        50.920013427734378,
        50.940032958984378,
        50.959991455078128,
        50.980010986328128,
        51.000030517578128,
        51.019989013671878,
        51.040008544921878,
        51.060028076171878,
        51.079986572265628,
        51.100006103515628,
        51.120025634765628,
        51.139984130859378,
        51.160003662109378,
        51.180023193359378,
        51.199981689453128,
        51.220001220703128,
        51.240020751953128,
        51.260040283203128,
        51.279998779296878,
        51.300018310546878,
        51.320037841796878,
        51.339996337890628,
        51.360015869140628,
        51.380035400390628,
        51.399993896484378,
        51.420013427734378,
        51.440032958984378,
        51.459991455078128,
        51.480010986328128,
        51.500030517578128,
        51.519989013671878,
        51.540008544921878,
        51.560028076171878,
        51.579986572265628,
        51.600006103515628,
        51.620025634765628,
        51.639984130859378,
        51.660003662109378,
        51.680023193359378,
        51.699981689453128,
        51.720001220703128,
        51.740020751953128,
        51.760040283203128,
        51.779998779296878,
        51.800018310546878,
        51.820037841796878,
        51.839996337890628,
        51.860015869140628,
        51.880035400390628,
        51.899993896484378,
        51.920013427734378,
        51.940032958984378,
        51.959991455078128,
        51.980010986328128,
        52.000030517578128,
        52.019989013671878,
        52.040008544921878,
        52.060028076171878,
        52.079986572265628,
        52.100006103515628,
        52.120025634765628,
        52.139984130859378,
        52.160003662109378,
        52.180023193359378,
        52.199981689453128,
        52.220001220703128,
        52.240020751953128,
        52.260040283203128,
        52.279998779296878,
        52.300018310546878,
        52.320037841796878,
        52.339996337890628,
        52.360015869140628,
        52.380035400390628,
        52.399993896484378,
        52.420013427734378,
        52.440032958984378,
        52.459991455078128,
        52.480010986328128,
        52.500030517578128,
        52.519989013671878,
        52.540008544921878,
        52.560028076171878,
        52.579986572265628,
        52.600006103515628,
        52.620025634765628,
        52.639984130859378,
        52.660003662109378,
        52.680023193359378,
        52.699981689453128,
        52.720001220703128,
        52.740020751953128,
        52.760040283203128,
        52.779998779296878,
        52.800018310546878,
        52.820037841796878,
        52.839996337890628,
        52.860015869140628,
        52.880035400390628,
        52.899993896484378,
        52.920013427734378,
        52.940032958984378,
        52.959991455078128,
        52.980010986328128,
        53.000030517578128,
        53.019989013671878,
        53.040008544921878,
        53.060028076171878,
        53.079986572265628,
        53.100006103515628,
        53.120025634765628,
        53.139984130859378,
        53.160003662109378,
        53.180023193359378,
        53.199981689453128,
        53.220001220703128,
        53.240020751953128,
        53.260040283203128,
        53.279998779296878,
        53.300018310546878,
        53.320037841796878,
        53.339996337890628,
        53.360015869140628,
        53.380035400390628,
        53.399993896484378,
        53.420013427734378,
        53.440032958984378,
        53.459991455078128,
        53.480010986328128,
        53.500030517578128,
        53.519989013671878,
        53.540008544921878,
        53.560028076171878,
        53.579986572265628,
        53.600006103515628,
        53.620025634765628,
        53.639984130859378,
        53.660003662109378,
        53.680023193359378,
        53.699981689453128,
        53.720001220703128,
        53.740020751953128,
        53.760040283203128,
        53.779998779296878,
        53.800018310546878,
        53.820037841796878,
        53.839996337890628,
        53.860015869140628,
        53.880035400390628,
        53.899993896484378,
        53.920013427734378,
        53.940032958984378,
        53.959991455078128,
        53.980010986328128,
        54.000030517578128,
        54.019989013671878,
        54.040008544921878,
        54.060028076171878,
        54.079986572265628,
        54.100006103515628,
        54.120025634765628,
        54.139984130859378,
        54.160003662109378,
        54.180023193359378,
        54.199981689453128,
        54.220001220703128,
        54.240020751953128,
        54.260040283203128,
        54.279998779296878,
        54.300018310546878,
        54.320037841796878,
        54.339996337890628,
        54.360015869140628,
        54.380035400390628,
        54.399993896484378,
        54.420013427734378,
        54.440032958984378,
        54.459991455078128,
        54.480010986328128,
        54.500030517578128,
        54.519989013671878,
        54.540008544921878,
        54.560028076171878,
        54.579986572265628,
        54.600006103515628,
        54.620025634765628,
        54.639984130859378,
        54.660003662109378,
        54.680023193359378,
        54.699981689453128,
        54.720001220703128,
        54.740020751953128,
        54.760040283203128,
        54.779998779296878,
        54.800018310546878,
        54.820037841796878,
        54.839996337890628,
        54.860015869140628,
        54.880035400390628,
        54.899993896484378,
        54.920013427734378,
        54.940032958984378,
        54.959991455078128,
        54.980010986328128,
        55.000030517578128,
        55.019989013671878,
        55.040008544921878,
        55.060028076171878,
        55.079986572265628,
        55.100006103515628,
        55.120025634765628,
        55.139984130859378,
        55.160003662109378,
        55.180023193359378,
        55.199981689453128,
        55.220001220703128,
        55.240020751953128,
        55.260040283203128,
        55.279998779296878,
        55.300018310546878,
        55.320037841796878,
        55.339996337890628,
        55.360015869140628,
        55.380035400390628,
        55.399993896484378,
        55.420013427734378,
        55.440032958984378,
        55.459991455078128,
        55.480010986328128,
        55.500030517578128,
        55.519989013671878,
        55.540008544921878,
        55.560028076171878,
        55.579986572265628,
        55.600006103515628,
        55.620025634765628,
        55.639984130859378,
        55.660003662109378,
        55.680023193359378,
        55.699981689453128,
        55.720001220703128,
        55.740020751953128,
        55.760040283203128,
        55.779998779296878,
        55.800018310546878,
        55.820037841796878,
        55.839996337890628,
        55.860015869140628,
        55.880035400390628,
        55.899993896484378,
        55.920013427734378,
        55.940032958984378,
        55.959991455078128,
        55.980010986328128,
        56.000030517578128,
        56.019989013671878,
        56.040008544921878,
        56.060028076171878,
        56.079986572265628,
        56.100006103515628,
        56.120025634765628,
        56.139984130859378,
        56.160003662109378,
        56.180023193359378,
        56.199981689453128,
        56.220001220703128,
        56.240020751953128,
        56.260040283203128,
        56.279998779296878,
        56.300018310546878,
        56.320037841796878,
        56.339996337890628,
        56.360015869140628,
        56.380035400390628,
        56.399993896484378,
        56.420013427734378,
        56.440032958984378,
        56.459991455078128,
        56.480010986328128,
        56.500030517578128,
        56.519989013671878,
        56.540008544921878,
        56.560028076171878,
        56.579986572265628,
        56.600006103515628,
        56.620025634765628,
        56.639984130859378,
        56.660003662109378,
        56.680023193359378,
        56.699981689453128,
        56.720001220703128,
        56.740020751953128,
        56.760040283203128,
        56.779998779296878,
        56.800018310546878,
        56.820037841796878,
        56.839996337890628,
        56.860015869140628,
        56.880035400390628,
        56.899993896484378,
        56.920013427734378,
        56.940032958984378,
        56.959991455078128,
        56.980010986328128,
        57.000030517578128,
        57.019989013671878,
        57.040008544921878,
        57.060028076171878,
        57.079986572265628,
        57.100006103515628,
        57.120025634765628,
        57.139984130859378,
        57.160003662109378,
        57.180023193359378,
        57.199981689453128,
        57.220001220703128,
        57.240020751953128,
        57.260040283203128,
        57.279998779296878,
        57.300018310546878,
        57.320037841796878,
        57.339996337890628,
        57.360015869140628,
        57.380035400390628,
        57.399993896484378,
        57.420013427734378,
        57.440032958984378,
        57.459991455078128,
        57.480010986328128,
        57.500030517578128,
        57.519989013671878,
        57.540008544921878,
        57.560028076171878,
        57.579986572265628,
        57.600006103515628,
        57.620025634765628,
        57.639984130859378,
        57.660003662109378,
        57.680023193359378,
        57.699981689453128,
        57.720001220703128,
        57.740020751953128,
        57.760040283203128,
        57.779998779296878,
        57.800018310546878,
        57.820037841796878,
        57.839996337890628,
        57.860015869140628,
        57.880035400390628,
        57.899993896484378,
        57.920013427734378,
        57.940032958984378,
        57.959991455078128,
        57.980010986328128,
        58.000030517578128,
        58.019989013671878,
        58.040008544921878,
        58.060028076171878,
        58.079986572265628,
        58.100006103515628,
        58.120025634765628,
        58.139984130859378,
        58.160003662109378,
        58.180023193359378,
        58.199981689453128,
        58.220001220703128,
        58.240020751953128,
        58.260040283203128,
        58.279998779296878,
        58.300018310546878,
        58.320037841796878,
        58.339996337890628,
        58.360015869140628,
        58.380035400390628,
        58.399993896484378,
        58.420013427734378,
        58.440032958984378,
        58.459991455078128,
        58.480010986328128,
        58.500030517578128,
        58.519989013671878,
        58.540008544921878,
        58.560028076171878,
        58.579986572265628,
        58.600006103515628,
        58.620025634765628,
        58.639984130859378,
        58.660003662109378,
        58.680023193359378,
        58.699981689453128,
        58.720001220703128,
        58.740020751953128,
        58.760040283203128,
        58.779998779296878,
        58.800018310546878,
        58.820037841796878,
        58.839996337890628,
        58.860015869140628,
        58.880035400390628,
        58.899993896484378,
        58.920013427734378,
        58.940032958984378,
        58.959991455078128,
        58.980010986328128,
        59.000030517578128,
        59.019989013671878,
        59.040008544921878,
        59.060028076171878,
        59.079986572265628,
        59.100006103515628,
        59.120025634765628,
        59.139984130859378,
        59.160003662109378,
        59.180023193359378,
        59.199981689453128,
        59.220001220703128,
        59.240020751953128,
        59.260040283203128,
        59.279998779296878,
        59.300018310546878,
        59.320037841796878,
        59.339996337890628,
        59.360015869140628,
        59.380035400390628,
        59.399993896484378,
        59.420013427734378,
        59.440032958984378,
        59.459991455078128,
        59.480010986328128,
        59.500030517578128,
        59.519989013671878,
        59.540008544921878,
        59.560028076171878,
        59.579986572265628,
        59.600006103515628,
        59.620025634765628,
        59.639984130859378,
        59.660003662109378,
        59.680023193359378,
        59.699981689453128,
        59.720001220703128,
        59.740020751953128,
        59.760040283203128,
        59.779998779296878,
        59.800018310546878,
        59.820037841796878,
        59.839996337890628,
        59.860015869140628,
        59.880035400390628,
        59.899993896484378,
        59.920013427734378,
        59.940032958984378,
        59.959991455078128,
        59.980010986328128
    ],
    "rightHandPositions": [
        "(0.317960, 1.294033, 0.055554)",
        "(0.318062, 1.294188, 0.055452)",
        "(0.318147, 1.294296, 0.055344)",
        "(0.318298, 1.294423, 0.055218)",
        "(0.318448, 1.294521, 0.055086)",
        "(0.318499, 1.294543, 0.055041)",
        "(0.318608, 1.294600, 0.054907)",
        "(0.318764, 1.294626, 0.054700)",
        "(0.318864, 1.294638, 0.054607)",
        "(0.318918, 1.294613, 0.054543)",
        "(0.318950, 1.294608, 0.054530)",
        "(0.319105, 1.294651, 0.054567)",
        "(0.319309, 1.294796, 0.054679)",
        "(0.319561, 1.295088, 0.054847)",
        "(0.319708, 1.295384, 0.054952)",
        "(0.319731, 1.295495, 0.055000)",
        "(0.319712, 1.295635, 0.055028)",
        "(0.319563, 1.295921, 0.054943)",
        "(0.319106, 1.296307, 0.054357)",
        "(0.318693, 1.296761, 0.053659)",
        "(0.318463, 1.297070, 0.053256)",
        "(0.317696, 1.297868, 0.052234)",
        "(0.316652, 1.298864, 0.050737)",
        "(0.315441, 1.300181, 0.049209)",
        "(0.314025, 1.301751, 0.047803)",
        "(0.313251, 1.302476, 0.047081)",
        "(0.311555, 1.303871, 0.045764)",
        "(0.309519, 1.304926, 0.044698)",
        "(0.307399, 1.305532, 0.043566)",
        "(0.305259, 1.305729, 0.042463)",
        "(0.304261, 1.305761, 0.042054)",
        "(0.302213, 1.305655, 0.041465)",
        "(0.300207, 1.305243, 0.041077)",
        "(0.298271, 1.304464, 0.040748)",
        "(0.296469, 1.303648, 0.040533)",
        "(0.295668, 1.303319, 0.040498)",
        "(0.294406, 1.302912, 0.040581)",
        "(0.293417, 1.302763, 0.040662)",
        "(0.292775, 1.302859, 0.040790)",
        "(0.291854, 1.303385, 0.041122)",
        "(0.291538, 1.303758, 0.041331)",
        "(0.290600, 1.305086, 0.041952)",
        "(0.289909, 1.306525, 0.042378)",
        "(0.289002, 1.308084, 0.042726)",
        "(0.288099, 1.309914, 0.043121)",
        "(0.287578, 1.310861, 0.043372)",
        "(0.286370, 1.312817, 0.043938)",
        "(0.285138, 1.314855, 0.044445)",
        "(0.283766, 1.316936, 0.044939)",
        "(0.282104, 1.319193, 0.045543)",
        "(0.281353, 1.320350, 0.045816)",
        "(0.279958, 1.322636, 0.046200)",
        "(0.278507, 1.324858, 0.046349)",
        "(0.277067, 1.327023, 0.046340)",
        "(0.275604, 1.329152, 0.046290)",
        "(0.274889, 1.330178, 0.046234)",
        "(0.273495, 1.332006, 0.046023)",
        "(0.271967, 1.333505, 0.045685)",
        "(0.270312, 1.334791, 0.045371)",
        "(0.268565, 1.335791, 0.044992)",
        "(0.267742, 1.336309, 0.044849)",
        "(0.266433, 1.337468, 0.044749)",
        "(0.265328, 1.338714, 0.044703)",
        "(0.263881, 1.339855, 0.044436)",
        "(0.262159, 1.341050, 0.044170)",
        "(0.261306, 1.341698, 0.044107)",
        "(0.259543, 1.343052, 0.043979)",
        "(0.257760, 1.344359, 0.043704)",
        "(0.256214, 1.345809, 0.043423)",
        "(0.254647, 1.347416, 0.043160)",
        "(0.253860, 1.348285, 0.043014)",
        "(0.252414, 1.350210, 0.042692)",
        "(0.250946, 1.352333, 0.042317)",
        "(0.249381, 1.354699, 0.041874)",
        "(0.247744, 1.357322, 0.041353)",
        "(0.246866, 1.358743, 0.041064)",
        "(0.245018, 1.361915, 0.040449)",
        "(0.243097, 1.365443, 0.039814)",
        "(0.240851, 1.369457, 0.039133)",
        "(0.238521, 1.373792, 0.038497)",
        "(0.237392, 1.376096, 0.038184)",
        "(0.235169, 1.381020, 0.037628)",
        "(0.232869, 1.386227, 0.037139)",
        "(0.230343, 1.391647, 0.036688)",
        "(0.227731, 1.397212, 0.036239)",
        "(0.226454, 1.400123, 0.036042)",
        "(0.223999, 1.405995, 0.035693)",
        "(0.221676, 1.412019, 0.035344)",
        "(0.219653, 1.418225, 0.035169)",
        "(0.217793, 1.424425, 0.035146)",
        "(0.216887, 1.427473, 0.035196)",
        "(0.215039, 1.433395, 0.035335)",
        "(0.213527, 1.439018, 0.035646)",
        "(0.212111, 1.444220, 0.035946)",
        "(0.210757, 1.449029, 0.036221)",
        "(0.210142, 1.451262, 0.036355)",
        "(0.208893, 1.455269, 0.036636)",
        "(0.207664, 1.458783, 0.036894)",
        "(0.206555, 1.461821, 0.037252)",
        "(0.205587, 1.464583, 0.037708)",
        "(0.205132, 1.465832, 0.037941)",
        "(0.204223, 1.468293, 0.038500)",
        "(0.203378, 1.470687, 0.039255)",
        "(0.202547, 1.473049, 0.040148)",
        "(0.201720, 1.475425, 0.041117)",
        "(0.201302, 1.476587, 0.041624)",
        "(0.200467, 1.478963, 0.042711)",
        "(0.199581, 1.481410, 0.043908)",
        "(0.198648, 1.483843, 0.045100)",
        "(0.197666, 1.486277, 0.046315)",
        "(0.197157, 1.487510, 0.046940)",
        "(0.196105, 1.490014, 0.048226)",
        "(0.195058, 1.492590, 0.049621)",
        "(0.194202, 1.495338, 0.051205)",
        "(0.193399, 1.498160, 0.052890)",
        "(0.193030, 1.499596, 0.053800)",
        "(0.192339, 1.502529, 0.055814)",
        "(0.191735, 1.505553, 0.058062)",
        "(0.191166, 1.508647, 0.060478)",
        "(0.190569, 1.511760, 0.062981)",
        "(0.190249, 1.513312, 0.064244)",
        "(0.189648, 1.516401, 0.066848)",
        "(0.189048, 1.519406, 0.069508)",
        "(0.188668, 1.522399, 0.072298)",
        "(0.188267, 1.525270, 0.075088)",
        "(0.188058, 1.526670, 0.076478)",
        "(0.187656, 1.529398, 0.079285)",
        "(0.187209, 1.531965, 0.082127)",
        "(0.186734, 1.534424, 0.085038)",
        "(0.186238, 1.536717, 0.088044)",
        "(0.186028, 1.537838, 0.089599)",
        "(0.185638, 1.539916, 0.092847)",
        "(0.185165, 1.541787, 0.096236)",
        "(0.184639, 1.543486, 0.099797)",
        "(0.184111, 1.545036, 0.103608)",
        "(0.183880, 1.545755, 0.105605)",
        "(0.183385, 1.547072, 0.109716)",
        "(0.182857, 1.548157, 0.114013)",
        "(0.182369, 1.549084, 0.118492)",
        "(0.181905, 1.549860, 0.123067)",
        "(0.181640, 1.550202, 0.125429)",
        "(0.181122, 1.550718, 0.130237)",
        "(0.180569, 1.550903, 0.135172)",
        "(0.179896, 1.550808, 0.140358)",
        "(0.179155, 1.550456, 0.145792)",
        "(0.178751, 1.550181, 0.148620)",
        "(0.177943, 1.549361, 0.154333)",
        "(0.177187, 1.548252, 0.160135)",
        "(0.176466, 1.546924, 0.166067)",
        "(0.175840, 1.545463, 0.172074)",
        "(0.175582, 1.544670, 0.175058)",
        "(0.175044, 1.542994, 0.180938)",
        "(0.174716, 1.541264, 0.186616)",
        "(0.174626, 1.539479, 0.191977)",
        "(0.174471, 1.537629, 0.197099)",
        "(0.174433, 1.536678, 0.199586)",
        "(0.174393, 1.534727, 0.204359)",
        "(0.174392, 1.532697, 0.208983)",
        "(0.174457, 1.530532, 0.213412)",
        "(0.174678, 1.528180, 0.217659)",
        "(0.174791, 1.526892, 0.219735)",
        "(0.175064, 1.524098, 0.223780)",
        "(0.175204, 1.520943, 0.227714)",
        "(0.175266, 1.517494, 0.231570)",
        "(0.175314, 1.513815, 0.235329)",
        "(0.175347, 1.511872, 0.237152)",
        "(0.175532, 1.507731, 0.240635)",
        "(0.175893, 1.503193, 0.243844)",
        "(0.176231, 1.498289, 0.246844)",
        "(0.176704, 1.492984, 0.249596)",
        "(0.177011, 1.490160, 0.250838)",
        "(0.177773, 1.484130, 0.252930)",
        "(0.178398, 1.477569, 0.254439)",
        "(0.178830, 1.470568, 0.255436)",
        "(0.179031, 1.463219, 0.256094)",
        "(0.179104, 1.459448, 0.256315)",
        "(0.179360, 1.451680, 0.256459)",
        "(0.179911, 1.443827, 0.256393)",
        "(0.180489, 1.436042, 0.256131)",
        "(0.181105, 1.428354, 0.255579)",
        "(0.181446, 1.424547, 0.255240)",
        "(0.182064, 1.417020, 0.254424)",
        "(0.182577, 1.409551, 0.253504)",
        "(0.183232, 1.402239, 0.252406)",
        "(0.183855, 1.395061, 0.251193)",
        "(0.184038, 1.391492, 0.250606)",
        "(0.184326, 1.384590, 0.249591)",
        "(0.184845, 1.378088, 0.248823)",
        "(0.185509, 1.371793, 0.248132)",
        "(0.186087, 1.365634, 0.247439)",
        "(0.186377, 1.362592, 0.247134)",
        "(0.187062, 1.356667, 0.246639)",
        "(0.187809, 1.350881, 0.246262)",
        "(0.188699, 1.345228, 0.245698)",
        "(0.189776, 1.339671, 0.244649)",
        "(0.190351, 1.336883, 0.243897)",
        "(0.191504, 1.331211, 0.242123)",
        "(0.192503, 1.325436, 0.240182)",
        "(0.193465, 1.319589, 0.238100)",
        "(0.194462, 1.313667, 0.235609)",
        "(0.194838, 1.310612, 0.234086)",
        "(0.195477, 1.304301, 0.230547)",
        "(0.196096, 1.297921, 0.226775)",
        "(0.196853, 1.291720, 0.222778)",
        "(0.197732, 1.285660, 0.218317)",
        "(0.198212, 1.282700, 0.215864)",
        "(0.199196, 1.276953, 0.210625)",
        "(0.200217, 1.271424, 0.204921)",
        "(0.201272, 1.266073, 0.198793)",
        "(0.202237, 1.260789, 0.192488)",
        "(0.202713, 1.258199, 0.189319)",
        "(0.203543, 1.253075, 0.182948)",
        "(0.204223, 1.248168, 0.176348)",
        "(0.204797, 1.243523, 0.169752)",
        "(0.205403, 1.239357, 0.163320)",
        "(0.205674, 1.237407, 0.160163)",
        "(0.206114, 1.233905, 0.153936)",
        "(0.206587, 1.230921, 0.147744)",
        "(0.206962, 1.228548, 0.141701)",
        "(0.207291, 1.226678, 0.135838)",
        "(0.207451, 1.225920, 0.132980)",
        "(0.207622, 1.224896, 0.127413)",
        "(0.207645, 1.224360, 0.122079)",
        "(0.207565, 1.224507, 0.117031)",
        "(0.207401, 1.225006, 0.112109)",
        "(0.207320, 1.225446, 0.109715)",
        "(0.207131, 1.226642, 0.105066)",
        "(0.206894, 1.228325, 0.100615)",
        "(0.206605, 1.230377, 0.096344)",
        "(0.206307, 1.232686, 0.092251)",
        "(0.206139, 1.233916, 0.090245)",
        "(0.205868, 1.236590, 0.086306)",
        "(0.205565, 1.239437, 0.082505)",
        "(0.205258, 1.242445, 0.078895)",
        "(0.204803, 1.245494, 0.075371)",
        "(0.204617, 1.247058, 0.073648)",
        "(0.204287, 1.250335, 0.070265)",
        "(0.204033, 1.253748, 0.067011)",
        "(0.203907, 1.257255, 0.063905)",
        "(0.203826, 1.260847, 0.060912)",
        "(0.203758, 1.262654, 0.059489)",
        "(0.203630, 1.266323, 0.056736)",
        "(0.203584, 1.270076, 0.054251)",
        "(0.203552, 1.273860, 0.051962)",
        "(0.203428, 1.277537, 0.049827)",
        "(0.203368, 1.279368, 0.048843)",
        "(0.203144, 1.282965, 0.047044)",
        "(0.202660, 1.286394, 0.045439)",
        "(0.202121, 1.289783, 0.043958)",
        "(0.201494, 1.293132, 0.042610)",
        "(0.201149, 1.294808, 0.041951)",
        "(0.200461, 1.298218, 0.040746)",
        "(0.199661, 1.301647, 0.039605)",
        "(0.198963, 1.305233, 0.038524)",
        "(0.198218, 1.308980, 0.037476)",
        "(0.197844, 1.310914, 0.036940)",
        "(0.197105, 1.314804, 0.035842)",
        "(0.196342, 1.318818, 0.034744)",
        "(0.195522, 1.322985, 0.033671)",
        "(0.194566, 1.327256, 0.032538)",
        "(0.194058, 1.329448, 0.031946)",
        "(0.193039, 1.333949, 0.030747)",
        "(0.191815, 1.338719, 0.029484)",
        "(0.190467, 1.343538, 0.028191)",
        "(0.189029, 1.348423, 0.026882)",
        "(0.188238, 1.350925, 0.026215)",
        "(0.186543, 1.356019, 0.024809)",
        "(0.185201, 1.361410, 0.023454)",
        "(0.183666, 1.367039, 0.022152)",
        "(0.181611, 1.372777, 0.020651)",
        "(0.180639, 1.375737, 0.019916)",
        "(0.179105, 1.381995, 0.018874)",
        "(0.177136, 1.388525, 0.017860)",
        "(0.174731, 1.395060, 0.016805)",
        "(0.172662, 1.401825, 0.016049)",
        "(0.171798, 1.405242, 0.015729)",
        "(0.169888, 1.411979, 0.014971)",
        "(0.167952, 1.418653, 0.014114)",
        "(0.166500, 1.425358, 0.013591)",
        "(0.164766, 1.431906, 0.012957)",
        "(0.163751, 1.435085, 0.012628)",
        "(0.161664, 1.441330, 0.012052)",
        "(0.159968, 1.447497, 0.011706)",
        "(0.158342, 1.453528, 0.011476)",
        "(0.156578, 1.459381, 0.011198)",
        "(0.155655, 1.462261, 0.011076)",
        "(0.154091, 1.467984, 0.011046)",
        "(0.152578, 1.473565, 0.011104)",
        "(0.151064, 1.478940, 0.011178)",
        "(0.149593, 1.484203, 0.011504)",
        "(0.148827, 1.486775, 0.011711)",
        "(0.147339, 1.491767, 0.012232)",
        "(0.146053, 1.496547, 0.012951)",
        "(0.144944, 1.501126, 0.013706)",
        "(0.143931, 1.505446, 0.014488)",
        "(0.143467, 1.507531, 0.014901)",
        "(0.142715, 1.511479, 0.015825)",
        "(0.142124, 1.515259, 0.016871)",
        "(0.141621, 1.518817, 0.018047)",
        "(0.141123, 1.522115, 0.019250)",
        "(0.140893, 1.523668, 0.019896)",
        "(0.140528, 1.526736, 0.021351)",
        "(0.140221, 1.529594, 0.022969)",
        "(0.139973, 1.532343, 0.024771)",
        "(0.139640, 1.535010, 0.026746)",
        "(0.139453, 1.536313, 0.027780)",
        "(0.139151, 1.538829, 0.029966)",
        "(0.138940, 1.541202, 0.032307)",
        "(0.138853, 1.543371, 0.034806)",
        "(0.138734, 1.545354, 0.037505)",
        "(0.138687, 1.546256, 0.038901)",
        "(0.138575, 1.547945, 0.041865)",
        "(0.138587, 1.549461, 0.045031)",
        "(0.138512, 1.550690, 0.048366)",
        "(0.138498, 1.551691, 0.052103)",
        "(0.138555, 1.552134, 0.054144)",
        "(0.138547, 1.552882, 0.058472)",
        "(0.138519, 1.553313, 0.063113)",
        "(0.138381, 1.553458, 0.067996)",
        "(0.138275, 1.553297, 0.073191)",
        "(0.138185, 1.553110, 0.075914)",
        "(0.138011, 1.552623, 0.081515)",
        "(0.137840, 1.551932, 0.087322)",
        "(0.137598, 1.551010, 0.093130)",
        "(0.137434, 1.549901, 0.099043)",
        "(0.137515, 1.549305, 0.102028)",
        "(0.137743, 1.547934, 0.108135)",
        "(0.138016, 1.546455, 0.114353)",
        "(0.138466, 1.544826, 0.120674)",
        "(0.139063, 1.542982, 0.127003)",
        "(0.139453, 1.541941, 0.130153)",
        "(0.140314, 1.539783, 0.136481)",
        "(0.141262, 1.537485, 0.142721)",
        "(0.142394, 1.534935, 0.148659)",
        "(0.143947, 1.531836, 0.154805)",
        "(0.144732, 1.530168, 0.157804)",
        "(0.146272, 1.526747, 0.163754)",
        "(0.147883, 1.523128, 0.169533)",
        "(0.149673, 1.519318, 0.174967)",
        "(0.151538, 1.515300, 0.180071)",
        "(0.152440, 1.513216, 0.182539)",
        "(0.154181, 1.508949, 0.187293)",
        "(0.155896, 1.504611, 0.191619)",
        "(0.157469, 1.500198, 0.195607)",
        "(0.158964, 1.495716, 0.199263)",
        "(0.159647, 1.493463, 0.200997)",
        "(0.161004, 1.488988, 0.204254)",
        "(0.162163, 1.484514, 0.207368)",
        "(0.163107, 1.479996, 0.210418)",
        "(0.164139, 1.475445, 0.213361)",
        "(0.164725, 1.473147, 0.214798)",
        "(0.165877, 1.468490, 0.217546)",
        "(0.166949, 1.463795, 0.220087)",
        "(0.167849, 1.459062, 0.222629)",
        "(0.168764, 1.454245, 0.225087)",
        "(0.169297, 1.451807, 0.226267)",
        "(0.170440, 1.446818, 0.228536)",
        "(0.171457, 1.441657, 0.230782)",
        "(0.172370, 1.436440, 0.233079)",
        "(0.173168, 1.431063, 0.235333)",
        "(0.173483, 1.428295, 0.236421)",
        "(0.174313, 1.422694, 0.238599)",
        "(0.175325, 1.417045, 0.240800)",
        "(0.176488, 1.411313, 0.243003)",
        "(0.177812, 1.405504, 0.245068)",
        "(0.178587, 1.402546, 0.246002)",
        "(0.180276, 1.396484, 0.247740)",
        "(0.182190, 1.390230, 0.249222)",
        "(0.184021, 1.383906, 0.250453)",
        "(0.185772, 1.377376, 0.251292)",
        "(0.186666, 1.374061, 0.251593)",
        "(0.188622, 1.367377, 0.251797)",
        "(0.190756, 1.360588, 0.251420)",
        "(0.192976, 1.353740, 0.250411)",
        "(0.195162, 1.346788, 0.248660)",
        "(0.196214, 1.343239, 0.247498)",
        "(0.198280, 1.336027, 0.244968)",
        "(0.200294, 1.328726, 0.241967)",
        "(0.202126, 1.321363, 0.238614)",
        "(0.203817, 1.313866, 0.234834)",
        "(0.204680, 1.310126, 0.232771)",
        "(0.206367, 1.302784, 0.228567)",
        "(0.207802, 1.295651, 0.224244)",
        "(0.209104, 1.288745, 0.219849)",
        "(0.210345, 1.282133, 0.215263)",
        "(0.210904, 1.278962, 0.212866)",
        "(0.211985, 1.272876, 0.207981)",
        "(0.213009, 1.267319, 0.202887)",
        "(0.214009, 1.262160, 0.197671)",
        "(0.215015, 1.257506, 0.192278)",
        "(0.215457, 1.255347, 0.189579)",
        "(0.216275, 1.251346, 0.184202)",
        "(0.216988, 1.247759, 0.178776)",
        "(0.217593, 1.244546, 0.173253)",
        "(0.218069, 1.241566, 0.167807)",
        "(0.218238, 1.240359, 0.165142)",
        "(0.218509, 1.238124, 0.159865)",
        "(0.218607, 1.236259, 0.154578)",
        "(0.218631, 1.234761, 0.149197)",
        "(0.218593, 1.233712, 0.143711)",
        "(0.218533, 1.233359, 0.140996)",
        "(0.218351, 1.232894, 0.135639)",
        "(0.218088, 1.232738, 0.130339)",
        "(0.217821, 1.232894, 0.125008)",
        "(0.217658, 1.233313, 0.119590)",
        "(0.217515, 1.233537, 0.116895)",
        "(0.217205, 1.234173, 0.111656)",
        "(0.216793, 1.235038, 0.106673)",
        "(0.216292, 1.236105, 0.101794)",
        "(0.215820, 1.237389, 0.096978)",
        "(0.215584, 1.238080, 0.094585)",
        "(0.215144, 1.239610, 0.089835)",
        "(0.214676, 1.241270, 0.085186)",
        "(0.214145, 1.243082, 0.080723)",
        "(0.213531, 1.245028, 0.076449)",
        "(0.213185, 1.246035, 0.074376)",
        "(0.212469, 1.248179, 0.070401)",
        "(0.211675, 1.250440, 0.066705)",
        "(0.210831, 1.252864, 0.063273)",
        "(0.209909, 1.255384, 0.059984)",
        "(0.209381, 1.256667, 0.058356)",
        "(0.208290, 1.259408, 0.055188)",
        "(0.207175, 1.262308, 0.052137)",
        "(0.206001, 1.265277, 0.049197)",
        "(0.204914, 1.268363, 0.046531)",
        "(0.204364, 1.269952, 0.045313)",
        "(0.203212, 1.273300, 0.043188)",
        "(0.202132, 1.276843, 0.041408)",
        "(0.201032, 1.280540, 0.039863)",
        "(0.199787, 1.284246, 0.038404)",
        "(0.199140, 1.286124, 0.037706)",
        "(0.197954, 1.290056, 0.036472)",
        "(0.196541, 1.294122, 0.035316)",
        "(0.194949, 1.298282, 0.034246)",
        "(0.193309, 1.302672, 0.033277)",
        "(0.192616, 1.305076, 0.032919)",
        "(0.191145, 1.310056, 0.032305)",
        "(0.189544, 1.315413, 0.031606)",
        "(0.188110, 1.321259, 0.030893)",
        "(0.186696, 1.327459, 0.030252)",
        "(0.185893, 1.330666, 0.029909)",
        "(0.184243, 1.337507, 0.029266)",
        "(0.182557, 1.344975, 0.028588)",
        "(0.181190, 1.352906, 0.027764)",
        "(0.180193, 1.361380, 0.026871)",
        "(0.179757, 1.365794, 0.026363)",
        "(0.178714, 1.374735, 0.025312)",
        "(0.177557, 1.384012, 0.024168)",
        "(0.177185, 1.393557, 0.023327)",
        "(0.177011, 1.403248, 0.022635)",
        "(0.176819, 1.408038, 0.022254)",
        "(0.176155, 1.417533, 0.021458)",
        "(0.175467, 1.427030, 0.020909)",
        "(0.175111, 1.436531, 0.020751)",
        "(0.175072, 1.445880, 0.020854)",
        "(0.175012, 1.450447, 0.020979)",
        "(0.174789, 1.459402, 0.021290)",
        "(0.174251, 1.467926, 0.021710)",
        "(0.173759, 1.476131, 0.022342)",
        "(0.173566, 1.483974, 0.023257)",
        "(0.173575, 1.487709, 0.023841)",
        "(0.173385, 1.494769, 0.025023)",
        "(0.172770, 1.501208, 0.026214)",
        "(0.172348, 1.507263, 0.027773)",
        "(0.172196, 1.512938, 0.029650)",
        "(0.172145, 1.515533, 0.030636)",
        "(0.171977, 1.520388, 0.032764)",
        "(0.171756, 1.524893, 0.035279)",
        "(0.171581, 1.528979, 0.038072)",
        "(0.171406, 1.532637, 0.041131)",
        "(0.171257, 1.534307, 0.042818)",
        "(0.170928, 1.537442, 0.046394)",
        "(0.170534, 1.540205, 0.050262)",
        "(0.170025, 1.542642, 0.054406)",
        "(0.169449, 1.544702, 0.058830)",
        "(0.169232, 1.545594, 0.061128)",
        "(0.168815, 1.547184, 0.065814)",
        "(0.168330, 1.548393, 0.070594)",
        "(0.167814, 1.549436, 0.075543)",
        "(0.167313, 1.550233, 0.080667)",
        "(0.167100, 1.550528, 0.083288)",
        "(0.166644, 1.550976, 0.088593)",
        "(0.166172, 1.551143, 0.093884)",
        "(0.165781, 1.551107, 0.099164)",
        "(0.165538, 1.550768, 0.104470)",
        "(0.165467, 1.550464, 0.107097)",
        "(0.165289, 1.549610, 0.112351)",
        "(0.164982, 1.548447, 0.117707)",
        "(0.164514, 1.546971, 0.123133)",
        "(0.164093, 1.545184, 0.128636)",
        "(0.163923, 1.544163, 0.131379)",
        "(0.163563, 1.541735, 0.136856)",
        "(0.163255, 1.538921, 0.142398)",
        "(0.162843, 1.535793, 0.148024)",
        "(0.162468, 1.532412, 0.153542)",
        "(0.162366, 1.530596, 0.156226)",
        "(0.162372, 1.526784, 0.161466)",
        "(0.162534, 1.522553, 0.166520)",
        "(0.162838, 1.517929, 0.171427)",
        "(0.163130, 1.512965, 0.176260)",
        "(0.163214, 1.510373, 0.178595)",
        "(0.163443, 1.505070, 0.183062)",
        "(0.163858, 1.499600, 0.187075)",
        "(0.164499, 1.493972, 0.190560)",
        "(0.165220, 1.488180, 0.193562)",
        "(0.165650, 1.485226, 0.194885)",
        "(0.166525, 1.479221, 0.197299)",
        "(0.167396, 1.473022, 0.199381)",
        "(0.168362, 1.466555, 0.201186)",
        "(0.169463, 1.459721, 0.202609)",
        "(0.170013, 1.456112, 0.203130)",
        "(0.170998, 1.448555, 0.203904)",
        "(0.172110, 1.440485, 0.204322)",
        "(0.173188, 1.431980, 0.204589)",
        "(0.174083, 1.423060, 0.204729)",
        "(0.174460, 1.418459, 0.204728)",
        "(0.175129, 1.409080, 0.204538)",
        "(0.176069, 1.399536, 0.204017)",
        "(0.177374, 1.389966, 0.203241)",
        "(0.178780, 1.380400, 0.202252)",
        "(0.179433, 1.375655, 0.201647)",
        "(0.180918, 1.366355, 0.200253)",
        "(0.182560, 1.357293, 0.198563)",
        "(0.184517, 1.348588, 0.196760)",
        "(0.186447, 1.340246, 0.194943)",
        "(0.187393, 1.336247, 0.194071)",
        "(0.189317, 1.328478, 0.192373)",
        "(0.191138, 1.321078, 0.190566)",
        "(0.192946, 1.314022, 0.188536)",
        "(0.194994, 1.307447, 0.186125)",
        "(0.195960, 1.304125, 0.184872)",
        "(0.197708, 1.297686, 0.182097)",
        "(0.199240, 1.291451, 0.179173)",
        "(0.200694, 1.285374, 0.175942)",
        "(0.202284, 1.279600, 0.172220)",
        "(0.203159, 1.276882, 0.170191)",
        "(0.204860, 1.271635, 0.166035)",
        "(0.206577, 1.266694, 0.161826)",
        "(0.208198, 1.261972, 0.157470)",
        "(0.209837, 1.257453, 0.152785)",
        "(0.210573, 1.255245, 0.150303)",
        "(0.212047, 1.250969, 0.145225)",
        "(0.213327, 1.246906, 0.139995)",
        "(0.214466, 1.243155, 0.134601)",
        "(0.215509, 1.239849, 0.129049)",
        "(0.216034, 1.238380, 0.126194)",
        "(0.216990, 1.235722, 0.120373)",
        "(0.217848, 1.233598, 0.114401)",
        "(0.218702, 1.232104, 0.108158)",
        "(0.219431, 1.231097, 0.101533)",
        "(0.219725, 1.230854, 0.098140)",
        "(0.220179, 1.230822, 0.091498)",
        "(0.220500, 1.231524, 0.085036)",
        "(0.220734, 1.232881, 0.078751)",
        "(0.220882, 1.234763, 0.072637)",
        "(0.220935, 1.235868, 0.069632)",
        "(0.220997, 1.238237, 0.063730)",
        "(0.221031, 1.240875, 0.058026)",
        "(0.220877, 1.243703, 0.052557)",
        "(0.220617, 1.246725, 0.047381)",
        "(0.220497, 1.248401, 0.044962)",
        "(0.220165, 1.252016, 0.040327)",
        "(0.219928, 1.256139, 0.035990)",
        "(0.219736, 1.260736, 0.032025)",
        "(0.219569, 1.265746, 0.028494)",
        "(0.219432, 1.268399, 0.026911)",
        "(0.218962, 1.273858, 0.024048)",
        "(0.218248, 1.279537, 0.021596)",
        "(0.217460, 1.285434, 0.019540)",
        "(0.216546, 1.291498, 0.017893)",
        "(0.216067, 1.294552, 0.017162)",
        "(0.215022, 1.300761, 0.015902)",
        "(0.213919, 1.307132, 0.014882)",
        "(0.212735, 1.313564, 0.013882)",
        "(0.211762, 1.320171, 0.012940)",
        "(0.211308, 1.323500, 0.012485)",
        "(0.210335, 1.330207, 0.011600)",
        "(0.209310, 1.337007, 0.010854)",
        "(0.208083, 1.343869, 0.010214)",
        "(0.206887, 1.350858, 0.009684)",
        "(0.206219, 1.354405, 0.009470)",
        "(0.204848, 1.361687, 0.009038)",
        "(0.203227, 1.369098, 0.008518)",
        "(0.201533, 1.376627, 0.008052)",
        "(0.199797, 1.384836, 0.007703)",
        "(0.198826, 1.388965, 0.007469)",
        "(0.196754, 1.397281, 0.006936)",
        "(0.194648, 1.405848, 0.006528)",
        "(0.192691, 1.414680, 0.006201)",
        "(0.190751, 1.423625, 0.005788)",
        "(0.189979, 1.428208, 0.005600)",
        "(0.188773, 1.437617, 0.005355)",
        "(0.187484, 1.447062, 0.004963)",
        "(0.186028, 1.456405, 0.004518)",
        "(0.185492, 1.465894, 0.004632)",
        "(0.185382, 1.470574, 0.004828)",
        "(0.184880, 1.479597, 0.005174)",
        "(0.184242, 1.488208, 0.005762)",
        "(0.183538, 1.496439, 0.006836)",
        "(0.183363, 1.504151, 0.008440)",
        "(0.183328, 1.507705, 0.009390)",
        "(0.183021, 1.514240, 0.011328)",
        "(0.182396, 1.519950, 0.013583)",
        "(0.181623, 1.524799, 0.016291)",
        "(0.180909, 1.529149, 0.019323)",
        "(0.180596, 1.530889, 0.021001)",
        "(0.180058, 1.533865, 0.024544)",
        "(0.179448, 1.536048, 0.028416)",
        "(0.178898, 1.537491, 0.032742)",
        "(0.178429, 1.538186, 0.037550)",
        "(0.178271, 1.538267, 0.040134)",
        "(0.177960, 1.537951, 0.045543)",
        "(0.177694, 1.536956, 0.051280)",
        "(0.177430, 1.535448, 0.057395)",
        "(0.176842, 1.533375, 0.063771)",
        "(0.176504, 1.532161, 0.067067)",
        "(0.175882, 1.529409, 0.073828)",
        "(0.175218, 1.526149, 0.080724)",
        "(0.174514, 1.522232, 0.087706)",
        "(0.173883, 1.517871, 0.094723)",
        "(0.173513, 1.515549, 0.098283)",
        "(0.172679, 1.510807, 0.105443)",
        "(0.172026, 1.506004, 0.112555)",
        "(0.171643, 1.501133, 0.119361)",
        "(0.171310, 1.496209, 0.125869)",
        "(0.171155, 1.493742, 0.129061)",
        "(0.170997, 1.488896, 0.135282)",
        "(0.171097, 1.484066, 0.141141)",
        "(0.171577, 1.479118, 0.146608)",
        "(0.172285, 1.474036, 0.151775)",
        "(0.172591, 1.471454, 0.154184)",
        "(0.172997, 1.466221, 0.158645)",
        "(0.173212, 1.460845, 0.162495)",
        "(0.173508, 1.455429, 0.165702)",
        "(0.173772, 1.449937, 0.168283)",
        "(0.173914, 1.447137, 0.169307)",
        "(0.174228, 1.441440, 0.171166)",
        "(0.174569, 1.435647, 0.172663)",
        "(0.175022, 1.429670, 0.173709)",
        "(0.175610, 1.423481, 0.174398)",
        "(0.175967, 1.420284, 0.174652)",
        "(0.176747, 1.413782, 0.175151)",
        "(0.177599, 1.407059, 0.175446)",
        "(0.178493, 1.400033, 0.175374)",
        "(0.179439, 1.392758, 0.175024)",
        "(0.179934, 1.389071, 0.174762)",
        "(0.180919, 1.381669, 0.174155)",
        "(0.181940, 1.374300, 0.173370)",
        "(0.183141, 1.367033, 0.172444)",
        "(0.184279, 1.359775, 0.171324)",
        "(0.184869, 1.356156, 0.170691)",
        "(0.185911, 1.348895, 0.169463)",
        "(0.187003, 1.341689, 0.168281)",
        "(0.188164, 1.334640, 0.167096)",
        "(0.189180, 1.327630, 0.165813)",
        "(0.189575, 1.324114, 0.165086)",
        "(0.190448, 1.317098, 0.163496)",
        "(0.191493, 1.310233, 0.161866)",
        "(0.192670, 1.303524, 0.160086)",
        "(0.193820, 1.296836, 0.158126)",
        "(0.194375, 1.293555, 0.157073)",
        "(0.195550, 1.287165, 0.154847)",
        "(0.196766, 1.280910, 0.152329)",
        "(0.198077, 1.274805, 0.149522)",
        "(0.199267, 1.268827, 0.146216)",
        "(0.199803, 1.265885, 0.144318)",
        "(0.201013, 1.260205, 0.140192)",
        "(0.202431, 1.254950, 0.135643)",
        "(0.203964, 1.250093, 0.130921)",
        "(0.205398, 1.245499, 0.126205)",
        "(0.206076, 1.243342, 0.123865)",
        "(0.207467, 1.239333, 0.119208)",
        "(0.208840, 1.235697, 0.114430)",
        "(0.210262, 1.232503, 0.109455)",
        "(0.211615, 1.229804, 0.104347)",
        "(0.212280, 1.228695, 0.101744)",
        "(0.213482, 1.227059, 0.096550)",
        "(0.214687, 1.226258, 0.091252)",
        "(0.215946, 1.226290, 0.085795)",
        "(0.217096, 1.227169, 0.080219)",
        "(0.217640, 1.227681, 0.077450)",
        "(0.218536, 1.229435, 0.071892)",
        "(0.219303, 1.231860, 0.066437)",
        "(0.219812, 1.234881, 0.061154)",
        "(0.220095, 1.238585, 0.056067)",
        "(0.220168, 1.240705, 0.053593)",
        "(0.220196, 1.245370, 0.048788)",
        "(0.219998, 1.250639, 0.044173)",
        "(0.219578, 1.256508, 0.039814)",
        "(0.219132, 1.262910, 0.035718)",
        "(0.218855, 1.266352, 0.033813)",
        "(0.218113, 1.273552, 0.030242)",
        "(0.217372, 1.281346, 0.027043)",
        "(0.216567, 1.289624, 0.024077)",
        "(0.215568, 1.298242, 0.021348)",
        "(0.214957, 1.302700, 0.020148)",
        "(0.213820, 1.311939, 0.017983)",
        "(0.212796, 1.321515, 0.016090)",
        "(0.211569, 1.331300, 0.014315)",
        "(0.210066, 1.341319, 0.012658)",
        "(0.209333, 1.346414, 0.011874)",
        "(0.208271, 1.356782, 0.010464)",
        "(0.207384, 1.367236, 0.009238)",
        "(0.206210, 1.377494, 0.007965)",
        "(0.204763, 1.387583, 0.006665)",
        "(0.204057, 1.392541, 0.006086)",
        "(0.203163, 1.402337, 0.005208)",
        "(0.202225, 1.411761, 0.004393)",
        "(0.200804, 1.420666, 0.003644)",
        "(0.199220, 1.429139, 0.003149)",
        "(0.198485, 1.433164, 0.003048)",
        "(0.197243, 1.440818, 0.002917)",
        "(0.195907, 1.447912, 0.002859)",
        "(0.194496, 1.454497, 0.002896)",
        "(0.193186, 1.460645, 0.003242)",
        "(0.192561, 1.463545, 0.003535)",
        "(0.191277, 1.469092, 0.004286)",
        "(0.189835, 1.474172, 0.005177)",
        "(0.188535, 1.478926, 0.006259)",
        "(0.187603, 1.483395, 0.007793)",
        "(0.187165, 1.485511, 0.008671)",
        "(0.186236, 1.489582, 0.010463)",
        "(0.185332, 1.493412, 0.012464)",
        "(0.184532, 1.496971, 0.014685)",
        "(0.183726, 1.500177, 0.017027)",
        "(0.183367, 1.501638, 0.018215)",
        "(0.182655, 1.504375, 0.020745)",
        "(0.181965, 1.506873, 0.023539)",
        "(0.181265, 1.509112, 0.026520)",
        "(0.180513, 1.511039, 0.029658)",
        "(0.180163, 1.511917, 0.031345)",
        "(0.179516, 1.513515, 0.034969)",
        "(0.178723, 1.514896, 0.038742)",
        "(0.177848, 1.516015, 0.042763)",
        "(0.176971, 1.516895, 0.047143)",
        "(0.176584, 1.517215, 0.049481)",
        "(0.175877, 1.517643, 0.054384)",
        "(0.175358, 1.517758, 0.059595)",
        "(0.174880, 1.517571, 0.064980)",
        "(0.174161, 1.517172, 0.070422)",
        "(0.173717, 1.516860, 0.073135)",
        "(0.172831, 1.516116, 0.078406)",
        "(0.171904, 1.515132, 0.083558)",
        "(0.170901, 1.513898, 0.088584)",
        "(0.169785, 1.512461, 0.093525)",
        "(0.169247, 1.511692, 0.095952)",
        "(0.168277, 1.510038, 0.100647)",
        "(0.167388, 1.508098, 0.105103)",
        "(0.166613, 1.505776, 0.109393)",
        "(0.165905, 1.503117, 0.113701)",
        "(0.165428, 1.501638, 0.115863)",
        "(0.164350, 1.498473, 0.120038)",
        "(0.163332, 1.495069, 0.123938)",
        "(0.162475, 1.491299, 0.127457)",
        "(0.161663, 1.487216, 0.130702)",
        "(0.161305, 1.485070, 0.132247)",
        "(0.160724, 1.480688, 0.135355)",
        "(0.160299, 1.476030, 0.138358)",
        "(0.159891, 1.470856, 0.141122)",
        "(0.159517, 1.465384, 0.143965)",
        "(0.159369, 1.462531, 0.145366)",
        "(0.159129, 1.456645, 0.148045)",
        "(0.158914, 1.450436, 0.150578)",
        "(0.158749, 1.443934, 0.152936)",
        "(0.158844, 1.437230, 0.155121)",
        "(0.158907, 1.433786, 0.156160)",
        "(0.159046, 1.426798, 0.158160)",
        "(0.159438, 1.419726, 0.160137)",
        "(0.159789, 1.412528, 0.162193)",
        "(0.160341, 1.405307, 0.164251)",
        "(0.160649, 1.401661, 0.165238)",
        "(0.161148, 1.394283, 0.167084)",
        "(0.161635, 1.386831, 0.168730)",
        "(0.162324, 1.379487, 0.170241)",
        "(0.163304, 1.372217, 0.171451)",
        "(0.163764, 1.368567, 0.171936)",
        "(0.164625, 1.361271, 0.172834)",
        "(0.165600, 1.354156, 0.173634)",
        "(0.166847, 1.347354, 0.174289)",
        "(0.168213, 1.340785, 0.174649)",
        "(0.168883, 1.337555, 0.174661)",
        "(0.170056, 1.331144, 0.174447)",
        "(0.171299, 1.325015, 0.174001)",
        "(0.172616, 1.319154, 0.173479)",
        "(0.173947, 1.313500, 0.172816)",
        "(0.174642, 1.310778, 0.172439)",
        "(0.176027, 1.305553, 0.171597)",
        "(0.177469, 1.300496, 0.170479)",
        "(0.178901, 1.295663, 0.168988)",
        "(0.180401, 1.291026, 0.167198)",
        "(0.181149, 1.288774, 0.166197)",
        "(0.182619, 1.284344, 0.163962)",
        "(0.184136, 1.280112, 0.161275)",
        "(0.185582, 1.276084, 0.158112)",
        "(0.186803, 1.272283, 0.154653)",
        "(0.187456, 1.270405, 0.152797)",
        "(0.188702, 1.266711, 0.148993)",
        "(0.189868, 1.263299, 0.144876)",
        "(0.190998, 1.260115, 0.140326)",
        "(0.192094, 1.257160, 0.135331)",
        "(0.192617, 1.255787, 0.132719)",
        "(0.193656, 1.253176, 0.127467)",
        "(0.194643, 1.250857, 0.122031)",
        "(0.195668, 1.248673, 0.116313)",
        "(0.196754, 1.246745, 0.110289)",
        "(0.197330, 1.245960, 0.107251)",
        "(0.198384, 1.244708, 0.101329)",
        "(0.199274, 1.244051, 0.095445)",
        "(0.200056, 1.243894, 0.089484)",
        "(0.200847, 1.244303, 0.083462)",
        "(0.201174, 1.244729, 0.080491)",
        "(0.201749, 1.245975, 0.074762)",
        "(0.202172, 1.247727, 0.069427)",
        "(0.202384, 1.249823, 0.064361)",
        "(0.202443, 1.252237, 0.059526)",
        "(0.202393, 1.253548, 0.057189)",
        "(0.202262, 1.256316, 0.052625)",
        "(0.202011, 1.259259, 0.048379)",
        "(0.201588, 1.262461, 0.044556)",
        "(0.200920, 1.265837, 0.041069)",
        "(0.200544, 1.267668, 0.039483)",
        "(0.199644, 1.271619, 0.036505)",
        "(0.198590, 1.275997, 0.033784)",
        "(0.197558, 1.280887, 0.031364)",
        "(0.196509, 1.286251, 0.029168)",
        "(0.195904, 1.289083, 0.028121)",
        "(0.194639, 1.295056, 0.026129)",
        "(0.193284, 1.301521, 0.024291)",
        "(0.191839, 1.308505, 0.022545)",
        "(0.190178, 1.315950, 0.020867)",
        "(0.189287, 1.319878, 0.020116)",
        "(0.187830, 1.328104, 0.018792)",
        "(0.186467, 1.336800, 0.017653)",
        "(0.185071, 1.345718, 0.016565)",
        "(0.183562, 1.354829, 0.015570)",
        "(0.182855, 1.359428, 0.015122)",
        "(0.181679, 1.368697, 0.014266)",
        "(0.180565, 1.377982, 0.013532)",
        "(0.179283, 1.387081, 0.012908)",
        "(0.177994, 1.396099, 0.012515)",
        "(0.177454, 1.400601, 0.012427)",
        "(0.176253, 1.409536, 0.012364)",
        "(0.174851, 1.418308, 0.012460)",
        "(0.173370, 1.427076, 0.012833)",
        "(0.172416, 1.435914, 0.013481)",
        "(0.171947, 1.440359, 0.013850)",
        "(0.170943, 1.449263, 0.014724)",
        "(0.169877, 1.458229, 0.015790)",
        "(0.168804, 1.467299, 0.017011)",
        "(0.167822, 1.476302, 0.018370)",
        "(0.167365, 1.480790, 0.019111)",
        "(0.166404, 1.489758, 0.020751)",
        "(0.165393, 1.498603, 0.022635)",
        "(0.164668, 1.507258, 0.024790)",
        "(0.164161, 1.515661, 0.027222)",
        "(0.164027, 1.519767, 0.028544)",
        "(0.163871, 1.527828, 0.031424)",
        "(0.163860, 1.535608, 0.034807)",
        "(0.163995, 1.543042, 0.038661)",
        "(0.164217, 1.549966, 0.042924)",
        "(0.164400, 1.553176, 0.045254)",
        "(0.164945, 1.559152, 0.050270)",
        "(0.165651, 1.564324, 0.055752)",
        "(0.166322, 1.568519, 0.061562)",
        "(0.166916, 1.571666, 0.067681)",
        "(0.167197, 1.572805, 0.070891)",
        "(0.167803, 1.574411, 0.077500)",
        "(0.168300, 1.575007, 0.084304)",
        "(0.168531, 1.574583, 0.091329)",
        "(0.168644, 1.573232, 0.098607)",
        "(0.168734, 1.572173, 0.102350)",
        "(0.168902, 1.569458, 0.109934)",
        "(0.168951, 1.565808, 0.117510)",
        "(0.168891, 1.561264, 0.125087)",
        "(0.168745, 1.556020, 0.132678)",
        "(0.168618, 1.553065, 0.136433)",
        "(0.168293, 1.546684, 0.143844)",
        "(0.168105, 1.539651, 0.151038)",
        "(0.168020, 1.532054, 0.157957)",
        "(0.167765, 1.524097, 0.164506)",
        "(0.167510, 1.519952, 0.167570)",
        "(0.166937, 1.511441, 0.173386)",
        "(0.166622, 1.502595, 0.178837)",
        "(0.166188, 1.493453, 0.183960)",
        "(0.165376, 1.484176, 0.188793)",
        "(0.164918, 1.479499, 0.191094)",
        "(0.164342, 1.470190, 0.195573)",
        "(0.164051, 1.460818, 0.199774)",
        "(0.164109, 1.451365, 0.203771)",
        "(0.164263, 1.441844, 0.207760)",
        "(0.164333, 1.437113, 0.209731)",
        "(0.164526, 1.427837, 0.213546)",
        "(0.164908, 1.418714, 0.217038)",
        "(0.165463, 1.409633, 0.220299)",
        "(0.166353, 1.400682, 0.223513)",
        "(0.166892, 1.396285, 0.225190)",
        "(0.168051, 1.387583, 0.228478)",
        "(0.169061, 1.378915, 0.231623)",
        "(0.170106, 1.370481, 0.234453)",
        "(0.171300, 1.362283, 0.236850)",
        "(0.171941, 1.358216, 0.237820)",
        "(0.173278, 1.350108, 0.239363)",
        "(0.174705, 1.342075, 0.240375)",
        "(0.176288, 1.334025, 0.240744)",
        "(0.178074, 1.325951, 0.240483)",
        "(0.178999, 1.321927, 0.240170)",
        "(0.180681, 1.313914, 0.239299)",
        "(0.182221, 1.305937, 0.237898)",
        "(0.183415, 1.297828, 0.236000)",
        "(0.184624, 1.289722, 0.233638)",
        "(0.185257, 1.285674, 0.232316)",
        "(0.186420, 1.277651, 0.229431)",
        "(0.187517, 1.269863, 0.226063)",
        "(0.188353, 1.262134, 0.222009)",
        "(0.189170, 1.254614, 0.217186)",
        "(0.189553, 1.250998, 0.214497)",
        "(0.190290, 1.244016, 0.208548)",
        "(0.191119, 1.237652, 0.201970)",
        "(0.191942, 1.232034, 0.195109)",
        "(0.192672, 1.227108, 0.188126)",
        "(0.192983, 1.224931, 0.184579)",
        "(0.193536, 1.220985, 0.177404)",
        "(0.193996, 1.217697, 0.170116)",
        "(0.194382, 1.214933, 0.162559)",
        "(0.194730, 1.212686, 0.154618)",
        "(0.194937, 1.211768, 0.150528)",
        "(0.195374, 1.210251, 0.142339)",
        "(0.195738, 1.209183, 0.134249)",
        "(0.195857, 1.208470, 0.126134)",
        "(0.195918, 1.208082, 0.118080)",
        "(0.195838, 1.208052, 0.114220)",
        "(0.195564, 1.208401, 0.106857)",
        "(0.195194, 1.209450, 0.099913)",
        "(0.194749, 1.211324, 0.093152)",
        "(0.194377, 1.214133, 0.086474)",
        "(0.194191, 1.215866, 0.083145)",
        "(0.193810, 1.219833, 0.076623)",
        "(0.193471, 1.224504, 0.070293)",
        "(0.193007, 1.229709, 0.064308)",
        "(0.192531, 1.235427, 0.058718)",
        "(0.192253, 1.238476, 0.056120)",
        "(0.191676, 1.244766, 0.051207)",
        "(0.191068, 1.251341, 0.046825)",
        "(0.190429, 1.258282, 0.043064)",
        "(0.189731, 1.265721, 0.039888)",
        "(0.189351, 1.269578, 0.038483)",
        "(0.188580, 1.277426, 0.035842)",
        "(0.187999, 1.285592, 0.033579)",
        "(0.187400, 1.293917, 0.031745)",
        "(0.186664, 1.302262, 0.030198)",
        "(0.186241, 1.306457, 0.029500)",
        "(0.185298, 1.314931, 0.028210)",
        "(0.184188, 1.323461, 0.027061)",
        "(0.183287, 1.332128, 0.026173)",
        "(0.182199, 1.340842, 0.025446)",
        "(0.181600, 1.345197, 0.025136)",
        "(0.180773, 1.354072, 0.024646)",
        "(0.180034, 1.362986, 0.024196)",
        "(0.179112, 1.371779, 0.023745)",
        "(0.177931, 1.380434, 0.023289)",
        "(0.177450, 1.384773, 0.023106)",
        "(0.176595, 1.393442, 0.022875)",
        "(0.175292, 1.401884, 0.022616)",
        "(0.173739, 1.410342, 0.022390)",
        "(0.172523, 1.418835, 0.022277)",
        "(0.171863, 1.423059, 0.022159)",
        "(0.170233, 1.431387, 0.021756)",
        "(0.168259, 1.439713, 0.021390)",
        "(0.166452, 1.448245, 0.021249)",
        "(0.165189, 1.456925, 0.021416)",
        "(0.164595, 1.461276, 0.021499)",
        "(0.163395, 1.469982, 0.021736)",
        "(0.162276, 1.478825, 0.022277)",
        "(0.161166, 1.487721, 0.023191)",
        "(0.160419, 1.496525, 0.024675)",
        "(0.160101, 1.500879, 0.025647)",
        "(0.159445, 1.509403, 0.027877)",
        "(0.158695, 1.517610, 0.030504)",
        "(0.158338, 1.525502, 0.033551)",
        "(0.158468, 1.533085, 0.037022)",
        "(0.158603, 1.536679, 0.038924)",
        "(0.158878, 1.543547, 0.042912)",
        "(0.159106, 1.549850, 0.047293)",
        "(0.159346, 1.555544, 0.052162)",
        "(0.159665, 1.560511, 0.057524)",
        "(0.159682, 1.562671, 0.060378)",
        "(0.159636, 1.566425, 0.066393)",
        "(0.159538, 1.569429, 0.072964)",
        "(0.159631, 1.571520, 0.080080)",
        "(0.159530, 1.572729, 0.087650)",
        "(0.159434, 1.572981, 0.091631)",
        "(0.159335, 1.572994, 0.100032)",
        "(0.159481, 1.572283, 0.108947)",
        "(0.159543, 1.570683, 0.118130)",
        "(0.159445, 1.568238, 0.127575)",
        "(0.159380, 1.566668, 0.132504)",
        "(0.159166, 1.563104, 0.142624)",
        "(0.158747, 1.559089, 0.153050)",
        "(0.158322, 1.554738, 0.163506)",
        "(0.157865, 1.550045, 0.173729)",
        "(0.157687, 1.547561, 0.178690)",
        "(0.157539, 1.542460, 0.188476)",
        "(0.157562, 1.537203, 0.198050)",
        "(0.157738, 1.531731, 0.207281)",
        "(0.158128, 1.525987, 0.216069)",
        "(0.158366, 1.522996, 0.220279)",
        "(0.158902, 1.516822, 0.228468)",
        "(0.159447, 1.510453, 0.236386)",
        "(0.159941, 1.503924, 0.244006)",
        "(0.160512, 1.497159, 0.251090)",
        "(0.160852, 1.493685, 0.254376)",
        "(0.161493, 1.486647, 0.260575)",
        "(0.162139, 1.479370, 0.266140)",
        "(0.162970, 1.471914, 0.271211)",
        "(0.163811, 1.464203, 0.275731)",
        "(0.164292, 1.460193, 0.277643)",
        "(0.165370, 1.451839, 0.280963)",
        "(0.166450, 1.442938, 0.283592)",
        "(0.167600, 1.433543, 0.285525)",
        "(0.168750, 1.423633, 0.286616)",
        "(0.169259, 1.418472, 0.286781)",
        "(0.170358, 1.407877, 0.286529)",
        "(0.171474, 1.396941, 0.285573)",
        "(0.172629, 1.385682, 0.283983)",
        "(0.173561, 1.374163, 0.281851)",
        "(0.173973, 1.368284, 0.280487)",
        "(0.174929, 1.356621, 0.277581)",
        "(0.176194, 1.345117, 0.274012)",
        "(0.177449, 1.333775, 0.269956)",
        "(0.178723, 1.322775, 0.265479)",
        "(0.179372, 1.317419, 0.263061)",
        "(0.180799, 1.307024, 0.257923)",
        "(0.182253, 1.297126, 0.252432)",
        "(0.183677, 1.287755, 0.246586)",
        "(0.185071, 1.278816, 0.240288)",
        "(0.185720, 1.274562, 0.237023)",
        "(0.186970, 1.266430, 0.230554)",
        "(0.188357, 1.259043, 0.223891)",
        "(0.189734, 1.252182, 0.216535)",
        "(0.190984, 1.245804, 0.208430)",
        "(0.191584, 1.242844, 0.204136)",
        "(0.192767, 1.237396, 0.195543)",
        "(0.193897, 1.232748, 0.187261)",
        "(0.194881, 1.228952, 0.179470)",
        "(0.195607, 1.225984, 0.171922)",
        "(0.196009, 1.224621, 0.167740)",
        "(0.196766, 1.222285, 0.159269)",
        "(0.197411, 1.220533, 0.150781)",
        "(0.197815, 1.219424, 0.142724)",
        "(0.197984, 1.218917, 0.135087)",
        "(0.198053, 1.218861, 0.131335)",
        "(0.198126, 1.218916, 0.123682)",
        "(0.198260, 1.219386, 0.115894)",
        "(0.198260, 1.220242, 0.108126)",
        "(0.198126, 1.221578, 0.100722)",
        "(0.198020, 1.222433, 0.097123)",
        "(0.197772, 1.224383, 0.089957)",
        "(0.197501, 1.226565, 0.082772)",
        "(0.197102, 1.229075, 0.075878)",
        "(0.196498, 1.232060, 0.069299)",
        "(0.196097, 1.233716, 0.066101)",
        "(0.195243, 1.237336, 0.059749)",
        "(0.194330, 1.241448, 0.053556)",
        "(0.193242, 1.246051, 0.047473)",
        "(0.192133, 1.251227, 0.041559)",
        "(0.191518, 1.254045, 0.038752)",
        "(0.190170, 1.260159, 0.033555)",
        "(0.188545, 1.266981, 0.029066)",
        "(0.186589, 1.274283, 0.025195)",
        "(0.184482, 1.282171, 0.022010)",
        "(0.183403, 1.286365, 0.020699)",
        "(0.181227, 1.295064, 0.018420)",
        "(0.178954, 1.304112, 0.016518)",
        "(0.176828, 1.313483, 0.014958)",
        "(0.174624, 1.323082, 0.013881)",
        "(0.173496, 1.327991, 0.013501)",
        "(0.171092, 1.337850, 0.012845)",
        "(0.168585, 1.347833, 0.012497)",
        "(0.166171, 1.357936, 0.012431)",
        "(0.163813, 1.368037, 0.012623)",
        "(0.162546, 1.373034, 0.012786)",
        "(0.160176, 1.383073, 0.013326)",
        "(0.158439, 1.393260, 0.014400)",
        "(0.156527, 1.403360, 0.015737)",
        "(0.155476, 1.408376, 0.016558)",
        "(0.153250, 1.418350, 0.018379)",
        "(0.151244, 1.428219, 0.020676)",
        "(0.149809, 1.438053, 0.023743)",
        "(0.148305, 1.447484, 0.027245)",
        "(0.146544, 1.456444, 0.031293)",
        "(0.145624, 1.460752, 0.033561)",
        "(0.144051, 1.469060, 0.038457)",
        "(0.142737, 1.476621, 0.043657)",
        "(0.141302, 1.483431, 0.049204)",
        "(0.139976, 1.489594, 0.055339)",
        "(0.139446, 1.492402, 0.058661)",
        "(0.138367, 1.497447, 0.065436)",
        "(0.137276, 1.501645, 0.072463)",
        "(0.136304, 1.505205, 0.079738)",
        "(0.135244, 1.508040, 0.087215)",
        "(0.134731, 1.509174, 0.091034)",
        "(0.133913, 1.511137, 0.098871)",
        "(0.133279, 1.512594, 0.106886)",
        "(0.132763, 1.513529, 0.114913)",
        "(0.132478, 1.513929, 0.122839)",
        "(0.132341, 1.513888, 0.126728)",
        "(0.132133, 1.513396, 0.134498)",
        "(0.131985, 1.512360, 0.142293)",
        "(0.131754, 1.510693, 0.149990)",
        "(0.131570, 1.508405, 0.157646)",
        "(0.131485, 1.506994, 0.161492)",
        "(0.131301, 1.503800, 0.169256)",
        "(0.131129, 1.500118, 0.177153)",
        "(0.131083, 1.496035, 0.185084)",
        "(0.131324, 1.491612, 0.192848)",
        "(0.131515, 1.489172, 0.196570)",
        "(0.131991, 1.483913, 0.203759)",
        "(0.132720, 1.478269, 0.210704)",
        "(0.133700, 1.472277, 0.217327)",
        "(0.134914, 1.465883, 0.223441)",
        "(0.135547, 1.462460, 0.226253)",
        "(0.136910, 1.455282, 0.231573)",
        "(0.138492, 1.447603, 0.236327)",
        "(0.140047, 1.439408, 0.240523)",
        "(0.141609, 1.430773, 0.244252)",
        "(0.142523, 1.426323, 0.245889)",
        "(0.144439, 1.417251, 0.248885)",
        "(0.146217, 1.407841, 0.251436)",
        "(0.148237, 1.398188, 0.253586)",
        "(0.150372, 1.388422, 0.255313)",
        "(0.151490, 1.383512, 0.255920)",
        "(0.153770, 1.373611, 0.256611)",
        "(0.156075, 1.363517, 0.256548)",
        "(0.158700, 1.353418, 0.255851)",
        "(0.161348, 1.343230, 0.254574)",
        "(0.162700, 1.338000, 0.253463)",
        "(0.165595, 1.327475, 0.250870)",
        "(0.168492, 1.316620, 0.247453)",
        "(0.171336, 1.305552, 0.243148)",
        "(0.173863, 1.294326, 0.238028)",
        "(0.174968, 1.288686, 0.235283)",
        "(0.177115, 1.277777, 0.229853)",
        "(0.179099, 1.267363, 0.224361)",
        "(0.180769, 1.257425, 0.218659)",
        "(0.182342, 1.248168, 0.212726)",
        "(0.183058, 1.243793, 0.209701)",
        "(0.184427, 1.235549, 0.203669)",
        "(0.185774, 1.228240, 0.197627)",
        "(0.187140, 1.221845, 0.191430)",
        "(0.188521, 1.216409, 0.185013)",
        "(0.189231, 1.214079, 0.181635)",
        "(0.190583, 1.209879, 0.174463)",
        "(0.191963, 1.206592, 0.166701)",
        "(0.193237, 1.204079, 0.158642)",
        "(0.194273, 1.202618, 0.150917)",
        "(0.194697, 1.202191, 0.147145)",
        "(0.195231, 1.202036, 0.139494)",
        "(0.195687, 1.202445, 0.131598)",
        "(0.196061, 1.203493, 0.123615)",
        "(0.196247, 1.205281, 0.116010)",
        "(0.196222, 1.206413, 0.112383)",
        "(0.196025, 1.208978, 0.105314)",
        "(0.195626, 1.211992, 0.098592)",
        "(0.194982, 1.215478, 0.092164)",
        "(0.194008, 1.219388, 0.085982)",
        "(0.193375, 1.221509, 0.082972)",
        "(0.191965, 1.226065, 0.077237)",
        "(0.190380, 1.231184, 0.071981)",
        "(0.188621, 1.236785, 0.067127)",
        "(0.186820, 1.242912, 0.062610)",
        "(0.185873, 1.246188, 0.060422)",
        "(0.184149, 1.253154, 0.056100)",
        "(0.182521, 1.260686, 0.052121)",
        "(0.180885, 1.268605, 0.048558)",
        "(0.179103, 1.276826, 0.045416)",
        "(0.178224, 1.281099, 0.044021)",
        "(0.176452, 1.289693, 0.041466)",
        "(0.174460, 1.298233, 0.039200)",
        "(0.172252, 1.306729, 0.037349)",
        "(0.170206, 1.315279, 0.036001)",
        "(0.169286, 1.319535, 0.035519)",
        "(0.167294, 1.327855, 0.034678)",
        "(0.165354, 1.336114, 0.034163)",
        "(0.163580, 1.344265, 0.033821)",
        "(0.161678, 1.352014, 0.033233)",
        "(0.160635, 1.355772, 0.032935)",
        "(0.158881, 1.363469, 0.032669)",
        "(0.157428, 1.371248, 0.032658)",
        "(0.155465, 1.378789, 0.032551)",
        "(0.153218, 1.386439, 0.032757)",
        "(0.152033, 1.390384, 0.033084)",
        "(0.150021, 1.398609, 0.034163)",
        "(0.148365, 1.407145, 0.035644)",
        "(0.146715, 1.415773, 0.037214)",
        "(0.145055, 1.424532, 0.039121)",
        "(0.144364, 1.428947, 0.040194)",
        "(0.143243, 1.437715, 0.042526)",
        "(0.142029, 1.446280, 0.045258)",
        "(0.140536, 1.454674, 0.048622)",
        "(0.138934, 1.462716, 0.052653)",
        "(0.138411, 1.466636, 0.054824)",
        "(0.137728, 1.474127, 0.059546)",
        "(0.136685, 1.480961, 0.064459)",
        "(0.135132, 1.490547, 0.072294)",
        "(0.134798, 1.493314, 0.075213)",
        "(0.134648, 1.498193, 0.081234)",
        "(0.134433, 1.502262, 0.087383)",
        "(0.134197, 1.504150, 0.090531)",
        "(0.133484, 1.507314, 0.097134)",
        "(0.133120, 1.509942, 0.104078)",
        "(0.132930, 1.511787, 0.111298)",
        "(0.132895, 1.512447, 0.114969)",
        "(0.132964, 1.513351, 0.122540)",
        "(0.133267, 1.513616, 0.130362)",
        "(0.133553, 1.512998, 0.138426)",
        "(0.133634, 1.512512, 0.142497)",
        "(0.133798, 1.510993, 0.150702)",
        "(0.133962, 1.508870, 0.158944)",
        "(0.134225, 1.506103, 0.167250)",
        "(0.134518, 1.502813, 0.175528)",
        "(0.134625, 1.500939, 0.179690)",
        "(0.134902, 1.496632, 0.188120)",
        "(0.135287, 1.491809, 0.196511)",
        "(0.135777, 1.486614, 0.204690)",
        "(0.136047, 1.483801, 0.208628)",
        "(0.136697, 1.477909, 0.216198)",
        "(0.137787, 1.471705, 0.223387)",
        "(0.139018, 1.465250, 0.230056)",
        "(0.140091, 1.458554, 0.236219)",
        "(0.141162, 1.451675, 0.241884)",
        "(0.141755, 1.448155, 0.244516)",
        "(0.143215, 1.440875, 0.249091)",
        "(0.144637, 1.433316, 0.253154)",
        "(0.145845, 1.425504, 0.256725)",
        "(0.146990, 1.417628, 0.259872)",
        "(0.147582, 1.413689, 0.261243)",
        "(0.148924, 1.405755, 0.263428)",
        "(0.150422, 1.397633, 0.264783)",
        "(0.152262, 1.389367, 0.265452)",
        "(0.154370, 1.380928, 0.265688)",
        "(0.155460, 1.376626, 0.265648)",
        "(0.157616, 1.367975, 0.265313)",
        "(0.159639, 1.359233, 0.264553)",
        "(0.161683, 1.350438, 0.263299)",
        "(0.163876, 1.341674, 0.261555)",
        "(0.164892, 1.337244, 0.260499)",
        "(0.166830, 1.328405, 0.258160)",
        "(0.168762, 1.319605, 0.255412)",
        "(0.170637, 1.310814, 0.252231)",
        "(0.172401, 1.302062, 0.248639)",
        "(0.173287, 1.297757, 0.246705)",
        "(0.174958, 1.289277, 0.242637)",
        "(0.176554, 1.281062, 0.238140)",
        "(0.178114, 1.273072, 0.233118)",
        "(0.179740, 1.265455, 0.227688)",
        "(0.180559, 1.261818, 0.224837)",
        "(0.182133, 1.254840, 0.219134)",
        "(0.183563, 1.248401, 0.213336)",
        "(0.185003, 1.242530, 0.207311)",
        "(0.186361, 1.237249, 0.201274)",
        "(0.186953, 1.234867, 0.198277)",
        "(0.187923, 1.230423, 0.192164)",
        "(0.188789, 1.226509, 0.185581)",
        "(0.189503, 1.223038, 0.178465)",
        "(0.190064, 1.220143, 0.171154)",
        "(0.190336, 1.219015, 0.167545)",
        "(0.190817, 1.217170, 0.160379)",
        "(0.191202, 1.215879, 0.153265)",
        "(0.191512, 1.215105, 0.146222)",
        "(0.191620, 1.214785, 0.139195)",
        "(0.191624, 1.214853, 0.135668)",
        "(0.191530, 1.215281, 0.128490)",
        "(0.191338, 1.216282, 0.121304)",
        "(0.191072, 1.217824, 0.114123)",
        "(0.190795, 1.219738, 0.107182)",
        "(0.190632, 1.220911, 0.103611)",
        "(0.190105, 1.223645, 0.096602)",
        "(0.189308, 1.227067, 0.090104)",
        "(0.188300, 1.231126, 0.084059)",
        "(0.187101, 1.235825, 0.078569)",
        "(0.186456, 1.238497, 0.076085)",
        "(0.185093, 1.244168, 0.071393)",
        "(0.183520, 1.250365, 0.067082)",
        "(0.181816, 1.257109, 0.063114)",
        "(0.180125, 1.264341, 0.059411)",
        "(0.179210, 1.268124, 0.057656)",
        "(0.177041, 1.275854, 0.054199)",
        "(0.174606, 1.283953, 0.050915)",
        "(0.172392, 1.292723, 0.047956)",
        "(0.170152, 1.301946, 0.045174)",
        "(0.169012, 1.306766, 0.043870)",
        "(0.166732, 1.316814, 0.041488)",
        "(0.164647, 1.327466, 0.039407)",
        "(0.162774, 1.338598, 0.037631)",
        "(0.161838, 1.344406, 0.036890)",
        "(0.159922, 1.356014, 0.035509)",
        "(0.157958, 1.367841, 0.034319)",
        "(0.156118, 1.379792, 0.033305)",
        "(0.154110, 1.391867, 0.032600)",
        "(0.152366, 1.404079, 0.032282)",
        "(0.151599, 1.410209, 0.032309)",
        "(0.149955, 1.422427, 0.032687)",
        "(0.148213, 1.434437, 0.033515)",
        "(0.146724, 1.446302, 0.034647)",
        "(0.145811, 1.458046, 0.036271)",
        "(0.145419, 1.463668, 0.037278)",
        "(0.144520, 1.474384, 0.039360)",
        "(0.143695, 1.484412, 0.041867)",
        "(0.142861, 1.493756, 0.044993)",
        "(0.142158, 1.502323, 0.048700)",
        "(0.141732, 1.506190, 0.050760)",
        "(0.140754, 1.513345, 0.055234)",
        "(0.139658, 1.519655, 0.060344)",
        "(0.138862, 1.525041, 0.065939)",
        "(0.138411, 1.529373, 0.071916)",
        "(0.138256, 1.531053, 0.074963)",
        "(0.138032, 1.533706, 0.081299)",
        "(0.137652, 1.535373, 0.088099)",
        "(0.137204, 1.536162, 0.095342)",
        "(0.136951, 1.536098, 0.103004)",
        "(0.136845, 1.535723, 0.107035)",
        "(0.136735, 1.534531, 0.115323)",
        "(0.136567, 1.532572, 0.123892)",
        "(0.136341, 1.529824, 0.132664)",
        "(0.136270, 1.526280, 0.141863)",
        "(0.136308, 1.524134, 0.146629)",
        "(0.136491, 1.519180, 0.156234)",
        "(0.136769, 1.513171, 0.165800)",
        "(0.136966, 1.506098, 0.175182)",
        "(0.137234, 1.498198, 0.184265)",
        "(0.137493, 1.494045, 0.188640)",
        "(0.138234, 1.485508, 0.196927)",
        "(0.139162, 1.476589, 0.204417)",
        "(0.140273, 1.467389, 0.211272)",
        "(0.141376, 1.458012, 0.217654)",
        "(0.141912, 1.453288, 0.220589)",
        "(0.143034, 1.443755, 0.226053)",
        "(0.144200, 1.433933, 0.230868)",
        "(0.145641, 1.423970, 0.235207)",
        "(0.146886, 1.413892, 0.239134)",
        "(0.147380, 1.408746, 0.240819)",
        "(0.148456, 1.398416, 0.243798)",
        "(0.149639, 1.388100, 0.246181)",
        "(0.150823, 1.377829, 0.247997)",
        "(0.152127, 1.367676, 0.249280)",
        "(0.152792, 1.362623, 0.249710)",
        "(0.154216, 1.352515, 0.250235)",
        "(0.155901, 1.342487, 0.250243)",
        "(0.157526, 1.332333, 0.249674)",
        "(0.159317, 1.322275, 0.248619)",
        "(0.160246, 1.317321, 0.247899)",
        "(0.162095, 1.307448, 0.246145)",
        "(0.163835, 1.297582, 0.243955)",
        "(0.165637, 1.287835, 0.241208)",
        "(0.167628, 1.278306, 0.237726)",
        "(0.168622, 1.273645, 0.235706)",
        "(0.170460, 1.264606, 0.231197)",
        "(0.172195, 1.256030, 0.225936)",
        "(0.173609, 1.247917, 0.220049)",
        "(0.174929, 1.240470, 0.213670)",
        "(0.175487, 1.237016, 0.210265)",
        "(0.176581, 1.230692, 0.203236)",
        "(0.177382, 1.225109, 0.196022)",
        "(0.178082, 1.220448, 0.188459)",
        "(0.178404, 1.216327, 0.180243)",
        "(0.178469, 1.214511, 0.175809)",
        "(0.178670, 1.211423, 0.166639)",
        "(0.178858, 1.209220, 0.157116)",
        "(0.178924, 1.208605, 0.152292)",
        "(0.179027, 1.207720, 0.142800)",
        "(0.179045, 1.207958, 0.133530)",
        "(0.178974, 1.209105, 0.124298)",
        "(0.178905, 1.211041, 0.115272)",
        "(0.178731, 1.213607, 0.106533)",
        "(0.178382, 1.216780, 0.098328)",
        "(0.178052, 1.218615, 0.094492)",
        "(0.177246, 1.222744, 0.087169)",
        "(0.176080, 1.227571, 0.080255)",
        "(0.174686, 1.233010, 0.073656)",
        "(0.173152, 1.239267, 0.067612)",
        "(0.172276, 1.242757, 0.064869)",
        "(0.170313, 1.250127, 0.059694)",
        "(0.168258, 1.258243, 0.055068)",
        "(0.166028, 1.267058, 0.051061)",
        "(0.163808, 1.276447, 0.047563)",
        "(0.162745, 1.281305, 0.045988)",
        "(0.160566, 1.291138, 0.042982)",
        "(0.158477, 1.301178, 0.040320)",
        "(0.156430, 1.311387, 0.038055)",
        "(0.154414, 1.321689, 0.036265)",
        "(0.153415, 1.326869, 0.035574)",
        "(0.151442, 1.337257, 0.034473)",
        "(0.149345, 1.347576, 0.033721)",
        "(0.147366, 1.357863, 0.033371)",
        "(0.145658, 1.368151, 0.033418)",
        "(0.144830, 1.373241, 0.033542)",
        "(0.143186, 1.383285, 0.033897)",
        "(0.142007, 1.393281, 0.034551)",
        "(0.141131, 1.403125, 0.035411)",
        "(0.140251, 1.412701, 0.036429)",
        "(0.139877, 1.417409, 0.037064)",
        "(0.139276, 1.426690, 0.038611)",
        "(0.139038, 1.435804, 0.040542)",
        "(0.138685, 1.444555, 0.042756)",
        "(0.138384, 1.452965, 0.045325)",
        "(0.138322, 1.457041, 0.046825)",
        "(0.138395, 1.464910, 0.050166)",
        "(0.138378, 1.472190, 0.053808)",
        "(0.138165, 1.478847, 0.057658)",
        "(0.137855, 1.485002, 0.061799)",
        "(0.137687, 1.487861, 0.063973)",
        "(0.137424, 1.493300, 0.068441)",
        "(0.137407, 1.498147, 0.073126)",
        "(0.137326, 1.502488, 0.078050)",
        "(0.137384, 1.506359, 0.083297)",
        "(0.137428, 1.508077, 0.086042)",
        "(0.137594, 1.511184, 0.091633)",
        "(0.137798, 1.513750, 0.097385)",
        "(0.137935, 1.515707, 0.103348)",
        "(0.138105, 1.517130, 0.109660)",
        "(0.138163, 1.517590, 0.112972)",
        "(0.138273, 1.518242, 0.119839)",
        "(0.138448, 1.518505, 0.126924)",
        "(0.138615, 1.518305, 0.134019)",
        "(0.138847, 1.517632, 0.141168)",
        "(0.139059, 1.517058, 0.144716)",
        "(0.139687, 1.515411, 0.151790)",
        "(0.140277, 1.512979, 0.159095)",
        "(0.140842, 1.509761, 0.166678)",
        "(0.141278, 1.505721, 0.174436)",
        "(0.141466, 1.503360, 0.178333)",
        "(0.141850, 1.498146, 0.186006)",
        "(0.142236, 1.492178, 0.193617)",
        "(0.142542, 1.485503, 0.201141)",
        "(0.142922, 1.478228, 0.208562)",
        "(0.143238, 1.474389, 0.212163)",
        "(0.143904, 1.466369, 0.219146)",
        "(0.144556, 1.457875, 0.225637)",
        "(0.145328, 1.449036, 0.231502)",
        "(0.146204, 1.439866, 0.236627)",
        "(0.146698, 1.435130, 0.238809)",
        "(0.147758, 1.425509, 0.242621)",
        "(0.148730, 1.415574, 0.245679)",
        "(0.149596, 1.405494, 0.248170)",
        "(0.150492, 1.395465, 0.250008)",
        "(0.151010, 1.390489, 0.250858)",
        "(0.152290, 1.380578, 0.251945)",
        "(0.153712, 1.370617, 0.252549)",
        "(0.155272, 1.360558, 0.252940)",
        "(0.156836, 1.350324, 0.253263)",
        "(0.157675, 1.345156, 0.253448)",
        "(0.159606, 1.334801, 0.253769)",
        "(0.161766, 1.324265, 0.254035)",
        "(0.164016, 1.313518, 0.254234)",
        "(0.166217, 1.302678, 0.254141)",
        "(0.167332, 1.297271, 0.253831)",
        "(0.169563, 1.286544, 0.252507)",
        "(0.171837, 1.276097, 0.250110)",
        "(0.174139, 1.266215, 0.247077)",
        "(0.176353, 1.257015, 0.243504)",
        "(0.177385, 1.252677, 0.241485)",
        "(0.179390, 1.244528, 0.237068)",
        "(0.181451, 1.237325, 0.232081)",
        "(0.183378, 1.230931, 0.226367)",
        "(0.184991, 1.225320, 0.219659)",
        "(0.185691, 1.222851, 0.215831)",
        "(0.186900, 1.218479, 0.207428)",
        "(0.187714, 1.214911, 0.198349)",
        "(0.188230, 1.212257, 0.188984)",
        "(0.188448, 1.210357, 0.179379)",
        "(0.188421, 1.209693, 0.174472)",
        "(0.188174, 1.208737, 0.164635)",
        "(0.187640, 1.208312, 0.154845)",
        "(0.186736, 1.208516, 0.145329)",
        "(0.185470, 1.209355, 0.136083)",
        "(0.184677, 1.210064, 0.131554)",
        "(0.182838, 1.212014, 0.122650)",
        "(0.180833, 1.214924, 0.113920)",
        "(0.178671, 1.218746, 0.105434)",
        "(0.176476, 1.223589, 0.097227)",
        "(0.175330, 1.226424, 0.093237)",
        "(0.173003, 1.232687, 0.085402)",
        "(0.170552, 1.239598, 0.077639)",
        "(0.167986, 1.247127, 0.070162)",
        "(0.165398, 1.255336, 0.063123)",
        "(0.164019, 1.259707, 0.059782)",
        "(0.161334, 1.268857, 0.053343)",
        "(0.158736, 1.278613, 0.047450)",
        "(0.156204, 1.288948, 0.042145)",
        "(0.153784, 1.299843, 0.037487)",
        "(0.152626, 1.305551, 0.035449)",
        "(0.150486, 1.317223, 0.031666)",
        "(0.148449, 1.329024, 0.028247)",
        "(0.146546, 1.340879, 0.025218)",
        "(0.144742, 1.352802, 0.022636)",
        "(0.143980, 1.358775, 0.021585)",
        "(0.142343, 1.370663, 0.019874)",
        "(0.140833, 1.382495, 0.018755)",
        "(0.139561, 1.394184, 0.018200)",
        "(0.138606, 1.405793, 0.018213)",
        "(0.138223, 1.411524, 0.018417)",
        "(0.137512, 1.422719, 0.019057)",
        "(0.136984, 1.433680, 0.020297)",
        "(0.136695, 1.444341, 0.022081)",
        "(0.136736, 1.454628, 0.024242)",
        "(0.136806, 1.459196, 0.025400)",
        "(0.136629, 1.469025, 0.028339)",
        "(0.136834, 1.478212, 0.031501)",
        "(0.137393, 1.486536, 0.035028)",
        "(0.137975, 1.493909, 0.039239)",
        "(0.138184, 1.497174, 0.041606)",
        "(0.138534, 1.503148, 0.046723)",
        "(0.139102, 1.508358, 0.052494)",
        "(0.139454, 1.512662, 0.058653)",
        "(0.139552, 1.516135, 0.065211)",
        "(0.139625, 1.517605, 0.068719)",
        "(0.139672, 1.520105, 0.076002)",
        "(0.139656, 1.521912, 0.083553)",
        "(0.139539, 1.523001, 0.091456)",
        "(0.139677, 1.523380, 0.099764)",
        "(0.139788, 1.523261, 0.104078)",
        "(0.140098, 1.522547, 0.112716)",
        "(0.140458, 1.521221, 0.121358)",
        "(0.140928, 1.519172, 0.130017)",
        "(0.141076, 1.516418, 0.138608)",
        "(0.141126, 1.514799, 0.142850)",
        "(0.141142, 1.511301, 0.151075)",
        "(0.141055, 1.507416, 0.158869)",
        "(0.141052, 1.503158, 0.166266)",
        "(0.141282, 1.498478, 0.173386)",
        "(0.141431, 1.495970, 0.176925)",
        "(0.141808, 1.490782, 0.183994)",
        "(0.142328, 1.485291, 0.190852)",
        "(0.142833, 1.479270, 0.197202)",
        "(0.143260, 1.472952, 0.203128)",
        "(0.143455, 1.469690, 0.205889)",
        "(0.143721, 1.463030, 0.211086)",
        "(0.143944, 1.456158, 0.215562)",
        "(0.144202, 1.449011, 0.219249)",
        "(0.144601, 1.441556, 0.222320)",
        "(0.144844, 1.437672, 0.223647)",
        "(0.145320, 1.429673, 0.226118)",
        "(0.146055, 1.421306, 0.228260)",
        "(0.147016, 1.412642, 0.230075)",
        "(0.147960, 1.403597, 0.231463)",
        "(0.148477, 1.398961, 0.231919)",
        "(0.149691, 1.389562, 0.232489)",
        "(0.151060, 1.379880, 0.232489)",
        "(0.152280, 1.369798, 0.232003)",
        "(0.153511, 1.359481, 0.230961)",
        "(0.154104, 1.354219, 0.230181)",
        "(0.155346, 1.343587, 0.228048)",
        "(0.156880, 1.332959, 0.225390)",
        "(0.158410, 1.322236, 0.222253)",
        "(0.159101, 1.316861, 0.220602)",
        "(0.160311, 1.306022, 0.216807)",
        "(0.161380, 1.295223, 0.212277)",
        "(0.162433, 1.284634, 0.206845)",
        "(0.163351, 1.274262, 0.200461)",
        "(0.164079, 1.264034, 0.193648)",
        "(0.164297, 1.259038, 0.190226)",
        "(0.164729, 1.249382, 0.183351)",
        "(0.165109, 1.240222, 0.176322)",
        "(0.165667, 1.231816, 0.168990)",
        "(0.166295, 1.224255, 0.161398)",
        "(0.166646, 1.220836, 0.157469)",
        "(0.167489, 1.214824, 0.149359)",
        "(0.168412, 1.209987, 0.140922)",
        "(0.169418, 1.206460, 0.132383)",
        "(0.170356, 1.204225, 0.123953)",
        "(0.170812, 1.203635, 0.119788)",
        "(0.171585, 1.203112, 0.111525)",
        "(0.172180, 1.203475, 0.103319)",
        "(0.172529, 1.204634, 0.095222)",
        "(0.172775, 1.206621, 0.087368)",
        "(0.172804, 1.207845, 0.083541)",
        "(0.172754, 1.210716, 0.076209)",
        "(0.172535, 1.214330, 0.069467)",
        "(0.172169, 1.218694, 0.063403)",
        "(0.171626, 1.223587, 0.057773)",
        "(0.171385, 1.226362, 0.055124)",
        "(0.170725, 1.232235, 0.050092)",
        "(0.169870, 1.238647, 0.045415)",
        "(0.168786, 1.245617, 0.041052)",
        "(0.167590, 1.253110, 0.036936)",
        "(0.166941, 1.257081, 0.035050)",
        "(0.165565, 1.265445, 0.031726)",
        "(0.164061, 1.274424, 0.028965)",
        "(0.162485, 1.283985, 0.026739)",
        "(0.160859, 1.293992, 0.024956)",
        "(0.160028, 1.299138, 0.024198)",
        "(0.158550, 1.309618, 0.022815)",
        "(0.157107, 1.320274, 0.021702)",
        "(0.155844, 1.331174, 0.020832)",
        "(0.154685, 1.342231, 0.020191)",
        "(0.154193, 1.347845, 0.019975)",
        "(0.153375, 1.359126, 0.019734)",
        "(0.152600, 1.370423, 0.019675)",
        "(0.152066, 1.381712, 0.019872)",
        "(0.151599, 1.392898, 0.020368)",
        "(0.151351, 1.398440, 0.020705)",
        "(0.150886, 1.409374, 0.021557)",
        "(0.150638, 1.420131, 0.022764)",
        "(0.150718, 1.430618, 0.024313)",
        "(0.150776, 1.440612, 0.026192)",
        "(0.150796, 1.445397, 0.027334)",
        "(0.150869, 1.454617, 0.029951)",
        "(0.151028, 1.463267, 0.033086)",
        "(0.151170, 1.467308, 0.034911)",
        "(0.151588, 1.475272, 0.038717)",
        "(0.152096, 1.482633, 0.042963)",
        "(0.152600, 1.489393, 0.047602)",
        "(0.153028, 1.495529, 0.052630)",
        "(0.153313, 1.500982, 0.058092)",
        "(0.153598, 1.505870, 0.064103)",
        "(0.153728, 1.508091, 0.067314)",
        "(0.153987, 1.512175, 0.074026)",
        "(0.154204, 1.515711, 0.081088)",
        "(0.154457, 1.518656, 0.088309)",
        "(0.154633, 1.519900, 0.092006)",
        "(0.154984, 1.522068, 0.099658)",
        "(0.155445, 1.523715, 0.107497)",
        "(0.155793, 1.524751, 0.115378)",
        "(0.155962, 1.525184, 0.123461)",
        "(0.156129, 1.525074, 0.131648)",
        "(0.156268, 1.524804, 0.135806)",
        "(0.156352, 1.523799, 0.143976)",
        "(0.156612, 1.522033, 0.151907)",
        "(0.157130, 1.519461, 0.159669)",
        "(0.157533, 1.515864, 0.167197)",
        "(0.157596, 1.513652, 0.170875)",
        "(0.157543, 1.508670, 0.178049)",
        "(0.157343, 1.502861, 0.184960)",
        "(0.157247, 1.496306, 0.191483)",
        "(0.157284, 1.489004, 0.197583)",
        "(0.157310, 1.485044, 0.200459)",
        "(0.157184, 1.476704, 0.206079)",
        "(0.157008, 1.467992, 0.211533)",
        "(0.157043, 1.459113, 0.216654)",
        "(0.157400, 1.449995, 0.221017)",
        "(0.157729, 1.445305, 0.222799)",
        "(0.158457, 1.435749, 0.226007)",
        "(0.159097, 1.426078, 0.228886)",
        "(0.159554, 1.416315, 0.231398)",
        "(0.160054, 1.406392, 0.233223)",
        "(0.160423, 1.401338, 0.233809)",
        "(0.161138, 1.390996, 0.234492)",
        "(0.161686, 1.380307, 0.234572)",
        "(0.162260, 1.369333, 0.234095)",
        "(0.162760, 1.357998, 0.233021)",
        "(0.163007, 1.352196, 0.232238)",
        "(0.163656, 1.340523, 0.230397)",
        "(0.164489, 1.328682, 0.228140)",
        "(0.165587, 1.316802, 0.225298)",
        "(0.166948, 1.304920, 0.221945)",
        "(0.167571, 1.298977, 0.220093)",
        "(0.168819, 1.287347, 0.216003)",
        "(0.170113, 1.276124, 0.211060)",
        "(0.171349, 1.265266, 0.205185)",
        "(0.172537, 1.254965, 0.198758)",
        "(0.173149, 1.250106, 0.195362)",
        "(0.174247, 1.240809, 0.188435)",
        "(0.175315, 1.232356, 0.181214)",
        "(0.176327, 1.224876, 0.173773)",
        "(0.177146, 1.218324, 0.165933)",
        "(0.177496, 1.215526, 0.161870)",
        "(0.178074, 1.210668, 0.153631)",
        "(0.178644, 1.207276, 0.145179)",
        "(0.178994, 1.204596, 0.136666)",
        "(0.179090, 1.203635, 0.132377)",
        "(0.179168, 1.202576, 0.123768)",
        "(0.179081, 1.202317, 0.115271)",
        "(0.178836, 1.202910, 0.107006)",
        "(0.178489, 1.204305, 0.099099)",
        "(0.177934, 1.206304, 0.091511)",
        "(0.177636, 1.207566, 0.087833)",
        "(0.176956, 1.210433, 0.080722)",
        "(0.176183, 1.213996, 0.074109)",
        "(0.175445, 1.218356, 0.068048)",
        "(0.174703, 1.223408, 0.062503)",
        "(0.174295, 1.226202, 0.059972)",
        "(0.173486, 1.232152, 0.055209)",
        "(0.172734, 1.238708, 0.050851)",
        "(0.171758, 1.245710, 0.046977)",
        "(0.170598, 1.253297, 0.043585)",
        "(0.170087, 1.257437, 0.042155)",
        "(0.168739, 1.266048, 0.039595)",
        "(0.167038, 1.275217, 0.037408)",
        "(0.165205, 1.285024, 0.035558)",
        "(0.163285, 1.295391, 0.033923)",
        "(0.162321, 1.300793, 0.033145)",
        "(0.160337, 1.311871, 0.031609)",
        "(0.158420, 1.323375, 0.030159)",
        "(0.156648, 1.335305, 0.028838)",
        "(0.155219, 1.347656, 0.027626)",
        "(0.154700, 1.354021, 0.027094)",
        "(0.153598, 1.366877, 0.026239)",
        "(0.152343, 1.379983, 0.025772)",
        "(0.151031, 1.393188, 0.025637)",
        "(0.150188, 1.406605, 0.026049)",
        "(0.149787, 1.413319, 0.026454)",
        "(0.149014, 1.426696, 0.027444)",
        "(0.148250, 1.439840, 0.028775)",
        "(0.147934, 1.452732, 0.030635)",
        "(0.147822, 1.465183, 0.033128)",
        "(0.147733, 1.471146, 0.034599)",
        "(0.147490, 1.482598, 0.037845)",
        "(0.147008, 1.493367, 0.041788)",
        "(0.146581, 1.503461, 0.046688)",
        "(0.146089, 1.512662, 0.052264)",
        "(0.145864, 1.516867, 0.055313)",
        "(0.145563, 1.524716, 0.061906)",
        "(0.145357, 1.531529, 0.069104)",
        "(0.145310, 1.537208, 0.076873)",
        "(0.145433, 1.541739, 0.085279)",
        "(0.145630, 1.543498, 0.089780)",
        "(0.146103, 1.546286, 0.099230)",
        "(0.146575, 1.547954, 0.109265)",
        "(0.147027, 1.548568, 0.119744)",
        "(0.147629, 1.548232, 0.130422)",
        "(0.148079, 1.547637, 0.135787)",
        "(0.149024, 1.545834, 0.146368)",
        "(0.149768, 1.543125, 0.156714)",
        "(0.150497, 1.539680, 0.166952)",
        "(0.151231, 1.535499, 0.176953)",
        "(0.151537, 1.533086, 0.181794)",
        "(0.151986, 1.527766, 0.191090)",
        "(0.152322, 1.521704, 0.199928)",
        "(0.152529, 1.518340, 0.204058)",
        "(0.153225, 1.511459, 0.211956)",
        "(0.154110, 1.503982, 0.218940)",
        "(0.155013, 1.495709, 0.224888)",
        "(0.156081, 1.486934, 0.230321)",
        "(0.157262, 1.477574, 0.235108)",
        "(0.158443, 1.467601, 0.239147)",
        "(0.159051, 1.462698, 0.240746)",
        "(0.160441, 1.451767, 0.243909)",
        "(0.161794, 1.440079, 0.246491)",
        "(0.163003, 1.427916, 0.248519)",
        "(0.164102, 1.415583, 0.249955)",
        "(0.164641, 1.409355, 0.250384)",
        "(0.165751, 1.396666, 0.250650)",
        "(0.166918, 1.383596, 0.250071)",
        "(0.168149, 1.370536, 0.248787)",
        "(0.169313, 1.357391, 0.246554)",
        "(0.169910, 1.350737, 0.244897)",
        "(0.171346, 1.337454, 0.240572)",
        "(0.173072, 1.324375, 0.234940)",
        "(0.174923, 1.311884, 0.228709)",
        "(0.176746, 1.300161, 0.222299)",
        "(0.177655, 1.294648, 0.218953)",
        "(0.179397, 1.284187, 0.211758)",
        "(0.180993, 1.274542, 0.203700)",
        "(0.182570, 1.265901, 0.195000)",
        "(0.183803, 1.258211, 0.186053)",
        "(0.184217, 1.254700, 0.181406)",
        "(0.184634, 1.247930, 0.171695)",
        "(0.184906, 1.241830, 0.161548)",
        "(0.185092, 1.236591, 0.151206)",
        "(0.185020, 1.232183, 0.140884)",
        "(0.184976, 1.230405, 0.135704)",
        "(0.184718, 1.227528, 0.125247)",
        "(0.184308, 1.225883, 0.114842)",
        "(0.183868, 1.225684, 0.104706)",
        "(0.183250, 1.226789, 0.094930)",
        "(0.182902, 1.227886, 0.090222)",
        "(0.182139, 1.231012, 0.081085)",
        "(0.181384, 1.235477, 0.072285)",
        "(0.180600, 1.241035, 0.063750)",
        "(0.179991, 1.247587, 0.055665)",
        "(0.179699, 1.251209, 0.051896)",
        "(0.178817, 1.258806, 0.044934)",
        "(0.177716, 1.266970, 0.038858)",
        "(0.176481, 1.275554, 0.033484)",
        "(0.175567, 1.284634, 0.028788)",
        "(0.175072, 1.289274, 0.026701)",
        "(0.173956, 1.298629, 0.022939)",
        "(0.172787, 1.308129, 0.019788)",
        "(0.171836, 1.317936, 0.017388)",
        "(0.170749, 1.327882, 0.015663)",
        "(0.170108, 1.332910, 0.015052)",
        "(0.168864, 1.343099, 0.014117)",
        "(0.167680, 1.353442, 0.013497)",
        "(0.166631, 1.363922, 0.013259)",
        "(0.165512, 1.374603, 0.013471)",
        "(0.164904, 1.380027, 0.013743)",
        "(0.163695, 1.391011, 0.014495)",
        "(0.162824, 1.402289, 0.015694)",
        "(0.161799, 1.413686, 0.017245)",
        "(0.160714, 1.425181, 0.019295)",
        "(0.160157, 1.430906, 0.020594)",
        "(0.159369, 1.442283, 0.023747)",
        "(0.158770, 1.453444, 0.027644)",
        "(0.158022, 1.464152, 0.032099)",
        "(0.157610, 1.469319, 0.034562)",
        "(0.156686, 1.479139, 0.040162)",
        "(0.155875, 1.488277, 0.046614)",
        "(0.154990, 1.496607, 0.053670)",
        "(0.153840, 1.503947, 0.061221)",
        "(0.153177, 1.507142, 0.065195)",
        "(0.152077, 1.512860, 0.073588)",
        "(0.150824, 1.517548, 0.082614)",
        "(0.149522, 1.521230, 0.092074)",
        "(0.148247, 1.523946, 0.101945)",
        "(0.147225, 1.525741, 0.112155)",
        "(0.146918, 1.526281, 0.117379)",
        "(0.146379, 1.526731, 0.127987)",
        "(0.145983, 1.526252, 0.138865)",
        "(0.145743, 1.524894, 0.150122)",
        "(0.145584, 1.522613, 0.161509)",
        "(0.145470, 1.521026, 0.167167)",
        "(0.145320, 1.517269, 0.178299)",
        "(0.145446, 1.512784, 0.189426)",
        "(0.145927, 1.507722, 0.200436)",
        "(0.146476, 1.502064, 0.211202)",
        "(0.146765, 1.498986, 0.216429)",
        "(0.147527, 1.492467, 0.226443)",
        "(0.148452, 1.485415, 0.235638)",
        "(0.149523, 1.477663, 0.243677)",
        "(0.150647, 1.469038, 0.250550)",
        "(0.151275, 1.464410, 0.253682)",
        "(0.152331, 1.454751, 0.259748)",
        "(0.153121, 1.444482, 0.265170)",
        "(0.153899, 1.433635, 0.269771)",
        "(0.154922, 1.422304, 0.273673)",
        "(0.155421, 1.416422, 0.275440)",
        "(0.156186, 1.404447, 0.278867)",
        "(0.156835, 1.392313, 0.281872)",
        "(0.157399, 1.380079, 0.284256)",
        "(0.157932, 1.367755, 0.285920)",
        "(0.158255, 1.361606, 0.286498)",
        "(0.158954, 1.349486, 0.287389)",
        "(0.159750, 1.337757, 0.287759)",
        "(0.160630, 1.326419, 0.287349)",
        "(0.161682, 1.315382, 0.286139)",
        "(0.162368, 1.309996, 0.285206)",
        "(0.163677, 1.299294, 0.282878)",
        "(0.164850, 1.288675, 0.279881)",
        "(0.166372, 1.278475, 0.276065)",
        "(0.167929, 1.268514, 0.271535)",
        "(0.168709, 1.263720, 0.269051)",
        "(0.170333, 1.254501, 0.263866)",
        "(0.171630, 1.245367, 0.258200)",
        "(0.172746, 1.236436, 0.252015)",
        "(0.173878, 1.227904, 0.245133)",
        "(0.174420, 1.223792, 0.241413)",
        "(0.175566, 1.215898, 0.233654)",
        "(0.176582, 1.208490, 0.225404)",
        "(0.177645, 1.201604, 0.216568)",
        "(0.178580, 1.195163, 0.207176)",
        "(0.179120, 1.192315, 0.202291)",
        "(0.180258, 1.187337, 0.192387)",
        "(0.181220, 1.183362, 0.182204)",
        "(0.182050, 1.180611, 0.171879)",
        "(0.182778, 1.179047, 0.161239)",
        "(0.183137, 1.178796, 0.155813)",
        "(0.183666, 1.179251, 0.145058)",
        "(0.183851, 1.180557, 0.134578)",
        "(0.183568, 1.183654, 0.124286)",
        "(0.183374, 1.185551, 0.119129)",
        "(0.182780, 1.190499, 0.108965)",
        "(0.181984, 1.196806, 0.099133)",
        "(0.181017, 1.204464, 0.089913)",
        "(0.179929, 1.213395, 0.081407)",
        "(0.178803, 1.223513, 0.073762)",
        "(0.178300, 1.229047, 0.070315)",
        "(0.177365, 1.240640, 0.063917)",
        "(0.176531, 1.252968, 0.058278)",
        "(0.175779, 1.266168, 0.053867)",
        "(0.174937, 1.280090, 0.050495)",
        "(0.174561, 1.287273, 0.049083)",
        "(0.173771, 1.301780, 0.046549)",
        "(0.173055, 1.316576, 0.044476)",
        "(0.172712, 1.331683, 0.042908)",
        "(0.172204, 1.346796, 0.041736)",
        "(0.171912, 1.354436, 0.041354)",
        "(0.171219, 1.369845, 0.040997)",
        "(0.170703, 1.385378, 0.041300)",
        "(0.170625, 1.400873, 0.042369)",
        "(0.170557, 1.416067, 0.044268)",
        "(0.170348, 1.423461, 0.045589)",
        "(0.169859, 1.437756, 0.048653)",
        "(0.169753, 1.451319, 0.052432)",
        "(0.170117, 1.463982, 0.056985)",
        "(0.170236, 1.475381, 0.062091)",
        "(0.170216, 1.480576, 0.064909)",
        "(0.170292, 1.490324, 0.071280)",
        "(0.170317, 1.498970, 0.078564)",
        "(0.170480, 1.506396, 0.086593)",
        "(0.170793, 1.512611, 0.095391)",
        "(0.171028, 1.515216, 0.100119)",
        "(0.171296, 1.519513, 0.109725)",
        "(0.171281, 1.522507, 0.119909)",
        "(0.171419, 1.524689, 0.131303)",
        "(0.171730, 1.525761, 0.143292)",
        "(0.171904, 1.525791, 0.149455)",
        "(0.172398, 1.525104, 0.161793)",
        "(0.173124, 1.523495, 0.174291)",
        "(0.174008, 1.521140, 0.186878)",
        "(0.175072, 1.518070, 0.199166)",
        "(0.175756, 1.515945, 0.204930)",
        "(0.177092, 1.511173, 0.216034)",
        "(0.178279, 1.505486, 0.226818)",
        "(0.179476, 1.499179, 0.237493)",
        "(0.180974, 1.492333, 0.247343)",
        "(0.181854, 1.488581, 0.251746)",
        "(0.183592, 1.480543, 0.259672)",
        "(0.185239, 1.471520, 0.266446)",
        "(0.186660, 1.461524, 0.272432)",
        "(0.187647, 1.450821, 0.277736)",
        "(0.188035, 1.445175, 0.279889)",
        "(0.188642, 1.433394, 0.283353)",
        "(0.189291, 1.420950, 0.285764)",
        "(0.189766, 1.407891, 0.287510)",
        "(0.189917, 1.394213, 0.288599)",
        "(0.189903, 1.387175, 0.288865)",
        "(0.189931, 1.372947, 0.289127)",
        "(0.190369, 1.358855, 0.288981)",
        "(0.190755, 1.345067, 0.288243)",
        "(0.190950, 1.331579, 0.286426)",
        "(0.191077, 1.324985, 0.284951)",
        "(0.191478, 1.312033, 0.281107)",
        "(0.191919, 1.299428, 0.276047)",
        "(0.192315, 1.287067, 0.269915)",
        "(0.192516, 1.274866, 0.262828)",
        "(0.192639, 1.268869, 0.258929)",
        "(0.192973, 1.257133, 0.250727)",
        "(0.193402, 1.245829, 0.241853)",
        "(0.193882, 1.235089, 0.232282)",
        "(0.194602, 1.225347, 0.221761)",
        "(0.195019, 1.220957, 0.216080)",
        "(0.195567, 1.212792, 0.204333)",
        "(0.195917, 1.206007, 0.192508)",
        "(0.196043, 1.200652, 0.180832)",
        "(0.196018, 1.196648, 0.169059)",
        "(0.195937, 1.195241, 0.163122)",
        "(0.195605, 1.193319, 0.151403)",
        "(0.195001, 1.192675, 0.139947)",
        "(0.194174, 1.193314, 0.128633)",
        "(0.193129, 1.195107, 0.117663)",
        "(0.192570, 1.196616, 0.112560)",
        "(0.191516, 1.200537, 0.102837)",
        "(0.190405, 1.205462, 0.093768)",
        "(0.189038, 1.211368, 0.085700)",
        "(0.188157, 1.214721, 0.082212)",
        "(0.186061, 1.221808, 0.075919)",
        "(0.183766, 1.229560, 0.070340)",
        "(0.181454, 1.237871, 0.065222)",
        "(0.179172, 1.246628, 0.060622)",
        "(0.176751, 1.255690, 0.056619)",
        "(0.175512, 1.260332, 0.054820)",
        "(0.172989, 1.269741, 0.051487)",
        "(0.170525, 1.279460, 0.048640)",
        "(0.167877, 1.289333, 0.046132)",
        "(0.165205, 1.299431, 0.043863)",
        "(0.163878, 1.304645, 0.042877)",
        "(0.161325, 1.315463, 0.041206)",
        "(0.158777, 1.326843, 0.039976)",
        "(0.156353, 1.338846, 0.039299)",
        "(0.154041, 1.351467, 0.039395)",
        "(0.152966, 1.358056, 0.039870)",
        "(0.150891, 1.371562, 0.041436)",
        "(0.149187, 1.385481, 0.043698)",
        "(0.147987, 1.399546, 0.046591)",
        "(0.147205, 1.413564, 0.050174)",
        "(0.146983, 1.420494, 0.052306)",
        "(0.146698, 1.434172, 0.057263)",
        "(0.146671, 1.447419, 0.063319)",
        "(0.146804, 1.459970, 0.070286)",
        "(0.147210, 1.471740, 0.078149)",
        "(0.147502, 1.477225, 0.082410)",
        "(0.148074, 1.487329, 0.091250)",
        "(0.148867, 1.496223, 0.100860)",
        "(0.150080, 1.503990, 0.111416)",
        "(0.151204, 1.510322, 0.122601)",
        "(0.151703, 1.512856, 0.128400)",
        "(0.152835, 1.517021, 0.140266)",
        "(0.154221, 1.519606, 0.152379)",
        "(0.155556, 1.520300, 0.164341)",
        "(0.156112, 1.519905, 0.170417)",
        "(0.157251, 1.518070, 0.182886)",
        "(0.158420, 1.514519, 0.195502)",
        "(0.159212, 1.509202, 0.207842)",
        "(0.159708, 1.502390, 0.219763)",
        "(0.160022, 1.498458, 0.225528)",
        "(0.160700, 1.490075, 0.236101)",
        "(0.161336, 1.479979, 0.246306)",
        "(0.161724, 1.468917, 0.255511)",
        "(0.162116, 1.457215, 0.263622)",
        "(0.162813, 1.445033, 0.270455)",
        "(0.163190, 1.438764, 0.273275)",
        "(0.163794, 1.425930, 0.277872)",
        "(0.164487, 1.412693, 0.280912)",
        "(0.165169, 1.399304, 0.283314)",
        "(0.165399, 1.392486, 0.283990)",
        "(0.165738, 1.378804, 0.284841)",
        "(0.166258, 1.365264, 0.284675)",
        "(0.166851, 1.351898, 0.283750)",
        "(0.167364, 1.338754, 0.282064)",
        "(0.167504, 1.332242, 0.281105)",
        "(0.167701, 1.319503, 0.278815)",
        "(0.168052, 1.307335, 0.275945)",
        "(0.168409, 1.295514, 0.272335)",
        "(0.168996, 1.284164, 0.268217)",
        "(0.169604, 1.273266, 0.263656)",
        "(0.169908, 1.267958, 0.261150)",
        "(0.170475, 1.257634, 0.255814)",
        "(0.171105, 1.247818, 0.250060)",
        "(0.171831, 1.238559, 0.244201)",
        "(0.172659, 1.229879, 0.238336)",
        "(0.173151, 1.225816, 0.235309)",
        "(0.174181, 1.218031, 0.228953)",
        "(0.175218, 1.210696, 0.222442)",
        "(0.176283, 1.204082, 0.216103)",
        "(0.177328, 1.198033, 0.209747)",
        "(0.177805, 1.195228, 0.206508)",
        "(0.178710, 1.190086, 0.199761)",
        "(0.179420, 1.185516, 0.192598)",
        "(0.180034, 1.181684, 0.185350)",
        "(0.180572, 1.178656, 0.178056)",
        "(0.180744, 1.177354, 0.174408)",
        "(0.180835, 1.175539, 0.167379)",
        "(0.180733, 1.174664, 0.160582)",
        "(0.180421, 1.174768, 0.153527)",
        "(0.179968, 1.175862, 0.146139)",
        "(0.179698, 1.176886, 0.142308)",
        "(0.179012, 1.179450, 0.134456)",
        "(0.178100, 1.182828, 0.126626)",
        "(0.176797, 1.187116, 0.119068)",
        "(0.175140, 1.192262, 0.111585)",
        "(0.174230, 1.195266, 0.107912)",
        "(0.172336, 1.202063, 0.100560)",
        "(0.170385, 1.209960, 0.092963)",
        "(0.168493, 1.219029, 0.085322)",
        "(0.166521, 1.229101, 0.077775)",
        "(0.165434, 1.234520, 0.074114)",
        "(0.163043, 1.245956, 0.067111)",
        "(0.160501, 1.258537, 0.060732)",
        "(0.157794, 1.272089, 0.054980)",
        "(0.155051, 1.286319, 0.049744)",
        "(0.153672, 1.293740, 0.047395)",
        "(0.151272, 1.309139, 0.043329)",
        "(0.149234, 1.325009, 0.040006)",
        "(0.147186, 1.340854, 0.037226)",
        "(0.145016, 1.356634, 0.035185)",
        "(0.144005, 1.364468, 0.034474)",
        "(0.142351, 1.379987, 0.033665)",
        "(0.141078, 1.395208, 0.033735)",
        "(0.139851, 1.409781, 0.034460)",
        "(0.139254, 1.416793, 0.035156)",
        "(0.138272, 1.430503, 0.037241)",
        "(0.137727, 1.443576, 0.040422)",
        "(0.137435, 1.455728, 0.044584)",
        "(0.137286, 1.466683, 0.049830)",
        "(0.137171, 1.471880, 0.052770)",
        "(0.136787, 1.481445, 0.059484)",
        "(0.136329, 1.489899, 0.066966)",
        "(0.136159, 1.497169, 0.075142)",
        "(0.136299, 1.503333, 0.083819)",
        "(0.136580, 1.508322, 0.092900)",
        "(0.136720, 1.510309, 0.097626)",
        "(0.136887, 1.513644, 0.107411)",
        "(0.137132, 1.515863, 0.117593)",
        "(0.137429, 1.517035, 0.128130)",
        "(0.137779, 1.517186, 0.138813)",
        "(0.137872, 1.516786, 0.144103)",
        "(0.138021, 1.515220, 0.154439)",
        "(0.138207, 1.512555, 0.164530)",
        "(0.138474, 1.508758, 0.174267)",
        "(0.138645, 1.503825, 0.183494)",
        "(0.138614, 1.500890, 0.187898)",
        "(0.138636, 1.494425, 0.196375)",
        "(0.139162, 1.487011, 0.204108)",
        "(0.139923, 1.478538, 0.210858)",
        "(0.140529, 1.469006, 0.216578)",
        "(0.140688, 1.463839, 0.219101)",
        "(0.140950, 1.453009, 0.223688)",
        "(0.141532, 1.441557, 0.227392)",
        "(0.142031, 1.429495, 0.230241)",
        "(0.142518, 1.417013, 0.232457)",
        "(0.142741, 1.410685, 0.233421)",
        "(0.143205, 1.397851, 0.235025)",
        "(0.143842, 1.384936, 0.236046)",
        "(0.144481, 1.372069, 0.236605)",
        "(0.145269, 1.359399, 0.236858)",
        "(0.145819, 1.353191, 0.236929)",
        "(0.147103, 1.340894, 0.237004)",
        "(0.148370, 1.328724, 0.236821)",
        "(0.149880, 1.316945, 0.236065)",
        "(0.151567, 1.305261, 0.234310)",
        "(0.152534, 1.299435, 0.233101)",
        "(0.154533, 1.287948, 0.230522)",
        "(0.156424, 1.276530, 0.227696)",
        "(0.158101, 1.265211, 0.224476)",
        "(0.159877, 1.254273, 0.220742)",
        "(0.160812, 1.249063, 0.218710)",
        "(0.162696, 1.239173, 0.214409)",
        "(0.164421, 1.230168, 0.209672)",
        "(0.166110, 1.222197, 0.204302)",
        "(0.167763, 1.215276, 0.198313)",
        "(0.168504, 1.212260, 0.195093)",
        "(0.169758, 1.206900, 0.188369)",
        "(0.170895, 1.202780, 0.181378)",
        "(0.171695, 1.199714, 0.174136)",
        "(0.172235, 1.197701, 0.166365)",
        "(0.172435, 1.197173, 0.162142)",
        "(0.172765, 1.196813, 0.153142)",
        "(0.172855, 1.197524, 0.143955)",
        "(0.172715, 1.199141, 0.134946)",
        "(0.172529, 1.200339, 0.130563)",
        "(0.172035, 1.203290, 0.121962)",
        "(0.171401, 1.207077, 0.113514)",
        "(0.170747, 1.211689, 0.105377)",
        "(0.170045, 1.216901, 0.097303)",
        "(0.169423, 1.222604, 0.089220)",
        "(0.169138, 1.225668, 0.085333)",
        "(0.168451, 1.232145, 0.078128)",
        "(0.167628, 1.239135, 0.071726)",
        "(0.166622, 1.246643, 0.066150)",
        "(0.166069, 1.250614, 0.063654)",
        "(0.164991, 1.258883, 0.059074)",
        "(0.163738, 1.267579, 0.055121)",
        "(0.162459, 1.276791, 0.051889)",
        "(0.160955, 1.286442, 0.049259)",
        "(0.159264, 1.296450, 0.047004)",
        "(0.158410, 1.301610, 0.046090)",
        "(0.156733, 1.312075, 0.044534)",
        "(0.155136, 1.322810, 0.043515)",
        "(0.153702, 1.333760, 0.042785)",
        "(0.153048, 1.339285, 0.042530)",
        "(0.152010, 1.350412, 0.042226)",
        "(0.151246, 1.361425, 0.042207)",
        "(0.150549, 1.372255, 0.042410)",
        "(0.150001, 1.382767, 0.042747)",
        "(0.149686, 1.393043, 0.043406)",
        "(0.149613, 1.398052, 0.043868)",
        "(0.149758, 1.407697, 0.044933)",
        "(0.149835, 1.416855, 0.046285)",
        "(0.150073, 1.425633, 0.047964)",
        "(0.150565, 1.433957, 0.049992)",
        "(0.150876, 1.437862, 0.051165)",
        "(0.151515, 1.445195, 0.053776)",
        "(0.152057, 1.451800, 0.056901)",
        "(0.152559, 1.457790, 0.060754)",
        "(0.153014, 1.463086, 0.065146)",
        "(0.153194, 1.465333, 0.067443)",
        "(0.153572, 1.469265, 0.072252)",
        "(0.153996, 1.472439, 0.077525)",
        "(0.154175, 1.474864, 0.083282)",
        "(0.154080, 1.476454, 0.089223)",
        "(0.153972, 1.476896, 0.092306)",
        "(0.154015, 1.477417, 0.098921)",
        "(0.154149, 1.477224, 0.106184)",
        "(0.154135, 1.476178, 0.113813)",
        "(0.153895, 1.474319, 0.121717)",
        "(0.153637, 1.473076, 0.125734)",
        "(0.153050, 1.470128, 0.133653)",
        "(0.152432, 1.466478, 0.141515)",
        "(0.151841, 1.462291, 0.149406)",
        "(0.151468, 1.457590, 0.157112)",
        "(0.151389, 1.455056, 0.160840)",
        "(0.151474, 1.449759, 0.167994)",
        "(0.151582, 1.444101, 0.174734)",
        "(0.151708, 1.438041, 0.181026)",
        "(0.151938, 1.431605, 0.186797)",
        "(0.152114, 1.428177, 0.189400)",
        "(0.152416, 1.420978, 0.194184)",
        "(0.152500, 1.413391, 0.198227)",
        "(0.152521, 1.405582, 0.201327)",
        "(0.152662, 1.397675, 0.203472)",
        "(0.152825, 1.393646, 0.204101)",
        "(0.153065, 1.385408, 0.204780)",
        "(0.153205, 1.377028, 0.204582)",
        "(0.153147, 1.368626, 0.203558)",
        "(0.152964, 1.360193, 0.201689)",
        "(0.152781, 1.355934, 0.200490)",
        "(0.152410, 1.347449, 0.197781)",
        "(0.152321, 1.339152, 0.194685)",
        "(0.152153, 1.330934, 0.191115)",
        "(0.151872, 1.322724, 0.187058)",
        "(0.151723, 1.318680, 0.184889)",
        "(0.151566, 1.310800, 0.180347)",
        "(0.151557, 1.303341, 0.175572)",
        "(0.151580, 1.296381, 0.170565)",
        "(0.151712, 1.289964, 0.165256)",
        "(0.151841, 1.287026, 0.162542)",
        "(0.152001, 1.281466, 0.157117)",
        "(0.152127, 1.276570, 0.151684)",
        "(0.152378, 1.272399, 0.146220)",
        "(0.152786, 1.268975, 0.140793)",
        "(0.152998, 1.267577, 0.138112)",
        "(0.153339, 1.265256, 0.132887)",
        "(0.153664, 1.263633, 0.127913)",
        "(0.153919, 1.262628, 0.123177)",
        "(0.154118, 1.262179, 0.118500)",
        "(0.154218, 1.262172, 0.116026)",
        "(0.154437, 1.262493, 0.110948)",
        "(0.154637, 1.263396, 0.105913)",
        "(0.154719, 1.264759, 0.100858)",
        "(0.154742, 1.265630, 0.098230)",
        "(0.154742, 1.267636, 0.093044)",
        "(0.154536, 1.270075, 0.088033)",
        "(0.154194, 1.272877, 0.083140)",
        "(0.153788, 1.276119, 0.078563)",
        "(0.153304, 1.279971, 0.074484)",
        "(0.153094, 1.282227, 0.072651)",
        "(0.152670, 1.287237, 0.069138)",
        "(0.152077, 1.292832, 0.065678)",
        "(0.151367, 1.299127, 0.062378)",
        "(0.150711, 1.306220, 0.059460)",
        "(0.150334, 1.310035, 0.058184)",
        "(0.149451, 1.318081, 0.055949)",
        "(0.148444, 1.326733, 0.054123)",
        "(0.147418, 1.335840, 0.052581)",
        "(0.146529, 1.345281, 0.051189)",
        "(0.146145, 1.350060, 0.050549)",
        "(0.145534, 1.359570, 0.049429)",
        "(0.145145, 1.369590, 0.048532)",
        "(0.144884, 1.379448, 0.047958)",
        "(0.144904, 1.389140, 0.047790)",
        "(0.145102, 1.393910, 0.047908)",
        "(0.145523, 1.403352, 0.048495)",
        "(0.145940, 1.412569, 0.049427)",
        "(0.146461, 1.421488, 0.050860)",
        "(0.147129, 1.430137, 0.052997)",
        "(0.147413, 1.434290, 0.054349)",
        "(0.147979, 1.442279, 0.057434)",
        "(0.148761, 1.449705, 0.061328)",
        "(0.149589, 1.456503, 0.066102)",
        "(0.150233, 1.462530, 0.071623)",
        "(0.150472, 1.465127, 0.074622)",
        "(0.150955, 1.469670, 0.080908)",
        "(0.151335, 1.473194, 0.087567)",
        "(0.151515, 1.475726, 0.094583)",
        "(0.151344, 1.477199, 0.102154)",
        "(0.151236, 1.477824, 0.105966)",
        "(0.150868, 1.477951, 0.113758)",
        "(0.150395, 1.477266, 0.121496)",
        "(0.150002, 1.475626, 0.129271)",
        "(0.149868, 1.474476, 0.133122)",
        "(0.149708, 1.471694, 0.140535)",
        "(0.149494, 1.468086, 0.147549)",
        "(0.149180, 1.463826, 0.154060)",
        "(0.148713, 1.458983, 0.159931)",
        "(0.148143, 1.453642, 0.165003)",
        "(0.147825, 1.450772, 0.167182)",
        "(0.147322, 1.444703, 0.170878)",
        "(0.146961, 1.438005, 0.173621)",
        "(0.146772, 1.430712, 0.175589)",
        "(0.146827, 1.422993, 0.176887)",
        "(0.146873, 1.418900, 0.177225)",
        "(0.146935, 1.410275, 0.177448)",
        "(0.147024, 1.400917, 0.177102)",
        "(0.147013, 1.390889, 0.176543)",
        "(0.146932, 1.380431, 0.175931)",
        "(0.146897, 1.375140, 0.175628)",
        "(0.146981, 1.364661, 0.174964)",
        "(0.147408, 1.354422, 0.174144)",
        "(0.147937, 1.344400, 0.172953)",
        "(0.148726, 1.334608, 0.171195)",
        "(0.149269, 1.329870, 0.170120)",
        "(0.150205, 1.320546, 0.167711)",
        "(0.151078, 1.311579, 0.164737)",
        "(0.152008, 1.303084, 0.161170)",
        "(0.152961, 1.295011, 0.157071)",
        "(0.153444, 1.291222, 0.154793)",
        "(0.154377, 1.284067, 0.150099)",
        "(0.155330, 1.277581, 0.145225)",
        "(0.156298, 1.271780, 0.140277)",
        "(0.157263, 1.266706, 0.135322)",
        "(0.157770, 1.264516, 0.132743)",
        "(0.158783, 1.260534, 0.127353)",
        "(0.159817, 1.257278, 0.121842)",
        "(0.160759, 1.254684, 0.116247)",
        "(0.161524, 1.252714, 0.110571)",
        "(0.161874, 1.251979, 0.107719)",
        "(0.162511, 1.250908, 0.102068)",
        "(0.163023, 1.250508, 0.096597)",
        "(0.163465, 1.250736, 0.091171)",
        "(0.163822, 1.251521, 0.085757)",
        "(0.164000, 1.252203, 0.083122)",
        "(0.164324, 1.254048, 0.078032)",
        "(0.164519, 1.256510, 0.073213)",
        "(0.164608, 1.259578, 0.068812)",
        "(0.164664, 1.263312, 0.064817)",
        "(0.164639, 1.265413, 0.062976)",
        "(0.164500, 1.270024, 0.059620)",
        "(0.164288, 1.275296, 0.056725)",
        "(0.163943, 1.281081, 0.054197)",
        "(0.163419, 1.287370, 0.052125)",
        "(0.163087, 1.290729, 0.051309)",
        "(0.162414, 1.297794, 0.050067)",
        "(0.161699, 1.305319, 0.049242)",
        "(0.160996, 1.313291, 0.048686)",
        "(0.160437, 1.321815, 0.048307)",
        "(0.160155, 1.326248, 0.048200)",
        "(0.159551, 1.335312, 0.048066)",
        "(0.158969, 1.344762, 0.048216)",
        "(0.158399, 1.354439, 0.048676)",
        "(0.157995, 1.364352, 0.049458)",
        "(0.157901, 1.369401, 0.050000)",
        "(0.157713, 1.379410, 0.051186)",
        "(0.157750, 1.389374, 0.052685)",
        "(0.158008, 1.399255, 0.054607)",
        "(0.158398, 1.408885, 0.056870)",
        "(0.158620, 1.413554, 0.058184)",
        "(0.159169, 1.422599, 0.061227)",
        "(0.159766, 1.431047, 0.064769)",
        "(0.160192, 1.438609, 0.068583)",
        "(0.160535, 1.445205, 0.072768)",
        "(0.160666, 1.448062, 0.075108)",
        "(0.160877, 1.453072, 0.080116)",
        "(0.160977, 1.456908, 0.085642)",
        "(0.160979, 1.459705, 0.091877)",
        "(0.160927, 1.460657, 0.095275)",
        "(0.160757, 1.461741, 0.102067)",
        "(0.160495, 1.461704, 0.109030)",
        "(0.160208, 1.460776, 0.116420)",
        "(0.159867, 1.459000, 0.124034)",
        "(0.159726, 1.457809, 0.127871)",
        "(0.159470, 1.455108, 0.135517)",
        "(0.159247, 1.451969, 0.142970)",
        "(0.158922, 1.448437, 0.150060)",
        "(0.158597, 1.444480, 0.156496)",
        "(0.158399, 1.440297, 0.162580)",
        "(0.158308, 1.438051, 0.165446)",
        "(0.158065, 1.433349, 0.170790)",
        "(0.157760, 1.428398, 0.175539)",
        "(0.157562, 1.423250, 0.179733)",
        "(0.157573, 1.417822, 0.183218)",
        "(0.157585, 1.414964, 0.184688)",
        "(0.157536, 1.409021, 0.187305)",
        "(0.157386, 1.402738, 0.189353)",
        "(0.157246, 1.396194, 0.190812)",
        "(0.157231, 1.392819, 0.191240)",
        "(0.157347, 1.385900, 0.191588)",
        "(0.157541, 1.378687, 0.191561)",
        "(0.157958, 1.371296, 0.191484)",
        "(0.158540, 1.363861, 0.191295)",
        "(0.159063, 1.356356, 0.190767)",
        "(0.159321, 1.352560, 0.190253)",
        "(0.159889, 1.344934, 0.189016)",
        "(0.160453, 1.337294, 0.187320)",
        "(0.161058, 1.329669, 0.185161)",
        "(0.161363, 1.325882, 0.183892)",
        "(0.162062, 1.318375, 0.181078)",
        "(0.162700, 1.310801, 0.177847)",
        "(0.163344, 1.303211, 0.174116)",
        "(0.164316, 1.295793, 0.169645)",
        "(0.164890, 1.292140, 0.167133)",
        "(0.165927, 1.284789, 0.161802)",
        "(0.166908, 1.277659, 0.156073)",
        "(0.167773, 1.270864, 0.149982)",
        "(0.168737, 1.264570, 0.143560)",
        "(0.169215, 1.261637, 0.140310)",
        "(0.170212, 1.256408, 0.133886)",
        "(0.171142, 1.252020, 0.127622)",
        "(0.171994, 1.248355, 0.121278)",
        "(0.172880, 1.245307, 0.114715)",
        "(0.173332, 1.244191, 0.111360)",
        "(0.174122, 1.242226, 0.104803)",
        "(0.174829, 1.240952, 0.098515)",
        "(0.175490, 1.240397, 0.092496)",
        "(0.176156, 1.240456, 0.086663)",
        "(0.176845, 1.241357, 0.081192)",
        "(0.177172, 1.242056, 0.078545)",
        "(0.177800, 1.243790, 0.073312)",
        "(0.178409, 1.246052, 0.068288)",
        "(0.179001, 1.249006, 0.063704)",
        "(0.179497, 1.252553, 0.059597)",
        "(0.179646, 1.254562, 0.057798)",
        "(0.179814, 1.258979, 0.054578)",
        "(0.179844, 1.263952, 0.051803)",
        "(0.179682, 1.269552, 0.049499)",
        "(0.179313, 1.275823, 0.047676)",
        "(0.179033, 1.279238, 0.046949)",
        "(0.178423, 1.286538, 0.045732)",
        "(0.177697, 1.294527, 0.044926)",
        "(0.176913, 1.303243, 0.044498)",
        "(0.176083, 1.312598, 0.044401)",
        "(0.175647, 1.317547, 0.044478)",
        "(0.174698, 1.327739, 0.044785)",
        "(0.173760, 1.338420, 0.045318)",
        "(0.172874, 1.349526, 0.046150)",
        "(0.172075, 1.361036, 0.047326)",
        "(0.171726, 1.366940, 0.048065)",
        "(0.171192, 1.378848, 0.049746)",
        "(0.170899, 1.390918, 0.051973)",
        "(0.170558, 1.402965, 0.054809)",
        "(0.170427, 1.408934, 0.056461)",
        "(0.170080, 1.420566, 0.060024)",
        "(0.169815, 1.431778, 0.064062)",
        "(0.169593, 1.442530, 0.068758)",
        "(0.169259, 1.452692, 0.074065)",
        "(0.169025, 1.457487, 0.076980)",
        "(0.168624, 1.466610, 0.083214)",
        "(0.168234, 1.474851, 0.089915)",
        "(0.167828, 1.482127, 0.096998)",
        "(0.167439, 1.488384, 0.104332)",
        "(0.167140, 1.493463, 0.111761)",
        "(0.167042, 1.495465, 0.115459)",
        "(0.166890, 1.498712, 0.122819)",
        "(0.166942, 1.500939, 0.130070)",
        "(0.167144, 1.502068, 0.137043)",
        "(0.167242, 1.502152, 0.140436)",
        "(0.167535, 1.501759, 0.147129)",
        "(0.167818, 1.500406, 0.153694)",
        "(0.168056, 1.498084, 0.160214)",
        "(0.168178, 1.494845, 0.166740)",
        "(0.168135, 1.492865, 0.169941)",
        "(0.167902, 1.488434, 0.176137)",
        "(0.167695, 1.483126, 0.181698)",
        "(0.167627, 1.477032, 0.186699)",
        "(0.167484, 1.470321, 0.191273)",
        "(0.167226, 1.462985, 0.195224)",
        "(0.167176, 1.459069, 0.196812)",
        "(0.167173, 1.450861, 0.199509)",
        "(0.167230, 1.442171, 0.201763)",
        "(0.167254, 1.433009, 0.203655)",
        "(0.167316, 1.428159, 0.204340)",
        "(0.167428, 1.418391, 0.205585)",
        "(0.167601, 1.408434, 0.206451)",
        "(0.167904, 1.398372, 0.206897)",
        "(0.168315, 1.388224, 0.206773)",
        "(0.168569, 1.383134, 0.206390)",
        "(0.169165, 1.373033, 0.205094)",
        "(0.169864, 1.362930, 0.202948)",
        "(0.170583, 1.352813, 0.200112)",
        "(0.171380, 1.342666, 0.196760)",
        "(0.171802, 1.337589, 0.194855)",
        "(0.172754, 1.327551, 0.190631)",
        "(0.173921, 1.317767, 0.185810)",
        "(0.175127, 1.308292, 0.180531)",
        "(0.176215, 1.299287, 0.174839)",
        "(0.176723, 1.294940, 0.171896)",
        "(0.177758, 1.286812, 0.165637)",
        "(0.178751, 1.279395, 0.158846)",
        "(0.179716, 1.272734, 0.151652)",
        "(0.180666, 1.266976, 0.144267)",
        "(0.181599, 1.262225, 0.136851)",
        "(0.182024, 1.260246, 0.133080)",
        "(0.182776, 1.256835, 0.125525)",
        "(0.183280, 1.254349, 0.117839)",
        "(0.183708, 1.252880, 0.110051)",
        "(0.184046, 1.252500, 0.102303)",
        "(0.184223, 1.252804, 0.098454)",
        "(0.184520, 1.254090, 0.090852)",
        "(0.184615, 1.256530, 0.083684)",
        "(0.184519, 1.259965, 0.077059)",
        "(0.184344, 1.262051, 0.073919)",
        "(0.183842, 1.266670, 0.067862)",
        "(0.183178, 1.272107, 0.062305)",
        "(0.182326, 1.278119, 0.057396)",
        "(0.181359, 1.285012, 0.052589)",
        "(0.180857, 1.288675, 0.050461)",
        "(0.179880, 1.296219, 0.046596)",
        "(0.178812, 1.304218, 0.043396)",
        "(0.177747, 1.312482, 0.040669)",
        "(0.176722, 1.321098, 0.038523)",
        "(0.176288, 1.325571, 0.037736)",
        "(0.175450, 1.334625, 0.036463)",
        "(0.174643, 1.343738, 0.035559)",
        "(0.173993, 1.353027, 0.035065)",
        "(0.173466, 1.362334, 0.034910)",
        "(0.173301, 1.367005, 0.034978)",
        "(0.173072, 1.376281, 0.035291)",
        "(0.172817, 1.385434, 0.035972)",
        "(0.172644, 1.394579, 0.037236)",
        "(0.172513, 1.403560, 0.038980)",
        "(0.172409, 1.407914, 0.040032)",
        "(0.172110, 1.416422, 0.042407)",
        "(0.171865, 1.424635, 0.045271)",
        "(0.171724, 1.432514, 0.048632)",
        "(0.171813, 1.440021, 0.052515)",
        "(0.171934, 1.443549, 0.054645)",
        "(0.172142, 1.450113, 0.059090)",
        "(0.172266, 1.455883, 0.064015)",
        "(0.172364, 1.460957, 0.069623)",
        "(0.172318, 1.465152, 0.075749)",
        "(0.172240, 1.466825, 0.078956)",
        "(0.172148, 1.469489, 0.085505)",
        "(0.171883, 1.471157, 0.092391)",
        "(0.171425, 1.471895, 0.099647)",
        "(0.170765, 1.471746, 0.107155)",
        "(0.170439, 1.471319, 0.110962)",
        "(0.170002, 1.470002, 0.118404)",
        "(0.169616, 1.467532, 0.125384)",
        "(0.169192, 1.464375, 0.132291)",
        "(0.168981, 1.460547, 0.139229)",
        "(0.168883, 1.458263, 0.142602)",
        "(0.168613, 1.453263, 0.149159)",
        "(0.168314, 1.447821, 0.155496)",
        "(0.168089, 1.441986, 0.161342)",
        "(0.167834, 1.435673, 0.166622)",
        "(0.167785, 1.432341, 0.169089)",
        "(0.167828, 1.425507, 0.173900)",
        "(0.167823, 1.418252, 0.178432)",
        "(0.167859, 1.410810, 0.182673)",
        "(0.167971, 1.403301, 0.186560)",
        "(0.168081, 1.399531, 0.188302)",
        "(0.168441, 1.392041, 0.191423)",
        "(0.169001, 1.384584, 0.193975)",
        "(0.169661, 1.377131, 0.196050)",
        "(0.170341, 1.369693, 0.197550)",
        "(0.170648, 1.365981, 0.197990)",
        "(0.171266, 1.358621, 0.198338)",
        "(0.171989, 1.351336, 0.198017)",
        "(0.172781, 1.344164, 0.197265)",
        "(0.173496, 1.337055, 0.196204)",
        "(0.173845, 1.333492, 0.195492)",
        "(0.174537, 1.326384, 0.193813)",
        "(0.175400, 1.319403, 0.191809)",
        "(0.176376, 1.312588, 0.189507)",
        "(0.177213, 1.305929, 0.186865)",
        "(0.177567, 1.302700, 0.185409)",
        "(0.178299, 1.296393, 0.182312)",
        "(0.179050, 1.290344, 0.178732)",
        "(0.179811, 1.284652, 0.174579)",
        "(0.180494, 1.279352, 0.170005)",
        "(0.180837, 1.276908, 0.167603)",
        "(0.181469, 1.272304, 0.162803)",
        "(0.182046, 1.268165, 0.157803)",
        "(0.182637, 1.264453, 0.152550)",
        "(0.183294, 1.261178, 0.146925)",
        "(0.183640, 1.259756, 0.143884)",
        "(0.184362, 1.257252, 0.137492)",
        "(0.185006, 1.255289, 0.130685)",
        "(0.185663, 1.253999, 0.123582)",
        "(0.186262, 1.253386, 0.116214)",
        "(0.186574, 1.253398, 0.112457)",
        "(0.187146, 1.253864, 0.105020)",
        "(0.187635, 1.255163, 0.097738)",
        "(0.188064, 1.257289, 0.090524)",
        "(0.188449, 1.260124, 0.083303)",
        "(0.188578, 1.261858, 0.079767)",
        "(0.188826, 1.265928, 0.072903)",
        "(0.188888, 1.270723, 0.066341)",
        "(0.188826, 1.276332, 0.060243)",
        "(0.188601, 1.282849, 0.054816)",
        "(0.188434, 1.286525, 0.052371)",
        "(0.188066, 1.294408, 0.047995)",
        "(0.187507, 1.303082, 0.044437)",
        "(0.186845, 1.312553, 0.041702)",
        "(0.186098, 1.322362, 0.039410)",
        "(0.185737, 1.327473, 0.038563)",
        "(0.185103, 1.337898, 0.037169)",
        "(0.184675, 1.348609, 0.036310)",
        "(0.184350, 1.359442, 0.036036)",
        "(0.184121, 1.370320, 0.036291)",
        "(0.184156, 1.375790, 0.036650)",
        "(0.184318, 1.386559, 0.037862)",
        "(0.184462, 1.397012, 0.039896)",
        "(0.184455, 1.406947, 0.042739)",
        "(0.184294, 1.416153, 0.046283)",
        "(0.184194, 1.420360, 0.048306)",
        "(0.184076, 1.428143, 0.052759)",
        "(0.183803, 1.434883, 0.057815)",
        "(0.183147, 1.440606, 0.063537)",
        "(0.182225, 1.445504, 0.070012)",
        "(0.181745, 1.447584, 0.073477)",
        "(0.180769, 1.451175, 0.080682)",
        "(0.179897, 1.453916, 0.088243)",
        "(0.179118, 1.455835, 0.096210)",
        "(0.178561, 1.456871, 0.104570)",
        "(0.178219, 1.456836, 0.113114)",
        "(0.178054, 1.456289, 0.117357)",
        "(0.177618, 1.454462, 0.125647)",
        "(0.177086, 1.451514, 0.133723)",
        "(0.176705, 1.447538, 0.141511)",
        "(0.176672, 1.444852, 0.145209)",
        "(0.176756, 1.439006, 0.152557)",
        "(0.176674, 1.431800, 0.159702)",
        "(0.176282, 1.423468, 0.166576)",
        "(0.176090, 1.414422, 0.172965)",
        "(0.176199, 1.409631, 0.175828)",
        "(0.176751, 1.399744, 0.180986)",
        "(0.177521, 1.389389, 0.185555)",
        "(0.178245, 1.378763, 0.189618)",
        "(0.178876, 1.368221, 0.193060)",
        "(0.179240, 1.363004, 0.194394)",
        "(0.180051, 1.352652, 0.196487)",
        "(0.180868, 1.342616, 0.198056)",
        "(0.181409, 1.332943, 0.199276)",
        "(0.181736, 1.323680, 0.200073)",
        "(0.181981, 1.319281, 0.200224)",
        "(0.182649, 1.310804, 0.200067)",
        "(0.183201, 1.302652, 0.199362)",
        "(0.183730, 1.294941, 0.198389)",
        "(0.184086, 1.287525, 0.197097)",
        "(0.184167, 1.283871, 0.196249)",
        "(0.184238, 1.276582, 0.194149)",
        "(0.184508, 1.269572, 0.191320)",
        "(0.184994, 1.262919, 0.187646)",
        "(0.185553, 1.256570, 0.182944)",
        "(0.185906, 1.253576, 0.180141)",
        "(0.186688, 1.247924, 0.174137)",
        "(0.187476, 1.242895, 0.167710)",
        "(0.188208, 1.238625, 0.160937)",
        "(0.188751, 1.235016, 0.153768)",
        "(0.188957, 1.233529, 0.150047)",
        "(0.189361, 1.231125, 0.142431)",
        "(0.189721, 1.229540, 0.134475)",
        "(0.190005, 1.228758, 0.126174)",
        "(0.190343, 1.228794, 0.117575)",
        "(0.190495, 1.229114, 0.113226)",
        "(0.190731, 1.230108, 0.104466)",
        "(0.190938, 1.231610, 0.095581)",
        "(0.191298, 1.233559, 0.086773)",
        "(0.191575, 1.234793, 0.082522)",
        "(0.191961, 1.237438, 0.074379)",
        "(0.192179, 1.240814, 0.067107)",
        "(0.192108, 1.244940, 0.060687)",
        "(0.191729, 1.249917, 0.055057)",
        "(0.191146, 1.255758, 0.050042)",
        "(0.190847, 1.259091, 0.047771)",
        "(0.190253, 1.266405, 0.043562)",
        "(0.189508, 1.274522, 0.039796)",
        "(0.188640, 1.283331, 0.036549)",
        "(0.187603, 1.292747, 0.033822)",
        "(0.187029, 1.297702, 0.032719)",
        "(0.185769, 1.307904, 0.030865)",
        "(0.184386, 1.318386, 0.029343)",
        "(0.182895, 1.329014, 0.028224)",
        "(0.181399, 1.339796, 0.027566)",
        "(0.180736, 1.345244, 0.027468)",
        "(0.179508, 1.356102, 0.027617)",
        "(0.178158, 1.366648, 0.028071)",
        "(0.176789, 1.376853, 0.028825)",
        "(0.175562, 1.386710, 0.030012)",
        "(0.174356, 1.396066, 0.031643)",
        "(0.173761, 1.400476, 0.032657)",
        "(0.172577, 1.408876, 0.035038)",
        "(0.171307, 1.416514, 0.038051)",
        "(0.170159, 1.423471, 0.041728)",
        "(0.169166, 1.429642, 0.046067)",
        "(0.168698, 1.432332, 0.048504)",
        "(0.167853, 1.437104, 0.053783)",
        "(0.167033, 1.440893, 0.059553)",
        "(0.166215, 1.443747, 0.065825)",
        "(0.165750, 1.444800, 0.069174)",
        "(0.164771, 1.446423, 0.076203)",
        "(0.163808, 1.447403, 0.083808)",
        "(0.162896, 1.447734, 0.091904)",
        "(0.161937, 1.447311, 0.100197)",
        "(0.161519, 1.446813, 0.104456)",
        "(0.160833, 1.445417, 0.113044)",
        "(0.160132, 1.443281, 0.121564)",
        "(0.159504, 1.440534, 0.130033)",
        "(0.159170, 1.437183, 0.138427)",
        "(0.159058, 1.435191, 0.142554)",
        "(0.158753, 1.430795, 0.150745)",
        "(0.158298, 1.425800, 0.158651)",
        "(0.157898, 1.420374, 0.166127)",
        "(0.157717, 1.414474, 0.172996)",
        "(0.157752, 1.407965, 0.179255)",
        "(0.157769, 1.404383, 0.182199)",
        "(0.157674, 1.396789, 0.187885)",
        "(0.157572, 1.388752, 0.193216)",
        "(0.157806, 1.380453, 0.197773)",
        "(0.158026, 1.376124, 0.199611)",
        "(0.158692, 1.367187, 0.202571)",
        "(0.159496, 1.357889, 0.204802)",
        "(0.160096, 1.348217, 0.206501)",
        "(0.160734, 1.338369, 0.207542)",
        "(0.161149, 1.333420, 0.207827)",
        "(0.162180, 1.323354, 0.207742)",
        "(0.163414, 1.313260, 0.207165)",
        "(0.164731, 1.303105, 0.206147)",
        "(0.166191, 1.293001, 0.204632)",
        "(0.167100, 1.288053, 0.203551)",
        "(0.169171, 1.278429, 0.200755)",
        "(0.171553, 1.269198, 0.196702)",
        "(0.174245, 1.260517, 0.191286)",
        "(0.177014, 1.252395, 0.184805)",
        "(0.178326, 1.248566, 0.181278)",
        "(0.180587, 1.241331, 0.174077)",
        "(0.182366, 1.234781, 0.166530)",
        "(0.183811, 1.229012, 0.158604)",
        "(0.185140, 1.224218, 0.150322)",
        "(0.185725, 1.222203, 0.146081)",
        "(0.186834, 1.218867, 0.137528)",
        "(0.187832, 1.216597, 0.128715)",
        "(0.188780, 1.215272, 0.119489)",
        "(0.189776, 1.214818, 0.109908)",
        "(0.190261, 1.214977, 0.105075)",
        "(0.191076, 1.215901, 0.095621)",
        "(0.191694, 1.217690, 0.086605)",
        "(0.192155, 1.220229, 0.078004)",
        "(0.192471, 1.223296, 0.070130)",
        "(0.192616, 1.225145, 0.066290)",
        "(0.192816, 1.229341, 0.058706)",
        "(0.192833, 1.234204, 0.052052)",
        "(0.192540, 1.239581, 0.046263)",
        "(0.192014, 1.245422, 0.041247)",
        "(0.191673, 1.248583, 0.039071)",
        "(0.190925, 1.255262, 0.035176)",
        "(0.190034, 1.262519, 0.032110)",
        "(0.188946, 1.270376, 0.029776)",
        "(0.187708, 1.278718, 0.028102)",
        "(0.187029, 1.283098, 0.027556)",
        "(0.185577, 1.292209, 0.026789)",
        "(0.183994, 1.301778, 0.026488)",
        "(0.182334, 1.311756, 0.026580)",
        "(0.180830, 1.322318, 0.027198)",
        "(0.180205, 1.327865, 0.027733)",
        "(0.178955, 1.339192, 0.029136)",
        "(0.177689, 1.350891, 0.031085)",
        "(0.176525, 1.362932, 0.033639)",
        "(0.175536, 1.375108, 0.036739)",
        "(0.175233, 1.381253, 0.038525)",
        "(0.174907, 1.393506, 0.042482)",
        "(0.174678, 1.405478, 0.046982)",
        "(0.174726, 1.417059, 0.052106)",
        "(0.174987, 1.427962, 0.057839)",
        "(0.175145, 1.432999, 0.060928)",
        "(0.175413, 1.442343, 0.067525)",
        "(0.175516, 1.450419, 0.074760)",
        "(0.175495, 1.457155, 0.082706)",
        "(0.175283, 1.462456, 0.091363)",
        "(0.175143, 1.464524, 0.095903)",
        "(0.174799, 1.467732, 0.105186)",
        "(0.174401, 1.469413, 0.114682)",
        "(0.174215, 1.469767, 0.124315)",
        "(0.174087, 1.468958, 0.134234)",
        "(0.174080, 1.468034, 0.139221)",
        "(0.174195, 1.465450, 0.148961)",
        "(0.174439, 1.461817, 0.158465)",
        "(0.174459, 1.457060, 0.167542)",
        "(0.174188, 1.451127, 0.176106)",
        "(0.174013, 1.447935, 0.180255)",
        "(0.173600, 1.440856, 0.188047)",
        "(0.173035, 1.433085, 0.194948)",
        "(0.172503, 1.424797, 0.200872)",
        "(0.172143, 1.416051, 0.205753)",
        "(0.171973, 1.411447, 0.207757)",
        "(0.171544, 1.401889, 0.211157)",
        "(0.171145, 1.391852, 0.213651)",
        "(0.170814, 1.381190, 0.215150)",
        "(0.170542, 1.369864, 0.215599)",
        "(0.170518, 1.363968, 0.215487)",
        "(0.170609, 1.351930, 0.214970)",
        "(0.170896, 1.339584, 0.213847)",
        "(0.171483, 1.327147, 0.212095)",
        "(0.172245, 1.314686, 0.209819)",
        "(0.172735, 1.308598, 0.208458)",
        "(0.173657, 1.296558, 0.205267)",
        "(0.174577, 1.284667, 0.201334)",
        "(0.175548, 1.272999, 0.196666)",
        "(0.176716, 1.261819, 0.191135)",
        "(0.177393, 1.256462, 0.187991)",
        "(0.178899, 1.246219, 0.181267)",
        "(0.180403, 1.236767, 0.174370)",
        "(0.181817, 1.228243, 0.167122)",
        "(0.183140, 1.220337, 0.159350)",
        "(0.183738, 1.216724, 0.155396)",
        "(0.184906, 1.210461, 0.147214)",
        "(0.185854, 1.205302, 0.138678)",
        "(0.186758, 1.201620, 0.130022)",
        "(0.187414, 1.199318, 0.121378)",
        "(0.187600, 1.198729, 0.117092)",
        "(0.187889, 1.198536, 0.108561)",
        "(0.188007, 1.199699, 0.100157)",
        "(0.188071, 1.202251, 0.091755)",
        "(0.188088, 1.205996, 0.083639)",
        "(0.187999, 1.208145, 0.079725)",
        "(0.187593, 1.213285, 0.072409)",
        "(0.187036, 1.219064, 0.065517)",
        "(0.186468, 1.225477, 0.059059)",
        "(0.185732, 1.232460, 0.053141)",
        "(0.185343, 1.236235, 0.050427)",
        "(0.184517, 1.244174, 0.045391)",
        "(0.183629, 1.252592, 0.040879)",
        "(0.182587, 1.261364, 0.036824)",
        "(0.181522, 1.270587, 0.033234)",
        "(0.180936, 1.275348, 0.031585)",
        "(0.179763, 1.285081, 0.028584)",
        "(0.178582, 1.295366, 0.026195)",
        "(0.177414, 1.306068, 0.024300)",
        "(0.176108, 1.317148, 0.022887)",
        "(0.175500, 1.322849, 0.022382)",
        "(0.174439, 1.334520, 0.021768)",
        "(0.173367, 1.346382, 0.021714)",
        "(0.172444, 1.358407, 0.022290)",
        "(0.171718, 1.370603, 0.023635)",
        "(0.171458, 1.376768, 0.024662)",
        "(0.171175, 1.389060, 0.027305)",
        "(0.171110, 1.401052, 0.030621)",
        "(0.171115, 1.412566, 0.034744)",
        "(0.171093, 1.423466, 0.039802)",
        "(0.171043, 1.428556, 0.042699)",
        "(0.170858, 1.437967, 0.048859)",
        "(0.170532, 1.446104, 0.055538)",
        "(0.170029, 1.452922, 0.062757)",
        "(0.169303, 1.458405, 0.070469)",
        "(0.168701, 1.462563, 0.078592)",
        "(0.168375, 1.464001, 0.082693)",
        "(0.167492, 1.465916, 0.090840)",
        "(0.166562, 1.466765, 0.099402)",
        "(0.165841, 1.466677, 0.108666)",
        "(0.165571, 1.466408, 0.113388)",
        "(0.165257, 1.465137, 0.123030)",
        "(0.165050, 1.462953, 0.132713)",
        "(0.164911, 1.459904, 0.142319)",
        "(0.164838, 1.456066, 0.151765)",
        "(0.164850, 1.453793, 0.156325)",
        "(0.164656, 1.448644, 0.165157)",
        "(0.164388, 1.442736, 0.173587)",
        "(0.164169, 1.436096, 0.181622)",
        "(0.164326, 1.428958, 0.189103)",
        "(0.164562, 1.425268, 0.192613)",
        "(0.165429, 1.417474, 0.198825)",
        "(0.166494, 1.409297, 0.204195)",
        "(0.167581, 1.400679, 0.208696)",
        "(0.168654, 1.391678, 0.212263)",
        "(0.169186, 1.386992, 0.213592)",
        "(0.170299, 1.377449, 0.215653)",
        "(0.171519, 1.367764, 0.217112)",
        "(0.172617, 1.357887, 0.217984)",
        "(0.173552, 1.347786, 0.218245)",
        "(0.173989, 1.342693, 0.218103)",
        "(0.174885, 1.332588, 0.217482)",
        "(0.175947, 1.322688, 0.216204)",
        "(0.176939, 1.312870, 0.214086)",
        "(0.177853, 1.303252, 0.211210)",
        "(0.178354, 1.298647, 0.209419)",
        "(0.179316, 1.289444, 0.205853)",
        "(0.180199, 1.280573, 0.201488)",
        "(0.181106, 1.272123, 0.196520)",
        "(0.182024, 1.264206, 0.191052)",
        "(0.182427, 1.260462, 0.188175)",
        "(0.183300, 1.253406, 0.182308)",
        "(0.184128, 1.247211, 0.176063)",
        "(0.184785, 1.241698, 0.169230)",
        "(0.185487, 1.237100, 0.161587)",
        "(0.185861, 1.235230, 0.157549)",
        "(0.186564, 1.232056, 0.149369)",
        "(0.187195, 1.229814, 0.140969)",
        "(0.187562, 1.228394, 0.132355)",
        "(0.187882, 1.228032, 0.123408)",
        "(0.188031, 1.228300, 0.118732)",
        "(0.188261, 1.229347, 0.109290)",
        "(0.188431, 1.231615, 0.099955)",
        "(0.188442, 1.234525, 0.090886)",
        "(0.188490, 1.238117, 0.081971)",
        "(0.188558, 1.240135, 0.077614)",
        "(0.188767, 1.244447, 0.069126)",
        "(0.188960, 1.249432, 0.061185)",
        "(0.189024, 1.254761, 0.053675)",
        "(0.188910, 1.260560, 0.046801)",
        "(0.188687, 1.263691, 0.043693)",
        "(0.188020, 1.270489, 0.037897)",
        "(0.187066, 1.278054, 0.032660)",
        "(0.185805, 1.286469, 0.028084)",
        "(0.184221, 1.295764, 0.024223)",
        "(0.182549, 1.306000, 0.021194)",
        "(0.181756, 1.311494, 0.019939)",
        "(0.180308, 1.322907, 0.017737)",
        "(0.178908, 1.334884, 0.016126)",
        "(0.177529, 1.347327, 0.015279)",
        "(0.176912, 1.353722, 0.015143)",
        "(0.175843, 1.366598, 0.015196)",
        "(0.175112, 1.379620, 0.015833)",
        "(0.174525, 1.392659, 0.017086)",
        "(0.173958, 1.405515, 0.018817)",
        "(0.173820, 1.411846, 0.019961)",
        "(0.173709, 1.424189, 0.022740)",
        "(0.173527, 1.435850, 0.026278)",
        "(0.173198, 1.446759, 0.030629)",
        "(0.172774, 1.456770, 0.035729)",
        "(0.172549, 1.461332, 0.038566)",
        "(0.172083, 1.469578, 0.044553)",
        "(0.171628, 1.476674, 0.051224)",
        "(0.170964, 1.482619, 0.058639)",
        "(0.170234, 1.487396, 0.066637)",
        "(0.169879, 1.489248, 0.070843)",
        "(0.169199, 1.492160, 0.079330)",
        "(0.168431, 1.493861, 0.087993)",
        "(0.167728, 1.494414, 0.096958)",
        "(0.167262, 1.493904, 0.106226)",
        "(0.166938, 1.492275, 0.115459)",
        "(0.166795, 1.491004, 0.120024)",
        "(0.166576, 1.487956, 0.129059)",
        "(0.166365, 1.484027, 0.137889)",
        "(0.166181, 1.479239, 0.146594)",
        "(0.166107, 1.476491, 0.150942)",
        "(0.165884, 1.470427, 0.159627)",
        "(0.165550, 1.463636, 0.168117)",
        "(0.165398, 1.456213, 0.176154)",
        "(0.165568, 1.448196, 0.183637)",
        "(0.165792, 1.443985, 0.187231)",
        "(0.166358, 1.435317, 0.194102)",
        "(0.166812, 1.426186, 0.200246)",
        "(0.167274, 1.416776, 0.205646)",
        "(0.167867, 1.407204, 0.210119)",
        "(0.168225, 1.402287, 0.211898)",
        "(0.168973, 1.392092, 0.214813)",
        "(0.169610, 1.381378, 0.216977)",
        "(0.170072, 1.370221, 0.218422)",
        "(0.170551, 1.358750, 0.218985)",
        "(0.170899, 1.352975, 0.218787)",
        "(0.171792, 1.341245, 0.217761)",
        "(0.172809, 1.329203, 0.215992)",
        "(0.173814, 1.316864, 0.213420)",
        "(0.174748, 1.304441, 0.209878)",
        "(0.175201, 1.298222, 0.207724)",
        "(0.176060, 1.285753, 0.202484)",
        "(0.177134, 1.273615, 0.196328)",
        "(0.178367, 1.261989, 0.188875)",
        "(0.179848, 1.251002, 0.180305)",
        "(0.180667, 1.245932, 0.175594)",
        "(0.182483, 1.236826, 0.166012)",
        "(0.184609, 1.229384, 0.156427)",
        "(0.186766, 1.223672, 0.146824)",
        "(0.188536, 1.219158, 0.136888)",
        "(0.189362, 1.217423, 0.131663)",
        "(0.190797, 1.214701, 0.121043)",
        "(0.191813, 1.213095, 0.110415)",
        "(0.192471, 1.212592, 0.099838)",
        "(0.192963, 1.213227, 0.089302)",
        "(0.193210, 1.214080, 0.084143)",
        "(0.193554, 1.216603, 0.074191)",
        "(0.193734, 1.220297, 0.064890)",
        "(0.193654, 1.224933, 0.056174)",
        "(0.193265, 1.230587, 0.048187)",
        "(0.192991, 1.233805, 0.044532)",
        "(0.192285, 1.240644, 0.037667)",
        "(0.191298, 1.248183, 0.031637)",
        "(0.190029, 1.256310, 0.026385)",
        "(0.188657, 1.264987, 0.021906)",
        "(0.187958, 1.269560, 0.020051)",
        "(0.186367, 1.278873, 0.016729)",
        "(0.184651, 1.288478, 0.013894)",
        "(0.182982, 1.298423, 0.011633)",
        "(0.181285, 1.308609, 0.009968)",
        "(0.180506, 1.313816, 0.009353)",
        "(0.179222, 1.324395, 0.008417)",
        "(0.178273, 1.335259, 0.007918)",
        "(0.177202, 1.346215, 0.007808)",
        "(0.176020, 1.357209, 0.008085)",
        "(0.175490, 1.362728, 0.008414)",
        "(0.174570, 1.373815, 0.009498)",
        "(0.173557, 1.384816, 0.011163)",
        "(0.172524, 1.395604, 0.013401)",
        "(0.171576, 1.406236, 0.016377)",
        "(0.171120, 1.411475, 0.018214)",
        "(0.170424, 1.421695, 0.022312)",
        "(0.169900, 1.431371, 0.026986)",
        "(0.169405, 1.440335, 0.032243)",
        "(0.168915, 1.448640, 0.038114)",
        "(0.168693, 1.452493, 0.041276)",
        "(0.168391, 1.459558, 0.047862)",
        "(0.168072, 1.465542, 0.054753)",
        "(0.167627, 1.470471, 0.061912)",
        "(0.167010, 1.474432, 0.069570)",
        "(0.166671, 1.476029, 0.073641)",
        "(0.165835, 1.478599, 0.082026)",
        "(0.164804, 1.480193, 0.090643)",
        "(0.163873, 1.480832, 0.099416)",
        "(0.163239, 1.480557, 0.108213)",
        "(0.162951, 1.480006, 0.112605)",
        "(0.162296, 1.478292, 0.121312)",
        "(0.161699, 1.475751, 0.130155)",
        "(0.161368, 1.472329, 0.138829)",
        "(0.161057, 1.467980, 0.147091)",
        "(0.160856, 1.465468, 0.151100)",
        "(0.160334, 1.460069, 0.158953)",
        "(0.159816, 1.454111, 0.166325)",
        "(0.159428, 1.447479, 0.172985)",
        "(0.159215, 1.440134, 0.178911)",
        "(0.159203, 1.436382, 0.181392)",
        "(0.159063, 1.427719, 0.186640)",
        "(0.159082, 1.418528, 0.191408)",
        "(0.159334, 1.408948, 0.195360)",
        "(0.159907, 1.398822, 0.198264)",
        "(0.160181, 1.393539, 0.199605)",
        "(0.160739, 1.382385, 0.202031)",
        "(0.161097, 1.370710, 0.204414)",
        "(0.161276, 1.358703, 0.206611)",
        "(0.161610, 1.346452, 0.208395)",
        "(0.161916, 1.340272, 0.209082)",
        "(0.162773, 1.327867, 0.210097)",
        "(0.163968, 1.315544, 0.210703)",
        "(0.165453, 1.303470, 0.210843)",
        "(0.166891, 1.291552, 0.210392)",
        "(0.167605, 1.285697, 0.209954)",
        "(0.169073, 1.274382, 0.208391)",
        "(0.170749, 1.263749, 0.205643)",
        "(0.172580, 1.253754, 0.201486)",
        "(0.174357, 1.244481, 0.196213)",
        "(0.175196, 1.240082, 0.193498)",
        "(0.176762, 1.232101, 0.187643)",
        "(0.178231, 1.225010, 0.180954)",
        "(0.179591, 1.218713, 0.173172)",
        "(0.180859, 1.213384, 0.164684)",
        "(0.181346, 1.211123, 0.160257)",
        "(0.182151, 1.207275, 0.151177)",
        "(0.182679, 1.204376, 0.141758)",
        "(0.183103, 1.202508, 0.132135)",
        "(0.183450, 1.201598, 0.122333)",
        "(0.183613, 1.201522, 0.117274)"
    ],
    "leftHandPositions": [
        "(0.331689, 1.296815, -0.067256)",
        "(0.331771, 1.296764, -0.067250)",
        "(0.331834, 1.296650, -0.067293)",
        "(0.332042, 1.296498, -0.067289)",
        "(0.332232, 1.296256, -0.067135)",
        "(0.332300, 1.296121, -0.067046)",
        "(0.332483, 1.295816, -0.066895)",
        "(0.332707, 1.295605, -0.066827)",
        "(0.332936, 1.295351, -0.066785)",
        "(0.333023, 1.295248, -0.066776)",
        "(0.333112, 1.295182, -0.066773)",
        "(0.333350, 1.295110, -0.066814)",
        "(0.333483, 1.295297, -0.066834)",
        "(0.333474, 1.295673, -0.066769)",
        "(0.333497, 1.296349, -0.066616)",
        "(0.333510, 1.296697, -0.066521)",
        "(0.333484, 1.297204, -0.066296)",
        "(0.333166, 1.297781, -0.065769)",
        "(0.332626, 1.298308, -0.065019)",
        "(0.332169, 1.298976, -0.064208)",
        "(0.331926, 1.299346, -0.063774)",
        "(0.331281, 1.300096, -0.062612)",
        "(0.330313, 1.300736, -0.061226)",
        "(0.328956, 1.301471, -0.060159)",
        "(0.326879, 1.302155, -0.059417)",
        "(0.325682, 1.302487, -0.059095)",
        "(0.323246, 1.303309, -0.058603)",
        "(0.321151, 1.304286, -0.058492)",
        "(0.319021, 1.305008, -0.058271)",
        "(0.316795, 1.305383, -0.058081)",
        "(0.315734, 1.305482, -0.058071)",
        "(0.313686, 1.305522, -0.058230)",
        "(0.311999, 1.305617, -0.058634)",
        "(0.310545, 1.305592, -0.059106)",
        "(0.309162, 1.305320, -0.059501)",
        "(0.308436, 1.305154, -0.059684)",
        "(0.306958, 1.304718, -0.060087)",
        "(0.305690, 1.304408, -0.060542)",
        "(0.304669, 1.304397, -0.060965)",
        "(0.303744, 1.304725, -0.061254)",
        "(0.303294, 1.305037, -0.061414)",
        "(0.302480, 1.306062, -0.061817)",
        "(0.301761, 1.307455, -0.062252)",
        "(0.300929, 1.309010, -0.062568)",
        "(0.299931, 1.310743, -0.062799)",
        "(0.299383, 1.311639, -0.062944)",
        "(0.298223, 1.313543, -0.063202)",
        "(0.296986, 1.315489, -0.063341)",
        "(0.295737, 1.317502, -0.063505)",
        "(0.294265, 1.319576, -0.063754)",
        "(0.293461, 1.320608, -0.063912)",
        "(0.291795, 1.322665, -0.064238)",
        "(0.290097, 1.324583, -0.064583)",
        "(0.288347, 1.326449, -0.064941)",
        "(0.286523, 1.328353, -0.065402)",
        "(0.285603, 1.329266, -0.065639)",
        "(0.283731, 1.330990, -0.066096)",
        "(0.281729, 1.332676, -0.066565)",
        "(0.279735, 1.334380, -0.067079)",
        "(0.277849, 1.336190, -0.067613)",
        "(0.277006, 1.337142, -0.067909)",
        "(0.275475, 1.338925, -0.068463)",
        "(0.273841, 1.340526, -0.068862)",
        "(0.271979, 1.342038, -0.069189)",
        "(0.269934, 1.343506, -0.069506)",
        "(0.268918, 1.344228, -0.069668)",
        "(0.267127, 1.345639, -0.069929)",
        "(0.265632, 1.347051, -0.070146)",
        "(0.264338, 1.348567, -0.070244)",
        "(0.262931, 1.350095, -0.070190)",
        "(0.262216, 1.350908, -0.070135)",
        "(0.260854, 1.352653, -0.069987)",
        "(0.259434, 1.354473, -0.069656)",
        "(0.257892, 1.356504, -0.069187)",
        "(0.256269, 1.358879, -0.068667)",
        "(0.255415, 1.360225, -0.068369)",
        "(0.253511, 1.363429, -0.067758)",
        "(0.251301, 1.367255, -0.067158)",
        "(0.248674, 1.371897, -0.066610)",
        "(0.246440, 1.377126, -0.066404)",
        "(0.245275, 1.379941, -0.066330)",
        "(0.242679, 1.386188, -0.066173)",
        "(0.240499, 1.392397, -0.066137)",
        "(0.238297, 1.398889, -0.066081)",
        "(0.235899, 1.405305, -0.065902)",
        "(0.234677, 1.408556, -0.065828)",
        "(0.232123, 1.414980, -0.065735)",
        "(0.229891, 1.421338, -0.065749)",
        "(0.228189, 1.427556, -0.065887)",
        "(0.226338, 1.433592, -0.065868)",
        "(0.225463, 1.436551, -0.065956)",
        "(0.224002, 1.442346, -0.066344)",
        "(0.222919, 1.447706, -0.066816)",
        "(0.221588, 1.452485, -0.067142)",
        "(0.220445, 1.456823, -0.067649)",
        "(0.219949, 1.458830, -0.067951)",
        "(0.218813, 1.462431, -0.068497)",
        "(0.217421, 1.465612, -0.069003)",
        "(0.216481, 1.468320, -0.069731)",
        "(0.215638, 1.470685, -0.070397)",
        "(0.215132, 1.471757, -0.070670)",
        "(0.214306, 1.473836, -0.071297)",
        "(0.213329, 1.475880, -0.071915)",
        "(0.211736, 1.477880, -0.072421)",
        "(0.210103, 1.480120, -0.073241)",
        "(0.209320, 1.481305, -0.073742)",
        "(0.207785, 1.483854, -0.074716)",
        "(0.206353, 1.486592, -0.075616)",
        "(0.205080, 1.489568, -0.076530)",
        "(0.203925, 1.492726, -0.077588)",
        "(0.203350, 1.494345, -0.078185)",
        "(0.202209, 1.497697, -0.079362)",
        "(0.201044, 1.501093, -0.080565)",
        "(0.199927, 1.504599, -0.081906)",
        "(0.198911, 1.507991, -0.083368)",
        "(0.198393, 1.509682, -0.084180)",
        "(0.197396, 1.513140, -0.086082)",
        "(0.196612, 1.516602, -0.088353)",
        "(0.195668, 1.520064, -0.090896)",
        "(0.194602, 1.523455, -0.093613)",
        "(0.193979, 1.525120, -0.094998)",
        "(0.193042, 1.528311, -0.097932)",
        "(0.192367, 1.531247, -0.101008)",
        "(0.191623, 1.533946, -0.103962)",
        "(0.190997, 1.536583, -0.106943)",
        "(0.190692, 1.537896, -0.108469)",
        "(0.190272, 1.540407, -0.111600)",
        "(0.189737, 1.542646, -0.114714)",
        "(0.189097, 1.544649, -0.117857)",
        "(0.188339, 1.546626, -0.121248)",
        "(0.187906, 1.547612, -0.123063)",
        "(0.186907, 1.549425, -0.126931)",
        "(0.185817, 1.551033, -0.130936)",
        "(0.184720, 1.552536, -0.135167)",
        "(0.183585, 1.553931, -0.139634)",
        "(0.183116, 1.554612, -0.141970)",
        "(0.182231, 1.555938, -0.146791)",
        "(0.181384, 1.557162, -0.151764)",
        "(0.180519, 1.558261, -0.156863)",
        "(0.179740, 1.559179, -0.161933)",
        "(0.179415, 1.559564, -0.164536)",
        "(0.178745, 1.560301, -0.169835)",
        "(0.178096, 1.560798, -0.175313)",
        "(0.177547, 1.561055, -0.180860)",
        "(0.177135, 1.560986, -0.186420)",
        "(0.176960, 1.560799, -0.189230)",
        "(0.176534, 1.560124, -0.194884)",
        "(0.176015, 1.559152, -0.200701)",
        "(0.175316, 1.557957, -0.206716)",
        "(0.174560, 1.556486, -0.212766)",
        "(0.174232, 1.555612, -0.215779)",
        "(0.173647, 1.553763, -0.221795)",
        "(0.173330, 1.551774, -0.227664)",
        "(0.173247, 1.549741, -0.233343)",
        "(0.173379, 1.547658, -0.238739)",
        "(0.173516, 1.546582, -0.241293)",
        "(0.173915, 1.544249, -0.246050)",
        "(0.174321, 1.541758, -0.250481)",
        "(0.174856, 1.539065, -0.254772)",
        "(0.175292, 1.536168, -0.259127)",
        "(0.175455, 1.534619, -0.261316)",
        "(0.175708, 1.531360, -0.265787)",
        "(0.175957, 1.527969, -0.270385)",
        "(0.176325, 1.524393, -0.274896)",
        "(0.176862, 1.520552, -0.279145)",
        "(0.177141, 1.518515, -0.281150)",
        "(0.177678, 1.514058, -0.284820)",
        "(0.178516, 1.509018, -0.287964)",
        "(0.179668, 1.503566, -0.290758)",
        "(0.180852, 1.497604, -0.293061)",
        "(0.181418, 1.494415, -0.293996)",
        "(0.182306, 1.487473, -0.295319)",
        "(0.183138, 1.479992, -0.296160)",
        "(0.183923, 1.472265, -0.296852)",
        "(0.184606, 1.464272, -0.297237)",
        "(0.184867, 1.460147, -0.297260)",
        "(0.185341, 1.451557, -0.296856)",
        "(0.186004, 1.442609, -0.295997)",
        "(0.186948, 1.433587, -0.294789)",
        "(0.187928, 1.424660, -0.293402)",
        "(0.188325, 1.420180, -0.292621)",
        "(0.188924, 1.411231, -0.290995)",
        "(0.189494, 1.402348, -0.289174)",
        "(0.190175, 1.393670, -0.287110)",
        "(0.190705, 1.385181, -0.285014)",
        "(0.190951, 1.380998, -0.283947)",
        "(0.191519, 1.372817, -0.281824)",
        "(0.192244, 1.364898, -0.279800)",
        "(0.193054, 1.357239, -0.277990)",
        "(0.193963, 1.349764, -0.276400)",
        "(0.194442, 1.346112, -0.275713)",
        "(0.195305, 1.338987, -0.274577)",
        "(0.196306, 1.332006, -0.273589)",
        "(0.197537, 1.325148, -0.272607)",
        "(0.199021, 1.318547, -0.271493)",
        "(0.199890, 1.315349, -0.270670)",
        "(0.201678, 1.308846, -0.268281)",
        "(0.203552, 1.302392, -0.265145)",
        "(0.205369, 1.296149, -0.261428)",
        "(0.207058, 1.290026, -0.257134)",
        "(0.207847, 1.287017, -0.254844)",
        "(0.209477, 1.281220, -0.250225)",
        "(0.211205, 1.275673, -0.245567)",
        "(0.212753, 1.270288, -0.240599)",
        "(0.214147, 1.264838, -0.235087)",
        "(0.214842, 1.262141, -0.232148)",
        "(0.216313, 1.256789, -0.226144)",
        "(0.217787, 1.251653, -0.220025)",
        "(0.219065, 1.246594, -0.213558)",
        "(0.220027, 1.241313, -0.206577)",
        "(0.220544, 1.238751, -0.203008)",
        "(0.221544, 1.233749, -0.195729)",
        "(0.222330, 1.228960, -0.188254)",
        "(0.223171, 1.224699, -0.181074)",
        "(0.223897, 1.220990, -0.173967)",
        "(0.224253, 1.219241, -0.170396)",
        "(0.224767, 1.216157, -0.163590)",
        "(0.225152, 1.213747, -0.157340)",
        "(0.225472, 1.212071, -0.151362)",
        "(0.225658, 1.210499, -0.145074)",
        "(0.225732, 1.209813, -0.141917)",
        "(0.225747, 1.208748, -0.135889)",
        "(0.225656, 1.208137, -0.130430)",
        "(0.225377, 1.207952, -0.125460)",
        "(0.225114, 1.207994, -0.120554)",
        "(0.225006, 1.208074, -0.118059)",
        "(0.224772, 1.208328, -0.113181)",
        "(0.224369, 1.209031, -0.108752)",
        "(0.223914, 1.210104, -0.104527)",
        "(0.223368, 1.211333, -0.100224)",
        "(0.223051, 1.212089, -0.098079)",
        "(0.222463, 1.213823, -0.093844)",
        "(0.221767, 1.215880, -0.089744)",
        "(0.220883, 1.218224, -0.085809)",
        "(0.219969, 1.220855, -0.082000)",
        "(0.219555, 1.222252, -0.080157)",
        "(0.218657, 1.225153, -0.076501)",
        "(0.217587, 1.228183, -0.073008)",
        "(0.216599, 1.231423, -0.069751)",
        "(0.215556, 1.234840, -0.066657)",
        "(0.214980, 1.236567, -0.065171)",
        "(0.213865, 1.240273, -0.062399)",
        "(0.212855, 1.244398, -0.059983)",
        "(0.211810, 1.248641, -0.057711)",
        "(0.210872, 1.253006, -0.055620)",
        "(0.210411, 1.255259, -0.054662)",
        "(0.209502, 1.259759, -0.052837)",
        "(0.208528, 1.264267, -0.051286)",
        "(0.207541, 1.268704, -0.049812)",
        "(0.206516, 1.273083, -0.048537)",
        "(0.206044, 1.275258, -0.047965)",
        "(0.205098, 1.279535, -0.046957)",
        "(0.203961, 1.283726, -0.046055)",
        "(0.203179, 1.287987, -0.045397)",
        "(0.202329, 1.292223, -0.044917)",
        "(0.201730, 1.294294, -0.044674)",
        "(0.200297, 1.298372, -0.044189)",
        "(0.199417, 1.302614, -0.044048)",
        "(0.198421, 1.306964, -0.044072)",
        "(0.196502, 1.311236, -0.043926)",
        "(0.195326, 1.313347, -0.043790)",
        "(0.194044, 1.317979, -0.043863)",
        "(0.192990, 1.322961, -0.044002)",
        "(0.190778, 1.327882, -0.043604)",
        "(0.188201, 1.333106, -0.043160)",
        "(0.187529, 1.336043, -0.043215)",
        "(0.186562, 1.342190, -0.043438)",
        "(0.184669, 1.348490, -0.043219)",
        "(0.181765, 1.355085, -0.042768)",
        "(0.179527, 1.362177, -0.042573)",
        "(0.179095, 1.365964, -0.042712)",
        "(0.177514, 1.373442, -0.042595)",
        "(0.174807, 1.381022, -0.042005)",
        "(0.170898, 1.388779, -0.041451)",
        "(0.168759, 1.396973, -0.041632)",
        "(0.168080, 1.401207, -0.041906)",
        "(0.165886, 1.409430, -0.041959)",
        "(0.162587, 1.417723, -0.041755)",
        "(0.159378, 1.426060, -0.041722)",
        "(0.158137, 1.434372, -0.042223)",
        "(0.157491, 1.438383, -0.042387)",
        "(0.155849, 1.446079, -0.042402)",
        "(0.153688, 1.453755, -0.042623)",
        "(0.151957, 1.461225, -0.043236)",
        "(0.151307, 1.468245, -0.044018)",
        "(0.150918, 1.471553, -0.044332)",
        "(0.149942, 1.477857, -0.044806)",
        "(0.148845, 1.483858, -0.045405)",
        "(0.148068, 1.489575, -0.046256)",
        "(0.147465, 1.494763, -0.047116)",
        "(0.147063, 1.497169, -0.047494)",
        "(0.146294, 1.501776, -0.048295)",
        "(0.145388, 1.506160, -0.049293)",
        "(0.144468, 1.510337, -0.050380)",
        "(0.143750, 1.514301, -0.051694)",
        "(0.143317, 1.516202, -0.052345)",
        "(0.142366, 1.519991, -0.053751)",
        "(0.141474, 1.523641, -0.055234)",
        "(0.140738, 1.527117, -0.056715)",
        "(0.140120, 1.530522, -0.058209)",
        "(0.139880, 1.532218, -0.058993)",
        "(0.139430, 1.535558, -0.060609)",
        "(0.138964, 1.538773, -0.062303)",
        "(0.138381, 1.541892, -0.064102)",
        "(0.137736, 1.544864, -0.066026)",
        "(0.137462, 1.546279, -0.067052)",
        "(0.136923, 1.549118, -0.069329)",
        "(0.136371, 1.551846, -0.071911)",
        "(0.136119, 1.554405, -0.074850)",
        "(0.135802, 1.556703, -0.078033)",
        "(0.135604, 1.557705, -0.079693)",
        "(0.135248, 1.559556, -0.083242)",
        "(0.135148, 1.561068, -0.087254)",
        "(0.135114, 1.562196, -0.091762)",
        "(0.134838, 1.563009, -0.096676)",
        "(0.134723, 1.563302, -0.099326)",
        "(0.134483, 1.563753, -0.104841)",
        "(0.134324, 1.563779, -0.110773)",
        "(0.134094, 1.563538, -0.116964)",
        "(0.134016, 1.563008, -0.123412)",
        "(0.134039, 1.562640, -0.126738)",
        "(0.134188, 1.561686, -0.133501)",
        "(0.134361, 1.560501, -0.140405)",
        "(0.134592, 1.559124, -0.147466)",
        "(0.135017, 1.557545, -0.154669)",
        "(0.135323, 1.556663, -0.158274)",
        "(0.135958, 1.554718, -0.165476)",
        "(0.136706, 1.552612, -0.172737)",
        "(0.137584, 1.550203, -0.180091)",
        "(0.138670, 1.547538, -0.187437)",
        "(0.139383, 1.546076, -0.191085)",
        "(0.140824, 1.543027, -0.198411)",
        "(0.142247, 1.539779, -0.205686)",
        "(0.143929, 1.536221, -0.212821)",
        "(0.145846, 1.532418, -0.219675)",
        "(0.146784, 1.530453, -0.222972)",
        "(0.148746, 1.526398, -0.229413)",
        "(0.150868, 1.522302, -0.235718)",
        "(0.153481, 1.518151, -0.241771)",
        "(0.156382, 1.513991, -0.247670)",
        "(0.157852, 1.511868, -0.250525)",
        "(0.160766, 1.507530, -0.255965)",
        "(0.163510, 1.502946, -0.260817)",
        "(0.166259, 1.498308, -0.265509)",
        "(0.169091, 1.493593, -0.270131)",
        "(0.170475, 1.491192, -0.272431)",
        "(0.173147, 1.486341, -0.276954)",
        "(0.175714, 1.481295, -0.281426)",
        "(0.178175, 1.476182, -0.285974)",
        "(0.180772, 1.471015, -0.290509)",
        "(0.182078, 1.468379, -0.292738)",
        "(0.184666, 1.462981, -0.297176)",
        "(0.187177, 1.457442, -0.301494)",
        "(0.189520, 1.451701, -0.305550)",
        "(0.191824, 1.445777, -0.309200)",
        "(0.193027, 1.442775, -0.310879)",
        "(0.195264, 1.436605, -0.313882)",
        "(0.197241, 1.430304, -0.316651)",
        "(0.199169, 1.423841, -0.319151)",
        "(0.201171, 1.417214, -0.321337)",
        "(0.202216, 1.413866, -0.322315)",
        "(0.204085, 1.407134, -0.324215)",
        "(0.205909, 1.400325, -0.325767)",
        "(0.207708, 1.393331, -0.326959)",
        "(0.209618, 1.386195, -0.327655)",
        "(0.210644, 1.382578, -0.327753)",
        "(0.212722, 1.375390, -0.327738)",
        "(0.214858, 1.368122, -0.326717)",
        "(0.216691, 1.360777, -0.325207)",
        "(0.218658, 1.353628, -0.323188)",
        "(0.219659, 1.350132, -0.322050)",
        "(0.221568, 1.343197, -0.318908)",
        "(0.223363, 1.336171, -0.314807)",
        "(0.225391, 1.329246, -0.309699)",
        "(0.227035, 1.322283, -0.303845)",
        "(0.227588, 1.318768, -0.300747)",
        "(0.228851, 1.311766, -0.294324)",
        "(0.230217, 1.304713, -0.287363)",
        "(0.231372, 1.297653, -0.279901)",
        "(0.232270, 1.290582, -0.271870)",
        "(0.232595, 1.287006, -0.267635)",
        "(0.233218, 1.279851, -0.258971)",
        "(0.233974, 1.272831, -0.250123)",
        "(0.234765, 1.266044, -0.241307)",
        "(0.235366, 1.259521, -0.232586)",
        "(0.235608, 1.256331, -0.228215)",
        "(0.236114, 1.250182, -0.219655)",
        "(0.236664, 1.244737, -0.211799)",
        "(0.237168, 1.239897, -0.204482)",
        "(0.237525, 1.235438, -0.197055)",
        "(0.237688, 1.233312, -0.193127)",
        "(0.238074, 1.229221, -0.185034)",
        "(0.238282, 1.225632, -0.177306)",
        "(0.238163, 1.222539, -0.170252)",
        "(0.237950, 1.219683, -0.163413)",
        "(0.237822, 1.218499, -0.160111)",
        "(0.237522, 1.216286, -0.153608)",
        "(0.237191, 1.214641, -0.147557)",
        "(0.236770, 1.213445, -0.141703)",
        "(0.236390, 1.212533, -0.135881)",
        "(0.236277, 1.212215, -0.132985)",
        "(0.236066, 1.211767, -0.127405)",
        "(0.235820, 1.211613, -0.122137)",
        "(0.235555, 1.211762, -0.117296)",
        "(0.235223, 1.212178, -0.112932)",
        "(0.235006, 1.212436, -0.110892)",
        "(0.234454, 1.212882, -0.106985)",
        "(0.233632, 1.213426, -0.103519)",
        "(0.232761, 1.214189, -0.100374)",
        "(0.231878, 1.215035, -0.097263)",
        "(0.231466, 1.215546, -0.095754)",
        "(0.230613, 1.216669, -0.092829)",
        "(0.229641, 1.217917, -0.089905)",
        "(0.228394, 1.219352, -0.087198)",
        "(0.227075, 1.221117, -0.084712)",
        "(0.226334, 1.222152, -0.083552)",
        "(0.224800, 1.224395, -0.081245)",
        "(0.223435, 1.227015, -0.079033)",
        "(0.222111, 1.230037, -0.076724)",
        "(0.220647, 1.233098, -0.074058)",
        "(0.219921, 1.234652, -0.072647)",
        "(0.218504, 1.237921, -0.069887)",
        "(0.216864, 1.241532, -0.067500)",
        "(0.215065, 1.245469, -0.065494)",
        "(0.213239, 1.249619, -0.063716)",
        "(0.212208, 1.251700, -0.062869)",
        "(0.209977, 1.255892, -0.061180)",
        "(0.208145, 1.260255, -0.059661)",
        "(0.206428, 1.264636, -0.058184)",
        "(0.204138, 1.268861, -0.056630)",
        "(0.202814, 1.270916, -0.055809)",
        "(0.200809, 1.275247, -0.054480)",
        "(0.199391, 1.279887, -0.053538)",
        "(0.197495, 1.284570, -0.052472)",
        "(0.195458, 1.289420, -0.051328)",
        "(0.194485, 1.291940, -0.050753)",
        "(0.193113, 1.297442, -0.049667)",
        "(0.192132, 1.303412, -0.048607)",
        "(0.190792, 1.310180, -0.047390)",
        "(0.188828, 1.317467, -0.046182)",
        "(0.187854, 1.321253, -0.045631)",
        "(0.186755, 1.329817, -0.044927)",
        "(0.185825, 1.339084, -0.044387)",
        "(0.184109, 1.348587, -0.043726)",
        "(0.182129, 1.358354, -0.043120)",
        "(0.181578, 1.363421, -0.042980)",
        "(0.181441, 1.373692, -0.042934)",
        "(0.181398, 1.383996, -0.042765)",
        "(0.180626, 1.394249, -0.042438)",
        "(0.179097, 1.404394, -0.042084)",
        "(0.178533, 1.409389, -0.041980)",
        "(0.178477, 1.419305, -0.042168)",
        "(0.178391, 1.428959, -0.042414)",
        "(0.177623, 1.438313, -0.042683)",
        "(0.176132, 1.447323, -0.042916)",
        "(0.175389, 1.451576, -0.043019)",
        "(0.174546, 1.459986, -0.043493)",
        "(0.174268, 1.467945, -0.044313)",
        "(0.173521, 1.475369, -0.044963)",
        "(0.172478, 1.482455, -0.045687)",
        "(0.171987, 1.485907, -0.046128)",
        "(0.171256, 1.492477, -0.047165)",
        "(0.170780, 1.498709, -0.048306)",
        "(0.170146, 1.504477, -0.049660)",
        "(0.169413, 1.510086, -0.051328)",
        "(0.169060, 1.512812, -0.052379)",
        "(0.168441, 1.518098, -0.054739)",
        "(0.167904, 1.523094, -0.057540)",
        "(0.167313, 1.527785, -0.060799)",
        "(0.166695, 1.532150, -0.064459)",
        "(0.166324, 1.534240, -0.066519)",
        "(0.165599, 1.538253, -0.070908)",
        "(0.164774, 1.541926, -0.075733)",
        "(0.163971, 1.545266, -0.081008)",
        "(0.163139, 1.548178, -0.086719)",
        "(0.162638, 1.549500, -0.089733)",
        "(0.161627, 1.551949, -0.096030)",
        "(0.160607, 1.554099, -0.102764)",
        "(0.159789, 1.555899, -0.109881)",
        "(0.158987, 1.557257, -0.117221)",
        "(0.158586, 1.557741, -0.120915)",
        "(0.157863, 1.558410, -0.128354)",
        "(0.157228, 1.558685, -0.135798)",
        "(0.156801, 1.558700, -0.143288)",
        "(0.156622, 1.558383, -0.150771)",
        "(0.156672, 1.558080, -0.154465)",
        "(0.156926, 1.557244, -0.161809)",
        "(0.157303, 1.556026, -0.168965)",
        "(0.157843, 1.554360, -0.175886)",
        "(0.158634, 1.552267, -0.182506)",
        "(0.159225, 1.551021, -0.185667)",
        "(0.160426, 1.548235, -0.191632)",
        "(0.161473, 1.545076, -0.197103)",
        "(0.162484, 1.541641, -0.202332)",
        "(0.163663, 1.537952, -0.207468)",
        "(0.164266, 1.535980, -0.209970)",
        "(0.165233, 1.531696, -0.214833)",
        "(0.166181, 1.526979, -0.219566)",
        "(0.167668, 1.521971, -0.224273)",
        "(0.169521, 1.516587, -0.228848)",
        "(0.170381, 1.513690, -0.231055)",
        "(0.172193, 1.507609, -0.235280)",
        "(0.174092, 1.501098, -0.239302)",
        "(0.175845, 1.494087, -0.243138)",
        "(0.177277, 1.486551, -0.246584)",
        "(0.177909, 1.482455, -0.248044)",
        "(0.179111, 1.473684, -0.250547)",
        "(0.180562, 1.463965, -0.252377)",
        "(0.181892, 1.453471, -0.253751)",
        "(0.182940, 1.442701, -0.254897)",
        "(0.183481, 1.437286, -0.255453)",
        "(0.184426, 1.426359, -0.256644)",
        "(0.185068, 1.416276, -0.257649)",
        "(0.185758, 1.406489, -0.258192)",
        "(0.186751, 1.396895, -0.258308)",
        "(0.187332, 1.392229, -0.258239)",
        "(0.188382, 1.383095, -0.257924)",
        "(0.189380, 1.374254, -0.257350)",
        "(0.190683, 1.365763, -0.256527)",
        "(0.192307, 1.357636, -0.255560)",
        "(0.193235, 1.353682, -0.254982)",
        "(0.194833, 1.345731, -0.253543)",
        "(0.196247, 1.337735, -0.251532)",
        "(0.197801, 1.329733, -0.248995)",
        "(0.199417, 1.321728, -0.246176)",
        "(0.200254, 1.317781, -0.244701)",
        "(0.201974, 1.310017, -0.241728)",
        "(0.203848, 1.302425, -0.238671)",
        "(0.205862, 1.295123, -0.235555)",
        "(0.208070, 1.288192, -0.232225)",
        "(0.209176, 1.284729, -0.230493)",
        "(0.211348, 1.277997, -0.226770)",
        "(0.213353, 1.271317, -0.222738)",
        "(0.215273, 1.264732, -0.218259)",
        "(0.217317, 1.258323, -0.213201)",
        "(0.218433, 1.255237, -0.210425)",
        "(0.220683, 1.249236, -0.204639)",
        "(0.222654, 1.243632, -0.198850)",
        "(0.224607, 1.238656, -0.193073)",
        "(0.226367, 1.233996, -0.186822)",
        "(0.227175, 1.231805, -0.183469)",
        "(0.228936, 1.227767, -0.176698)",
        "(0.230597, 1.224345, -0.169871)",
        "(0.232019, 1.221221, -0.162831)",
        "(0.233130, 1.218341, -0.155699)",
        "(0.233688, 1.217080, -0.152133)",
        "(0.234706, 1.214785, -0.144956)",
        "(0.235628, 1.212857, -0.137791)",
        "(0.236371, 1.211409, -0.130908)",
        "(0.237073, 1.210352, -0.124107)",
        "(0.237271, 1.209906, -0.120688)",
        "(0.237518, 1.209305, -0.114040)",
        "(0.237451, 1.209459, -0.107806)",
        "(0.237327, 1.210184, -0.101719)",
        "(0.237199, 1.211594, -0.095969)",
        "(0.237071, 1.212610, -0.093313)",
        "(0.236721, 1.214960, -0.088191)",
        "(0.236098, 1.217571, -0.083232)",
        "(0.235175, 1.220364, -0.078577)",
        "(0.233725, 1.223323, -0.074355)",
        "(0.232897, 1.224896, -0.072433)",
        "(0.230973, 1.228088, -0.068764)",
        "(0.229353, 1.231852, -0.065666)",
        "(0.228003, 1.236326, -0.063195)",
        "(0.226517, 1.241318, -0.061079)",
        "(0.225704, 1.243981, -0.060159)",
        "(0.224120, 1.249643, -0.058599)",
        "(0.222967, 1.255823, -0.057449)",
        "(0.221529, 1.262264, -0.056447)",
        "(0.219227, 1.268829, -0.055440)",
        "(0.217795, 1.272127, -0.054895)",
        "(0.215115, 1.278894, -0.053887)",
        "(0.213416, 1.286202, -0.053215)",
        "(0.211693, 1.293738, -0.052514)",
        "(0.209408, 1.301250, -0.051713)",
        "(0.208116, 1.304982, -0.051342)",
        "(0.206109, 1.312589, -0.050819)",
        "(0.204626, 1.320436, -0.050631)",
        "(0.202588, 1.328140, -0.050307)",
        "(0.199828, 1.335571, -0.049774)",
        "(0.198201, 1.339220, -0.049418)",
        "(0.195545, 1.346719, -0.048845)",
        "(0.194190, 1.354526, -0.048480)",
        "(0.193078, 1.362572, -0.048076)",
        "(0.191662, 1.370934, -0.047620)",
        "(0.190851, 1.375301, -0.047386)",
        "(0.189231, 1.384454, -0.047063)",
        "(0.187447, 1.394145, -0.046966)",
        "(0.185398, 1.404434, -0.046950)",
        "(0.183231, 1.415113, -0.046863)",
        "(0.182057, 1.420546, -0.046773)",
        "(0.179960, 1.431568, -0.046661)",
        "(0.178089, 1.442743, -0.046720)",
        "(0.176575, 1.453973, -0.046990)",
        "(0.175470, 1.465036, -0.047408)",
        "(0.174963, 1.470433, -0.047694)",
        "(0.174035, 1.480923, -0.048478)",
        "(0.173589, 1.490939, -0.049624)",
        "(0.173257, 1.500263, -0.051093)",
        "(0.172830, 1.508915, -0.052971)",
        "(0.172720, 1.512938, -0.054127)",
        "(0.172524, 1.520490, -0.056715)",
        "(0.172166, 1.527188, -0.059576)",
        "(0.171917, 1.532898, -0.062894)",
        "(0.171795, 1.538117, -0.066503)",
        "(0.171801, 1.540279, -0.068553)",
        "(0.171749, 1.543955, -0.072920)",
        "(0.171666, 1.546675, -0.077794)",
        "(0.171628, 1.548449, -0.083275)",
        "(0.171603, 1.549175, -0.089250)",
        "(0.171629, 1.549096, -0.092417)",
        "(0.171658, 1.548362, -0.099066)",
        "(0.171621, 1.546808, -0.106265)",
        "(0.171410, 1.544612, -0.113979)",
        "(0.171391, 1.541729, -0.122113)",
        "(0.171597, 1.540027, -0.126335)",
        "(0.172277, 1.536228, -0.134924)",
        "(0.173122, 1.532029, -0.143699)",
        "(0.173871, 1.527714, -0.152493)",
        "(0.174732, 1.523106, -0.161268)",
        "(0.175247, 1.520716, -0.165658)",
        "(0.176413, 1.515817, -0.174558)",
        "(0.177573, 1.510757, -0.183576)",
        "(0.178481, 1.505437, -0.192392)",
        "(0.179236, 1.499788, -0.200968)",
        "(0.179615, 1.496818, -0.205093)",
        "(0.180503, 1.490615, -0.212998)",
        "(0.181394, 1.484173, -0.220605)",
        "(0.182561, 1.477496, -0.227958)",
        "(0.183914, 1.470681, -0.234903)",
        "(0.184568, 1.467248, -0.238138)",
        "(0.185829, 1.460310, -0.244162)",
        "(0.187113, 1.453346, -0.249590)",
        "(0.188344, 1.446442, -0.254318)",
        "(0.189340, 1.439584, -0.258263)",
        "(0.189742, 1.436182, -0.259890)",
        "(0.190702, 1.429422, -0.262672)",
        "(0.192015, 1.422680, -0.264657)",
        "(0.193454, 1.415699, -0.265929)",
        "(0.194770, 1.408373, -0.266890)",
        "(0.195309, 1.404533, -0.267286)",
        "(0.196056, 1.396434, -0.267853)",
        "(0.196100, 1.387551, -0.268000)",
        "(0.196342, 1.378169, -0.267735)",
        "(0.197275, 1.368554, -0.266816)",
        "(0.197758, 1.363610, -0.266047)",
        "(0.198514, 1.353658, -0.264282)",
        "(0.199481, 1.343788, -0.262406)",
        "(0.200877, 1.334204, -0.260490)",
        "(0.202494, 1.324748, -0.258437)",
        "(0.203241, 1.320084, -0.257341)",
        "(0.204730, 1.310870, -0.255043)",
        "(0.205835, 1.301760, -0.252775)",
        "(0.206837, 1.292891, -0.250545)",
        "(0.207925, 1.284440, -0.248328)",
        "(0.208397, 1.280298, -0.247166)",
        "(0.209342, 1.272098, -0.244546)",
        "(0.210030, 1.263977, -0.241224)",
        "(0.210809, 1.256130, -0.237249)",
        "(0.211696, 1.248644, -0.232887)",
        "(0.212142, 1.245035, -0.230580)",
        "(0.212852, 1.237941, -0.225803)",
        "(0.213365, 1.231188, -0.220796)",
        "(0.214196, 1.225022, -0.215393)",
        "(0.215136, 1.219390, -0.209280)",
        "(0.215603, 1.216743, -0.205830)",
        "(0.216903, 1.211795, -0.198364)",
        "(0.218353, 1.207476, -0.190500)",
        "(0.219701, 1.203798, -0.182476)",
        "(0.221109, 1.200480, -0.174075)",
        "(0.221825, 1.198969, -0.169692)",
        "(0.223344, 1.196356, -0.160832)",
        "(0.224866, 1.194145, -0.152056)",
        "(0.226212, 1.192462, -0.143369)",
        "(0.227533, 1.190986, -0.134488)",
        "(0.228201, 1.190433, -0.129949)",
        "(0.229375, 1.189543, -0.121092)",
        "(0.230653, 1.189373, -0.112570)",
        "(0.231737, 1.189702, -0.104385)",
        "(0.232393, 1.190708, -0.096584)",
        "(0.232699, 1.191344, -0.092757)",
        "(0.233373, 1.193482, -0.085469)",
        "(0.234418, 1.196635, -0.078593)",
        "(0.234762, 1.200321, -0.072003)",
        "(0.234477, 1.204503, -0.065919)",
        "(0.234364, 1.206918, -0.063185)",
        "(0.234319, 1.212345, -0.058208)",
        "(0.233734, 1.218258, -0.053731)",
        "(0.233002, 1.225009, -0.050072)",
        "(0.232023, 1.232470, -0.047121)",
        "(0.231311, 1.236439, -0.045897)",
        "(0.229892, 1.244743, -0.043950)",
        "(0.228030, 1.253436, -0.042613)",
        "(0.225745, 1.262412, -0.041738)",
        "(0.223321, 1.271704, -0.041393)",
        "(0.222070, 1.276495, -0.041425)",
        "(0.219573, 1.286214, -0.041717)",
        "(0.216904, 1.296123, -0.042376)",
        "(0.214309, 1.306327, -0.043314)",
        "(0.211702, 1.316691, -0.044257)",
        "(0.210497, 1.321967, -0.044752)",
        "(0.208435, 1.332685, -0.045836)",
        "(0.206161, 1.343253, -0.046645)",
        "(0.203444, 1.353686, -0.047152)",
        "(0.200636, 1.364100, -0.047552)",
        "(0.199545, 1.369346, -0.047783)",
        "(0.197759, 1.379679, -0.048171)",
        "(0.195878, 1.389638, -0.048165)",
        "(0.193749, 1.399238, -0.047883)",
        "(0.191422, 1.408526, -0.047531)",
        "(0.190680, 1.413051, -0.047440)",
        "(0.190099, 1.421894, -0.047470)",
        "(0.189454, 1.430267, -0.047427)",
        "(0.188337, 1.438159, -0.047163)",
        "(0.186654, 1.445741, -0.046935)",
        "(0.185734, 1.449431, -0.046905)",
        "(0.184353, 1.456677, -0.047162)",
        "(0.183442, 1.463737, -0.047785)",
        "(0.182253, 1.470569, -0.048522)",
        "(0.180775, 1.477171, -0.049449)",
        "(0.179974, 1.480356, -0.050070)",
        "(0.178657, 1.486594, -0.051574)",
        "(0.177774, 1.492511, -0.053464)",
        "(0.176738, 1.497967, -0.055385)",
        "(0.175652, 1.503032, -0.057426)",
        "(0.175107, 1.505461, -0.058598)",
        "(0.174240, 1.510060, -0.061234)",
        "(0.173457, 1.513995, -0.064012)",
        "(0.172438, 1.517553, -0.067089)",
        "(0.171273, 1.520755, -0.070545)",
        "(0.170696, 1.522232, -0.072441)",
        "(0.169569, 1.524922, -0.076482)",
        "(0.168623, 1.527253, -0.080751)",
        "(0.167806, 1.529084, -0.085311)",
        "(0.166927, 1.530340, -0.090073)",
        "(0.166483, 1.530766, -0.092585)",
        "(0.165609, 1.531307, -0.097962)",
        "(0.164830, 1.531307, -0.103717)",
        "(0.164092, 1.530821, -0.109813)",
        "(0.163200, 1.529960, -0.116130)",
        "(0.162725, 1.529409, -0.119364)",
        "(0.161852, 1.528162, -0.125933)",
        "(0.161169, 1.526667, -0.132604)",
        "(0.160517, 1.524854, -0.139199)",
        "(0.159951, 1.522776, -0.145705)",
        "(0.159697, 1.521628, -0.148918)",
        "(0.159361, 1.519162, -0.155269)",
        "(0.159278, 1.516524, -0.161580)",
        "(0.159381, 1.513592, -0.167726)",
        "(0.159571, 1.510312, -0.173773)",
        "(0.159671, 1.508564, -0.176748)",
        "(0.159844, 1.504830, -0.182526)",
        "(0.160026, 1.500723, -0.188046)",
        "(0.160249, 1.496287, -0.193345)",
        "(0.160319, 1.491598, -0.198401)",
        "(0.160317, 1.489118, -0.200802)",
        "(0.160196, 1.483998, -0.205498)",
        "(0.160154, 1.478686, -0.210087)",
        "(0.160482, 1.473075, -0.214406)",
        "(0.161233, 1.467163, -0.218371)",
        "(0.161604, 1.464084, -0.220245)",
        "(0.162204, 1.457632, -0.223727)",
        "(0.162485, 1.450697, -0.226905)",
        "(0.162673, 1.443419, -0.229861)",
        "(0.163167, 1.435956, -0.232589)",
        "(0.163545, 1.432127, -0.233858)",
        "(0.164231, 1.424354, -0.236315)",
        "(0.164841, 1.416378, -0.238478)",
        "(0.165471, 1.408203, -0.240309)",
        "(0.166459, 1.399900, -0.241853)",
        "(0.167019, 1.395675, -0.242528)",
        "(0.167947, 1.387084, -0.243753)",
        "(0.168966, 1.378419, -0.244731)",
        "(0.170339, 1.369842, -0.245434)",
        "(0.172129, 1.361317, -0.245754)",
        "(0.173149, 1.357097, -0.245749)",
        "(0.175000, 1.348663, -0.245598)",
        "(0.176709, 1.340300, -0.245262)",
        "(0.178590, 1.331972, -0.244694)",
        "(0.180573, 1.323641, -0.243799)",
        "(0.181651, 1.319487, -0.243184)",
        "(0.183556, 1.311089, -0.241777)",
        "(0.185282, 1.302697, -0.240180)",
        "(0.187325, 1.294550, -0.238454)",
        "(0.189503, 1.286577, -0.236405)",
        "(0.190586, 1.282645, -0.235153)",
        "(0.192545, 1.274897, -0.232241)",
        "(0.194636, 1.267380, -0.228927)",
        "(0.196850, 1.260194, -0.225199)",
        "(0.199182, 1.253329, -0.221062)",
        "(0.200370, 1.250030, -0.218788)",
        "(0.202663, 1.243684, -0.213956)",
        "(0.205052, 1.237881, -0.208502)",
        "(0.207300, 1.232268, -0.202221)",
        "(0.209307, 1.227084, -0.195600)",
        "(0.210367, 1.224826, -0.192330)",
        "(0.212280, 1.220742, -0.185885)",
        "(0.213803, 1.217119, -0.179179)",
        "(0.214993, 1.213931, -0.172303)",
        "(0.216186, 1.211320, -0.165570)",
        "(0.216557, 1.210279, -0.162391)",
        "(0.217232, 1.208604, -0.156228)",
        "(0.217614, 1.207547, -0.150003)",
        "(0.218087, 1.206716, -0.143259)",
        "(0.218656, 1.206417, -0.136313)",
        "(0.218952, 1.206572, -0.132891)",
        "(0.219320, 1.207108, -0.126223)",
        "(0.219368, 1.208216, -0.119686)",
        "(0.219486, 1.209654, -0.113221)",
        "(0.219593, 1.211665, -0.106948)",
        "(0.219621, 1.212868, -0.103989)",
        "(0.219483, 1.215646, -0.098465)",
        "(0.219025, 1.218737, -0.093339)",
        "(0.218203, 1.221914, -0.088387)",
        "(0.217586, 1.225488, -0.083674)",
        "(0.217352, 1.227403, -0.081500)",
        "(0.216739, 1.231356, -0.077343)",
        "(0.216084, 1.235428, -0.073446)",
        "(0.215268, 1.239445, -0.069766)",
        "(0.214325, 1.243556, -0.066480)",
        "(0.213847, 1.245743, -0.065043)",
        "(0.212799, 1.250233, -0.062361)",
        "(0.211476, 1.254795, -0.059892)",
        "(0.209978, 1.259612, -0.057729)",
        "(0.208477, 1.264859, -0.055925)",
        "(0.207668, 1.267650, -0.055173)",
        "(0.205891, 1.273503, -0.053766)",
        "(0.203701, 1.279727, -0.052510)",
        "(0.201227, 1.286375, -0.051471)",
        "(0.198869, 1.293681, -0.050673)",
        "(0.197635, 1.297592, -0.050330)",
        "(0.195005, 1.305734, -0.049688)",
        "(0.192238, 1.314528, -0.049210)",
        "(0.189309, 1.323750, -0.048783)",
        "(0.186564, 1.333437, -0.048449)",
        "(0.185319, 1.338438, -0.048330)",
        "(0.182787, 1.348626, -0.048145)",
        "(0.180319, 1.359199, -0.048117)",
        "(0.177985, 1.369834, -0.048124)",
        "(0.175531, 1.380588, -0.048207)",
        "(0.174142, 1.385937, -0.048210)",
        "(0.171332, 1.396640, -0.048266)",
        "(0.169082, 1.407344, -0.048625)",
        "(0.167314, 1.418013, -0.049189)",
        "(0.165427, 1.428495, -0.049847)",
        "(0.164450, 1.433711, -0.050261)",
        "(0.162603, 1.444030, -0.051276)",
        "(0.161441, 1.454189, -0.052609)",
        "(0.160664, 1.464150, -0.054206)",
        "(0.159867, 1.473847, -0.055929)",
        "(0.159409, 1.478567, -0.056810)",
        "(0.158421, 1.487904, -0.058702)",
        "(0.157567, 1.497011, -0.060925)",
        "(0.157169, 1.505875, -0.063608)",
        "(0.157014, 1.514526, -0.066703)",
        "(0.156941, 1.518844, -0.068393)",
        "(0.156764, 1.527431, -0.072216)",
        "(0.156502, 1.535915, -0.076624)",
        "(0.156534, 1.544266, -0.082226)",
        "(0.157170, 1.552462, -0.088925)",
        "(0.157595, 1.556338, -0.092624)",
        "(0.158330, 1.563563, -0.100347)",
        "(0.158977, 1.570029, -0.108570)",
        "(0.159871, 1.575470, -0.117220)",
        "(0.161243, 1.579654, -0.126215)",
        "(0.162091, 1.581181, -0.130845)",
        "(0.163401, 1.583442, -0.140230)",
        "(0.164574, 1.584599, -0.149881)",
        "(0.165967, 1.584783, -0.159952)",
        "(0.167682, 1.583755, -0.170163)",
        "(0.168511, 1.582677, -0.175270)",
        "(0.169993, 1.579911, -0.185527)",
        "(0.171426, 1.576000, -0.196115)",
        "(0.172960, 1.571346, -0.206806)",
        "(0.174478, 1.565474, -0.217423)",
        "(0.175175, 1.562153, -0.222589)",
        "(0.176464, 1.554981, -0.232658)",
        "(0.177691, 1.547038, -0.242274)",
        "(0.178692, 1.538436, -0.251304)",
        "(0.179547, 1.529398, -0.259992)",
        "(0.179889, 1.524687, -0.264156)",
        "(0.180495, 1.515277, -0.272218)",
        "(0.181169, 1.505563, -0.279546)",
        "(0.181884, 1.495685, -0.286007)",
        "(0.182859, 1.485734, -0.291387)",
        "(0.183356, 1.480731, -0.293742)",
        "(0.184348, 1.470624, -0.298456)",
        "(0.185183, 1.460323, -0.302969)",
        "(0.185844, 1.450079, -0.307305)",
        "(0.186428, 1.439761, -0.311288)",
        "(0.186711, 1.434602, -0.313114)",
        "(0.187327, 1.424442, -0.316528)",
        "(0.188112, 1.414370, -0.319720)",
        "(0.189031, 1.404523, -0.322843)",
        "(0.190071, 1.394779, -0.325802)",
        "(0.190591, 1.389959, -0.327131)",
        "(0.191721, 1.380314, -0.329419)",
        "(0.193182, 1.370623, -0.330822)",
        "(0.194758, 1.360894, -0.331354)",
        "(0.196239, 1.351243, -0.331344)",
        "(0.196918, 1.346437, -0.331137)",
        "(0.198112, 1.336809, -0.330434)",
        "(0.199375, 1.327244, -0.329208)",
        "(0.200941, 1.317876, -0.327209)",
        "(0.202903, 1.308374, -0.324080)",
        "(0.204153, 1.303574, -0.322004)",
        "(0.206357, 1.293813, -0.317508)",
        "(0.208173, 1.284133, -0.312582)",
        "(0.210048, 1.274516, -0.306718)",
        "(0.211621, 1.264570, -0.299460)",
        "(0.212237, 1.259479, -0.295278)",
        "(0.213285, 1.249434, -0.286514)",
        "(0.214397, 1.239928, -0.277195)",
        "(0.215399, 1.231058, -0.267175)",
        "(0.216196, 1.222615, -0.256160)",
        "(0.216548, 1.218631, -0.250246)",
        "(0.217221, 1.211119, -0.238060)",
        "(0.217922, 1.204459, -0.225580)",
        "(0.218668, 1.198694, -0.213063)",
        "(0.219222, 1.193617, -0.200613)",
        "(0.219452, 1.191366, -0.194426)",
        "(0.220008, 1.187473, -0.182301)",
        "(0.220441, 1.184388, -0.170686)",
        "(0.220700, 1.182067, -0.159480)",
        "(0.220991, 1.180323, -0.148384)",
        "(0.221132, 1.179668, -0.142946)",
        "(0.221184, 1.178700, -0.132623)",
        "(0.220898, 1.178459, -0.123289)",
        "(0.220390, 1.179009, -0.114762)",
        "(0.219883, 1.180298, -0.106636)",
        "(0.219750, 1.181331, -0.102710)",
        "(0.219459, 1.183823, -0.095159)",
        "(0.219053, 1.186781, -0.087983)",
        "(0.218498, 1.190137, -0.081322)",
        "(0.217608, 1.194001, -0.075513)",
        "(0.217016, 1.196104, -0.072945)",
        "(0.215773, 1.200564, -0.068277)",
        "(0.214210, 1.205272, -0.064177)",
        "(0.212289, 1.210227, -0.060607)",
        "(0.210027, 1.215479, -0.057571)",
        "(0.208561, 1.218341, -0.056196)",
        "(0.205606, 1.223498, -0.053896)",
        "(0.202733, 1.229071, -0.052146)",
        "(0.200761, 1.235494, -0.051172)",
        "(0.199126, 1.242337, -0.050421)",
        "(0.198306, 1.245847, -0.050072)",
        "(0.196749, 1.253061, -0.049502)",
        "(0.195172, 1.260476, -0.049197)",
        "(0.193381, 1.267951, -0.048987)",
        "(0.191752, 1.275660, -0.048941)",
        "(0.190856, 1.279605, -0.048983)",
        "(0.188848, 1.287684, -0.049046)",
        "(0.186431, 1.296022, -0.049005)",
        "(0.184051, 1.304696, -0.048903)",
        "(0.182305, 1.313891, -0.048943)",
        "(0.181378, 1.318618, -0.048918)",
        "(0.179108, 1.328155, -0.048696)",
        "(0.176385, 1.337716, -0.048287)",
        "(0.174542, 1.347491, -0.048065)",
        "(0.173372, 1.357356, -0.047863)",
        "(0.172651, 1.362257, -0.047649)",
        "(0.170803, 1.372074, -0.047087)",
        "(0.168462, 1.381852, -0.046445)",
        "(0.166573, 1.391886, -0.045981)",
        "(0.165173, 1.402050, -0.045586)",
        "(0.164387, 1.407150, -0.045336)",
        "(0.162394, 1.417386, -0.044720)",
        "(0.159730, 1.427857, -0.044019)",
        "(0.157126, 1.438547, -0.043262)",
        "(0.155760, 1.449603, -0.042754)",
        "(0.155299, 1.455294, -0.042589)",
        "(0.154130, 1.466756, -0.042299)",
        "(0.152596, 1.478344, -0.042174)",
        "(0.150889, 1.489916, -0.042508)",
        "(0.149857, 1.501429, -0.043656)",
        "(0.149652, 1.507134, -0.044540)",
        "(0.149261, 1.518247, -0.046549)",
        "(0.148850, 1.528785, -0.048928)",
        "(0.148394, 1.538786, -0.051785)",
        "(0.148346, 1.548051, -0.055120)",
        "(0.148648, 1.552385, -0.057061)",
        "(0.149298, 1.560683, -0.061362)",
        "(0.149874, 1.568093, -0.066335)",
        "(0.150244, 1.574675, -0.071817)",
        "(0.150421, 1.580350, -0.077974)",
        "(0.150515, 1.582756, -0.081329)",
        "(0.150815, 1.586850, -0.088471)",
        "(0.151094, 1.589778, -0.096216)",
        "(0.151184, 1.591496, -0.104470)",
        "(0.151250, 1.592033, -0.113228)",
        "(0.151307, 1.591826, -0.117820)",
        "(0.151425, 1.590706, -0.127312)",
        "(0.151609, 1.588615, -0.137216)",
        "(0.151696, 1.585739, -0.147537)",
        "(0.151848, 1.582097, -0.158091)",
        "(0.152045, 1.579916, -0.163453)",
        "(0.152530, 1.575094, -0.174390)",
        "(0.153008, 1.569809, -0.185690)",
        "(0.153168, 1.564058, -0.197351)",
        "(0.152861, 1.558039, -0.209478)",
        "(0.152783, 1.554893, -0.215594)",
        "(0.152909, 1.548459, -0.227799)",
        "(0.153221, 1.541908, -0.239933)",
        "(0.153589, 1.535306, -0.252067)",
        "(0.154194, 1.528601, -0.263991)",
        "(0.154595, 1.525168, -0.269820)",
        "(0.155626, 1.518255, -0.281215)",
        "(0.157090, 1.511233, -0.292198)",
        "(0.158691, 1.504091, -0.302882)",
        "(0.160242, 1.496706, -0.313075)",
        "(0.161061, 1.492918, -0.317978)",
        "(0.162916, 1.485308, -0.327651)",
        "(0.164918, 1.477484, -0.336742)",
        "(0.167061, 1.469089, -0.344844)",
        "(0.169392, 1.460032, -0.352041)",
        "(0.170708, 1.455266, -0.355256)",
        "(0.173494, 1.445424, -0.361082)",
        "(0.176138, 1.435009, -0.365791)",
        "(0.178522, 1.423852, -0.368888)",
        "(0.181166, 1.412039, -0.369931)",
        "(0.182565, 1.405951, -0.369706)",
        "(0.185271, 1.393553, -0.368287)",
        "(0.187603, 1.380771, -0.365567)",
        "(0.189791, 1.367728, -0.361719)",
        "(0.191855, 1.354455, -0.356783)",
        "(0.192806, 1.347650, -0.353735)",
        "(0.194860, 1.334132, -0.347328)",
        "(0.197043, 1.320752, -0.339855)",
        "(0.199068, 1.307593, -0.331599)",
        "(0.200801, 1.294819, -0.322810)",
        "(0.201633, 1.288606, -0.318223)",
        "(0.203549, 1.276584, -0.308818)",
        "(0.205561, 1.265489, -0.299165)",
        "(0.207270, 1.254953, -0.289342)",
        "(0.209002, 1.244942, -0.278981)",
        "(0.209964, 1.240218, -0.273613)",
        "(0.212056, 1.231329, -0.262888)",
        "(0.213897, 1.223223, -0.252294)",
        "(0.215284, 1.215559, -0.241561)",
        "(0.216458, 1.208434, -0.230663)",
        "(0.216983, 1.205274, -0.225303)",
        "(0.218030, 1.199524, -0.214573)",
        "(0.218843, 1.194477, -0.203965)",
        "(0.219689, 1.190512, -0.193679)",
        "(0.220512, 1.187385, -0.183430)",
        "(0.220874, 1.186129, -0.178326)",
        "(0.221647, 1.184210, -0.168276)",
        "(0.222329, 1.182991, -0.158425)",
        "(0.222908, 1.182226, -0.148638)",
        "(0.223311, 1.181824, -0.139042)",
        "(0.223408, 1.181900, -0.134427)",
        "(0.223340, 1.182184, -0.125449)",
        "(0.222902, 1.182860, -0.116743)",
        "(0.222420, 1.183978, -0.108341)",
        "(0.221786, 1.185807, -0.100626)",
        "(0.221323, 1.187025, -0.097032)",
        "(0.220181, 1.189775, -0.090013)",
        "(0.218683, 1.193110, -0.083368)",
        "(0.216807, 1.196861, -0.077137)",
        "(0.214525, 1.201246, -0.071338)",
        "(0.213372, 1.203560, -0.068436)",
        "(0.211113, 1.208287, -0.062588)",
        "(0.209023, 1.213563, -0.057148)",
        "(0.206763, 1.219375, -0.052135)",
        "(0.204108, 1.225536, -0.047471)",
        "(0.202712, 1.228839, -0.045430)",
        "(0.199504, 1.235919, -0.041954)",
        "(0.196120, 1.243631, -0.039174)",
        "(0.192424, 1.251771, -0.036877)",
        "(0.188560, 1.260624, -0.035133)",
        "(0.186789, 1.265355, -0.034490)",
        "(0.183390, 1.275084, -0.033380)",
        "(0.179932, 1.285308, -0.032620)",
        "(0.176416, 1.296023, -0.032208)",
        "(0.173059, 1.307091, -0.032144)",
        "(0.171562, 1.312766, -0.032294)",
        "(0.168859, 1.324412, -0.033071)",
        "(0.166023, 1.336039, -0.033935)",
        "(0.163343, 1.347807, -0.035007)",
        "(0.160715, 1.359492, -0.036152)",
        "(0.159524, 1.365273, -0.036774)",
        "(0.157166, 1.376806, -0.038114)",
        "(0.154750, 1.388232, -0.039787)",
        "(0.152407, 1.399460, -0.041805)",
        "(0.151193, 1.404924, -0.042911)",
        "(0.148770, 1.415579, -0.045347)",
        "(0.146177, 1.425933, -0.048355)",
        "(0.143307, 1.435916, -0.052014)",
        "(0.140489, 1.445457, -0.056421)",
        "(0.137904, 1.454497, -0.061460)",
        "(0.136702, 1.458727, -0.064173)",
        "(0.134387, 1.466737, -0.069830)",
        "(0.132058, 1.473637, -0.075942)",
        "(0.129739, 1.479962, -0.082513)",
        "(0.127595, 1.485431, -0.089775)",
        "(0.126632, 1.487895, -0.093594)",
        "(0.124885, 1.492487, -0.101600)",
        "(0.123219, 1.496718, -0.110043)",
        "(0.121797, 1.500437, -0.118844)",
        "(0.120614, 1.503529, -0.127785)",
        "(0.120186, 1.504744, -0.132341)",
        "(0.119337, 1.507000, -0.141629)",
        "(0.118871, 1.508732, -0.151221)",
        "(0.118486, 1.509900, -0.160997)",
        "(0.118243, 1.510370, -0.170969)",
        "(0.118236, 1.510236, -0.176009)",
        "(0.118207, 1.509671, -0.186085)",
        "(0.118369, 1.508594, -0.196196)",
        "(0.118560, 1.506803, -0.206273)",
        "(0.119185, 1.504450, -0.216252)",
        "(0.119678, 1.503027, -0.221222)",
        "(0.120366, 1.499798, -0.231091)",
        "(0.121014, 1.496005, -0.240768)",
        "(0.121724, 1.491697, -0.250360)",
        "(0.122964, 1.486942, -0.259805)",
        "(0.123665, 1.484370, -0.264474)",
        "(0.125050, 1.478942, -0.273623)",
        "(0.126649, 1.473082, -0.282310)",
        "(0.128360, 1.466691, -0.290461)",
        "(0.130109, 1.459811, -0.298157)",
        "(0.131216, 1.456193, -0.301744)",
        "(0.133562, 1.448643, -0.308561)",
        "(0.135871, 1.440550, -0.314572)",
        "(0.138148, 1.431880, -0.319673)",
        "(0.140613, 1.422602, -0.323550)",
        "(0.141962, 1.417716, -0.324995)",
        "(0.144748, 1.407602, -0.327278)",
        "(0.147762, 1.397032, -0.328707)",
        "(0.150883, 1.386028, -0.329406)",
        "(0.154165, 1.374656, -0.329427)",
        "(0.155915, 1.368894, -0.329154)",
        "(0.159573, 1.357206, -0.328062)",
        "(0.163159, 1.345196, -0.326089)",
        "(0.166833, 1.333168, -0.323229)",
        "(0.170876, 1.321327, -0.319444)",
        "(0.173083, 1.315473, -0.316859)",
        "(0.177294, 1.303687, -0.311299)",
        "(0.181684, 1.292004, -0.304849)",
        "(0.186751, 1.280766, -0.297620)",
        "(0.191669, 1.269586, -0.289587)",
        "(0.193837, 1.263928, -0.285119)",
        "(0.197755, 1.252563, -0.275483)",
        "(0.201112, 1.241514, -0.265349)",
        "(0.204408, 1.231291, -0.255152)",
        "(0.207285, 1.221708, -0.244612)",
        "(0.208527, 1.217052, -0.239051)",
        "(0.210852, 1.208024, -0.227629)",
        "(0.213115, 1.199836, -0.216188)",
        "(0.215298, 1.192678, -0.205032)",
        "(0.217071, 1.186266, -0.193812)",
        "(0.217939, 1.183386, -0.188025)",
        "(0.219940, 1.178107, -0.176116)",
        "(0.221821, 1.173629, -0.164263)",
        "(0.223137, 1.170076, -0.152871)",
        "(0.223903, 1.167134, -0.141341)",
        "(0.224178, 1.166025, -0.136038)",
        "(0.224565, 1.164586, -0.125850)",
        "(0.224500, 1.164634, -0.116733)",
        "(0.224170, 1.165655, -0.107932)",
        "(0.223649, 1.167216, -0.099097)",
        "(0.223292, 1.168301, -0.094811)",
        "(0.222669, 1.171157, -0.086781)",
        "(0.221740, 1.174524, -0.079505)",
        "(0.220227, 1.178317, -0.072848)",
        "(0.218337, 1.182797, -0.066910)",
        "(0.217219, 1.185418, -0.064275)",
        "(0.215050, 1.191219, -0.059496)",
        "(0.212536, 1.197373, -0.055165)",
        "(0.209602, 1.203493, -0.050939)",
        "(0.206293, 1.209835, -0.047177)",
        "(0.204860, 1.213291, -0.045576)",
        "(0.201999, 1.220380, -0.042682)",
        "(0.198829, 1.227618, -0.040237)",
        "(0.195655, 1.235142, -0.038335)",
        "(0.192317, 1.242859, -0.036828)",
        "(0.190788, 1.246843, -0.036261)",
        "(0.187783, 1.254899, -0.035458)",
        "(0.184505, 1.262987, -0.034918)",
        "(0.181108, 1.271131, -0.034638)",
        "(0.177717, 1.279329, -0.034601)",
        "(0.176300, 1.283564, -0.034733)",
        "(0.173510, 1.291946, -0.035004)",
        "(0.170587, 1.300247, -0.035208)",
        "(0.167576, 1.308602, -0.035513)",
        "(0.164315, 1.316995, -0.035738)",
        "(0.162605, 1.321277, -0.035779)",
        "(0.159446, 1.330177, -0.035905)",
        "(0.156511, 1.339680, -0.036205)",
        "(0.153653, 1.349719, -0.036769)",
        "(0.151089, 1.360362, -0.037795)",
        "(0.150040, 1.365922, -0.038516)",
        "(0.148021, 1.377195, -0.040080)",
        "(0.145979, 1.388725, -0.041938)",
        "(0.144027, 1.400511, -0.044305)",
        "(0.142292, 1.412365, -0.047205)",
        "(0.141427, 1.418248, -0.048838)",
        "(0.139676, 1.429822, -0.052382)",
        "(0.137891, 1.440979, -0.056452)",
        "(0.136388, 1.451716, -0.061179)",
        "(0.135161, 1.461805, -0.066645)",
        "(0.134562, 1.466594, -0.069479)",
        "(0.133674, 1.475542, -0.075366)",
        "(0.132997, 1.483786, -0.081609)",
        "(0.131800, 1.495175, -0.091585)",
        "(0.131386, 1.498373, -0.095276)",
        "(0.130583, 1.504148, -0.103056)",
        "(0.129980, 1.509132, -0.111128)",
        "(0.129656, 1.511483, -0.115229)",
        "(0.128856, 1.515394, -0.123635)",
        "(0.128027, 1.518532, -0.132164)",
        "(0.127541, 1.520680, -0.140941)",
        "(0.127337, 1.521457, -0.145438)",
        "(0.126829, 1.522488, -0.154581)",
        "(0.126343, 1.522836, -0.163948)",
        "(0.126128, 1.522413, -0.173498)",
        "(0.126102, 1.522020, -0.178322)",
        "(0.126016, 1.520503, -0.188112)",
        "(0.125861, 1.518043, -0.197843)",
        "(0.125813, 1.514804, -0.207877)",
        "(0.125914, 1.511008, -0.218206)",
        "(0.125971, 1.508776, -0.223441)",
        "(0.126085, 1.503854, -0.233933)",
        "(0.126525, 1.498470, -0.244554)",
        "(0.127148, 1.492793, -0.255267)",
        "(0.127684, 1.489722, -0.260552)",
        "(0.128972, 1.483243, -0.270899)",
        "(0.130376, 1.476328, -0.280933)",
        "(0.131865, 1.469006, -0.290524)",
        "(0.133565, 1.461223, -0.299612)",
        "(0.135599, 1.453076, -0.308139)",
        "(0.136657, 1.448829, -0.312150)",
        "(0.138765, 1.440097, -0.319626)",
        "(0.141220, 1.431207, -0.326125)",
        "(0.143752, 1.422091, -0.331355)",
        "(0.145875, 1.412588, -0.335281)",
        "(0.146863, 1.407775, -0.336766)",
        "(0.149200, 1.398087, -0.338986)",
        "(0.151715, 1.388168, -0.340097)",
        "(0.154399, 1.377986, -0.340172)",
        "(0.157235, 1.367575, -0.339657)",
        "(0.158726, 1.362343, -0.339275)",
        "(0.161895, 1.351906, -0.338282)",
        "(0.165269, 1.341549, -0.336678)",
        "(0.168734, 1.331171, -0.334311)",
        "(0.172335, 1.320865, -0.330920)",
        "(0.174278, 1.315788, -0.328884)",
        "(0.177926, 1.305647, -0.324355)",
        "(0.181243, 1.295535, -0.319012)",
        "(0.184671, 1.285733, -0.312888)",
        "(0.187935, 1.276172, -0.305970)",
        "(0.189378, 1.271399, -0.302140)",
        "(0.192316, 1.262143, -0.294092)",
        "(0.195134, 1.253461, -0.285893)",
        "(0.197572, 1.245291, -0.277621)",
        "(0.199505, 1.237256, -0.268800)",
        "(0.200345, 1.233371, -0.264197)",
        "(0.201892, 1.225959, -0.255017)",
        "(0.203328, 1.219163, -0.245933)",
        "(0.204450, 1.212909, -0.236869)",
        "(0.205214, 1.206987, -0.227406)",
        "(0.205526, 1.204206, -0.222599)",
        "(0.206026, 1.199385, -0.212965)",
        "(0.206609, 1.195358, -0.203236)",
        "(0.206976, 1.191963, -0.193214)",
        "(0.207135, 1.189020, -0.182745)",
        "(0.207257, 1.187855, -0.177452)",
        "(0.207540, 1.186105, -0.167169)",
        "(0.207710, 1.185222, -0.157379)",
        "(0.207608, 1.184951, -0.147950)",
        "(0.207383, 1.185046, -0.138485)",
        "(0.207297, 1.185268, -0.133733)",
        "(0.206971, 1.186053, -0.124482)",
        "(0.206284, 1.187433, -0.115893)",
        "(0.205537, 1.189484, -0.107885)",
        "(0.204701, 1.191954, -0.100244)",
        "(0.204268, 1.193422, -0.096577)",
        "(0.203382, 1.196755, -0.089484)",
        "(0.202377, 1.200842, -0.082854)",
        "(0.201337, 1.205428, -0.076561)",
        "(0.200011, 1.210699, -0.070869)",
        "(0.199191, 1.213542, -0.068292)",
        "(0.197322, 1.219538, -0.063543)",
        "(0.195067, 1.226055, -0.059380)",
        "(0.192495, 1.233019, -0.055610)",
        "(0.189714, 1.240469, -0.052207)",
        "(0.188276, 1.244440, -0.050677)",
        "(0.185375, 1.252737, -0.047814)",
        "(0.182391, 1.261556, -0.045172)",
        "(0.179126, 1.270796, -0.042547)",
        "(0.176101, 1.280522, -0.039945)",
        "(0.174751, 1.285745, -0.038789)",
        "(0.171867, 1.296436, -0.036682)",
        "(0.168707, 1.307770, -0.035081)",
        "(0.165247, 1.319658, -0.033958)",
        "(0.163663, 1.325882, -0.033625)",
        "(0.160818, 1.338342, -0.032956)",
        "(0.157862, 1.351170, -0.032479)",
        "(0.154262, 1.364194, -0.032156)",
        "(0.150296, 1.377431, -0.032017)",
        "(0.147652, 1.390991, -0.032391)",
        "(0.146758, 1.397920, -0.032927)",
        "(0.144411, 1.411639, -0.034089)",
        "(0.141705, 1.425181, -0.035594)",
        "(0.138805, 1.438473, -0.037533)",
        "(0.137011, 1.451532, -0.040221)",
        "(0.136602, 1.457891, -0.041909)",
        "(0.135405, 1.470071, -0.045451)",
        "(0.134160, 1.481717, -0.049373)",
        "(0.133241, 1.492771, -0.054266)",
        "(0.132752, 1.503186, -0.059828)",
        "(0.132651, 1.508022, -0.062876)",
        "(0.132366, 1.517131, -0.069215)",
        "(0.132008, 1.525043, -0.075948)",
        "(0.131754, 1.531874, -0.083152)",
        "(0.131755, 1.537436, -0.091028)",
        "(0.131694, 1.539837, -0.095072)",
        "(0.131277, 1.543337, -0.103563)",
        "(0.130744, 1.545916, -0.112521)",
        "(0.130152, 1.547165, -0.122223)",
        "(0.129374, 1.547268, -0.132358)",
        "(0.129092, 1.546837, -0.137678)",
        "(0.128745, 1.545807, -0.148315)",
        "(0.128480, 1.543735, -0.159071)",
        "(0.128560, 1.540792, -0.169975)",
        "(0.129122, 1.537042, -0.181137)",
        "(0.129516, 1.534780, -0.186853)",
        "(0.130275, 1.529562, -0.198335)",
        "(0.131137, 1.523395, -0.209981)",
        "(0.132438, 1.516414, -0.221710)",
        "(0.134393, 1.508551, -0.232999)",
        "(0.135467, 1.504225, -0.238305)",
        "(0.137334, 1.494779, -0.248010)",
        "(0.139074, 1.484249, -0.256577)",
        "(0.140891, 1.472939, -0.264583)",
        "(0.142668, 1.461032, -0.272001)",
        "(0.143509, 1.454717, -0.275320)",
        "(0.145064, 1.441552, -0.281334)",
        "(0.146594, 1.427738, -0.286604)",
        "(0.148336, 1.413488, -0.291248)",
        "(0.150263, 1.398966, -0.295067)",
        "(0.151292, 1.391645, -0.296577)",
        "(0.153486, 1.376958, -0.298913)",
        "(0.155992, 1.362402, -0.300318)",
        "(0.158308, 1.347952, -0.301036)",
        "(0.160205, 1.333681, -0.301171)",
        "(0.161006, 1.326655, -0.300922)",
        "(0.162738, 1.312752, -0.299734)",
        "(0.164662, 1.299170, -0.297706)",
        "(0.166968, 1.286326, -0.294999)",
        "(0.169334, 1.274267, -0.291798)",
        "(0.170339, 1.268535, -0.289968)",
        "(0.172475, 1.257587, -0.285651)",
        "(0.175104, 1.247576, -0.280333)",
        "(0.177893, 1.238472, -0.274115)",
        "(0.180567, 1.230124, -0.266972)",
        "(0.181959, 1.226322, -0.263002)",
        "(0.184817, 1.219403, -0.254852)",
        "(0.187459, 1.213334, -0.246599)",
        "(0.189579, 1.207861, -0.238276)",
        "(0.191387, 1.203271, -0.229391)",
        "(0.192341, 1.201242, -0.224701)",
        "(0.193966, 1.197583, -0.215252)",
        "(0.195228, 1.194684, -0.205965)",
        "(0.196102, 1.192403, -0.196571)",
        "(0.196520, 1.190430, -0.186704)",
        "(0.196572, 1.189691, -0.181667)",
        "(0.196581, 1.188792, -0.171705)",
        "(0.196373, 1.188672, -0.161995)",
        "(0.196221, 1.189096, -0.156949)",
        "(0.195773, 1.190017, -0.147822)",
        "(0.195185, 1.191634, -0.138642)",
        "(0.194558, 1.193909, -0.129408)",
        "(0.193822, 1.196890, -0.120406)",
        "(0.193152, 1.200542, -0.111703)",
        "(0.192271, 1.204599, -0.103451)",
        "(0.191791, 1.206877, -0.099594)",
        "(0.190767, 1.211852, -0.092358)",
        "(0.189516, 1.217249, -0.085636)",
        "(0.188213, 1.223068, -0.079245)",
        "(0.186754, 1.229332, -0.073180)",
        "(0.185924, 1.232631, -0.070301)",
        "(0.183940, 1.239710, -0.065060)",
        "(0.181717, 1.247723, -0.060789)",
        "(0.179190, 1.256422, -0.057271)",
        "(0.176333, 1.265455, -0.054172)",
        "(0.174935, 1.270205, -0.052844)",
        "(0.172253, 1.280022, -0.050540)",
        "(0.169377, 1.290048, -0.048649)",
        "(0.166591, 1.300280, -0.047076)",
        "(0.164165, 1.310869, -0.045982)",
        "(0.162914, 1.316187, -0.045533)",
        "(0.160027, 1.326699, -0.044712)",
        "(0.157038, 1.337107, -0.044084)",
        "(0.155062, 1.347607, -0.043836)",
        "(0.152847, 1.357926, -0.043632)",
        "(0.151534, 1.362973, -0.043504)",
        "(0.148656, 1.372939, -0.043245)",
        "(0.146802, 1.382887, -0.043389)",
        "(0.145448, 1.392699, -0.043766)",
        "(0.143504, 1.402220, -0.044184)",
        "(0.142302, 1.406961, -0.044555)",
        "(0.139806, 1.416324, -0.045578)",
        "(0.138448, 1.425495, -0.047229)",
        "(0.137093, 1.434393, -0.049261)",
        "(0.135634, 1.442907, -0.051419)",
        "(0.135071, 1.447108, -0.052754)",
        "(0.134023, 1.455402, -0.055881)",
        "(0.133011, 1.463265, -0.059525)",
        "(0.132081, 1.470729, -0.063618)",
        "(0.131361, 1.477916, -0.068200)",
        "(0.131052, 1.481315, -0.070625)",
        "(0.130428, 1.487871, -0.075645)",
        "(0.130066, 1.493966, -0.081090)",
        "(0.129946, 1.499764, -0.086942)",
        "(0.129977, 1.505064, -0.093190)",
        "(0.129956, 1.507418, -0.096431)",
        "(0.129970, 1.511708, -0.103137)",
        "(0.130543, 1.515372, -0.110332)",
        "(0.131238, 1.518284, -0.117981)",
        "(0.131543, 1.520354, -0.125949)",
        "(0.131622, 1.521040, -0.130062)",
        "(0.131851, 1.521961, -0.138548)",
        "(0.132307, 1.522230, -0.147459)",
        "(0.132397, 1.521876, -0.156706)",
        "(0.132331, 1.521030, -0.166260)",
        "(0.132450, 1.520368, -0.171224)",
        "(0.133227, 1.518503, -0.181217)",
        "(0.134402, 1.515819, -0.191204)",
        "(0.135853, 1.512236, -0.201126)",
        "(0.137584, 1.507627, -0.210943)",
        "(0.138667, 1.504905, -0.215742)",
        "(0.140880, 1.498809, -0.225358)",
        "(0.142862, 1.491732, -0.235148)",
        "(0.144656, 1.483796, -0.245248)",
        "(0.146316, 1.475134, -0.255653)",
        "(0.147191, 1.470508, -0.260869)",
        "(0.149225, 1.460915, -0.271064)",
        "(0.151266, 1.450698, -0.280674)",
        "(0.152953, 1.439932, -0.289604)",
        "(0.154481, 1.428808, -0.297855)",
        "(0.155345, 1.423217, -0.301705)",
        "(0.157429, 1.412005, -0.308675)",
        "(0.159544, 1.400632, -0.314241)",
        "(0.161673, 1.389174, -0.318397)",
        "(0.164020, 1.378006, -0.321283)",
        "(0.165171, 1.372423, -0.322605)",
        "(0.167375, 1.361219, -0.324058)",
        "(0.169706, 1.349911, -0.324401)",
        "(0.172110, 1.338579, -0.324008)",
        "(0.174556, 1.326983, -0.323078)",
        "(0.175792, 1.321037, -0.322395)",
        "(0.178302, 1.308994, -0.320723)",
        "(0.180651, 1.296690, -0.318497)",
        "(0.182830, 1.284432, -0.315759)",
        "(0.185086, 1.272774, -0.312567)",
        "(0.186189, 1.267142, -0.310634)",
        "(0.188219, 1.255975, -0.305973)",
        "(0.190157, 1.245219, -0.300235)",
        "(0.191937, 1.235228, -0.293942)",
        "(0.193338, 1.226050, -0.287417)",
        "(0.193985, 1.221879, -0.284026)",
        "(0.195182, 1.213988, -0.276838)",
        "(0.196100, 1.207117, -0.268412)",
        "(0.196602, 1.200799, -0.258919)",
        "(0.196943, 1.195416, -0.248482)",
        "(0.197014, 1.193189, -0.243050)",
        "(0.196978, 1.189449, -0.232108)",
        "(0.196554, 1.186656, -0.221063)",
        "(0.195844, 1.184881, -0.209892)",
        "(0.194959, 1.184033, -0.198633)",
        "(0.194421, 1.184003, -0.193088)",
        "(0.193145, 1.184505, -0.182340)",
        "(0.191671, 1.185675, -0.171898)",
        "(0.190136, 1.187392, -0.161688)",
        "(0.188355, 1.189449, -0.151795)",
        "(0.187237, 1.190545, -0.146946)",
        "(0.184959, 1.192969, -0.137411)",
        "(0.182699, 1.196248, -0.128416)",
        "(0.180375, 1.200606, -0.119737)",
        "(0.178023, 1.206013, -0.111043)",
        "(0.176794, 1.209072, -0.106637)",
        "(0.174296, 1.216462, -0.097936)",
        "(0.171641, 1.224710, -0.089506)",
        "(0.168751, 1.233773, -0.081400)",
        "(0.165601, 1.243487, -0.073693)",
        "(0.163895, 1.248624, -0.070076)",
        "(0.160223, 1.259172, -0.063471)",
        "(0.156985, 1.270382, -0.057878)",
        "(0.154362, 1.282059, -0.053168)",
        "(0.151626, 1.293747, -0.048736)",
        "(0.150220, 1.299591, -0.046640)",
        "(0.147609, 1.311415, -0.042810)",
        "(0.145381, 1.323300, -0.039478)",
        "(0.143544, 1.335232, -0.036728)",
        "(0.141365, 1.347199, -0.034556)",
        "(0.140223, 1.353252, -0.033709)",
        "(0.137811, 1.365433, -0.032315)",
        "(0.135613, 1.377915, -0.031699)",
        "(0.133885, 1.390692, -0.031739)",
        "(0.132200, 1.403643, -0.032475)",
        "(0.131369, 1.410092, -0.032967)",
        "(0.129856, 1.422852, -0.034181)",
        "(0.128993, 1.435422, -0.035793)",
        "(0.128727, 1.447631, -0.037821)",
        "(0.128560, 1.459432, -0.040306)",
        "(0.128538, 1.465033, -0.041728)",
        "(0.128545, 1.475810, -0.044939)",
        "(0.128729, 1.485786, -0.048854)",
        "(0.129076, 1.494873, -0.053473)",
        "(0.129719, 1.502632, -0.059175)",
        "(0.130192, 1.506096, -0.062413)",
        "(0.131198, 1.512181, -0.069340)",
        "(0.131825, 1.516955, -0.076835)",
        "(0.132149, 1.520661, -0.084976)",
        "(0.132376, 1.523411, -0.093776)",
        "(0.132408, 1.524480, -0.098313)",
        "(0.132333, 1.525702, -0.107758)",
        "(0.132044, 1.526352, -0.117507)",
        "(0.131532, 1.526193, -0.127878)",
        "(0.131244, 1.525498, -0.138626)",
        "(0.131334, 1.524692, -0.144169)",
        "(0.131594, 1.522702, -0.155262)",
        "(0.132002, 1.519822, -0.166670)",
        "(0.132447, 1.516232, -0.178074)",
        "(0.132773, 1.512252, -0.189166)",
        "(0.132907, 1.510015, -0.194533)",
        "(0.133168, 1.505192, -0.204842)",
        "(0.133302, 1.500031, -0.214801)",
        "(0.133255, 1.494542, -0.224456)",
        "(0.133548, 1.488869, -0.233806)",
        "(0.133834, 1.485904, -0.238286)",
        "(0.134502, 1.479818, -0.246889)",
        "(0.135387, 1.473414, -0.254895)",
        "(0.136365, 1.466838, -0.262418)",
        "(0.137366, 1.460106, -0.269079)",
        "(0.137827, 1.456678, -0.272120)",
        "(0.138792, 1.449675, -0.277398)",
        "(0.139834, 1.442504, -0.281954)",
        "(0.140925, 1.435233, -0.286065)",
        "(0.142002, 1.427837, -0.289777)",
        "(0.142539, 1.424010, -0.291349)",
        "(0.143639, 1.416069, -0.293996)",
        "(0.144885, 1.407715, -0.295990)",
        "(0.146296, 1.398907, -0.297341)",
        "(0.147662, 1.389552, -0.298217)",
        "(0.148335, 1.384680, -0.298505)",
        "(0.149573, 1.374720, -0.298909)",
        "(0.150647, 1.364285, -0.298680)",
        "(0.151717, 1.353524, -0.297407)",
        "(0.153198, 1.342573, -0.294830)",
        "(0.154075, 1.337006, -0.292963)",
        "(0.155962, 1.325804, -0.288428)",
        "(0.157832, 1.314446, -0.283146)",
        "(0.159683, 1.302813, -0.276739)",
        "(0.160744, 1.297016, -0.273309)",
        "(0.163044, 1.285460, -0.265782)",
        "(0.165144, 1.273826, -0.257543)",
        "(0.167029, 1.262246, -0.248522)",
        "(0.169013, 1.250879, -0.238691)",
        "(0.170879, 1.239849, -0.228688)",
        "(0.171742, 1.234637, -0.223798)",
        "(0.173422, 1.224692, -0.214141)",
        "(0.175224, 1.215480, -0.204132)",
        "(0.177099, 1.207206, -0.193834)",
        "(0.178905, 1.200205, -0.183435)",
        "(0.179837, 1.197204, -0.178088)",
        "(0.181816, 1.191868, -0.167141)",
        "(0.183442, 1.187740, -0.156571)",
        "(0.184787, 1.184918, -0.146409)",
        "(0.185776, 1.182935, -0.136114)",
        "(0.186143, 1.182287, -0.130869)",
        "(0.186863, 1.181667, -0.120653)",
        "(0.187125, 1.182221, -0.111295)",
        "(0.187274, 1.183991, -0.102391)",
        "(0.187262, 1.186574, -0.093700)",
        "(0.187202, 1.188302, -0.089537)",
        "(0.186958, 1.192337, -0.081592)",
        "(0.186608, 1.197016, -0.074000)",
        "(0.186139, 1.202105, -0.066808)",
        "(0.185388, 1.207555, -0.060368)",
        "(0.184908, 1.210510, -0.057499)",
        "(0.183851, 1.216634, -0.052181)",
        "(0.182447, 1.223009, -0.047335)",
        "(0.180794, 1.229347, -0.043591)",
        "(0.178952, 1.236286, -0.040654)",
        "(0.178018, 1.239936, -0.039438)",
        "(0.176005, 1.247484, -0.037259)",
        "(0.173860, 1.255580, -0.035585)",
        "(0.171860, 1.264192, -0.034504)",
        "(0.170107, 1.273238, -0.034033)",
        "(0.169332, 1.277933, -0.034038)",
        "(0.167644, 1.287357, -0.034284)",
        "(0.166022, 1.296966, -0.034887)",
        "(0.164541, 1.306757, -0.035833)",
        "(0.162969, 1.316680, -0.037034)",
        "(0.162003, 1.321691, -0.037751)",
        "(0.159813, 1.331856, -0.039222)",
        "(0.157489, 1.342191, -0.040725)",
        "(0.155248, 1.352937, -0.042387)",
        "(0.153162, 1.364106, -0.044184)",
        "(0.152150, 1.369808, -0.045056)",
        "(0.150156, 1.381356, -0.046887)",
        "(0.148524, 1.393252, -0.049036)",
        "(0.147294, 1.405378, -0.051382)",
        "(0.146325, 1.417559, -0.053866)",
        "(0.145977, 1.423629, -0.055270)",
        "(0.145762, 1.435657, -0.058429)",
        "(0.146025, 1.447327, -0.062058)",
        "(0.146268, 1.452815, -0.064030)",
        "(0.146598, 1.463450, -0.067995)",
        "(0.147190, 1.473277, -0.072093)",
        "(0.148064, 1.482473, -0.076491)",
        "(0.149185, 1.491249, -0.081508)",
        "(0.150617, 1.499497, -0.087114)",
        "(0.152248, 1.507197, -0.093148)",
        "(0.153044, 1.510868, -0.096359)",
        "(0.154502, 1.517931, -0.103139)",
        "(0.155655, 1.524503, -0.110467)",
        "(0.156480, 1.530434, -0.118390)",
        "(0.156847, 1.533026, -0.122537)",
        "(0.157653, 1.537584, -0.131103)",
        "(0.158469, 1.541190, -0.140087)",
        "(0.158980, 1.543673, -0.149137)",
        "(0.159307, 1.545143, -0.158273)",
        "(0.159711, 1.545558, -0.167617)",
        "(0.160070, 1.545275, -0.172376)",
        "(0.161037, 1.544007, -0.182106)",
        "(0.162352, 1.541553, -0.191875)",
        "(0.163859, 1.537952, -0.201325)",
        "(0.165404, 1.533292, -0.210385)",
        "(0.166087, 1.530536, -0.214765)",
        "(0.167373, 1.524454, -0.223428)",
        "(0.168722, 1.517621, -0.232236)",
        "(0.169889, 1.510150, -0.241281)",
        "(0.170759, 1.502045, -0.250315)",
        "(0.171069, 1.497693, -0.254794)",
        "(0.171404, 1.488483, -0.263511)",
        "(0.171762, 1.478694, -0.271701)",
        "(0.172253, 1.468355, -0.279295)",
        "(0.172745, 1.457442, -0.286219)",
        "(0.173064, 1.451778, -0.289390)",
        "(0.173920, 1.440336, -0.295199)",
        "(0.174885, 1.428671, -0.300066)",
        "(0.175622, 1.416509, -0.303863)",
        "(0.176419, 1.404004, -0.306728)",
        "(0.176867, 1.397654, -0.307829)",
        "(0.177652, 1.384670, -0.309452)",
        "(0.178457, 1.371608, -0.310356)",
        "(0.179829, 1.358598, -0.310513)",
        "(0.181434, 1.345441, -0.309880)",
        "(0.182337, 1.338842, -0.309265)",
        "(0.184265, 1.325605, -0.307637)",
        "(0.186415, 1.312145, -0.305205)",
        "(0.188523, 1.298569, -0.302078)",
        "(0.190204, 1.285015, -0.298341)",
        "(0.190988, 1.278299, -0.296035)",
        "(0.192492, 1.265064, -0.290418)",
        "(0.193810, 1.252197, -0.283348)",
        "(0.195028, 1.240012, -0.275365)",
        "(0.196109, 1.228572, -0.267001)",
        "(0.196591, 1.223146, -0.262712)",
        "(0.197758, 1.212896, -0.254069)",
        "(0.198673, 1.203324, -0.245193)",
        "(0.199113, 1.194474, -0.235646)",
        "(0.199637, 1.186874, -0.224971)",
        "(0.199893, 1.183626, -0.219235)",
        "(0.200390, 1.178130, -0.207537)",
        "(0.200639, 1.174356, -0.195467)",
        "(0.200737, 1.171730, -0.183058)",
        "(0.200795, 1.170969, -0.176671)",
        "(0.200869, 1.170659, -0.163841)",
        "(0.200555, 1.171784, -0.151604)",
        "(0.199907, 1.173931, -0.139685)",
        "(0.198991, 1.176467, -0.127840)",
        "(0.197861, 1.179772, -0.116650)",
        "(0.197201, 1.181808, -0.111481)",
        "(0.195698, 1.186246, -0.101722)",
        "(0.194251, 1.191143, -0.092701)",
        "(0.192626, 1.196499, -0.084733)",
        "(0.190753, 1.202388, -0.077865)",
        "(0.189763, 1.205598, -0.074823)",
        "(0.187801, 1.212273, -0.069112)",
        "(0.185854, 1.219652, -0.064292)",
        "(0.183728, 1.227695, -0.060041)",
        "(0.181562, 1.236767, -0.056580)",
        "(0.180432, 1.241563, -0.055026)",
        "(0.177877, 1.251417, -0.052078)",
        "(0.174954, 1.261886, -0.049454)",
        "(0.171706, 1.272977, -0.047125)",
        "(0.168582, 1.284654, -0.045095)",
        "(0.167082, 1.290738, -0.044215)",
        "(0.164119, 1.303149, -0.042626)",
        "(0.161119, 1.315727, -0.041186)",
        "(0.158274, 1.328462, -0.039831)",
        "(0.155860, 1.341357, -0.038577)",
        "(0.154838, 1.347782, -0.037989)",
        "(0.152711, 1.360586, -0.036830)",
        "(0.150484, 1.373432, -0.036038)",
        "(0.147948, 1.386385, -0.035701)",
        "(0.145671, 1.399477, -0.035920)",
        "(0.144760, 1.406120, -0.036250)",
        "(0.143055, 1.419465, -0.037429)",
        "(0.140981, 1.432863, -0.038965)",
        "(0.138789, 1.446242, -0.041182)",
        "(0.137031, 1.459336, -0.043985)",
        "(0.136518, 1.465762, -0.045774)",
        "(0.135800, 1.478385, -0.050051)",
        "(0.134748, 1.490470, -0.054928)",
        "(0.133474, 1.501861, -0.060403)",
        "(0.132137, 1.512542, -0.066714)",
        "(0.131735, 1.517541, -0.070323)",
        "(0.131583, 1.526813, -0.078234)",
        "(0.131436, 1.534994, -0.086948)",
        "(0.131289, 1.541985, -0.096258)",
        "(0.131388, 1.547770, -0.106310)",
        "(0.131689, 1.550132, -0.111746)",
        "(0.132763, 1.554173, -0.123137)",
        "(0.134286, 1.556632, -0.135476)",
        "(0.135724, 1.558154, -0.148263)",
        "(0.137299, 1.558197, -0.161608)",
        "(0.138215, 1.557727, -0.168372)",
        "(0.140273, 1.556012, -0.181956)",
        "(0.142731, 1.553099, -0.195373)",
        "(0.145409, 1.549121, -0.208450)",
        "(0.147925, 1.544127, -0.221145)",
        "(0.149053, 1.541213, -0.227295)",
        "(0.151210, 1.534781, -0.239182)",
        "(0.153256, 1.527601, -0.250590)",
        "(0.154219, 1.523512, -0.255843)",
        "(0.156188, 1.515356, -0.266097)",
        "(0.158165, 1.506574, -0.275518)",
        "(0.160415, 1.497223, -0.284138)",
        "(0.162755, 1.487334, -0.291868)",
        "(0.164897, 1.477034, -0.298974)",
        "(0.166699, 1.466244, -0.305103)",
        "(0.167444, 1.460633, -0.307732)",
        "(0.168954, 1.449019, -0.312174)",
        "(0.170939, 1.437118, -0.315649)",
        "(0.172888, 1.424580, -0.317762)",
        "(0.174406, 1.411634, -0.319305)",
        "(0.175078, 1.405011, -0.319621)",
        "(0.176488, 1.391752, -0.319921)",
        "(0.177715, 1.378130, -0.319030)",
        "(0.179170, 1.364408, -0.317167)",
        "(0.181267, 1.350855, -0.314287)",
        "(0.182535, 1.344128, -0.312480)",
        "(0.185656, 1.330930, -0.307665)",
        "(0.189015, 1.317924, -0.301921)",
        "(0.191842, 1.305167, -0.295178)",
        "(0.194338, 1.292826, -0.287620)",
        "(0.195539, 1.286808, -0.283450)",
        "(0.197603, 1.275114, -0.274497)",
        "(0.199279, 1.264057, -0.264221)",
        "(0.200651, 1.253520, -0.252674)",
        "(0.201645, 1.243612, -0.240492)",
        "(0.201917, 1.239012, -0.234295)",
        "(0.202296, 1.230258, -0.221444)",
        "(0.202730, 1.222185, -0.207964)",
        "(0.203142, 1.215286, -0.194640)",
        "(0.203346, 1.209852, -0.181943)",
        "(0.203276, 1.207688, -0.175726)",
        "(0.203017, 1.204163, -0.163168)",
        "(0.202574, 1.201956, -0.150454)",
        "(0.201936, 1.201266, -0.138100)",
        "(0.201016, 1.202158, -0.126486)",
        "(0.200297, 1.203165, -0.120947)",
        "(0.198574, 1.205984, -0.110224)",
        "(0.196837, 1.210412, -0.100236)",
        "(0.195251, 1.216180, -0.090944)",
        "(0.193237, 1.223522, -0.082757)",
        "(0.192126, 1.227659, -0.079008)",
        "(0.190281, 1.236697, -0.072020)",
        "(0.188863, 1.246473, -0.065707)",
        "(0.186750, 1.256563, -0.060149)",
        "(0.184456, 1.267124, -0.055572)",
        "(0.183467, 1.272651, -0.053744)",
        "(0.181354, 1.283747, -0.050655)",
        "(0.178728, 1.295076, -0.048542)",
        "(0.176041, 1.306731, -0.047273)",
        "(0.174051, 1.318617, -0.046688)",
        "(0.173061, 1.324534, -0.046602)",
        "(0.170838, 1.336369, -0.046663)",
        "(0.168441, 1.348315, -0.047108)",
        "(0.165908, 1.360267, -0.047741)",
        "(0.164059, 1.372397, -0.048631)",
        "(0.163376, 1.378551, -0.049190)",
        "(0.161846, 1.390928, -0.050349)",
        "(0.160150, 1.403371, -0.051574)",
        "(0.158577, 1.415815, -0.052946)",
        "(0.157263, 1.428165, -0.054744)",
        "(0.156709, 1.434266, -0.055850)",
        "(0.155508, 1.446274, -0.058381)",
        "(0.154000, 1.458007, -0.061480)",
        "(0.152841, 1.469482, -0.065352)",
        "(0.152508, 1.475138, -0.067574)",
        "(0.152189, 1.486485, -0.073134)",
        "(0.151858, 1.496605, -0.079258)",
        "(0.151372, 1.506161, -0.086089)",
        "(0.150786, 1.515329, -0.093745)",
        "(0.150516, 1.519594, -0.097877)",
        "(0.149988, 1.527404, -0.106596)",
        "(0.149510, 1.534194, -0.115822)",
        "(0.149361, 1.539985, -0.125629)",
        "(0.149266, 1.544759, -0.136045)",
        "(0.149096, 1.548369, -0.147135)",
        "(0.149166, 1.549728, -0.152999)",
        "(0.149626, 1.551666, -0.165146)",
        "(0.150141, 1.552467, -0.177876)",
        "(0.150904, 1.552127, -0.191105)",
        "(0.151957, 1.550506, -0.204494)",
        "(0.152640, 1.549138, -0.211187)",
        "(0.154371, 1.545475, -0.224364)",
        "(0.156704, 1.540454, -0.237131)",
        "(0.159447, 1.534198, -0.249433)",
        "(0.162111, 1.526760, -0.261348)",
        "(0.163099, 1.522576, -0.267232)",
        "(0.164538, 1.513583, -0.278816)",
        "(0.165806, 1.503606, -0.290003)",
        "(0.166964, 1.492661, -0.300748)",
        "(0.167418, 1.480935, -0.310939)",
        "(0.167525, 1.474846, -0.315797)",
        "(0.168133, 1.462451, -0.325110)",
        "(0.169377, 1.449558, -0.333519)",
        "(0.171065, 1.436271, -0.340988)",
        "(0.172402, 1.422828, -0.347905)",
        "(0.173028, 1.416032, -0.351073)",
        "(0.174425, 1.402264, -0.356829)",
        "(0.176000, 1.388493, -0.361445)",
        "(0.177668, 1.374769, -0.364834)",
        "(0.178802, 1.361013, -0.367275)",
        "(0.179187, 1.354165, -0.368040)",
        "(0.179931, 1.340605, -0.368782)",
        "(0.180910, 1.327250, -0.368098)",
        "(0.182374, 1.314179, -0.365671)",
        "(0.183805, 1.301337, -0.362026)",
        "(0.184496, 1.295055, -0.359799)",
        "(0.186186, 1.282848, -0.354766)",
        "(0.188167, 1.270919, -0.348181)",
        "(0.190126, 1.258747, -0.339703)",
        "(0.191569, 1.246268, -0.329301)",
        "(0.192109, 1.240008, -0.323597)",
        "(0.193050, 1.227630, -0.312238)",
        "(0.193818, 1.215829, -0.301060)",
        "(0.194439, 1.204458, -0.289454)",
        "(0.195270, 1.193649, -0.276620)",
        "(0.195845, 1.188545, -0.269707)",
        "(0.196918, 1.179072, -0.255827)",
        "(0.197926, 1.170741, -0.242228)",
        "(0.198622, 1.163406, -0.228761)",
        "(0.199167, 1.156908, -0.214970)",
        "(0.199451, 1.154159, -0.208015)",
        "(0.199956, 1.149749, -0.194316)",
        "(0.200216, 1.146651, -0.180727)",
        "(0.200066, 1.144742, -0.167410)",
        "(0.199841, 1.144896, -0.154095)",
        "(0.199712, 1.145269, -0.147293)",
        "(0.198829, 1.147327, -0.133919)",
        "(0.197770, 1.150497, -0.121270)",
        "(0.196261, 1.155577, -0.109390)",
        "(0.195476, 1.158438, -0.103530)",
        "(0.193948, 1.165502, -0.092422)",
        "(0.192279, 1.174128, -0.082454)",
        "(0.190444, 1.184057, -0.073411)",
        "(0.188857, 1.195007, -0.065047)",
        "(0.187553, 1.206824, -0.057405)",
        "(0.186988, 1.213116, -0.053936)",
        "(0.185802, 1.225933, -0.047409)",
        "(0.184676, 1.239116, -0.041562)",
        "(0.183613, 1.253013, -0.037127)",
        "(0.182379, 1.267609, -0.034215)",
        "(0.181668, 1.275042, -0.033213)",
        "(0.180113, 1.289925, -0.031734)",
        "(0.178433, 1.305097, -0.031084)",
        "(0.177272, 1.320489, -0.031147)",
        "(0.176181, 1.335696, -0.031457)",
        "(0.175574, 1.343193, -0.031620)",
        "(0.174376, 1.358202, -0.032171)",
        "(0.173307, 1.373304, -0.033418)",
        "(0.172088, 1.388338, -0.035268)",
        "(0.170901, 1.403112, -0.037732)",
        "(0.170319, 1.410384, -0.039307)",
        "(0.169139, 1.424649, -0.042987)",
        "(0.168375, 1.438432, -0.047532)",
        "(0.168151, 1.451616, -0.052670)",
        "(0.168361, 1.464063, -0.058319)",
        "(0.168522, 1.469950, -0.061423)",
        "(0.168564, 1.481124, -0.068123)",
        "(0.168471, 1.491373, -0.075750)",
        "(0.168406, 1.500468, -0.084349)",
        "(0.168300, 1.508295, -0.093749)",
        "(0.168331, 1.511754, -0.098824)",
        "(0.168453, 1.518138, -0.109608)",
        "(0.168727, 1.523501, -0.121310)",
        "(0.169142, 1.527709, -0.133820)",
        "(0.169958, 1.530832, -0.147091)",
        "(0.170563, 1.531959, -0.154118)",
        "(0.171905, 1.533562, -0.168654)",
        "(0.173619, 1.534048, -0.183649)",
        "(0.175539, 1.533436, -0.198945)",
        "(0.177864, 1.531637, -0.214323)",
        "(0.179095, 1.530251, -0.221924)",
        "(0.181812, 1.526875, -0.236826)",
        "(0.184969, 1.522230, -0.251146)",
        "(0.188245, 1.516886, -0.264728)",
        "(0.191788, 1.510354, -0.277268)",
        "(0.193520, 1.506693, -0.283269)",
        "(0.197050, 1.498721, -0.294671)",
        "(0.200636, 1.489704, -0.304764)",
        "(0.204123, 1.479702, -0.313632)",
        "(0.207221, 1.468763, -0.321267)",
        "(0.208674, 1.462964, -0.324500)",
        "(0.211540, 1.450878, -0.330202)",
        "(0.213952, 1.438011, -0.334678)",
        "(0.215443, 1.424320, -0.337806)",
        "(0.216274, 1.410070, -0.339675)",
        "(0.216705, 1.402862, -0.340132)",
        "(0.217479, 1.388319, -0.340266)",
        "(0.217949, 1.373655, -0.338906)",
        "(0.218328, 1.359264, -0.336022)",
        "(0.218586, 1.345268, -0.331629)",
        "(0.218670, 1.338349, -0.328919)",
        "(0.218706, 1.324762, -0.322039)",
        "(0.218453, 1.311331, -0.314094)",
        "(0.217723, 1.297917, -0.304511)",
        "(0.216722, 1.284649, -0.294229)",
        "(0.216194, 1.278139, -0.288719)",
        "(0.215243, 1.265337, -0.277085)",
        "(0.213907, 1.252619, -0.264501)",
        "(0.212504, 1.239982, -0.250758)",
        "(0.211475, 1.227699, -0.236109)",
        "(0.211002, 1.221866, -0.228659)",
        "(0.210369, 1.211047, -0.213761)",
        "(0.210028, 1.201327, -0.198612)",
        "(0.209767, 1.192495, -0.183089)",
        "(0.209725, 1.185220, -0.167933)",
        "(0.209812, 1.182287, -0.160681)",
        "(0.209839, 1.177007, -0.146574)",
        "(0.209522, 1.173127, -0.133114)",
        "(0.209290, 1.170399, -0.120030)",
        "(0.208944, 1.169483, -0.108141)",
        "(0.208601, 1.169723, -0.102758)",
        "(0.207668, 1.171349, -0.092857)",
        "(0.206375, 1.174337, -0.083939)",
        "(0.204522, 1.179369, -0.076455)",
        "(0.203603, 1.182550, -0.073078)",
        "(0.201686, 1.189615, -0.066776)",
        "(0.199396, 1.197506, -0.061381)",
        "(0.196476, 1.206069, -0.057002)",
        "(0.193262, 1.215245, -0.053467)",
        "(0.190230, 1.225019, -0.050682)",
        "(0.188591, 1.230145, -0.049637)",
        "(0.185354, 1.240413, -0.047607)",
        "(0.181903, 1.250956, -0.045996)",
        "(0.178479, 1.261975, -0.044694)",
        "(0.175224, 1.273382, -0.043571)",
        "(0.173697, 1.279191, -0.043071)",
        "(0.170766, 1.291416, -0.042487)",
        "(0.167578, 1.304286, -0.042417)",
        "(0.164069, 1.317913, -0.043074)",
        "(0.160693, 1.332276, -0.044659)",
        "(0.159215, 1.339931, -0.046101)",
        "(0.156170, 1.355240, -0.049112)",
        "(0.153284, 1.371025, -0.052824)",
        "(0.150634, 1.387000, -0.057195)",
        "(0.148737, 1.403041, -0.062519)",
        "(0.148144, 1.410987, -0.065631)",
        "(0.147062, 1.426639, -0.072444)",
        "(0.146341, 1.441820, -0.080279)",
        "(0.146018, 1.456279, -0.089154)",
        "(0.146115, 1.469682, -0.098974)",
        "(0.146299, 1.475836, -0.104236)",
        "(0.146692, 1.487113, -0.115100)",
        "(0.147166, 1.497092, -0.126769)",
        "(0.147994, 1.505626, -0.139209)",
        "(0.149087, 1.512495, -0.152158)",
        "(0.149741, 1.515238, -0.158872)",
        "(0.151213, 1.519841, -0.172718)",
        "(0.152809, 1.522947, -0.186944)",
        "(0.154767, 1.524246, -0.200855)",
        "(0.156001, 1.524076, -0.207699)",
        "(0.158700, 1.522539, -0.221264)",
        "(0.161572, 1.519278, -0.234807)",
        "(0.164321, 1.514336, -0.248255)",
        "(0.166836, 1.507746, -0.261566)",
        "(0.167992, 1.503790, -0.268109)",
        "(0.170157, 1.494889, -0.280718)",
        "(0.171837, 1.484588, -0.292565)",
        "(0.173109, 1.473004, -0.303327)",
        "(0.174420, 1.460548, -0.313066)",
        "(0.175950, 1.447250, -0.321445)",
        "(0.176584, 1.440272, -0.324968)",
        "(0.177516, 1.425990, -0.330980)",
        "(0.178421, 1.411293, -0.335365)",
        "(0.179340, 1.396416, -0.338692)",
        "(0.179596, 1.388847, -0.339677)",
        "(0.179753, 1.373585, -0.340929)",
        "(0.179994, 1.358411, -0.340575)",
        "(0.180279, 1.343401, -0.338843)",
        "(0.180559, 1.328655, -0.335460)",
        "(0.180580, 1.321431, -0.333541)",
        "(0.180499, 1.307381, -0.329011)",
        "(0.180687, 1.293935, -0.323685)",
        "(0.181249, 1.281229, -0.317271)",
        "(0.182038, 1.269105, -0.309491)",
        "(0.182767, 1.257431, -0.300558)",
        "(0.183098, 1.251709, -0.295730)",
        "(0.183816, 1.240518, -0.285843)",
        "(0.184444, 1.229716, -0.275648)",
        "(0.184897, 1.219290, -0.265043)",
        "(0.185565, 1.209109, -0.253747)",
        "(0.186097, 1.204679, -0.248374)",
        "(0.187360, 1.196264, -0.237564)",
        "(0.188350, 1.188297, -0.226871)",
        "(0.189261, 1.180949, -0.216393)",
        "(0.190314, 1.174328, -0.205923)",
        "(0.190736, 1.171348, -0.200727)",
        "(0.191599, 1.165962, -0.190338)",
        "(0.192200, 1.161349, -0.180220)",
        "(0.192836, 1.157860, -0.170361)",
        "(0.193477, 1.155291, -0.160430)",
        "(0.193608, 1.154320, -0.155517)",
        "(0.193748, 1.153148, -0.146029)",
        "(0.193606, 1.153087, -0.137143)",
        "(0.193118, 1.154127, -0.128897)",
        "(0.192314, 1.156402, -0.121320)",
        "(0.191751, 1.157963, -0.117656)",
        "(0.190576, 1.161604, -0.110181)",
        "(0.189305, 1.166337, -0.103014)",
        "(0.187923, 1.172125, -0.096335)",
        "(0.186105, 1.178627, -0.090015)",
        "(0.185099, 1.182281, -0.087044)",
        "(0.183198, 1.190421, -0.081464)",
        "(0.181220, 1.199479, -0.076294)",
        "(0.178889, 1.209294, -0.071414)",
        "(0.176148, 1.219915, -0.066783)",
        "(0.174634, 1.225562, -0.064555)",
        "(0.171673, 1.237468, -0.060262)",
        "(0.168619, 1.250377, -0.056522)",
        "(0.165468, 1.264220, -0.053373)",
        "(0.161919, 1.278713, -0.050767)",
        "(0.160085, 1.286257, -0.049695)",
        "(0.156812, 1.301727, -0.047902)",
        "(0.153787, 1.317521, -0.046699)",
        "(0.150667, 1.333404, -0.046055)",
        "(0.147245, 1.349171, -0.045762)",
        "(0.145582, 1.356955, -0.045806)",
        "(0.142769, 1.372274, -0.046284)",
        "(0.140265, 1.387086, -0.047184)",
        "(0.138152, 1.401451, -0.048434)",
        "(0.137393, 1.408514, -0.049347)",
        "(0.135970, 1.422403, -0.051812)",
        "(0.134461, 1.435930, -0.055308)",
        "(0.133123, 1.449036, -0.060164)",
        "(0.132443, 1.461607, -0.066596)",
        "(0.132150, 1.467629, -0.069999)",
        "(0.131721, 1.478922, -0.077364)",
        "(0.131613, 1.489288, -0.085336)",
        "(0.131830, 1.498565, -0.093945)",
        "(0.132178, 1.506591, -0.103036)",
        "(0.132553, 1.513380, -0.112560)",
        "(0.132830, 1.516265, -0.117558)",
        "(0.133381, 1.521226, -0.127921)",
        "(0.133913, 1.524866, -0.138675)",
        "(0.134515, 1.527183, -0.149753)",
        "(0.135302, 1.528295, -0.161072)",
        "(0.135694, 1.528345, -0.166778)",
        "(0.136445, 1.527591, -0.178118)",
        "(0.137366, 1.525602, -0.189343)",
        "(0.138529, 1.522366, -0.200185)",
        "(0.139584, 1.517854, -0.210590)",
        "(0.140086, 1.515091, -0.215673)",
        "(0.141338, 1.508648, -0.225334)",
        "(0.142824, 1.500746, -0.234092)",
        "(0.144294, 1.491420, -0.241988)",
        "(0.145422, 1.480943, -0.248975)",
        "(0.145979, 1.475279, -0.252031)",
        "(0.147327, 1.463309, -0.257165)",
        "(0.148755, 1.450182, -0.260650)",
        "(0.149789, 1.436212, -0.263344)",
        "(0.150484, 1.421779, -0.266106)",
        "(0.150733, 1.414421, -0.267563)",
        "(0.151253, 1.399543, -0.270638)",
        "(0.151950, 1.384449, -0.273474)",
        "(0.152907, 1.369190, -0.275756)",
        "(0.154270, 1.353902, -0.277484)",
        "(0.155056, 1.346282, -0.278134)",
        "(0.156665, 1.331125, -0.278994)",
        "(0.158430, 1.315975, -0.279016)",
        "(0.160568, 1.301180, -0.278165)",
        "(0.163238, 1.286902, -0.276356)",
        "(0.164754, 1.279942, -0.275051)",
        "(0.167741, 1.266245, -0.272006)",
        "(0.170852, 1.253075, -0.268295)",
        "(0.173913, 1.240275, -0.263758)",
        "(0.176974, 1.228186, -0.258312)",
        "(0.178484, 1.222589, -0.255246)",
        "(0.181274, 1.212013, -0.248642)",
        "(0.184101, 1.202760, -0.241405)",
        "(0.186919, 1.194857, -0.233545)",
        "(0.189351, 1.188013, -0.224933)",
        "(0.190285, 1.185096, -0.220544)",
        "(0.191784, 1.180074, -0.211860)",
        "(0.192883, 1.176197, -0.202902)",
        "(0.193623, 1.173399, -0.193161)",
        "(0.193727, 1.171389, -0.182769)",
        "(0.193556, 1.170881, -0.177597)",
        "(0.193060, 1.170688, -0.167544)",
        "(0.191996, 1.171435, -0.157718)",
        "(0.190515, 1.173256, -0.147857)",
        "(0.189695, 1.174663, -0.142946)",
        "(0.188059, 1.178192, -0.133280)",
        "(0.186287, 1.182732, -0.123820)",
        "(0.184439, 1.188055, -0.114507)",
        "(0.182495, 1.194202, -0.105449)",
        "(0.180713, 1.201348, -0.096881)",
        "(0.179843, 1.205210, -0.092833)",
        "(0.177946, 1.213209, -0.085149)",
        "(0.176038, 1.221814, -0.078142)",
        "(0.174265, 1.230885, -0.071888)",
        "(0.173367, 1.235592, -0.069128)",
        "(0.171522, 1.245279, -0.064133)",
        "(0.169542, 1.255234, -0.059713)",
        "(0.167310, 1.265455, -0.056114)",
        "(0.165124, 1.275907, -0.052872)",
        "(0.163191, 1.286804, -0.050117)",
        "(0.162168, 1.292295, -0.048836)",
        "(0.159909, 1.303375, -0.046507)",
        "(0.157689, 1.314879, -0.044801)",
        "(0.156013, 1.326680, -0.043455)",
        "(0.155347, 1.332586, -0.042816)",
        "(0.154476, 1.344385, -0.041649)",
        "(0.153779, 1.356126, -0.040798)",
        "(0.152965, 1.367817, -0.040373)",
        "(0.152080, 1.379237, -0.040163)",
        "(0.151467, 1.390431, -0.040224)",
        "(0.151351, 1.395964, -0.040406)",
        "(0.151368, 1.406857, -0.041001)",
        "(0.151308, 1.417387, -0.041827)",
        "(0.151089, 1.427535, -0.042947)",
        "(0.151182, 1.437318, -0.044512)",
        "(0.151328, 1.442054, -0.045453)",
        "(0.151743, 1.451026, -0.047835)",
        "(0.152133, 1.459385, -0.050682)",
        "(0.152562, 1.466795, -0.054196)",
        "(0.152797, 1.473555, -0.058099)",
        "(0.152842, 1.476418, -0.060350)",
        "(0.152973, 1.481783, -0.065062)",
        "(0.153263, 1.486218, -0.070007)",
        "(0.153386, 1.489707, -0.075177)",
        "(0.153314, 1.492376, -0.080802)",
        "(0.153305, 1.493374, -0.083809)",
        "(0.153187, 1.494881, -0.090257)",
        "(0.152871, 1.495539, -0.097411)",
        "(0.152575, 1.495369, -0.105267)",
        "(0.152137, 1.494327, -0.113644)",
        "(0.151890, 1.493478, -0.117999)",
        "(0.151236, 1.491321, -0.126850)",
        "(0.150323, 1.488136, -0.135890)",
        "(0.149643, 1.484296, -0.144989)",
        "(0.149199, 1.479361, -0.154209)",
        "(0.148956, 1.476548, -0.158775)",
        "(0.148585, 1.470483, -0.167874)",
        "(0.148309, 1.463829, -0.176905)",
        "(0.148150, 1.456125, -0.185571)",
        "(0.148247, 1.447695, -0.193841)",
        "(0.148463, 1.443015, -0.197751)",
        "(0.148833, 1.433387, -0.205194)",
        "(0.149188, 1.423203, -0.211833)",
        "(0.149645, 1.412552, -0.217499)",
        "(0.150123, 1.401485, -0.222002)",
        "(0.150395, 1.395767, -0.223690)",
        "(0.150928, 1.384179, -0.226395)",
        "(0.151321, 1.372570, -0.228193)",
        "(0.151400, 1.361081, -0.229146)",
        "(0.151326, 1.349736, -0.229115)",
        "(0.151411, 1.344191, -0.228826)",
        "(0.151902, 1.333497, -0.227567)",
        "(0.152472, 1.323202, -0.225433)",
        "(0.153025, 1.313387, -0.222355)",
        "(0.153695, 1.304020, -0.218442)",
        "(0.154138, 1.299544, -0.216190)",
        "(0.155143, 1.290951, -0.211458)",
        "(0.156069, 1.282816, -0.206201)",
        "(0.156801, 1.275016, -0.200259)",
        "(0.157437, 1.267588, -0.193704)",
        "(0.157813, 1.264089, -0.190199)",
        "(0.158561, 1.257511, -0.183112)",
        "(0.159217, 1.251613, -0.176059)",
        "(0.159743, 1.246485, -0.169279)",
        "(0.160142, 1.242096, -0.162494)",
        "(0.160321, 1.240246, -0.158965)",
        "(0.160570, 1.237031, -0.151735)",
        "(0.160820, 1.234681, -0.144583)",
        "(0.161134, 1.233258, -0.137616)",
        "(0.161398, 1.232559, -0.130412)",
        "(0.161496, 1.232471, -0.126574)",
        "(0.161709, 1.232716, -0.118671)",
        "(0.161949, 1.233660, -0.110790)",
        "(0.162091, 1.235192, -0.103043)",
        "(0.162070, 1.236150, -0.099223)",
        "(0.161783, 1.238443, -0.091857)",
        "(0.161347, 1.241471, -0.084950)",
        "(0.160888, 1.245247, -0.078487)",
        "(0.160239, 1.249708, -0.072557)",
        "(0.159515, 1.255032, -0.067269)",
        "(0.159107, 1.258047, -0.064837)",
        "(0.158186, 1.264473, -0.060187)",
        "(0.157082, 1.271624, -0.056089)",
        "(0.155767, 1.279445, -0.052533)",
        "(0.154161, 1.287829, -0.049409)",
        "(0.153254, 1.292283, -0.048042)",
        "(0.151449, 1.301732, -0.045667)",
        "(0.149750, 1.311948, -0.043754)",
        "(0.148228, 1.322704, -0.042176)",
        "(0.146911, 1.333799, -0.040910)",
        "(0.146360, 1.339446, -0.040406)",
        "(0.145620, 1.350820, -0.039561)",
        "(0.145270, 1.362235, -0.039142)",
        "(0.145161, 1.373509, -0.039095)",
        "(0.145242, 1.384494, -0.039348)",
        "(0.145370, 1.389821, -0.039674)",
        "(0.145467, 1.400242, -0.040772)",
        "(0.145326, 1.410655, -0.042634)",
        "(0.145502, 1.420087, -0.045009)",
        "(0.145895, 1.429100, -0.048064)",
        "(0.146022, 1.433449, -0.049863)",
        "(0.146133, 1.441737, -0.053819)",
        "(0.146104, 1.449372, -0.058508)",
        "(0.146097, 1.456330, -0.063903)",
        "(0.146426, 1.462517, -0.070048)",
        "(0.146709, 1.465272, -0.073430)",
        "(0.147524, 1.470173, -0.080477)",
        "(0.148227, 1.473988, -0.087883)",
        "(0.148577, 1.476816, -0.095684)",
        "(0.148663, 1.478694, -0.104159)",
        "(0.148737, 1.479555, -0.108453)",
        "(0.148900, 1.480253, -0.117456)",
        "(0.148977, 1.480098, -0.126531)",
        "(0.148741, 1.478851, -0.136079)",
        "(0.148684, 1.478032, -0.140961)",
        "(0.148773, 1.475685, -0.150774)",
        "(0.148846, 1.472407, -0.160221)",
        "(0.148944, 1.468426, -0.169191)",
        "(0.149214, 1.463971, -0.177574)",
        "(0.149585, 1.458966, -0.184893)",
        "(0.149778, 1.456209, -0.188033)",
        "(0.150285, 1.450228, -0.193494)",
        "(0.150933, 1.443351, -0.197875)",
        "(0.151554, 1.435481, -0.201563)",
        "(0.151865, 1.426656, -0.204753)",
        "(0.151831, 1.421811, -0.206188)",
        "(0.151580, 1.411474, -0.208807)",
        "(0.151447, 1.400202, -0.210899)",
        "(0.151734, 1.388325, -0.212553)",
        "(0.151927, 1.376208, -0.213927)",
        "(0.151936, 1.370109, -0.214407)",
        "(0.151841, 1.357780, -0.214958)",
        "(0.152086, 1.345445, -0.214860)",
        "(0.152858, 1.333472, -0.214163)",
        "(0.153646, 1.321638, -0.212705)",
        "(0.153977, 1.315770, -0.211566)",
        "(0.154649, 1.304342, -0.208697)",
        "(0.155738, 1.293608, -0.204943)",
        "(0.156945, 1.283526, -0.200277)",
        "(0.158069, 1.274204, -0.194979)",
        "(0.158598, 1.269937, -0.192237)",
        "(0.159724, 1.262032, -0.186605)",
        "(0.160831, 1.255032, -0.180588)",
        "(0.162013, 1.249054, -0.174170)",
        "(0.163319, 1.243996, -0.167346)",
        "(0.163897, 1.241832, -0.163775)",
        "(0.164845, 1.237979, -0.156480)",
        "(0.165671, 1.234903, -0.149114)",
        "(0.166395, 1.232514, -0.141661)",
        "(0.167056, 1.230898, -0.134116)",
        "(0.167420, 1.230453, -0.130366)",
        "(0.168017, 1.229947, -0.123053)",
        "(0.168542, 1.230141, -0.115927)",
        "(0.169038, 1.230974, -0.108946)",
        "(0.169431, 1.232315, -0.102168)",
        "(0.169543, 1.233225, -0.098976)",
        "(0.169648, 1.235527, -0.092960)",
        "(0.169703, 1.238415, -0.087292)",
        "(0.169740, 1.241845, -0.081949)",
        "(0.169769, 1.245824, -0.077037)",
        "(0.169731, 1.248033, -0.074821)",
        "(0.169535, 1.252740, -0.070714)",
        "(0.169205, 1.257863, -0.067054)",
        "(0.168841, 1.263446, -0.063930)",
        "(0.168346, 1.269503, -0.061403)",
        "(0.168041, 1.272740, -0.060363)",
        "(0.167439, 1.279481, -0.058619)",
        "(0.166787, 1.286616, -0.057320)",
        "(0.166004, 1.294129, -0.056328)",
        "(0.164941, 1.302054, -0.055547)",
        "(0.164370, 1.306201, -0.055228)",
        "(0.163274, 1.314934, -0.054781)",
        "(0.162289, 1.324457, -0.054836)",
        "(0.161234, 1.334648, -0.055401)",
        "(0.160215, 1.345298, -0.056229)",
        "(0.159691, 1.350784, -0.056752)",
        "(0.158653, 1.362030, -0.058091)",
        "(0.157844, 1.373647, -0.060018)",
        "(0.157210, 1.385328, -0.062373)",
        "(0.156782, 1.396911, -0.065076)",
        "(0.156692, 1.402599, -0.066624)",
        "(0.156766, 1.413673, -0.070082)",
        "(0.157077, 1.423992, -0.073921)",
        "(0.157584, 1.433223, -0.077964)",
        "(0.158241, 1.441279, -0.082207)",
        "(0.158510, 1.444827, -0.084514)",
        "(0.158971, 1.451319, -0.089590)",
        "(0.159335, 1.456742, -0.095427)",
        "(0.159579, 1.461115, -0.102131)",
        "(0.159699, 1.462886, -0.105895)",
        "(0.160018, 1.465728, -0.113890)",
        "(0.160397, 1.467520, -0.122427)",
        "(0.160740, 1.468186, -0.131305)",
        "(0.160967, 1.467845, -0.140428)",
        "(0.161060, 1.467305, -0.145062)",
        "(0.161107, 1.465650, -0.154283)",
        "(0.160989, 1.463206, -0.163368)",
        "(0.160786, 1.460073, -0.172222)",
        "(0.160399, 1.456312, -0.180894)",
        "(0.159961, 1.452079, -0.189374)",
        "(0.159883, 1.449763, -0.193463)",
        "(0.160006, 1.444860, -0.201264)",
        "(0.160400, 1.439480, -0.208361)",
        "(0.160843, 1.433634, -0.214821)",
        "(0.161411, 1.427324, -0.220687)",
        "(0.161716, 1.424076, -0.223471)",
        "(0.162412, 1.417181, -0.228333)",
        "(0.163024, 1.409763, -0.232278)",
        "(0.163453, 1.401856, -0.235473)",
        "(0.163640, 1.397724, -0.236788)",
        "(0.164118, 1.389197, -0.239104)",
        "(0.164703, 1.380333, -0.241107)",
        "(0.165366, 1.371267, -0.242836)",
        "(0.165886, 1.361989, -0.244109)",
        "(0.166442, 1.352610, -0.244770)",
        "(0.166798, 1.347922, -0.244800)",
        "(0.167586, 1.338564, -0.244455)",
        "(0.168355, 1.329232, -0.243399)",
        "(0.169013, 1.319989, -0.241785)",
        "(0.169235, 1.315387, -0.240508)",
        "(0.169703, 1.306195, -0.237624)",
        "(0.170259, 1.297147, -0.234213)",
        "(0.171025, 1.288280, -0.230166)",
        "(0.171699, 1.279524, -0.225319)",
        "(0.172061, 1.275246, -0.222468)",
        "(0.172925, 1.266873, -0.216144)",
        "(0.174009, 1.258858, -0.208804)",
        "(0.175177, 1.251272, -0.200425)",
        "(0.176279, 1.244179, -0.191877)",
        "(0.176830, 1.240858, -0.187629)",
        "(0.177916, 1.234824, -0.179113)",
        "(0.178986, 1.229532, -0.170194)",
        "(0.180005, 1.224858, -0.160688)",
        "(0.180958, 1.220873, -0.150983)",
        "(0.181428, 1.219409, -0.146180)",
        "(0.182267, 1.216691, -0.136803)",
        "(0.182960, 1.214905, -0.127561)",
        "(0.183672, 1.213670, -0.118316)",
        "(0.184473, 1.213448, -0.109322)",
        "(0.185178, 1.213907, -0.100843)",
        "(0.185450, 1.214615, -0.096904)",
        "(0.185889, 1.216230, -0.089156)",
        "(0.186174, 1.218589, -0.082040)",
        "(0.186289, 1.221878, -0.075738)",
        "(0.186190, 1.225923, -0.070056)",
        "(0.186089, 1.228238, -0.067454)",
        "(0.185891, 1.233320, -0.062663)",
        "(0.185505, 1.239141, -0.058695)",
        "(0.184868, 1.245602, -0.055466)",
        "(0.184047, 1.252586, -0.052794)",
        "(0.183515, 1.256455, -0.051840)",
        "(0.182333, 1.264364, -0.050088)",
        "(0.180947, 1.273106, -0.049086)",
        "(0.179522, 1.282452, -0.048541)",
        "(0.177833, 1.292565, -0.048550)",
        "(0.177043, 1.297864, -0.048706)",
        "(0.175539, 1.308972, -0.049348)",
        "(0.173767, 1.320595, -0.050428)",
        "(0.171729, 1.332895, -0.052215)",
        "(0.169586, 1.345604, -0.054526)",
        "(0.168604, 1.352258, -0.056033)",
        "(0.166950, 1.365646, -0.059267)",
        "(0.165367, 1.379175, -0.063022)",
        "(0.163913, 1.392737, -0.067190)",
        "(0.163384, 1.399526, -0.069591)",
        "(0.162204, 1.412884, -0.074494)",
        "(0.161123, 1.425855, -0.079853)",
        "(0.160309, 1.438421, -0.085752)",
        "(0.159784, 1.450568, -0.092387)",
        "(0.159556, 1.456350, -0.095993)",
        "(0.159089, 1.467427, -0.103599)",
        "(0.158689, 1.477647, -0.111774)",
        "(0.158352, 1.486754, -0.120226)",
        "(0.158359, 1.494640, -0.128809)",
        "(0.158765, 1.501253, -0.137512)",
        "(0.159111, 1.503932, -0.141845)",
        "(0.159764, 1.508359, -0.150339)",
        "(0.160478, 1.511464, -0.158700)",
        "(0.161324, 1.513355, -0.167029)",
        "(0.161780, 1.513746, -0.171079)",
        "(0.162891, 1.513699, -0.179027)",
        "(0.164083, 1.512448, -0.186867)",
        "(0.165297, 1.509995, -0.194399)",
        "(0.166379, 1.506374, -0.201509)",
        "(0.166903, 1.504071, -0.204848)",
        "(0.167861, 1.498839, -0.211214)",
        "(0.168906, 1.492704, -0.217007)",
        "(0.170024, 1.485731, -0.222124)",
        "(0.170926, 1.478091, -0.226534)",
        "(0.171799, 1.469937, -0.230388)",
        "(0.172280, 1.465632, -0.232109)",
        "(0.173192, 1.456762, -0.235247)",
        "(0.173923, 1.447509, -0.237795)",
        "(0.174545, 1.437894, -0.239754)",
        "(0.174902, 1.432897, -0.240498)",
        "(0.175531, 1.422721, -0.241748)",
        "(0.175915, 1.412375, -0.242547)",
        "(0.175992, 1.401824, -0.242666)",
        "(0.176095, 1.391153, -0.241898)",
        "(0.176308, 1.385800, -0.241098)",
        "(0.176939, 1.375052, -0.238888)",
        "(0.177640, 1.364224, -0.235916)",
        "(0.178355, 1.353324, -0.232457)",
        "(0.179184, 1.342333, -0.228649)",
        "(0.179707, 1.336799, -0.226529)",
        "(0.180703, 1.325591, -0.221835)",
        "(0.181826, 1.314350, -0.216282)",
        "(0.183156, 1.303115, -0.209767)",
        "(0.184721, 1.291920, -0.202370)",
        "(0.185547, 1.286426, -0.198653)",
        "(0.187121, 1.275865, -0.191209)",
        "(0.188358, 1.265804, -0.183725)",
        "(0.189562, 1.256970, -0.176585)",
        "(0.191036, 1.248917, -0.169138)",
        "(0.192507, 1.241685, -0.161263)",
        "(0.193123, 1.238428, -0.157187)",
        "(0.194259, 1.232708, -0.149173)",
        "(0.195188, 1.228358, -0.141460)",
        "(0.195832, 1.225467, -0.133830)",
        "(0.196172, 1.223987, -0.126244)",
        "(0.196179, 1.223927, -0.122581)",
        "(0.195931, 1.224966, -0.115554)",
        "(0.195431, 1.227582, -0.108859)",
        "(0.194791, 1.231671, -0.102508)",
        "(0.194363, 1.234224, -0.099492)",
        "(0.193218, 1.240009, -0.093799)",
        "(0.191850, 1.246877, -0.088752)",
        "(0.190366, 1.254502, -0.084090)",
        "(0.188956, 1.262726, -0.079600)",
        "(0.188254, 1.267086, -0.077537)",
        "(0.186803, 1.276114, -0.073689)",
        "(0.185412, 1.285504, -0.070133)",
        "(0.183950, 1.295067, -0.066994)",
        "(0.182646, 1.304850, -0.064395)",
        "(0.182111, 1.309817, -0.063324)",
        "(0.181060, 1.319693, -0.061373)",
        "(0.180012, 1.329498, -0.059737)",
        "(0.179041, 1.339284, -0.058438)",
        "(0.178139, 1.349024, -0.057356)",
        "(0.177739, 1.353967, -0.056998)",
        "(0.176925, 1.364047, -0.056696)",
        "(0.176060, 1.374357, -0.056937)",
        "(0.175256, 1.384859, -0.057666)",
        "(0.174709, 1.395508, -0.058953)",
        "(0.174492, 1.400838, -0.059817)",
        "(0.174108, 1.411330, -0.061780)",
        "(0.173807, 1.421513, -0.064129)",
        "(0.173802, 1.431394, -0.067087)",
        "(0.174021, 1.440773, -0.070689)",
        "(0.174107, 1.445195, -0.072765)",
        "(0.174171, 1.453520, -0.077266)",
        "(0.174061, 1.461015, -0.082427)",
        "(0.174000, 1.467613, -0.088209)",
        "(0.173913, 1.473186, -0.094483)",
        "(0.173899, 1.475510, -0.097814)",
        "(0.173834, 1.479385, -0.104731)",
        "(0.173717, 1.482040, -0.111977)",
        "(0.173426, 1.483519, -0.119611)",
        "(0.172919, 1.483901, -0.127678)",
        "(0.172667, 1.483615, -0.131852)",
        "(0.172268, 1.482268, -0.140145)",
        "(0.171843, 1.479762, -0.148410)",
        "(0.171480, 1.476316, -0.156897)",
        "(0.171204, 1.471912, -0.165494)",
        "(0.170991, 1.469308, -0.169810)",
        "(0.170412, 1.463593, -0.178476)",
        "(0.169899, 1.457380, -0.187060)",
        "(0.169660, 1.450793, -0.195274)",
        "(0.169625, 1.443843, -0.203025)",
        "(0.169703, 1.440209, -0.206668)",
        "(0.169890, 1.432819, -0.213767)",
        "(0.170058, 1.425270, -0.220540)",
        "(0.170402, 1.417627, -0.226684)",
        "(0.171085, 1.409913, -0.232025)",
        "(0.171492, 1.405986, -0.234368)",
        "(0.172343, 1.397998, -0.238499)",
        "(0.173040, 1.389901, -0.241790)",
        "(0.173690, 1.381779, -0.244336)",
        "(0.174443, 1.373521, -0.246021)",
        "(0.174798, 1.369336, -0.246510)",
        "(0.175557, 1.360938, -0.247085)",
        "(0.176416, 1.352646, -0.247253)",
        "(0.177233, 1.344302, -0.246864)",
        "(0.177932, 1.335920, -0.245839)",
        "(0.178293, 1.331702, -0.245028)",
        "(0.179160, 1.323224, -0.242813)",
        "(0.180189, 1.314637, -0.239702)",
        "(0.181254, 1.306041, -0.235766)",
        "(0.182108, 1.297463, -0.231180)",
        "(0.182504, 1.293241, -0.228652)",
        "(0.183470, 1.284967, -0.223277)",
        "(0.184432, 1.276846, -0.217304)",
        "(0.185322, 1.268982, -0.210512)",
        "(0.186136, 1.261486, -0.203199)",
        "(0.186608, 1.257979, -0.199418)",
        "(0.187548, 1.251435, -0.191826)",
        "(0.188515, 1.245552, -0.184087)",
        "(0.189531, 1.240321, -0.176228)",
        "(0.190454, 1.235765, -0.168205)",
        "(0.190880, 1.233814, -0.163999)",
        "(0.191631, 1.230394, -0.155118)",
        "(0.192353, 1.227827, -0.145783)",
        "(0.192890, 1.226255, -0.136283)",
        "(0.193273, 1.225824, -0.126885)",
        "(0.193471, 1.226120, -0.122206)",
        "(0.193839, 1.227398, -0.112917)",
        "(0.194010, 1.229738, -0.103965)",
        "(0.194045, 1.233180, -0.095491)",
        "(0.193877, 1.237630, -0.087454)",
        "(0.193706, 1.240292, -0.083609)",
        "(0.193378, 1.246182, -0.076074)",
        "(0.193081, 1.252874, -0.068949)",
        "(0.192571, 1.260309, -0.062547)",
        "(0.191963, 1.268558, -0.056939)",
        "(0.191625, 1.272982, -0.054463)",
        "(0.190893, 1.282189, -0.050043)",
        "(0.190023, 1.292034, -0.046440)",
        "(0.189017, 1.302554, -0.043847)",
        "(0.188084, 1.313476, -0.041877)",
        "(0.187647, 1.319072, -0.041180)",
        "(0.186606, 1.330320, -0.040077)",
        "(0.185578, 1.341881, -0.039748)",
        "(0.184888, 1.353650, -0.040121)",
        "(0.184397, 1.365418, -0.041006)",
        "(0.184272, 1.371325, -0.041712)",
        "(0.184202, 1.383048, -0.043600)",
        "(0.184255, 1.394539, -0.046245)",
        "(0.184268, 1.405549, -0.049600)",
        "(0.184205, 1.415750, -0.053526)",
        "(0.184161, 1.420501, -0.055770)",
        "(0.184100, 1.429410, -0.060776)",
        "(0.183894, 1.437327, -0.066532)",
        "(0.183469, 1.444090, -0.072869)",
        "(0.182627, 1.449788, -0.079797)",
        "(0.182160, 1.452223, -0.083485)",
        "(0.181342, 1.456511, -0.091198)",
        "(0.180462, 1.459953, -0.099476)",
        "(0.179648, 1.462252, -0.108665)",
        "(0.179015, 1.463696, -0.118233)",
        "(0.178639, 1.463608, -0.128063)",
        "(0.178541, 1.463084, -0.132988)",
        "(0.178570, 1.461162, -0.142739)",
        "(0.178929, 1.457894, -0.152342)",
        "(0.179361, 1.453414, -0.161859)",
        "(0.179482, 1.450403, -0.166500)",
        "(0.179722, 1.443962, -0.175501)",
        "(0.180066, 1.436580, -0.184122)",
        "(0.180690, 1.428333, -0.192199)",
        "(0.181690, 1.419338, -0.199638)",
        "(0.182244, 1.414574, -0.203146)",
        "(0.183270, 1.404681, -0.209855)",
        "(0.184011, 1.394374, -0.216007)",
        "(0.184617, 1.383881, -0.221548)",
        "(0.185155, 1.373199, -0.226303)",
        "(0.185443, 1.367794, -0.228239)",
        "(0.186122, 1.357052, -0.231674)",
        "(0.186867, 1.346549, -0.234305)",
        "(0.187578, 1.336267, -0.236455)",
        "(0.188294, 1.326303, -0.237781)",
        "(0.188700, 1.321496, -0.238227)",
        "(0.189547, 1.312149, -0.238656)",
        "(0.190560, 1.303232, -0.238143)",
        "(0.191715, 1.294577, -0.236781)",
        "(0.193053, 1.285937, -0.234673)",
        "(0.193839, 1.281606, -0.233323)",
        "(0.195692, 1.272998, -0.230156)",
        "(0.197591, 1.264106, -0.225770)",
        "(0.198937, 1.254911, -0.220872)",
        "(0.200278, 1.246125, -0.215756)",
        "(0.200923, 1.242010, -0.213168)",
        "(0.201913, 1.233972, -0.207324)",
        "(0.202660, 1.226338, -0.200249)",
        "(0.203580, 1.219732, -0.191731)",
        "(0.204666, 1.214479, -0.183258)",
        "(0.205053, 1.212546, -0.179046)",
        "(0.205452, 1.209609, -0.170537)",
        "(0.205507, 1.207560, -0.161669)",
        "(0.205436, 1.206881, -0.152276)",
        "(0.205230, 1.207533, -0.142938)",
        "(0.204994, 1.208357, -0.138335)",
        "(0.204304, 1.210600, -0.129194)",
        "(0.203565, 1.213786, -0.120174)",
        "(0.202759, 1.217906, -0.111611)",
        "(0.202333, 1.220432, -0.107612)",
        "(0.201483, 1.225533, -0.099933)",
        "(0.200506, 1.231299, -0.093172)",
        "(0.199301, 1.237614, -0.087213)",
        "(0.197910, 1.244412, -0.082004)",
        "(0.196640, 1.251821, -0.077399)",
        "(0.196196, 1.255859, -0.075388)",
        "(0.195350, 1.264198, -0.071731)",
        "(0.194388, 1.272829, -0.068578)",
        "(0.193304, 1.281658, -0.065957)",
        "(0.192250, 1.290676, -0.063830)",
        "(0.191740, 1.295239, -0.062903)",
        "(0.190450, 1.304455, -0.061381)",
        "(0.189075, 1.313906, -0.060151)",
        "(0.187685, 1.323649, -0.059266)",
        "(0.186433, 1.333648, -0.058620)",
        "(0.185767, 1.338714, -0.058403)",
        "(0.184300, 1.348987, -0.058209)",
        "(0.182734, 1.359295, -0.058259)",
        "(0.181503, 1.369583, -0.058594)",
        "(0.180427, 1.379903, -0.059373)",
        "(0.179294, 1.390077, -0.060443)",
        "(0.178645, 1.395065, -0.061119)",
        "(0.177174, 1.404961, -0.062929)",
        "(0.175745, 1.414609, -0.065421)",
        "(0.174298, 1.423800, -0.068714)",
        "(0.172851, 1.432349, -0.072906)",
        "(0.172137, 1.436234, -0.075342)",
        "(0.170907, 1.443293, -0.080638)",
        "(0.169835, 1.449318, -0.086582)",
        "(0.168685, 1.454128, -0.093093)",
        "(0.167998, 1.456018, -0.096625)",
        "(0.166529, 1.459113, -0.104119)",
        "(0.165114, 1.461192, -0.112237)",
        "(0.163437, 1.462173, -0.120832)",
        "(0.161854, 1.462151, -0.129744)",
        "(0.161200, 1.461756, -0.134367)",
        "(0.160288, 1.460394, -0.143793)",
        "(0.159440, 1.458061, -0.153307)",
        "(0.158687, 1.454752, -0.162824)",
        "(0.158095, 1.450416, -0.172429)",
        "(0.157730, 1.447595, -0.177529)",
        "(0.157049, 1.442009, -0.186704)",
        "(0.156414, 1.435686, -0.195830)",
        "(0.155951, 1.428844, -0.204643)",
        "(0.155878, 1.421451, -0.212779)",
        "(0.156164, 1.413521, -0.220217)",
        "(0.156377, 1.409339, -0.223715)",
        "(0.156755, 1.400680, -0.230245)",
        "(0.157266, 1.391585, -0.236117)",
        "(0.158113, 1.382126, -0.241279)",
        "(0.158549, 1.377171, -0.243531)",
        "(0.159319, 1.366937, -0.247545)",
        "(0.160122, 1.356379, -0.251019)",
        "(0.160943, 1.345617, -0.254067)",
        "(0.161591, 1.334533, -0.256512)",
        "(0.161957, 1.328929, -0.257519)",
        "(0.162931, 1.317728, -0.258942)",
        "(0.164058, 1.306698, -0.259929)",
        "(0.165198, 1.295801, -0.260338)",
        "(0.166752, 1.285166, -0.259810)",
        "(0.167820, 1.280013, -0.259033)",
        "(0.170254, 1.270076, -0.256542)",
        "(0.172730, 1.260622, -0.252620)",
        "(0.175221, 1.251582, -0.247453)",
        "(0.177745, 1.243070, -0.241551)",
        "(0.179065, 1.239102, -0.238363)",
        "(0.181595, 1.231437, -0.231490)",
        "(0.183614, 1.224219, -0.224134)",
        "(0.185463, 1.217833, -0.216513)",
        "(0.187333, 1.212439, -0.208489)",
        "(0.188315, 1.210188, -0.204211)",
        "(0.190331, 1.206339, -0.195069)",
        "(0.192152, 1.203156, -0.185031)",
        "(0.193604, 1.200832, -0.174902)",
        "(0.194735, 1.199526, -0.164926)",
        "(0.195116, 1.199155, -0.159874)",
        "(0.195772, 1.198893, -0.149512)",
        "(0.196277, 1.199590, -0.139247)",
        "(0.196736, 1.201428, -0.129237)",
        "(0.197182, 1.204223, -0.119453)",
        "(0.197417, 1.205883, -0.114635)",
        "(0.197953, 1.210236, -0.105461)",
        "(0.198462, 1.215338, -0.096991)",
        "(0.198651, 1.221203, -0.089453)",
        "(0.198430, 1.227754, -0.082830)",
        "(0.198125, 1.231255, -0.079787)",
        "(0.197339, 1.238653, -0.074049)",
        "(0.196448, 1.246825, -0.068939)",
        "(0.195748, 1.255892, -0.064567)",
        "(0.194885, 1.265617, -0.060960)",
        "(0.194228, 1.270721, -0.059471)",
        "(0.192588, 1.281277, -0.056824)",
        "(0.190660, 1.292324, -0.054554)",
        "(0.188802, 1.303956, -0.052684)",
        "(0.187191, 1.316293, -0.051412)",
        "(0.186408, 1.322722, -0.051049)",
        "(0.184809, 1.335850, -0.050745)",
        "(0.183238, 1.349295, -0.051067)",
        "(0.181846, 1.363066, -0.052270)",
        "(0.180645, 1.377000, -0.054321)",
        "(0.180141, 1.383979, -0.055713)",
        "(0.179359, 1.397810, -0.058937)",
        "(0.178779, 1.411333, -0.062920)",
        "(0.178539, 1.424350, -0.067702)",
        "(0.178792, 1.436705, -0.073297)",
        "(0.179026, 1.442510, -0.076490)",
        "(0.179576, 1.453411, -0.083464)",
        "(0.180219, 1.462968, -0.091209)",
        "(0.180682, 1.470984, -0.099689)",
        "(0.181091, 1.477273, -0.108721)",
        "(0.181329, 1.479670, -0.113474)",
        "(0.181588, 1.483393, -0.123470)",
        "(0.181477, 1.485390, -0.134126)",
        "(0.181157, 1.485700, -0.145371)",
        "(0.180460, 1.484370, -0.157329)",
        "(0.180178, 1.483035, -0.163570)",
        "(0.179886, 1.479452, -0.176324)",
        "(0.179614, 1.474411, -0.189194)",
        "(0.179121, 1.467953, -0.201842)",
        "(0.178729, 1.460226, -0.214146)",
        "(0.178755, 1.456121, -0.220131)",
        "(0.179629, 1.447222, -0.231619)",
        "(0.180802, 1.437570, -0.242314)",
        "(0.181537, 1.427260, -0.251861)",
        "(0.182256, 1.416259, -0.259488)",
        "(0.182756, 1.410626, -0.262750)",
        "(0.183724, 1.399219, -0.268545)",
        "(0.184711, 1.387665, -0.273211)",
        "(0.185796, 1.376135, -0.276610)",
        "(0.186913, 1.364755, -0.278542)",
        "(0.187379, 1.359110, -0.278896)",
        "(0.188196, 1.347923, -0.278858)",
        "(0.189122, 1.336894, -0.277864)",
        "(0.190200, 1.326087, -0.276334)",
        "(0.191261, 1.315444, -0.274408)",
        "(0.191654, 1.310083, -0.273138)",
        "(0.192262, 1.299297, -0.269986)",
        "(0.192740, 1.288410, -0.265816)",
        "(0.193021, 1.277387, -0.260875)",
        "(0.193246, 1.266399, -0.255547)",
        "(0.193408, 1.261015, -0.252727)",
        "(0.193912, 1.250455, -0.246660)",
        "(0.194474, 1.240162, -0.239666)",
        "(0.195185, 1.230378, -0.231435)",
        "(0.196191, 1.221199, -0.222188)",
        "(0.196793, 1.216887, -0.217280)",
        "(0.198189, 1.208972, -0.206923)",
        "(0.199596, 1.202112, -0.196364)",
        "(0.200601, 1.196339, -0.185866)",
        "(0.201241, 1.191828, -0.175390)",
        "(0.201419, 1.190126, -0.170189)",
        "(0.201691, 1.187762, -0.160076)",
        "(0.201587, 1.186919, -0.150279)",
        "(0.201252, 1.187670, -0.140522)",
        "(0.200935, 1.189962, -0.130818)",
        "(0.200787, 1.191723, -0.126065)",
        "(0.200395, 1.195827, -0.116890)",
        "(0.199645, 1.201235, -0.108574)",
        "(0.198549, 1.207258, -0.101052)",
        "(0.197235, 1.214334, -0.094548)",
        "(0.196557, 1.218135, -0.091572)",
        "(0.195169, 1.226081, -0.085998)",
        "(0.193440, 1.234411, -0.081016)",
        "(0.191450, 1.243301, -0.076723)",
        "(0.189554, 1.252942, -0.073137)",
        "(0.188673, 1.258046, -0.071581)",
        "(0.186962, 1.268607, -0.068700)",
        "(0.185060, 1.279658, -0.066247)",
        "(0.182899, 1.291021, -0.064068)",
        "(0.180617, 1.302761, -0.062246)",
        "(0.179489, 1.308858, -0.061590)",
        "(0.177467, 1.321447, -0.060827)",
        "(0.175548, 1.334458, -0.060851)",
        "(0.173586, 1.347753, -0.061685)",
        "(0.171504, 1.361199, -0.063160)",
        "(0.170509, 1.367947, -0.064268)",
        "(0.168722, 1.381384, -0.066797)",
        "(0.167549, 1.394723, -0.070197)",
        "(0.166850, 1.407727, -0.074435)",
        "(0.166311, 1.420052, -0.079432)",
        "(0.166073, 1.425856, -0.082311)",
        "(0.165647, 1.436805, -0.088589)",
        "(0.165249, 1.446583, -0.095477)",
        "(0.164919, 1.455008, -0.102678)",
        "(0.164638, 1.461965, -0.110185)",
        "(0.164444, 1.467353, -0.117997)",
        "(0.164344, 1.469382, -0.122029)",
        "(0.163897, 1.472464, -0.130241)",
        "(0.163088, 1.474036, -0.138715)",
        "(0.162277, 1.474206, -0.147490)",
        "(0.161881, 1.473774, -0.152057)",
        "(0.160952, 1.472296, -0.161330)",
        "(0.160039, 1.469331, -0.170579)",
        "(0.159419, 1.465503, -0.179565)",
        "(0.159227, 1.460564, -0.188215)",
        "(0.159194, 1.457886, -0.192392)",
        "(0.158921, 1.451544, -0.200202)",
        "(0.158330, 1.444439, -0.207637)",
        "(0.157788, 1.436303, -0.214820)",
        "(0.157572, 1.427736, -0.222006)",
        "(0.157575, 1.423303, -0.225468)",
        "(0.157765, 1.413971, -0.231897)",
        "(0.158104, 1.403990, -0.237406)",
        "(0.158684, 1.393770, -0.242316)",
        "(0.159649, 1.383195, -0.246194)",
        "(0.160139, 1.377859, -0.247861)",
        "(0.161188, 1.367112, -0.250423)",
        "(0.162446, 1.356541, -0.251932)",
        "(0.163979, 1.346157, -0.252307)",
        "(0.165629, 1.335950, -0.251742)",
        "(0.166513, 1.330976, -0.251201)",
        "(0.168332, 1.321222, -0.249906)",
        "(0.170159, 1.311718, -0.248191)",
        "(0.172107, 1.302484, -0.246114)",
        "(0.174281, 1.293499, -0.243603)",
        "(0.175331, 1.289072, -0.242030)",
        "(0.177381, 1.280149, -0.238777)",
        "(0.179435, 1.271433, -0.234905)",
        "(0.181605, 1.263095, -0.230453)",
        "(0.183707, 1.255120, -0.225477)",
        "(0.184754, 1.251334, -0.222828)",
        "(0.186942, 1.244198, -0.217427)",
        "(0.189226, 1.237777, -0.211751)",
        "(0.191316, 1.232009, -0.205650)",
        "(0.193080, 1.226793, -0.199355)",
        "(0.193793, 1.224489, -0.196213)",
        "(0.194979, 1.220359, -0.189977)",
        "(0.195866, 1.217131, -0.183575)",
        "(0.196625, 1.214847, -0.176461)",
        "(0.197167, 1.213603, -0.168951)",
        "(0.197348, 1.213552, -0.165269)",
        "(0.197444, 1.213903, -0.158101)",
        "(0.196885, 1.215106, -0.150866)",
        "(0.196145, 1.216909, -0.143694)",
        "(0.195423, 1.219569, -0.136845)",
        "(0.195037, 1.221203, -0.133550)",
        "(0.194290, 1.224847, -0.127204)",
        "(0.193613, 1.229444, -0.121399)",
        "(0.192833, 1.234479, -0.115732)",
        "(0.192083, 1.240098, -0.110189)",
        "(0.191685, 1.243184, -0.107530)",
        "(0.190838, 1.249819, -0.102374)",
        "(0.189766, 1.257210, -0.097544)",
        "(0.188327, 1.265341, -0.093116)",
        "(0.186701, 1.274351, -0.089257)",
        "(0.184998, 1.284317, -0.086206)",
        "(0.184095, 1.289644, -0.084961)",
        "(0.182171, 1.300657, -0.082650)",
        "(0.180178, 1.312387, -0.080852)",
        "(0.178236, 1.324687, -0.079477)",
        "(0.177467, 1.331021, -0.078953)",
        "(0.176147, 1.343939, -0.078226)",
        "(0.175111, 1.357157, -0.078047)",
        "(0.174011, 1.370610, -0.078421)",
        "(0.172904, 1.383214, -0.079373)",
        "(0.172332, 1.389550, -0.080231)",
        "(0.171318, 1.402253, -0.082585)",
        "(0.170675, 1.414691, -0.085819)",
        "(0.170013, 1.426489, -0.089695)",
        "(0.169304, 1.437488, -0.094137)",
        "(0.168935, 1.442634, -0.096651)",
        "(0.168310, 1.452238, -0.102206)",
        "(0.168174, 1.460788, -0.108535)",
        "(0.167673, 1.468164, -0.115507)",
        "(0.166935, 1.474436, -0.123020)",
        "(0.166470, 1.477058, -0.126961)",
        "(0.165317, 1.481470, -0.134998)",
        "(0.164342, 1.484648, -0.143433)",
        "(0.163697, 1.486643, -0.152300)",
        "(0.163117, 1.487354, -0.161471)",
        "(0.162522, 1.486824, -0.171085)",
        "(0.162272, 1.486011, -0.176062)",
        "(0.162112, 1.483548, -0.186111)",
        "(0.162111, 1.479750, -0.196044)",
        "(0.162075, 1.474596, -0.205918)",
        "(0.162115, 1.471539, -0.210933)",
        "(0.162402, 1.464752, -0.220996)",
        "(0.162840, 1.456764, -0.230770)",
        "(0.163495, 1.447719, -0.240010)",
        "(0.164175, 1.437793, -0.248712)",
        "(0.164359, 1.432477, -0.252852)",
        "(0.164659, 1.421454, -0.260628)",
        "(0.165223, 1.409921, -0.267385)",
        "(0.166222, 1.397938, -0.272864)",
        "(0.167426, 1.385495, -0.277182)",
        "(0.168044, 1.379129, -0.278915)",
        "(0.169324, 1.366285, -0.281763)",
        "(0.170796, 1.353537, -0.283596)",
        "(0.172571, 1.341074, -0.284344)",
        "(0.174891, 1.328877, -0.283909)",
        "(0.176237, 1.322877, -0.283276)",
        "(0.178996, 1.311049, -0.281610)",
        "(0.181507, 1.299437, -0.279240)",
        "(0.183957, 1.288003, -0.275812)",
        "(0.186508, 1.276721, -0.271348)",
        "(0.187780, 1.271154, -0.268860)",
        "(0.190495, 1.260371, -0.263376)",
        "(0.192999, 1.249917, -0.257368)",
        "(0.194934, 1.239575, -0.250110)",
        "(0.196739, 1.229442, -0.241446)",
        "(0.197538, 1.224523, -0.236562)",
        "(0.199353, 1.215304, -0.226206)",
        "(0.201422, 1.207107, -0.215244)",
        "(0.203433, 1.200002, -0.203988)",
        "(0.205125, 1.193952, -0.192840)",
        "(0.205863, 1.191460, -0.187327)",
        "(0.207354, 1.187253, -0.176120)",
        "(0.208584, 1.184080, -0.164554)",
        "(0.209344, 1.182182, -0.153060)",
        "(0.209759, 1.181748, -0.141897)",
        "(0.209792, 1.182112, -0.136466)",
        "(0.209624, 1.183862, -0.126070)",
        "(0.208978, 1.187050, -0.116400)",
        "(0.207809, 1.191297, -0.107256)",
        "(0.206424, 1.196479, -0.098517)",
        "(0.205830, 1.199529, -0.094433)",
        "(0.204741, 1.206378, -0.086830)",
        "(0.203478, 1.213972, -0.079984)",
        "(0.202196, 1.222208, -0.073904)",
        "(0.200483, 1.231020, -0.068800)",
        "(0.199357, 1.235633, -0.066659)",
        "(0.196982, 1.245143, -0.062887)",
        "(0.194649, 1.255176, -0.059871)",
        "(0.192057, 1.265639, -0.057647)",
        "(0.189109, 1.276492, -0.056093)",
        "(0.187664, 1.282037, -0.055474)",
        "(0.185208, 1.293432, -0.054438)",
        "(0.183271, 1.305170, -0.053792)",
        "(0.181225, 1.317052, -0.053355)",
        "(0.178904, 1.329205, -0.053341)",
        "(0.177703, 1.335429, -0.053597)",
        "(0.175495, 1.348025, -0.054658)",
        "(0.173202, 1.360848, -0.056519)",
        "(0.170849, 1.373814, -0.059173)",
        "(0.168561, 1.386619, -0.062475)",
        "(0.167549, 1.392899, -0.064360)",
        "(0.165931, 1.405091, -0.068490)",
        "(0.164586, 1.416633, -0.073267)",
        "(0.163262, 1.427416, -0.078655)",
        "(0.161913, 1.437366, -0.084577)",
        "(0.161295, 1.442022, -0.087823)",
        "(0.160339, 1.450855, -0.094797)",
        "(0.159757, 1.458762, -0.102341)",
        "(0.159286, 1.465685, -0.110324)",
        "(0.158731, 1.471671, -0.118711)",
        "(0.158449, 1.474309, -0.123112)",
        "(0.158012, 1.479014, -0.132088)",
        "(0.158038, 1.482736, -0.141293)",
        "(0.158351, 1.485414, -0.150632)",
        "(0.158714, 1.487168, -0.160063)",
        "(0.159052, 1.487664, -0.164849)",
        "(0.159862, 1.488005, -0.174512)",
        "(0.160802, 1.487255, -0.184162)",
        "(0.161978, 1.485309, -0.193689)",
        "(0.163100, 1.482265, -0.203116)",
        "(0.163547, 1.480275, -0.207721)",
        "(0.163953, 1.475748, -0.216651)",
        "(0.164086, 1.470376, -0.225031)",
        "(0.164594, 1.464176, -0.232712)",
        "(0.165261, 1.457183, -0.239695)",
        "(0.165489, 1.453356, -0.242915)",
        "(0.165695, 1.445173, -0.248896)",
        "(0.165676, 1.436147, -0.253962)",
        "(0.165345, 1.426223, -0.258091)",
        "(0.164858, 1.415444, -0.261203)",
        "(0.164742, 1.409890, -0.262586)",
        "(0.164648, 1.398236, -0.264980)",
        "(0.164591, 1.386029, -0.267183)",
        "(0.164950, 1.373276, -0.269120)",
        "(0.165906, 1.359993, -0.270922)",
        "(0.166681, 1.353139, -0.271782)",
        "(0.168792, 1.339331, -0.273317)",
        "(0.171040, 1.325214, -0.274462)",
        "(0.173170, 1.310922, -0.275057)",
        "(0.175032, 1.296398, -0.274573)",
        "(0.175895, 1.289108, -0.273912)",
        "(0.177618, 1.274614, -0.271689)",
        "(0.179690, 1.260737, -0.268123)",
        "(0.182015, 1.247721, -0.264081)",
        "(0.184469, 1.236157, -0.259230)",
        "(0.185629, 1.230620, -0.256513)",
        "(0.187722, 1.220494, -0.249862)",
        "(0.189283, 1.211420, -0.241747)",
        "(0.190435, 1.203536, -0.232219)",
        "(0.191298, 1.196981, -0.221510)",
        "(0.191602, 1.194303, -0.215742)",
        "(0.192195, 1.189846, -0.203820)",
        "(0.192493, 1.186486, -0.191490)",
        "(0.192434, 1.184108, -0.178913)",
        "(0.192209, 1.182899, -0.166504)",
        "(0.192071, 1.182778, -0.160453)"
    ],
    "rightHandRotations": [
        "(317.203800, 299.412500, 283.149000)",
        "(317.114900, 299.375200, 283.143500)",
        "(317.002900, 299.389200, 283.148900)",
        "(316.877400, 299.381800, 283.128100)",
        "(316.797400, 299.373600, 283.101000)",
        "(316.784900, 299.355100, 283.119500)",
        "(316.737900, 299.328400, 283.154400)",
        "(316.643600, 299.250100, 283.238000)",
        "(316.585800, 299.205700, 283.271700)",
        "(316.553300, 299.174400, 283.351300)",
        "(316.535100, 299.157800, 283.393400)",
        "(316.425000, 299.151300, 283.461800)",
        "(316.306500, 299.180700, 283.470000)",
        "(316.085200, 299.239500, 283.532200)",
        "(315.884100, 299.313100, 283.522900)",
        "(315.845500, 299.339400, 283.515900)",
        "(315.863100, 299.345800, 283.504000)",
        "(315.770900, 299.330700, 283.597200)",
        "(315.412200, 299.016700, 284.054000)",
        "(314.910600, 298.810300, 284.484600)",
        "(314.660700, 298.740700, 284.613500)",
        "(314.200700, 298.489900, 284.966000)",
        "(313.501300, 297.985400, 285.577800)",
        "(312.704600, 297.327200, 286.168900)",
        "(311.955400, 297.138400, 286.350900)",
        "(311.629100, 297.026200, 286.487900)",
        "(311.036400, 296.927600, 286.588000)",
        "(310.683900, 297.174500, 286.428100)",
        "(310.401900, 297.010200, 286.570000)",
        "(310.217200, 296.510300, 287.059000)",
        "(310.084500, 296.429800, 287.118500)",
        "(309.908200, 296.433600, 287.175400)",
        "(309.824000, 296.428300, 287.289300)",
        "(309.848200, 296.106100, 287.704200)",
        "(309.971900, 295.731100, 288.136600)",
        "(310.053900, 295.568500, 288.290200)",
        "(310.101100, 295.530600, 288.331900)",
        "(309.991600, 295.515300, 288.563900)",
        "(309.780000, 295.253800, 288.794700)",
        "(309.872700, 294.888300, 288.972600)",
        "(309.923700, 294.982300, 288.869800)",
        "(309.849500, 295.360300, 288.473100)",
        "(309.555300, 295.416400, 288.367700)",
        "(309.218800, 295.290800, 288.513300)",
        "(308.871200, 295.324300, 288.543600)",
        "(308.700500, 295.356700, 288.473600)",
        "(308.417000, 295.504000, 288.370900)",
        "(308.083600, 295.776900, 288.221300)",
        "(307.748200, 295.981600, 288.061900)",
        "(307.503200, 296.366600, 287.763800)",
        "(307.361200, 296.661700, 287.543100)",
        "(307.034900, 296.823300, 287.277400)",
        "(306.691600, 296.820300, 287.202200)",
        "(306.252000, 296.961400, 287.155800)",
        "(305.867200, 297.208100, 286.979500)",
        "(305.685500, 297.350200, 286.848900)",
        "(305.261800, 297.528700, 286.629200)",
        "(304.842900, 297.580000, 286.658300)",
        "(304.437000, 297.634000, 286.586500)",
        "(304.151900, 297.534500, 286.797700)",
        "(304.008000, 297.583000, 286.827100)",
        "(303.614200, 298.046800, 286.468200)",
        "(302.973400, 298.977500, 285.681800)",
        "(302.451900, 299.371300, 285.438500)",
        "(302.212900, 299.448100, 285.502000)",
        "(302.149700, 299.585900, 285.374100)",
        "(302.038500, 299.908000, 285.098400)",
        "(301.884000, 299.924200, 285.239900)",
        "(301.612300, 299.862000, 285.335600)",
        "(301.359100, 300.021800, 285.265800)",
        "(301.265700, 300.104500, 285.212700)",
        "(301.046400, 300.157600, 285.144700)",
        "(300.750100, 300.211000, 285.104100)",
        "(300.455700, 300.290600, 285.038100)",
        "(300.177300, 300.275800, 284.946600)",
        "(300.042600, 300.142300, 285.008500)",
        "(299.672300, 300.101900, 285.009200)",
        "(299.216300, 300.153400, 284.864600)",
        "(298.764500, 300.062700, 284.918100)",
        "(298.321000, 300.139400, 284.842300)",
        "(298.082000, 300.187800, 284.754700)",
        "(297.574000, 300.334100, 284.490800)",
        "(297.071000, 300.628300, 284.121800)",
        "(296.592300, 300.888900, 283.850700)",
        "(296.122400, 301.071900, 283.647100)",
        "(295.891200, 301.189600, 283.527400)",
        "(295.386700, 301.465500, 283.278300)",
        "(294.887200, 301.580900, 283.166800)",
        "(294.370800, 302.090200, 282.626300)",
        "(293.819900, 302.794300, 281.923800)",
        "(293.578500, 303.151900, 281.616000)",
        "(293.233600, 303.733400, 281.074800)",
        "(292.882300, 304.464500, 280.291500)",
        "(292.527800, 305.224700, 279.596900)",
        "(292.250500, 305.802200, 279.086100)",
        "(292.118400, 306.004900, 278.847800)",
        "(291.852000, 306.367200, 278.485100)",
        "(291.568600, 306.597300, 278.415200)",
        "(291.307300, 306.935600, 278.198400)",
        "(291.088200, 307.313900, 277.850400)",
        "(290.930900, 307.450600, 277.741100)",
        "(290.639100, 307.766800, 277.593800)",
        "(290.426300, 308.267000, 277.221300)",
        "(290.294800, 308.511900, 276.990100)",
        "(290.077800, 308.985500, 276.683600)",
        "(289.932000, 309.223900, 276.547100)",
        "(289.670200, 309.656400, 276.307900)",
        "(289.515700, 310.060900, 276.015400)",
        "(289.338200, 310.361300, 275.825300)",
        "(289.095200, 310.797800, 275.598600)",
        "(288.974300, 311.061700, 275.436300)",
        "(288.731000, 311.407400, 275.293800)",
        "(288.490800, 311.726700, 275.207600)",
        "(288.270400, 312.432000, 274.715500)",
        "(288.014700, 313.179400, 274.207200)",
        "(287.900100, 313.637500, 273.882100)",
        "(287.695800, 314.602100, 273.191400)",
        "(287.539400, 315.604000, 272.405500)",
        "(287.341600, 316.661800, 271.603900)",
        "(287.114700, 317.749000, 270.836800)",
        "(287.009400, 318.282900, 270.489700)",
        "(286.827600, 319.147600, 269.918600)",
        "(286.671700, 319.916000, 269.442900)",
        "(286.455700, 321.350000, 268.300500)",
        "(286.264400, 322.631100, 267.366700)",
        "(286.184900, 323.299400, 266.872100)",
        "(286.085600, 324.523100, 265.927900)",
        "(286.003800, 325.717200, 265.060200)",
        "(285.937100, 326.875500, 264.237900)",
        "(285.909700, 327.790900, 263.658700)",
        "(285.909600, 328.422800, 263.197800)",
        "(285.886300, 329.621300, 262.336600)",
        "(285.796300, 330.754800, 261.678900)",
        "(285.726900, 331.612000, 261.315500)",
        "(285.736300, 332.365200, 260.954900)",
        "(285.740300, 332.796400, 260.750200)",
        "(285.716200, 333.652300, 260.407000)",
        "(285.673400, 334.398800, 260.233100)",
        "(285.692900, 335.103500, 260.065500)",
        "(285.724600, 335.908400, 259.792600)",
        "(285.765900, 336.296000, 259.689400)",
        "(285.884300, 337.070700, 259.471700)",
        "(285.887800, 337.718800, 259.429200)",
        "(285.935100, 338.478600, 259.371600)",
        "(286.094700, 338.965900, 259.530000)",
        "(286.224600, 339.149900, 259.667000)",
        "(286.441600, 339.475400, 259.999800)",
        "(286.626800, 339.893800, 260.325000)",
        "(286.835100, 340.421300, 260.559600)",
        "(287.147800, 340.869100, 260.813200)",
        "(287.316800, 341.010600, 260.969800)",
        "(287.684100, 341.352200, 261.297900)",
        "(288.075100, 341.871400, 261.451100)",
        "(288.472600, 342.559500, 261.259800)",
        "(288.846700, 343.028300, 261.391600)",
        "(289.022100, 343.347000, 261.367200)",
        "(289.436100, 343.901400, 261.365000)",
        "(289.893000, 344.328300, 261.456400)",
        "(290.374800, 344.868700, 261.449000)",
        "(290.798600, 345.450600, 261.309400)",
        "(290.987700, 345.788500, 261.217100)",
        "(291.356800, 346.403800, 261.050800)",
        "(291.698700, 346.705200, 261.224400)",
        "(292.037900, 346.740700, 261.659600)",
        "(292.422200, 346.821200, 262.046400)",
        "(292.606100, 346.865800, 262.236100)",
        "(292.981200, 347.117200, 262.478900)",
        "(293.355800, 347.296400, 262.737200)",
        "(293.764600, 347.154300, 263.237300)",
        "(294.211900, 347.238200, 263.573600)",
        "(294.415000, 347.322700, 263.656100)",
        "(294.772800, 347.642200, 263.634900)",
        "(295.113100, 347.717600, 263.822300)",
        "(295.402800, 347.049300, 264.651100)",
        "(295.630500, 346.546600, 265.542400)",
        "(295.749600, 346.297500, 265.966000)",
        "(295.958700, 345.654300, 266.806400)",
        "(296.142500, 345.460900, 267.172300)",
        "(296.306700, 345.660400, 267.343900)",
        "(296.405700, 345.710800, 267.553400)",
        "(296.446900, 345.744400, 267.635400)",
        "(296.526200, 345.873900, 267.783900)",
        "(296.746600, 345.606400, 268.196200)",
        "(296.943700, 345.522200, 268.388900)",
        "(296.959000, 345.633900, 268.552100)",
        "(296.944500, 345.509700, 268.860900)",
        "(297.042100, 345.151000, 269.501500)",
        "(297.322900, 345.257400, 269.564300)",
        "(297.519400, 345.571200, 269.559800)",
        "(297.718800, 345.373100, 269.931800)",
        "(297.805400, 345.211100, 270.202300)",
        "(298.007400, 345.097200, 270.589100)",
        "(298.407800, 344.797300, 271.062900)",
        "(298.806400, 344.520100, 271.523700)",
        "(299.037800, 344.175100, 271.902400)",
        "(299.033800, 344.001400, 272.139800)",
        "(298.953400, 343.528100, 272.620300)",
        "(299.002000, 342.864400, 273.314300)",
        "(299.346500, 342.151000, 274.033500)",
        "(299.760200, 341.556500, 274.531300)",
        "(299.876400, 341.085800, 274.975000)",
        "(299.881600, 339.804400, 276.190600)",
        "(299.904400, 338.565500, 277.332600)",
        "(300.185500, 337.579800, 278.090900)",
        "(300.521200, 336.398900, 278.841600)",
        "(300.627200, 335.710100, 279.303200)",
        "(300.727100, 334.355100, 280.204100)",
        "(300.829700, 332.893100, 281.181500)",
        "(300.837800, 331.163100, 282.282800)",
        "(300.867600, 329.392300, 283.464800)",
        "(300.944700, 328.481900, 284.030700)",
        "(301.192800, 326.730300, 285.131600)",
        "(301.409500, 324.740700, 286.272900)",
        "(301.484400, 322.756800, 287.526300)",
        "(301.539200, 321.051900, 288.505400)",
        "(301.621500, 320.178800, 288.968800)",
        "(301.769900, 318.461900, 289.898900)",
        "(301.840700, 316.736500, 290.795100)",
        "(301.774900, 315.117500, 291.633000)",
        "(301.719500, 313.614900, 292.354100)",
        "(301.701000, 312.922900, 292.614100)",
        "(301.616300, 311.638800, 293.102100)",
        "(301.498800, 310.363900, 293.610600)",
        "(301.428500, 309.406800, 293.780300)",
        "(301.266400, 308.464900, 294.000800)",
        "(301.165000, 307.948100, 294.135300)",
        "(300.948000, 307.183000, 294.193600)",
        "(300.725100, 306.566900, 294.124800)",
        "(300.452300, 305.967900, 294.073200)",
        "(300.169400, 305.587000, 293.833800)",
        "(300.065300, 305.380200, 293.703000)",
        "(299.801900, 304.921800, 293.424600)",
        "(299.429700, 304.452000, 293.281600)",
        "(299.109200, 304.203600, 292.906700)",
        "(298.864700, 303.851600, 292.706400)",
        "(298.724100, 303.638900, 292.627200)",
        "(298.430200, 303.324300, 292.373600)",
        "(298.077800, 303.076300, 292.086600)",
        "(297.675600, 302.912900, 291.719000)",
        "(297.249200, 302.861600, 291.221600)",
        "(297.047100, 302.793000, 291.067100)",
        "(296.618800, 302.704700, 290.739200)",
        "(296.241500, 302.738600, 290.202200)",
        "(295.865200, 302.911000, 289.577300)",
        "(295.444900, 303.021900, 289.136600)",
        "(295.248400, 303.117200, 288.874000)",
        "(294.895200, 303.385600, 288.291400)",
        "(294.669900, 303.445600, 287.953400)",
        "(294.472700, 303.509900, 287.563100)",
        "(294.207600, 303.734900, 287.084400)",
        "(294.066700, 303.755300, 286.957200)",
        "(293.754900, 303.907600, 286.578300)",
        "(293.467400, 304.005700, 286.294300)",
        "(293.158300, 304.043500, 285.990100)",
        "(292.864500, 304.267300, 285.537400)",
        "(292.738100, 304.352400, 285.330300)",
        "(292.408300, 304.425500, 285.007400)",
        "(292.045500, 304.488700, 284.691400)",
        "(291.735600, 304.798000, 284.092900)",
        "(291.531200, 304.834600, 283.724400)",
        "(291.452400, 304.574500, 283.782300)",
        "(291.195700, 304.455400, 283.577700)",
        "(290.943500, 304.552500, 283.242000)",
        "(290.770600, 304.333800, 283.081200)",
        "(290.488400, 304.155500, 282.991900)",
        "(290.379600, 304.033800, 282.993800)",
        "(290.234600, 303.401300, 283.344900)",
        "(289.828900, 303.348500, 283.072000)",
        "(289.406600, 303.512500, 282.689300)",
        "(289.242100, 302.565700, 283.419300)",
        "(289.124100, 301.861800, 283.985000)",
        "(288.520800, 302.912900, 282.675600)",
        "(288.137500, 303.466100, 282.063800)",
        "(288.081400, 302.436200, 282.921000)",
        "(287.929600, 302.590900, 282.612400)",
        "(287.722000, 303.228400, 281.917700)",
        "(287.329400, 303.756000, 281.335300)",
        "(286.973800, 303.426300, 281.641100)",
        "(286.350500, 304.755700, 280.205000)",
        "(285.931600, 304.956000, 280.013500)",
        "(285.799500, 304.600200, 280.384800)",
        "(285.609100, 303.866100, 281.168100)",
        "(285.141800, 304.387500, 280.721300)",
        "(284.608900, 305.179600, 280.135900)",
        "(284.213500, 304.970400, 280.520800)",
        "(284.077800, 304.656500, 280.909800)",
        "(283.772500, 304.873400, 280.759800)",
        "(283.467300, 305.272600, 280.452900)",
        "(283.268000, 304.785300, 281.009800)",
        "(283.038000, 304.993300, 280.967100)",
        "(282.937300, 305.180100, 280.908600)",
        "(282.793600, 305.330500, 280.959400)",
        "(282.664200, 305.899000, 280.506000)",
        "(282.450300, 306.581600, 279.975100)",
        "(282.223400, 307.082000, 279.645500)",
        "(282.124300, 307.329100, 279.485700)",
        "(281.901500, 308.027200, 278.973500)",
        "(281.701900, 308.918500, 278.219000)",
        "(281.515400, 309.990500, 277.280500)",
        "(281.342700, 310.771700, 276.675500)",
        "(281.253100, 311.125800, 276.415600)",
        "(281.078800, 312.397900, 275.308400)",
        "(280.929700, 313.838900, 274.029100)",
        "(280.759900, 315.603700, 272.482200)",
        "(280.769400, 316.874900, 271.382000)",
        "(280.807700, 317.291900, 271.056000)",
        "(280.842100, 318.698200, 269.867000)",
        "(280.853500, 320.394800, 268.375400)",
        "(280.771200, 322.425800, 266.639600)",
        "(280.771100, 324.008500, 265.333700)",
        "(280.781300, 324.546900, 264.900000)",
        "(280.802600, 325.822600, 263.946800)",
        "(280.834500, 327.399400, 262.641400)",
        "(280.815900, 328.462800, 261.974500)",
        "(280.820500, 329.956500, 260.914800)",
        "(280.888800, 330.713200, 260.327500)",
        "(281.117500, 332.335200, 259.119100)",
        "(281.355600, 333.594900, 258.289100)",
        "(281.595100, 334.777700, 257.600700)",
        "(281.790600, 336.208600, 256.700200)",
        "(281.905200, 336.759200, 256.453500)",
        "(282.203900, 337.849000, 255.887300)",
        "(282.562900, 338.863100, 255.427600)",
        "(282.848400, 339.342900, 255.533100)",
        "(283.137500, 339.989700, 255.547900)",
        "(283.280500, 340.458500, 255.359600)",
        "(283.522100, 341.473100, 254.967400)",
        "(283.840600, 342.236300, 254.867900)",
        "(284.245200, 342.748400, 254.909100)",
        "(284.589700, 343.312000, 255.013100)",
        "(284.724200, 343.713900, 254.967300)",
        "(285.056900, 344.507700, 254.855900)",
        "(285.440400, 344.990800, 254.999200)",
        "(285.798500, 345.084800, 255.490000)",
        "(285.973900, 345.589400, 255.676000)",
        "(286.021500, 345.890200, 255.773700)",
        "(286.293500, 346.160600, 256.173500)",
        "(286.758300, 345.967800, 256.940300)",
        "(287.116500, 345.941400, 257.596900)",
        "(287.396100, 345.991200, 258.130400)",
        "(287.519800, 345.922100, 258.482400)",
        "(287.837600, 345.805300, 259.238700)",
        "(288.228000, 345.526900, 259.945900)",
        "(288.530400, 345.109100, 260.824400)",
        "(288.729800, 344.857300, 261.620500)",
        "(288.838300, 344.641000, 262.084800)",
        "(289.098400, 344.141200, 262.979400)",
        "(289.331500, 343.722000, 263.847800)",
        "(289.634000, 342.970000, 265.050300)",
        "(290.022200, 342.235700, 266.124700)",
        "(290.229500, 342.051000, 266.472200)",
        "(290.602400, 341.699800, 267.213700)",
        "(290.890000, 341.246400, 268.050400)",
        "(291.224200, 340.738500, 268.981400)",
        "(291.619500, 340.143700, 269.927900)",
        "(291.810100, 339.919600, 270.319500)",
        "(292.098100, 339.714400, 270.894000)",
        "(292.334000, 339.485900, 271.650000)",
        "(292.707500, 339.133000, 272.367200)",
        "(293.052200, 338.767500, 273.144400)",
        "(293.166100, 338.491600, 273.687600)",
        "(293.427600, 337.922700, 274.719000)",
        "(293.762100, 337.665000, 275.438700)",
        "(294.173400, 337.540400, 276.030400)",
        "(294.606100, 337.412100, 276.616400)",
        "(294.818000, 337.384100, 276.870800)",
        "(295.201200, 337.210100, 277.475300)",
        "(295.541000, 337.392700, 277.760300)",
        "(296.005800, 337.453400, 278.022500)",
        "(296.441300, 337.183500, 278.606100)",
        "(296.616000, 337.093700, 278.920500)",
        "(296.899100, 337.144300, 279.228000)",
        "(297.180600, 337.160800, 279.378500)",
        "(297.437900, 337.060500, 279.568600)",
        "(297.569400, 336.667400, 280.008200)",
        "(297.558000, 336.288400, 280.426500)",
        "(297.584800, 335.545000, 281.209800)",
        "(297.781600, 334.799700, 281.846300)",
        "(297.961600, 334.012700, 282.547300)",
        "(298.124100, 332.845700, 283.619700)",
        "(298.193100, 332.247600, 284.113400)",
        "(298.335000, 331.000900, 285.121900)",
        "(298.508500, 329.811200, 286.181500)",
        "(298.831100, 328.507500, 287.210300)",
        "(299.214400, 327.212000, 288.171200)",
        "(299.391000, 326.414000, 288.777500)",
        "(299.645200, 324.926900, 289.903500)",
        "(299.793800, 323.474800, 290.961300)",
        "(300.022600, 322.015700, 291.930500)",
        "(300.093200, 320.512000, 292.850900)",
        "(300.123400, 319.720400, 293.386400)",
        "(300.296400, 318.276300, 294.172500)",
        "(300.455400, 316.861800, 294.936200)",
        "(300.446000, 315.411100, 295.761000)",
        "(300.487000, 314.042600, 296.510100)",
        "(300.548300, 313.469100, 296.756000)",
        "(300.622900, 312.378300, 297.196300)",
        "(300.677000, 311.342000, 297.609600)",
        "(300.723400, 310.195900, 298.023200)",
        "(300.661300, 309.102600, 298.404900)",
        "(300.610000, 308.557600, 298.596000)",
        "(300.553000, 307.569500, 298.852400)",
        "(300.502700, 306.644700, 299.054400)",
        "(300.443500, 305.743100, 299.189400)",
        "(300.185700, 304.840400, 299.328200)",
        "(300.061500, 304.293200, 299.516700)",
        "(299.804500, 303.345300, 299.758100)",
        "(299.627500, 302.674300, 299.721600)",
        "(299.523600, 301.876900, 299.796600)",
        "(299.274800, 301.156200, 299.803600)",
        "(299.119300, 300.804200, 299.806700)",
        "(298.801100, 299.940500, 299.967300)",
        "(298.495500, 298.993200, 300.174900)",
        "(298.174600, 298.024200, 300.463200)",
        "(297.823100, 297.199600, 300.621400)",
        "(297.672900, 296.768900, 300.716200)",
        "(297.292800, 296.015700, 300.916700)",
        "(296.931400, 295.373000, 301.022100)",
        "(296.680800, 294.966300, 300.930800)",
        "(296.466900, 294.618400, 300.773700)",
        "(296.343100, 294.451800, 300.730600)",
        "(296.172500, 294.235300, 300.461400)",
        "(295.918600, 294.149300, 300.142300)",
        "(295.680300, 293.883600, 300.035500)",
        "(295.415500, 293.637000, 299.854600)",
        "(295.254900, 293.652200, 299.705300)",
        "(294.995500, 293.931300, 299.226600)",
        "(294.819700, 294.447400, 298.407700)",
        "(294.636000, 294.992600, 297.635000)",
        "(294.487200, 295.214300, 297.205200)",
        "(294.413400, 295.246300, 297.049100)",
        "(294.132900, 295.476400, 296.527700)",
        "(293.811200, 295.619000, 296.206600)",
        "(293.614400, 295.368200, 296.168100)",
        "(293.488700, 294.795000, 296.451100)",
        "(293.333400, 294.849700, 296.231600)",
        "(293.049700, 295.161300, 295.731900)",
        "(292.836200, 295.128400, 295.566600)",
        "(292.473700, 294.906300, 295.469200)",
        "(291.803400, 295.417500, 294.882500)",
        "(291.554300, 295.448200, 294.821100)",
        "(291.228500, 295.567900, 294.504100)",
        "(290.999100, 296.121500, 293.804200)",
        "(290.710800, 296.621600, 292.979400)",
        "(290.048100, 297.682000, 291.730300)",
        "(289.654100, 298.205900, 291.171400)",
        "(289.070800, 298.759100, 290.501400)",
        "(288.716700, 298.802700, 290.361500)",
        "(288.062100, 299.899300, 288.870900)",
        "(287.196000, 301.746900, 286.912600)",
        "(286.814900, 302.269900, 286.360300)",
        "(286.239200, 302.146000, 286.475900)",
        "(285.799500, 302.430600, 286.162700)",
        "(285.372800, 303.756300, 284.629100)",
        "(284.670700, 305.771000, 282.463500)",
        "(284.297900, 306.789900, 281.518200)",
        "(283.730900, 308.139600, 280.270000)",
        "(283.523000, 308.304200, 280.251000)",
        "(283.386400, 308.816300, 279.728900)",
        "(283.010900, 310.665600, 277.877100)",
        "(282.744400, 312.122400, 276.409900)",
        "(282.217300, 314.530000, 274.074800)",
        "(281.737000, 315.582500, 273.396600)",
        "(281.476800, 317.011200, 272.079700)",
        "(281.263300, 319.763800, 269.418300)",
        "(281.069000, 321.156900, 268.145500)",
        "(280.663000, 323.428100, 266.186600)",
        "(280.551900, 325.353200, 264.512900)",
        "(280.497000, 327.435500, 262.636400)",
        "(280.352200, 329.859800, 260.555100)",
        "(280.340600, 331.059300, 259.548500)",
        "(280.364900, 332.882000, 258.063700)",
        "(280.421800, 334.713300, 256.618100)",
        "(280.512300, 336.293500, 255.495400)",
        "(280.643900, 337.649600, 254.644400)",
        "(280.717800, 338.514500, 254.013000)",
        "(280.875400, 340.358700, 252.641300)",
        "(281.005100, 341.511400, 252.040500)",
        "(281.204300, 342.429500, 251.672900)",
        "(281.486600, 343.438300, 251.187800)",
        "(281.644200, 343.982500, 250.875600)",
        "(281.984600, 345.097800, 250.312300)",
        "(282.329500, 345.753600, 250.263700)",
        "(282.702500, 345.984100, 250.537000)",
        "(283.075900, 346.660000, 250.353300)",
        "(283.218100, 347.221000, 250.090000)",
        "(283.459800, 347.944400, 249.927500)",
        "(283.758400, 348.434800, 250.029000)",
        "(284.104000, 348.436300, 250.628900)",
        "(284.509100, 348.419200, 251.165000)",
        "(284.704900, 348.472900, 251.384700)",
        "(284.916000, 348.504600, 251.969100)",
        "(285.074700, 348.797800, 252.358100)",
        "(285.387500, 348.528000, 253.302200)",
        "(285.789300, 347.648500, 254.758500)",
        "(285.971100, 347.320200, 255.389900)",
        "(286.221700, 347.081800, 256.260800)",
        "(286.304200, 346.965700, 257.078100)",
        "(286.362900, 346.828300, 257.932300)",
        "(286.519100, 346.394700, 259.049900)",
        "(286.673800, 345.967500, 259.820300)",
        "(287.039500, 344.915800, 261.431700)",
        "(287.364700, 343.889500, 262.944500)",
        "(287.491000, 343.518600, 263.922500)",
        "(287.565300, 342.903700, 265.169800)",
        "(287.634700, 342.554800, 265.729200)",
        "(287.855800, 341.859300, 266.788100)",
        "(288.162900, 341.186800, 267.907100)",
        "(288.515500, 340.867900, 268.710400)",
        "(288.843000, 340.994500, 269.041200)",
        "(289.008700, 340.910700, 269.316300)",
        "(289.357200, 340.172700, 270.411500)",
        "(289.670300, 339.329700, 271.529500)",
        "(290.041700, 338.630800, 272.567500)",
        "(290.571200, 337.271100, 274.146000)",
        "(290.907700, 336.494300, 275.023800)",
        "(291.569500, 334.776400, 276.912800)",
        "(292.019000, 333.285000, 278.619300)",
        "(292.305500, 332.392900, 279.772600)",
        "(292.603000, 331.384300, 281.107100)",
        "(292.834200, 330.744700, 281.942000)",
        "(293.344100, 329.432800, 283.326800)",
        "(293.697800, 328.269500, 284.660300)",
        "(293.810200, 327.545100, 285.517800)",
        "(294.000200, 326.644600, 286.462800)",
        "(294.131800, 326.311800, 286.852800)",
        "(294.426900, 326.003300, 287.322700)",
        "(294.948600, 325.458700, 287.823300)",
        "(295.560200, 324.771600, 288.438500)",
        "(295.883900, 324.229600, 288.886300)",
        "(295.997600, 323.925700, 289.202600)",
        "(296.287500, 322.977700, 290.057300)",
        "(296.995100, 321.799500, 290.935200)",
        "(297.689700, 320.568000, 291.930000)",
        "(298.133100, 319.295500, 292.942800)",
        "(298.218300, 318.657800, 293.395100)",
        "(298.398100, 317.492100, 294.283500)",
        "(298.780900, 316.476000, 294.883800)",
        "(299.299800, 315.624500, 295.400900)",
        "(299.709200, 314.674300, 295.890400)",
        "(299.885800, 314.103500, 296.246300)",
        "(300.190700, 312.973600, 296.868600)",
        "(300.508400, 311.845700, 297.471900)",
        "(300.853600, 310.561600, 298.136700)",
        "(301.125700, 309.436500, 298.695100)",
        "(301.258900, 308.822300, 298.952300)",
        "(301.433000, 307.519700, 299.579200)",
        "(301.632400, 306.148200, 300.133700)",
        "(301.699200, 304.881200, 300.520000)",
        "(301.485700, 303.086600, 301.356600)",
        "(301.306200, 302.103700, 301.889500)",
        "(301.080300, 300.307900, 302.698300)",
        "(300.832400, 298.833300, 303.176700)",
        "(300.507000, 297.492800, 303.597200)",
        "(300.109500, 296.330800, 303.858100)",
        "(299.887900, 295.758300, 303.987200)",
        "(299.459200, 294.710700, 304.138000)",
        "(298.995900, 293.771900, 304.198700)",
        "(298.604100, 292.958900, 304.190600)",
        "(298.292100, 292.212800, 304.079800)",
        "(298.115400, 292.014600, 303.866600)",
        "(297.846800, 291.868000, 303.206100)",
        "(297.446200, 291.715800, 302.507900)",
        "(296.828400, 291.719000, 301.856600)",
        "(296.189000, 291.901900, 301.051100)",
        "(295.893200, 292.037000, 300.647400)",
        "(295.329600, 292.331200, 299.839300)",
        "(294.826800, 292.691800, 299.046700)",
        "(294.365400, 293.259400, 297.993100)",
        "(293.783800, 294.029100, 296.889400)",
        "(293.472600, 294.324200, 296.445300)",
        "(292.952500, 295.157400, 295.311700)",
        "(292.565000, 296.175100, 293.987900)",
        "(292.244800, 296.919600, 292.924500)",
        "(291.697400, 297.823600, 291.670800)",
        "(291.321900, 298.351500, 291.055600)",
        "(290.768800, 299.232000, 289.928800)",
        "(290.313600, 300.010400, 288.848200)",
        "(289.926100, 300.736400, 287.925000)",
        "(289.503000, 301.545500, 286.839400)",
        "(289.306600, 301.961900, 286.313700)",
        "(288.946500, 302.967700, 285.106100)",
        "(288.659800, 303.440500, 284.470600)",
        "(288.439100, 303.580000, 284.189300)",
        "(288.104900, 304.630800, 283.044500)",
        "(287.943500, 304.963300, 282.739600)",
        "(287.722900, 304.650800, 282.896000)",
        "(287.561300, 304.748800, 282.707400)",
        "(287.318200, 305.735800, 281.585900)",
        "(287.026600, 306.049200, 281.165200)",
        "(286.752000, 306.411400, 280.746300)",
        "(286.109500, 308.344500, 278.705900)",
        "(285.534700, 309.736900, 277.383700)",
        "(285.140600, 309.665300, 277.543100)",
        "(284.653000, 312.018400, 274.882100)",
        "(284.360700, 313.779200, 273.062900)",
        "(283.696600, 316.196400, 270.858000)",
        "(283.218300, 317.383800, 269.946800)",
        "(283.183300, 318.644200, 268.914200)",
        "(283.110100, 321.125900, 266.328300)",
        "(282.974800, 323.086200, 264.446300)",
        "(282.624000, 326.089700, 261.796400)",
        "(282.409800, 328.286600, 259.958400)",
        "(282.439800, 329.902300, 258.601400)",
        "(282.466000, 332.393300, 256.416400)",
        "(282.450300, 333.868200, 255.182600)",
        "(282.433400, 336.400900, 253.097500)",
        "(282.482300, 338.232700, 251.809600)",
        "(282.652800, 339.633300, 250.879200)",
        "(282.924400, 341.238200, 249.851000)",
        "(283.132700, 341.871100, 249.449100)",
        "(283.594300, 342.911600, 248.912500)",
        "(283.969900, 343.893500, 248.578100)",
        "(284.423200, 345.042700, 248.123900)",
        "(284.936600, 345.278900, 248.611100)",
        "(285.209300, 345.186300, 249.052000)",
        "(285.749100, 345.271300, 249.671600)",
        "(286.193600, 345.390700, 250.327900)",
        "(286.485700, 345.225300, 251.349300)",
        "(286.636500, 344.819100, 252.532300)",
        "(286.726000, 344.641900, 253.154800)",
        "(287.029500, 343.866600, 254.853100)",
        "(287.390200, 342.951400, 256.525600)",
        "(287.575100, 342.649700, 257.698500)",
        "(287.687700, 342.187800, 259.127000)",
        "(287.803700, 341.865700, 259.895800)",
        "(288.200300, 341.299900, 261.260100)",
        "(288.626200, 340.940200, 262.405900)",
        "(288.922900, 340.667500, 263.416200)",
        "(289.153900, 340.998200, 263.827900)",
        "(289.350500, 341.002000, 264.151300)",
        "(289.829900, 340.338300, 265.352700)",
        "(290.221300, 339.450300, 266.878200)",
        "(290.534800, 338.479100, 268.263500)",
        "(290.671900, 337.584700, 269.641600)",
        "(290.666100, 337.015000, 270.434900)",
        "(290.701100, 335.923800, 271.918900)",
        "(290.900200, 334.779200, 273.381700)",
        "(291.056600, 333.612500, 274.809000)",
        "(291.126000, 332.422400, 276.337800)",
        "(291.159000, 331.838700, 277.064600)",
        "(291.415400, 330.865000, 278.239600)",
        "(291.782500, 330.008500, 279.276800)",
        "(292.012000, 328.919200, 280.554900)",
        "(292.205100, 327.738600, 281.933000)",
        "(292.347200, 327.084300, 282.641100)",
        "(292.652800, 325.900700, 283.963700)",
        "(292.984600, 324.653600, 285.268500)",
        "(293.214900, 323.888400, 286.092600)",
        "(293.370400, 323.132100, 287.069700)",
        "(293.456000, 322.599700, 287.606100)",
        "(293.679700, 321.519200, 288.802900)",
        "(293.925500, 320.731400, 289.685700)",
        "(294.178700, 320.204000, 290.197700)",
        "(294.472800, 319.704900, 290.771500)",
        "(294.654600, 319.237100, 291.261400)",
        "(294.953500, 318.158200, 292.322300)",
        "(295.220000, 317.466600, 292.985400)",
        "(295.507900, 316.862600, 293.549900)",
        "(295.863000, 315.983000, 294.410600)",
        "(296.091900, 315.493700, 294.894600)",
        "(296.645000, 314.589500, 295.684000)",
        "(297.181200, 313.631400, 296.501300)",
        "(297.701800, 312.837100, 297.132700)",
        "(298.324900, 311.636800, 298.107700)",
        "(298.671700, 310.809900, 298.741200)",
        "(299.234400, 309.191500, 299.918600)",
        "(299.561100, 307.713500, 300.872500)",
        "(299.812100, 306.370300, 301.680100)",
        "(300.205700, 305.009700, 302.483500)",
        "(300.440100, 304.383700, 302.846700)",
        "(300.934800, 303.366800, 303.301700)",
        "(301.303200, 302.392700, 303.775100)",
        "(301.593800, 301.251700, 304.304100)",
        "(301.843700, 300.174200, 304.758800)",
        "(301.959100, 299.572000, 305.022200)",
        "(302.233100, 298.627200, 305.242600)",
        "(302.515300, 297.789900, 305.295600)",
        "(302.480800, 296.882900, 305.433700)",
        "(302.387300, 295.848900, 305.638700)",
        "(302.345900, 295.362700, 305.694200)",
        "(302.204100, 294.425100, 305.758600)",
        "(301.890300, 293.509200, 305.784600)",
        "(301.524300, 292.699900, 305.768400)",
        "(301.163600, 292.166500, 305.475900)",
        "(300.959400, 291.887200, 305.351400)",
        "(300.510900, 291.468700, 304.982800)",
        "(300.135500, 291.180000, 304.468700)",
        "(299.790700, 291.118500, 303.731800)",
        "(299.286600, 291.206600, 302.859300)",
        "(298.967000, 291.328900, 302.398600)",
        "(298.432400, 291.804300, 301.274000)",
        "(297.861500, 292.478400, 299.921100)",
        "(297.084000, 293.351800, 298.508900)",
        "(296.370100, 293.932800, 297.418700)",
        "(296.109800, 294.263200, 296.868300)",
        "(295.581200, 295.161900, 295.460100)",
        "(294.811200, 296.364400, 293.783300)",
        "(294.042900, 297.488000, 292.324100)",
        "(293.475000, 298.521400, 290.979100)",
        "(293.189000, 299.028000, 290.299100)",
        "(292.407800, 300.446600, 288.459300)",
        "(291.467200, 302.521300, 286.038000)",
        "(290.751600, 303.931600, 284.393200)",
        "(290.327500, 304.679200, 283.340000)",
        "(290.162700, 304.998500, 282.869800)",
        "(289.470600, 306.793600, 280.708600)",
        "(288.662800, 308.877900, 278.524000)",
        "(288.182600, 309.809200, 277.517400)",
        "(287.944400, 310.582300, 276.616000)",
        "(287.809700, 311.339400, 275.819400)",
        "(287.287200, 313.125000, 273.946200)",
        "(286.673600, 314.618200, 272.510800)",
        "(286.223800, 315.488600, 271.745600)",
        "(285.868800, 316.554000, 270.746200)",
        "(285.707700, 317.280100, 270.059500)",
        "(285.427600, 318.641000, 268.766600)",
        "(285.100100, 319.753200, 267.890100)",
        "(284.781900, 320.808700, 267.069400)",
        "(284.515700, 322.801200, 265.195900)",
        "(284.391000, 323.962000, 264.179900)",
        "(284.237800, 325.504500, 262.872300)",
        "(284.205800, 326.583600, 261.977600)",
        "(284.171900, 327.898400, 260.879700)",
        "(284.078100, 329.221300, 259.839700)",
        "(283.986800, 329.854500, 259.365100)",
        "(283.847500, 331.087000, 258.429500)",
        "(283.820700, 332.403700, 257.330500)",
        "(283.753600, 333.818700, 256.259300)",
        "(283.626900, 334.740400, 255.749800)",
        "(283.624300, 335.264200, 255.437000)",
        "(283.723700, 336.528500, 254.518100)",
        "(283.835100, 337.592800, 253.880400)",
        "(283.964400, 338.304100, 253.627200)",
        "(284.212500, 339.190200, 253.221400)",
        "(284.342900, 339.624000, 253.034700)",
        "(284.654700, 340.507200, 252.664200)",
        "(285.033400, 341.535200, 252.148400)",
        "(285.452100, 342.651300, 251.571900)",
        "(285.965900, 343.242300, 251.545900)",
        "(286.211200, 343.458500, 251.608900)",
        "(286.626900, 343.953600, 251.683000)",
        "(286.984300, 344.570500, 251.647100)",
        "(287.290300, 344.898300, 251.915100)",
        "(287.657500, 344.864700, 252.557100)",
        "(287.900300, 344.847700, 252.838500)",
        "(288.348200, 344.873800, 253.279800)",
        "(288.625100, 344.997100, 253.697700)",
        "(288.734800, 345.100700, 254.183600)",
        "(288.920300, 345.233200, 254.549000)",
        "(289.064400, 345.208900, 254.879800)",
        "(289.400000, 344.774600, 255.886500)",
        "(289.751500, 344.332800, 256.837600)",
        "(289.918900, 344.117600, 257.593400)",
        "(289.953900, 343.691600, 258.626700)",
        "(290.010000, 343.426500, 259.156500)",
        "(290.251100, 342.799700, 260.194900)",
        "(290.449900, 342.405000, 261.057200)",
        "(290.462900, 341.619800, 262.355700)",
        "(290.680200, 340.704500, 263.701700)",
        "(290.849200, 340.269200, 264.348400)",
        "(291.152300, 339.443400, 265.570900)",
        "(291.400600, 338.422100, 267.077000)",
        "(291.671100, 337.184500, 268.730000)",
        "(291.873400, 336.270100, 270.018600)",
        "(291.950000, 335.866700, 270.647400)",
        "(292.116800, 334.824100, 272.129300)",
        "(292.286700, 334.064200, 273.241500)",
        "(292.634100, 333.204300, 274.542900)",
        "(293.072700, 332.552800, 275.520900)",
        "(293.257200, 332.341900, 275.947200)",
        "(293.535600, 331.734800, 277.069700)",
        "(293.912800, 330.758800, 278.458600)",
        "(294.388500, 329.938100, 279.584500)",
        "(294.635100, 329.413700, 280.385800)",
        "(294.709300, 329.092000, 280.918300)",
        "(294.980400, 328.024800, 282.347600)",
        "(295.401100, 327.139800, 283.493200)",
        "(295.821600, 326.643400, 284.199100)",
        "(296.093600, 326.356200, 284.686200)",
        "(296.167700, 326.099500, 285.066700)",
        "(296.394200, 325.157200, 286.224800)",
        "(296.648200, 324.371000, 287.114500)",
        "(296.902300, 323.839300, 287.757400)",
        "(297.192100, 323.189400, 288.529000)",
        "(297.314000, 323.032500, 288.739100)",
        "(297.703400, 322.707100, 289.128000)",
        "(298.008800, 322.270000, 289.532700)",
        "(298.207000, 321.733200, 290.061500)",
        "(298.377100, 321.177900, 290.485400)",
        "(298.449200, 320.957900, 290.697000)",
        "(298.666400, 320.381700, 291.218900)",
        "(298.997200, 319.585100, 291.747200)",
        "(299.221000, 318.741500, 292.306500)",
        "(299.359600, 317.568000, 293.183700)",
        "(299.408800, 317.088100, 293.481600)",
        "(299.673600, 316.323000, 293.849700)",
        "(299.992100, 315.492100, 294.242100)",
        "(300.151200, 314.488800, 294.724100)",
        "(300.196400, 313.306200, 295.326000)",
        "(300.182700, 312.658700, 295.658200)",
        "(300.165100, 311.437400, 296.247000)",
        "(300.247200, 310.271000, 296.751900)",
        "(300.394200, 308.881300, 297.351400)",
        "(300.347300, 307.336200, 298.124200)",
        "(300.301500, 306.573000, 298.494400)",
        "(300.264700, 305.360200, 298.892600)",
        "(300.302700, 304.230600, 299.197100)",
        "(300.203500, 303.048900, 299.520600)",
        "(299.967800, 301.908600, 299.867400)",
        "(299.849000, 301.296900, 300.049500)",
        "(299.551800, 300.289800, 300.232600)",
        "(299.286000, 299.618600, 300.135400)",
        "(299.077200, 299.046400, 299.972000)",
        "(298.822700, 298.572600, 299.731100)",
        "(298.673500, 298.357200, 299.610300)",
        "(298.353800, 297.814600, 299.453100)",
        "(297.921700, 297.312800, 299.393300)",
        "(297.549200, 297.060500, 299.079300)",
        "(297.290000, 296.748800, 298.865200)",
        "(297.134300, 296.714000, 298.653600)",
        "(296.848100, 296.760300, 298.104900)",
        "(296.526500, 296.758600, 297.663600)",
        "(296.073600, 297.047500, 296.966400)",
        "(295.570100, 297.529300, 296.108200)",
        "(295.340100, 297.674600, 295.793200)",
        "(294.897200, 297.934800, 295.154800)",
        "(294.458300, 298.220500, 294.448500)",
        "(293.840900, 298.771800, 293.549200)",
        "(293.279500, 299.094400, 292.905800)",
        "(293.079200, 299.205200, 292.594200)",
        "(292.531500, 299.990300, 291.363200)",
        "(291.789900, 301.405700, 289.692600)",
        "(291.185100, 302.564600, 288.158500)",
        "(290.727200, 303.722400, 286.715500)",
        "(290.504700, 304.270100, 286.011700)",
        "(289.863200, 305.673300, 284.329000)",
        "(289.152700, 307.506000, 282.324600)",
        "(288.568600, 308.749800, 280.917900)",
        "(288.107700, 309.935800, 279.530000)",
        "(287.805500, 310.865200, 278.527400)",
        "(287.235200, 312.698700, 276.622100)",
        "(286.745400, 313.942300, 275.370600)",
        "(286.515000, 315.007300, 274.267200)",
        "(286.026500, 317.048200, 272.050700)",
        "(285.724700, 318.340500, 270.834200)",
        "(285.180700, 320.290300, 269.040400)",
        "(284.851600, 321.739500, 267.624600)",
        "(284.615600, 323.364700, 266.098900)",
        "(284.287800, 325.112600, 264.435800)",
        "(284.083400, 326.105700, 263.528600)",
        "(283.737500, 327.965300, 261.929600)",
        "(283.514800, 329.469900, 260.692800)",
        "(283.318000, 331.238700, 259.110000)",
        "(283.142900, 333.683400, 256.903400)",
        "(283.017000, 335.008400, 255.675000)",
        "(282.742900, 338.174900, 252.789800)",
        "(282.608800, 341.857300, 249.523900)",
        "(282.583700, 345.202100, 246.601000)",
        "(282.594400, 348.141400, 244.185300)",
        "(282.618800, 349.380000, 243.184400)",
        "(282.796100, 352.234300, 240.787300)",
        "(283.051900, 355.526600, 238.071300)",
        "(283.323700, 357.665600, 236.514400)",
        "(283.602500, 359.101200, 235.677800)",
        "(283.765800, 359.648900, 235.464400)",
        "(284.192000, 0.876705, 234.870800)",
        "(284.657300, 1.942436, 234.473100)",
        "(285.157700, 2.757112, 234.482100)",
        "(285.742500, 2.863028, 235.136700)",
        "(286.091400, 2.761703, 235.564700)",
        "(286.814200, 3.107320, 235.953300)",
        "(287.424900, 3.362031, 236.572500)",
        "(288.028800, 3.077976, 237.687700)",
        "(288.757900, 2.394407, 239.105100)",
        "(289.100300, 2.042916, 239.858800)",
        "(289.709200, 1.134465, 241.625300)",
        "(290.234700, 0.376943, 243.262300)",
        "(290.842300, 359.911700, 244.567200)",
        "(291.443900, 358.670300, 246.521500)",
        "(291.701000, 357.941900, 247.671800)",
        "(292.149700, 356.285800, 250.132400)",
        "(292.456800, 355.206400, 251.938000)",
        "(292.674700, 354.764000, 253.355800)",
        "(292.986000, 353.505500, 255.451300)",
        "(293.176000, 352.700400, 256.657500)",
        "(293.548500, 351.472000, 258.732600)",
        "(293.786300, 350.237200, 260.758700)",
        "(293.976400, 348.862300, 262.794300)",
        "(294.272200, 347.544100, 264.844900)",
        "(294.460200, 346.999800, 265.827000)",
        "(295.027600, 345.762800, 267.756500)",
        "(295.494400, 344.474800, 269.653600)",
        "(295.625700, 343.623200, 271.373000)",
        "(295.837100, 342.540000, 273.100000)",
        "(296.062200, 342.123900, 273.833800)",
        "(296.523300, 341.410200, 275.143000)",
        "(296.987400, 340.684900, 276.559400)",
        "(297.609400, 339.755400, 277.995600)",
        "(298.137400, 339.102300, 279.170600)",
        "(298.308100, 338.869500, 279.697800)",
        "(298.639800, 338.197800, 280.862800)",
        "(299.080600, 337.471400, 281.818600)",
        "(299.265600, 336.819600, 282.654500)",
        "(299.111200, 336.340400, 283.415900)",
        "(299.029500, 336.126300, 283.736100)",
        "(299.146100, 335.497300, 284.527900)",
        "(299.421000, 334.578400, 285.384800)",
        "(299.746000, 333.335200, 286.728900)",
        "(300.179400, 331.993100, 287.942300)",
        "(300.386500, 331.508600, 288.361000)",
        "(300.896500, 330.480000, 289.399100)",
        "(301.546900, 329.405300, 290.194500)",
        "(302.184600, 327.921300, 291.413500)",
        "(302.584500, 326.322500, 292.692000)",
        "(302.779100, 325.544500, 293.277500)",
        "(303.149000, 323.709300, 294.628600)",
        "(303.409200, 321.673900, 295.972500)",
        "(303.471400, 320.011400, 297.045200)",
        "(303.755800, 318.418900, 297.933300)",
        "(303.929800, 317.711600, 298.288300)",
        "(304.127300, 316.365700, 298.969000)",
        "(304.337000, 315.178100, 299.370400)",
        "(304.489200, 313.868400, 299.828800)",
        "(304.502600, 312.328400, 300.405000)",
        "(304.428700, 311.414300, 300.789900)",
        "(304.140200, 309.742100, 301.421100)",
        "(303.859500, 308.150600, 301.941900)",
        "(303.627200, 306.369100, 302.599900)",
        "(303.212100, 304.402600, 303.394200)",
        "(303.007100, 303.539500, 303.743600)",
        "(302.862300, 302.177900, 304.032400)",
        "(302.772900, 301.267200, 303.982400)",
        "(302.640000, 300.493900, 303.792700)",
        "(302.310000, 299.929400, 303.397800)",
        "(302.089900, 299.604000, 303.220300)",
        "(301.570800, 299.034500, 302.858200)",
        "(300.993200, 298.652800, 302.320600)",
        "(300.436300, 298.323900, 301.738900)",
        "(299.750800, 298.236300, 300.975600)",
        "(299.412000, 298.257400, 300.521900)",
        "(298.666300, 298.326400, 299.700300)",
        "(297.882000, 298.357400, 298.979900)",
        "(297.133500, 298.723800, 298.063200)",
        "(296.554500, 299.857200, 296.378900)",
        "(296.331100, 300.433700, 295.519300)",
        "(295.779400, 301.490600, 294.032300)",
        "(295.114700, 302.676400, 292.351200)",
        "(294.521400, 304.184600, 290.475600)",
        "(294.090300, 305.569200, 288.732200)",
        "(293.897200, 306.097900, 288.019500)",
        "(293.543700, 307.186500, 286.572300)",
        "(293.235000, 308.169500, 285.257900)",
        "(292.809700, 309.490800, 283.545300)",
        "(292.401400, 310.904400, 281.909600)",
        "(292.240400, 311.393700, 281.349000)",
        "(291.847700, 312.968800, 279.493200)",
        "(291.305500, 314.941600, 277.364400)",
        "(290.870800, 316.469200, 275.664100)",
        "(290.641700, 317.192200, 274.742400)",
        "(290.486600, 317.751000, 274.067400)",
        "(290.073200, 319.597500, 272.053700)",
        "(289.706500, 320.738300, 270.972200)",
        "(289.669000, 321.123300, 270.413700)",
        "(289.470700, 322.600900, 268.675000)",
        "(289.264500, 323.561400, 267.716000)",
        "(288.746900, 324.445800, 266.854400)",
        "(288.332200, 324.403100, 266.950000)",
        "(288.103200, 324.694800, 266.651200)",
        "(287.793200, 326.436000, 264.770300)",
        "(287.589700, 327.263500, 263.954400)",
        "(287.125200, 328.612700, 262.682700)",
        "(286.835800, 330.009800, 261.294900)",
        "(286.642200, 331.380200, 260.026000)",
        "(286.367500, 333.690900, 257.819200)",
        "(286.257300, 335.216900, 256.452700)",
        "(286.141900, 337.612400, 254.295400)",
        "(286.147700, 339.414800, 252.740600)",
        "(286.201300, 341.520700, 250.858600)",
        "(286.268200, 344.505400, 248.082100)",
        "(286.249600, 346.254000, 246.523200)",
        "(286.241300, 349.172400, 244.002900)",
        "(286.285100, 351.302900, 242.359500)",
        "(286.463900, 353.197900, 240.902900)",
        "(286.628400, 355.483300, 239.086400)",
        "(286.685400, 356.521500, 238.413300)",
        "(286.797900, 358.077600, 237.518000)",
        "(287.000700, 359.303300, 237.017800)",
        "(287.288500, 0.986825, 235.934200)",
        "(287.504900, 2.444742, 235.343200)",
        "(287.586900, 2.929502, 235.348600)",
        "(287.944200, 3.401645, 235.689700)",
        "(288.460100, 4.104687, 235.765500)",
        "(288.744300, 4.971659, 235.889400)",
        "(288.753200, 5.519259, 236.480900)",
        "(288.760000, 5.765267, 236.841400)",
        "(288.959900, 6.205403, 237.631400)",
        "(289.365900, 5.882308, 239.089800)",
        "(289.900800, 5.256269, 240.782800)",
        "(290.361600, 4.489470, 242.661200)",
        "(290.482100, 4.198519, 243.512100)",
        "(290.680800, 4.233369, 244.687700)",
        "(291.076700, 4.097012, 246.023300)",
        "(291.575700, 3.380545, 247.772000)",
        "(291.974700, 2.824596, 249.358100)",
        "(292.091000, 2.630472, 250.085800)",
        "(292.275400, 2.286505, 251.553400)",
        "(292.573600, 1.835990, 252.992600)",
        "(293.021700, 1.125777, 254.622800)",
        "(293.455700, 0.159456, 256.455900)",
        "(293.632000, 359.805500, 257.228800)",
        "(293.960800, 359.151700, 258.718500)",
        "(294.209400, 358.184800, 260.489700)",
        "(294.495600, 357.586600, 261.849000)",
        "(294.913500, 356.928300, 263.196200)",
        "(295.071800, 356.517800, 263.869800)",
        "(295.254800, 355.795900, 265.179700)",
        "(295.396700, 355.024300, 266.566700)",
        "(295.744000, 353.885200, 268.058300)",
        "(296.083300, 352.619000, 269.633200)",
        "(296.215800, 351.891100, 270.573800)",
        "(296.429700, 350.222900, 272.451500)",
        "(296.597600, 348.757400, 274.123000)",
        "(296.759900, 347.385800, 275.616400)",
        "(297.046300, 345.761300, 277.381200)",
        "(297.253700, 344.680200, 278.454500)",
        "(297.646800, 342.907200, 280.217900)",
        "(297.824400, 341.562900, 281.462100)",
        "(298.007300, 340.022600, 282.996600)",
        "(298.557800, 338.191400, 284.522100)",
        "(298.889900, 337.247000, 285.312300)",
        "(299.293700, 335.615700, 286.712200)",
        "(299.557200, 334.242600, 287.907800)",
        "(299.996600, 332.883800, 289.024700)",
        "(300.480800, 331.034900, 290.338200)",
        "(300.630400, 330.123300, 291.076400)",
        "(301.076500, 328.578200, 292.280800)",
        "(301.705300, 327.445300, 292.953100)",
        "(302.176700, 325.963000, 293.756000)",
        "(302.383400, 323.847100, 295.056600)",
        "(302.362900, 322.574700, 295.855800)",
        "(302.293500, 320.100900, 297.390400)",
        "(302.292900, 318.127500, 298.514600)",
        "(302.568900, 316.772300, 298.999100)",
        "(302.946200, 315.594100, 299.304300)",
        "(303.074100, 314.810500, 299.548200)",
        "(303.012300, 313.212800, 300.156200)",
        "(302.836000, 311.399700, 300.898700)",
        "(302.599300, 309.876800, 301.456800)",
        "(302.579500, 308.749400, 301.604200)",
        "(302.601300, 308.199600, 301.610300)",
        "(302.554600, 306.908300, 301.893600)",
        "(302.312800, 305.427600, 302.283500)",
        "(301.993400, 303.926500, 302.714600)",
        "(301.726100, 302.634400, 302.973800)",
        "(301.621100, 302.081200, 303.023900)",
        "(301.358600, 301.004700, 303.111700)",
        "(300.943800, 299.659500, 303.504600)",
        "(300.507700, 298.438100, 303.890500)",
        "(300.241600, 297.743000, 303.717400)",
        "(300.183000, 297.419200, 303.595200)",
        "(299.934200, 296.767200, 303.391300)",
        "(299.573700, 296.175800, 303.159100)",
        "(299.266400, 295.539900, 302.924800)",
        "(298.766500, 294.835800, 302.755200)",
        "(298.449700, 294.437300, 302.774800)",
        "(297.761500, 293.873400, 302.568800)",
        "(297.077200, 293.931700, 301.856900)",
        "(296.575500, 293.916400, 301.242300)",
        "(296.051600, 294.239000, 300.319000)",
        "(295.766800, 294.547900, 299.773200)",
        "(295.175200, 295.311400, 298.575900)",
        "(294.539700, 296.138200, 297.431900)",
        "(293.711000, 296.877700, 296.309400)",
        "(292.916400, 297.795700, 295.111400)",
        "(292.560800, 298.292500, 294.516700)",
        "(291.879000, 299.204700, 293.469500)",
        "(291.337600, 300.077100, 292.386800)",
        "(290.720300, 301.289900, 291.032000)",
        "(289.968400, 302.658100, 289.697900)",
        "(289.656300, 303.170200, 289.217500)",
        "(289.098300, 304.134700, 288.274100)",
        "(288.143200, 306.650800, 285.730300)",
        "(287.345900, 308.843500, 283.696400)",
        "(287.094900, 309.664200, 282.950300)",
        "(286.714600, 311.137600, 281.684000)",
        "(286.368500, 312.555400, 280.390000)",
        "(285.826500, 315.925800, 277.177200)",
        "(285.243300, 319.232100, 274.336400)",
        "(284.955100, 321.501100, 272.528700)",
        "(284.958100, 322.569500, 271.706000)",
        "(284.975200, 325.353100, 269.287300)",
        "(284.613600, 328.759900, 266.384200)",
        "(284.195800, 331.514400, 264.337100)",
        "(284.094600, 333.618700, 262.800600)",
        "(284.139600, 334.825700, 261.836300)",
        "(284.117700, 337.095100, 260.280000)",
        "(284.013800, 339.135600, 259.083400)",
        "(284.121400, 341.249500, 257.692700)",
        "(284.199900, 342.870300, 256.841100)",
        "(284.206900, 343.643300, 256.543000)",
        "(284.323400, 345.246000, 255.816100)",
        "(284.660800, 346.590200, 255.273100)",
        "(285.047800, 347.517900, 255.152900)",
        "(285.400900, 348.859300, 254.584300)",
        "(285.536900, 349.347600, 254.510600)",
        "(285.754900, 350.261700, 254.424000)",
        "(285.978900, 351.186900, 254.328300)",
        "(286.178300, 351.695100, 254.678500)",
        "(286.309800, 351.964000, 255.228400)",
        "(286.353400, 352.154700, 255.485200)",
        "(286.502100, 352.245900, 256.261200)",
        "(286.731900, 352.012600, 257.349100)",
        "(287.123700, 351.576900, 258.647700)",
        "(287.553300, 351.322200, 259.679200)",
        "(287.692800, 351.109100, 260.324300)",
        "(287.826600, 350.598900, 261.707900)",
        "(288.073200, 350.107600, 262.970100)",
        "(288.425700, 349.755500, 264.080200)",
        "(288.726800, 349.446600, 265.137600)",
        "(288.847000, 349.023500, 265.896200)",
        "(289.094800, 348.111700, 267.486400)",
        "(289.266700, 347.239700, 268.955800)",
        "(289.388800, 346.140400, 270.611800)",
        "(289.614100, 344.637400, 272.692400)",
        "(289.736000, 344.002000, 273.564400)",
        "(290.013500, 342.822600, 275.182200)",
        "(290.318800, 341.356400, 277.122900)",
        "(290.670200, 340.033500, 278.922300)",
        "(291.203400, 339.259700, 280.115700)",
        "(291.490600, 338.941700, 280.591500)",
        "(291.909200, 338.247300, 281.612200)",
        "(292.297700, 336.917900, 283.189500)",
        "(292.655700, 336.124600, 284.154900)",
        "(293.118200, 335.303300, 285.191300)",
        "(293.375100, 334.558600, 286.026200)",
        "(293.760400, 333.398100, 287.296900)",
        "(294.049000, 332.320900, 288.552300)",
        "(294.416700, 331.025000, 289.794700)",
        "(294.804300, 329.064100, 291.440200)",
        "(295.043300, 327.836100, 292.514900)",
        "(295.804000, 325.868600, 294.113000)",
        "(296.681800, 324.336500, 295.292900)",
        "(297.412700, 322.561100, 296.803900)",
        "(298.122400, 320.777800, 298.143000)",
        "(298.443400, 319.779800, 298.905900)",
        "(299.075800, 317.894500, 300.443000)",
        "(299.803900, 316.449800, 301.447600)",
        "(300.475500, 315.117500, 302.249300)",
        "(301.165900, 314.037700, 302.729900)",
        "(301.446900, 313.469800, 302.915800)",
        "(301.860200, 312.051400, 303.565000)",
        "(302.106600, 310.548600, 304.104200)",
        "(302.015000, 308.643600, 305.018400)",
        "(302.030300, 307.400300, 305.329300)",
        "(302.111300, 306.986900, 305.247200)",
        "(302.168900, 306.084200, 305.205100)",
        "(302.017400, 304.934100, 305.321700)",
        "(301.672000, 303.565500, 305.616700)",
        "(301.266600, 302.648700, 305.605000)",
        "(301.176700, 302.376300, 305.420500)",
        "(301.019900, 301.951200, 304.921700)",
        "(300.747700, 301.752100, 304.327500)",
        "(300.489000, 301.669100, 303.594400)",
        "(300.133100, 301.594000, 302.896600)",
        "(299.926900, 301.445300, 302.654800)",
        "(299.459600, 301.279100, 302.117500)",
        "(299.078400, 301.454900, 301.241100)",
        "(298.803200, 301.783800, 300.209500)",
        "(298.454000, 302.137800, 299.186800)",
        "(298.211900, 302.311500, 298.753300)",
        "(297.636000, 302.458000, 297.881700)",
        "(296.924800, 302.927200, 296.744500)",
        "(296.325600, 303.512500, 295.564500)",
        "(295.882100, 304.063300, 294.506600)",
        "(295.637800, 304.553100, 293.753600)",
        "(295.108400, 305.715300, 292.153500)",
        "(294.658500, 306.515700, 290.969600)",
        "(294.471700, 307.111900, 290.027400)",
        "(294.350300, 308.001200, 288.742800)",
        "(294.199600, 308.609900, 287.965600)",
        "(293.951500, 309.651600, 286.770600)",
        "(293.966100, 310.748700, 285.420800)",
        "(293.948100, 312.118000, 283.881100)",
        "(293.654100, 312.578600, 283.421000)",
        "(293.506700, 312.394600, 283.631100)",
        "(293.311000, 312.936200, 282.917700)",
        "(292.807400, 314.587600, 281.067300)",
        "(292.237300, 314.959700, 280.700400)",
        "(291.839100, 314.974600, 280.678400)",
        "(291.724600, 315.166000, 280.510100)",
        "(291.501800, 316.318000, 279.292900)",
        "(291.047400, 318.349500, 277.329400)",
        "(290.527100, 319.765400, 276.126500)",
        "(290.268200, 321.108400, 274.953100)",
        "(290.149600, 321.891100, 274.226300)",
        "(289.681200, 323.998900, 272.256300)",
        "(289.137500, 325.868200, 270.682800)",
        "(288.884100, 327.405900, 269.549300)",
        "(288.882400, 328.709600, 268.709000)",
        "(288.822900, 329.780300, 267.783200)",
        "(288.568300, 332.875400, 264.982900)",
        "(288.249600, 334.805300, 263.685900)",
        "(288.079700, 336.713800, 262.593500)",
        "(288.147200, 337.396900, 262.154400)",
        "(288.060200, 339.391600, 260.600000)",
        "(287.664800, 341.810400, 258.971200)",
        "(287.570000, 342.729400, 258.412300)",
        "(287.599900, 343.535900, 258.298500)",
        "(287.707900, 344.973700, 257.476000)",
        "(287.777300, 346.662400, 256.630400)",
        "(287.794000, 347.255600, 256.417200)",
        "(287.951500, 348.475300, 256.005100)",
        "(288.200700, 349.679500, 255.592200)",
        "(288.484900, 350.756200, 255.376200)",
        "(288.646500, 351.115300, 255.463000)",
        "(288.989000, 351.727700, 255.708100)",
        "(289.306100, 352.026600, 256.289800)",
        "(289.617900, 352.249500, 256.966700)",
        "(289.806200, 352.510200, 257.666000)",
        "(289.861500, 352.533000, 258.149000)",
        "(290.066000, 352.212800, 259.413400)",
        "(290.415400, 351.757200, 260.806300)",
        "(290.740500, 351.432900, 262.088700)",
        "(290.887200, 351.159200, 262.824200)",
        "(291.142300, 350.323900, 264.591900)",
        "(291.442700, 349.916300, 265.794200)",
        "(291.793000, 349.571700, 266.946600)",
        "(292.146100, 348.871400, 268.475300)",
        "(292.617700, 347.910400, 270.155500)",
        "(292.829100, 347.488100, 270.930000)",
        "(293.023200, 346.998000, 272.011400)",
        "(293.096700, 346.348100, 273.266400)",
        "(293.252400, 345.305800, 274.947400)",
        "(293.676600, 344.082800, 276.604900)",
        "(293.953300, 343.623300, 277.262400)",
        "(294.359800, 342.911700, 278.330700)",
        "(294.447100, 341.944400, 279.653400)",
        "(294.369700, 341.040600, 280.819100)",
        "(294.299500, 340.401700, 281.648700)",
        "(294.284600, 340.166000, 282.019500)",
        "(294.400600, 339.593300, 282.767800)",
        "(294.629300, 338.831600, 283.649400)",
        "(294.778100, 338.022900, 284.566100)",
        "(294.909900, 337.466700, 285.122300)",
        "(295.025600, 337.076900, 285.546600)",
        "(295.382300, 335.972900, 286.662300)",
        "(295.838100, 334.888000, 287.637500)",
        "(296.239700, 333.835400, 288.635500)",
        "(296.638200, 332.532900, 289.893300)",
        "(296.897400, 331.919700, 290.430700)",
        "(297.556200, 330.611900, 291.526300)",
        "(298.198200, 329.271100, 292.581500)",
        "(298.691100, 327.598500, 293.967300)",
        "(299.113500, 325.931900, 295.234700)",
        "(299.304100, 325.058200, 295.833700)",
        "(299.778800, 323.470400, 296.913600)",
        "(300.410900, 322.230200, 297.688900)",
        "(300.932000, 320.835900, 298.474000)",
        "(301.217300, 319.678600, 299.223200)",
        "(301.428400, 319.279400, 299.379500)",
        "(302.043700, 318.540700, 299.558300)",
        "(302.486500, 317.661100, 299.759800)",
        "(302.561200, 316.184400, 300.510500)",
        "(302.496000, 314.470500, 301.446500)",
        "(302.569500, 313.783300, 301.677200)",
        "(302.741600, 312.621600, 301.948500)",
        "(302.765700, 311.410900, 302.307500)",
        "(302.679300, 310.391600, 302.516500)",
        "(302.648100, 309.400000, 302.661200)",
        "(302.643500, 308.966200, 302.630600)",
        "(302.518900, 307.837200, 302.827400)",
        "(302.305500, 306.794600, 302.918100)",
        "(302.004300, 305.737100, 302.956300)",
        "(301.566900, 304.508500, 303.171600)",
        "(301.299100, 303.827900, 303.321700)",
        "(300.795600, 302.575500, 303.571700)",
        "(300.455800, 301.755200, 303.351900)",
        "(299.973800, 300.974600, 303.149500)",
        "(299.364400, 300.409800, 302.887800)",
        "(299.100200, 300.367100, 302.517700)",
        "(298.565600, 300.411300, 301.708400)",
        "(298.076000, 300.561200, 300.868900)",
        "(297.627200, 300.769000, 299.984900)",
        "(297.028900, 301.040300, 299.070500)",
        "(296.670700, 301.144200, 298.651800)",
[truncated: 529,397 more chars]
