# Supplementary material for: Playing the mirror game in virtual reality with an autonomous character
Source: Sci Rep. 2022 Dec 9;12:21329. doi: 10.1038/s41598-022-25197-z (PMC9734752; doi:10.1038/s41598-022-25197-z)
Supplement: Supplementary file 2 — Supplementary Information 1. [file 41598_2022_25197_MOESM2_ESM.zip › Data/Couple16/condition2_trial1_player1.json]

{
    "isFemale": false,
    "eyesLevel": 1.6873130798339844,
    "timestamps": [
        0.0,
        0.019989013671875,
        0.03997802734375,
        0.05999755859375,
        0.079986572265625,
        0.100006103515625,
        0.1199951171875,
        0.139984130859375,
        0.160003662109375,
        0.17999267578125,
        0.199981689453125,
        0.220001220703125,
        0.239990234375,
        0.259979248046875,
        0.279998779296875,
        0.29998779296875,
        0.32000732421875,
        0.339996337890625,
        0.3599853515625,
        0.3800048828125,
        0.399993896484375,
        0.41998291015625,
        0.44000244140625,
        0.459991455078125,
        0.47998046875,
        0.5,
        0.519989013671875,
        0.53997802734375,
        0.55999755859375,
        0.579986572265625,
        0.600006103515625,
        0.6199951171875,
        0.639984130859375,
        0.660003662109375,
        0.67999267578125,
        0.699981689453125,
        0.720001220703125,
        0.739990234375,
        0.759979248046875,
        0.779998779296875,
        0.79998779296875,
        0.82000732421875,
        0.839996337890625,
        0.8599853515625,
        0.8800048828125,
        0.899993896484375,
        0.91998291015625,
        0.94000244140625,
        0.959991455078125,
        0.97998046875,
        1.0,
        1.019989013671875,
        1.03997802734375,
        1.05999755859375,
        1.079986572265625,
        1.100006103515625,
        1.1199951171875,
        1.139984130859375,
        1.160003662109375,
        1.17999267578125,
        1.199981689453125,
        1.220001220703125,
        1.239990234375,
        1.259979248046875,
        1.279998779296875,
        1.29998779296875,
        1.32000732421875,
        1.339996337890625,
        1.3599853515625,
        1.3800048828125,
        1.399993896484375,
        1.41998291015625,
        1.44000244140625,
        1.459991455078125,
        1.47998046875,
        1.5,
        1.519989013671875,
        1.53997802734375,
        1.55999755859375,
        1.579986572265625,
        1.600006103515625,
        1.6199951171875,
        1.639984130859375,
        1.660003662109375,
        1.67999267578125,
        1.699981689453125,
        1.720001220703125,
        1.739990234375,
        1.759979248046875,
        1.779998779296875,
        1.79998779296875,
        1.82000732421875,
        1.839996337890625,
        1.8599853515625,
        1.8800048828125,
        1.899993896484375,
        1.91998291015625,
        1.94000244140625,
        1.959991455078125,
        1.97998046875,
        2.0,
        2.019989013671875,
        2.03997802734375,
        2.05999755859375,
        2.079986572265625,
        2.100006103515625,
        2.1199951171875,
        2.139984130859375,
        2.160003662109375,
        2.17999267578125,
        2.199981689453125,
        2.220001220703125,
        2.239990234375,
        2.259979248046875,
        2.279998779296875,
        2.29998779296875,
        2.32000732421875,
        2.339996337890625,
        2.3599853515625,
        2.3800048828125,
        2.399993896484375,
        2.41998291015625,
        2.44000244140625,
        2.459991455078125,
        2.47998046875,
        2.5,
        2.519989013671875,
        2.53997802734375,
        2.55999755859375,
        2.579986572265625,
        2.600006103515625,
        2.6199951171875,
        2.639984130859375,
        2.660003662109375,
        2.67999267578125,
        2.699981689453125,
        2.720001220703125,
        2.739990234375,
        2.759979248046875,
        2.779998779296875,
        2.79998779296875,
        2.82000732421875,
        2.839996337890625,
        2.8599853515625,
        2.8800048828125,
        2.899993896484375,
        2.91998291015625,
        2.94000244140625,
        2.959991455078125,
        2.97998046875,
        3.0,
        3.019989013671875,
        3.03997802734375,
        3.05999755859375,
        3.079986572265625,
        3.100006103515625,
        3.1199951171875,
        3.139984130859375,
        3.160003662109375,
        3.17999267578125,
        3.199981689453125,
        3.220001220703125,
        3.239990234375,
        3.259979248046875,
        3.279998779296875,
        3.29998779296875,
        3.32000732421875,
        3.339996337890625,
        3.3599853515625,
        3.3800048828125,
        3.399993896484375,
        3.41998291015625,
        3.44000244140625,
        3.459991455078125,
        3.47998046875,
        3.5,
        3.519989013671875,
        3.53997802734375,
        3.55999755859375,
        3.579986572265625,
        3.600006103515625,
        3.6199951171875,
        3.639984130859375,
        3.660003662109375,
        3.67999267578125,
        3.699981689453125,
        3.720001220703125,
        3.739990234375,
        3.759979248046875,
        3.779998779296875,
        3.79998779296875,
        3.82000732421875,
        3.839996337890625,
        3.8599853515625,
        3.8800048828125,
        3.899993896484375,
        3.91998291015625,
        3.94000244140625,
        3.959991455078125,
        3.97998046875,
        4.0,
        4.019989013671875,
        4.03997802734375,
        4.05999755859375,
        4.079986572265625,
        4.100006103515625,
        4.1199951171875,
        4.139984130859375,
        4.160003662109375,
        4.17999267578125,
        4.199981689453125,
        4.220001220703125,
        4.239990234375,
        4.259979248046875,
        4.279998779296875,
        4.29998779296875,
        4.32000732421875,
        4.339996337890625,
        4.3599853515625,
        4.3800048828125,
        4.399993896484375,
        4.41998291015625,
        4.44000244140625,
        4.459991455078125,
        4.47998046875,
        4.5,
        4.519989013671875,
        4.53997802734375,
        4.55999755859375,
        4.579986572265625,
        4.600006103515625,
        4.6199951171875,
        4.639984130859375,
        4.660003662109375,
        4.67999267578125,
        4.699981689453125,
        4.720001220703125,
        4.739990234375,
        4.759979248046875,
        4.779998779296875,
        4.79998779296875,
        4.82000732421875,
        4.839996337890625,
        4.8599853515625,
        4.8800048828125,
        4.899993896484375,
        4.91998291015625,
        4.94000244140625,
        4.959991455078125,
        4.97998046875,
        5.0,
        5.019989013671875,
        5.03997802734375,
        5.05999755859375,
        5.079986572265625,
        5.100006103515625,
        5.1199951171875,
        5.139984130859375,
        5.160003662109375,
        5.17999267578125,
        5.199981689453125,
        5.220001220703125,
        5.239990234375,
        5.259979248046875,
        5.279998779296875,
        5.29998779296875,
        5.32000732421875,
        5.339996337890625,
        5.3599853515625,
        5.3800048828125,
        5.399993896484375,
        5.41998291015625,
        5.44000244140625,
        5.459991455078125,
        5.47998046875,
        5.5,
        5.519989013671875,
        5.53997802734375,
        5.55999755859375,
        5.579986572265625,
        5.600006103515625,
        5.6199951171875,
        5.639984130859375,
        5.660003662109375,
        5.67999267578125,
        5.699981689453125,
        5.720001220703125,
        5.739990234375,
        5.759979248046875,
        5.779998779296875,
        5.79998779296875,
        5.82000732421875,
        5.839996337890625,
        5.8599853515625,
        5.8800048828125,
        5.899993896484375,
        5.91998291015625,
        5.94000244140625,
        5.959991455078125,
        5.97998046875,
        6.0,
        6.019989013671875,
        6.03997802734375,
        6.05999755859375,
        6.079986572265625,
        6.100006103515625,
        6.1199951171875,
        6.139984130859375,
        6.160003662109375,
        6.17999267578125,
        6.199981689453125,
        6.220001220703125,
        6.239990234375,
        6.259979248046875,
        6.279998779296875,
        6.29998779296875,
        6.32000732421875,
        6.339996337890625,
        6.3599853515625,
        6.3800048828125,
        6.399993896484375,
        6.41998291015625,
        6.44000244140625,
        6.459991455078125,
        6.47998046875,
        6.5,
        6.519989013671875,
        6.53997802734375,
        6.55999755859375,
        6.579986572265625,
        6.600006103515625,
        6.6199951171875,
        6.639984130859375,
        6.660003662109375,
        6.67999267578125,
        6.699981689453125,
        6.720001220703125,
        6.739990234375,
        6.759979248046875,
        6.779998779296875,
        6.79998779296875,
        6.82000732421875,
        6.839996337890625,
        6.8599853515625,
        6.8800048828125,
        6.899993896484375,
        6.91998291015625,
        6.94000244140625,
        6.959991455078125,
        6.97998046875,
        7.0,
        7.019989013671875,
        7.03997802734375,
        7.05999755859375,
        7.079986572265625,
        7.100006103515625,
        7.1199951171875,
        7.139984130859375,
        7.160003662109375,
        7.17999267578125,
        7.199981689453125,
        7.220001220703125,
        7.239990234375,
        7.259979248046875,
        7.279998779296875,
        7.29998779296875,
        7.32000732421875,
        7.339996337890625,
        7.3599853515625,
        7.3800048828125,
        7.399993896484375,
        7.41998291015625,
        7.44000244140625,
        7.459991455078125,
        7.47998046875,
        7.5,
        7.519989013671875,
        7.53997802734375,
        7.55999755859375,
        7.579986572265625,
        7.600006103515625,
        7.6199951171875,
        7.639984130859375,
        7.660003662109375,
        7.67999267578125,
        7.699981689453125,
        7.720001220703125,
        7.739990234375,
        7.759979248046875,
        7.779998779296875,
        7.79998779296875,
        7.82000732421875,
        7.839996337890625,
        7.8599853515625,
        7.8800048828125,
        7.899993896484375,
        7.91998291015625,
        7.94000244140625,
        7.959991455078125,
        7.97998046875,
        8.0,
        8.019989013671875,
        8.03997802734375,
        8.05999755859375,
        8.079986572265625,
        8.100006103515625,
        8.1199951171875,
        8.139984130859375,
        8.160003662109375,
        8.17999267578125,
        8.199981689453125,
        8.220001220703125,
        8.239990234375,
        8.259979248046875,
        8.279998779296875,
        8.29998779296875,
        8.32000732421875,
        8.339996337890625,
        8.3599853515625,
        8.3800048828125,
        8.399993896484375,
        8.41998291015625,
        8.44000244140625,
        8.459991455078125,
        8.47998046875,
        8.5,
        8.519989013671875,
        8.53997802734375,
        8.55999755859375,
        8.579986572265625,
        8.600006103515625,
        8.6199951171875,
        8.639984130859375,
        8.660003662109375,
        8.67999267578125,
        8.699981689453125,
        8.720001220703125,
        8.739990234375,
        8.759979248046875,
        8.779998779296875,
        8.79998779296875,
        8.82000732421875,
        8.839996337890625,
        8.8599853515625,
        8.8800048828125,
        8.899993896484375,
        8.91998291015625,
        8.94000244140625,
        8.959991455078125,
        8.97998046875,
        9.0,
        9.019989013671875,
        9.03997802734375,
        9.05999755859375,
        9.079986572265625,
        9.100006103515625,
        9.1199951171875,
        9.139984130859375,
        9.160003662109375,
        9.17999267578125,
        9.199981689453125,
        9.220001220703125,
        9.239990234375,
        9.259979248046875,
        9.279998779296875,
        9.29998779296875,
        9.32000732421875,
        9.339996337890625,
        9.3599853515625,
        9.3800048828125,
        9.399993896484375,
        9.41998291015625,
        9.44000244140625,
        9.459991455078125,
        9.47998046875,
        9.5,
        9.519989013671875,
        9.53997802734375,
        9.55999755859375,
        9.579986572265625,
        9.600006103515625,
        9.6199951171875,
        9.639984130859375,
        9.660003662109375,
        9.67999267578125,
        9.699981689453125,
        9.720001220703125,
        9.739990234375,
        9.759979248046875,
        9.779998779296875,
        9.79998779296875,
        9.82000732421875,
        9.839996337890625,
        9.8599853515625,
        9.8800048828125,
        9.899993896484375,
        9.91998291015625,
        9.94000244140625,
        9.959991455078125,
        9.97998046875,
        10.0,
        10.019989013671875,
        10.03997802734375,
        10.05999755859375,
        10.079986572265625,
        10.100006103515625,
        10.1199951171875,
        10.139984130859375,
        10.160003662109375,
        10.17999267578125,
        10.199981689453125,
        10.220001220703125,
        10.239990234375,
        10.259979248046875,
        10.279998779296875,
        10.29998779296875,
        10.32000732421875,
        10.339996337890625,
        10.3599853515625,
        10.3800048828125,
        10.399993896484375,
        10.41998291015625,
        10.44000244140625,
        10.459991455078125,
        10.47998046875,
        10.5,
        10.519989013671875,
        10.53997802734375,
        10.55999755859375,
        10.579986572265625,
        10.600006103515625,
        10.6199951171875,
        10.639984130859375,
        10.660003662109375,
        10.67999267578125,
        10.699981689453125,
        10.720001220703125,
        10.739990234375,
        10.759979248046875,
        10.779998779296875,
        10.79998779296875,
        10.82000732421875,
        10.839996337890625,
        10.8599853515625,
        10.8800048828125,
        10.899993896484375,
        10.91998291015625,
        10.94000244140625,
        10.959991455078125,
        10.97998046875,
        11.0,
        11.019989013671875,
        11.03997802734375,
        11.05999755859375,
        11.079986572265625,
        11.100006103515625,
        11.1199951171875,
        11.139984130859375,
        11.160003662109375,
        11.17999267578125,
        11.199981689453125,
        11.220001220703125,
        11.239990234375,
        11.259979248046875,
        11.279998779296875,
        11.29998779296875,
        11.32000732421875,
        11.339996337890625,
        11.3599853515625,
        11.3800048828125,
        11.399993896484375,
        11.41998291015625,
        11.44000244140625,
        11.459991455078125,
        11.47998046875,
        11.5,
        11.519989013671875,
        11.53997802734375,
        11.55999755859375,
        11.579986572265625,
        11.600006103515625,
        11.6199951171875,
        11.639984130859375,
        11.660003662109375,
        11.67999267578125,
        11.699981689453125,
        11.720001220703125,
        11.739990234375,
        11.759979248046875,
        11.779998779296875,
        11.79998779296875,
        11.82000732421875,
        11.839996337890625,
        11.8599853515625,
        11.8800048828125,
        11.899993896484375,
        11.91998291015625,
        11.94000244140625,
        11.959991455078125,
        11.97998046875,
        12.0,
        12.019989013671875,
        12.03997802734375,
        12.05999755859375,
        12.079986572265625,
        12.100006103515625,
        12.1199951171875,
        12.139984130859375,
        12.160003662109375,
        12.17999267578125,
        12.199981689453125,
        12.220001220703125,
        12.239990234375,
        12.259979248046875,
        12.279998779296875,
        12.29998779296875,
        12.32000732421875,
        12.339996337890625,
        12.3599853515625,
        12.3800048828125,
        12.399993896484375,
        12.41998291015625,
        12.44000244140625,
        12.459991455078125,
        12.47998046875,
        12.5,
        12.519989013671875,
        12.53997802734375,
        12.55999755859375,
        12.579986572265625,
        12.600006103515625,
        12.6199951171875,
        12.639984130859375,
        12.660003662109375,
        12.67999267578125,
        12.699981689453125,
        12.720001220703125,
        12.739990234375,
        12.759979248046875,
        12.779998779296875,
        12.79998779296875,
        12.82000732421875,
        12.839996337890625,
        12.8599853515625,
        12.8800048828125,
        12.899993896484375,
        12.91998291015625,
        12.94000244140625,
        12.959991455078125,
        12.97998046875,
        13.0,
        13.019989013671875,
        13.03997802734375,
        13.05999755859375,
        13.079986572265625,
        13.100006103515625,
        13.1199951171875,
        13.139984130859375,
        13.160003662109375,
        13.17999267578125,
        13.199981689453125,
        13.220001220703125,
        13.239990234375,
        13.259979248046875,
        13.279998779296875,
        13.29998779296875,
        13.32000732421875,
        13.339996337890625,
        13.3599853515625,
        13.3800048828125,
        13.399993896484375,
        13.41998291015625,
        13.44000244140625,
        13.459991455078125,
        13.47998046875,
        13.5,
        13.519989013671875,
        13.53997802734375,
        13.55999755859375,
        13.579986572265625,
        13.600006103515625,
        13.6199951171875,
        13.639984130859375,
        13.660003662109375,
        13.67999267578125,
        13.699981689453125,
        13.720001220703125,
        13.739990234375,
        13.759979248046875,
        13.779998779296875,
        13.79998779296875,
        13.82000732421875,
        13.839996337890625,
        13.8599853515625,
        13.8800048828125,
        13.899993896484375,
        13.91998291015625,
        13.94000244140625,
        13.959991455078125,
        13.97998046875,
        14.0,
        14.019989013671875,
        14.03997802734375,
        14.05999755859375,
        14.079986572265625,
        14.100006103515625,
        14.1199951171875,
        14.139984130859375,
        14.160003662109375,
        14.17999267578125,
        14.199981689453125,
        14.220001220703125,
        14.239990234375,
        14.259979248046875,
        14.279998779296875,
        14.29998779296875,
        14.32000732421875,
        14.339996337890625,
        14.3599853515625,
        14.3800048828125,
        14.399993896484375,
        14.41998291015625,
        14.44000244140625,
        14.459991455078125,
        14.47998046875,
        14.5,
        14.519989013671875,
        14.53997802734375,
        14.55999755859375,
        14.579986572265625,
        14.600006103515625,
        14.6199951171875,
        14.639984130859375,
        14.660003662109375,
        14.67999267578125,
        14.699981689453125,
        14.720001220703125,
        14.739990234375,
        14.759979248046875,
        14.779998779296875,
        14.79998779296875,
        14.82000732421875,
        14.839996337890625,
        14.8599853515625,
        14.8800048828125,
        14.899993896484375,
        14.91998291015625,
        14.94000244140625,
        14.959991455078125,
        14.97998046875,
        15.0,
        15.019989013671875,
        15.03997802734375,
        15.05999755859375,
        15.079986572265625,
        15.100006103515625,
        15.1199951171875,
        15.139984130859375,
        15.160003662109375,
        15.17999267578125,
        15.199981689453125,
        15.220001220703125,
        15.239990234375,
        15.259979248046875,
        15.279998779296875,
        15.29998779296875,
        15.32000732421875,
        15.339996337890625,
        15.3599853515625,
        15.3800048828125,
        15.399993896484375,
        15.41998291015625,
        15.44000244140625,
        15.459991455078125,
        15.47998046875,
        15.5,
        15.519989013671875,
        15.53997802734375,
        15.55999755859375,
        15.579986572265625,
        15.600006103515625,
        15.6199951171875,
        15.639984130859375,
        15.660003662109375,
        15.67999267578125,
        15.699981689453125,
        15.720001220703125,
        15.739990234375,
        15.759979248046875,
        15.779998779296875,
        15.79998779296875,
        15.82000732421875,
        15.839996337890625,
        15.8599853515625,
        15.8800048828125,
        15.899993896484375,
        15.91998291015625,
        15.94000244140625,
        15.959991455078125,
        15.97998046875,
        16.0,
        16.019989013671876,
        16.03997802734375,
        16.05999755859375,
        16.079986572265626,
        16.100006103515626,
        16.1199951171875,
        16.139984130859376,
        16.160003662109376,
        16.17999267578125,
        16.199981689453126,
        16.220001220703126,
        16.239990234375,
        16.259979248046876,
        16.279998779296876,
        16.29998779296875,
        16.32000732421875,
        16.339996337890626,
        16.3599853515625,
        16.3800048828125,
        16.399993896484376,
        16.41998291015625,
        16.44000244140625,
        16.459991455078126,
        16.47998046875,
        16.5,
        16.519989013671876,
        16.53997802734375,
        16.55999755859375,
        16.579986572265626,
        16.600006103515626,
        16.6199951171875,
        16.639984130859376,
        16.660003662109376,
        16.67999267578125,
        16.699981689453126,
        16.720001220703126,
        16.739990234375,
        16.759979248046876,
        16.779998779296876,
        16.79998779296875,
        16.82000732421875,
        16.839996337890626,
        16.8599853515625,
        16.8800048828125,
        16.899993896484376,
        16.91998291015625,
        16.94000244140625,
        16.959991455078126,
        16.97998046875,
        17.0,
        17.019989013671876,
        17.03997802734375,
        17.05999755859375,
        17.079986572265626,
        17.100006103515626,
        17.1199951171875,
        17.139984130859376,
        17.160003662109376,
        17.17999267578125,
        17.199981689453126,
        17.220001220703126,
        17.239990234375,
        17.259979248046876,
        17.279998779296876,
        17.29998779296875,
        17.32000732421875,
        17.339996337890626,
        17.3599853515625,
        17.3800048828125,
        17.399993896484376,
        17.41998291015625,
        17.44000244140625,
        17.459991455078126,
        17.47998046875,
        17.5,
        17.519989013671876,
        17.53997802734375,
        17.55999755859375,
        17.579986572265626,
        17.600006103515626,
        17.6199951171875,
        17.639984130859376,
        17.660003662109376,
        17.67999267578125,
        17.699981689453126,
        17.720001220703126,
        17.739990234375,
        17.759979248046876,
        17.779998779296876,
        17.79998779296875,
        17.82000732421875,
        17.839996337890626,
        17.8599853515625,
        17.8800048828125,
        17.899993896484376,
        17.91998291015625,
        17.94000244140625,
        17.959991455078126,
        17.97998046875,
        18.0,
        18.019989013671876,
        18.03997802734375,
        18.05999755859375,
        18.079986572265626,
        18.100006103515626,
        18.1199951171875,
        18.139984130859376,
        18.160003662109376,
        18.17999267578125,
        18.199981689453126,
        18.220001220703126,
        18.239990234375,
        18.259979248046876,
        18.279998779296876,
        18.29998779296875,
        18.32000732421875,
        18.339996337890626,
        18.3599853515625,
        18.3800048828125,
        18.399993896484376,
        18.41998291015625,
        18.44000244140625,
        18.459991455078126,
        18.47998046875,
        18.5,
        18.519989013671876,
        18.53997802734375,
        18.55999755859375,
        18.579986572265626,
        18.600006103515626,
        18.6199951171875,
        18.639984130859376,
        18.660003662109376,
        18.67999267578125,
        18.699981689453126,
        18.720001220703126,
        18.739990234375,
        18.759979248046876,
        18.779998779296876,
        18.79998779296875,
        18.82000732421875,
        18.839996337890626,
        18.8599853515625,
        18.8800048828125,
        18.899993896484376,
        18.91998291015625,
        18.94000244140625,
        18.959991455078126,
        18.97998046875,
        19.0,
        19.019989013671876,
        19.03997802734375,
        19.05999755859375,
        19.079986572265626,
        19.100006103515626,
        19.1199951171875,
        19.139984130859376,
        19.160003662109376,
        19.17999267578125,
        19.199981689453126,
        19.220001220703126,
        19.239990234375,
        19.259979248046876,
        19.279998779296876,
        19.29998779296875,
        19.32000732421875,
        19.339996337890626,
        19.3599853515625,
        19.3800048828125,
        19.399993896484376,
        19.41998291015625,
        19.44000244140625,
        19.459991455078126,
        19.47998046875,
        19.5,
        19.519989013671876,
        19.53997802734375,
        19.55999755859375,
        19.579986572265626,
        19.600006103515626,
        19.6199951171875,
        19.639984130859376,
        19.660003662109376,
        19.67999267578125,
        19.699981689453126,
        19.720001220703126,
        19.739990234375,
        19.759979248046876,
        19.779998779296876,
        19.79998779296875,
        19.82000732421875,
        19.839996337890626,
        19.8599853515625,
        19.8800048828125,
        19.899993896484376,
        19.91998291015625,
        19.94000244140625,
        19.959991455078126,
        19.97998046875,
        20.0,
        20.019989013671876,
        20.03997802734375,
        20.05999755859375,
        20.079986572265626,
        20.100006103515626,
        20.1199951171875,
        20.139984130859376,
        20.160003662109376,
        20.17999267578125,
        20.199981689453126,
        20.220001220703126,
        20.239990234375,
        20.259979248046876,
        20.279998779296876,
        20.29998779296875,
        20.32000732421875,
        20.339996337890626,
        20.3599853515625,
        20.3800048828125,
        20.399993896484376,
        20.41998291015625,
        20.44000244140625,
        20.459991455078126,
        20.47998046875,
        20.5,
        20.519989013671876,
        20.53997802734375,
        20.55999755859375,
        20.579986572265626,
        20.600006103515626,
        20.6199951171875,
        20.639984130859376,
        20.660003662109376,
        20.67999267578125,
        20.699981689453126,
        20.720001220703126,
        20.739990234375,
        20.759979248046876,
        20.779998779296876,
        20.79998779296875,
        20.82000732421875,
        20.839996337890626,
        20.8599853515625,
        20.8800048828125,
        20.899993896484376,
        20.91998291015625,
        20.94000244140625,
        20.959991455078126,
        20.97998046875,
        21.0,
        21.019989013671876,
        21.03997802734375,
        21.05999755859375,
        21.079986572265626,
        21.100006103515626,
        21.1199951171875,
        21.139984130859376,
        21.160003662109376,
        21.17999267578125,
        21.199981689453126,
        21.220001220703126,
        21.239990234375,
        21.259979248046876,
        21.279998779296876,
        21.29998779296875,
        21.32000732421875,
        21.339996337890626,
        21.3599853515625,
        21.3800048828125,
        21.399993896484376,
        21.41998291015625,
        21.44000244140625,
        21.459991455078126,
        21.47998046875,
        21.5,
        21.519989013671876,
        21.53997802734375,
        21.55999755859375,
        21.579986572265626,
        21.600006103515626,
        21.6199951171875,
        21.639984130859376,
        21.660003662109376,
        21.67999267578125,
        21.699981689453126,
        21.720001220703126,
        21.739990234375,
        21.759979248046876,
        21.779998779296876,
        21.79998779296875,
        21.82000732421875,
        21.839996337890626,
        21.8599853515625,
        21.8800048828125,
        21.899993896484376,
        21.91998291015625,
        21.94000244140625,
        21.959991455078126,
        21.97998046875,
        22.0,
        22.019989013671876,
        22.03997802734375,
        22.05999755859375,
        22.079986572265626,
        22.100006103515626,
        22.1199951171875,
        22.139984130859376,
        22.160003662109376,
        22.17999267578125,
        22.199981689453126,
        22.220001220703126,
        22.239990234375,
        22.259979248046876,
        22.279998779296876,
        22.29998779296875,
        22.32000732421875,
        22.339996337890626,
        22.3599853515625,
        22.3800048828125,
        22.399993896484376,
        22.41998291015625,
        22.44000244140625,
        22.459991455078126,
        22.47998046875,
        22.5,
        22.519989013671876,
        22.53997802734375,
        22.55999755859375,
        22.579986572265626,
        22.600006103515626,
        22.6199951171875,
        22.639984130859376,
        22.660003662109376,
        22.67999267578125,
        22.699981689453126,
        22.720001220703126,
        22.739990234375,
        22.759979248046876,
        22.779998779296876,
        22.79998779296875,
        22.82000732421875,
        22.839996337890626,
        22.8599853515625,
        22.8800048828125,
        22.899993896484376,
        22.91998291015625,
        22.94000244140625,
        22.959991455078126,
        22.97998046875,
        23.0,
        23.019989013671876,
        23.03997802734375,
        23.05999755859375,
        23.079986572265626,
        23.100006103515626,
        23.1199951171875,
        23.139984130859376,
        23.160003662109376,
        23.17999267578125,
        23.199981689453126,
        23.220001220703126,
        23.239990234375,
        23.259979248046876,
        23.279998779296876,
        23.29998779296875,
        23.32000732421875,
        23.339996337890626,
        23.3599853515625,
        23.3800048828125,
        23.399993896484376,
        23.41998291015625,
        23.44000244140625,
        23.459991455078126,
        23.47998046875,
        23.5,
        23.519989013671876,
        23.53997802734375,
        23.55999755859375,
        23.579986572265626,
        23.600006103515626,
        23.6199951171875,
        23.639984130859376,
        23.660003662109376,
        23.67999267578125,
        23.699981689453126,
        23.720001220703126,
        23.739990234375,
        23.759979248046876,
        23.779998779296876,
        23.79998779296875,
        23.82000732421875,
        23.839996337890626,
        23.8599853515625,
        23.8800048828125,
        23.899993896484376,
        23.91998291015625,
        23.94000244140625,
        23.959991455078126,
        23.97998046875,
        24.0,
        24.019989013671876,
        24.03997802734375,
        24.05999755859375,
        24.079986572265626,
        24.100006103515626,
        24.1199951171875,
        24.139984130859376,
        24.160003662109376,
        24.17999267578125,
        24.199981689453126,
        24.220001220703126,
        24.239990234375,
        24.259979248046876,
        24.279998779296876,
        24.29998779296875,
        24.32000732421875,
        24.339996337890626,
        24.3599853515625,
        24.3800048828125,
        24.399993896484376,
        24.41998291015625,
        24.44000244140625,
        24.459991455078126,
        24.47998046875,
        24.5,
        24.519989013671876,
        24.53997802734375,
        24.55999755859375,
        24.579986572265626,
        24.600006103515626,
        24.6199951171875,
        24.639984130859376,
        24.660003662109376,
        24.67999267578125,
        24.699981689453126,
        24.720001220703126,
        24.739990234375,
        24.759979248046876,
        24.779998779296876,
        24.79998779296875,
        24.82000732421875,
        24.839996337890626,
        24.8599853515625,
        24.8800048828125,
        24.899993896484376,
        24.91998291015625,
        24.94000244140625,
        24.959991455078126,
        24.97998046875,
        25.0,
        25.019989013671876,
        25.03997802734375,
        25.05999755859375,
        25.079986572265626,
        25.100006103515626,
        25.1199951171875,
        25.139984130859376,
        25.160003662109376,
        25.17999267578125,
        25.199981689453126,
        25.220001220703126,
        25.239990234375,
        25.259979248046876,
        25.279998779296876,
        25.29998779296875,
        25.32000732421875,
        25.339996337890626,
        25.3599853515625,
        25.3800048828125,
        25.399993896484376,
        25.41998291015625,
        25.44000244140625,
        25.459991455078126,
        25.47998046875,
        25.5,
        25.519989013671876,
        25.53997802734375,
        25.55999755859375,
        25.579986572265626,
        25.600006103515626,
        25.6199951171875,
        25.639984130859376,
        25.660003662109376,
        25.67999267578125,
        25.699981689453126,
        25.720001220703126,
        25.739990234375,
        25.759979248046876,
        25.779998779296876,
        25.79998779296875,
        25.82000732421875,
        25.839996337890626,
        25.8599853515625,
        25.8800048828125,
        25.899993896484376,
        25.91998291015625,
        25.94000244140625,
        25.959991455078126,
        25.97998046875,
        26.0,
        26.019989013671876,
        26.03997802734375,
        26.05999755859375,
        26.079986572265626,
        26.100006103515626,
        26.1199951171875,
        26.139984130859376,
        26.160003662109376,
        26.17999267578125,
        26.199981689453126,
        26.220001220703126,
        26.239990234375,
        26.259979248046876,
        26.279998779296876,
        26.29998779296875,
        26.32000732421875,
        26.339996337890626,
        26.3599853515625,
        26.3800048828125,
        26.399993896484376,
        26.41998291015625,
        26.44000244140625,
        26.459991455078126,
        26.47998046875,
        26.5,
        26.519989013671876,
        26.53997802734375,
        26.55999755859375,
        26.579986572265626,
        26.600006103515626,
        26.6199951171875,
        26.639984130859376,
        26.660003662109376,
        26.67999267578125,
        26.699981689453126,
        26.720001220703126,
        26.739990234375,
        26.759979248046876,
        26.779998779296876,
        26.79998779296875,
        26.82000732421875,
        26.839996337890626,
        26.8599853515625,
        26.8800048828125,
        26.899993896484376,
        26.91998291015625,
        26.94000244140625,
        26.959991455078126,
        26.97998046875,
        27.0,
        27.019989013671876,
        27.03997802734375,
        27.05999755859375,
        27.079986572265626,
        27.100006103515626,
        27.1199951171875,
        27.139984130859376,
        27.160003662109376,
        27.17999267578125,
        27.199981689453126,
        27.220001220703126,
        27.239990234375,
        27.259979248046876,
        27.279998779296876,
        27.29998779296875,
        27.32000732421875,
        27.339996337890626,
        27.3599853515625,
        27.3800048828125,
        27.399993896484376,
        27.41998291015625,
        27.44000244140625,
        27.459991455078126,
        27.47998046875,
        27.5,
        27.519989013671876,
        27.53997802734375,
        27.55999755859375,
        27.579986572265626,
        27.600006103515626,
        27.6199951171875,
        27.639984130859376,
        27.660003662109376,
        27.67999267578125,
        27.699981689453126,
        27.720001220703126,
        27.739990234375,
        27.759979248046876,
        27.779998779296876,
        27.79998779296875,
        27.82000732421875,
        27.839996337890626,
        27.8599853515625,
        27.8800048828125,
        27.899993896484376,
        27.91998291015625,
        27.94000244140625,
        27.959991455078126,
        27.97998046875,
        28.0,
        28.019989013671876,
        28.03997802734375,
        28.05999755859375,
        28.079986572265626,
        28.100006103515626,
        28.1199951171875,
        28.139984130859376,
        28.160003662109376,
        28.17999267578125,
        28.199981689453126,
        28.220001220703126,
        28.239990234375,
        28.259979248046876,
        28.279998779296876,
        28.29998779296875,
        28.32000732421875,
        28.339996337890626,
        28.3599853515625,
        28.3800048828125,
        28.399993896484376,
        28.41998291015625,
        28.44000244140625,
        28.459991455078126,
        28.47998046875,
        28.5,
        28.519989013671876,
        28.53997802734375,
        28.55999755859375,
        28.579986572265626,
        28.600006103515626,
        28.6199951171875,
        28.639984130859376,
        28.660003662109376,
        28.67999267578125,
        28.699981689453126,
        28.720001220703126,
        28.739990234375,
        28.759979248046876,
        28.779998779296876,
        28.79998779296875,
        28.82000732421875,
        28.839996337890626,
        28.8599853515625,
        28.8800048828125,
        28.899993896484376,
        28.91998291015625,
        28.94000244140625,
        28.959991455078126,
        28.97998046875,
        29.0,
        29.019989013671876,
        29.03997802734375,
        29.05999755859375,
        29.079986572265626,
        29.100006103515626,
        29.1199951171875,
        29.139984130859376,
        29.160003662109376,
        29.17999267578125,
        29.199981689453126,
        29.220001220703126,
        29.239990234375,
        29.259979248046876,
        29.279998779296876,
        29.29998779296875,
        29.32000732421875,
        29.339996337890626,
        29.3599853515625,
        29.3800048828125,
        29.399993896484376,
        29.41998291015625,
        29.44000244140625,
        29.459991455078126,
        29.47998046875,
        29.5,
        29.519989013671876,
        29.53997802734375,
        29.55999755859375,
        29.579986572265626,
        29.600006103515626,
        29.6199951171875,
        29.639984130859376,
        29.660003662109376,
        29.67999267578125,
        29.699981689453126,
        29.720001220703126,
        29.739990234375,
        29.759979248046876,
        29.779998779296876,
        29.79998779296875,
        29.82000732421875,
        29.839996337890626,
        29.8599853515625,
        29.8800048828125,
        29.899993896484376,
        29.91998291015625,
        29.94000244140625,
        29.959991455078126,
        29.97998046875,
        30.0,
        30.019989013671876,
        30.03997802734375,
        30.05999755859375,
        30.079986572265626,
        30.100006103515626,
        30.1199951171875,
        30.139984130859376,
        30.160003662109376,
        30.17999267578125,
        30.199981689453126,
        30.220001220703126,
        30.239990234375,
        30.259979248046876,
        30.279998779296876,
        30.29998779296875,
        30.32000732421875,
        30.339996337890626,
        30.3599853515625,
        30.3800048828125,
        30.399993896484376,
        30.41998291015625,
        30.44000244140625,
        30.459991455078126,
        30.47998046875,
        30.5,
        30.519989013671876,
        30.53997802734375,
        30.55999755859375,
        30.579986572265626,
        30.600006103515626,
        30.6199951171875,
        30.639984130859376,
        30.660003662109376,
        30.67999267578125,
        30.699981689453126,
        30.720001220703126,
        30.739990234375,
        30.759979248046876,
        30.779998779296876,
        30.79998779296875,
        30.82000732421875,
        30.839996337890626,
        30.8599853515625,
        30.8800048828125,
        30.899993896484376,
        30.91998291015625,
        30.94000244140625,
        30.959991455078126,
        30.97998046875,
        31.0,
        31.019989013671876,
        31.03997802734375,
        31.05999755859375,
        31.079986572265626,
        31.100006103515626,
        31.1199951171875,
        31.139984130859376,
        31.160003662109376,
        31.17999267578125,
        31.199981689453126,
        31.220001220703126,
        31.239990234375,
        31.259979248046876,
        31.279998779296876,
        31.29998779296875,
        31.32000732421875,
        31.339996337890626,
        31.3599853515625,
        31.3800048828125,
        31.399993896484376,
        31.41998291015625,
        31.44000244140625,
        31.459991455078126,
        31.47998046875,
        31.5,
        31.519989013671876,
        31.53997802734375,
        31.55999755859375,
        31.579986572265626,
        31.600006103515626,
        31.6199951171875,
        31.639984130859376,
        31.660003662109376,
        31.67999267578125,
        31.699981689453126,
        31.720001220703126,
        31.739990234375,
        31.759979248046876,
        31.779998779296876,
        31.79998779296875,
        31.82000732421875,
        31.839996337890626,
        31.8599853515625,
        31.8800048828125,
        31.899993896484376,
        31.91998291015625,
        31.94000244140625,
        31.959991455078126,
        31.97998046875,
        32.0,
        32.019989013671878,
        32.03997802734375,
        32.05999755859375,
        32.079986572265628,
        32.100006103515628,
        32.1199951171875,
        32.139984130859378,
        32.160003662109378,
        32.17999267578125,
        32.199981689453128,
        32.220001220703128,
        32.239990234375,
        32.259979248046878,
        32.279998779296878,
        32.29998779296875,
        32.32000732421875,
        32.339996337890628,
        32.3599853515625,
        32.3800048828125,
        32.399993896484378,
        32.41998291015625,
        32.44000244140625,
        32.459991455078128,
        32.47998046875,
        32.5,
        32.519989013671878,
        32.53997802734375,
        32.55999755859375,
        32.579986572265628,
        32.600006103515628,
        32.6199951171875,
        32.639984130859378,
        32.660003662109378,
        32.67999267578125,
        32.699981689453128,
        32.720001220703128,
        32.739990234375,
        32.759979248046878,
        32.779998779296878,
        32.79998779296875,
        32.82000732421875,
        32.839996337890628,
        32.8599853515625,
        32.8800048828125,
        32.899993896484378,
        32.91998291015625,
        32.94000244140625,
        32.959991455078128,
        32.97998046875,
        33.0,
        33.019989013671878,
        33.03997802734375,
        33.05999755859375,
        33.079986572265628,
        33.100006103515628,
        33.1199951171875,
        33.139984130859378,
        33.160003662109378,
        33.17999267578125,
        33.199981689453128,
        33.220001220703128,
        33.239990234375,
        33.259979248046878,
        33.279998779296878,
        33.29998779296875,
        33.32000732421875,
        33.339996337890628,
        33.3599853515625,
        33.3800048828125,
        33.399993896484378,
        33.41998291015625,
        33.44000244140625,
        33.459991455078128,
        33.47998046875,
        33.5,
        33.519989013671878,
        33.53997802734375,
        33.55999755859375,
        33.579986572265628,
        33.600006103515628,
        33.6199951171875,
        33.639984130859378,
        33.660003662109378,
        33.67999267578125,
        33.699981689453128,
        33.720001220703128,
        33.739990234375,
        33.759979248046878,
        33.779998779296878,
        33.79998779296875,
        33.82000732421875,
        33.839996337890628,
        33.8599853515625,
        33.8800048828125,
        33.899993896484378,
        33.91998291015625,
        33.94000244140625,
        33.959991455078128,
        33.97998046875,
        34.0,
        34.019989013671878,
        34.03997802734375,
        34.05999755859375,
        34.079986572265628,
        34.100006103515628,
        34.1199951171875,
        34.139984130859378,
        34.160003662109378,
        34.17999267578125,
        34.199981689453128,
        34.220001220703128,
        34.239990234375,
        34.259979248046878,
        34.279998779296878,
        34.29998779296875,
        34.32000732421875,
        34.339996337890628,
        34.3599853515625,
        34.3800048828125,
        34.399993896484378,
        34.41998291015625,
        34.44000244140625,
        34.459991455078128,
        34.47998046875,
        34.5,
        34.519989013671878,
        34.53997802734375,
        34.55999755859375,
        34.579986572265628,
        34.600006103515628,
        34.6199951171875,
        34.639984130859378,
        34.660003662109378,
        34.67999267578125,
        34.699981689453128,
        34.720001220703128,
        34.739990234375,
        34.759979248046878,
        34.779998779296878,
        34.79998779296875,
        34.82000732421875,
        34.839996337890628,
        34.8599853515625,
        34.8800048828125,
        34.899993896484378,
        34.91998291015625,
        34.94000244140625,
        34.959991455078128,
        34.97998046875,
        35.0,
        35.019989013671878,
        35.03997802734375,
        35.05999755859375,
        35.079986572265628,
        35.100006103515628,
        35.1199951171875,
        35.139984130859378,
        35.160003662109378,
        35.17999267578125,
        35.199981689453128,
        35.220001220703128,
        35.239990234375,
        35.259979248046878,
        35.279998779296878,
        35.29998779296875,
        35.32000732421875,
        35.339996337890628,
        35.3599853515625,
        35.3800048828125,
        35.399993896484378,
        35.41998291015625,
        35.44000244140625,
        35.459991455078128,
        35.47998046875,
        35.5,
        35.519989013671878,
        35.53997802734375,
        35.55999755859375,
        35.579986572265628,
        35.600006103515628,
        35.6199951171875,
        35.639984130859378,
        35.660003662109378,
        35.67999267578125,
        35.699981689453128,
        35.720001220703128,
        35.739990234375,
        35.759979248046878,
        35.779998779296878,
        35.79998779296875,
        35.82000732421875,
        35.839996337890628,
        35.8599853515625,
        35.8800048828125,
        35.899993896484378,
        35.91998291015625,
        35.94000244140625,
        35.959991455078128,
        35.97998046875,
        36.0,
        36.019989013671878,
        36.03997802734375,
        36.05999755859375,
        36.079986572265628,
        36.100006103515628,
        36.1199951171875,
        36.139984130859378,
        36.160003662109378,
        36.17999267578125,
        36.199981689453128,
        36.220001220703128,
        36.239990234375,
        36.259979248046878,
        36.279998779296878,
        36.29998779296875,
        36.32000732421875,
        36.339996337890628,
        36.3599853515625,
        36.3800048828125,
        36.399993896484378,
        36.41998291015625,
        36.44000244140625,
        36.459991455078128,
        36.47998046875,
        36.5,
        36.519989013671878,
        36.53997802734375,
        36.55999755859375,
        36.579986572265628,
        36.600006103515628,
        36.6199951171875,
        36.639984130859378,
        36.660003662109378,
        36.67999267578125,
        36.699981689453128,
        36.720001220703128,
        36.739990234375,
        36.759979248046878,
        36.779998779296878,
        36.79998779296875,
        36.82000732421875,
        36.839996337890628,
        36.8599853515625,
        36.8800048828125,
        36.899993896484378,
        36.91998291015625,
        36.94000244140625,
        36.959991455078128,
        36.97998046875,
        37.0,
        37.019989013671878,
        37.03997802734375,
        37.05999755859375,
        37.079986572265628,
        37.100006103515628,
        37.1199951171875,
        37.139984130859378,
        37.160003662109378,
        37.17999267578125,
        37.199981689453128,
        37.220001220703128,
        37.239990234375,
        37.259979248046878,
        37.279998779296878,
        37.29998779296875,
        37.32000732421875,
        37.339996337890628,
        37.3599853515625,
        37.3800048828125,
        37.399993896484378,
        37.41998291015625,
        37.44000244140625,
        37.459991455078128,
        37.47998046875,
        37.5,
        37.519989013671878,
        37.53997802734375,
        37.55999755859375,
        37.579986572265628,
        37.600006103515628,
        37.6199951171875,
        37.639984130859378,
        37.660003662109378,
        37.67999267578125,
        37.699981689453128,
        37.720001220703128,
        37.739990234375,
        37.759979248046878,
        37.779998779296878,
        37.79998779296875,
        37.82000732421875,
        37.839996337890628,
        37.8599853515625,
        37.8800048828125,
        37.899993896484378,
        37.91998291015625,
        37.94000244140625,
        37.959991455078128,
        37.97998046875,
        38.0,
        38.019989013671878,
        38.03997802734375,
        38.05999755859375,
        38.079986572265628,
        38.100006103515628,
        38.1199951171875,
        38.139984130859378,
        38.160003662109378,
        38.17999267578125,
        38.199981689453128,
        38.220001220703128,
        38.239990234375,
        38.259979248046878,
        38.279998779296878,
        38.29998779296875,
        38.319976806640628,
        38.339996337890628,
        38.3599853515625,
        38.3800048828125,
        38.399993896484378,
        38.41998291015625,
        38.44000244140625,
        38.459991455078128,
        38.47998046875,
        38.5,
        38.519989013671878,
        38.53997802734375,
        38.55999755859375,
        38.579986572265628,
        38.600006103515628,
        38.6199951171875,
        38.639984130859378,
        38.660003662109378,
        38.67999267578125,
        38.699981689453128,
        38.720001220703128,
        38.739990234375,
        38.759979248046878,
        38.779998779296878,
        38.79998779296875,
        38.819976806640628,
        38.839996337890628,
        38.8599853515625,
        38.8800048828125,
        38.899993896484378,
        38.91998291015625,
        38.94000244140625,
        38.959991455078128,
        38.97998046875,
        39.0,
        39.019989013671878,
        39.03997802734375,
        39.05999755859375,
        39.079986572265628,
        39.100006103515628,
        39.1199951171875,
        39.139984130859378,
        39.160003662109378,
        39.17999267578125,
        39.199981689453128,
        39.220001220703128,
        39.239990234375,
        39.259979248046878,
        39.279998779296878,
        39.29998779296875,
        39.319976806640628,
        39.339996337890628,
        39.3599853515625,
        39.3800048828125,
        39.399993896484378,
        39.41998291015625,
        39.44000244140625,
        39.459991455078128,
        39.47998046875,
        39.5,
        39.519989013671878,
        39.53997802734375,
        39.55999755859375,
        39.579986572265628,
        39.600006103515628,
        39.6199951171875,
        39.639984130859378,
        39.660003662109378,
        39.67999267578125,
        39.699981689453128,
        39.720001220703128,
        39.739990234375,
        39.759979248046878,
        39.779998779296878,
        39.79998779296875,
        39.819976806640628,
        39.839996337890628,
        39.8599853515625,
        39.8800048828125,
        39.899993896484378,
        39.91998291015625,
        39.94000244140625,
        39.959991455078128,
        39.97998046875,
        40.0,
        40.019989013671878,
        40.03997802734375,
        40.05999755859375,
        40.079986572265628,
        40.100006103515628,
        40.1199951171875,
        40.139984130859378,
        40.160003662109378,
        40.17999267578125,
        40.199981689453128,
        40.220001220703128,
        40.239990234375,
        40.259979248046878,
        40.279998779296878,
        40.29998779296875,
        40.319976806640628,
        40.339996337890628,
        40.3599853515625,
        40.3800048828125,
        40.399993896484378,
        40.41998291015625,
        40.44000244140625,
        40.459991455078128,
        40.47998046875,
        40.5,
        40.519989013671878,
        40.53997802734375,
        40.55999755859375,
        40.579986572265628,
        40.600006103515628,
        40.6199951171875,
        40.639984130859378,
        40.660003662109378,
        40.67999267578125,
        40.699981689453128,
        40.720001220703128,
        40.739990234375,
        40.759979248046878,
        40.779998779296878,
        40.79998779296875,
        40.819976806640628,
        40.839996337890628,
        40.8599853515625,
        40.8800048828125,
        40.899993896484378,
        40.91998291015625,
        40.94000244140625,
        40.959991455078128,
        40.97998046875,
        41.0,
        41.019989013671878,
        41.03997802734375,
        41.05999755859375,
        41.079986572265628,
        41.100006103515628,
        41.1199951171875,
        41.139984130859378,
        41.160003662109378,
        41.17999267578125,
        41.199981689453128,
        41.220001220703128,
        41.239990234375,
        41.259979248046878,
        41.279998779296878,
        41.29998779296875,
        41.319976806640628,
        41.339996337890628,
        41.3599853515625,
        41.3800048828125,
        41.399993896484378,
        41.41998291015625,
        41.44000244140625,
        41.459991455078128,
        41.47998046875,
        41.5,
        41.519989013671878,
        41.53997802734375,
        41.55999755859375,
        41.579986572265628,
        41.600006103515628,
        41.6199951171875,
        41.639984130859378,
        41.660003662109378,
        41.67999267578125,
        41.699981689453128,
        41.720001220703128,
        41.739990234375,
        41.759979248046878,
        41.779998779296878,
        41.79998779296875,
        41.819976806640628,
        41.839996337890628,
        41.8599853515625,
        41.8800048828125,
        41.899993896484378,
        41.91998291015625,
        41.94000244140625,
        41.959991455078128,
        41.97998046875,
        42.0,
        42.019989013671878,
        42.03997802734375,
        42.05999755859375,
        42.079986572265628,
        42.100006103515628,
        42.1199951171875,
        42.139984130859378,
        42.160003662109378,
        42.17999267578125,
        42.199981689453128,
        42.220001220703128,
        42.239990234375,
        42.259979248046878,
        42.279998779296878,
        42.29998779296875,
        42.319976806640628,
        42.339996337890628,
        42.3599853515625,
        42.3800048828125,
        42.399993896484378,
        42.41998291015625,
        42.44000244140625,
        42.459991455078128,
        42.47998046875,
        42.5,
        42.519989013671878,
        42.53997802734375,
        42.55999755859375,
        42.579986572265628,
        42.600006103515628,
        42.6199951171875,
        42.639984130859378,
        42.660003662109378,
        42.67999267578125,
        42.699981689453128,
        42.720001220703128,
        42.739990234375,
        42.759979248046878,
        42.779998779296878,
        42.79998779296875,
        42.819976806640628,
        42.839996337890628,
        42.8599853515625,
        42.8800048828125,
        42.899993896484378,
        42.91998291015625,
        42.94000244140625,
        42.959991455078128,
        42.97998046875,
        43.0,
        43.019989013671878,
        43.03997802734375,
        43.05999755859375,
        43.079986572265628,
        43.100006103515628,
        43.1199951171875,
        43.139984130859378,
        43.160003662109378,
        43.17999267578125,
        43.199981689453128,
        43.220001220703128,
        43.239990234375,
        43.259979248046878,
        43.279998779296878,
        43.29998779296875,
        43.319976806640628,
        43.339996337890628,
        43.3599853515625,
        43.3800048828125,
        43.399993896484378,
        43.41998291015625,
        43.44000244140625,
        43.459991455078128,
        43.47998046875,
        43.5,
        43.519989013671878,
        43.53997802734375,
        43.55999755859375,
        43.579986572265628,
        43.600006103515628,
        43.6199951171875,
        43.639984130859378,
        43.660003662109378,
        43.67999267578125,
        43.699981689453128,
        43.720001220703128,
        43.739990234375,
        43.759979248046878,
        43.779998779296878,
        43.79998779296875,
        43.819976806640628,
        43.839996337890628,
        43.8599853515625,
        43.8800048828125,
        43.899993896484378,
        43.91998291015625,
        43.94000244140625,
        43.959991455078128,
        43.97998046875,
        44.0,
        44.019989013671878,
        44.03997802734375,
        44.05999755859375,
        44.079986572265628,
        44.100006103515628,
        44.1199951171875,
        44.139984130859378,
        44.160003662109378,
        44.17999267578125,
        44.199981689453128,
        44.220001220703128,
        44.239990234375,
        44.259979248046878,
        44.279998779296878,
        44.29998779296875,
        44.319976806640628,
        44.339996337890628,
        44.3599853515625,
        44.3800048828125,
        44.399993896484378,
        44.41998291015625,
        44.44000244140625,
        44.459991455078128,
        44.47998046875,
        44.5,
        44.519989013671878,
        44.53997802734375,
        44.55999755859375,
        44.579986572265628,
        44.600006103515628,
        44.6199951171875,
        44.639984130859378,
        44.660003662109378,
        44.67999267578125,
        44.699981689453128,
        44.720001220703128,
        44.739990234375,
        44.759979248046878,
        44.779998779296878,
        44.79998779296875,
        44.819976806640628,
        44.839996337890628,
        44.8599853515625,
        44.8800048828125,
        44.899993896484378,
        44.91998291015625,
        44.94000244140625,
        44.959991455078128,
        44.97998046875,
        45.0,
        45.019989013671878,
        45.03997802734375,
        45.05999755859375,
        45.079986572265628,
        45.100006103515628,
        45.1199951171875,
        45.139984130859378,
        45.160003662109378,
        45.17999267578125,
        45.199981689453128,
        45.220001220703128,
        45.239990234375,
        45.259979248046878,
        45.279998779296878,
        45.29998779296875,
        45.319976806640628,
        45.339996337890628,
        45.3599853515625,
        45.3800048828125,
        45.399993896484378,
        45.41998291015625,
        45.44000244140625,
        45.459991455078128,
        45.47998046875,
        45.5,
        45.519989013671878,
        45.53997802734375,
        45.55999755859375,
        45.579986572265628,
        45.600006103515628,
        45.6199951171875,
        45.639984130859378,
        45.660003662109378,
        45.67999267578125,
        45.699981689453128,
        45.720001220703128,
        45.739990234375,
        45.759979248046878,
        45.779998779296878,
        45.79998779296875,
        45.819976806640628,
        45.839996337890628,
        45.8599853515625,
        45.8800048828125,
        45.899993896484378,
        45.91998291015625,
        45.94000244140625,
        45.959991455078128,
        45.97998046875,
        46.0,
        46.019989013671878,
        46.03997802734375,
        46.05999755859375,
        46.079986572265628,
        46.100006103515628,
        46.1199951171875,
        46.139984130859378,
        46.160003662109378,
        46.17999267578125,
        46.199981689453128,
        46.220001220703128,
        46.239990234375,
        46.259979248046878,
        46.279998779296878,
        46.29998779296875,
        46.319976806640628,
        46.339996337890628,
        46.3599853515625,
        46.3800048828125,
        46.399993896484378,
        46.41998291015625,
        46.44000244140625,
        46.459991455078128,
        46.47998046875,
        46.5,
        46.519989013671878,
        46.53997802734375,
        46.55999755859375,
        46.579986572265628,
        46.600006103515628,
        46.6199951171875,
        46.639984130859378,
        46.660003662109378,
        46.67999267578125,
        46.699981689453128,
        46.720001220703128,
        46.739990234375,
        46.759979248046878,
        46.779998779296878,
        46.79998779296875,
        46.819976806640628,
        46.839996337890628,
        46.8599853515625,
        46.8800048828125,
        46.899993896484378,
        46.91998291015625,
        46.94000244140625,
        46.959991455078128,
        46.97998046875,
        47.0,
        47.019989013671878,
        47.03997802734375,
        47.05999755859375,
        47.079986572265628,
        47.100006103515628,
        47.1199951171875,
        47.139984130859378,
        47.160003662109378,
        47.17999267578125,
        47.199981689453128,
        47.220001220703128,
        47.239990234375,
        47.259979248046878,
        47.279998779296878,
        47.29998779296875,
        47.319976806640628,
        47.339996337890628,
        47.3599853515625,
        47.3800048828125,
        47.399993896484378,
        47.41998291015625,
        47.44000244140625,
        47.459991455078128,
        47.47998046875,
        47.5,
        47.519989013671878,
        47.53997802734375,
        47.55999755859375,
        47.579986572265628,
        47.600006103515628,
        47.6199951171875,
        47.639984130859378,
        47.660003662109378,
        47.67999267578125,
        47.699981689453128,
        47.720001220703128,
        47.739990234375,
        47.759979248046878,
        47.779998779296878,
        47.79998779296875,
        47.819976806640628,
        47.839996337890628,
        47.8599853515625,
        47.8800048828125,
        47.899993896484378,
        47.91998291015625,
        47.94000244140625,
        47.959991455078128,
        47.97998046875,
        48.0,
        48.019989013671878,
        48.03997802734375,
        48.05999755859375,
        48.079986572265628,
        48.100006103515628,
        48.1199951171875,
        48.139984130859378,
        48.160003662109378,
        48.17999267578125,
        48.199981689453128,
        48.220001220703128,
        48.239990234375,
        48.259979248046878,
        48.279998779296878,
        48.29998779296875,
        48.319976806640628,
        48.339996337890628,
        48.3599853515625,
        48.3800048828125,
        48.399993896484378,
        48.41998291015625,
        48.44000244140625,
        48.459991455078128,
        48.47998046875,
        48.5,
        48.519989013671878,
        48.53997802734375,
        48.55999755859375,
        48.579986572265628,
        48.600006103515628,
        48.6199951171875,
        48.639984130859378,
        48.660003662109378,
        48.67999267578125,
        48.699981689453128,
        48.720001220703128,
        48.739990234375,
        48.759979248046878,
        48.779998779296878,
        48.79998779296875,
        48.819976806640628,
        48.839996337890628,
        48.8599853515625,
        48.8800048828125,
        48.899993896484378,
        48.91998291015625,
        48.94000244140625,
        48.959991455078128,
        48.97998046875,
        49.0,
        49.019989013671878,
        49.03997802734375,
        49.05999755859375,
        49.079986572265628,
        49.100006103515628,
        49.1199951171875,
        49.139984130859378,
        49.160003662109378,
        49.17999267578125,
        49.199981689453128,
        49.220001220703128,
        49.239990234375,
        49.259979248046878,
        49.279998779296878,
        49.29998779296875,
        49.319976806640628,
        49.339996337890628,
        49.3599853515625,
        49.3800048828125,
        49.399993896484378,
        49.41998291015625,
        49.44000244140625,
        49.459991455078128,
        49.47998046875,
        49.5,
        49.519989013671878,
        49.53997802734375,
        49.55999755859375,
        49.579986572265628,
        49.600006103515628,
        49.6199951171875,
        49.639984130859378,
        49.660003662109378,
        49.67999267578125,
        49.699981689453128,
        49.720001220703128,
        49.739990234375,
        49.759979248046878,
        49.779998779296878,
        49.79998779296875,
        49.819976806640628,
        49.839996337890628,
        49.8599853515625,
        49.8800048828125,
        49.899993896484378,
        49.91998291015625,
        49.94000244140625,
        49.959991455078128,
        49.97998046875,
        50.0,
        50.019989013671878,
        50.03997802734375,
        50.05999755859375,
        50.079986572265628,
        50.100006103515628,
        50.1199951171875,
        50.139984130859378,
        50.160003662109378,
        50.17999267578125,
        50.199981689453128,
        50.220001220703128,
        50.239990234375,
        50.259979248046878,
        50.279998779296878,
        50.29998779296875,
        50.319976806640628,
        50.339996337890628,
        50.3599853515625,
        50.3800048828125,
        50.399993896484378,
        50.41998291015625,
        50.44000244140625,
        50.459991455078128,
        50.47998046875,
        50.5,
        50.519989013671878,
        50.53997802734375,
        50.55999755859375,
        50.579986572265628,
        50.600006103515628,
        50.6199951171875,
        50.639984130859378,
        50.660003662109378,
        50.67999267578125,
        50.699981689453128,
        50.720001220703128,
        50.739990234375,
        50.759979248046878,
        50.779998779296878,
        50.79998779296875,
        50.819976806640628,
        50.839996337890628,
        50.8599853515625,
        50.8800048828125,
        50.899993896484378,
        50.91998291015625,
        50.94000244140625,
        50.959991455078128,
        50.97998046875,
        51.0,
        51.019989013671878,
        51.03997802734375,
        51.05999755859375,
        51.079986572265628,
        51.100006103515628,
        51.1199951171875,
        51.139984130859378,
        51.160003662109378,
        51.17999267578125,
        51.199981689453128,
        51.220001220703128,
        51.239990234375,
        51.259979248046878,
        51.279998779296878,
        51.29998779296875,
        51.319976806640628,
        51.339996337890628,
        51.3599853515625,
        51.3800048828125,
        51.399993896484378,
        51.41998291015625,
        51.44000244140625,
        51.459991455078128,
        51.47998046875,
        51.5,
        51.519989013671878,
        51.53997802734375,
        51.55999755859375,
        51.579986572265628,
        51.600006103515628,
        51.6199951171875,
        51.639984130859378,
        51.660003662109378,
        51.67999267578125,
        51.699981689453128,
        51.720001220703128,
        51.739990234375,
        51.759979248046878,
        51.779998779296878,
        51.79998779296875,
        51.819976806640628,
        51.839996337890628,
        51.8599853515625,
        51.8800048828125,
        51.899993896484378,
        51.91998291015625,
        51.94000244140625,
        51.959991455078128,
        51.97998046875,
        52.0,
        52.019989013671878,
        52.03997802734375,
        52.05999755859375,
        52.079986572265628,
        52.100006103515628,
        52.1199951171875,
        52.139984130859378,
        52.160003662109378,
        52.17999267578125,
        52.199981689453128,
        52.220001220703128,
        52.239990234375,
        52.259979248046878,
        52.279998779296878,
        52.29998779296875,
        52.319976806640628,
        52.339996337890628,
        52.3599853515625,
        52.3800048828125,
        52.399993896484378,
        52.41998291015625,
        52.44000244140625,
        52.459991455078128,
        52.47998046875,
        52.5,
        52.519989013671878,
        52.53997802734375,
        52.55999755859375,
        52.579986572265628,
        52.600006103515628,
        52.6199951171875,
        52.639984130859378,
        52.660003662109378,
        52.67999267578125,
        52.699981689453128,
        52.720001220703128,
        52.739990234375,
        52.759979248046878,
        52.779998779296878,
        52.79998779296875,
        52.819976806640628,
        52.839996337890628,
        52.8599853515625,
        52.8800048828125,
        52.899993896484378,
        52.91998291015625,
        52.94000244140625,
        52.959991455078128,
        52.97998046875,
        53.0,
        53.019989013671878,
        53.03997802734375,
        53.05999755859375,
        53.079986572265628,
        53.100006103515628,
        53.1199951171875,
        53.139984130859378,
        53.160003662109378,
        53.17999267578125,
        53.199981689453128,
        53.220001220703128,
        53.239990234375,
        53.259979248046878,
        53.279998779296878,
        53.29998779296875,
        53.319976806640628,
        53.339996337890628,
        53.3599853515625,
        53.3800048828125,
        53.399993896484378,
        53.41998291015625,
        53.44000244140625,
        53.459991455078128,
        53.47998046875,
        53.5,
        53.519989013671878,
        53.53997802734375,
        53.55999755859375,
        53.579986572265628,
        53.600006103515628,
        53.6199951171875,
        53.639984130859378,
        53.660003662109378,
        53.67999267578125,
        53.699981689453128,
        53.720001220703128,
        53.739990234375,
        53.759979248046878,
        53.779998779296878,
        53.79998779296875,
        53.819976806640628,
        53.839996337890628,
        53.8599853515625,
        53.8800048828125,
        53.899993896484378,
        53.91998291015625,
        53.94000244140625,
        53.959991455078128,
        53.97998046875,
        54.0,
        54.019989013671878,
        54.03997802734375,
        54.05999755859375,
        54.079986572265628,
        54.100006103515628,
        54.1199951171875,
        54.139984130859378,
        54.160003662109378,
        54.17999267578125,
        54.199981689453128,
        54.220001220703128,
        54.239990234375,
        54.259979248046878,
        54.279998779296878,
        54.29998779296875,
        54.319976806640628,
        54.339996337890628,
        54.3599853515625,
        54.3800048828125,
        54.399993896484378,
        54.41998291015625,
        54.44000244140625,
        54.459991455078128,
        54.47998046875,
        54.5,
        54.519989013671878,
        54.53997802734375,
        54.55999755859375,
        54.579986572265628,
        54.600006103515628,
        54.6199951171875,
        54.639984130859378,
        54.660003662109378,
        54.67999267578125,
        54.699981689453128,
        54.720001220703128,
        54.739990234375,
        54.759979248046878,
        54.779998779296878,
        54.79998779296875,
        54.819976806640628,
        54.839996337890628,
        54.8599853515625,
        54.8800048828125,
        54.899993896484378,
        54.91998291015625,
        54.94000244140625,
        54.959991455078128,
        54.97998046875,
        55.0,
        55.019989013671878,
        55.03997802734375,
        55.05999755859375,
        55.079986572265628,
        55.100006103515628,
        55.1199951171875,
        55.139984130859378,
        55.160003662109378,
        55.17999267578125,
        55.199981689453128,
        55.220001220703128,
        55.239990234375,
        55.259979248046878,
        55.279998779296878,
        55.29998779296875,
        55.319976806640628,
        55.339996337890628,
        55.3599853515625,
        55.3800048828125,
        55.399993896484378,
        55.41998291015625,
        55.44000244140625,
        55.459991455078128,
        55.47998046875,
        55.5,
        55.519989013671878,
        55.53997802734375,
        55.55999755859375,
        55.579986572265628,
        55.600006103515628,
        55.6199951171875,
        55.639984130859378,
        55.660003662109378,
        55.67999267578125,
        55.699981689453128,
        55.720001220703128,
        55.739990234375,
        55.759979248046878,
        55.779998779296878,
        55.79998779296875,
        55.819976806640628,
        55.839996337890628,
        55.8599853515625,
        55.8800048828125,
        55.899993896484378,
        55.91998291015625,
        55.94000244140625,
        55.959991455078128,
        55.97998046875,
        56.0,
        56.019989013671878,
        56.03997802734375,
        56.05999755859375,
        56.079986572265628,
        56.100006103515628,
        56.1199951171875,
        56.139984130859378,
        56.160003662109378,
        56.17999267578125,
        56.199981689453128,
        56.220001220703128,
        56.239990234375,
        56.259979248046878,
        56.279998779296878,
        56.29998779296875,
        56.319976806640628,
        56.339996337890628,
        56.3599853515625,
        56.3800048828125,
        56.399993896484378,
        56.41998291015625,
        56.44000244140625,
        56.459991455078128,
        56.47998046875,
        56.5,
        56.519989013671878,
        56.53997802734375,
        56.55999755859375,
        56.579986572265628,
        56.600006103515628,
        56.6199951171875,
        56.639984130859378,
        56.660003662109378,
        56.67999267578125,
        56.699981689453128,
        56.720001220703128,
        56.739990234375,
        56.759979248046878,
        56.779998779296878,
        56.79998779296875,
        56.819976806640628,
        56.839996337890628,
        56.8599853515625,
        56.8800048828125,
        56.899993896484378,
        56.91998291015625,
        56.94000244140625,
        56.959991455078128,
        56.97998046875,
        57.0,
        57.019989013671878,
        57.03997802734375,
        57.05999755859375,
        57.079986572265628,
        57.100006103515628,
        57.1199951171875,
        57.139984130859378,
        57.160003662109378,
        57.17999267578125,
        57.199981689453128,
        57.220001220703128,
        57.239990234375,
        57.259979248046878,
        57.279998779296878,
        57.29998779296875,
        57.319976806640628,
        57.339996337890628,
        57.3599853515625,
        57.3800048828125,
        57.399993896484378,
        57.41998291015625,
        57.44000244140625,
        57.459991455078128,
        57.47998046875,
        57.5,
        57.519989013671878,
        57.53997802734375,
        57.55999755859375,
        57.579986572265628,
        57.600006103515628,
        57.6199951171875,
        57.639984130859378,
        57.660003662109378,
        57.67999267578125,
        57.699981689453128,
        57.720001220703128,
        57.739990234375,
        57.759979248046878,
        57.779998779296878,
        57.79998779296875,
        57.819976806640628,
        57.839996337890628,
        57.8599853515625,
        57.8800048828125,
        57.899993896484378,
        57.91998291015625,
        57.94000244140625,
        57.959991455078128,
        57.97998046875,
        58.0,
        58.019989013671878,
        58.03997802734375,
        58.05999755859375,
        58.079986572265628,
        58.100006103515628,
        58.1199951171875,
        58.139984130859378,
        58.160003662109378,
        58.17999267578125,
        58.199981689453128,
        58.220001220703128,
        58.239990234375,
        58.259979248046878,
        58.279998779296878,
        58.29998779296875,
        58.319976806640628,
        58.339996337890628,
        58.3599853515625,
        58.3800048828125,
        58.399993896484378,
        58.41998291015625,
        58.44000244140625,
        58.459991455078128,
        58.47998046875,
        58.5,
        58.519989013671878,
        58.53997802734375,
        58.55999755859375,
        58.579986572265628,
        58.600006103515628,
        58.6199951171875,
        58.639984130859378,
        58.660003662109378,
        58.67999267578125,
        58.699981689453128,
        58.720001220703128,
        58.739990234375,
        58.759979248046878,
        58.779998779296878,
        58.79998779296875,
        58.819976806640628,
        58.839996337890628,
        58.8599853515625,
        58.8800048828125,
        58.899993896484378,
        58.91998291015625,
        58.94000244140625,
        58.959991455078128,
        58.97998046875,
        59.0,
        59.019989013671878,
        59.03997802734375,
        59.05999755859375,
        59.079986572265628,
        59.100006103515628,
        59.1199951171875,
        59.139984130859378,
        59.160003662109378,
        59.17999267578125,
        59.199981689453128,
        59.220001220703128,
        59.239990234375,
        59.259979248046878,
        59.279998779296878,
        59.29998779296875,
        59.319976806640628,
        59.339996337890628,
        59.3599853515625,
        59.3800048828125,
        59.399993896484378,
        59.41998291015625,
        59.44000244140625,
        59.459991455078128,
        59.47998046875,
        59.5,
        59.519989013671878,
        59.53997802734375,
        59.55999755859375,
        59.579986572265628,
        59.600006103515628,
        59.6199951171875,
        59.639984130859378,
        59.660003662109378,
        59.67999267578125,
        59.699981689453128,
        59.720001220703128,
        59.739990234375,
        59.759979248046878,
        59.779998779296878,
        59.79998779296875,
        59.819976806640628,
        59.839996337890628,
        59.8599853515625,
        59.8800048828125,
        59.899993896484378,
        59.91998291015625,
        59.94000244140625,
        59.959991455078128,
        59.97998046875
    ],
    "rightHandPositions": [
        "(-0.097728, 1.514440, -0.170597)",
        "(-0.280000, 1.408272, -0.059841)",
        "(-0.280000, 1.415528, -0.061036)",
        "(-0.280000, 1.422643, -0.062833)",
        "(-0.280000, 1.429577, -0.065207)",
        "(-0.280000, 1.436260, -0.068113)",
        "(-0.280000, 1.442674, -0.071520)",
        "(-0.280000, 1.448763, -0.075373)",
        "(-0.280000, 1.454513, -0.079627)",
        "(-0.280000, 1.459909, -0.084240)",
        "(-0.280000, 1.464923, -0.089147)",
        "(-0.280000, 1.469558, -0.094302)",
        "(-0.280000, 1.473822, -0.099664)",
        "(-0.280000, 1.477711, -0.105171)",
        "(-0.280000, 1.481244, -0.110785)",
        "(-0.280000, 1.484448, -0.116475)",
        "(-0.280000, 1.487335, -0.122188)",
        "(-0.280000, 1.489945, -0.127914)",
        "(-0.280000, 1.492299, -0.133610)",
        "(-0.280000, 1.494435, -0.139267)",
        "(-0.280000, 1.496388, -0.144885)",
        "(-0.280000, 1.498187, -0.150440)",
        "(-0.280000, 1.499864, -0.155944)",
        "(-0.280000, 1.501453, -0.161413)",
        "(-0.280000, 1.502971, -0.166843)",
        "(-0.280000, 1.504443, -0.172260)",
        "(-0.280000, 1.505884, -0.177695)",
        "(-0.280000, 1.507299, -0.183156)",
        "(-0.280000, 1.508692, -0.188676)",
        "(-0.280000, 1.510057, -0.194292)",
        "(-0.280000, 1.511377, -0.200011)",
        "(-0.280000, 1.512633, -0.205874)",
        "(-0.280000, 1.513793, -0.211883)",
        "(-0.280000, 1.514820, -0.218059)",
        "(-0.280000, 1.515672, -0.224421)",
        "(-0.280000, 1.516296, -0.230946)",
        "(-0.280000, 1.516638, -0.237631)",
        "(-0.280000, 1.516638, -0.244464)",
        "(-0.280000, 1.516251, -0.251395)",
        "(-0.280000, 1.515491, -0.258426)",
        "(-0.280000, 1.514373, -0.265566)",
        "(-0.280000, 1.512903, -0.272791)",
        "(-0.280000, 1.511071, -0.280116)",
        "(-0.280000, 1.508864, -0.287504)",
        "(-0.280000, 1.506258, -0.294947)",
        "(-0.280000, 1.503223, -0.302428)",
        "(-0.280000, 1.499741, -0.309888)",
        "(-0.280000, 1.495782, -0.317295)",
        "(-0.280000, 1.491317, -0.324606)",
        "(-0.280000, 1.486341, -0.331743)",
        "(-0.280000, 1.480774, -0.338542)",
        "(-0.280000, 1.473402, -0.342537)",
        "(-0.280000, 1.465842, -0.346134)",
        "(-0.280000, 1.458104, -0.349331)",
        "(-0.280000, 1.450197, -0.352122)",
        "(-0.280000, 1.442167, -0.354492)",
        "(-0.280000, 1.434012, -0.356441)",
        "(-0.280000, 1.425778, -0.357958)",
        "(-0.280000, 1.417476, -0.359043)",
        "(-0.280000, 1.409117, -0.359692)",
        "(-0.280000, 1.400747, -0.359902)",
        "(-0.280000, 1.392378, -0.359674)",
        "(-0.280000, 1.384019, -0.359007)",
        "(-0.280000, 1.375720, -0.357904)",
        "(-0.280000, 1.367490, -0.356369)",
        "(-0.280000, 1.359339, -0.354403)",
        "(-0.280000, 1.351314, -0.352015)",
        "(-0.280000, 1.343413, -0.349207)",
        "(-0.280000, 1.335682, -0.345993)",
        "(-0.280000, 1.328130, -0.342380)",
        "(-0.280000, 1.320766, -0.338370)",
        "(-0.280000, 1.313633, -0.333986)",
        "(-0.280000, 1.306739, -0.329235)",
        "(-0.280000, 1.300094, -0.324122)",
        "(-0.280000, 1.293735, -0.318676)",
        "(-0.280000, 1.289717, -0.310862)",
        "(-0.280000, 1.286347, -0.302827)",
        "(-0.280000, 1.283521, -0.294753)",
        "(-0.280000, 1.281206, -0.286680)",
        "(-0.280000, 1.279366, -0.278643)",
        "(-0.280000, 1.277973, -0.270703)",
        "(-0.280000, 1.276988, -0.262867)",
        "(-0.280000, 1.276383, -0.255179)",
        "(-0.280000, 1.276130, -0.247645)",
        "(-0.280000, 1.276211, -0.240261)",
        "(-0.280000, 1.276618, -0.233056)",
        "(-0.280000, 1.277352, -0.226022)",
        "(-0.280000, 1.278431, -0.219154)",
        "(-0.280000, 1.279864, -0.212483)",
        "(-0.280000, 1.281603, -0.206019)",
        "(-0.280000, 1.283587, -0.199761)",
        "(-0.280000, 1.285753, -0.193730)",
        "(-0.280000, 1.288059, -0.187898)",
        "(-0.280000, 1.290456, -0.182267)",
        "(-0.280000, 1.292912, -0.176807)",
        "(-0.280000, 1.295408, -0.171485)",
        "(-0.280000, 1.297919, -0.166289)",
        "(-0.280000, 1.300440, -0.161185)",
        "(-0.280000, 1.302975, -0.156136)",
        "(-0.280000, 1.305523, -0.151133)",
        "(-0.280000, 1.308100, -0.146145)",
        "(-0.280000, 1.310729, -0.141148)",
        "(-0.280000, 1.313427, -0.136143)",
        "(-0.280000, 1.316224, -0.131114)",
        "(-0.280000, 1.319154, -0.126053)",
        "(-0.280000, 1.322239, -0.120979)",
        "(-0.280000, 1.325521, -0.115889)",
        "(-0.280000, 1.329019, -0.110815)",
        "(-0.280000, 1.332768, -0.105773)",
        "(-0.280000, 1.336798, -0.100786)",
        "(-0.280000, 1.341118, -0.095904)",
        "(-0.280000, 1.345752, -0.091158)",
        "(-0.280000, 1.350718, -0.086584)",
        "(-0.280000, 1.356006, -0.082244)",
        "(-0.280000, 1.361620, -0.078177)",
        "(-0.280000, 1.367562, -0.074428)",
        "(-0.280000, 1.373798, -0.071057)",
        "(-0.280000, 1.380322, -0.068101)",
        "(-0.280000, 1.387085, -0.065614)",
        "(-0.280000, 1.394061, -0.063633)",
        "(-0.280000, 1.401217, -0.062193)",
        "(-0.280000, 1.408483, -0.061331)",
        "(-0.280000, 1.415817, -0.061068)",
        "(-0.280000, 1.423173, -0.061424)",
        "(-0.280000, 1.430471, -0.062408)",
        "(-0.280000, 1.437660, -0.064022)",
        "(-0.280000, 1.444690, -0.066263)",
        "(-0.280000, 1.451482, -0.069109)",
        "(-0.280000, 1.457988, -0.072538)",
        "(-0.280000, 1.464165, -0.076526)",
        "(-0.280000, 1.469948, -0.081019)",
        "(-0.280000, 1.475313, -0.085984)",
        "(-0.280000, 1.480212, -0.091350)",
        "(-0.280000, 1.484632, -0.097066)",
        "(-0.280000, 1.488565, -0.103079)",
        "(-0.280000, 1.492001, -0.109304)",
        "(-0.280000, 1.494957, -0.115683)",
        "(-0.280000, 1.497464, -0.122161)",
        "(-0.280000, 1.499538, -0.128666)",
        "(-0.280000, 1.501162, -0.135197)",
        "(-0.280000, 1.502310, -0.141749)",
        "(-0.280000, 1.502961, -0.148276)",
        "(-0.280000, 1.503111, -0.154764)",
        "(-0.280000, 1.502762, -0.161154)",
        "(-0.280000, 1.501931, -0.167412)",
        "(-0.280000, 1.500641, -0.173508)",
        "(-0.280000, 1.498930, -0.179383)",
        "(-0.280000, 1.496840, -0.185011)",
        "(-0.280000, 1.494417, -0.190373)",
        "(-0.280000, 1.491723, -0.195432)",
        "(-0.280000, 1.488811, -0.200181)",
        "(-0.280000, 1.485736, -0.204625)",
        "(-0.280000, 1.482565, -0.208753)",
        "(-0.280000, 1.479351, -0.212588)",
        "(-0.280000, 1.476140, -0.216154)",
        "(-0.280000, 1.472988, -0.219472)",
        "(-0.280000, 1.469927, -0.222586)",
        "(-0.280000, 1.466997, -0.225527)",
        "(-0.280000, 1.464218, -0.228343)",
        "(-0.280000, 1.461599, -0.231086)",
        "(-0.280000, 1.459154, -0.233792)",
        "(-0.280000, 1.456874, -0.236512)",
        "(-0.280000, 1.454742, -0.239293)",
        "(-0.280000, 1.452743, -0.242164)",
        "(-0.280000, 1.450843, -0.245162)",
        "(-0.280000, 1.449004, -0.248317)",
        "(-0.280000, 1.447188, -0.251640)",
        "(-0.280000, 1.445345, -0.255148)",
        "(-0.280000, 1.443432, -0.258832)",
        "(-0.280000, 1.441398, -0.262688)",
        "(-0.280000, 1.439190, -0.266704)",
        "(-0.280000, 1.436770, -0.270840)",
        "(-0.280000, 1.434093, -0.275067)",
        "(-0.280000, 1.431117, -0.279347)",
        "(-0.280000, 1.427822, -0.283620)",
        "(-0.280000, 1.424181, -0.287836)",
        "(-0.280000, 1.420173, -0.291945)",
        "(-0.280000, 1.415807, -0.295875)",
        "(-0.280000, 1.411078, -0.299575)",
        "(-0.280000, 1.405993, -0.302994)",
        "(-0.280000, 1.400585, -0.306069)",
        "(-0.280000, 1.394865, -0.308765)",
        "(-0.280000, 1.388883, -0.311036)",
        "(-0.280000, 1.382665, -0.312861)",
        "(-0.280000, 1.376239, -0.314224)",
        "(-0.280000, 1.369658, -0.315118)",
        "(-0.280000, 1.362942, -0.315554)",
        "(-0.280000, 1.356104, -0.315553)",
        "(-0.280000, 1.349174, -0.315147)",
        "(-0.280000, 1.342145, -0.314369)",
        "(-0.280000, 1.335008, -0.313232)",
        "(-0.280000, 1.327786, -0.311744)",
        "(-0.280000, 1.320467, -0.309892)",
        "(-0.280000, 1.313084, -0.307666)",
        "(-0.280000, 1.305648, -0.305040)",
        "(-0.280000, 1.298175, -0.301986)",
        "(-0.280000, 1.290724, -0.298484)",
        "(-0.280000, 1.283328, -0.294506)",
        "(-0.280000, 1.276028, -0.290021)",
        "(-0.280000, 1.268905, -0.285027)",
        "(-0.280000, 1.262120, -0.279443)",
        "(-0.280000, 1.258145, -0.272060)",
        "(-0.280000, 1.254567, -0.264490)",
        "(-0.280000, 1.251391, -0.256744)",
        "(-0.280000, 1.248620, -0.248830)",
        "(-0.280000, 1.246271, -0.240794)",
        "(-0.280000, 1.244343, -0.232634)",
        "(-0.280000, 1.242848, -0.224396)",
        "(-0.280000, 1.241785, -0.216091)",
        "(-0.280000, 1.241158, -0.207730)",
        "(-0.280000, 1.240970, -0.199360)",
        "(-0.280000, 1.241220, -0.190991)",
        "(-0.280000, 1.241909, -0.182635)",
        "(-0.280000, 1.243033, -0.174338)",
        "(-0.280000, 1.244589, -0.166112)",
        "(-0.280000, 1.246577, -0.157966)",
        "(-0.280000, 1.248986, -0.149947)",
        "(-0.280000, 1.251815, -0.142054)",
        "(-0.280000, 1.255048, -0.134332)",
        "(-0.280000, 1.258682, -0.126789)",
        "(-0.280000, 1.262711, -0.119435)",
        "(-0.280000, 1.267113, -0.112314)",
        "(-0.280000, 1.271882, -0.105433)",
        "(-0.280000, 1.277013, -0.098800)",
        "(-0.280000, 1.282475, -0.092456)",
        "(-0.280000, 1.290300, -0.088459)",
        "(-0.280000, 1.298343, -0.085109)",
        "(-0.280000, 1.306425, -0.082305)",
        "(-0.280000, 1.314504, -0.080011)",
        "(-0.280000, 1.322546, -0.078192)",
        "(-0.280000, 1.330490, -0.076819)",
        "(-0.280000, 1.338329, -0.075855)",
        "(-0.280000, 1.346017, -0.075270)",
        "(-0.280000, 1.353553, -0.075037)",
        "(-0.280000, 1.360936, -0.075138)",
        "(-0.280000, 1.368140, -0.075563)",
        "(-0.280000, 1.375172, -0.076315)",
        "(-0.280000, 1.382037, -0.077413)",
        "(-0.280000, 1.388706, -0.078881)",
        "(-0.280000, 1.395171, -0.080751)",
        "(-0.280000, 1.401415, -0.083044)",
        "(-0.280000, 1.407388, -0.085754)",
        "(-0.280000, 1.413076, -0.088879)",
        "(-0.280000, 1.418429, -0.092385)",
        "(-0.280000, 1.423427, -0.096243)",
        "(-0.280000, 1.428053, -0.100416)",
        "(-0.280000, 1.432278, -0.104842)",
        "(-0.280000, 1.436100, -0.109473)",
        "(-0.280000, 1.439524, -0.114258)",
        "(-0.280000, 1.442548, -0.119126)",
        "(-0.280000, 1.445197, -0.124027)",
        "(-0.280000, 1.447499, -0.128916)",
        "(-0.280000, 1.449481, -0.133729)",
        "(-0.280000, 1.451186, -0.138433)",
        "(-0.280000, 1.452662, -0.143000)",
        "(-0.280000, 1.453951, -0.147391)",
        "(-0.280000, 1.455110, -0.151601)",
        "(-0.280000, 1.456185, -0.155610)",
        "(-0.280000, 1.457228, -0.159428)",
        "(-0.280000, 1.458287, -0.163068)",
        "(-0.280000, 1.459403, -0.166541)",
        "(-0.280000, 1.460613, -0.169878)",
        "(-0.280000, 1.461949, -0.173117)",
        "(-0.280000, 1.463430, -0.176286)",
        "(-0.280000, 1.465071, -0.179433)",
        "(-0.280000, 1.466878, -0.182607)",
        "(-0.280000, 1.468842, -0.185844)",
        "(-0.280000, 1.470953, -0.189198)",
        "(-0.280000, 1.473181, -0.192701)",
        "(-0.280000, 1.475497, -0.196394)",
        "(-0.280000, 1.477864, -0.200318)",
        "(-0.280000, 1.480229, -0.204486)",
        "(-0.280000, 1.482543, -0.208922)",
        "(-0.280000, 1.484754, -0.213644)",
        "(-0.280000, 1.486797, -0.218637)",
        "(-0.280000, 1.488619, -0.223902)",
        "(-0.280000, 1.490164, -0.229429)",
        "(-0.280000, 1.491375, -0.235178)",
        "(-0.280000, 1.492204, -0.241125)",
        "(-0.280000, 1.492611, -0.247239)",
        "(-0.280000, 1.492559, -0.253460)",
        "(-0.280000, 1.492023, -0.259760)",
        "(-0.280000, 1.490989, -0.266075)",
        "(-0.280000, 1.489449, -0.272369)",
        "(-0.280000, 1.487406, -0.278613)",
        "(-0.280000, 1.484879, -0.284755)",
        "(-0.280000, 1.481888, -0.290783)",
        "(-0.280000, 1.478457, -0.296699)",
        "(-0.280000, 1.474631, -0.302491)",
        "(-0.280000, 1.470432, -0.308182)",
        "(-0.280000, 1.465869, -0.313786)",
        "(-0.280000, 1.460960, -0.319287)",
        "(-0.280000, 1.455687, -0.324691)",
        "(-0.280000, 1.450059, -0.329962)",
        "(-0.280000, 1.444058, -0.335079)",
        "(-0.280000, 1.437668, -0.340012)",
        "(-0.280000, 1.430902, -0.344703)",
        "(-0.280000, 1.423751, -0.349106)",
        "(-0.280000, 1.416210, -0.353172)",
        "(-0.280000, 1.408316, -0.356830)",
        "(-0.280000, 1.400082, -0.359900)",
        "(-0.280000, 1.391701, -0.359636)",
        "(-0.280000, 1.383358, -0.358935)",
        "(-0.280000, 1.375064, -0.357798)",
        "(-0.280000, 1.366827, -0.356226)",
        "(-0.280000, 1.358697, -0.354229)",
        "(-0.280000, 1.350670, -0.351804)",
        "(-0.280000, 1.342793, -0.348967)",
        "(-0.280000, 1.335076, -0.345721)",
        "(-0.280000, 1.327527, -0.342070)",
        "(-0.280000, 1.320192, -0.338035)",
        "(-0.280000, 1.313077, -0.333622)",
        "(-0.280000, 1.306193, -0.328835)",
        "(-0.280000, 1.299579, -0.323702)",
        "(-0.280000, 1.293242, -0.318230)",
        "(-0.280000, 1.287192, -0.312425)",
        "(-0.280000, 1.281462, -0.306320)",
        "(-0.280000, 1.276052, -0.299913)",
        "(-0.280000, 1.270993, -0.293243)",
        "(-0.280000, 1.266289, -0.286317)",
        "(-0.280000, 1.261948, -0.279143)",
        "(-0.280000, 1.257995, -0.271763)",
        "(-0.280000, 1.254433, -0.264186)",
        "(-0.280000, 1.251269, -0.256421)",
        "(-0.280000, 1.248519, -0.248513)",
        "(-0.280000, 1.248985, -0.239740)",
        "(-0.280000, 1.250121, -0.231101)",
        "(-0.280000, 1.251748, -0.222702)",
        "(-0.280000, 1.253815, -0.214562)",
        "(-0.280000, 1.256275, -0.206693)",
        "(-0.280000, 1.259071, -0.199132)",
        "(-0.280000, 1.262168, -0.191866)",
        "(-0.280000, 1.265517, -0.184921)",
        "(-0.280000, 1.269095, -0.178285)",
        "(-0.280000, 1.272885, -0.171947)",
        "(-0.280000, 1.276866, -0.165928)",
        "(-0.280000, 1.281043, -0.160222)",
        "(-0.280000, 1.285436, -0.154833)",
        "(-0.280000, 1.290034, -0.149793)",
        "(-0.280000, 1.294793, -0.145084)",
        "(-0.280000, 1.299659, -0.140678)",
        "(-0.280000, 1.304569, -0.136559)",
        "(-0.280000, 1.309499, -0.132683)",
        "(-0.280000, 1.314406, -0.129026)",
        "(-0.280000, 1.319278, -0.125547)",
        "(-0.280000, 1.324116, -0.122207)",
        "(-0.280000, 1.328902, -0.118984)",
        "(-0.280000, 1.333652, -0.115844)",
        "(-0.280000, 1.338385, -0.112760)",
        "(-0.280000, 1.343106, -0.109722)",
        "(-0.280000, 1.347844, -0.106712)",
        "(-0.280000, 1.352633, -0.103719)",
        "(-0.280000, 1.357485, -0.100755)",
        "(-0.280000, 1.362434, -0.097820)",
        "(-0.280000, 1.367515, -0.094924)",
        "(-0.280000, 1.372737, -0.092095)",
        "(-0.280000, 1.378136, -0.089351)",
        "(-0.280000, 1.383714, -0.086731)",
        "(-0.280000, 1.389492, -0.084264)",
        "(-0.280000, 1.395485, -0.081986)",
        "(-0.280000, 1.401677, -0.079945)",
        "(-0.280000, 1.408071, -0.078180)",
        "(-0.280000, 1.414665, -0.076731)",
        "(-0.280000, 1.421419, -0.075645)",
        "(-0.280000, 1.428318, -0.074960)",
        "(-0.280000, 1.435339, -0.074715)",
        "(-0.280000, 1.442424, -0.074944)",
        "(-0.280000, 1.449549, -0.075678)",
        "(-0.280000, 1.456645, -0.076937)",
        "(-0.280000, 1.463668, -0.078739)",
        "(-0.280000, 1.470575, -0.081101)",
        "(-0.280000, 1.477286, -0.084016)",
        "(-0.280000, 1.483754, -0.087484)",
        "(-0.280000, 1.489929, -0.091497)",
        "(-0.280000, 1.495737, -0.096023)",
        "(-0.280000, 1.501134, -0.101039)",
        "(-0.280000, 1.506079, -0.106517)",
        "(-0.280000, 1.510512, -0.112396)",
        "(-0.280000, 1.514404, -0.118637)",
        "(-0.280000, 1.517731, -0.125194)",
        "(-0.280000, 1.520463, -0.131988)",
        "(-0.280000, 1.522597, -0.138979)",
        "(-0.280000, 1.524125, -0.146083)",
        "(-0.280000, 1.525063, -0.153248)",
        "(-0.280000, 1.525432, -0.160423)",
        "(-0.280000, 1.525265, -0.167531)",
        "(-0.280000, 1.524605, -0.174531)",
        "(-0.280000, 1.523507, -0.181390)",
        "(-0.280000, 1.522030, -0.188053)",
        "(-0.280000, 1.520200, -0.194511)",
        "(-0.280000, 1.518037, -0.200754)",
        "(-0.280000, 1.515575, -0.206747)",
        "(-0.280000, 1.512838, -0.212497)",
        "(-0.280000, 1.509865, -0.217978)",
        "(-0.280000, 1.506686, -0.223195)",
        "(-0.280000, 1.503332, -0.228157)",
        "(-0.280000, 1.499844, -0.232855)",
        "(-0.280000, 1.496250, -0.237305)",
        "(-0.280000, 1.492572, -0.241529)",
        "(-0.280000, 1.488848, -0.245530)",
        "(-0.280000, 1.485092, -0.249334)",
        "(-0.280000, 1.481317, -0.252971)",
        "(-0.280000, 1.477545, -0.256451)",
        "(-0.280000, 1.473780, -0.259804)",
        "(-0.280000, 1.470016, -0.263059)",
        "(-0.280000, 1.466263, -0.266227)",
        "(-0.280000, 1.462502, -0.269337)",
        "(-0.280000, 1.458734, -0.272397)",
        "(-0.280000, 1.454937, -0.275425)",
        "(-0.280000, 1.451087, -0.278432)",
        "(-0.280000, 1.447176, -0.281416)",
        "(-0.280000, 1.443177, -0.284377)",
        "(-0.280000, 1.439061, -0.287315)",
        "(-0.280000, 1.434819, -0.290207)",
        "(-0.280000, 1.430425, -0.293042)",
        "(-0.280000, 1.425855, -0.295801)",
        "(-0.280000, 1.421108, -0.298448)",
        "(-0.280000, 1.416158, -0.300960)",
        "(-0.280000, 1.411016, -0.303295)",
        "(-0.280000, 1.405673, -0.305420)",
        "(-0.280000, 1.400126, -0.307300)",
        "(-0.280000, 1.394404, -0.308889)",
        "(-0.280000, 1.388515, -0.310152)",
        "(-0.280000, 1.382474, -0.311054)",
        "(-0.280000, 1.376329, -0.311558)",
        "(-0.280000, 1.370104, -0.311637)",
        "(-0.280000, 1.363829, -0.311263)",
        "(-0.280000, 1.357564, -0.310420)",
        "(-0.280000, 1.351346, -0.309095)",
        "(-0.280000, 1.345210, -0.307281)",
        "(-0.280000, 1.339220, -0.304985)",
        "(-0.280000, 1.333401, -0.302213)",
        "(-0.280000, 1.327810, -0.298991)",
        "(-0.280000, 1.322470, -0.295343)",
        "(-0.280000, 1.317400, -0.291297)",
        "(-0.280000, 1.312631, -0.286904)",
        "(-0.280000, 1.308159, -0.282203)",
        "(-0.280000, 1.303969, -0.277235)",
        "(-0.280000, 1.300058, -0.272056)",
        "(-0.280000, 1.296423, -0.266680)",
        "(-0.280000, 1.293070, -0.261112)",
        "(-0.280000, 1.290017, -0.255385)",
        "(-0.280000, 1.287265, -0.249497)",
        "(-0.280000, 1.284828, -0.243482)",
        "(-0.280000, 1.282709, -0.237348)",
        "(-0.280000, 1.280912, -0.231102)",
        "(-0.280000, 1.279446, -0.224780)",
        "(-0.280000, 1.278314, -0.218390)",
        "(-0.280000, 1.277516, -0.211939)",
        "(-0.280000, 1.277058, -0.205466)",
        "(-0.280000, 1.276939, -0.198977)",
        "(-0.280000, 1.277160, -0.192482)",
        "(-0.280000, 1.277720, -0.186016)",
        "(-0.280000, 1.278618, -0.179589)",
        "(-0.280000, 1.279853, -0.173208)",
        "(-0.280000, 1.281419, -0.166910)",
        "(-0.280000, 1.283314, -0.160693)",
        "(-0.280000, 1.285530, -0.154593)",
        "(-0.280000, 1.288061, -0.148617)",
        "(-0.280000, 1.290906, -0.142773)",
        "(-0.280000, 1.294049, -0.137095)",
        "(-0.280000, 1.297484, -0.131589)",
        "(-0.280000, 1.301209, -0.126263)",
        "(-0.280000, 1.305201, -0.121147)",
        "(-0.280000, 1.309455, -0.116246)",
        "(-0.280000, 1.313968, -0.111568)",
        "(-0.280000, 1.318711, -0.107139)",
        "(-0.280000, 1.323688, -0.102959)",
        "(-0.280000, 1.328869, -0.099050)",
        "(-0.280000, 1.334247, -0.095419)",
        "(-0.280000, 1.339817, -0.092068)",
        "(-0.280000, 1.345545, -0.089019)",
        "(-0.280000, 1.351426, -0.086273)",
        "(-0.280000, 1.357451, -0.083836)",
        "(-0.280000, 1.363586, -0.081721)",
        "(-0.280000, 1.369824, -0.079929)",
        "(-0.280000, 1.376156, -0.078464)",
        "(-0.280000, 1.382547, -0.077335)",
        "(-0.280000, 1.388988, -0.076542)",
        "(-0.280000, 1.395471, -0.076086)",
        "(-0.280000, 1.401960, -0.075971)",
        "(-0.280000, 1.408456, -0.076196)",
        "(-0.280000, 1.414921, -0.076759)",
        "(-0.280000, 1.421348, -0.077661)",
        "(-0.280000, 1.427728, -0.078899)",
        "(-0.280000, 1.434025, -0.080468)",
        "(-0.280000, 1.440232, -0.082364)",
        "(-0.280000, 1.446340, -0.084586)",
        "(-0.280000, 1.452314, -0.087120)",
        "(-0.280000, 1.458148, -0.089964)",
        "(-0.280000, 1.463833, -0.093114)",
        "(-0.280000, 1.469337, -0.096552)",
        "(-0.280000, 1.474661, -0.100280)",
        "(-0.280000, 1.479776, -0.104275)",
        "(-0.280000, 1.484674, -0.108532)",
        "(-0.280000, 1.489349, -0.113047)",
        "(-0.280000, 1.493776, -0.117793)",
        "(-0.280000, 1.497947, -0.122764)",
        "(-0.280000, 1.501859, -0.127955)",
        "(-0.280000, 1.505488, -0.133335)",
        "(-0.280000, 1.508830, -0.138898)",
        "(-0.280000, 1.511881, -0.144637)",
        "(-0.280000, 1.514624, -0.150519)",
        "(-0.280000, 1.517054, -0.156536)",
        "(-0.280000, 1.519170, -0.162681)",
        "(-0.280000, 1.520958, -0.168920)",
        "(-0.280000, 1.522419, -0.175253)",
        "(-0.280000, 1.523545, -0.181644)",
        "(-0.280000, 1.524335, -0.188086)",
        "(-0.280000, 1.524787, -0.194570)",
        "(-0.280000, 1.524899, -0.201058)",
        "(-0.280000, 1.524672, -0.207544)",
        "(-0.280000, 1.524104, -0.214019)",
        "(-0.280000, 1.523199, -0.220445)",
        "(-0.280000, 1.521959, -0.226815)",
        "(-0.280000, 1.520385, -0.233121)",
        "(-0.280000, 1.518485, -0.239327)",
        "(-0.280000, 1.516261, -0.245434)",
        "(-0.280000, 1.513723, -0.251407)",
        "(-0.280000, 1.510876, -0.257238)",
        "(-0.280000, 1.507722, -0.262922)",
        "(-0.280000, 1.504281, -0.268424)",
        "(-0.280000, 1.500557, -0.273739)",
        "(-0.280000, 1.496553, -0.278859)",
        "(-0.280000, 1.492293, -0.283755)",
        "(-0.280000, 1.487783, -0.288421)",
        "(-0.280000, 1.483028, -0.292851)",
        "(-0.280000, 1.478054, -0.297020)",
        "(-0.280000, 1.472869, -0.300923)",
        "(-0.280000, 1.467479, -0.304555)",
        "(-0.280000, 1.461915, -0.307895)",
        "(-0.280000, 1.456174, -0.310943)",
        "(-0.280000, 1.450291, -0.313682)",
        "(-0.280000, 1.444272, -0.316109)",
        "(-0.280000, 1.438125, -0.318222)",
        "(-0.280000, 1.431886, -0.320006)",
        "(-0.280000, 1.425562, -0.321462)",
        "(-0.280000, 1.419160, -0.322587)",
        "(-0.280000, 1.412719, -0.323382)",
        "(-0.280000, 1.406247, -0.323887)",
        "(-0.280000, 1.399743, -0.324142)",
        "(-0.280000, 1.393230, -0.324175)",
        "(-0.280000, 1.386685, -0.324005)",
        "(-0.280000, 1.380120, -0.323643)",
        "(-0.280000, 1.373519, -0.323092)",
        "(-0.280000, 1.366865, -0.322345)",
        "(-0.280000, 1.360174, -0.321390)",
        "(-0.280000, 1.353433, -0.320210)",
        "(-0.280000, 1.346638, -0.318780)",
        "(-0.280000, 1.339815, -0.317078)",
        "(-0.280000, 1.332970, -0.315077)",
        "(-0.280000, 1.326111, -0.312743)",
        "(-0.280000, 1.319285, -0.310060)",
        "(-0.280000, 1.312512, -0.306998)",
        "(-0.280000, 1.305817, -0.303532)",
        "(-0.280000, 1.299262, -0.299655)",
        "(-0.280000, 1.292871, -0.295344)",
        "(-0.280000, 1.286708, -0.290607)",
        "(-0.280000, 1.280813, -0.285437)",
        "(-0.280000, 1.275227, -0.279834)",
        "(-0.280000, 1.270015, -0.273827)",
        "(-0.280000, 1.265216, -0.267430)",
        "(-0.280000, 1.260868, -0.260658)",
        "(-0.280000, 1.257026, -0.253566)",
        "(-0.280000, 1.253721, -0.246182)",
        "(-0.280000, 1.250982, -0.238539)",
        "(-0.280000, 1.248841, -0.230706)",
        "(-0.280000, 1.247315, -0.222713)",
        "(-0.280000, 1.246420, -0.214636)",
        "(-0.280000, 1.246160, -0.206520)",
        "(-0.280000, 1.246536, -0.198406)",
        "(-0.280000, 1.247540, -0.190374)",
        "(-0.280000, 1.249156, -0.182466)",
        "(-0.280000, 1.251369, -0.174720)",
        "(-0.280000, 1.254145, -0.167209)",
        "(-0.280000, 1.257456, -0.159963)",
        "(-0.280000, 1.261271, -0.153011)",
        "(-0.280000, 1.265538, -0.146409)",
        "(-0.280000, 1.270222, -0.140175)",
        "(-0.280000, 1.275285, -0.134322)",
        "(-0.280000, 1.280666, -0.128887)",
        "(-0.280000, 1.286337, -0.123866)",
        "(-0.280000, 1.292235, -0.119282)",
        "(-0.280000, 1.298328, -0.115129)",
        "(-0.280000, 1.304583, -0.111404)",
        "(-0.280000, 1.310944, -0.108113)",
        "(-0.280000, 1.317387, -0.105248)",
        "(-0.280000, 1.323890, -0.102798)",
        "(-0.280000, 1.330411, -0.100775)",
        "(-0.280000, 1.336955, -0.099203)",
        "(-0.280000, 1.343516, -0.098106)",
        "(-0.280000, 1.350048, -0.097506)",
        "(-0.280000, 1.356537, -0.097408)",
        "(-0.280000, 1.362923, -0.097807)",
        "(-0.280000, 1.369175, -0.098687)",
        "(-0.280000, 1.375260, -0.100025)",
        "(-0.280000, 1.381122, -0.101782)",
        "(-0.280000, 1.386734, -0.103916)",
        "(-0.280000, 1.392076, -0.106381)",
        "(-0.280000, 1.397113, -0.109115)",
        "(-0.280000, 1.401840, -0.112064)",
        "(-0.280000, 1.406259, -0.115174)",
        "(-0.280000, 1.410363, -0.118377)",
        "(-0.280000, 1.414172, -0.121621)",
        "(-0.280000, 1.417713, -0.124861)",
        "(-0.280000, 1.421006, -0.128038)",
        "(-0.280000, 1.424096, -0.131124)",
        "(-0.280000, 1.427013, -0.134076)",
        "(-0.280000, 1.429808, -0.136878)",
        "(-0.280000, 1.432530, -0.139518)",
        "(-0.280000, 1.435217, -0.141984)",
        "(-0.280000, 1.437919, -0.144285)",
        "(-0.280000, 1.440683, -0.146439)",
        "(-0.280000, 1.443538, -0.148461)",
        "(-0.280000, 1.446521, -0.150384)",
        "(-0.280000, 1.449662, -0.152248)",
        "(-0.280000, 1.452970, -0.154090)",
        "(-0.280000, 1.456464, -0.155960)",
        "(-0.280000, 1.460133, -0.157902)",
        "(-0.280000, 1.463973, -0.159967)",
        "(-0.280000, 1.467971, -0.162206)",
        "(-0.280000, 1.472088, -0.164658)",
        "(-0.280000, 1.476293, -0.167369)",
        "(-0.280000, 1.480551, -0.170378)",
        "(-0.280000, 1.484797, -0.173706)",
        "(-0.280000, 1.488984, -0.177381)",
        "(-0.280000, 1.493062, -0.181420)",
        "(-0.280000, 1.496958, -0.185818)",
        "(-0.280000, 1.500620, -0.190575)",
        "(-0.280000, 1.503999, -0.195687)",
        "(-0.280000, 1.507031, -0.201119)",
        "(-0.280000, 1.509682, -0.206860)",
        "(-0.280000, 1.511907, -0.212860)",
        "(-0.280000, 1.513683, -0.219091)",
        "(-0.280000, 1.514996, -0.225528)",
        "(-0.280000, 1.515838, -0.232116)",
        "(-0.280000, 1.516221, -0.238835)",
        "(-0.280000, 1.516166, -0.245673)",
        "(-0.280000, 1.515698, -0.252596)",
        "(-0.280000, 1.514814, -0.259591)",
        "(-0.280000, 1.513497, -0.266642)",
        "(-0.280000, 1.511738, -0.273695)",
        "(-0.280000, 1.509517, -0.280737)",
        "(-0.280000, 1.506829, -0.287708)",
        "(-0.280000, 1.503663, -0.294576)",
        "(-0.280000, 1.500007, -0.301307)",
        "(-0.280000, 1.495870, -0.307833)",
        "(-0.280000, 1.491253, -0.314117)",
        "(-0.280000, 1.486156, -0.320117)",
        "(-0.280000, 1.480609, -0.325767)",
        "(-0.280000, 1.474627, -0.331028)",
        "(-0.280000, 1.468227, -0.335861)",
        "(-0.280000, 1.461460, -0.340208)",
        "(-0.280000, 1.454355, -0.344039)",
        "(-0.280000, 1.446944, -0.347322)",
        "(-0.280000, 1.439295, -0.350020)",
        "(-0.280000, 1.431437, -0.352117)",
        "(-0.280000, 1.423445, -0.353591)",
        "(-0.280000, 1.415364, -0.354434)",
        "(-0.280000, 1.407235, -0.354646)",
        "(-0.280000, 1.399138, -0.354229)",
        "(-0.280000, 1.391114, -0.353196)",
        "(-0.280000, 1.383203, -0.351562)",
        "(-0.280000, 1.375477, -0.349357)",
        "(-0.280000, 1.367967, -0.346608)",
        "(-0.280000, 1.360700, -0.343347)",
        "(-0.280000, 1.353734, -0.339621)",
        "(-0.280000, 1.347073, -0.335462)",
        "(-0.280000, 1.340759, -0.330929)",
        "(-0.280000, 1.334796, -0.326060)",
        "(-0.280000, 1.329184, -0.320895)",
        "(-0.280000, 1.323941, -0.315493)",
        "(-0.280000, 1.319055, -0.309892)",
        "(-0.280000, 1.314509, -0.304122)",
        "(-0.280000, 1.310302, -0.298237)",
        "(-0.280000, 1.306410, -0.292260)",
        "(-0.280000, 1.302806, -0.286210)",
        "(-0.280000, 1.299481, -0.280125)",
        "(-0.280000, 1.296406, -0.274012)",
        "(-0.280000, 1.293557, -0.267871)",
        "(-0.280000, 1.290925, -0.261726)",
        "(-0.280000, 1.288489, -0.255555)",
        "(-0.280000, 1.286249, -0.249374)",
        "(-0.280000, 1.284200, -0.243165)",
        "(-0.280000, 1.282349, -0.236910)",
        "(-0.280000, 1.280719, -0.230619)",
        "(-0.280000, 1.279336, -0.224277)",
        "(-0.280000, 1.278237, -0.217870)",
        "(-0.280000, 1.277467, -0.211427)",
        "(-0.280000, 1.277036, -0.204951)",
        "(-0.280000, 1.276944, -0.198452)",
        "(-0.280000, 1.277192, -0.191967)",
        "(-0.280000, 1.277781, -0.185494)",
        "(-0.280000, 1.278706, -0.179071)",
        "(-0.280000, 1.279966, -0.172705)",
        "(-0.280000, 1.281560, -0.166404)",
        "(-0.280000, 1.283478, -0.160204)",
        "(-0.280000, 1.285719, -0.154114)",
        "(-0.280000, 1.288280, -0.148140)",
        "(-0.280000, 1.291145, -0.142317)",
        "(-0.280000, 1.294311, -0.136652)",
        "(-0.280000, 1.297775, -0.131152)",
        "(-0.280000, 1.301516, -0.125849)",
        "(-0.280000, 1.305529, -0.120749)",
        "(-0.280000, 1.309811, -0.115859)",
        "(-0.280000, 1.314336, -0.111207)",
        "(-0.280000, 1.319105, -0.106792)",
        "(-0.280000, 1.324092, -0.102639)",
        "(-0.280000, 1.329289, -0.098752)",
        "(-0.280000, 1.334691, -0.095137)",
        "(-0.280000, 1.340266, -0.091815)",
        "(-0.280000, 1.346007, -0.088790)",
        "(-0.280000, 1.351908, -0.086065)",
        "(-0.280000, 1.357934, -0.083656)",
        "(-0.280000, 1.364078, -0.081566)",
        "(-0.280000, 1.370332, -0.079798)",
        "(-0.280000, 1.376661, -0.078363)",
        "(-0.280000, 1.383066, -0.077258)",
        "(-0.280000, 1.389511, -0.076492)",
        "(-0.280000, 1.395986, -0.076064)",
        "(-0.280000, 1.402485, -0.075976)",
        "(-0.280000, 1.408970, -0.076228)",
        "(-0.280000, 1.415433, -0.076819)",
        "(-0.280000, 1.421865, -0.077748)",
        "(-0.280000, 1.428231, -0.079012)",
        "(-0.280000, 1.434522, -0.080606)",
        "(-0.280000, 1.440730, -0.082531)",
        "(-0.280000, 1.446819, -0.084775)",
        "(-0.280000, 1.452783, -0.087335)",
        "(-0.280000, 1.458613, -0.090207)",
        "(-0.280000, 1.464276, -0.093376)",
        "(-0.280000, 1.469774, -0.096843)",
        "(-0.280000, 1.475075, -0.100587)",
        "(-0.280000, 1.480173, -0.104603)",
        "(-0.280000, 1.485060, -0.108888)",
        "(-0.280000, 1.489710, -0.113415)",
        "(-0.280000, 1.494116, -0.118179)",
        "(-0.280000, 1.498273, -0.123176)",
        "(-0.280000, 1.502164, -0.128370)",
        "(-0.280000, 1.505820, -0.133735)",
        "(-0.280000, 1.509273, -0.139252)",
        "(-0.280000, 1.512538, -0.144887)",
        "(-0.280000, 1.515644, -0.150652)",
        "(-0.280000, 1.518592, -0.156528)",
        "(-0.280000, 1.521395, -0.162530)",
        "(-0.280000, 1.524053, -0.168676)",
        "(-0.280000, 1.526550, -0.174957)",
        "(-0.280000, 1.528876, -0.181392)",
        "(-0.280000, 1.531012, -0.188000)",
        "(-0.280000, 1.532926, -0.194766)",
        "(-0.280000, 1.534590, -0.201700)",
        "(-0.280000, 1.535975, -0.208812)",
        "(-0.280000, 1.537038, -0.216069)",
        "(-0.280000, 1.537747, -0.223468)",
        "(-0.280000, 1.538067, -0.231000)",
        "(-0.280000, 1.537960, -0.238615)",
        "(-0.280000, 1.537396, -0.246304)",
        "(-0.280000, 1.536348, -0.254006)",
        "(-0.280000, 1.534791, -0.261691)",
        "(-0.280000, 1.532705, -0.269323)",
        "(-0.280000, 1.530083, -0.276831)",
        "(-0.280000, 1.526917, -0.284175)",
        "(-0.280000, 1.523201, -0.291313)",
        "(-0.280000, 1.518956, -0.298171)",
        "(-0.280000, 1.514191, -0.304708)",
        "(-0.280000, 1.508920, -0.310885)",
        "(-0.280000, 1.503187, -0.316634)",
        "(-0.280000, 1.497009, -0.321932)",
        "(-0.280000, 1.490445, -0.326722)",
        "(-0.280000, 1.483531, -0.330981)",
        "(-0.280000, 1.476303, -0.334687)",
        "(-0.280000, 1.468835, -0.337808)",
        "(-0.280000, 1.461169, -0.340335)",
        "(-0.280000, 1.453348, -0.342264)",
        "(-0.280000, 1.445450, -0.343588)",
        "(-0.280000, 1.437517, -0.344317)",
        "(-0.280000, 1.429589, -0.344461)",
        "(-0.280000, 1.421739, -0.344039)",
        "(-0.280000, 1.414001, -0.343073)",
        "(-0.280000, 1.406407, -0.341588)",
        "(-0.280000, 1.399016, -0.339620)",
        "(-0.280000, 1.391841, -0.337194)",
        "(-0.280000, 1.384931, -0.334354)",
        "(-0.280000, 1.378300, -0.331131)",
        "(-0.280000, 1.371958, -0.327555)",
        "(-0.280000, 1.365942, -0.323670)",
        "(-0.280000, 1.360253, -0.319503)",
        "(-0.280000, 1.354896, -0.315077)",
        "(-0.280000, 1.349896, -0.310431)",
        "(-0.280000, 1.345252, -0.305585)",
        "(-0.280000, 1.340962, -0.300561)",
        "(-0.280000, 1.337039, -0.295404)",
        "(-0.280000, 1.333465, -0.290133)",
        "(-0.280000, 1.330242, -0.284796)",
        "(-0.280000, 1.327350, -0.279414)",
        "(-0.280000, 1.324767, -0.274010)",
        "(-0.280000, 1.322480, -0.268625)",
        "(-0.280000, 1.320461, -0.263272)",
        "(-0.280000, 1.318679, -0.257963)",
        "(-0.280000, 1.317113, -0.252726)",
        "(-0.280000, 1.315732, -0.247561)",
        "(-0.280000, 1.314506, -0.242465)",
        "(-0.280000, 1.313412, -0.237451)",
        "(-0.280000, 1.312426, -0.232506)",
        "(-0.280000, 1.311523, -0.227613)",
        "(-0.280000, 1.310690, -0.222773)",
        "(-0.280000, 1.309910, -0.217955)",
        "(-0.280000, 1.309178, -0.213156)",
        "(-0.280000, 1.308488, -0.208349)",
        "(-0.280000, 1.307842, -0.203507)",
        "(-0.280000, 1.307248, -0.198624)",
        "(-0.280000, 1.306717, -0.193676)",
        "(-0.280000, 1.306267, -0.188639)",
        "(-0.280000, 1.305918, -0.183517)",
        "(-0.280000, 1.305696, -0.178293)",
        "(-0.280000, 1.305630, -0.172955)",
        "(-0.280000, 1.305749, -0.167521)",
        "(-0.280000, 1.306087, -0.161981)",
        "(-0.280000, 1.306675, -0.156364)",
        "(-0.280000, 1.307546, -0.150680)",
        "(-0.280000, 1.308731, -0.144945)",
        "(-0.280000, 1.310256, -0.139205)",
        "(-0.280000, 1.312147, -0.133487)",
        "(-0.280000, 1.314425, -0.127820)",
        "(-0.280000, 1.317100, -0.122264)",
        "(-0.280000, 1.320183, -0.116855)",
        "(-0.280000, 1.323680, -0.111632)",
        "(-0.280000, 1.327577, -0.106656)",
        "(-0.280000, 1.331867, -0.101963)",
        "(-0.280000, 1.336537, -0.097589)",
        "(-0.280000, 1.341548, -0.093584)",
        "(-0.280000, 1.346884, -0.089968)",
        "(-0.280000, 1.352492, -0.086775)",
        "(-0.280000, 1.358340, -0.084015)",
        "(-0.280000, 1.364396, -0.081690)",
        "(-0.280000, 1.370598, -0.079799)",
        "(-0.280000, 1.376916, -0.078321)",
        "(-0.280000, 1.383321, -0.077222)",
        "(-0.280000, 1.389768, -0.076478)",
        "(-0.280000, 1.396246, -0.076121)",
        "(-0.280000, 1.402740, -0.076192)",
        "(-0.280000, 1.409195, -0.076721)",
        "(-0.280000, 1.415593, -0.077727)",
        "(-0.280000, 1.421872, -0.079215)",
        "(-0.280000, 1.428000, -0.081183)",
        "(-0.280000, 1.433944, -0.083621)",
        "(-0.280000, 1.439646, -0.086502)",
        "(-0.280000, 1.445082, -0.089800)",
        "(-0.280000, 1.450229, -0.093486)",
        "(-0.280000, 1.455046, -0.097510)",
        "(-0.280000, 1.459525, -0.101834)",
        "(-0.280000, 1.463660, -0.106421)",
        "(-0.280000, 1.467433, -0.111212)",
        "(-0.280000, 1.470855, -0.116168)",
        "(-0.280000, 1.473936, -0.121256)",
        "(-0.280000, 1.476682, -0.126419)",
        "(-0.280000, 1.479118, -0.131637)",
        "(-0.280000, 1.481261, -0.136862)",
        "(-0.280000, 1.483140, -0.142076)",
        "(-0.280000, 1.484784, -0.147266)",
        "(-0.280000, 1.486218, -0.152400)",
        "(-0.280000, 1.487473, -0.157476)",
        "(-0.280000, 1.488580, -0.162497)",
        "(-0.280000, 1.489561, -0.167450)",
        "(-0.280000, 1.490443, -0.172348)",
        "(-0.280000, 1.491246, -0.177208)",
        "(-0.280000, 1.491985, -0.182030)",
        "(-0.280000, 1.492675, -0.186845)",
        "(-0.280000, 1.493321, -0.191656)",
        "(-0.280000, 1.493926, -0.196491)",
        "(-0.280000, 1.494487, -0.201378)",
        "(-0.280000, 1.494995, -0.206320)",
        "(-0.280000, 1.495438, -0.211342)",
        "(-0.280000, 1.495798, -0.216469)",
        "(-0.280000, 1.496053, -0.221697)",
        "(-0.280000, 1.496179, -0.227041)",
        "(-0.280000, 1.496148, -0.232516)",
        "(-0.280000, 1.495931, -0.238103)",
        "(-0.280000, 1.495497, -0.243807)",
        "(-0.280000, 1.494814, -0.249627)",
        "(-0.280000, 1.493856, -0.255530)",
        "(-0.280000, 1.492591, -0.261516)",
        "(-0.280000, 1.490998, -0.267545)",
        "(-0.280000, 1.489053, -0.273598)",
        "(-0.280000, 1.486733, -0.279658)",
        "(-0.280000, 1.484032, -0.285677)",
        "(-0.280000, 1.480938, -0.291633)",
        "(-0.280000, 1.477440, -0.297505)",
        "(-0.280000, 1.473553, -0.303257)",
        "(-0.280000, 1.469295, -0.308903)",
        "(-0.280000, 1.464674, -0.314460)",
        "(-0.280000, 1.459708, -0.319910)",
        "(-0.280000, 1.454378, -0.325258)",
        "(-0.280000, 1.448695, -0.330469)",
        "(-0.280000, 1.442641, -0.335523)",
        "(-0.280000, 1.436199, -0.340389)",
        "(-0.280000, 1.429384, -0.345009)",
        "(-0.280000, 1.422188, -0.349337)",
        "(-0.280000, 1.414605, -0.353324)",
        "(-0.280000, 1.406673, -0.356899)",
        "(-0.280000, 1.398408, -0.359882)",
        "(-0.280000, 1.390030, -0.359531)",
        "(-0.280000, 1.381695, -0.358742)",
        "(-0.280000, 1.373413, -0.357519)",
        "(-0.280000, 1.365193, -0.355861)",
        "(-0.280000, 1.357084, -0.353778)",
        "(-0.280000, 1.349083, -0.351269)",
        "(-0.280000, 1.341236, -0.348350)",
        "(-0.280000, 1.333553, -0.345024)",
        "(-0.280000, 1.326043, -0.341294)",
        "(-0.280000, 1.318750, -0.337183)",
        "(-0.280000, 1.311682, -0.332695)",
        "(-0.280000, 1.304848, -0.327836)",
        "(-0.280000, 1.298288, -0.322634)",
        "(-0.280000, 1.292010, -0.317096)",
        "(-0.280000, 1.286020, -0.311228)",
        "(-0.280000, 1.280355, -0.305063)",
        "(-0.280000, 1.275013, -0.298601)",
        "(-0.280000, 1.270023, -0.291877)",
        "(-0.280000, 1.265393, -0.284902)",
        "(-0.280000, 1.261127, -0.277684)",
        "(-0.280000, 1.257251, -0.270262)",
        "(-0.280000, 1.253769, -0.262649)",
        "(-0.280000, 1.250685, -0.254851)",
        "(-0.280000, 1.248019, -0.246915)",
        "(-0.280000, 1.248577, -0.238147)",
        "(-0.280000, 1.249803, -0.229520)",
        "(-0.280000, 1.251518, -0.221139)",
        "(-0.280000, 1.253670, -0.213022)",
        "(-0.280000, 1.256212, -0.205178)",
        "(-0.280000, 1.259087, -0.197647)",
        "(-0.280000, 1.262260, -0.190414)",
        "(-0.280000, 1.265682, -0.183504)",
        "(-0.280000, 1.269329, -0.176906)",
        "(-0.280000, 1.273185, -0.170608)",
        "(-0.280000, 1.277229, -0.164631)",
        "(-0.280000, 1.281466, -0.158969)",
        "(-0.280000, 1.285914, -0.153626)",
        "(-0.280000, 1.290573, -0.148638)",
        "(-0.280000, 1.295431, -0.144007)",
        "(-0.280000, 1.300467, -0.139730)",
        "(-0.280000, 1.305634, -0.135820)",
        "(-0.280000, 1.310914, -0.132260)",
        "(-0.280000, 1.316260, -0.129051)",
        "(-0.280000, 1.321649, -0.126173)",
        "(-0.280000, 1.327060, -0.123605)",
        "(-0.280000, 1.332452, -0.121332)",
        "(-0.280000, 1.337809, -0.119326)",
        "(-0.280000, 1.343123, -0.117559)",
        "(-0.280000, 1.348364, -0.116006)",
        "(-0.280000, 1.353532, -0.114639)",
        "(-0.280000, 1.358632, -0.113426)",
        "(-0.280000, 1.363649, -0.112346)",
        "(-0.280000, 1.368596, -0.111372)",
        "(-0.280000, 1.373492, -0.110482)",
        "(-0.280000, 1.378334, -0.109662)",
        "(-0.280000, 1.383153, -0.108895)",
        "(-0.280000, 1.387954, -0.108175)",
        "(-0.280000, 1.392763, -0.107498)",
        "(-0.280000, 1.397608, -0.106864)",
        "(-0.280000, 1.402492, -0.106283)",
        "(-0.280000, 1.407441, -0.105766)",
        "(-0.280000, 1.412479, -0.105328)",
        "(-0.280000, 1.417602, -0.104993)",
        "(-0.280000, 1.422827, -0.104785)",
        "(-0.280000, 1.428165, -0.104732)",
        "(-0.280000, 1.433599, -0.104866)",
        "(-0.280000, 1.439138, -0.105218)",
        "(-0.280000, 1.444754, -0.105821)",
        "(-0.280000, 1.450435, -0.106706)",
        "(-0.280000, 1.456167, -0.107907)",
        "(-0.280000, 1.461903, -0.109447)",
        "(-0.280000, 1.467616, -0.111352)",
        "(-0.280000, 1.473277, -0.113646)",
        "(-0.280000, 1.478826, -0.116335)",
        "(-0.280000, 1.484226, -0.119432)",
        "(-0.280000, 1.489440, -0.122943)",
        "(-0.280000, 1.494407, -0.126853)",
        "(-0.280000, 1.499088, -0.131155)",
        "(-0.280000, 1.503450, -0.135836)",
        "(-0.280000, 1.507442, -0.140858)",
        "(-0.280000, 1.511044, -0.146203)",
        "(-0.280000, 1.514222, -0.151820)",
        "(-0.280000, 1.516966, -0.157675)",
        "(-0.280000, 1.519276, -0.163737)",
        "(-0.280000, 1.521150, -0.169944)",
        "(-0.280000, 1.522612, -0.176265)",
        "(-0.280000, 1.523695, -0.182674)",
        "(-0.280000, 1.524422, -0.189123)",
        "(-0.280000, 1.524762, -0.195602)",
        "(-0.280000, 1.524673, -0.202095)",
        "(-0.280000, 1.524128, -0.208549)",
        "(-0.280000, 1.523104, -0.214944)",
        "(-0.280000, 1.521600, -0.221220)",
        "(-0.280000, 1.519616, -0.227342)",
        "(-0.280000, 1.517162, -0.233280)",
        "(-0.280000, 1.514267, -0.238975)",
        "(-0.280000, 1.510955, -0.244402)",
        "(-0.280000, 1.507255, -0.249538)",
        "(-0.280000, 1.503219, -0.254345)",
        "(-0.280000, 1.498883, -0.258813)",
        "(-0.280000, 1.494285, -0.262936)",
        "(-0.280000, 1.489484, -0.266697)",
        "(-0.280000, 1.484519, -0.270105)",
        "(-0.280000, 1.479423, -0.273173)",
        "(-0.280000, 1.474253, -0.275905)",
        "(-0.280000, 1.469029, -0.278328)",
        "(-0.280000, 1.463798, -0.280458)",
        "(-0.280000, 1.458579, -0.282322)",
        "(-0.280000, 1.453385, -0.283953)",
        "(-0.280000, 1.448247, -0.285374)",
        "(-0.280000, 1.443168, -0.286616)",
        "(-0.280000, 1.438144, -0.287709)",
        "(-0.280000, 1.433188, -0.288677)",
        "(-0.280000, 1.428288, -0.289546)",
        "(-0.280000, 1.423426, -0.290337)",
        "(-0.280000, 1.418602, -0.291063)",
        "(-0.280000, 1.413786, -0.291741)",
        "(-0.280000, 1.408973, -0.292374)",
        "(-0.280000, 1.404136, -0.292966)",
        "(-0.280000, 1.399248, -0.293514)",
        "(-0.280000, 1.394305, -0.294010)",
        "(-0.280000, 1.389281, -0.294439)",
        "(-0.280000, 1.384153, -0.294786)",
        "(-0.280000, 1.378925, -0.295028)",
        "(-0.280000, 1.373580, -0.295139)",
        "(-0.280000, 1.368106, -0.295094)",
        "(-0.280000, 1.362519, -0.294862)",
        "(-0.280000, 1.356816, -0.294413)",
        "(-0.280000, 1.350998, -0.293715)",
        "(-0.280000, 1.345098, -0.292742)",
        "(-0.280000, 1.339115, -0.291461)",
        "(-0.280000, 1.333090, -0.289852)",
        "(-0.280000, 1.327042, -0.287891)",
        "(-0.280000, 1.320988, -0.285556)",
        "(-0.280000, 1.314977, -0.282839)",
        "(-0.280000, 1.309029, -0.279729)",
        "(-0.280000, 1.303165, -0.276215)",
        "(-0.280000, 1.297438, -0.272304)",
        "(-0.280000, 1.291901, -0.267971)",
        "(-0.280000, 1.286615, -0.263200)",
        "(-0.280000, 1.281665, -0.258007)",
        "(-0.280000, 1.277100, -0.252392)",
        "(-0.280000, 1.272992, -0.246399)",
        "(-0.280000, 1.269387, -0.240053)",
        "(-0.280000, 1.266325, -0.233388)",
        "(-0.280000, 1.263854, -0.226475)",
        "(-0.280000, 1.261997, -0.219359)",
        "(-0.280000, 1.260773, -0.212086)",
        "(-0.280000, 1.260194, -0.204741)",
        "(-0.280000, 1.260261, -0.197373)",
        "(-0.280000, 1.260968, -0.190033)",
        "(-0.280000, 1.262296, -0.182800)",
        "(-0.280000, 1.264223, -0.175719)",
        "(-0.280000, 1.266723, -0.168830)",
        "(-0.280000, 1.269751, -0.162201)",
        "(-0.280000, 1.273276, -0.155851)",
        "(-0.280000, 1.277239, -0.149833)",
        "(-0.280000, 1.281598, -0.144162)",
        "(-0.280000, 1.286309, -0.138852)",
        "(-0.280000, 1.291306, -0.133928)",
        "(-0.280000, 1.296546, -0.129388)",
        "(-0.280000, 1.301986, -0.125223)",
        "(-0.280000, 1.307562, -0.121436)",
        "(-0.280000, 1.313240, -0.118006)",
        "(-0.280000, 1.318988, -0.114908)",
        "(-0.280000, 1.324753, -0.112125)",
        "(-0.280000, 1.330526, -0.109621)",
        "(-0.280000, 1.336264, -0.107371)",
        "(-0.280000, 1.341959, -0.105340)",
        "(-0.280000, 1.347612, -0.103489)",
        "(-0.280000, 1.353199, -0.101793)",
        "(-0.280000, 1.358733, -0.100216)",
        "(-0.280000, 1.364230, -0.098729)",
        "(-0.280000, 1.369687, -0.097310)",
        "(-0.280000, 1.375130, -0.095938)",
        "(-0.280000, 1.380591, -0.094596)",
        "(-0.280000, 1.386076, -0.093281)",
        "(-0.280000, 1.391621, -0.091990)",
        "(-0.280000, 1.397261, -0.090728)",
        "(-0.280000, 1.403003, -0.089513)",
        "(-0.280000, 1.408888, -0.088365)",
        "(-0.280000, 1.414917, -0.087315)",
        "(-0.280000, 1.421112, -0.086401)",
        "(-0.280000, 1.427488, -0.085666)",
        "(-0.280000, 1.434023, -0.085161)",
        "(-0.280000, 1.440713, -0.084942)",
        "(-0.280000, 1.447545, -0.085067)",
        "(-0.280000, 1.454468, -0.085582)",
        "(-0.280000, 1.461484, -0.086470)",
        "(-0.280000, 1.468602, -0.087719)",
        "(-0.280000, 1.475799, -0.089320)",
        "(-0.280000, 1.483089, -0.091287)",
        "(-0.280000, 1.490436, -0.093629)",
        "(-0.280000, 1.497830, -0.096371)",
        "(-0.280000, 1.505254, -0.099542)",
        "(-0.280000, 1.512649, -0.103160)",
        "(-0.280000, 1.519982, -0.107254)",
        "(-0.280000, 1.527210, -0.111853)",
        "(-0.280000, 1.534254, -0.116959)",
        "(-0.280000, 1.540951, -0.122649)",
        "(-0.280000, 1.544809, -0.130093)",
        "(-0.280000, 1.548267, -0.137718)",
        "(-0.280000, 1.551322, -0.145513)",
        "(-0.280000, 1.553968, -0.153470)",
        "(-0.280000, 1.556190, -0.161542)",
        "(-0.280000, 1.557990, -0.169731)",
        "(-0.280000, 1.559356, -0.177991)",
        "(-0.280000, 1.560288, -0.186312)",
        "(-0.280000, 1.560784, -0.194682)",
        "(-0.280000, 1.560840, -0.203054)",
        "(-0.280000, 1.560459, -0.211418)",
        "(-0.280000, 1.559639, -0.219762)",
        "(-0.280000, 1.558385, -0.228040)",
        "(-0.280000, 1.556699, -0.236241)",
        "(-0.280000, 1.554584, -0.244355)",
        "(-0.280000, 1.552050, -0.252334)",
        "(-0.280000, 1.549097, -0.260182)",
        "(-0.280000, 1.545742, -0.267853)",
        "(-0.280000, 1.541991, -0.275338)",
        "(-0.280000, 1.537846, -0.282627)",
        "(-0.280000, 1.533333, -0.289678)",
        "(-0.280000, 1.528457, -0.296484)",
        "(-0.280000, 1.523223, -0.303035)",
        "(-0.280000, 1.517661, -0.309293)",
        "(-0.280000, 1.509775, -0.313167)",
        "(-0.280000, 1.501680, -0.316389)",
        "(-0.280000, 1.493555, -0.319067)",
        "(-0.280000, 1.485441, -0.321233)",
        "(-0.280000, 1.477371, -0.322926)",
        "(-0.280000, 1.469407, -0.324173)",
        "(-0.280000, 1.461554, -0.325015)",
        "(-0.280000, 1.453857, -0.325479)",
        "(-0.280000, 1.446319, -0.325594)",
        "(-0.280000, 1.438938, -0.325377)",
        "(-0.280000, 1.431741, -0.324838)",
        "(-0.280000, 1.424722, -0.323976)",
        "(-0.280000, 1.417875, -0.322771)",
        "(-0.280000, 1.411231, -0.321207)",
        "(-0.280000, 1.404798, -0.319293)",
        "(-0.280000, 1.398584, -0.317048)",
        "(-0.280000, 1.392624, -0.314508)",
        "(-0.280000, 1.386910, -0.311695)",
        "(-0.280000, 1.381469, -0.308651)",
        "(-0.280000, 1.376293, -0.305405)",
        "(-0.280000, 1.371375, -0.301985)",
        "(-0.280000, 1.366724, -0.298437)",
        "(-0.280000, 1.362321, -0.294784)",
        "(-0.280000, 1.358146, -0.291052)",
        "(-0.280000, 1.354194, -0.287275)",
        "(-0.280000, 1.350439, -0.283470)",
        "(-0.280000, 1.346852, -0.279647)",
        "(-0.280000, 1.343422, -0.275831)",
        "(-0.280000, 1.340118, -0.272021)",
        "(-0.280000, 1.336913, -0.268216)",
        "(-0.280000, 1.333794, -0.264422)",
        "(-0.280000, 1.330733, -0.260620)",
        "(-0.280000, 1.327723, -0.256812)",
        "(-0.280000, 1.324746, -0.252976)",
        "(-0.280000, 1.321788, -0.249087)",
        "(-0.280000, 1.318857, -0.245137)",
        "(-0.280000, 1.315948, -0.241099)",
        "(-0.280000, 1.313064, -0.236945)",
        "(-0.280000, 1.310227, -0.232666)",
        "(-0.280000, 1.307450, -0.228236)",
        "(-0.280000, 1.304752, -0.223630)",
        "(-0.280000, 1.302167, -0.218848)",
        "(-0.280000, 1.299720, -0.213866)",
        "(-0.280000, 1.297452, -0.208694)",
        "(-0.280000, 1.295397, -0.203323)",
        "(-0.280000, 1.293590, -0.197753)",
        "(-0.280000, 1.292076, -0.192010)",
        "(-0.280000, 1.290890, -0.186105)",
        "(-0.280000, 1.290067, -0.180053)",
        "(-0.280000, 1.289643, -0.173902)",
        "(-0.280000, 1.289647, -0.167676)",
        "(-0.280000, 1.290102, -0.161406)",
        "(-0.280000, 1.291027, -0.155154)",
        "(-0.280000, 1.292433, -0.148953)",
        "(-0.280000, 1.294328, -0.142842)",
        "(-0.280000, 1.296702, -0.136883)",
        "(-0.280000, 1.299550, -0.131100)",
        "(-0.280000, 1.302845, -0.125551)",
        "(-0.280000, 1.306562, -0.120260)",
        "(-0.280000, 1.310675, -0.115243)",
        "(-0.280000, 1.315129, -0.110532)",
        "(-0.280000, 1.319888, -0.106122)",
        "(-0.280000, 1.324911, -0.101997)",
        "(-0.280000, 1.330136, -0.098147)",
        "(-0.280000, 1.335529, -0.094534)",
        "(-0.280000, 1.341073, -0.091124)",
        "(-0.280000, 1.346734, -0.087903)",
        "(-0.280000, 1.352523, -0.084843)",
        "(-0.280000, 1.358422, -0.081941)",
        "(-0.280000, 1.364446, -0.079186)",
        "(-0.280000, 1.370612, -0.076576)",
        "(-0.280000, 1.376912, -0.074128)",
        "(-0.280000, 1.383366, -0.071853)",
        "(-0.280000, 1.389990, -0.069769)",
        "(-0.280000, 1.396771, -0.067908)",
        "(-0.280000, 1.403719, -0.066298)",
        "(-0.280000, 1.410841, -0.064970)",
        "(-0.280000, 1.418106, -0.063963)",
        "(-0.280000, 1.425511, -0.063312)",
        "(-0.280000, 1.433045, -0.063052)",
        "(-0.280000, 1.440659, -0.063218)",
        "(-0.280000, 1.448343, -0.063843)",
        "(-0.280000, 1.456036, -0.064951)",
        "(-0.280000, 1.463708, -0.066568)",
        "(-0.280000, 1.471324, -0.068714)",
        "(-0.280000, 1.478811, -0.071395)",
        "(-0.280000, 1.486130, -0.074619)",
        "(-0.280000, 1.493239, -0.078390)",
        "(-0.280000, 1.500063, -0.082689)",
        "(-0.280000, 1.506563, -0.087505)",
        "(-0.280000, 1.512698, -0.092825)",
        "(-0.280000, 1.518402, -0.098603)",
        "(-0.280000, 1.523651, -0.104822)",
        "(-0.280000, 1.528390, -0.111423)",
        "(-0.280000, 1.532595, -0.118371)",
        "(-0.280000, 1.536244, -0.125628)",
        "(-0.280000, 1.539306, -0.133120)",
        "(-0.280000, 1.541773, -0.140806)",
        "(-0.280000, 1.543640, -0.148642)",
        "(-0.280000, 1.544902, -0.156550)",
        "(-0.280000, 1.545568, -0.164488)",
        "(-0.280000, 1.545651, -0.172417)",
        "(-0.280000, 1.545167, -0.180264)",
        "(-0.280000, 1.544140, -0.187993)",
        "(-0.280000, 1.542596, -0.195576)",
        "(-0.280000, 1.540569, -0.202951)",
        "(-0.280000, 1.538087, -0.210107)",
        "(-0.280000, 1.535193, -0.216994)",
        "(-0.280000, 1.531918, -0.223600)",
        "(-0.280000, 1.528292, -0.229913)",
        "(-0.280000, 1.524360, -0.235899)",
        "(-0.280000, 1.520149, -0.241555)",
        "(-0.280000, 1.515681, -0.246877)",
        "(-0.280000, 1.510996, -0.251841)",
        "(-0.280000, 1.506113, -0.256447)",
        "(-0.280000, 1.501055, -0.260697)",
        "(-0.280000, 1.495868, -0.264580)",
        "(-0.280000, 1.490569, -0.268112)",
        "(-0.280000, 1.485206, -0.271293)",
        "(-0.280000, 1.479803, -0.274142)",
        "(-0.280000, 1.474378, -0.276683)",
        "(-0.280000, 1.468975, -0.278927)",
        "(-0.280000, 1.463607, -0.280905)",
        "(-0.280000, 1.458284, -0.282645)",
        "(-0.280000, 1.453035, -0.284169)",
        "(-0.280000, 1.447859, -0.285510)",
        "(-0.280000, 1.442754, -0.286696)",
        "(-0.280000, 1.437731, -0.287750)",
        "(-0.280000, 1.432779, -0.288698)",
        "(-0.280000, 1.427879, -0.289562)",
        "(-0.280000, 1.423032, -0.290357)",
        "(-0.280000, 1.418209, -0.291099)",
        "(-0.280000, 1.413404, -0.291794)",
        "(-0.280000, 1.408592, -0.292445)",
        "(-0.280000, 1.403744, -0.293054)",
        "(-0.280000, 1.398857, -0.293609)",
        "(-0.280000, 1.393905, -0.294101)",
        "(-0.280000, 1.388865, -0.294512)",
        "(-0.280000, 1.383740, -0.294821)",
        "(-0.280000, 1.378514, -0.295001)",
        "(-0.280000, 1.373176, -0.295026)",
        "(-0.280000, 1.367743, -0.294864)",
        "(-0.280000, 1.362206, -0.294483)",
        "(-0.280000, 1.356593, -0.293850)",
        "(-0.280000, 1.350917, -0.292935)",
        "(-0.280000, 1.345191, -0.291704)",
        "(-0.280000, 1.339463, -0.290134)",
        "(-0.280000, 1.333760, -0.288199)",
        "(-0.280000, 1.328111, -0.285876)",
        "(-0.280000, 1.322577, -0.283158)",
        "(-0.280000, 1.317193, -0.280033)",
        "(-0.280000, 1.311997, -0.276494)",
        "(-0.280000, 1.307051, -0.272558)",
        "(-0.280000, 1.302392, -0.268232)",
        "(-0.280000, 1.298055, -0.263528)",
        "(-0.280000, 1.294090, -0.258486)",
        "(-0.280000, 1.290516, -0.253121)",
        "(-0.280000, 1.287367, -0.247488)",
        "(-0.280000, 1.284653, -0.241619)",
        "(-0.280000, 1.282376, -0.235545)",
        "(-0.280000, 1.280534, -0.229328)",
        "(-0.280000, 1.279105, -0.222999)",
        "(-0.280000, 1.278056, -0.216585)",
        "(-0.280000, 1.277362, -0.210133)",
        "(-0.280000, 1.277056, -0.203652)",
        "(-0.280000, 1.277179, -0.197159)",
        "(-0.280000, 1.277758, -0.190708)",
        "(-0.280000, 1.278815, -0.184318)",
        "(-0.280000, 1.280352, -0.178051)",
        "(-0.280000, 1.282368, -0.171939)",
        "(-0.280000, 1.284853, -0.166014)",
        "(-0.280000, 1.287778, -0.160334)",
        "(-0.280000, 1.291119, -0.154925)",
        "(-0.280000, 1.294845, -0.149807)",
        "(-0.280000, 1.298907, -0.145022)",
        "(-0.280000, 1.303266, -0.140577)",
        "(-0.280000, 1.307885, -0.136478)",
        "(-0.280000, 1.312705, -0.132742)",
        "(-0.280000, 1.317689, -0.129360)",
        "(-0.280000, 1.322800, -0.126319)",
        "(-0.280000, 1.327984, -0.123614)",
        "(-0.280000, 1.333221, -0.121218)",
        "(-0.280000, 1.338464, -0.119116)",
        "(-0.280000, 1.343692, -0.117279)",
        "(-0.280000, 1.348895, -0.115675)",
        "(-0.280000, 1.354040, -0.114282)",
        "(-0.280000, 1.359125, -0.113066)",
        "(-0.280000, 1.364155, -0.111999)",
        "(-0.280000, 1.369116, -0.111057)",
        "(-0.280000, 1.374020, -0.110214)",
        "(-0.280000, 1.378887, -0.109449)",
        "(-0.280000, 1.383714, -0.108747)",
        "(-0.280000, 1.388534, -0.108095)",
        "(-0.280000, 1.393350, -0.107487)",
        "(-0.280000, 1.398190, -0.106920)",
        "(-0.280000, 1.403081, -0.106398)",
        "(-0.280000, 1.408027, -0.105928)",
        "(-0.280000, 1.413053, -0.105525)",
        "(-0.280000, 1.418182, -0.105205)",
        "(-0.280000, 1.423412, -0.104991)",
        "(-0.280000, 1.428757, -0.104907)",
        "(-0.280000, 1.434231, -0.104981)",
        "(-0.280000, 1.439816, -0.105242)",
        "(-0.280000, 1.445517, -0.105721)",
        "(-0.280000, 1.451331, -0.106449)",
        "(-0.280000, 1.457227, -0.107454)",
        "(-0.280000, 1.463203, -0.108766)",
        "(-0.280000, 1.469218, -0.110406)",
        "(-0.280000, 1.475257, -0.112399)",
        "(-0.280000, 1.481298, -0.114766)",
        "(-0.280000, 1.487295, -0.117514)",
        "(-0.280000, 1.493227, -0.120655)",
        "(-0.280000, 1.499072, -0.124199)",
        "(-0.280000, 1.504793, -0.128131)",
        "(-0.280000, 1.510406, -0.132433)",
        "(-0.280000, 1.515926, -0.137098)",
        "(-0.280000, 1.521336, -0.142107)",
        "(-0.280000, 1.526642, -0.147478)",
        "(-0.280000, 1.531809, -0.153202)",
        "(-0.280000, 1.536815, -0.159295)",
        "(-0.280000, 1.541631, -0.165775)",
        "(-0.280000, 1.546196, -0.172626)",
        "(-0.280000, 1.550468, -0.179856)",
        "(-0.280000, 1.554395, -0.187471)",
        "(-0.280000, 1.557908, -0.195430)",
        "(-0.280000, 1.560826, -0.203719)",
        "(-0.280000, 1.560409, -0.212093)",
        "(-0.280000, 1.559555, -0.220422)",
        "(-0.280000, 1.558267, -0.228694)",
        "(-0.280000, 1.556544, -0.236901)",
        "(-0.280000, 1.554398, -0.244993)",
        "(-0.280000, 1.551826, -0.252974)",
        "(-0.280000, 1.548845, -0.260798)",
        "(-0.280000, 1.545459, -0.268454)",
        "(-0.280000, 1.541670, -0.275935)",
        "(-0.280000, 1.537502, -0.283195)",
        "(-0.280000, 1.532959, -0.290228)",
        "(-0.280000, 1.528046, -0.297023)",
        "(-0.280000, 1.522793, -0.303542)",
        "(-0.280000, 1.517206, -0.309777)",
        "(-0.280000, 1.511291, -0.315720)",
        "(-0.280000, 1.505082, -0.321337)",
        "(-0.280000, 1.498577, -0.326629)",
        "(-0.280000, 1.491815, -0.331565)",
        "(-0.280000, 1.484804, -0.336141)",
        "(-0.280000, 1.477552, -0.340350)",
        "(-0.280000, 1.470101, -0.344167)",
        "(-0.280000, 1.462460, -0.347589)",
        "(-0.280000, 1.454638, -0.350611)",
        "(-0.280000, 1.446681, -0.353216)",
        "(-0.280000, 1.437918, -0.352589)",
        "(-0.280000, 1.429301, -0.351295)",
        "(-0.280000, 1.420934, -0.349515)",
        "(-0.280000, 1.412833, -0.347299)",
        "(-0.280000, 1.405010, -0.344695)",
        "(-0.280000, 1.397502, -0.341761)",
        "(-0.280000, 1.390294, -0.338532)",
        "(-0.280000, 1.383411, -0.335055)",
        "(-0.280000, 1.376842, -0.331356)",
        "(-0.280000, 1.370575, -0.327451)",
        "(-0.280000, 1.364630, -0.323360)",
        "(-0.280000, 1.359001, -0.319079)",
        "(-0.280000, 1.353693, -0.314589)",
        "(-0.280000, 1.348745, -0.309883)",
        "(-0.280000, 1.344180, -0.304938)",
        "(-0.280000, 1.340022, -0.299746)",
        "(-0.280000, 1.336312, -0.294337)",
        "(-0.280000, 1.333061, -0.288720)",
        "(-0.280000, 1.330293, -0.282951)",
        "(-0.280000, 1.328012, -0.277064)",
        "(-0.280000, 1.326211, -0.271099)",
        "(-0.280000, 1.324885, -0.265126)",
        "(-0.280000, 1.324009, -0.259186)",
        "(-0.280000, 1.323554, -0.253320)",
        "(-0.280000, 1.323484, -0.247589)",
        "(-0.280000, 1.323752, -0.242024)",
        "(-0.280000, 1.324311, -0.236650)",
        "(-0.280000, 1.325105, -0.231505)",
        "(-0.280000, 1.326079, -0.226597)",
        "(-0.280000, 1.327179, -0.221925)",
        "(-0.280000, 1.328346, -0.217501)",
        "(-0.280000, 1.329532, -0.213298)",
        "(-0.280000, 1.330686, -0.209311)",
        "(-0.280000, 1.331768, -0.205505)",
        "(-0.280000, 1.332745, -0.201841)",
        "(-0.280000, 1.333586, -0.198292)",
        "(-0.280000, 1.334277, -0.194810)",
        "(-0.280000, 1.334809, -0.191347)",
        "(-0.280000, 1.335181, -0.187869)",
        "(-0.280000, 1.335404, -0.184327)",
        "(-0.280000, 1.335499, -0.180675)",
        "(-0.280000, 1.335493, -0.176889)",
        "(-0.280000, 1.335421, -0.172927)",
        "(-0.280000, 1.335326, -0.168777)",
        "(-0.280000, 1.335255, -0.164418)",
        "(-0.280000, 1.335259, -0.159835)",
        "(-0.280000, 1.335391, -0.155045)",
        "(-0.280000, 1.335706, -0.150051)",
        "(-0.280000, 1.336256, -0.144867)",
        "(-0.280000, 1.337090, -0.139536)",
        "(-0.280000, 1.338254, -0.134089)",
        "(-0.280000, 1.339791, -0.128559)",
        "(-0.280000, 1.341729, -0.123012)",
        "(-0.280000, 1.344095, -0.117494)",
        "(-0.280000, 1.346909, -0.112051)",
        "(-0.280000, 1.350171, -0.106754)",
        "(-0.280000, 1.353889, -0.101639)",
        "(-0.280000, 1.358041, -0.096770)",
        "(-0.280000, 1.362615, -0.092180)",
        "(-0.280000, 1.367593, -0.087893)",
        "(-0.280000, 1.372933, -0.083944)",
        "(-0.280000, 1.378611, -0.080332)",
        "(-0.280000, 1.384607, -0.077044)",
        "(-0.280000, 1.390878, -0.074075)",
        "(-0.280000, 1.397416, -0.071434)",
        "(-0.280000, 1.404213, -0.069144)",
        "(-0.280000, 1.411229, -0.067238)",
        "(-0.280000, 1.418459, -0.065742)",
        "(-0.280000, 1.425855, -0.064687)",
        "(-0.280000, 1.433395, -0.064100)",
        "(-0.280000, 1.441054, -0.064008)",
        "(-0.280000, 1.448769, -0.064435)",
        "(-0.280000, 1.456507, -0.065400)",
        "(-0.280000, 1.464232, -0.066922)",
        "(-0.280000, 1.471869, -0.069007)",
        "(-0.280000, 1.479380, -0.071662)",
        "(-0.280000, 1.486722, -0.074892)",
        "(-0.280000, 1.493818, -0.078678)",
        "(-0.280000, 1.500628, -0.083011)",
        "(-0.280000, 1.507110, -0.087879)",
        "(-0.280000, 1.513196, -0.093239)",
        "(-0.280000, 1.518860, -0.099076)",
        "(-0.280000, 1.524045, -0.105333)",
        "(-0.280000, 1.528725, -0.111976)",
        "(-0.280000, 1.532875, -0.118969)",
        "(-0.280000, 1.536461, -0.126240)",
        "(-0.280000, 1.539474, -0.133748)",
        "(-0.280000, 1.541907, -0.141451)",
        "(-0.280000, 1.543752, -0.149271)",
        "(-0.280000, 1.545016, -0.157168)",
        "(-0.280000, 1.545714, -0.165102)",
        "(-0.280000, 1.545860, -0.173001)",
        "(-0.280000, 1.545480, -0.180844)",
        "(-0.280000, 1.544603, -0.188567)",
        "(-0.280000, 1.543262, -0.196148)",
        "(-0.280000, 1.541491, -0.203567)",
        "(-0.280000, 1.539334, -0.210778)",
        "(-0.280000, 1.536828, -0.217776)",
        "(-0.280000, 1.534009, -0.224560)",
        "(-0.280000, 1.530924, -0.231103)",
        "(-0.280000, 1.527606, -0.237416)",
        "(-0.280000, 1.524083, -0.243514)",
        "(-0.280000, 1.520393, -0.249385)",
        "(-0.280000, 1.516557, -0.255051)",
        "(-0.280000, 1.512587, -0.260534)",
        "(-0.280000, 1.508506, -0.265830)",
        "(-0.280000, 1.504308, -0.270967)",
        "(-0.280000, 1.500005, -0.275938)",
        "(-0.280000, 1.495585, -0.280755)",
        "(-0.280000, 1.491028, -0.285422)",
        "(-0.280000, 1.486332, -0.289914)",
        "(-0.280000, 1.481470, -0.294216)",
        "(-0.280000, 1.476414, -0.298301)",
        "(-0.280000, 1.471160, -0.302110)",
        "(-0.280000, 1.465688, -0.305596)",
        "(-0.280000, 1.459993, -0.308716)",
        "(-0.280000, 1.454107, -0.311420)",
        "(-0.280000, 1.448037, -0.313678)",
        "(-0.280000, 1.441834, -0.315459)",
        "(-0.280000, 1.435529, -0.316748)",
        "(-0.280000, 1.429153, -0.317535)",
        "(-0.280000, 1.422770, -0.317819)",
        "(-0.280000, 1.416416, -0.317609)",
        "(-0.280000, 1.410123, -0.316919)",
        "(-0.280000, 1.403952, -0.315773)",
        "(-0.280000, 1.397928, -0.314199)",
        "(-0.280000, 1.392076, -0.312227)",
        "(-0.280000, 1.386438, -0.309901)",
        "(-0.280000, 1.381027, -0.307258)",
        "(-0.280000, 1.375847, -0.304334)",
        "(-0.280000, 1.370924, -0.301179)",
        "(-0.280000, 1.366242, -0.297825)",
        "(-0.280000, 1.361813, -0.294321)",
        "(-0.280000, 1.357620, -0.290697)",
        "(-0.280000, 1.353643, -0.286979)",
        "(-0.280000, 1.349877, -0.283207)",
        "(-0.280000, 1.346295, -0.279398)",
        "(-0.280000, 1.342869, -0.275564)",
        "(-0.280000, 1.339586, -0.271727)",
        "(-0.280000, 1.336417, -0.267890)",
        "(-0.280000, 1.333335, -0.264048)",
        "(-0.280000, 1.330327, -0.260207)",
        "(-0.280000, 1.327365, -0.256349)",
        "(-0.280000, 1.324444, -0.252472)",
        "(-0.280000, 1.321547, -0.248553)",
        "(-0.280000, 1.318663, -0.244569)",
        "(-0.280000, 1.315798, -0.240511)",
        "(-0.280000, 1.312950, -0.236349)",
        "(-0.280000, 1.310123, -0.232057)",
        "(-0.280000, 1.307338, -0.227626)",
        "(-0.280000, 1.304609, -0.223029)",
        "(-0.280000, 1.301953, -0.218242)",
        "(-0.280000, 1.299404, -0.213265)",
        "(-0.280000, 1.296987, -0.208081)",
        "(-0.280000, 1.294729, -0.202674)",
        "(-0.280000, 1.292670, -0.197058)",
        "(-0.280000, 1.290839, -0.191221)",
        "(-0.280000, 1.289273, -0.185185)",
        "(-0.280000, 1.288001, -0.178955)",
        "(-0.280000, 1.287053, -0.172536)",
        "(-0.280000, 1.286457, -0.165966)",
        "(-0.280000, 1.286235, -0.159258)",
        "(-0.280000, 1.286406, -0.152425)",
        "(-0.280000, 1.286974, -0.145506)",
        "(-0.280000, 1.287918, -0.138498)",
        "(-0.280000, 1.289222, -0.131389)",
        "(-0.280000, 1.290880, -0.124205)",
        "(-0.280000, 1.292904, -0.116931)",
        "(-0.280000, 1.295304, -0.109603)",
        "(-0.280000, 1.298103, -0.102230)",
        "(-0.280000, 1.301333, -0.094831)",
        "(-0.280000, 1.305009, -0.087465)",
        "(-0.280000, 1.309161, -0.080165)",
        "(-0.280000, 1.313816, -0.072973)",
        "(-0.280000, 1.318977, -0.065969)",
        "(-0.280000, 1.324720, -0.059317)",
        "(-0.280000, 1.332194, -0.055517)",
        "(-0.280000, 1.339846, -0.052119)",
        "(-0.280000, 1.347665, -0.049126)",
        "(-0.280000, 1.355642, -0.046542)",
        "(-0.280000, 1.363731, -0.044383)",
        "(-0.280000, 1.371934, -0.042648)",
        "(-0.280000, 1.380205, -0.041347)",
        "(-0.280000, 1.388532, -0.040480)",
        "(-0.280000, 1.396906, -0.040050)",
        "(-0.280000, 1.405278, -0.040059)",
        "(-0.280000, 1.413639, -0.040506)",
        "(-0.280000, 1.421977, -0.041392)",
        "(-0.280000, 1.430244, -0.042711)",
        "(-0.280000, 1.438432, -0.044461)",
        "(-0.280000, 1.446529, -0.046640)",
        "(-0.280000, 1.454488, -0.049237)",
        "(-0.280000, 1.462312, -0.052251)",
        "(-0.280000, 1.469957, -0.055666)",
        "(-0.280000, 1.477412, -0.059476)",
        "(-0.280000, 1.484668, -0.063677)",
        "(-0.280000, 1.491684, -0.068246)",
        "(-0.280000, 1.498451, -0.073176)",
        "(-0.280000, 1.504961, -0.078461)",
        "(-0.280000, 1.511175, -0.084071)",
        "(-0.280000, 1.514986, -0.091988)",
        "(-0.280000, 1.518146, -0.100108)",
        "(-0.280000, 1.520759, -0.108254)",
        "(-0.280000, 1.522862, -0.116384)",
        "(-0.280000, 1.524491, -0.124467)",
        "(-0.280000, 1.525676, -0.132441)",
        "(-0.280000, 1.526456, -0.140301)",
        "(-0.280000, 1.526859, -0.148001)",
        "(-0.280000, 1.526915, -0.155540)",
        "(-0.280000, 1.526640, -0.162919)",
        "(-0.280000, 1.526045, -0.170111)",
        "(-0.280000, 1.525127, -0.177123)",
        "(-0.280000, 1.523869, -0.183960)",
        "(-0.280000, 1.522261, -0.190591)",
        "(-0.280000, 1.520354, -0.197008)",
        "(-0.280000, 1.518207, -0.203212)",
        "(-0.280000, 1.515883, -0.209184)",
        "(-0.280000, 1.513426, -0.214954)",
        "(-0.280000, 1.510883, -0.220520)",
        "(-0.280000, 1.508284, -0.225914)",
        "(-0.280000, 1.505650, -0.231169)",
        "(-0.280000, 1.503004, -0.236297)",
        "(-0.280000, 1.500350, -0.241334)",
        "(-0.280000, 1.497684, -0.246315)",
        "(-0.280000, 1.495006, -0.251249)",
        "(-0.280000, 1.492299, -0.256168)",
        "(-0.280000, 1.489540, -0.261094)",
        "(-0.280000, 1.486712, -0.266027)",
        "(-0.280000, 1.483785, -0.270981)",
        "(-0.280000, 1.480723, -0.275964)",
        "(-0.280000, 1.477506, -0.280955)",
        "(-0.280000, 1.474092, -0.285958)",
        "(-0.280000, 1.470462, -0.290938)",
        "(-0.280000, 1.466583, -0.295880)",
        "(-0.280000, 1.462424, -0.300760)",
        "(-0.280000, 1.457977, -0.305528)",
        "(-0.280000, 1.453221, -0.310151)",
        "(-0.280000, 1.448137, -0.314593)",
        "(-0.280000, 1.442738, -0.318793)",
        "(-0.280000, 1.437019, -0.322711)",
        "(-0.280000, 1.430980, -0.326304)",
        "(-0.280000, 1.424659, -0.329511)",
        "(-0.280000, 1.418059, -0.332295)",
        "(-0.280000, 1.411233, -0.334604)",
        "(-0.280000, 1.404208, -0.336402)",
        "(-0.280000, 1.397017, -0.337654)",
        "(-0.280000, 1.389731, -0.338326)",
        "(-0.280000, 1.382393, -0.338396)",
        "(-0.280000, 1.375048, -0.337848)",
        "(-0.280000, 1.367779, -0.336673)",
        "(-0.280000, 1.360635, -0.334872)",
        "(-0.280000, 1.353665, -0.332448)",
        "(-0.280000, 1.346950, -0.329425)",
        "(-0.280000, 1.340536, -0.325826)",
        "(-0.280000, 1.334466, -0.321678)",
        "(-0.280000, 1.328803, -0.317035)",
        "(-0.280000, 1.323569, -0.311932)",
        "(-0.280000, 1.318812, -0.306439)",
        "(-0.280000, 1.314544, -0.300609)",
        "(-0.280000, 1.310769, -0.294496)",
        "(-0.280000, 1.307497, -0.288184)",
        "(-0.280000, 1.304708, -0.281729)",
        "(-0.280000, 1.302372, -0.275188)",
        "(-0.280000, 1.300462, -0.268635)",
        "(-0.280000, 1.298960, -0.262093)",
        "(-0.280000, 1.297853, -0.255580)",
        "(-0.280000, 1.297129, -0.249142)",
        "(-0.280000, 1.296764, -0.242784)",
        "(-0.280000, 1.296734, -0.236548)",
        "(-0.280000, 1.297011, -0.230445)",
        "(-0.280000, 1.297565, -0.224481)",
        "(-0.280000, 1.298363, -0.218685)",
        "(-0.280000, 1.299374, -0.213055)",
        "(-0.280000, 1.300567, -0.207583)",
        "(-0.280000, 1.301908, -0.202284)",
        "(-0.280000, 1.303370, -0.197142)",
        "(-0.280000, 1.304931, -0.192138)",
        "(-0.280000, 1.306564, -0.187272)",
        "(-0.280000, 1.308252, -0.182521)",
        "(-0.280000, 1.309987, -0.177857)",
        "(-0.280000, 1.311753, -0.173275)",
        "(-0.280000, 1.313554, -0.168739)",
        "(-0.280000, 1.315386, -0.164244)",
        "(-0.280000, 1.317259, -0.159763)",
        "(-0.280000, 1.319188, -0.155274)",
        "(-0.280000, 1.321182, -0.150778)",
        "(-0.280000, 1.323264, -0.146258)",
        "(-0.280000, 1.325459, -0.141703)",
        "(-0.280000, 1.327787, -0.137126)",
        "(-0.280000, 1.330275, -0.132528)",
        "(-0.280000, 1.332955, -0.127911)",
        "(-0.280000, 1.335844, -0.123307)",
        "(-0.280000, 1.338975, -0.118724)",
        "(-0.280000, 1.342360, -0.114203)",
        "(-0.280000, 1.346022, -0.109770)",
        "(-0.280000, 1.349981, -0.105454)",
        "(-0.280000, 1.354234, -0.101308)",
        "(-0.280000, 1.358789, -0.097368)",
        "(-0.280000, 1.363651, -0.093672)",
        "(-0.280000, 1.368796, -0.090274)",
        "(-0.280000, 1.374216, -0.087211)",
        "(-0.280000, 1.379898, -0.084520)",
        "(-0.280000, 1.385795, -0.082246)",
        "(-0.280000, 1.391884, -0.080417)",
        "(-0.280000, 1.398136, -0.079057)",
        "(-0.280000, 1.404492, -0.078188)",
        "(-0.280000, 1.410927, -0.077820)",
        "(-0.280000, 1.417379, -0.077955)",
        "(-0.280000, 1.423815, -0.078584)",
        "(-0.280000, 1.430207, -0.079693)",
        "(-0.280000, 1.436501, -0.081251)",
        "(-0.280000, 1.442682, -0.083221)",
        "(-0.280000, 1.448746, -0.085562)",
        "(-0.280000, 1.454665, -0.088221)",
        "(-0.280000, 1.460438, -0.091186)",
        "(-0.280000, 1.466056, -0.094455)",
        "(-0.280000, 1.471487, -0.098008)",
        "(-0.280000, 1.476732, -0.101846)",
        "(-0.280000, 1.481762, -0.105947)",
        "(-0.280000, 1.486570, -0.110306)",
        "(-0.280000, 1.491150, -0.114917)",
        "(-0.280000, 1.495476, -0.119755)",
        "(-0.280000, 1.499542, -0.124813)",
        "(-0.280000, 1.503344, -0.130084)",
        "(-0.280000, 1.506860, -0.135539)",
        "(-0.280000, 1.510085, -0.141171)",
        "(-0.280000, 1.513015, -0.146972)",
        "(-0.280000, 1.515634, -0.152910)",
        "(-0.280000, 1.517938, -0.158977)",
        "(-0.280000, 1.519925, -0.165166)",
        "(-0.280000, 1.521582, -0.171440)",
        "(-0.280000, 1.522910, -0.177802)",
        "(-0.280000, 1.523902, -0.184216)",
        "(-0.280000, 1.524557, -0.190672)",
        "(-0.280000, 1.524873, -0.197164)",
        "(-0.280000, 1.524849, -0.203654)",
        "(-0.280000, 1.524485, -0.210133)",
        "(-0.280000, 1.523782, -0.216595)",
        "(-0.280000, 1.522743, -0.223001)",
        "(-0.280000, 1.521370, -0.229344)",
        "(-0.280000, 1.519664, -0.235615)",
        "(-0.280000, 1.517635, -0.241780)",
        "(-0.280000, 1.515283, -0.247839)",
        "(-0.280000, 1.512620, -0.253757)",
        "(-0.280000, 1.509652, -0.259528)",
        "(-0.280000, 1.506381, -0.265144)",
        "(-0.280000, 1.502825, -0.270573)",
        "(-0.280000, 1.498990, -0.275809)",
        "(-0.280000, 1.494880, -0.280844)",
        "(-0.280000, 1.490519, -0.285649)",
        "(-0.280000, 1.485912, -0.290220)",
        "(-0.280000, 1.481064, -0.294550)",
        "(-0.280000, 1.476005, -0.298614)",
        "(-0.280000, 1.470739, -0.302408)",
        "(-0.280000, 1.465274, -0.305926)",
        "(-0.280000, 1.459641, -0.309148)",
        "(-0.280000, 1.453838, -0.312075)",
        "(-0.280000, 1.447899, -0.314691)",
        "(-0.280000, 1.441830, -0.316992)",
        "(-0.280000, 1.435641, -0.318975)",
        "(-0.280000, 1.429365, -0.320628)",
        "(-0.280000, 1.423012, -0.321951)",
        "(-0.280000, 1.416588, -0.322942)",
        "(-0.280000, 1.410131, -0.323584)",
        "(-0.280000, 1.403648, -0.323839)",
        "(-0.280000, 1.397156, -0.323666)",
        "(-0.280000, 1.390710, -0.323036)",
        "(-0.280000, 1.384328, -0.321929)",
        "(-0.280000, 1.378073, -0.320343)",
        "(-0.280000, 1.371977, -0.318279)",
        "(-0.280000, 1.366072, -0.315748)",
        "(-0.280000, 1.360416, -0.312778)",
        "(-0.280000, 1.355033, -0.309395)",
        "(-0.280000, 1.349945, -0.305628)",
        "(-0.280000, 1.345191, -0.301529)",
        "(-0.280000, 1.340781, -0.297135)",
        "(-0.280000, 1.336718, -0.292484)",
        "(-0.280000, 1.333020, -0.287635)",
        "(-0.280000, 1.329677, -0.282625)",
        "(-0.280000, 1.326676, -0.277490)",
        "(-0.280000, 1.324012, -0.272284)",
        "(-0.280000, 1.321657, -0.267029)",
        "(-0.280000, 1.319597, -0.261770)",
        "(-0.280000, 1.317801, -0.256527)",
        "(-0.280000, 1.316238, -0.251312)",
        "(-0.280000, 1.314885, -0.246157)",
        "(-0.280000, 1.313709, -0.241062)",
        "(-0.280000, 1.312682, -0.236023)",
        "(-0.280000, 1.311778, -0.231056)",
        "(-0.280000, 1.310974, -0.226145)",
        "(-0.280000, 1.310247, -0.221272)",
        "(-0.280000, 1.309584, -0.216440)",
        "(-0.280000, 1.308969, -0.211615)",
        "(-0.280000, 1.308399, -0.206794)",
        "(-0.280000, 1.307870, -0.201950)",
        "(-0.280000, 1.307386, -0.197055)",
        "(-0.280000, 1.306956, -0.192106)",
        "(-0.280000, 1.306592, -0.187077)",
        "(-0.280000, 1.306312, -0.181945)",
        "(-0.280000, 1.306139, -0.176714)",
        "(-0.280000, 1.306097, -0.171368)",
        "(-0.280000, 1.306214, -0.165895)",
        "(-0.280000, 1.306519, -0.160312)",
        "(-0.280000, 1.307043, -0.154615)",
        "(-0.280000, 1.307817, -0.148807)",
        "(-0.280000, 1.308867, -0.142919)",
        "(-0.280000, 1.310226, -0.136954)",
        "(-0.280000, 1.311914, -0.130951)",
        "(-0.280000, 1.313954, -0.124929)",
        "(-0.280000, 1.316368, -0.118906)",
        "(-0.280000, 1.319163, -0.112931)",
        "(-0.280000, 1.322351, -0.107024)",
        "(-0.280000, 1.325941, -0.101207)",
        "(-0.280000, 1.329927, -0.095531)",
        "(-0.280000, 1.334332, -0.090051)",
        "(-0.280000, 1.339172, -0.084829)",
        "(-0.280000, 1.344429, -0.079947)",
        "(-0.280000, 1.350103, -0.075456)",
        "(-0.280000, 1.356150, -0.071426)",
        "(-0.280000, 1.362543, -0.067904)",
        "(-0.280000, 1.369247, -0.064931)",
        "(-0.280000, 1.376191, -0.062550)",
        "(-0.280000, 1.383332, -0.060787)",
        "(-0.280000, 1.390619, -0.059657)",
        "(-0.280000, 1.397972, -0.059175)",
        "(-0.280000, 1.405338, -0.059338)",
        "(-0.280000, 1.412668, -0.060141)",
        "(-0.280000, 1.419883, -0.061564)",
        "(-0.280000, 1.426939, -0.063583)",
        "(-0.280000, 1.433794, -0.066173)",
        "(-0.280000, 1.440383, -0.069288)",
        "(-0.280000, 1.446686, -0.072895)",
        "(-0.280000, 1.452652, -0.076937)",
        "(-0.280000, 1.458265, -0.081370)",
        "(-0.280000, 1.463513, -0.086150)",
        "(-0.280000, 1.468371, -0.091211)",
        "(-0.280000, 1.472842, -0.096509)",
        "(-0.280000, 1.476936, -0.102003)",
        "(-0.280000, 1.480649, -0.107629)",
        "(-0.280000, 1.484005, -0.113351)",
        "(-0.280000, 1.487028, -0.119139)",
        "(-0.280000, 1.489735, -0.124941)",
        "(-0.280000, 1.492163, -0.130745)",
        "(-0.280000, 1.494337, -0.136512)",
        "(-0.280000, 1.496294, -0.142234)",
        "(-0.280000, 1.498070, -0.147910)",
        "(-0.280000, 1.499694, -0.153519)",
        "(-0.280000, 1.501198, -0.159073)",
        "(-0.280000, 1.502613, -0.164589)",
        "(-0.280000, 1.503960, -0.170064)",
        "(-0.280000, 1.505261, -0.175525)",
        "(-0.280000, 1.506531, -0.181003)",
        "(-0.280000, 1.507774, -0.186505)",
        "(-0.280000, 1.508992, -0.192066)",
        "(-0.280000, 1.510181, -0.197722)",
        "(-0.280000, 1.511320, -0.203479)",
        "(-0.280000, 1.512392, -0.209379)",
        "(-0.280000, 1.513362, -0.215421)",
        "(-0.280000, 1.514195, -0.221627)",
        "(-0.280000, 1.514847, -0.228013)",
        "(-0.280000, 1.515266, -0.234554)",
        "(-0.280000, 1.515398, -0.241247)",
        "(-0.280000, 1.515183, -0.248076)",
        "(-0.280000, 1.514578, -0.254992)",
        "(-0.280000, 1.513598, -0.261995)",
        "(-0.280000, 1.512256, -0.269097)",
        "(-0.280000, 1.510561, -0.276272)",
        "(-0.280000, 1.508499, -0.283535)",
        "(-0.280000, 1.506061, -0.290851)",
        "(-0.280000, 1.503223, -0.298208)",
        "(-0.280000, 1.499954, -0.305591)",
        "(-0.280000, 1.496240, -0.312938)",
        "(-0.280000, 1.492050, -0.320216)",
        "(-0.280000, 1.487357, -0.327384)",
        "(-0.280000, 1.482160, -0.334360)",
        "(-0.280000, 1.476382, -0.340982)",
        "(-0.280000, 1.468888, -0.344743)",
        "(-0.280000, 1.461219, -0.348101)",
        "(-0.280000, 1.453384, -0.351053)",
        "(-0.280000, 1.445394, -0.353595)",
        "(-0.280000, 1.437294, -0.355711)",
        "(-0.280000, 1.429081, -0.357403)",
        "(-0.280000, 1.420804, -0.358661)",
        "(-0.280000, 1.412472, -0.359484)",
        "(-0.280000, 1.404096, -0.359870)",
        "(-0.280000, 1.395724, -0.359818)",
        "(-0.280000, 1.387366, -0.359327)",
        "(-0.280000, 1.379033, -0.358397)",
        "(-0.280000, 1.370772, -0.357035)",
        "(-0.280000, 1.362594, -0.355242)",
        "(-0.280000, 1.354509, -0.353021)",
        "(-0.280000, 1.346563, -0.350383)",
        "(-0.280000, 1.338754, -0.347327)",
        "(-0.280000, 1.331128, -0.343873)",
        "(-0.280000, 1.323693, -0.340024)",
        "(-0.280000, 1.316459, -0.335784)",
        "(-0.280000, 1.309467, -0.331179)",
        "(-0.280000, 1.302726, -0.326214)",
        "(-0.280000, 1.296244, -0.320894)",
        "(-0.280000, 1.290059, -0.315252)",
        "(-0.280000, 1.286289, -0.307316)",
        "(-0.280000, 1.283172, -0.299179)",
        "(-0.280000, 1.280602, -0.291019)",
        "(-0.280000, 1.278541, -0.282878)",
        "(-0.280000, 1.276955, -0.274787)",
        "(-0.280000, 1.275812, -0.266807)",
        "(-0.280000, 1.275073, -0.258943)",
        "(-0.280000, 1.274710, -0.251241)",
        "(-0.280000, 1.274694, -0.243702)",
        "(-0.280000, 1.275007, -0.236324)",
        "(-0.280000, 1.275640, -0.229136)",
        "(-0.280000, 1.276594, -0.222128)",
        "(-0.280000, 1.277888, -0.215298)",
        "(-0.280000, 1.279531, -0.208675)",
        "(-0.280000, 1.281471, -0.202269)",
        "(-0.280000, 1.283651, -0.196076)",
        "(-0.280000, 1.286005, -0.190116)",
        "(-0.280000, 1.288493, -0.184359)",
        "(-0.280000, 1.291065, -0.178806)",
        "(-0.280000, 1.293692, -0.173426)",
        "(-0.280000, 1.296354, -0.168185)",
        "(-0.280000, 1.299027, -0.163071)",
        "(-0.280000, 1.301707, -0.158048)",
        "(-0.280000, 1.304399, -0.153081)",
        "(-0.280000, 1.307103, -0.148161)",
        "(-0.280000, 1.309835, -0.143257)",
        "(-0.280000, 1.312621, -0.138345)",
        "(-0.280000, 1.315474, -0.133426)",
        "(-0.280000, 1.318427, -0.128488)",
        "(-0.280000, 1.321515, -0.123522)",
        "(-0.280000, 1.324758, -0.118547)",
        "(-0.280000, 1.328198, -0.113563)",
        "(-0.280000, 1.331854, -0.108601)",
        "(-0.280000, 1.335759, -0.103680)",
        "(-0.280000, 1.339944, -0.098822)",
        "(-0.280000, 1.344415, -0.094077)",
        "(-0.280000, 1.349196, -0.089479)",
        "(-0.280000, 1.354303, -0.085064)",
        "(-0.280000, 1.359724, -0.080891)",
        "(-0.280000, 1.365464, -0.077003)",
        "(-0.280000, 1.371521, -0.073443)",
        "(-0.280000, 1.377859, -0.070269)",
        "(-0.280000, 1.384463, -0.067523)",
        "(-0.280000, 1.391311, -0.065246)",
        "(-0.280000, 1.398345, -0.063485)",
        "(-0.280000, 1.405543, -0.062271)",
        "(-0.280000, 1.412832, -0.061637)",
        "(-0.280000, 1.420171, -0.061604)",
        "(-0.280000, 1.427513, -0.062191)",
        "(-0.280000, 1.434775, -0.063404)",
        "(-0.280000, 1.441910, -0.065243)",
        "(-0.280000, 1.448867, -0.067703)",
        "(-0.280000, 1.455566, -0.070761)",
        "(-0.280000, 1.461961, -0.074393)",
        "(-0.280000, 1.468010, -0.078573)",
        "(-0.280000, 1.473648, -0.083246)",
        "(-0.280000, 1.478855, -0.088376)",
        "(-0.280000, 1.483583, -0.093894)",
        "(-0.280000, 1.487821, -0.099746)",
        "(-0.280000, 1.491564, -0.105879)",
        "(-0.280000, 1.494803, -0.112209)",
        "(-0.280000, 1.497558, -0.118677)",
        "(-0.280000, 1.499860, -0.125231)",
        "(-0.280000, 1.501736, -0.131794)",
        "(-0.280000, 1.503203, -0.138343)",
        "(-0.280000, 1.504276, -0.144862)",
        "(-0.280000, 1.504966, -0.151304)",
        "(-0.280000, 1.505298, -0.157655)",
        "(-0.280000, 1.505295, -0.163899)",
        "(-0.280000, 1.504986, -0.170001)",
        "(-0.280000, 1.504401, -0.175962)",
        "(-0.280000, 1.503572, -0.181754)",
        "(-0.280000, 1.502532, -0.187379)",
        "(-0.280000, 1.501311, -0.192845)",
        "(-0.280000, 1.499942, -0.198137)",
        "(-0.280000, 1.498453, -0.203271)",
        "(-0.280000, 1.496866, -0.208267)",
        "(-0.280000, 1.495208, -0.213123)",
        "(-0.280000, 1.493494, -0.217866)",
        "(-0.280000, 1.491736, -0.222520)",
        "(-0.280000, 1.489945, -0.227093)",
        "(-0.280000, 1.488120, -0.231620)",
        "(-0.280000, 1.486265, -0.236105)",
        "(-0.280000, 1.484368, -0.240576)",
        "(-0.280000, 1.482416, -0.245055)",
        "(-0.280000, 1.480399, -0.249541)",
        "(-0.280000, 1.478293, -0.254050)",
        "(-0.280000, 1.476074, -0.258594)",
        "(-0.280000, 1.473723, -0.263158)",
        "(-0.280000, 1.471210, -0.267743)",
        "(-0.280000, 1.468506, -0.272346)",
        "(-0.280000, 1.465593, -0.276935)",
        "(-0.280000, 1.462443, -0.281495)",
        "(-0.280000, 1.459029, -0.286004)",
        "(-0.280000, 1.455344, -0.290418)",
        "(-0.280000, 1.451362, -0.294713)",
        "(-0.280000, 1.447088, -0.298837)",
        "(-0.280000, 1.442513, -0.302753)",
        "(-0.280000, 1.437631, -0.306424)",
        "(-0.280000, 1.432468, -0.309795)",
        "(-0.280000, 1.427032, -0.312829)",
        "(-0.280000, 1.421337, -0.315490)",
        "(-0.280000, 1.415427, -0.317733)",
        "(-0.280000, 1.409329, -0.319531)",
        "(-0.280000, 1.403070, -0.320858)",
        "(-0.280000, 1.396710, -0.321693)",
        "(-0.280000, 1.390273, -0.322028)",
        "(-0.280000, 1.383822, -0.321859)",
        "(-0.280000, 1.377389, -0.321196)",
        "(-0.280000, 1.371003, -0.320054)",
        "(-0.280000, 1.364717, -0.318463)",
        "(-0.280000, 1.358546, -0.316461)",
        "(-0.280000, 1.352495, -0.314088)",
        "(-0.280000, 1.346586, -0.311406)",
        "(-0.280000, 1.340800, -0.308460)",
        "(-0.280000, 1.335119, -0.305285)",
        "(-0.280000, 1.329546, -0.301914)",
        "(-0.280000, 1.324059, -0.298360)",
        "(-0.280000, 1.318639, -0.294621)",
        "(-0.280000, 1.313295, -0.290706)",
        "(-0.280000, 1.308009, -0.286597)",
        "(-0.280000, 1.302798, -0.282291)",
        "(-0.280000, 1.297664, -0.277768)",
        "(-0.280000, 1.292613, -0.273002)",
        "(-0.280000, 1.287681, -0.267991)",
        "(-0.280000, 1.282885, -0.262712)",
        "(-0.280000, 1.278251, -0.257143)",
        "(-0.280000, 1.273828, -0.251292)",
        "(-0.280000, 1.269647, -0.245146)",
        "(-0.280000, 1.265745, -0.238696)",
        "(-0.280000, 1.262176, -0.231968)",
        "(-0.280000, 1.258972, -0.224956)",
        "(-0.280000, 1.256186, -0.217699)",
        "(-0.280000, 1.253855, -0.210214)",
        "(-0.280000, 1.252013, -0.202519)",
        "(-0.280000, 1.250700, -0.194675)",
        "(-0.280000, 1.249944, -0.186714)",
        "(-0.280000, 1.249768, -0.178668)",
        "(-0.280000, 1.250191, -0.170614)",
        "(-0.280000, 1.251224, -0.162590)",
        "(-0.280000, 1.252874, -0.154640)",
        "(-0.280000, 1.255135, -0.146842)",
        "(-0.280000, 1.257999, -0.139237)",
        "(-0.280000, 1.261454, -0.131869)",
        "(-0.280000, 1.265467, -0.124809)",
        "(-0.280000, 1.270022, -0.118083)",
        "(-0.280000, 1.275068, -0.111755)",
        "(-0.280000, 1.280573, -0.105852)",
        "(-0.280000, 1.286503, -0.100399)",
        "(-0.280000, 1.292790, -0.095439)",
        "(-0.280000, 1.299395, -0.090985)",
        "(-0.280000, 1.306276, -0.087045)",
        "(-0.280000, 1.313361, -0.083639)",
        "(-0.280000, 1.320610, -0.080764)",
        "(-0.280000, 1.327982, -0.078413)",
        "(-0.280000, 1.335409, -0.076584)",
        "(-0.280000, 1.342866, -0.075260)",
        "(-0.280000, 1.350290, -0.074426)",
        "(-0.280000, 1.357654, -0.074063)",
        "(-0.280000, 1.364934, -0.074148)",
        "(-0.280000, 1.372078, -0.074660)",
        "(-0.280000, 1.379069, -0.075576)",
        "(-0.280000, 1.385895, -0.076880)",
        "(-0.280000, 1.392514, -0.078557)",
        "(-0.280000, 1.398917, -0.080629)",
        "(-0.280000, 1.405086, -0.083117)",
        "(-0.280000, 1.410971, -0.086013)",
        "(-0.280000, 1.416550, -0.089310)",
        "(-0.280000, 1.421798, -0.092988)",
        "(-0.280000, 1.426673, -0.097000)",
        "(-0.280000, 1.431166, -0.101317)",
        "(-0.280000, 1.435249, -0.105874)",
        "(-0.280000, 1.438924, -0.110622)",
        "(-0.280000, 1.442196, -0.115513)",
        "(-0.280000, 1.445066, -0.120473)",
        "(-0.280000, 1.447560, -0.125455)",
        "(-0.280000, 1.449707, -0.130414)",
        "(-0.280000, 1.451537, -0.135287)",
        "(-0.280000, 1.453093, -0.140042)",
        "(-0.280000, 1.454425, -0.144654)",
        "(-0.280000, 1.455576, -0.149082)",
        "(-0.280000, 1.456602, -0.153327)",
        "(-0.280000, 1.457550, -0.157368)",
        "(-0.280000, 1.458473, -0.161216)",
        "(-0.280000, 1.459417, -0.164888)",
        "(-0.280000, 1.460423, -0.168394)",
        "(-0.280000, 1.461528, -0.171767)",
        "(-0.280000, 1.462762, -0.175046)",
        "(-0.280000, 1.464142, -0.178261)",
        "(-0.280000, 1.465683, -0.181458)",
        "(-0.280000, 1.467391, -0.184687)",
        "(-0.280000, 1.469252, -0.187984)",
        "(-0.280000, 1.471253, -0.191397)",
        "(-0.280000, 1.473373, -0.194973)",
        "(-0.280000, 1.475572, -0.198738)",
        "(-0.280000, 1.477815, -0.202735)",
        "(-0.280000, 1.480047, -0.206975)",
        "(-0.280000, 1.482221, -0.211481)",
        "(-0.280000, 1.484282, -0.216270)",
        "(-0.280000, 1.486168, -0.221325)",
        "(-0.280000, 1.487824, -0.226644)",
        "(-0.280000, 1.489194, -0.232217)",
        "(-0.280000, 1.490224, -0.238002)",
        "(-0.280000, 1.490866, -0.243971)",
        "(-0.280000, 1.491081, -0.250095)",
        "(-0.280000, 1.490834, -0.256311)",
        "(-0.280000, 1.490100, -0.262592)",
        "(-0.280000, 1.488868, -0.268871)",
        "(-0.280000, 1.487131, -0.275114)",
        "(-0.280000, 1.484893, -0.281290)",
        "(-0.280000, 1.482174, -0.287350)",
        "(-0.280000, 1.478995, -0.293281)",
        "(-0.280000, 1.475380, -0.299086)",
        "(-0.280000, 1.471369, -0.304748)",
        "(-0.280000, 1.466965, -0.310255)",
        "(-0.280000, 1.462163, -0.315582)",
        "(-0.280000, 1.456982, -0.320682)",
        "(-0.280000, 1.451422, -0.325523)",
        "(-0.280000, 1.445484, -0.330075)",
        "(-0.280000, 1.439199, -0.334282)",
        "(-0.280000, 1.432568, -0.338116)",
        "(-0.280000, 1.425634, -0.341526)",
        "(-0.280000, 1.418417, -0.344477)",
        "(-0.280000, 1.410938, -0.346937)",
        "(-0.280000, 1.403258, -0.348863)",
        "(-0.280000, 1.395410, -0.350230)",
        "(-0.280000, 1.387428, -0.351013)",
        "(-0.280000, 1.379387, -0.351191)",
        "(-0.280000, 1.371328, -0.350752)",
        "(-0.280000, 1.363292, -0.349686)",
        "(-0.280000, 1.355359, -0.347997)",
        "(-0.280000, 1.347561, -0.345686)",
        "(-0.280000, 1.339975, -0.342773)",
        "(-0.280000, 1.332640, -0.339277)",
        "(-0.280000, 1.325595, -0.335216)",
        "(-0.280000, 1.318905, -0.330636)",
        "(-0.280000, 1.312599, -0.325568)",
        "(-0.280000, 1.306703, -0.320047)",
        "(-0.280000, 1.301262, -0.314134)",
        "(-0.280000, 1.296289, -0.307871)",
        "(-0.280000, 1.291792, -0.301297)",
        "(-0.280000, 1.287793, -0.294484)",
        "(-0.280000, 1.284285, -0.287472)",
        "(-0.280000, 1.281259, -0.280299)",
        "(-0.280000, 1.278712, -0.273035)",
        "(-0.280000, 1.276620, -0.265700)",
        "(-0.280000, 1.274965, -0.258357)",
        "(-0.280000, 1.273719, -0.251029)",
        "(-0.280000, 1.272851, -0.243734)",
        "(-0.280000, 1.272333, -0.236519)",
        "(-0.280000, 1.272131, -0.229389)",
        "(-0.280000, 1.272214, -0.222348)",
        "(-0.280000, 1.272551, -0.215422)",
        "(-0.280000, 1.273118, -0.208603)",
        "(-0.280000, 1.273891, -0.201877)",
        "(-0.280000, 1.274853, -0.195261)",
        "(-0.280000, 1.275994, -0.188726)",
        "(-0.280000, 1.277308, -0.182284)",
        "(-0.280000, 1.278800, -0.175919)",
        "(-0.280000, 1.280484, -0.169617)",
        "(-0.280000, 1.282376, -0.163400)",
        "(-0.280000, 1.284505, -0.157267)",
        "(-0.280000, 1.286909, -0.151228)",
        "(-0.280000, 1.289607, -0.145326)",
        "(-0.280000, 1.292568, -0.139548)",
        "(-0.280000, 1.295758, -0.133875)",
        "(-0.280000, 1.299143, -0.128311)",
        "(-0.280000, 1.302712, -0.122833)",
        "(-0.280000, 1.306466, -0.117423)",
        "(-0.280000, 1.310394, -0.112090)",
        "(-0.280000, 1.314517, -0.106814)",
        "(-0.280000, 1.318836, -0.101614)",
        "(-0.280000, 1.323373, -0.096492)",
        "(-0.280000, 1.328152, -0.091453)",
        "(-0.280000, 1.333176, -0.086534)",
        "(-0.280000, 1.338468, -0.081753)",
        "(-0.280000, 1.344049, -0.077134)",
        "(-0.280000, 1.349912, -0.072726)",
        "(-0.280000, 1.356068, -0.068561)",
        "(-0.280000, 1.362529, -0.064675)",
        "(-0.280000, 1.369265, -0.061124)",
        "(-0.280000, 1.376286, -0.057938)",
        "(-0.280000, 1.383550, -0.055172)",
        "(-0.280000, 1.391042, -0.052860)",
        "(-0.280000, 1.398742, -0.051038)",
        "(-0.280000, 1.406589, -0.049746)",
        "(-0.280000, 1.414552, -0.049010)",
        "(-0.280000, 1.422598, -0.048855)",
        "(-0.280000, 1.430651, -0.049300)",
        "(-0.280000, 1.438672, -0.050354)",
        "(-0.280000, 1.446618, -0.052025)",
        "(-0.280000, 1.454410, -0.054306)",
        "(-0.280000, 1.462007, -0.057189)",
        "(-0.280000, 1.469367, -0.060664)",
        "(-0.280000, 1.476416, -0.064696)",
        "(-0.280000, 1.483130, -0.069268)",
        "(-0.280000, 1.489445, -0.074331)",
        "(-0.280000, 1.495333, -0.079852)",
        "(-0.280000, 1.500771, -0.085795)",
        "(-0.280000, 1.505714, -0.092095)",
        "(-0.280000, 1.510151, -0.098712)",
        "(-0.280000, 1.514073, -0.105603)",
        "(-0.280000, 1.517460, -0.112697)",
        "(-0.280000, 1.520316, -0.119953)",
        "(-0.280000, 1.522648, -0.127332)",
        "(-0.280000, 1.524457, -0.134763)",
        "(-0.280000, 1.525762, -0.142224)",
        "(-0.280000, 1.526576, -0.149651)",
        "(-0.280000, 1.526921, -0.157015)",
        "(-0.280000, 1.526817, -0.164295)",
        "(-0.280000, 1.526286, -0.171437)",
        "(-0.280000, 1.525351, -0.178426)",
        "(-0.280000, 1.524029, -0.185249)",
        "(-0.280000, 1.522335, -0.191863)",
        "(-0.280000, 1.520246, -0.198261)",
        "(-0.280000, 1.517742, -0.204423)",
        "(-0.280000, 1.514830, -0.210301)",
        "(-0.280000, 1.511519, -0.215871)",
        "(-0.280000, 1.507828, -0.221110)",
        "(-0.280000, 1.503802, -0.225973)",
        "(-0.280000, 1.499474, -0.230455)",
        "(-0.280000, 1.494907, -0.234527)",
        "(-0.280000, 1.490149, -0.238189)",
        "(-0.280000, 1.485250, -0.241448)",
        "(-0.280000, 1.480282, -0.244305)",
        "(-0.280000, 1.475293, -0.246786)",
        "(-0.280000, 1.470329, -0.248920)",
        "(-0.280000, 1.465451, -0.250737)",
        "(-0.280000, 1.460691, -0.252281)",
        "(-0.280000, 1.456077, -0.253601)",
        "(-0.280000, 1.451645, -0.254740)",
        "(-0.280000, 1.447398, -0.255755)",
        "(-0.280000, 1.443354, -0.256693)",
        "(-0.280000, 1.439504, -0.257605)",
        "(-0.280000, 1.435829, -0.258540)",
        "(-0.280000, 1.432320, -0.259537)",
        "(-0.280000, 1.428945, -0.260633)",
        "(-0.280000, 1.425662, -0.261858)",
        "(-0.280000, 1.422444, -0.263230)",
        "(-0.280000, 1.419243, -0.264763)",
        "(-0.280000, 1.416009, -0.266462)",
        "(-0.280000, 1.412707, -0.268314)",
        "(-0.280000, 1.409289, -0.270307)",
        "(-0.280000, 1.405707, -0.272418)",
        "(-0.280000, 1.401937, -0.274606)",
        "(-0.280000, 1.397935, -0.276838)",
        "(-0.280000, 1.393689, -0.279060)",
        "(-0.280000, 1.389176, -0.281222)",
        "(-0.280000, 1.384383, -0.283271)",
        "(-0.280000, 1.379323, -0.285143)",
        "(-0.280000, 1.373999, -0.286785)",
        "(-0.280000, 1.368422, -0.288141)",
        "(-0.280000, 1.362635, -0.289155)",
        "(-0.280000, 1.356664, -0.289782)",
        "(-0.280000, 1.350539, -0.289981)",
        "(-0.280000, 1.344324, -0.289717)",
        "(-0.280000, 1.338045, -0.288967)",
        "(-0.280000, 1.331770, -0.287718)",
        "(-0.280000, 1.325531, -0.285966)",
        "(-0.280000, 1.319361, -0.283711)",
        "(-0.280000, 1.313308, -0.280976)",
        "(-0.280000, 1.307385, -0.277782)",
        "(-0.280000, 1.301590, -0.274152)",
        "(-0.280000, 1.295946, -0.270121)",
        "(-0.280000, 1.290500, -0.265674)",
        "(-0.280000, 1.285316, -0.260793)",
        "(-0.280000, 1.280476, -0.255498)",
        "(-0.280000, 1.276035, -0.249797)",
        "(-0.280000, 1.272047, -0.243710)",
        "(-0.280000, 1.268576, -0.237290)",
        "(-0.280000, 1.265655, -0.230563)",
        "(-0.280000, 1.263329, -0.223599)",
        "(-0.280000, 1.261622, -0.216446)",
        "(-0.280000, 1.260549, -0.209149)",
        "(-0.280000, 1.260125, -0.201794)",
        "(-0.280000, 1.260346, -0.194429)",
        "(-0.280000, 1.261206, -0.187105)",
        "(-0.280000, 1.262685, -0.179901)",
        "(-0.280000, 1.264760, -0.172862)",
        "(-0.280000, 1.267404, -0.166027)",
        "(-0.280000, 1.270571, -0.159463)",
        "(-0.280000, 1.274227, -0.153188)",
        "(-0.280000, 1.278316, -0.147254)",
        "(-0.280000, 1.282792, -0.141676)",
        "(-0.280000, 1.287614, -0.136465)",
        "(-0.280000, 1.292713, -0.131648)",
        "(-0.280000, 1.298046, -0.127218)",
        "(-0.280000, 1.303572, -0.123168)",
        "(-0.280000, 1.309227, -0.119499)",
        "(-0.280000, 1.314975, -0.116188)",
        "(-0.280000, 1.320786, -0.113211)",
        "(-0.280000, 1.326609, -0.110549)",
        "(-0.280000, 1.332423, -0.108170)",
        "(-0.280000, 1.338216, -0.106038)",
        "(-0.280000, 1.343953, -0.104126)",
        "(-0.280000, 1.349643, -0.102394)",
        "(-0.280000, 1.355265, -0.100815)",
        "(-0.280000, 1.360830, -0.099355)",
        "(-0.280000, 1.366357, -0.097983)",
        "(-0.280000, 1.371843, -0.096679)",
        "(-0.280000, 1.377314, -0.095421)",
        "(-0.280000, 1.382801, -0.094194)",
        "(-0.280000, 1.388313, -0.092994)",
        "(-0.280000, 1.393884, -0.091819)",
        "(-0.280000, 1.399548, -0.090676)",
        "(-0.280000, 1.405315, -0.089581)",
        "(-0.280000, 1.411223, -0.088556)",
        "(-0.280000, 1.417272, -0.087633)",
        "(-0.280000, 1.423485, -0.086849)",
        "(-0.280000, 1.429875, -0.086247)",
        "(-0.280000, 1.436419, -0.085880)",
        "(-0.280000, 1.443113, -0.085801)",
        "(-0.280000, 1.449941, -0.086069)",
        "(-0.280000, 1.456843, -0.086743)",
        "(-0.280000, 1.463782, -0.087879)",
        "(-0.280000, 1.470711, -0.089519)",
        "(-0.280000, 1.477548, -0.091691)",
        "(-0.280000, 1.484241, -0.094413)",
        "(-0.280000, 1.490736, -0.097697)",
        "(-0.280000, 1.496949, -0.101526)",
        "(-0.280000, 1.502839, -0.105897)",
        "(-0.280000, 1.508330, -0.110769)",
        "(-0.280000, 1.513381, -0.116115)",
        "(-0.280000, 1.517953, -0.121902)",
        "(-0.280000, 1.521993, -0.128063)",
        "(-0.280000, 1.525478, -0.134555)",
        "(-0.280000, 1.528389, -0.141331)",
        "(-0.280000, 1.530704, -0.148311)",
        "(-0.280000, 1.532420, -0.155446)",
        "(-0.280000, 1.533542, -0.162688)",
        "(-0.280000, 1.534075, -0.169956)",
        "(-0.280000, 1.534040, -0.177219)",
        "(-0.280000, 1.533460, -0.184402)",
        "(-0.280000, 1.532365, -0.191469)",
        "(-0.280000, 1.530790, -0.198392)",
        "(-0.280000, 1.528777, -0.205112)",
        "(-0.280000, 1.526367, -0.211612)",
        "(-0.280000, 1.523601, -0.217880)",
        "(-0.280000, 1.520533, -0.223883)",
        "(-0.280000, 1.517205, -0.229621)",
        "(-0.280000, 1.513657, -0.235102)",
        "(-0.280000, 1.509940, -0.240315)",
        "(-0.280000, 1.506090, -0.245279)",
        "(-0.280000, 1.502135, -0.250019)",
        "(-0.280000, 1.498119, -0.254540)",
        "(-0.280000, 1.494053, -0.258880)",
        "(-0.280000, 1.489971, -0.263055)",
        "(-0.280000, 1.485877, -0.267099)",
        "(-0.280000, 1.481773, -0.271047)",
        "(-0.280000, 1.477672, -0.274916)",
        "(-0.280000, 1.473559, -0.278737)",
        "(-0.280000, 1.469417, -0.282540)",
        "(-0.280000, 1.465240, -0.286331)",
        "(-0.280000, 1.461000, -0.290130)",
        "(-0.280000, 1.456663, -0.293949)",
        "(-0.280000, 1.452213, -0.297776)",
        "(-0.280000, 1.447606, -0.301614)",
        "(-0.280000, 1.442824, -0.305434)",
        "(-0.280000, 1.437833, -0.309215)",
        "(-0.280000, 1.432597, -0.312927)",
        "(-0.280000, 1.427110, -0.316512)",
        "(-0.280000, 1.421350, -0.319923)",
        "(-0.280000, 1.415300, -0.323099)",
        "(-0.280000, 1.408983, -0.325978)",
        "(-0.280000, 1.402405, -0.328573)",
        "(-0.280000, 1.395563, -0.330903)",
        "(-0.280000, 1.388483, -0.332960)",
        "(-0.280000, 1.381158, -0.334740)",
        "(-0.280000, 1.373579, -0.336223)",
        "(-0.280000, 1.365777, -0.337376)",
        "(-0.280000, 1.357743, -0.338166)",
        "(-0.280000, 1.349519, -0.338551)",
        "(-0.280000, 1.341121, -0.338488)",
        "(-0.280000, 1.332572, -0.337933)",
        "(-0.280000, 1.323940, -0.336845)",
        "(-0.280000, 1.315333, -0.335077)",
        "(-0.280000, 1.308369, -0.330407)",
        "(-0.280000, 1.301670, -0.325385)",
        "(-0.280000, 1.295242, -0.320020)",
        "(-0.280000, 1.289095, -0.314317)",
        "(-0.280000, 1.283264, -0.308309)",
        "(-0.280000, 1.277748, -0.301995)",
        "(-0.280000, 1.272577, -0.295410)",
        "(-0.280000, 1.267758, -0.288564)",
        "(-0.280000, 1.263297, -0.281464)",
        "(-0.280000, 1.259220, -0.274151)",
        "(-0.280000, 1.255532, -0.266635)",
        "(-0.280000, 1.252237, -0.258925)",
        "(-0.280000, 1.249355, -0.251064)",
        "(-0.280000, 1.246888, -0.243063)",
        "(-0.280000, 1.244841, -0.234932)",
        "(-0.280000, 1.243224, -0.226718)",
        "(-0.280000, 1.242040, -0.218430)",
        "(-0.280000, 1.241289, -0.210078)",
        "(-0.280000, 1.240978, -0.201712)",
        "(-0.280000, 1.241106, -0.193328)",
        "(-0.280000, 1.241671, -0.184975)",
        "(-0.280000, 1.242673, -0.176662)",
        "(-0.280000, 1.244111, -0.168402)",
        "(-0.280000, 1.245977, -0.160240)",
        "(-0.280000, 1.251027, -0.153051)",
        "(-0.280000, 1.256575, -0.146331)",
        "(-0.280000, 1.262410, -0.140076)",
        "(-0.280000, 1.268481, -0.134274)",
        "(-0.280000, 1.274743, -0.128909)",
        "(-0.280000, 1.281125, -0.123984)",
        "(-0.280000, 1.287605, -0.119469)",
        "(-0.280000, 1.294130, -0.115360)",
        "(-0.280000, 1.300684, -0.111634)",
        "(-0.280000, 1.307259, -0.108274)",
        "(-0.280000, 1.313828, -0.105284)",
        "(-0.280000, 1.320396, -0.102664)",
        "(-0.280000, 1.326979, -0.100427)",
        "(-0.280000, 1.333561, -0.098610)",
        "(-0.280000, 1.340150, -0.097244)",
        "(-0.280000, 1.346743, -0.096354)",
        "(-0.280000, 1.353290, -0.095959)",
        "(-0.280000, 1.359769, -0.096064)",
        "(-0.280000, 1.366150, -0.096664)",
        "(-0.280000, 1.372371, -0.097740)",
        "(-0.280000, 1.378411, -0.099269)",
        "(-0.280000, 1.384214, -0.101209)",
        "(-0.280000, 1.389757, -0.103518)",
        "(-0.280000, 1.395019, -0.106149)",
        "(-0.280000, 1.399968, -0.109040)",
        "(-0.280000, 1.404599, -0.112136)",
        "(-0.280000, 1.408919, -0.115383)",
        "(-0.280000, 1.412920, -0.118714)",
        "(-0.280000, 1.416625, -0.122076)",
        "(-0.280000, 1.420063, -0.125425)",
        "(-0.280000, 1.423254, -0.128704)",
        "(-0.280000, 1.426246, -0.131885)",
        "(-0.280000, 1.429069, -0.134928)",
        "(-0.280000, 1.431774, -0.137816)",
        "(-0.280000, 1.434412, -0.140540)",
        "(-0.280000, 1.437021, -0.143090)",
        "(-0.280000, 1.439649, -0.145475)",
        "(-0.280000, 1.442344, -0.147714)",
        "(-0.280000, 1.445134, -0.149824)",
        "(-0.280000, 1.448055, -0.151840)",
        "(-0.280000, 1.451136, -0.153802)",
        "(-0.280000, 1.454385, -0.155747)",
        "(-0.280000, 1.457812, -0.157723)",
        "(-0.280000, 1.461424, -0.159782)",
        "(-0.280000, 1.465197, -0.161966)",
        "(-0.280000, 1.469123, -0.164330)",
        "(-0.280000, 1.473161, -0.166911)",
        "(-0.280000, 1.477279, -0.169752)",
        "(-0.280000, 1.481440, -0.172893)",
        "(-0.280000, 1.485580, -0.176354)",
        "(-0.280000, 1.489650, -0.180157)",
        "(-0.280000, 1.493598, -0.184323)",
        "(-0.280000, 1.497354, -0.188841)",
        "(-0.280000, 1.500866, -0.193710)",
        "(-0.280000, 1.504082, -0.198927)",
        "(-0.280000, 1.506942, -0.204451)",
        "(-0.280000, 1.509412, -0.210272)",
        "(-0.280000, 1.511447, -0.216339)",
        "(-0.280000, 1.513026, -0.222623)",
        "(-0.280000, 1.514136, -0.229098)",
        "(-0.280000, 1.514771, -0.235709)",
        "(-0.280000, 1.514943, -0.242437)",
        "(-0.280000, 1.514673, -0.249270)",
        "(-0.280000, 1.513996, -0.256179)",
        "(-0.280000, 1.512942, -0.263171)",
        "(-0.280000, 1.511526, -0.270259)",
        "(-0.280000, 1.509756, -0.277416)",
        "(-0.280000, 1.507621, -0.284646)",
        "(-0.280000, 1.505103, -0.291947)",
        "(-0.280000, 1.502188, -0.299274)",
        "(-0.280000, 1.498843, -0.306622)",
        "(-0.280000, 1.495052, -0.313929)",
        "(-0.280000, 1.490786, -0.321163)",
        "(-0.280000, 1.486018, -0.328282)",
        "(-0.280000, 1.480748, -0.335204)",
        "(-0.280000, 1.474902, -0.341764)",
        "(-0.280000, 1.467368, -0.345446)",
        "(-0.280000, 1.459664, -0.348724)",
        "(-0.280000, 1.451799, -0.351594)",
        "(-0.280000, 1.443783, -0.354052)",
        "(-0.280000, 1.435661, -0.356083)",
        "(-0.280000, 1.427431, -0.357690)",
        "(-0.280000, 1.419141, -0.358861)",
        "(-0.280000, 1.410801, -0.359596)",
        "(-0.280000, 1.402421, -0.359895)",
        "(-0.280000, 1.394050, -0.359754)",
        "(-0.280000, 1.385698, -0.359176)",
        "(-0.280000, 1.377375, -0.358160)",
        "(-0.280000, 1.369129, -0.356711)",
        "(-0.280000, 1.360970, -0.354833)",
        "(-0.280000, 1.352908, -0.352526)",
        "(-0.280000, 1.344991, -0.349805)",
        "(-0.280000, 1.337226, -0.346673)",
        "(-0.280000, 1.329625, -0.343134)",
        "(-0.280000, 1.322231, -0.339207)",
        "(-0.280000, 1.315041, -0.334892)",
        "(-0.280000, 1.308098, -0.330214)",
        "(-0.280000, 1.301409, -0.325179)",
        "(-0.280000, 1.294983, -0.319792)",
        "(-0.280000, 1.288858, -0.314085)",
        "(-0.280000, 1.285171, -0.306109)",
        "(-0.280000, 1.282140, -0.297940)",
        "(-0.280000, 1.279655, -0.289755)",
        "(-0.280000, 1.277680, -0.281592)",
        "(-0.280000, 1.276178, -0.273485)",
        "(-0.280000, 1.275118, -0.265494)",
        "(-0.280000, 1.274462, -0.257623)",
        "(-0.280000, 1.274179, -0.249917)",
        "(-0.280000, 1.274243, -0.242378)",
        "(-0.280000, 1.274633, -0.235004)",
        "(-0.280000, 1.275341, -0.227822)",
        "(-0.280000, 1.276369, -0.220826)",
        "(-0.280000, 1.277734, -0.214009)",
        "(-0.280000, 1.279454, -0.207404)",
        "(-0.280000, 1.281520, -0.201017)",
        "(-0.280000, 1.283910, -0.194858)",
        "(-0.280000, 1.286590, -0.188959)",
        "(-0.280000, 1.289532, -0.183322)",
        "(-0.280000, 1.292708, -0.177945)",
        "(-0.280000, 1.296075, -0.172848)",
        "(-0.280000, 1.299609, -0.168012)",
        "(-0.280000, 1.303267, -0.163445)",
        "(-0.280000, 1.307022, -0.159129)",
        "(-0.280000, 1.310852, -0.155043)",
        "(-0.280000, 1.314720, -0.151182)",
        "(-0.280000, 1.318613, -0.147517)",
        "(-0.280000, 1.322519, -0.144021)",
        "(-0.280000, 1.326415, -0.140682)",
        "(-0.280000, 1.330301, -0.137468)",
        "(-0.280000, 1.334182, -0.134354)",
        "(-0.280000, 1.338048, -0.131326)",
        "(-0.280000, 1.341920, -0.128355)",
        "(-0.280000, 1.345798, -0.125435)",
        "(-0.280000, 1.349704, -0.122549)",
        "(-0.280000, 1.353661, -0.119684)",
        "(-0.280000, 1.357679, -0.116846)",
        "(-0.280000, 1.361784, -0.114033)",
        "(-0.280000, 1.366005, -0.111249)",
        "(-0.280000, 1.370350, -0.108513)",
        "(-0.280000, 1.374844, -0.105841)",
        "(-0.280000, 1.379512, -0.103252)",
        "(-0.280000, 1.384354, -0.100781)",
        "(-0.280000, 1.389384, -0.098455)",
        "(-0.280000, 1.394616, -0.096306)",
        "(-0.280000, 1.400034, -0.094378)",
        "(-0.280000, 1.405645, -0.092703)",
        "(-0.280000, 1.411422, -0.091325)",
        "(-0.280000, 1.417353, -0.090278)",
        "(-0.280000, 1.423423, -0.089598)",
        "(-0.280000, 1.429583, -0.089319)",
        "(-0.280000, 1.435806, -0.089469)",
        "(-0.280000, 1.442064, -0.090072)",
        "(-0.280000, 1.448293, -0.091144)",
        "(-0.280000, 1.454458, -0.092696)",
        "(-0.280000, 1.460524, -0.094734)",
        "(-0.280000, 1.466425, -0.097248)",
        "(-0.280000, 1.472139, -0.100232)",
        "(-0.280000, 1.477609, -0.103656)",
        "(-0.280000, 1.482811, -0.107497)",
        "(-0.280000, 1.487730, -0.111726)",
        "(-0.280000, 1.492335, -0.116291)",
        "(-0.280000, 1.496632, -0.121152)",
        "(-0.280000, 1.500636, -0.126271)",
        "(-0.280000, 1.504355, -0.131590)",
        "(-0.280000, 1.507790, -0.137095)",
        "(-0.280000, 1.510937, -0.142782)",
        "(-0.280000, 1.513778, -0.148617)",
        "(-0.280000, 1.516309, -0.154593)",
        "(-0.280000, 1.518528, -0.160702)",
        "(-0.280000, 1.520421, -0.166910)",
        "(-0.280000, 1.521988, -0.173218)",
        "(-0.280000, 1.523221, -0.179589)",
        "(-0.280000, 1.524119, -0.186016)",
        "(-0.280000, 1.524680, -0.192492)",
        "(-0.280000, 1.524900, -0.198978)",
        "(-0.280000, 1.524781, -0.205466)",
        "(-0.280000, 1.524322, -0.211949)",
        "(-0.280000, 1.523525, -0.218390)",
        "(-0.280000, 1.522393, -0.224780)",
        "(-0.280000, 1.520925, -0.231112)",
        "(-0.280000, 1.519130, -0.237348)",
        "(-0.280000, 1.517007, -0.243492)",
        "(-0.280000, 1.514570, -0.249506)",
        "(-0.280000, 1.511822, -0.255385)",
        "(-0.280000, 1.508764, -0.261121)",
        "(-0.280000, 1.505416, -0.266680)",
        "(-0.280000, 1.501781, -0.272056)",
        "(-0.280000, 1.497864, -0.277243)",
        "(-0.280000, 1.493687, -0.282209)",
        "(-0.280000, 1.489256, -0.286951)",
        "(-0.280000, 1.484575, -0.291460)",
        "(-0.280000, 1.479672, -0.295712)",
        "(-0.280000, 1.474554, -0.299702)",
        "(-0.280000, 1.469225, -0.303423)",
        "(-0.280000, 1.463717, -0.306856)",
        "(-0.280000, 1.458029, -0.310000)",
        "(-0.280000, 1.452192, -0.312837)",
        "(-0.280000, 1.446215, -0.315365)",
        "(-0.280000, 1.440105, -0.317581)",
        "(-0.280000, 1.433896, -0.319470)",
        "(-0.280000, 1.427597, -0.321032)",
        "(-0.280000, 1.421216, -0.322263)",
        "(-0.280000, 1.414788, -0.323158)",
        "(-0.280000, 1.408322, -0.323714)",
        "(-0.280000, 1.401826, -0.323932)",
        "(-0.280000, 1.395338, -0.323810)",
        "(-0.280000, 1.388855, -0.323347)",
        "(-0.280000, 1.382414, -0.322547)",
        "(-0.280000, 1.376025, -0.321411)",
        "(-0.280000, 1.369694, -0.319939)",
        "(-0.280000, 1.363459, -0.318141)",
        "(-0.280000, 1.357326, -0.316019)",
        "(-0.280000, 1.351303, -0.313575)",
        "(-0.280000, 1.345422, -0.310831)",
        "(-0.280000, 1.339668, -0.307825)",
        "(-0.280000, 1.334020, -0.304590)",
        "(-0.280000, 1.328482, -0.301162)",
        "(-0.280000, 1.323033, -0.297550)",
        "(-0.280000, 1.317652, -0.293754)",
        "(-0.280000, 1.312350, -0.289784)",
        "(-0.280000, 1.307107, -0.285619)",
        "(-0.280000, 1.301942, -0.281260)",
        "(-0.280000, 1.296855, -0.276683)",
        "(-0.280000, 1.291854, -0.271864)",
        "(-0.280000, 1.286974, -0.266802)",
        "(-0.280000, 1.282235, -0.261473)",
        "(-0.280000, 1.277659, -0.255855)",
        "(-0.280000, 1.273298, -0.249958)",
        "(-0.280000, 1.269181, -0.243769)",
        "(-0.280000, 1.265347, -0.237279)",
        "(-0.280000, 1.261848, -0.230514)",
        "(-0.280000, 1.258718, -0.223469)",
        "(-0.280000, 1.256008, -0.216183)",
        "(-0.280000, 1.253755, -0.208673)",
        "(-0.280000, 1.251994, -0.200960)",
        "(-0.280000, 1.250764, -0.193103)",
        "(-0.280000, 1.250091, -0.185134)",
        "(-0.280000, 1.249999, -0.177087)",
        "(-0.280000, 1.250506, -0.169037)",
        "(-0.280000, 1.251623, -0.161025)",
        "(-0.280000, 1.253357, -0.153092)",
        "(-0.280000, 1.255699, -0.145318)",
        "(-0.280000, 1.258642, -0.137744)",
        "(-0.280000, 1.262174, -0.130412)",
        "(-0.280000, 1.266262, -0.123395)",
        "(-0.280000, 1.270886, -0.116717)",
        "(-0.280000, 1.275999, -0.110442)",
        "(-0.280000, 1.281565, -0.104597)",
        "(-0.280000, 1.287551, -0.099206)",
        "(-0.280000, 1.293890, -0.094313)",
        "(-0.280000, 1.300541, -0.089928)",
        "(-0.280000, 1.307463, -0.086060)",
        "(-0.280000, 1.314584, -0.082729)",
        "(-0.280000, 1.321862, -0.079930)",
        "(-0.280000, 1.329259, -0.077656)",
        "(-0.280000, 1.336704, -0.075905)",
        "(-0.280000, 1.344175, -0.074659)",
        "(-0.280000, 1.351607, -0.073903)",
        "(-0.280000, 1.358975, -0.073616)",
        "(-0.280000, 1.366253, -0.073778)",
        "(-0.280000, 1.373391, -0.074364)",
        "(-0.280000, 1.380372, -0.075354)",
        "(-0.280000, 1.387184, -0.076729)",
        "(-0.280000, 1.393785, -0.078467)",
        "(-0.280000, 1.400166, -0.080549)",
        "(-0.280000, 1.406319, -0.082955)",
        "(-0.280000, 1.412211, -0.085650)",
        "(-0.280000, 1.417840, -0.088607)",
        "(-0.280000, 1.423208, -0.091798)",
        "(-0.280000, 1.428297, -0.095178)",
        "(-0.280000, 1.433124, -0.098725)",
        "(-0.280000, 1.437681, -0.102394)",
        "(-0.280000, 1.441987, -0.106160)",
        "(-0.280000, 1.446063, -0.110001)",
        "(-0.280000, 1.449914, -0.113880)",
        "(-0.280000, 1.453569, -0.117782)",
        "(-0.280000, 1.457054, -0.121697)",
        "(-0.280000, 1.460384, -0.125602)",
        "(-0.280000, 1.463587, -0.129496)",
        "(-0.280000, 1.466691, -0.133385)",
        "(-0.280000, 1.469709, -0.137259)",
        "(-0.280000, 1.472669, -0.141139)",
        "(-0.280000, 1.475579, -0.145025)",
        "(-0.280000, 1.478455, -0.148938)",
        "(-0.280000, 1.481310, -0.152903)",
        "(-0.280000, 1.484137, -0.156928)",
        "(-0.280000, 1.486939, -0.161040)",
        "(-0.280000, 1.489713, -0.165269)",
        "(-0.280000, 1.492437, -0.169621)",
        "(-0.280000, 1.495097, -0.174122)",
        "(-0.280000, 1.497674, -0.178797)",
        "(-0.280000, 1.500133, -0.183645)",
        "(-0.280000, 1.502445, -0.188681)",
        "(-0.280000, 1.504580, -0.193919)",
        "(-0.280000, 1.506494, -0.199341)",
        "(-0.280000, 1.508154, -0.204958)",
        "(-0.280000, 1.509518, -0.210738)",
        "(-0.280000, 1.510549, -0.216671)",
        "(-0.280000, 1.511213, -0.222743)",
        "(-0.280000, 1.511476, -0.228904)",
        "(-0.280000, 1.511310, -0.235127)",
        "(-0.280000, 1.510690, -0.241383)",
        "(-0.280000, 1.509602, -0.247609)",
        "(-0.280000, 1.508034, -0.253770)",
        "(-0.280000, 1.505980, -0.259830)",
        "(-0.280000, 1.503451, -0.265725)",
        "(-0.280000, 1.500452, -0.271431)",
        "(-0.280000, 1.497014, -0.276892)",
        "(-0.280000, 1.493159, -0.282084)",
        "(-0.280000, 1.488917, -0.286992)",
        "(-0.280000, 1.484340, -0.291585)",
        "(-0.280000, 1.479468, -0.295869)",
        "(-0.280000, 1.474338, -0.299860)",
        "(-0.280000, 1.469015, -0.303572)",
        "(-0.280000, 1.463529, -0.307043)",
        "(-0.280000, 1.457897, -0.310307)",
        "(-0.280000, 1.452154, -0.313378)",
        "(-0.280000, 1.446296, -0.316281)",
        "(-0.280000, 1.440314, -0.319033)",
        "(-0.280000, 1.434220, -0.321629)",
        "(-0.280000, 1.427988, -0.324077)",
        "(-0.280000, 1.421625, -0.326359)",
        "(-0.280000, 1.415115, -0.328464)",
        "(-0.280000, 1.408438, -0.330375)",
        "(-0.280000, 1.401611, -0.332057)",
        "(-0.280000, 1.394624, -0.333485)",
        "(-0.280000, 1.387469, -0.334626)",
        "(-0.280000, 1.380180, -0.335442)",
        "(-0.280000, 1.372761, -0.335900)",
        "(-0.280000, 1.365222, -0.335962)",
        "(-0.280000, 1.357615, -0.335597)",
        "(-0.280000, 1.349950, -0.334771)",
        "(-0.280000, 1.342288, -0.333462)",
        "(-0.280000, 1.334661, -0.331645)",
        "(-0.280000, 1.327104, -0.329300)",
        "(-0.280000, 1.319690, -0.326424)",
        "(-0.280000, 1.312458, -0.323010)",
        "(-0.280000, 1.305450, -0.319054)",
        "(-0.280000, 1.298741, -0.314578)",
        "(-0.280000, 1.292369, -0.309593)",
        "(-0.280000, 1.286376, -0.304115)",
        "(-0.280000, 1.280825, -0.298190)",
        "(-0.280000, 1.275748, -0.291845)",
        "(-0.280000, 1.271176, -0.285112)",
        "(-0.280000, 1.267154, -0.278057)",
        "(-0.280000, 1.263697, -0.270707)",
        "(-0.280000, 1.260832, -0.263137)",
        "(-0.280000, 1.258567, -0.255390)",
        "(-0.280000, 1.256905, -0.247507)",
        "(-0.280000, 1.255850, -0.239569)",
        "(-0.280000, 1.255392, -0.231616)",
        "(-0.280000, 1.255517, -0.223687)",
        "(-0.280000, 1.256207, -0.215856)",
        "(-0.280000, 1.257435, -0.208156)",
        "(-0.280000, 1.259177, -0.200616)",
        "(-0.280000, 1.261396, -0.193297)",
        "(-0.280000, 1.264065, -0.186208)",
        "(-0.280000, 1.267138, -0.179399)",
        "(-0.280000, 1.270585, -0.172882)",
        "(-0.280000, 1.274375, -0.166665)",
        "(-0.280000, 1.278462, -0.160784)",
        "(-0.280000, 1.282820, -0.155241)",
        "(-0.280000, 1.287426, -0.150037)",
        "(-0.280000, 1.292239, -0.145198)",
        "(-0.280000, 1.297240, -0.140722)",
        "(-0.280000, 1.302408, -0.136605)",
        "(-0.280000, 1.307695, -0.132860)",
        "(-0.280000, 1.313076, -0.129472)",
        "(-0.280000, 1.318529, -0.126428)",
        "(-0.280000, 1.324005, -0.123720)",
        "(-0.280000, 1.329494, -0.121323)",
        "(-0.280000, 1.334954, -0.119221)",
        "(-0.280000, 1.340372, -0.117384)",
        "(-0.280000, 1.345739, -0.115784)",
        "(-0.280000, 1.351026, -0.114397)",
        "(-0.280000, 1.356235, -0.113193)",
        "(-0.280000, 1.361370, -0.112141)",
        "(-0.280000, 1.366418, -0.111219)",
        "(-0.280000, 1.371394, -0.110401)",
        "(-0.280000, 1.376315, -0.109665)",
        "(-0.280000, 1.381181, -0.108997)",
        "(-0.280000, 1.386022, -0.108382)",
        "(-0.280000, 1.390843, -0.107813)",
        "(-0.280000, 1.395671, -0.107287)",
        "(-0.280000, 1.400532, -0.106806)",
        "(-0.280000, 1.405433, -0.106379)",
        "(-0.280000, 1.410396, -0.106017)",
        "(-0.280000, 1.415445, -0.105738)",
        "(-0.280000, 1.420576, -0.105564)",
        "(-0.280000, 1.425805, -0.105520)",
        "(-0.280000, 1.431142, -0.105635)",
        "(-0.280000, 1.436569, -0.105939)",
        "(-0.280000, 1.442086, -0.106464)",
        "(-0.280000, 1.447688, -0.107244)",
        "(-0.280000, 1.453339, -0.108307)",
        "(-0.280000, 1.459031, -0.109687)",
        "(-0.280000, 1.464715, -0.111407)",
        "(-0.280000, 1.470366, -0.113491)",
        "(-0.280000, 1.475952, -0.115961)",
        "(-0.280000, 1.481413, -0.118823)",
        "(-0.280000, 1.486714, -0.122088)",
        "(-0.280000, 1.491815, -0.125761)",
        "(-0.280000, 1.496656, -0.129825)",
        "(-0.280000, 1.501200, -0.134272)",
        "(-0.280000, 1.505413, -0.139088)",
        "(-0.280000, 1.509245, -0.144232)",
        "(-0.280000, 1.512677, -0.149688)",
        "(-0.280000, 1.515677, -0.155402)",
        "(-0.280000, 1.518237, -0.161341)",
        "(-0.280000, 1.520355, -0.167472)",
        "(-0.280000, 1.522033, -0.173735)",
        "(-0.280000, 1.523296, -0.180099)",
        "(-0.280000, 1.524177, -0.186538)",
        "(-0.280000, 1.524710, -0.193006)",
        "(-0.280000, 1.524903, -0.199493)",
        "(-0.280000, 1.524757, -0.205991)",
        "(-0.280000, 1.524271, -0.212462)",
        "(-0.280000, 1.523448, -0.218899)",
        "(-0.280000, 1.522286, -0.225294)",
        "(-0.280000, 1.520794, -0.231610)",
        "(-0.280000, 1.518970, -0.237849)",
        "(-0.280000, 1.516826, -0.243974)",
        "(-0.280000, 1.514363, -0.249978)",
        "(-0.280000, 1.511586, -0.255854)",
        "(-0.280000, 1.508509, -0.261568)",
        "(-0.280000, 1.505138, -0.267113)",
        "(-0.280000, 1.501475, -0.272483)",
        "(-0.280000, 1.497542, -0.277645)",
        "(-0.280000, 1.493344, -0.282594)",
        "(-0.280000, 1.488886, -0.287324)",
        "(-0.280000, 1.484194, -0.291807)",
        "(-0.280000, 1.479266, -0.296045)",
        "(-0.280000, 1.474131, -0.300013)",
        "(-0.280000, 1.468794, -0.303706)",
        "(-0.280000, 1.463264, -0.307121)",
        "(-0.280000, 1.457571, -0.310236)",
        "(-0.280000, 1.451723, -0.313049)",
        "(-0.280000, 1.445726, -0.315556)",
        "(-0.280000, 1.439616, -0.317742)",
        "(-0.280000, 1.433399, -0.319606)",
        "(-0.280000, 1.427084, -0.321143)",
        "(-0.280000, 1.420707, -0.322346)",
        "(-0.280000, 1.414276, -0.323214)",
        "(-0.280000, 1.407798, -0.323745)",
        "(-0.280000, 1.401311, -0.323935)",
        "(-0.280000, 1.394813, -0.323785)",
        "(-0.280000, 1.388342, -0.323296)",
        "(-0.280000, 1.381905, -0.322469)",
        "(-0.280000, 1.375511, -0.321304)",
        "(-0.280000, 1.369196, -0.319808)",
        "(-0.280000, 1.362968, -0.317984)",
        "(-0.280000, 1.356834, -0.315833)",
        "(-0.280000, 1.350831, -0.313368)",
        "(-0.280000, 1.344965, -0.310592)",
        "(-0.280000, 1.339244, -0.307507)",
        "(-0.280000, 1.333701, -0.304133)",
        "(-0.280000, 1.328334, -0.300467)",
        "(-0.280000, 1.323174, -0.296531)",
        "(-0.280000, 1.318227, -0.292331)",
        "(-0.280000, 1.313499, -0.287871)",
        "(-0.280000, 1.309018, -0.283176)",
        "(-0.280000, 1.304790, -0.278253)",
        "(-0.280000, 1.300818, -0.273108)",
        "(-0.280000, 1.297135, -0.267765)",
        "(-0.280000, 1.293778, -0.262213)",
        "(-0.280000, 1.290793, -0.256446)",
        "(-0.280000, 1.288229, -0.250498)",
        "(-0.280000, 1.286117, -0.244386)",
        "(-0.280000, 1.284480, -0.238134)",
        "(-0.280000, 1.283340, -0.231799)",
        "(-0.280000, 1.282703, -0.225406)",
        "(-0.280000, 1.282569, -0.219019)",
        "(-0.280000, 1.282929, -0.212671)",
        "(-0.280000, 1.283768, -0.206397)",
        "(-0.280000, 1.285059, -0.200254)",
        "(-0.280000, 1.286774, -0.194270)",
        "(-0.280000, 1.288883, -0.188465)",
        "(-0.280000, 1.291341, -0.182884)",
        "(-0.280000, 1.294111, -0.177536)",
        "(-0.280000, 1.297156, -0.172427)",
        "(-0.280000, 1.300426, -0.167579)",
        "(-0.280000, 1.303889, -0.162978)",
        "(-0.280000, 1.307497, -0.158632)",
        "(-0.280000, 1.311219, -0.154526)",
        "(-0.280000, 1.315029, -0.150638)",
        "(-0.280000, 1.318889, -0.146961)",
        "(-0.280000, 1.322781, -0.143470)",
        "(-0.280000, 1.326695, -0.140135)",
        "(-0.280000, 1.330608, -0.136944)",
        "(-0.280000, 1.334519, -0.133866)",
        "(-0.280000, 1.338433, -0.130875)",
        "(-0.280000, 1.342343, -0.127958)",
        "(-0.280000, 1.346264, -0.125093)",
        "(-0.280000, 1.350215, -0.122260)",
        "(-0.280000, 1.354200, -0.119456)",
        "(-0.280000, 1.358251, -0.116666)",
        "(-0.280000, 1.362376, -0.113898)",
        "(-0.280000, 1.366603, -0.111149)",
        "(-0.280000, 1.370961, -0.108424)",
        "(-0.280000, 1.375457, -0.105744)",
        "(-0.280000, 1.380116, -0.103124)",
        "(-0.280000, 1.384965, -0.100581)",
        "(-0.280000, 1.390000, -0.098150)",
        "(-0.280000, 1.395240, -0.095855)",
        "(-0.280000, 1.400699, -0.093726)",
        "(-0.280000, 1.406361, -0.091800)",
        "(-0.280000, 1.412240, -0.090107)",
        "(-0.280000, 1.418311, -0.088683)",
        "(-0.280000, 1.424569, -0.087559)",
        "(-0.280000, 1.431009, -0.086762)",
        "(-0.280000, 1.437591, -0.086321)",
        "(-0.280000, 1.444302, -0.086257)",
        "(-0.280000, 1.451130, -0.086588)",
        "(-0.280000, 1.458025, -0.087335)",
        "(-0.280000, 1.464952, -0.088543)",
        "(-0.280000, 1.471863, -0.090256)",
        "(-0.280000, 1.478677, -0.092499)",
        "(-0.280000, 1.485342, -0.095291)",
        "(-0.280000, 1.491802, -0.098643)",
        "(-0.280000, 1.497974, -0.102537)",
        "(-0.280000, 1.503818, -0.106969)",
        "(-0.280000, 1.509258, -0.111899)",
        "(-0.280000, 1.514253, -0.117297)",
        "(-0.280000, 1.518764, -0.123132)",
        "(-0.280000, 1.522739, -0.129335)",
        "(-0.280000, 1.526156, -0.135863)",
        "(-0.280000, 1.528996, -0.142669)",
        "(-0.280000, 1.531237, -0.149673)",
        "(-0.280000, 1.532879, -0.156825)",
        "(-0.280000, 1.533925, -0.164078)",
        "(-0.280000, 1.534382, -0.171352)",
        "(-0.280000, 1.534271, -0.178614)",
        "(-0.280000, 1.533615, -0.185790)",
        "(-0.280000, 1.532447, -0.192846)",
        "(-0.280000, 1.530799, -0.199751)",
        "(-0.280000, 1.528715, -0.206450)",
        "(-0.280000, 1.526238, -0.212925)",
        "(-0.280000, 1.523407, -0.219164)",
        "(-0.280000, 1.520276, -0.225134)",
        "(-0.280000, 1.516888, -0.230837)",
        "(-0.280000, 1.513282, -0.236280)",
        "(-0.280000, 1.509511, -0.241454)",
        "(-0.280000, 1.505610, -0.246378)",
        "(-0.280000, 1.501605, -0.251076)",
        "(-0.280000, 1.497542, -0.255554)",
        "(-0.280000, 1.493431, -0.259852)",
        "(-0.280000, 1.489305, -0.263984)",
        "(-0.280000, 1.485170, -0.267985)",
        "(-0.280000, 1.481025, -0.271890)",
        "(-0.280000, 1.476883, -0.275716)",
        "(-0.280000, 1.472730, -0.279494)",
        "(-0.280000, 1.468549, -0.283253)",
        "(-0.280000, 1.464332, -0.287000)",
        "(-0.280000, 1.460052, -0.290754)",
        "(-0.280000, 1.455675, -0.294528)",
        "(-0.280000, 1.451186, -0.298308)",
        "(-0.280000, 1.446539, -0.302098)",
        "(-0.280000, 1.441718, -0.305867)",
        "(-0.280000, 1.436687, -0.309596)",
        "(-0.280000, 1.431412, -0.313252)",
        "(-0.280000, 1.425888, -0.316780)",
        "(-0.280000, 1.420092, -0.320130)",
        "(-0.280000, 1.414010, -0.323243)",
        "(-0.280000, 1.407662, -0.326038)",
        "(-0.280000, 1.401058, -0.328449)",
        "(-0.280000, 1.394214, -0.330415)",
        "(-0.280000, 1.387190, -0.331874)",
        "(-0.280000, 1.380022, -0.332782)",
        "(-0.280000, 1.372751, -0.333103)",
        "(-0.280000, 1.365459, -0.332810)",
        "(-0.280000, 1.358183, -0.331887)",
        "(-0.280000, 1.351008, -0.330332)",
        "(-0.280000, 1.343985, -0.328148)",
        "(-0.280000, 1.337164, -0.325345)",
        "(-0.280000, 1.330622, -0.321955)",
        "(-0.280000, 1.324403, -0.318004)",
        "(-0.280000, 1.318544, -0.313526)",
        "(-0.280000, 1.313105, -0.308576)",
        "(-0.280000, 1.308112, -0.303198)",
        "(-0.280000, 1.303585, -0.297435)",
        "(-0.280000, 1.299557, -0.291361)",
        "(-0.280000, 1.296028, -0.285014)",
        "(-0.280000, 1.293014, -0.278468)",
        "(-0.280000, 1.290503, -0.271771)",
        "(-0.280000, 1.288484, -0.264965)",
        "(-0.280000, 1.286945, -0.258121)",
        "(-0.280000, 1.285859, -0.251274)",
        "(-0.280000, 1.285197, -0.244455)",
        "(-0.280000, 1.284929, -0.237719)",
        "(-0.280000, 1.285017, -0.231087)",
        "(-0.280000, 1.285424, -0.224569)",
        "(-0.280000, 1.286109, -0.218204)",
        "(-0.280000, 1.287031, -0.211990)",
        "(-0.280000, 1.288156, -0.205920)",
        "(-0.280000, 1.289441, -0.200011)",
        "(-0.280000, 1.290856, -0.194235)",
        "(-0.280000, 1.292369, -0.188595)",
        "(-0.280000, 1.293955, -0.183063)",
        "(-0.280000, 1.295596, -0.177610)",
        "(-0.280000, 1.297276, -0.172228)",
        "(-0.280000, 1.298987, -0.166881)",
        "(-0.280000, 1.300734, -0.161537)",
        "(-0.280000, 1.302516, -0.156185)",
        "(-0.280000, 1.304350, -0.150795)",
        "(-0.280000, 1.306259, -0.145340)",
        "(-0.280000, 1.308262, -0.139824)",
        "(-0.280000, 1.310396, -0.134220)",
        "(-0.280000, 1.312691, -0.128547)",
        "(-0.280000, 1.315189, -0.122805)",
        "(-0.280000, 1.317934, -0.117003)",
        "(-0.280000, 1.320959, -0.111189)",
        "(-0.280000, 1.324308, -0.105393)",
        "(-0.280000, 1.328025, -0.099659)",
        "(-0.280000, 1.332129, -0.094068)",
        "(-0.280000, 1.336647, -0.088681)",
        "(-0.280000, 1.341596, -0.083561)",
        "(-0.280000, 1.346954, -0.078791)",
        "(-0.280000, 1.352712, -0.074425)",
        "(-0.280000, 1.358851, -0.070517)",
        "(-0.280000, 1.365316, -0.067130)",
        "(-0.280000, 1.372081, -0.064297)",
        "(-0.280000, 1.379074, -0.062063)",
        "(-0.280000, 1.386249, -0.060449)",
        "(-0.280000, 1.393559, -0.059472)",
        "(-0.280000, 1.400920, -0.059144)"
    ],
    "leftHandPositions": [
        "(-0.095943, 1.514565, 0.104307)",
        "(-0.280000, 1.415534, 0.040105)",
        "(-0.280000, 1.419516, 0.040419)",
        "(-0.280000, 1.423476, 0.040940)",
        "(-0.280000, 1.427409, 0.041669)",
        "(-0.280000, 1.431293, 0.042602)",
        "(-0.280000, 1.435129, 0.043739)",
        "(-0.280000, 1.438894, 0.045073)",
        "(-0.280000, 1.442584, 0.046602)",
        "(-0.280000, 1.446190, 0.048333)",
        "(-0.280000, 1.448740, 0.051901)",
        "(-0.280000, 1.450985, 0.055590)",
        "(-0.280000, 1.452935, 0.059361)",
        "(-0.280000, 1.454599, 0.063160)",
        "(-0.280000, 1.456001, 0.066952)",
        "(-0.280000, 1.457167, 0.070708)",
        "(-0.280000, 1.458125, 0.074387)",
        "(-0.280000, 1.458911, 0.077976)",
        "(-0.280000, 1.459559, 0.081447)",
        "(-0.280000, 1.460107, 0.084793)",
        "(-0.280000, 1.460594, 0.088015)",
        "(-0.280000, 1.461056, 0.091105)",
        "(-0.280000, 1.461527, 0.094078)",
        "(-0.280000, 1.462041, 0.096951)",
        "(-0.280000, 1.462625, 0.099738)",
        "(-0.280000, 1.463302, 0.102466)",
        "(-0.280000, 1.464089, 0.105170)",
        "(-0.280000, 1.464994, 0.107873)",
        "(-0.280000, 1.466022, 0.110612)",
        "(-0.280000, 1.467168, 0.113428)",
        "(-0.280000, 1.468416, 0.116343)",
        "(-0.280000, 1.469748, 0.119399)",
        "(-0.280000, 1.471129, 0.122612)",
        "(-0.280000, 1.472524, 0.126009)",
        "(-0.280000, 1.473890, 0.129609)",
        "(-0.280000, 1.475170, 0.133408)",
        "(-0.280000, 1.476310, 0.137405)",
        "(-0.280000, 1.477249, 0.141591)",
        "(-0.280000, 1.477937, 0.145932)",
        "(-0.280000, 1.478386, 0.150432)",
        "(-0.280000, 1.477595, 0.154518)",
        "(-0.280000, 1.475505, 0.157922)",
        "(-0.280000, 1.473237, 0.161218)",
        "(-0.280000, 1.470803, 0.164385)",
        "(-0.280000, 1.468206, 0.167420)",
        "(-0.280000, 1.465450, 0.170320)",
        "(-0.280000, 1.462550, 0.173067)",
        "(-0.280000, 1.459511, 0.175658)",
        "(-0.280000, 1.456335, 0.178091)",
        "(-0.280000, 1.453041, 0.180350)",
        "(-0.280000, 1.449633, 0.182435)",
        "(-0.280000, 1.446116, 0.184340)",
        "(-0.280000, 1.442509, 0.186056)",
        "(-0.280000, 1.438817, 0.187582)",
        "(-0.280000, 1.435045, 0.188913)",
        "(-0.280000, 1.431214, 0.190044)",
        "(-0.280000, 1.427323, 0.190974)",
        "(-0.280000, 1.423395, 0.191698)",
        "(-0.280000, 1.419434, 0.192215)",
        "(-0.280000, 1.415445, 0.192525)",
        "(-0.280000, 1.411452, 0.192625)",
        "(-0.280000, 1.407459, 0.192516)",
        "(-0.280000, 1.403471, 0.192198)",
        "(-0.280000, 1.399512, 0.191672)",
        "(-0.280000, 1.395585, 0.190940)",
        "(-0.280000, 1.391696, 0.190002)",
        "(-0.280000, 1.387868, 0.188863)",
        "(-0.280000, 1.384098, 0.187523)",
        "(-0.280000, 1.380410, 0.185989)",
        "(-0.280000, 1.376807, 0.184265)",
        "(-0.280000, 1.373293, 0.182352)",
        "(-0.280000, 1.369890, 0.180261)",
        "(-0.280000, 1.366601, 0.177994)",
        "(-0.280000, 1.363431, 0.175555)",
        "(-0.280000, 1.360397, 0.172956)",
        "(-0.280000, 1.357503, 0.170203)",
        "(-0.280000, 1.354753, 0.167298)",
        "(-0.280000, 1.352163, 0.164257)",
        "(-0.280000, 1.349736, 0.161084)",
        "(-0.280000, 1.347474, 0.157784)",
        "(-0.280000, 1.345392, 0.154376)",
        "(-0.280000, 1.343488, 0.150857)",
        "(-0.280000, 1.341774, 0.147249)",
        "(-0.280000, 1.340251, 0.143557)",
        "(-0.280000, 1.338921, 0.139784)",
        "(-0.280000, 1.339004, 0.135629)",
        "(-0.280000, 1.340388, 0.131323)",
        "(-0.280000, 1.341975, 0.127218)",
        "(-0.280000, 1.343770, 0.123328)",
        "(-0.280000, 1.345724, 0.119659)",
        "(-0.280000, 1.347777, 0.116209)",
        "(-0.280000, 1.349866, 0.112981)",
        "(-0.280000, 1.351947, 0.109949)",
        "(-0.280000, 1.353973, 0.107097)",
        "(-0.280000, 1.355914, 0.104394)",
        "(-0.280000, 1.357749, 0.101802)",
        "(-0.280000, 1.359459, 0.099294)",
        "(-0.280000, 1.361040, 0.096831)",
        "(-0.280000, 1.362495, 0.094375)",
        "(-0.280000, 1.363831, 0.091901)",
        "(-0.280000, 1.365066, 0.089376)",
        "(-0.280000, 1.366224, 0.086770)",
        "(-0.280000, 1.367329, 0.084073)",
        "(-0.280000, 1.368414, 0.081266)",
        "(-0.280000, 1.369516, 0.078338)",
        "(-0.280000, 1.370668, 0.075295)",
        "(-0.280000, 1.371909, 0.072134)",
        "(-0.280000, 1.373271, 0.068877)",
        "(-0.280000, 1.374792, 0.065538)",
        "(-0.280000, 1.376504, 0.062137)",
        "(-0.280000, 1.378431, 0.058716)",
        "(-0.280000, 1.380597, 0.055303)",
        "(-0.280000, 1.383026, 0.051933)",
        "(-0.280000, 1.385720, 0.048661)",
        "(-0.280000, 1.388690, 0.045525)",
        "(-0.280000, 1.391937, 0.042568)",
        "(-0.280000, 1.395821, 0.041635)",
        "(-0.280000, 1.399756, 0.040914)",
        "(-0.280000, 1.403717, 0.040401)",
        "(-0.280000, 1.407700, 0.040096)",
        "(-0.280000, 1.411699, 0.040000)",
        "(-0.280000, 1.415692, 0.040113)",
        "(-0.280000, 1.419673, 0.040435)",
        "(-0.280000, 1.423639, 0.040966)",
        "(-0.280000, 1.427565, 0.041703)",
        "(-0.280000, 1.431446, 0.042644)",
        "(-0.280000, 1.435280, 0.043788)",
        "(-0.280000, 1.439042, 0.045130)",
        "(-0.280000, 1.442729, 0.046667)",
        "(-0.280000, 1.446336, 0.048397)",
        "(-0.280000, 1.449842, 0.050311)",
        "(-0.280000, 1.453248, 0.052409)",
        "(-0.280000, 1.456534, 0.054680)",
        "(-0.280000, 1.459698, 0.057119)",
        "(-0.280000, 1.462734, 0.059724)",
        "(-0.280000, 1.464642, 0.063458)",
        "(-0.280000, 1.465673, 0.067799)",
        "(-0.280000, 1.466361, 0.072137)",
        "(-0.280000, 1.466733, 0.076413)",
        "(-0.280000, 1.466774, 0.080629)",
        "(-0.280000, 1.466461, 0.084783)",
        "(-0.280000, 1.465780, 0.088842)",
        "(-0.280000, 1.464726, 0.092792)",
        "(-0.280000, 1.463311, 0.096588)",
        "(-0.280000, 1.461550, 0.100201)",
        "(-0.280000, 1.459470, 0.103602)",
        "(-0.280000, 1.457111, 0.106748)",
        "(-0.280000, 1.454518, 0.109618)",
        "(-0.280000, 1.451736, 0.112195)",
        "(-0.280000, 1.448828, 0.114456)",
        "(-0.280000, 1.445851, 0.116402)",
        "(-0.280000, 1.442856, 0.118039)",
        "(-0.280000, 1.439913, 0.119372)",
        "(-0.280000, 1.437072, 0.120427)",
        "(-0.280000, 1.434380, 0.121234)",
        "(-0.280000, 1.431891, 0.121826)",
        "(-0.280000, 1.429635, 0.122250)",
        "(-0.280000, 1.427648, 0.122550)",
        "(-0.280000, 1.425949, 0.122778)",
        "(-0.280000, 1.424547, 0.122989)",
        "(-0.280000, 1.423447, 0.123235)",
        "(-0.280000, 1.422639, 0.123568)",
        "(-0.280000, 1.422105, 0.124039)",
        "(-0.280000, 1.421819, 0.124690)",
        "(-0.280000, 1.421746, 0.125560)",
        "(-0.280000, 1.421846, 0.126685)",
        "(-0.280000, 1.422070, 0.128082)",
        "(-0.280000, 1.422368, 0.129773)",
        "(-0.280000, 1.422685, 0.131757)",
        "(-0.280000, 1.422967, 0.134031)",
        "(-0.280000, 1.423158, 0.136587)",
        "(-0.280000, 1.423206, 0.139392)",
        "(-0.280000, 1.423064, 0.142419)",
        "(-0.280000, 1.422686, 0.145633)",
        "(-0.280000, 1.422037, 0.148977)",
        "(-0.280000, 1.421088, 0.152405)",
        "(-0.280000, 1.419813, 0.155867)",
        "(-0.280000, 1.418205, 0.159295)",
        "(-0.280000, 1.416258, 0.162637)",
        "(-0.280000, 1.413973, 0.165844)",
        "(-0.280000, 1.411369, 0.168855)",
        "(-0.280000, 1.408456, 0.171633)",
        "(-0.280000, 1.405269, 0.174134)",
        "(-0.280000, 1.401831, 0.176334)",
        "(-0.280000, 1.398164, 0.178218)",
        "(-0.280000, 1.394308, 0.179775)",
        "(-0.280000, 1.390278, 0.181016)",
        "(-0.280000, 1.386084, 0.181961)",
        "(-0.280000, 1.381742, 0.182637)",
        "(-0.280000, 1.377240, 0.183075)",
        "(-0.280000, 1.373156, 0.182273)",
        "(-0.280000, 1.369757, 0.180174)",
        "(-0.280000, 1.366468, 0.177897)",
        "(-0.280000, 1.363308, 0.175455)",
        "(-0.280000, 1.360279, 0.172850)",
        "(-0.280000, 1.357387, 0.170086)",
        "(-0.280000, 1.354647, 0.167179)",
        "(-0.280000, 1.352064, 0.164133)",
        "(-0.280000, 1.349639, 0.160951)",
        "(-0.280000, 1.347388, 0.157651)",
        "(-0.280000, 1.345313, 0.154238)",
        "(-0.280000, 1.343417, 0.150716)",
        "(-0.280000, 1.341710, 0.147104)",
        "(-0.280000, 1.340194, 0.143409)",
        "(-0.280000, 1.338872, 0.139633)",
        "(-0.280000, 1.337752, 0.135799)",
        "(-0.280000, 1.336832, 0.131905)",
        "(-0.280000, 1.336118, 0.127975)",
        "(-0.280000, 1.335611, 0.124013)",
        "(-0.280000, 1.335312, 0.120024)",
        "(-0.280000, 1.335222, 0.116031)",
        "(-0.280000, 1.335342, 0.112038)",
        "(-0.280000, 1.335670, 0.108051)",
        "(-0.280000, 1.336207, 0.104093)",
        "(-0.280000, 1.336949, 0.100168)",
        "(-0.280000, 1.337898, 0.096281)",
        "(-0.280000, 1.339047, 0.092456)",
        "(-0.280000, 1.340397, 0.088690)",
        "(-0.280000, 1.341939, 0.085006)",
        "(-0.280000, 1.343673, 0.081407)",
        "(-0.280000, 1.345595, 0.077899)",
        "(-0.280000, 1.347696, 0.074501)",
        "(-0.280000, 1.349971, 0.071218)",
        "(-0.280000, 1.352419, 0.068054)",
        "(-0.280000, 1.355025, 0.065027)",
        "(-0.280000, 1.357786, 0.062140)",
        "(-0.280000, 1.360698, 0.059398)",
        "(-0.280000, 1.363746, 0.056816)",
        "(-0.280000, 1.366925, 0.054397)",
        "(-0.280000, 1.370231, 0.052144)",
        "(-0.280000, 1.373645, 0.050071)",
        "(-0.280000, 1.377168, 0.048176)",
        "(-0.280000, 1.380781, 0.046471)",
        "(-0.280000, 1.384477, 0.044958)",
        "(-0.280000, 1.388254, 0.043638)",
        "(-0.280000, 1.392408, 0.043732)",
        "(-0.280000, 1.396710, 0.045127)",
        "(-0.280000, 1.400812, 0.046725)",
        "(-0.280000, 1.404698, 0.048547)",
        "(-0.280000, 1.408367, 0.050626)",
        "(-0.280000, 1.411803, 0.052981)",
        "(-0.280000, 1.414973, 0.055606)",
        "(-0.280000, 1.417862, 0.058498)",
        "(-0.280000, 1.420436, 0.061626)",
        "(-0.280000, 1.422679, 0.064961)",
        "(-0.280000, 1.424578, 0.068467)",
        "(-0.280000, 1.426117, 0.072085)",
        "(-0.280000, 1.427299, 0.075768)",
        "(-0.280000, 1.428133, 0.079467)",
        "(-0.280000, 1.428632, 0.083117)",
        "(-0.280000, 1.428822, 0.086669)",
        "(-0.280000, 1.428736, 0.090080)",
        "(-0.280000, 1.428414, 0.093295)",
        "(-0.280000, 1.427902, 0.096282)",
        "(-0.280000, 1.427250, 0.099016)",
        "(-0.280000, 1.426514, 0.101467)",
        "(-0.280000, 1.425748, 0.103631)",
        "(-0.280000, 1.425012, 0.105500)",
        "(-0.280000, 1.424358, 0.107084)",
        "(-0.280000, 1.423837, 0.108403)",
        "(-0.280000, 1.423498, 0.109478)",
        "(-0.280000, 1.423381, 0.110344)",
        "(-0.280000, 1.423520, 0.111043)",
        "(-0.280000, 1.423940, 0.111616)",
        "(-0.280000, 1.424657, 0.112116)",
        "(-0.280000, 1.425679, 0.112593)",
        "(-0.280000, 1.427001, 0.113100)",
        "(-0.280000, 1.428613, 0.113690)",
        "(-0.280000, 1.430488, 0.114411)",
        "(-0.280000, 1.432597, 0.115308)",
        "(-0.280000, 1.434904, 0.116424)",
        "(-0.280000, 1.437355, 0.117789)",
        "(-0.280000, 1.439903, 0.119431)",
        "(-0.280000, 1.442494, 0.121369)",
        "(-0.280000, 1.445062, 0.123608)",
        "(-0.280000, 1.447551, 0.126149)",
        "(-0.280000, 1.449907, 0.128987)",
        "(-0.280000, 1.452066, 0.132098)",
        "(-0.280000, 1.453982, 0.135458)",
        "(-0.280000, 1.455610, 0.139044)",
        "(-0.280000, 1.456908, 0.142807)",
        "(-0.280000, 1.457852, 0.146720)",
        "(-0.280000, 1.458417, 0.150731)",
        "(-0.280000, 1.458596, 0.154809)",
        "(-0.280000, 1.458387, 0.158926)",
        "(-0.280000, 1.457800, 0.163044)",
        "(-0.280000, 1.456853, 0.167152)",
        "(-0.280000, 1.455567, 0.171254)",
        "(-0.280000, 1.453974, 0.175351)",
        "(-0.280000, 1.452095, 0.179464)",
        "(-0.280000, 1.449353, 0.182595)",
        "(-0.280000, 1.445833, 0.184483)",
        "(-0.280000, 1.442213, 0.186187)",
        "(-0.280000, 1.438515, 0.187697)",
        "(-0.280000, 1.434743, 0.189011)",
        "(-0.280000, 1.430901, 0.190127)",
        "(-0.280000, 1.427012, 0.191039)",
        "(-0.280000, 1.423081, 0.191747)",
        "(-0.280000, 1.419112, 0.192248)",
        "(-0.280000, 1.415129, 0.192541)",
        "(-0.280000, 1.411135, 0.192624)",
        "(-0.280000, 1.407137, 0.192498)",
        "(-0.280000, 1.403156, 0.192164)",
        "(-0.280000, 1.399199, 0.191622)",
        "(-0.280000, 1.395269, 0.190872)",
        "(-0.280000, 1.391390, 0.189918)",
        "(-0.280000, 1.387561, 0.188762)",
        "(-0.280000, 1.383803, 0.187408)",
        "(-0.280000, 1.380121, 0.185860)",
        "(-0.280000, 1.376519, 0.184118)",
        "(-0.280000, 1.373019, 0.182193)",
        "(-0.280000, 1.369625, 0.180087)",
        "(-0.280000, 1.366340, 0.177803)",
        "(-0.280000, 1.363185, 0.175354)",
        "(-0.280000, 1.360162, 0.172743)",
        "(-0.280000, 1.357275, 0.169974)",
        "(-0.280000, 1.354542, 0.167061)",
        "(-0.280000, 1.351960, 0.164005)",
        "(-0.280000, 1.349547, 0.160822)",
        "(-0.280000, 1.347303, 0.157518)",
        "(-0.280000, 1.345232, 0.154095)",
        "(-0.280000, 1.343345, 0.150574)",
        "(-0.280000, 1.341646, 0.146959)",
        "(-0.280000, 1.340136, 0.143254)",
        "(-0.280000, 1.338824, 0.139482)",
        "(-0.280000, 1.337711, 0.135645)",
        "(-0.280000, 1.336800, 0.131750)",
        "(-0.280000, 1.336094, 0.127819)",
        "(-0.280000, 1.335596, 0.123855)",
        "(-0.280000, 1.335305, 0.119866)",
        "(-0.280000, 1.335223, 0.115872)",
        "(-0.280000, 1.335351, 0.111874)",
        "(-0.280000, 1.335688, 0.107893)",
        "(-0.280000, 1.336232, 0.103936)",
        "(-0.280000, 1.336984, 0.100007)",
        "(-0.280000, 1.339149, 0.096460)",
        "(-0.280000, 1.342514, 0.093438)",
        "(-0.280000, 1.345953, 0.090691)",
        "(-0.280000, 1.349463, 0.088235)",
        "(-0.280000, 1.352999, 0.086050)",
        "(-0.280000, 1.356511, 0.084104)",
        "(-0.280000, 1.359941, 0.082368)",
        "(-0.280000, 1.363267, 0.080797)",
        "(-0.280000, 1.366453, 0.079354)",
        "(-0.280000, 1.369492, 0.077997)",
        "(-0.280000, 1.372383, 0.076682)",
        "(-0.280000, 1.375124, 0.075377)",
        "(-0.280000, 1.377730, 0.074046)",
        "(-0.280000, 1.380224, 0.072658)",
        "(-0.280000, 1.382625, 0.071193)",
        "(-0.280000, 1.384963, 0.069634)",
        "(-0.280000, 1.387276, 0.067967)",
        "(-0.280000, 1.389589, 0.066193)",
        "(-0.280000, 1.391941, 0.064316)",
        "(-0.280000, 1.394369, 0.062341)",
        "(-0.280000, 1.396896, 0.060292)",
        "(-0.280000, 1.399561, 0.058187)",
        "(-0.280000, 1.402378, 0.056060)",
        "(-0.280000, 1.405373, 0.053942)",
        "(-0.280000, 1.408566, 0.051867)",
        "(-0.280000, 1.411954, 0.049881)",
        "(-0.280000, 1.415545, 0.048025)",
        "(-0.280000, 1.419340, 0.046338)",
        "(-0.280000, 1.423316, 0.044868)",
        "(-0.280000, 1.427461, 0.043655)",
        "(-0.280000, 1.431756, 0.042737)",
        "(-0.280000, 1.435581, 0.043888)",
        "(-0.280000, 1.439343, 0.045247)",
        "(-0.280000, 1.443024, 0.046800)",
        "(-0.280000, 1.446618, 0.048543)",
        "(-0.280000, 1.450121, 0.050474)",
        "(-0.280000, 1.453513, 0.052583)",
        "(-0.280000, 1.456790, 0.054867)",
        "(-0.280000, 1.459948, 0.057323)",
        "(-0.280000, 1.462968, 0.059937)",
        "(-0.280000, 1.465848, 0.062706)",
        "(-0.280000, 1.468582, 0.065626)",
        "(-0.280000, 1.471156, 0.068680)",
        "(-0.280000, 1.473567, 0.071865)",
        "(-0.280000, 1.475811, 0.075177)",
        "(-0.280000, 1.477875, 0.078596)",
        "(-0.280000, 1.479761, 0.082125)",
        "(-0.280000, 1.481456, 0.085742)",
        "(-0.280000, 1.482960, 0.089442)",
        "(-0.280000, 1.484270, 0.093222)",
        "(-0.280000, 1.484037, 0.097409)",
        "(-0.280000, 1.482741, 0.101678)",
        "(-0.280000, 1.481150, 0.105772)",
        "(-0.280000, 1.479326, 0.109653)",
        "(-0.280000, 1.477295, 0.113314)",
        "(-0.280000, 1.475078, 0.116748)",
        "(-0.280000, 1.472709, 0.119938)",
        "(-0.280000, 1.470210, 0.122890)",
        "(-0.280000, 1.467623, 0.125593)",
        "(-0.280000, 1.464974, 0.128057)",
        "(-0.280000, 1.462294, 0.130293)",
        "(-0.280000, 1.459622, 0.132307)",
        "(-0.280000, 1.456982, 0.134121)",
        "(-0.280000, 1.454397, 0.135757)",
        "(-0.280000, 1.451898, 0.137235)",
        "(-0.280000, 1.449497, 0.138585)",
        "(-0.280000, 1.447206, 0.139837)",
        "(-0.280000, 1.445039, 0.141017)",
        "(-0.280000, 1.442996, 0.142158)",
        "(-0.280000, 1.441072, 0.143290)",
        "(-0.280000, 1.439264, 0.144437)",
        "(-0.280000, 1.437554, 0.145629)",
        "(-0.280000, 1.435931, 0.146883)",
        "(-0.280000, 1.434370, 0.148219)",
        "(-0.280000, 1.432846, 0.149653)",
        "(-0.280000, 1.431337, 0.151188)",
        "(-0.280000, 1.429812, 0.152829)",
        "(-0.280000, 1.428239, 0.154576)",
        "(-0.280000, 1.426596, 0.156414)",
        "(-0.280000, 1.424853, 0.158332)",
        "(-0.280000, 1.422981, 0.160313)",
        "(-0.280000, 1.420965, 0.162325)",
        "(-0.280000, 1.418781, 0.164345)",
        "(-0.280000, 1.416421, 0.166335)",
        "(-0.280000, 1.413876, 0.168260)",
        "(-0.280000, 1.411137, 0.170087)",
        "(-0.280000, 1.408217, 0.171770)",
        "(-0.280000, 1.405123, 0.173274)",
        "(-0.280000, 1.401864, 0.174564)",
        "(-0.280000, 1.398472, 0.175599)",
        "(-0.280000, 1.394969, 0.176352)",
        "(-0.280000, 1.391380, 0.176797)",
        "(-0.280000, 1.387752, 0.176910)",
        "(-0.280000, 1.384117, 0.176677)",
        "(-0.280000, 1.380507, 0.176091)",
        "(-0.280000, 1.376971, 0.175152)",
        "(-0.280000, 1.373536, 0.173865)",
        "(-0.280000, 1.370243, 0.172249)",
        "(-0.280000, 1.367115, 0.170325)",
        "(-0.280000, 1.364167, 0.168119)",
        "(-0.280000, 1.361417, 0.165672)",
        "(-0.280000, 1.358860, 0.163020)",
        "(-0.280000, 1.356478, 0.160201)",
        "(-0.280000, 1.354257, 0.157260)",
        "(-0.280000, 1.352193, 0.154207)",
        "(-0.280000, 1.350288, 0.151045)",
        "(-0.280000, 1.348555, 0.147793)",
        "(-0.280000, 1.346992, 0.144449)",
        "(-0.280000, 1.345608, 0.141033)",
        "(-0.280000, 1.344405, 0.137550)",
        "(-0.280000, 1.343384, 0.134003)",
        "(-0.280000, 1.342552, 0.130413)",
        "(-0.280000, 1.341909, 0.126784)",
        "(-0.280000, 1.341455, 0.123121)",
        "(-0.280000, 1.341195, 0.119445)",
        "(-0.280000, 1.341128, 0.115760)",
        "(-0.280000, 1.341253, 0.112071)",
        "(-0.280000, 1.341572, 0.108399)",
        "(-0.280000, 1.342082, 0.104749)",
        "(-0.280000, 1.342783, 0.101126)",
        "(-0.280000, 1.343672, 0.097549)",
        "(-0.280000, 1.344748, 0.094018)",
        "(-0.280000, 1.346006, 0.090554)",
        "(-0.280000, 1.347444, 0.087161)",
        "(-0.280000, 1.349060, 0.083842)",
        "(-0.280000, 1.350844, 0.080618)",
        "(-0.280000, 1.352795, 0.077491)",
        "(-0.280000, 1.354910, 0.074466)",
        "(-0.280000, 1.357177, 0.071561)",
        "(-0.280000, 1.359594, 0.068778)",
        "(-0.280000, 1.362156, 0.066121)",
        "(-0.280000, 1.364850, 0.063606)",
        "(-0.280000, 1.367676, 0.061232)",
        "(-0.280000, 1.370618, 0.059013)",
        "(-0.280000, 1.373672, 0.056950)",
        "(-0.280000, 1.376835, 0.055048)",
        "(-0.280000, 1.380088, 0.053316)",
        "(-0.280000, 1.383428, 0.051757)",
        "(-0.280000, 1.386849, 0.050373)",
        "(-0.280000, 1.390334, 0.049171)",
        "(-0.280000, 1.393876, 0.048154)",
        "(-0.280000, 1.397472, 0.047322)",
        "(-0.280000, 1.401101, 0.046681)",
        "(-0.280000, 1.404759, 0.046230)",
        "(-0.280000, 1.408441, 0.045972)",
        "(-0.280000, 1.412125, 0.045906)",
        "(-0.280000, 1.415814, 0.046034)",
        "(-0.280000, 1.419486, 0.046354)",
        "(-0.280000, 1.423135, 0.046866)",
        "(-0.280000, 1.426759, 0.047569)",
        "(-0.280000, 1.430335, 0.048460)",
        "(-0.280000, 1.433859, 0.049537)",
        "(-0.280000, 1.437328, 0.050798)",
        "(-0.280000, 1.440721, 0.052238)",
        "(-0.280000, 1.444034, 0.053853)",
        "(-0.280000, 1.447262, 0.055642)",
        "(-0.280000, 1.450388, 0.057594)",
        "(-0.280000, 1.453411, 0.059711)",
        "(-0.280000, 1.456316, 0.061980)",
        "(-0.280000, 1.459097, 0.064397)",
        "(-0.280000, 1.461753, 0.066961)",
        "(-0.280000, 1.464266, 0.069656)",
        "(-0.280000, 1.466635, 0.072479)",
        "(-0.280000, 1.468856, 0.075427)",
        "(-0.280000, 1.470917, 0.078482)",
        "(-0.280000, 1.472815, 0.081641)",
        "(-0.280000, 1.474548, 0.084900)",
        "(-0.280000, 1.476105, 0.088241)",
        "(-0.280000, 1.477486, 0.091658)",
        "(-0.280000, 1.478687, 0.095148)",
        "(-0.280000, 1.479703, 0.098690)",
        "(-0.280000, 1.480532, 0.102287)",
        "(-0.280000, 1.481172, 0.105917)",
        "(-0.280000, 1.481620, 0.109575)",
        "(-0.280000, 1.481877, 0.113257)",
        "(-0.280000, 1.481941, 0.116941)",
        "(-0.280000, 1.481811, 0.120625)",
        "(-0.280000, 1.481489, 0.124301)",
        "(-0.280000, 1.480975, 0.127951)",
        "(-0.280000, 1.480271, 0.131568)",
        "(-0.280000, 1.479377, 0.135150)",
        "(-0.280000, 1.478298, 0.138674)",
        "(-0.280000, 1.477035, 0.142142)",
        "(-0.280000, 1.475594, 0.145533)",
        "(-0.280000, 1.473977, 0.148845)",
        "(-0.280000, 1.472186, 0.152073)",
        "(-0.280000, 1.470232, 0.155197)",
        "(-0.280000, 1.468117, 0.158215)",
        "(-0.280000, 1.465843, 0.161123)",
        "(-0.280000, 1.463424, 0.163903)",
        "(-0.280000, 1.460863, 0.166553)",
        "(-0.280000, 1.458162, 0.169069)",
        "(-0.280000, 1.455338, 0.171437)",
        "(-0.280000, 1.452394, 0.173653)",
        "(-0.280000, 1.449333, 0.175716)",
        "(-0.280000, 1.446173, 0.177612)",
        "(-0.280000, 1.442913, 0.179343)",
        "(-0.280000, 1.439572, 0.180899)",
        "(-0.280000, 1.436154, 0.182277)",
        "(-0.280000, 1.432663, 0.183477)",
        "(-0.280000, 1.429120, 0.184490)",
        "(-0.280000, 1.425528, 0.185317)",
        "(-0.280000, 1.421893, 0.185955)",
        "(-0.280000, 1.418236, 0.186411)",
        "(-0.280000, 1.414561, 0.186723)",
        "(-0.280000, 1.410866, 0.186931)",
        "(-0.280000, 1.407155, 0.187063)",
        "(-0.280000, 1.403407, 0.187140)",
        "(-0.280000, 1.399619, 0.187171)",
        "(-0.280000, 1.395771, 0.187157)",
        "(-0.280000, 1.391841, 0.187091)",
        "(-0.280000, 1.387831, 0.186959)",
        "(-0.280000, 1.383725, 0.186740)",
        "(-0.280000, 1.379826, 0.185726)",
        "(-0.280000, 1.376238, 0.183972)",
        "(-0.280000, 1.372746, 0.182032)",
        "(-0.280000, 1.369355, 0.179909)",
        "(-0.280000, 1.366085, 0.177615)",
        "(-0.280000, 1.362940, 0.175153)",
        "(-0.280000, 1.359923, 0.172525)",
        "(-0.280000, 1.357052, 0.169748)",
        "(-0.280000, 1.354327, 0.166819)",
        "(-0.280000, 1.351763, 0.163757)",
        "(-0.280000, 1.349362, 0.160564)",
        "(-0.280000, 1.347129, 0.157245)",
        "(-0.280000, 1.345075, 0.153819)",
        "(-0.280000, 1.343204, 0.150290)",
        "(-0.280000, 1.341517, 0.146663)",
        "(-0.280000, 1.340025, 0.142958)",
        "(-0.280000, 1.338728, 0.139179)",
        "(-0.280000, 1.337630, 0.135333)",
        "(-0.280000, 1.336736, 0.131439)",
        "(-0.280000, 1.336046, 0.127499)",
        "(-0.280000, 1.335564, 0.123534)",
        "(-0.280000, 1.335291, 0.119549)",
        "(-0.280000, 1.335226, 0.115549)",
        "(-0.280000, 1.335370, 0.111557)",
        "(-0.280000, 1.335724, 0.107578)",
        "(-0.280000, 1.336285, 0.103617)",
        "(-0.280000, 1.337053, 0.099697)",
        "(-0.280000, 1.338024, 0.095823)",
        "(-0.280000, 1.339199, 0.091999)",
        "(-0.280000, 1.340570, 0.088247)",
        "(-0.280000, 1.342136, 0.084572)",
        "(-0.280000, 1.343895, 0.080979)",
        "(-0.280000, 1.345836, 0.077488)",
        "(-0.280000, 1.347961, 0.074099)",
        "(-0.280000, 1.350257, 0.070830)",
        "(-0.280000, 1.352721, 0.067686)",
        "(-0.280000, 1.355350, 0.064671)",
        "(-0.280000, 1.359053, 0.062745)",
        "(-0.280000, 1.363441, 0.061788)",
        "(-0.280000, 1.367791, 0.061141)",
        "(-0.280000, 1.372070, 0.060802)",
        "(-0.280000, 1.376286, 0.060794)",
        "(-0.280000, 1.380437, 0.061140)",
        "(-0.280000, 1.384491, 0.061853)",
        "(-0.280000, 1.388433, 0.062938)",
        "(-0.280000, 1.392217, 0.064383)",
        "(-0.280000, 1.395816, 0.066172)",
        "(-0.280000, 1.399200, 0.068279)",
        "(-0.280000, 1.402328, 0.070662)",
        "(-0.280000, 1.405178, 0.073278)",
        "(-0.280000, 1.407732, 0.076080)",
        "(-0.280000, 1.409971, 0.079005)",
        "(-0.280000, 1.411894, 0.081998)",
        "(-0.280000, 1.413506, 0.085005)",
        "(-0.280000, 1.414817, 0.087959)",
        "(-0.280000, 1.415849, 0.090808)",
        "(-0.280000, 1.416635, 0.093506)",
        "(-0.280000, 1.417208, 0.096000)",
        "(-0.280000, 1.417613, 0.098260)",
        "(-0.280000, 1.417898, 0.100248)",
        "(-0.280000, 1.418113, 0.101949)",
        "(-0.280000, 1.418313, 0.103353)",
        "(-0.280000, 1.418550, 0.104455)",
        "(-0.280000, 1.418877, 0.105265)",
        "(-0.280000, 1.419343, 0.105804)",
        "(-0.280000, 1.419992, 0.106094)",
        "(-0.280000, 1.420862, 0.106174)",
        "(-0.280000, 1.421987, 0.106083)",
        "(-0.280000, 1.423387, 0.105870)",
        "(-0.280000, 1.425080, 0.105585)",
        "(-0.280000, 1.427066, 0.105283)",
        "(-0.280000, 1.429342, 0.105020)",
        "(-0.280000, 1.431899, 0.104849)",
        "(-0.280000, 1.434705, 0.104822)",
        "(-0.280000, 1.437731, 0.104989)",
        "(-0.280000, 1.440941, 0.105392)",
        "(-0.280000, 1.444281, 0.106067)",
        "(-0.280000, 1.447701, 0.107043)",
        "(-0.280000, 1.451153, 0.108345)",
        "(-0.280000, 1.454568, 0.109980)",
        "(-0.280000, 1.457895, 0.111953)",
        "(-0.280000, 1.461084, 0.114263)",
        "(-0.280000, 1.464074, 0.116891)",
        "(-0.280000, 1.466829, 0.119825)",
        "(-0.280000, 1.469305, 0.123032)",
        "(-0.280000, 1.471478, 0.126487)",
        "(-0.280000, 1.473333, 0.130168)",
        "(-0.280000, 1.474860, 0.134037)",
        "(-0.280000, 1.476069, 0.138076)",
        "(-0.280000, 1.476981, 0.142278)",
        "(-0.280000, 1.477615, 0.146622)",
        "(-0.280000, 1.477967, 0.151100)",
        "(-0.280000, 1.477191, 0.155208)",
        "(-0.280000, 1.475066, 0.158590)",
        "(-0.280000, 1.472763, 0.161861)",
        "(-0.280000, 1.470296, 0.165003)",
        "(-0.280000, 1.467668, 0.168010)",
        "(-0.280000, 1.464881, 0.170881)",
        "(-0.280000, 1.461953, 0.173598)",
        "(-0.280000, 1.458887, 0.176157)",
        "(-0.280000, 1.455685, 0.178557)",
        "(-0.280000, 1.452368, 0.180782)",
        "(-0.280000, 1.448939, 0.182830)",
        "(-0.280000, 1.445402, 0.184699)",
        "(-0.280000, 1.441777, 0.186377)",
        "(-0.280000, 1.438069, 0.187863)",
        "(-0.280000, 1.434283, 0.189156)",
        "(-0.280000, 1.430441, 0.190246)",
        "(-0.280000, 1.426540, 0.191135)",
        "(-0.280000, 1.422605, 0.191818)",
        "(-0.280000, 1.418639, 0.192294)",
        "(-0.280000, 1.414647, 0.192562)",
        "(-0.280000, 1.410653, 0.192620)",
        "(-0.280000, 1.406662, 0.192469)",
        "(-0.280000, 1.402677, 0.192109)",
        "(-0.280000, 1.398723, 0.191542)",
        "(-0.280000, 1.394805, 0.190769)",
        "(-0.280000, 1.390926, 0.189790)",
        "(-0.280000, 1.387109, 0.188611)",
        "(-0.280000, 1.383354, 0.187231)",
        "(-0.280000, 1.379682, 0.185660)",
        "(-0.280000, 1.376097, 0.183898)",
        "(-0.280000, 1.372604, 0.181948)",
        "(-0.280000, 1.369223, 0.179821)",
        "(-0.280000, 1.365958, 0.177520)",
        "(-0.280000, 1.362813, 0.175048)",
        "(-0.280000, 1.359806, 0.172418)",
        "(-0.280000, 1.356942, 0.169634)",
        "(-0.280000, 1.354222, 0.166700)",
        "(-0.280000, 1.352128, 0.163266)",
        "(-0.280000, 1.350734, 0.159398)",
        "(-0.280000, 1.349448, 0.155590)",
        "(-0.280000, 1.348253, 0.151852)",
        "(-0.280000, 1.347128, 0.148166)",
        "(-0.280000, 1.346064, 0.144530)",
        "(-0.280000, 1.345058, 0.140925)",
        "(-0.280000, 1.344113, 0.137329)",
        "(-0.280000, 1.343247, 0.133736)",
        "(-0.280000, 1.342485, 0.130127)",
        "(-0.280000, 1.341865, 0.126489)",
        "(-0.280000, 1.341428, 0.122829)",
        "(-0.280000, 1.341183, 0.119152)",
        "(-0.280000, 1.341131, 0.115462)",
        "(-0.280000, 1.341272, 0.111779)",
        "(-0.280000, 1.341606, 0.108103)",
        "(-0.280000, 1.342131, 0.104455)",
        "(-0.280000, 1.342847, 0.100840)",
        "(-0.280000, 1.343752, 0.097262)",
        "(-0.280000, 1.344842, 0.093741)",
        "(-0.280000, 1.346114, 0.090282)",
        "(-0.280000, 1.347568, 0.086890)",
        "(-0.280000, 1.349195, 0.083583)",
        "(-0.280000, 1.350993, 0.080366)",
        "(-0.280000, 1.352960, 0.077243)",
        "(-0.280000, 1.355085, 0.074231)",
        "(-0.280000, 1.357364, 0.071335)",
        "(-0.280000, 1.359795, 0.068558)",
        "(-0.280000, 1.362365, 0.065916)",
        "(-0.280000, 1.365073, 0.063409)",
        "(-0.280000, 1.367905, 0.061050)",
        "(-0.280000, 1.370857, 0.058843)",
        "(-0.280000, 1.373924, 0.056790)",
        "(-0.280000, 1.377090, 0.054904)",
        "(-0.280000, 1.380350, 0.053186)",
        "(-0.280000, 1.383702, 0.051638)",
        "(-0.280000, 1.387124, 0.050271)",
        "(-0.280000, 1.390613, 0.049084)",
        "(-0.280000, 1.394165, 0.048080)",
        "(-0.280000, 1.397759, 0.047264)",
        "(-0.280000, 1.401396, 0.046637)",
        "(-0.280000, 1.405056, 0.046202)",
        "(-0.280000, 1.408733, 0.045959)",
        "(-0.280000, 1.412424, 0.045909)",
        "(-0.280000, 1.416106, 0.046052)",
        "(-0.280000, 1.419776, 0.046388)",
        "(-0.280000, 1.423429, 0.046916)",
        "(-0.280000, 1.427044, 0.047633)",
        "(-0.280000, 1.430617, 0.048539)",
        "(-0.280000, 1.434142, 0.049632)",
        "(-0.280000, 1.437600, 0.050906)",
        "(-0.280000, 1.440987, 0.052360)",
        "(-0.280000, 1.444298, 0.053991)",
        "(-0.280000, 1.447514, 0.055791)",
        "(-0.280000, 1.450636, 0.057759)",
        "(-0.280000, 1.453646, 0.059885)",
        "(-0.280000, 1.456541, 0.062166)",
        "(-0.280000, 1.459317, 0.064599)",
        "(-0.280000, 1.461957, 0.067170)",
        "(-0.280000, 1.464460, 0.069876)",
        "(-0.280000, 1.466820, 0.072713)",
        "(-0.280000, 1.469033, 0.075661)",
        "(-0.280000, 1.471130, 0.078694)",
        "(-0.280000, 1.473147, 0.081798)",
        "(-0.280000, 1.475106, 0.084952)",
        "(-0.280000, 1.477035, 0.088166)",
        "(-0.280000, 1.478945, 0.091437)",
        "(-0.280000, 1.480845, 0.094784)",
        "(-0.280000, 1.482741, 0.098227)",
        "(-0.280000, 1.484619, 0.101772)",
        "(-0.280000, 1.486470, 0.105444)",
        "(-0.280000, 1.487527, 0.109331)",
        "(-0.280000, 1.487788, 0.113317)",
        "(-0.280000, 1.487841, 0.117311)",
        "(-0.280000, 1.487683, 0.121309)",
        "(-0.280000, 1.487318, 0.125286)",
        "(-0.280000, 1.486744, 0.129239)",
        "(-0.280000, 1.485964, 0.133163)",
        "(-0.280000, 1.484980, 0.137034)",
        "(-0.280000, 1.483793, 0.140855)",
        "(-0.280000, 1.482410, 0.144602)",
        "(-0.280000, 1.480833, 0.148272)",
        "(-0.280000, 1.479063, 0.151859)",
        "(-0.280000, 1.477110, 0.155344)",
        "(-0.280000, 1.474978, 0.158722)",
        "(-0.280000, 1.472668, 0.161988)",
        "(-0.280000, 1.470195, 0.165125)",
        "(-0.280000, 1.467560, 0.168127)",
        "(-0.280000, 1.464768, 0.170992)",
        "(-0.280000, 1.461834, 0.173702)",
        "(-0.280000, 1.458757, 0.176259)",
        "(-0.280000, 1.455556, 0.178648)",
        "(-0.280000, 1.452234, 0.180866)",
        "(-0.280000, 1.448795, 0.182910)",
        "(-0.280000, 1.445259, 0.184769)",
        "(-0.280000, 1.441631, 0.186440)",
        "(-0.280000, 1.437915, 0.187920)",
        "(-0.280000, 1.434132, 0.189203)",
        "(-0.280000, 1.430287, 0.190285)",
        "(-0.280000, 1.426385, 0.191166)",
        "(-0.280000, 1.422448, 0.191841)",
        "(-0.280000, 1.418481, 0.192308)",
        "(-0.280000, 1.414489, 0.192568)",
        "(-0.280000, 1.410495, 0.192618)",
        "(-0.280000, 1.406497, 0.192459)",
        "(-0.280000, 1.402520, 0.192091)",
        "(-0.280000, 1.398567, 0.191515)",
        "(-0.280000, 1.394644, 0.190733)",
        "(-0.280000, 1.391132, 0.188477)",
        "(-0.280000, 1.388121, 0.185143)",
        "(-0.280000, 1.385398, 0.181691)",
        "(-0.280000, 1.382974, 0.178154)",
        "(-0.280000, 1.380844, 0.174550)",
        "(-0.280000, 1.379004, 0.170899)",
        "(-0.280000, 1.377451, 0.167241)",
        "(-0.280000, 1.376170, 0.163593)",
        "(-0.280000, 1.375148, 0.159993)",
        "(-0.280000, 1.374363, 0.156462)",
        "(-0.280000, 1.373790, 0.153019)",
        "(-0.280000, 1.373405, 0.149695)",
        "(-0.280000, 1.373177, 0.146500)",
        "(-0.280000, 1.373074, 0.143443)",
        "(-0.280000, 1.373063, 0.140539)",
        "(-0.280000, 1.373114, 0.137785)",
        "(-0.280000, 1.373193, 0.135176)",
        "(-0.280000, 1.373272, 0.132710)",
        "(-0.280000, 1.373322, 0.130370)",
        "(-0.280000, 1.373319, 0.128137)",
        "(-0.280000, 1.373245, 0.125997)",
        "(-0.280000, 1.373082, 0.123920)",
        "(-0.280000, 1.372822, 0.121885)",
        "(-0.280000, 1.372459, 0.119863)",
        "(-0.280000, 1.371994, 0.117823)",
        "(-0.280000, 1.371433, 0.115744)",
        "(-0.280000, 1.370790, 0.113598)",
        "(-0.280000, 1.370079, 0.111358)",
        "(-0.280000, 1.369325, 0.109011)",
        "(-0.280000, 1.368553, 0.106537)",
        "(-0.280000, 1.367792, 0.103920)",
        "(-0.280000, 1.367076, 0.101163)",
        "(-0.280000, 1.366439, 0.098257)",
        "(-0.280000, 1.365917, 0.095215)",
        "(-0.280000, 1.365544, 0.092044)",
        "(-0.280000, 1.365354, 0.088758)",
        "(-0.280000, 1.365380, 0.085388)",
        "(-0.280000, 1.365649, 0.081958)",
        "(-0.280000, 1.366186, 0.078495)",
        "(-0.280000, 1.367009, 0.075045)",
        "(-0.280000, 1.368132, 0.071642)",
        "(-0.280000, 1.369565, 0.068322)",
        "(-0.280000, 1.371303, 0.065136)",
        "(-0.280000, 1.373343, 0.062118)",
        "(-0.280000, 1.375676, 0.059301)",
        "(-0.280000, 1.378275, 0.056727)",
        "(-0.280000, 1.381124, 0.054415)",
        "(-0.280000, 1.384183, 0.052393)",
        "(-0.280000, 1.387426, 0.050668)",
        "(-0.280000, 1.390821, 0.049242)",
        "(-0.280000, 1.394323, 0.048108)",
        "(-0.280000, 1.397904, 0.047244)",
        "(-0.280000, 1.401541, 0.046616)",
        "(-0.280000, 1.405202, 0.046198)",
        "(-0.280000, 1.408882, 0.046020)",
        "(-0.280000, 1.412567, 0.046123)",
        "(-0.280000, 1.416220, 0.046538)",
        "(-0.280000, 1.419822, 0.047283)",
        "(-0.280000, 1.423327, 0.048363)",
        "(-0.280000, 1.426705, 0.049779)",
        "(-0.280000, 1.429928, 0.051522)",
        "(-0.280000, 1.432953, 0.053567)",
        "(-0.280000, 1.435760, 0.055889)",
        "(-0.280000, 1.438328, 0.058462)",
        "(-0.280000, 1.440632, 0.061242)",
        "(-0.280000, 1.442667, 0.064191)",
        "(-0.280000, 1.444429, 0.067275)",
        "(-0.280000, 1.445916, 0.070443)",
        "(-0.280000, 1.447138, 0.073660)",
        "(-0.280000, 1.448111, 0.076892)",
        "(-0.280000, 1.448851, 0.080094)",
        "(-0.280000, 1.449386, 0.083246)",
        "(-0.280000, 1.449739, 0.086312)",
        "(-0.280000, 1.449944, 0.089276)",
        "(-0.280000, 1.450033, 0.092127)",
        "(-0.280000, 1.450037, 0.094848)",
        "(-0.280000, 1.449992, 0.097440)",
        "(-0.280000, 1.449928, 0.099909)",
        "(-0.280000, 1.449875, 0.102255)",
        "(-0.280000, 1.449860, 0.104495)",
        "(-0.280000, 1.449907, 0.106651)",
        "(-0.280000, 1.450033, 0.108736)",
        "(-0.280000, 1.450253, 0.110782)",
        "(-0.280000, 1.450575, 0.112808)",
        "(-0.280000, 1.451002, 0.114844)",
        "(-0.280000, 1.451533, 0.116922)",
        "(-0.280000, 1.452157, 0.119063)",
        "(-0.280000, 1.452862, 0.121293)",
        "(-0.280000, 1.453631, 0.123642)",
        "(-0.280000, 1.454440, 0.126120)",
        "(-0.280000, 1.455262, 0.128748)",
        "(-0.280000, 1.456069, 0.131542)",
        "(-0.280000, 1.456829, 0.134501)",
        "(-0.280000, 1.457507, 0.137630)",
        "(-0.280000, 1.458073, 0.140934)",
        "(-0.280000, 1.458490, 0.144394)",
        "(-0.280000, 1.458730, 0.148008)",
        "(-0.280000, 1.458760, 0.151750)",
        "(-0.280000, 1.458556, 0.155606)",
        "(-0.280000, 1.458094, 0.159559)",
        "(-0.280000, 1.457354, 0.163573)",
        "(-0.280000, 1.456324, 0.167630)",
        "(-0.280000, 1.454989, 0.171712)",
        "(-0.280000, 1.453354, 0.175792)",
        "(-0.280000, 1.451431, 0.179886)",
        "(-0.280000, 1.448657, 0.182988)",
        "(-0.280000, 1.445117, 0.184839)",
        "(-0.280000, 1.441480, 0.186504)",
        "(-0.280000, 1.437766, 0.187975)",
        "(-0.280000, 1.433980, 0.189250)",
        "(-0.280000, 1.430127, 0.190326)",
        "(-0.280000, 1.426229, 0.191197)",
        "(-0.280000, 1.422291, 0.191863)",
        "(-0.280000, 1.418317, 0.192323)",
        "(-0.280000, 1.414330, 0.192574)",
        "(-0.280000, 1.410336, 0.192616)",
        "(-0.280000, 1.406339, 0.192448)",
        "(-0.280000, 1.402362, 0.192072)",
        "(-0.280000, 1.398411, 0.191488)",
        "(-0.280000, 1.394489, 0.190697)",
        "(-0.280000, 1.390621, 0.189703)",
        "(-0.280000, 1.386803, 0.188507)",
        "(-0.280000, 1.383060, 0.187114)",
        "(-0.280000, 1.379394, 0.185527)",
        "(-0.280000, 1.375811, 0.183747)",
        "(-0.280000, 1.372332, 0.181786)",
        "(-0.280000, 1.368959, 0.179645)",
        "(-0.280000, 1.365699, 0.177327)",
        "(-0.280000, 1.362569, 0.174845)",
        "(-0.280000, 1.359574, 0.172202)",
        "(-0.280000, 1.356716, 0.169403)",
        "(-0.280000, 1.354013, 0.166462)",
        "(-0.280000, 1.351464, 0.163378)",
        "(-0.280000, 1.349084, 0.160171)",
        "(-0.280000, 1.346875, 0.156843)",
        "(-0.280000, 1.344840, 0.153399)",
        "(-0.280000, 1.342990, 0.149858)",
        "(-0.280000, 1.341329, 0.146226)",
        "(-0.280000, 1.339858, 0.142506)",
        "(-0.280000, 1.338585, 0.138719)",
        "(-0.280000, 1.337513, 0.134871)",
        "(-0.280000, 1.336642, 0.130967)",
        "(-0.280000, 1.335978, 0.127028)",
        "(-0.280000, 1.335521, 0.123060)",
        "(-0.280000, 1.335272, 0.119067)",
        "(-0.280000, 1.335232, 0.115073)",
        "(-0.280000, 1.335402, 0.111076)",
        "(-0.280000, 1.335780, 0.107100)",
        "(-0.280000, 1.336366, 0.103149)",
        "(-0.280000, 1.337159, 0.099227)",
        "(-0.280000, 1.339361, 0.095703)",
        "(-0.280000, 1.342757, 0.092717)",
        "(-0.280000, 1.346225, 0.090005)",
        "(-0.280000, 1.349768, 0.087590)",
        "(-0.280000, 1.353378, 0.085470)",
        "(-0.280000, 1.357033, 0.083639)",
        "(-0.280000, 1.360695, 0.082096)",
        "(-0.280000, 1.364347, 0.080824)",
        "(-0.280000, 1.367949, 0.079811)",
        "(-0.280000, 1.371482, 0.079036)",
        "(-0.280000, 1.374927, 0.078472)",
        "(-0.280000, 1.378252, 0.078096)",
        "(-0.280000, 1.381447, 0.077876)",
        "(-0.280000, 1.384505, 0.077781)",
        "(-0.280000, 1.387409, 0.077778)",
        "(-0.280000, 1.390162, 0.077836)",
        "(-0.280000, 1.392772, 0.077922)",
        "(-0.280000, 1.395238, 0.078007)",
        "(-0.280000, 1.397577, 0.078063)",
        "(-0.280000, 1.399810, 0.078067)",
        "(-0.280000, 1.401950, 0.077998)",
        "(-0.280000, 1.404028, 0.077840)",
        "(-0.280000, 1.406064, 0.077586)",
        "(-0.280000, 1.408086, 0.077228)",
        "(-0.280000, 1.410128, 0.076768)",
        "(-0.280000, 1.412208, 0.076213)",
        "(-0.280000, 1.414355, 0.075575)",
        "(-0.280000, 1.416597, 0.074870)",
        "(-0.280000, 1.418947, 0.074122)",
        "(-0.280000, 1.421423, 0.073356)",
        "(-0.280000, 1.424042, 0.072602)",
        "(-0.280000, 1.426800, 0.071894)",
        "(-0.280000, 1.429709, 0.071264)",
        "(-0.280000, 1.432752, 0.070750)",
        "(-0.280000, 1.435923, 0.070386)",
        "(-0.280000, 1.439210, 0.070205)",
        "(-0.280000, 1.442580, 0.070239)",
        "(-0.280000, 1.446009, 0.070517)",
        "(-0.280000, 1.449471, 0.071063)",
        "(-0.280000, 1.452919, 0.071895)",
        "(-0.280000, 1.456318, 0.073027)",
        "(-0.280000, 1.459634, 0.074469)",
        "(-0.280000, 1.462816, 0.076215)",
        "(-0.280000, 1.465829, 0.078263)",
        "(-0.280000, 1.468640, 0.080604)",
        "(-0.280000, 1.471207, 0.083209)",
        "(-0.280000, 1.473512, 0.086064)",
        "(-0.280000, 1.475526, 0.089129)",
        "(-0.280000, 1.477242, 0.092376)",
        "(-0.280000, 1.478659, 0.095774)",
        "(-0.280000, 1.479784, 0.099279)",
        "(-0.280000, 1.480638, 0.102863)",
        "(-0.280000, 1.481257, 0.106501)",
        "(-0.280000, 1.481666, 0.110164)",
        "(-0.280000, 1.481834, 0.113844)",
        "(-0.280000, 1.481721, 0.117529)",
        "(-0.280000, 1.481297, 0.121181)",
        "(-0.280000, 1.480543, 0.124781)",
        "(-0.280000, 1.479452, 0.128283)",
        "(-0.280000, 1.478028, 0.131657)",
        "(-0.280000, 1.476277, 0.134875)",
        "(-0.280000, 1.474224, 0.137896)",
        "(-0.280000, 1.471894, 0.140696)",
        "(-0.280000, 1.469314, 0.143257)",
        "(-0.280000, 1.466529, 0.145554)",
        "(-0.280000, 1.463574, 0.147581)",
        "(-0.280000, 1.460486, 0.149335)",
        "(-0.280000, 1.457314, 0.150814)",
        "(-0.280000, 1.454094, 0.152027)",
        "(-0.280000, 1.450860, 0.152992)",
        "(-0.280000, 1.447655, 0.153724)",
        "(-0.280000, 1.444502, 0.154250)",
        "(-0.280000, 1.441435, 0.154596)",
        "(-0.280000, 1.438470, 0.154793)",
        "(-0.280000, 1.435619, 0.154874)",
        "(-0.280000, 1.432898, 0.154872)",
        "(-0.280000, 1.430306, 0.154819)",
        "(-0.280000, 1.427838, 0.154749)",
        "(-0.280000, 1.425492, 0.154690)",
        "(-0.280000, 1.423251, 0.154669)",
        "(-0.280000, 1.421096, 0.154710)",
        "(-0.280000, 1.419010, 0.154831)",
        "(-0.280000, 1.416964, 0.155046)",
        "(-0.280000, 1.414937, 0.155362)",
        "(-0.280000, 1.412899, 0.155784)",
        "(-0.280000, 1.410820, 0.156309)",
        "(-0.280000, 1.408678, 0.156928)",
        "(-0.280000, 1.406446, 0.157627)",
        "(-0.280000, 1.404095, 0.158390)",
        "(-0.280000, 1.401615, 0.159192)",
        "(-0.280000, 1.398985, 0.160007)",
        "(-0.280000, 1.396189, 0.160808)",
        "(-0.280000, 1.393228, 0.161559)",
        "(-0.280000, 1.390096, 0.162229)",
        "(-0.280000, 1.386791, 0.162786)",
        "(-0.280000, 1.383331, 0.163195)",
        "(-0.280000, 1.379716, 0.163425)",
        "(-0.280000, 1.375973, 0.163446)",
        "(-0.280000, 1.372118, 0.163231)",
        "(-0.280000, 1.368167, 0.162758)",
        "(-0.280000, 1.364154, 0.162009)",
        "(-0.280000, 1.360100, 0.160967)",
        "(-0.280000, 1.356021, 0.159622)",
        "(-0.280000, 1.351961, 0.157966)",
        "(-0.280000, 1.347970, 0.155973)",
        "(-0.280000, 1.344763, 0.153260)",
        "(-0.280000, 1.342921, 0.149716)",
        "(-0.280000, 1.341265, 0.146074)",
        "(-0.280000, 1.339804, 0.142356)",
        "(-0.280000, 1.338539, 0.138568)",
        "(-0.280000, 1.337473, 0.134712)",
        "(-0.280000, 1.336612, 0.130811)",
        "(-0.280000, 1.335956, 0.126871)",
        "(-0.280000, 1.335506, 0.122896)",
        "(-0.280000, 1.335266, 0.118909)",
        "(-0.280000, 1.335235, 0.114914)",
        "(-0.280000, 1.335413, 0.110918)",
        "(-0.280000, 1.335799, 0.106942)",
        "(-0.280000, 1.336393, 0.102992)",
        "(-0.280000, 1.337195, 0.099073)",
        "(-0.280000, 1.338199, 0.095207)",
        "(-0.280000, 1.339406, 0.091393)",
        "(-0.280000, 1.340808, 0.087653)",
        "(-0.280000, 1.342405, 0.083991)",
        "(-0.280000, 1.344201, 0.080417)",
        "(-0.280000, 1.347815, 0.077933)",
        "(-0.280000, 1.351545, 0.075756)",
        "(-0.280000, 1.355351, 0.073876)",
        "(-0.280000, 1.359180, 0.072282)",
        "(-0.280000, 1.362997, 0.070950)",
        "(-0.280000, 1.366774, 0.069852)",
        "(-0.280000, 1.370470, 0.068962)",
        "(-0.280000, 1.374073, 0.068241)",
        "(-0.280000, 1.377555, 0.067657)",
        "(-0.280000, 1.380910, 0.067171)",
        "(-0.280000, 1.384140, 0.066743)",
        "(-0.280000, 1.387239, 0.066338)",
        "(-0.280000, 1.390219, 0.065921)",
        "(-0.280000, 1.393102, 0.065459)",
        "(-0.280000, 1.395898, 0.064927)",
        "(-0.280000, 1.398639, 0.064301)",
        "(-0.280000, 1.401356, 0.063563)",
        "(-0.280000, 1.404075, 0.062707)",
        "(-0.280000, 1.406834, 0.061730)",
        "(-0.280000, 1.409669, 0.060636)",
        "(-0.280000, 1.412607, 0.059441)",
        "(-0.280000, 1.415687, 0.058166)",
        "(-0.280000, 1.418925, 0.056844)",
        "(-0.280000, 1.422347, 0.055511)",
        "(-0.280000, 1.425971, 0.054211)",
        "(-0.280000, 1.429793, 0.053001)",
        "(-0.280000, 1.433810, 0.051934)",
        "(-0.280000, 1.438013, 0.051072)",
        "(-0.280000, 1.442365, 0.050464)",
        "(-0.280000, 1.446873, 0.050097)",
        "(-0.280000, 1.450944, 0.050963)",
        "(-0.280000, 1.454309, 0.053115)",
        "(-0.280000, 1.457562, 0.055444)",
        "(-0.280000, 1.460684, 0.057935)",
        "(-0.280000, 1.463672, 0.060587)",
        "(-0.280000, 1.466520, 0.063396)",
        "(-0.280000, 1.469214, 0.066345)",
        "(-0.280000, 1.471749, 0.069432)",
        "(-0.280000, 1.474123, 0.072652)",
        "(-0.280000, 1.476322, 0.075987)",
        "(-0.280000, 1.478343, 0.079432)",
        "(-0.280000, 1.480184, 0.082984)",
        "(-0.280000, 1.481834, 0.086621)",
        "(-0.280000, 1.483292, 0.090340)",
        "(-0.280000, 1.484554, 0.094136)",
        "(-0.280000, 1.485614, 0.097988)",
        "(-0.280000, 1.486473, 0.101895)",
        "(-0.280000, 1.487125, 0.105836)",
        "(-0.280000, 1.487569, 0.109805)",
        "(-0.280000, 1.487806, 0.113799)",
        "(-0.280000, 1.487833, 0.117793)",
        "(-0.280000, 1.487651, 0.121783)",
        "(-0.280000, 1.487260, 0.125765)",
        "(-0.280000, 1.486661, 0.129714)",
        "(-0.280000, 1.485857, 0.133627)",
        "(-0.280000, 1.484848, 0.137498)",
        "(-0.280000, 1.483639, 0.141305)",
        "(-0.280000, 1.482230, 0.145049)",
        "(-0.280000, 1.480629, 0.148709)",
        "(-0.280000, 1.478840, 0.152280)",
        "(-0.280000, 1.476862, 0.155757)",
        "(-0.280000, 1.474709, 0.159122)",
        "(-0.280000, 1.472382, 0.162368)",
        "(-0.280000, 1.469885, 0.165494)",
        "(-0.280000, 1.467232, 0.168480)",
        "(-0.280000, 1.464426, 0.171323)",
        "(-0.280000, 1.461471, 0.174019)",
        "(-0.280000, 1.458383, 0.176553)",
        "(-0.280000, 1.455167, 0.178921)",
        "(-0.280000, 1.451826, 0.181122)",
        "(-0.280000, 1.448379, 0.183141)",
        "(-0.280000, 1.444826, 0.184980)",
        "(-0.280000, 1.441188, 0.186628)",
        "(-0.280000, 1.437468, 0.188084)",
        "(-0.280000, 1.433671, 0.189344)",
        "(-0.280000, 1.429519, 0.189185)",
        "(-0.280000, 1.425239, 0.187722)",
        "(-0.280000, 1.421163, 0.186060)",
        "(-0.280000, 1.417306, 0.184185)",
        "(-0.280000, 1.413673, 0.182107)",
        "(-0.280000, 1.410267, 0.179845)",
        "(-0.280000, 1.407108, 0.177434)",
        "(-0.280000, 1.404190, 0.174897)",
        "(-0.280000, 1.401521, 0.172274)",
        "(-0.280000, 1.399092, 0.169594)",
        "(-0.280000, 1.396891, 0.166885)",
        "(-0.280000, 1.394912, 0.164187)",
        "(-0.280000, 1.393133, 0.161523)",
        "(-0.280000, 1.391531, 0.158917)",
        "(-0.280000, 1.390085, 0.156398)",
        "(-0.280000, 1.388767, 0.153980)",
        "(-0.280000, 1.387545, 0.151673)",
        "(-0.280000, 1.386393, 0.149491)",
        "(-0.280000, 1.385280, 0.147434)",
        "(-0.280000, 1.384173, 0.145494)",
        "(-0.280000, 1.383049, 0.143671)",
        "(-0.280000, 1.381880, 0.141946)",
        "(-0.280000, 1.380648, 0.140307)",
        "(-0.280000, 1.379332, 0.138729)",
        "(-0.280000, 1.377918, 0.137186)",
        "(-0.280000, 1.376403, 0.135657)",
        "(-0.280000, 1.374782, 0.134110)",
        "(-0.280000, 1.373056, 0.132515)",
        "(-0.280000, 1.371239, 0.130848)",
        "(-0.280000, 1.369344, 0.129080)",
        "(-0.280000, 1.367388, 0.127182)",
        "(-0.280000, 1.365403, 0.125140)",
        "(-0.280000, 1.363411, 0.122930)",
        "(-0.280000, 1.361453, 0.120544)",
        "(-0.280000, 1.359560, 0.117974)",
        "(-0.280000, 1.357770, 0.115211)",
        "(-0.280000, 1.356125, 0.112270)",
        "(-0.280000, 1.354662, 0.109156)",
        "(-0.280000, 1.353415, 0.105880)",
        "(-0.280000, 1.352424, 0.102475)",
        "(-0.280000, 1.351717, 0.098962)",
        "(-0.280000, 1.351319, 0.095369)",
        "(-0.280000, 1.351254, 0.091740)",
        "(-0.280000, 1.351534, 0.088107)",
        "(-0.280000, 1.352168, 0.084505)",
        "(-0.280000, 1.353153, 0.080982)",
        "(-0.280000, 1.354485, 0.077564)",
        "(-0.280000, 1.356143, 0.074293)",
        "(-0.280000, 1.358108, 0.071190)",
        "(-0.280000, 1.360353, 0.068271)",
        "(-0.280000, 1.362835, 0.065553)",
        "(-0.280000, 1.365520, 0.063031)",
        "(-0.280000, 1.368371, 0.060686)",
        "(-0.280000, 1.371335, 0.058497)",
        "(-0.280000, 1.374385, 0.056424)",
        "(-0.280000, 1.377504, 0.054431)",
        "(-0.280000, 1.380674, 0.052497)",
        "(-0.280000, 1.383903, 0.050593)",
        "(-0.280000, 1.387189, 0.048709)",
        "(-0.280000, 1.390551, 0.046835)",
        "(-0.280000, 1.394008, 0.044966)",
        "(-0.280000, 1.397569, 0.043116)",
        "(-0.280000, 1.401255, 0.041294)",
        "(-0.280000, 1.405150, 0.040268)",
        "(-0.280000, 1.409138, 0.040038)",
        "(-0.280000, 1.413132, 0.040017)",
        "(-0.280000, 1.417128, 0.040205)",
        "(-0.280000, 1.421103, 0.040602)",
        "(-0.280000, 1.425051, 0.041207)",
        "(-0.280000, 1.428969, 0.042018)",
        "(-0.280000, 1.432832, 0.043032)",
        "(-0.280000, 1.436643, 0.044249)",
        "(-0.280000, 1.440380, 0.045662)",
        "(-0.280000, 1.444037, 0.047268)",
        "(-0.280000, 1.447610, 0.049066)",
        "(-0.280000, 1.451080, 0.051046)",
        "(-0.280000, 1.454441, 0.053204)",
        "(-0.280000, 1.457689, 0.055539)",
        "(-0.280000, 1.460806, 0.058038)",
        "(-0.280000, 1.463787, 0.060695)",
        "(-0.280000, 1.466630, 0.063510)",
        "(-0.280000, 1.469317, 0.066465)",
        "(-0.280000, 1.471850, 0.069562)",
        "(-0.280000, 1.474214, 0.072782)",
        "(-0.280000, 1.476406, 0.076121)",
        "(-0.280000, 1.478423, 0.079576)",
        "(-0.280000, 1.480253, 0.083126)",
        "(-0.280000, 1.481896, 0.086767)",
        "(-0.280000, 1.483347, 0.090495)",
        "(-0.280000, 1.484600, 0.094288)",
        "(-0.280000, 1.485652, 0.098142)",
        "(-0.280000, 1.486503, 0.102051)",
        "(-0.280000, 1.487146, 0.105993)",
        "(-0.280000, 1.487583, 0.109963)",
        "(-0.280000, 1.487811, 0.113957)",
        "(-0.280000, 1.487830, 0.117952)",
        "(-0.280000, 1.487639, 0.121948)",
        "(-0.280000, 1.487240, 0.125922)",
        "(-0.280000, 1.486633, 0.129870)",
        "(-0.280000, 1.485820, 0.133787)",
        "(-0.280000, 1.483536, 0.137281)",
        "(-0.280000, 1.480179, 0.140266)",
        "(-0.280000, 1.476706, 0.142961)",
        "(-0.280000, 1.473150, 0.145358)",
        "(-0.280000, 1.469529, 0.147459)",
        "(-0.280000, 1.465864, 0.149271)",
        "(-0.280000, 1.462194, 0.150795)",
        "(-0.280000, 1.458536, 0.152048)",
        "(-0.280000, 1.454928, 0.153041)",
        "(-0.280000, 1.451391, 0.153799)",
        "(-0.280000, 1.447944, 0.154344)",
        "(-0.280000, 1.444616, 0.154703)",
        "(-0.280000, 1.441420, 0.154906)",
        "(-0.280000, 1.438362, 0.154986)",
        "(-0.280000, 1.435458, 0.154973)",
        "(-0.280000, 1.432705, 0.154901)",
        "(-0.280000, 1.430096, 0.154801)",
        "(-0.280000, 1.427631, 0.154703)",
        "(-0.280000, 1.425292, 0.154635)",
        "(-0.280000, 1.423059, 0.154619)",
        "(-0.280000, 1.420918, 0.154677)",
        "(-0.280000, 1.418839, 0.154824)",
        "(-0.280000, 1.416803, 0.155068)",
        "(-0.280000, 1.414778, 0.155415)",
        "(-0.280000, 1.412735, 0.155864)",
        "(-0.280000, 1.410652, 0.156408)",
        "(-0.280000, 1.408501, 0.157035)",
        "(-0.280000, 1.406255, 0.157728)",
        "(-0.280000, 1.403902, 0.158464)",
        "(-0.280000, 1.401421, 0.159216)",
        "(-0.280000, 1.398799, 0.159957)",
        "(-0.280000, 1.396036, 0.160651)",
        "(-0.280000, 1.393125, 0.161265)",
        "(-0.280000, 1.390079, 0.161763)",
        "(-0.280000, 1.386906, 0.162111)",
        "(-0.280000, 1.383618, 0.162275)",
        "(-0.280000, 1.380249, 0.162223)",
        "(-0.280000, 1.376821, 0.161927)",
        "(-0.280000, 1.373362, 0.161363)",
        "(-0.280000, 1.369918, 0.160513)",
        "(-0.280000, 1.366525, 0.159363)",
        "(-0.280000, 1.363216, 0.157904)",
        "(-0.280000, 1.360044, 0.156141)",
        "(-0.280000, 1.357042, 0.154077)",
        "(-0.280000, 1.354243, 0.151722)",
        "(-0.280000, 1.351690, 0.149103)",
        "(-0.280000, 1.349400, 0.146237)",
        "(-0.280000, 1.347402, 0.143161)",
        "(-0.280000, 1.345703, 0.139905)",
        "(-0.280000, 1.344303, 0.136499)",
        "(-0.280000, 1.343197, 0.132988)",
        "(-0.280000, 1.342362, 0.129401)",
        "(-0.280000, 1.341762, 0.125759)",
        "(-0.280000, 1.341372, 0.122094)",
        "(-0.280000, 1.341223, 0.118413)",
        "(-0.280000, 1.341356, 0.114729)",
        "(-0.280000, 1.341799, 0.111079)",
        "(-0.280000, 1.342572, 0.107483)",
        "(-0.280000, 1.343680, 0.103987)",
        "(-0.280000, 1.345123, 0.100620)",
        "(-0.280000, 1.346890, 0.097411)",
        "(-0.280000, 1.348959, 0.094402)",
        "(-0.280000, 1.351303, 0.091614)",
        "(-0.280000, 1.353897, 0.089066)",
        "(-0.280000, 1.356694, 0.086783)",
        "(-0.280000, 1.359659, 0.084772)",
        "(-0.280000, 1.362757, 0.083034)",
        "(-0.280000, 1.365937, 0.081572)",
        "(-0.280000, 1.369163, 0.080375)",
        "(-0.280000, 1.372402, 0.079428)",
        "(-0.280000, 1.375610, 0.078712)",
        "(-0.280000, 1.378766, 0.078203)",
        "(-0.280000, 1.381835, 0.077873)",
        "(-0.280000, 1.384801, 0.077692)",
        "(-0.280000, 1.387653, 0.077626)",
        "(-0.280000, 1.390373, 0.077642)",
        "(-0.280000, 1.392965, 0.077708)",
        "(-0.280000, 1.395433, 0.077792)",
        "(-0.280000, 1.397778, 0.077863)",
        "(-0.280000, 1.400019, 0.077895)",
        "(-0.280000, 1.402175, 0.077866)",
        "(-0.280000, 1.404261, 0.077756)",
        "(-0.280000, 1.406308, 0.077552)",
        "(-0.280000, 1.408337, 0.077246)",
        "(-0.280000, 1.410376, 0.076835)",
        "(-0.280000, 1.412458, 0.076320)",
        "(-0.280000, 1.414603, 0.075713)",
        "(-0.280000, 1.416840, 0.075025)",
        "(-0.280000, 1.419194, 0.074275)",
        "(-0.280000, 1.421678, 0.073486)",
        "(-0.280000, 1.424313, 0.072684)",
        "(-0.280000, 1.427113, 0.071899)",
        "(-0.280000, 1.430078, 0.071163)",
        "(-0.280000, 1.433213, 0.070509)",
        "(-0.280000, 1.436521, 0.069969)",
        "(-0.280000, 1.439983, 0.069579)",
        "(-0.280000, 1.443600, 0.069368)",
        "(-0.280000, 1.447342, 0.069366)",
        "(-0.280000, 1.451196, 0.069601)",
        "(-0.280000, 1.455145, 0.070095)",
        "(-0.280000, 1.459153, 0.070865)",
        "(-0.280000, 1.463202, 0.071928)",
        "(-0.280000, 1.467274, 0.073294)",
        "(-0.280000, 1.471340, 0.074962)",
        "(-0.280000, 1.475419, 0.076916)",
        "(-0.280000, 1.478499, 0.079715)",
        "(-0.280000, 1.480322, 0.083269)",
        "(-0.280000, 1.481959, 0.086919)",
        "(-0.280000, 1.483401, 0.090645)",
        "(-0.280000, 1.484645, 0.094440)",
        "(-0.280000, 1.485691, 0.098301)",
        "(-0.280000, 1.486532, 0.102206)",
        "(-0.280000, 1.487167, 0.106150)",
        "(-0.280000, 1.487596, 0.110127)",
        "(-0.280000, 1.487815, 0.114116)",
        "(-0.280000, 1.487826, 0.118110)",
        "(-0.280000, 1.487627, 0.122106)",
        "(-0.280000, 1.487220, 0.126079)",
        "(-0.280000, 1.486605, 0.130026)",
        "(-0.280000, 1.485783, 0.133941)",
        "(-0.280000, 1.484759, 0.137802)",
        "(-0.280000, 1.483532, 0.141610)",
        "(-0.280000, 1.482110, 0.145343)",
        "(-0.280000, 1.480494, 0.148996)",
        "(-0.280000, 1.478687, 0.152564)",
        "(-0.280000, 1.476698, 0.156029)",
        "(-0.280000, 1.474530, 0.159384)",
        "(-0.280000, 1.472187, 0.162626)",
        "(-0.280000, 1.469680, 0.165736)",
        "(-0.280000, 1.467015, 0.168711)",
        "(-0.280000, 1.464193, 0.171546)",
        "(-0.280000, 1.461230, 0.174226)",
        "(-0.280000, 1.458127, 0.176751)",
        "(-0.280000, 1.454901, 0.179106)",
        "(-0.280000, 1.451556, 0.181289)",
        "(-0.280000, 1.448096, 0.183297)",
        "(-0.280000, 1.444541, 0.185118)",
        "(-0.280000, 1.440895, 0.186751)",
        "(-0.280000, 1.437164, 0.188193)",
        "(-0.280000, 1.433368, 0.189435)",
        "(-0.280000, 1.429512, 0.190478)",
        "(-0.280000, 1.425600, 0.191318)",
        "(-0.280000, 1.421656, 0.191951)",
        "(-0.280000, 1.417685, 0.192377)",
        "(-0.280000, 1.413690, 0.192595)",
        "(-0.280000, 1.409696, 0.192603)",
        "(-0.280000, 1.405700, 0.192402)",
        "(-0.280000, 1.401727, 0.191992)",
        "(-0.280000, 1.397781, 0.191376)",
        "(-0.280000, 1.393866, 0.190552)",
        "(-0.280000, 1.390359, 0.188323)",
        "(-0.280000, 1.387399, 0.184903)",
        "(-0.280000, 1.384715, 0.181414)",
        "(-0.280000, 1.382332, 0.177843)",
        "(-0.280000, 1.380268, 0.174167)",
        "(-0.280000, 1.378545, 0.170375)",
        "(-0.280000, 1.377189, 0.166488)",
        "(-0.280000, 1.376213, 0.162518)",
        "(-0.280000, 1.375628, 0.158510)",
        "(-0.280000, 1.375434, 0.154495)",
        "(-0.280000, 1.375623, 0.150513)",
        "(-0.280000, 1.376177, 0.146620)",
        "(-0.280000, 1.377070, 0.142857)",
        "(-0.280000, 1.378270, 0.139259)",
        "(-0.280000, 1.379731, 0.135878)",
        "(-0.280000, 1.381406, 0.132740)",
        "(-0.280000, 1.383244, 0.129865)",
        "(-0.280000, 1.385183, 0.127280)",
        "(-0.280000, 1.387166, 0.124989)",
        "(-0.280000, 1.389138, 0.122987)",
        "(-0.280000, 1.391036, 0.121270)",
        "(-0.280000, 1.392810, 0.119814)",
        "(-0.280000, 1.394407, 0.118595)",
        "(-0.280000, 1.395787, 0.117577)",
        "(-0.280000, 1.396915, 0.116718)",
        "(-0.280000, 1.397761, 0.115973)",
        "(-0.280000, 1.398309, 0.115292)",
        "(-0.280000, 1.398551, 0.114623)",
        "(-0.280000, 1.398489, 0.113915)",
        "(-0.280000, 1.398134, 0.113117)",
        "(-0.280000, 1.397506, 0.112179)",
        "(-0.280000, 1.396636, 0.111061)",
        "(-0.280000, 1.395562, 0.109722)",
        "(-0.280000, 1.394330, 0.108136)",
        "(-0.280000, 1.392989, 0.106277)",
        "(-0.280000, 1.391592, 0.104129)",
        "(-0.280000, 1.390200, 0.101692)",
        "(-0.280000, 1.388869, 0.098970)",
        "(-0.280000, 1.387655, 0.095971)",
        "(-0.280000, 1.386615, 0.092726)",
        "(-0.280000, 1.385799, 0.089264)",
        "(-0.280000, 1.385251, 0.085616)",
        "(-0.280000, 1.385012, 0.081837)",
        "(-0.280000, 1.385111, 0.077971)",
        "(-0.280000, 1.385572, 0.074060)",
        "(-0.280000, 1.386407, 0.070168)",
        "(-0.280000, 1.387624, 0.066331)",
        "(-0.280000, 1.389216, 0.062606)",
        "(-0.280000, 1.391172, 0.059023)",
        "(-0.280000, 1.393481, 0.055608)",
        "(-0.280000, 1.396113, 0.052387)",
        "(-0.280000, 1.399048, 0.049361)",
        "(-0.280000, 1.402271, 0.046516)",
        "(-0.280000, 1.405754, 0.043843)",
        "(-0.280000, 1.409491, 0.041351)",
        "(-0.280000, 1.413456, 0.040024)",
        "(-0.280000, 1.417445, 0.040229)",
        "(-0.280000, 1.421424, 0.040643)",
        "(-0.280000, 1.425370, 0.041265)",
        "(-0.280000, 1.429277, 0.042091)",
        "(-0.280000, 1.433143, 0.043123)",
        "(-0.280000, 1.436943, 0.044354)",
        "(-0.280000, 1.440673, 0.045782)",
        "(-0.280000, 1.444329, 0.047406)",
        "(-0.280000, 1.447890, 0.049216)",
        "(-0.280000, 1.451351, 0.051210)",
        "(-0.280000, 1.454708, 0.053386)",
        "(-0.280000, 1.457941, 0.055732)",
        "(-0.280000, 1.461047, 0.058243)",
        "(-0.280000, 1.464022, 0.060917)",
        "(-0.280000, 1.466849, 0.063740)",
        "(-0.280000, 1.469528, 0.066711)",
        "(-0.280000, 1.472044, 0.069813)",
        "(-0.280000, 1.474394, 0.073043)",
        "(-0.280000, 1.476575, 0.076396)",
        "(-0.280000, 1.478575, 0.079854)",
        "(-0.280000, 1.480391, 0.083412)",
        "(-0.280000, 1.482020, 0.087066)",
        "(-0.280000, 1.483454, 0.090794)",
        "(-0.280000, 1.484691, 0.094592)",
        "(-0.280000, 1.485729, 0.098456)",
        "(-0.280000, 1.486561, 0.102362)",
        "(-0.280000, 1.487189, 0.106313)",
        "(-0.280000, 1.487609, 0.110286)",
        "(-0.280000, 1.487820, 0.114274)",
        "(-0.280000, 1.487822, 0.118275)",
        "(-0.280000, 1.487615, 0.122264)",
        "(-0.280000, 1.487199, 0.126237)",
        "(-0.280000, 1.486575, 0.130188)",
        "(-0.280000, 1.485746, 0.134096)",
        "(-0.280000, 1.484714, 0.137954)",
        "(-0.280000, 1.483479, 0.141759)",
        "(-0.280000, 1.481503, 0.145263)",
        "(-0.280000, 1.478807, 0.148367)",
        "(-0.280000, 1.476110, 0.151347)",
        "(-0.280000, 1.473431, 0.154214)",
        "(-0.280000, 1.470762, 0.156995)",
        "(-0.280000, 1.468107, 0.159697)",
        "(-0.280000, 1.465451, 0.162334)",
        "(-0.280000, 1.462772, 0.164914)",
        "(-0.280000, 1.460059, 0.167422)",
        "(-0.280000, 1.457280, 0.169847)",
        "(-0.280000, 1.454407, 0.172164)",
        "(-0.280000, 1.451421, 0.174324)",
        "(-0.280000, 1.448301, 0.176282)",
        "(-0.280000, 1.445038, 0.177998)",
        "(-0.280000, 1.441650, 0.179428)",
        "(-0.280000, 1.438146, 0.180544)",
        "(-0.280000, 1.434561, 0.181320)",
        "(-0.280000, 1.430922, 0.181741)",
        "(-0.280000, 1.427259, 0.181802)",
        "(-0.280000, 1.423620, 0.181503)",
        "(-0.280000, 1.420035, 0.180854)",
        "(-0.280000, 1.416535, 0.179870)",
        "(-0.280000, 1.413165, 0.178577)",
        "(-0.280000, 1.409946, 0.177003)",
        "(-0.280000, 1.406898, 0.175179)",
        "(-0.280000, 1.404049, 0.173146)",
        "(-0.280000, 1.401407, 0.170941)",
        "(-0.280000, 1.398975, 0.168601)",
        "(-0.280000, 1.396760, 0.166173)",
        "(-0.280000, 1.394749, 0.163687)",
        "(-0.280000, 1.392938, 0.161188)",
        "(-0.280000, 1.391307, 0.158705)",
        "(-0.280000, 1.389832, 0.156263)",
        "(-0.280000, 1.388494, 0.153894)",
        "(-0.280000, 1.387264, 0.151612)",
        "(-0.280000, 1.386110, 0.149429)",
        "(-0.280000, 1.385006, 0.147358)",
        "(-0.280000, 1.383920, 0.145398)",
        "(-0.280000, 1.382823, 0.143542)",
        "(-0.280000, 1.381691, 0.141786)",
        "(-0.280000, 1.380497, 0.140111)",
        "(-0.280000, 1.379223, 0.138503)",
        "(-0.280000, 1.377853, 0.136937)",
        "(-0.280000, 1.376372, 0.135386)",
        "(-0.280000, 1.374779, 0.133826)",
        "(-0.280000, 1.373070, 0.132228)",
        "(-0.280000, 1.371249, 0.130558)",
        "(-0.280000, 1.369330, 0.128794)",
        "(-0.280000, 1.367325, 0.126906)",
        "(-0.280000, 1.365252, 0.124867)",
        "(-0.280000, 1.363140, 0.122660)",
        "(-0.280000, 1.361014, 0.120264)",
        "(-0.280000, 1.358902, 0.117662)",
        "(-0.280000, 1.356842, 0.114851)",
        "(-0.280000, 1.354862, 0.111818)",
        "(-0.280000, 1.353001, 0.108571)",
        "(-0.280000, 1.351289, 0.105111)",
        "(-0.280000, 1.349755, 0.101438)",
        "(-0.280000, 1.348432, 0.097577)",
        "(-0.280000, 1.347341, 0.093535)",
        "(-0.280000, 1.346504, 0.089323)",
        "(-0.280000, 1.345930, 0.084966)",
        "(-0.280000, 1.345599, 0.080455)",
        "(-0.280000, 1.346497, 0.076391)",
        "(-0.280000, 1.348675, 0.073043)",
        "(-0.280000, 1.351029, 0.069808)",
        "(-0.280000, 1.353545, 0.066706)",
        "(-0.280000, 1.356220, 0.063740)",
        "(-0.280000, 1.359051, 0.060913)",
        "(-0.280000, 1.362022, 0.058243)",
        "(-0.280000, 1.365128, 0.055732)",
        "(-0.280000, 1.368367, 0.053383)",
        "(-0.280000, 1.371719, 0.051210)",
        "(-0.280000, 1.375180, 0.049216)",
        "(-0.280000, 1.378746, 0.047403)",
        "(-0.280000, 1.382396, 0.045782)",
        "(-0.280000, 1.386127, 0.044354)",
        "(-0.280000, 1.389933, 0.043121)",
        "(-0.280000, 1.393792, 0.042091)",
        "(-0.280000, 1.397706, 0.041263)",
        "(-0.280000, 1.401652, 0.040643)",
        "(-0.280000, 1.405625, 0.040229)",
        "(-0.280000, 1.409620, 0.040024)",
        "(-0.280000, 1.413614, 0.040028)",
        "(-0.280000, 1.417603, 0.040242)",
        "(-0.280000, 1.421581, 0.040664)",
        "(-0.280000, 1.425525, 0.041293)",
        "(-0.280000, 1.429432, 0.042128)",
        "(-0.280000, 1.433295, 0.043168)",
        "(-0.280000, 1.437092, 0.044407)",
        "(-0.280000, 1.440825, 0.045845)",
        "(-0.280000, 1.444472, 0.047474)",
        "(-0.280000, 1.448029, 0.049292)",
        "(-0.280000, 1.451491, 0.051297)",
        "(-0.280000, 1.454838, 0.053476)",
        "(-0.280000, 1.458067, 0.055828)",
        "(-0.280000, 1.461172, 0.058350)",
        "(-0.280000, 1.464137, 0.061027)",
        "(-0.280000, 1.466958, 0.063855)",
        "(-0.280000, 1.469631, 0.066831)",
        "(-0.280000, 1.472141, 0.069939)",
        "(-0.280000, 1.474484, 0.073174)",
        "(-0.280000, 1.476658, 0.076532)",
        "(-0.280000, 1.478650, 0.079994)",
        "(-0.280000, 1.480462, 0.083561)",
        "(-0.280000, 1.482081, 0.087212)",
        "(-0.280000, 1.483507, 0.090943)",
        "(-0.280000, 1.484737, 0.094750)",
        "(-0.280000, 1.484546, 0.098901)",
        "(-0.280000, 1.483049, 0.103169)",
        "(-0.280000, 1.481356, 0.107232)",
        "(-0.280000, 1.479459, 0.111073)",
        "(-0.280000, 1.477410, 0.114689)",
        "(-0.280000, 1.475267, 0.118084)",
        "(-0.280000, 1.473095, 0.121257)",
        "(-0.280000, 1.470935, 0.124234)",
        "(-0.280000, 1.468836, 0.127031)",
        "(-0.280000, 1.466824, 0.129683)",
        "(-0.280000, 1.464921, 0.132226)",
        "(-0.280000, 1.463147, 0.134689)",
        "(-0.280000, 1.461502, 0.137109)",
        "(-0.280000, 1.459983, 0.139526)",
        "(-0.280000, 1.458583, 0.141964)",
        "(-0.280000, 1.457282, 0.144457)",
        "(-0.280000, 1.456057, 0.147031)",
        "(-0.280000, 1.454881, 0.149698)",
        "(-0.280000, 1.453723, 0.152475)",
        "(-0.280000, 1.452544, 0.155374)",
        "(-0.280000, 1.451314, 0.158386)",
        "(-0.280000, 1.449991, 0.161513)",
        "(-0.280000, 1.448543, 0.164734)",
        "(-0.280000, 1.446936, 0.168031)",
        "(-0.280000, 1.445135, 0.171386)",
        "(-0.280000, 1.443120, 0.174756)",
        "(-0.280000, 1.440864, 0.178111)",
        "(-0.280000, 1.438349, 0.181416)",
        "(-0.280000, 1.435569, 0.184617)",
        "(-0.280000, 1.432519, 0.187674)",
        "(-0.280000, 1.429195, 0.190544)",
        "(-0.280000, 1.425288, 0.191376)",
        "(-0.280000, 1.421336, 0.191993)",
        "(-0.280000, 1.417363, 0.192402)",
        "(-0.280000, 1.413373, 0.192603)",
        "(-0.280000, 1.409373, 0.192595)",
        "(-0.280000, 1.405384, 0.192377)",
        "(-0.280000, 1.401413, 0.191951)",
        "(-0.280000, 1.397463, 0.191317)",
        "(-0.280000, 1.393557, 0.190478)",
        "(-0.280000, 1.389701, 0.189435)",
        "(-0.280000, 1.385899, 0.188191)",
        "(-0.280000, 1.382174, 0.186751)",
        "(-0.280000, 1.378528, 0.185118)",
        "(-0.280000, 1.374968, 0.183294)",
        "(-0.280000, 1.371513, 0.181289)",
        "(-0.280000, 1.368163, 0.179102)",
        "(-0.280000, 1.364937, 0.176747)",
        "(-0.280000, 1.361839, 0.174226)",
        "(-0.280000, 1.358872, 0.171542)",
        "(-0.280000, 1.357062, 0.167759)",
        "(-0.280000, 1.356145, 0.163393)",
        "(-0.280000, 1.355571, 0.159038)",
        "(-0.280000, 1.355303, 0.154759)",
        "(-0.280000, 1.355323, 0.150572)",
        "(-0.280000, 1.355615, 0.146495)",
        "(-0.280000, 1.356158, 0.142558)",
        "(-0.280000, 1.356928, 0.138769)",
        "(-0.280000, 1.357897, 0.135154)",
        "(-0.280000, 1.359034, 0.131720)",
        "(-0.280000, 1.360308, 0.128471)",
        "(-0.280000, 1.361682, 0.125419)",
        "(-0.280000, 1.363124, 0.122560)",
        "(-0.280000, 1.364603, 0.119882)",
        "(-0.280000, 1.366084, 0.117383)",
        "(-0.280000, 1.367539, 0.115046)",
        "(-0.280000, 1.368945, 0.112846)",
        "(-0.280000, 1.370277, 0.110769)",
        "(-0.280000, 1.371520, 0.108786)",
        "(-0.280000, 1.372663, 0.106868)",
        "(-0.280000, 1.373696, 0.104992)",
        "(-0.280000, 1.374622, 0.103125)",
        "(-0.280000, 1.375442, 0.101245)",
        "(-0.280000, 1.376167, 0.099323)",
        "(-0.280000, 1.376814, 0.097333)",
        "(-0.280000, 1.377398, 0.095261)",
        "(-0.280000, 1.377946, 0.093089)",
        "(-0.280000, 1.378485, 0.090801)",
        "(-0.280000, 1.379041, 0.088399)",
        "(-0.280000, 1.379647, 0.085879)",
        "(-0.280000, 1.380335, 0.083242)",
        "(-0.280000, 1.381135, 0.080509)",
        "(-0.280000, 1.382078, 0.077687)",
        "(-0.280000, 1.383190, 0.074807)",
        "(-0.280000, 1.384495, 0.071895)",
        "(-0.280000, 1.386018, 0.068976)",
        "(-0.280000, 1.387768, 0.066096)",
        "(-0.280000, 1.389758, 0.063289)",
        "(-0.280000, 1.391995, 0.060591)",
        "(-0.280000, 1.394471, 0.058051)",
        "(-0.280000, 1.397179, 0.055706)",
        "(-0.280000, 1.400112, 0.053591)",
        "(-0.280000, 1.403238, 0.051747)",
        "(-0.280000, 1.406537, 0.050202)",
        "(-0.280000, 1.409984, 0.048980)",
        "(-0.280000, 1.413536, 0.048102)",
        "(-0.280000, 1.417167, 0.047578)",
        "(-0.280000, 1.420831, 0.047411)",
        "(-0.280000, 1.424498, 0.047593)",
        "(-0.280000, 1.428144, 0.048109)",
        "(-0.280000, 1.431732, 0.048932)",
        "(-0.280000, 1.435250, 0.050027)",
        "(-0.280000, 1.438694, 0.051353)",
        "(-0.280000, 1.442056, 0.052863)",
        "(-0.280000, 1.445334, 0.054547)",
        "(-0.280000, 1.448525, 0.056403)",
        "(-0.280000, 1.451609, 0.058420)",
        "(-0.280000, 1.454587, 0.060600)",
        "(-0.280000, 1.457443, 0.062929)",
        "(-0.280000, 1.460174, 0.065404)",
        "(-0.280000, 1.462775, 0.068023)",
        "(-0.280000, 1.465231, 0.070771)",
        "(-0.280000, 1.467541, 0.073643)",
        "(-0.280000, 1.469700, 0.076636)",
        "(-0.280000, 1.471696, 0.079734)",
        "(-0.280000, 1.473528, 0.082932)",
        "(-0.280000, 1.475192, 0.086227)",
        "(-0.280000, 1.476679, 0.089599)",
        "(-0.280000, 1.477988, 0.093044)",
        "(-0.280000, 1.479116, 0.096558)",
        "(-0.280000, 1.480057, 0.100122)",
        "(-0.280000, 1.480811, 0.103735)",
        "(-0.280000, 1.481374, 0.107377)",
        "(-0.280000, 1.481746, 0.111044)",
        "(-0.280000, 1.481926, 0.114730)",
        "(-0.280000, 1.481912, 0.118416)",
        "(-0.280000, 1.481706, 0.122095)",
        "(-0.280000, 1.481306, 0.125764)",
        "(-0.280000, 1.480716, 0.129402)",
        "(-0.280000, 1.479936, 0.133004)",
        "(-0.280000, 1.478968, 0.136566)",
        "(-0.280000, 1.477816, 0.140067)",
        "(-0.280000, 1.476480, 0.143507)",
        "(-0.280000, 1.474968, 0.146868)",
        "(-0.280000, 1.473282, 0.150146)",
        "(-0.280000, 1.471424, 0.153335)",
        "(-0.280000, 1.469405, 0.156418)",
        "(-0.280000, 1.467227, 0.159391)",
        "(-0.280000, 1.464893, 0.162250)",
        "(-0.280000, 1.462416, 0.164979)",
        "(-0.280000, 1.459800, 0.167575)",
        "(-0.280000, 1.457048, 0.170034)",
        "(-0.280000, 1.454174, 0.172342)",
        "(-0.280000, 1.451184, 0.174496)",
        "(-0.280000, 1.448081, 0.176494)",
        "(-0.280000, 1.444882, 0.178324)",
        "(-0.280000, 1.441586, 0.179986)",
        "(-0.280000, 1.438213, 0.181472)",
        "(-0.280000, 1.434767, 0.182778)",
        "(-0.280000, 1.431252, 0.183904)",
        "(-0.280000, 1.427688, 0.184843)",
        "(-0.280000, 1.424080, 0.185595)",
        "(-0.280000, 1.420433, 0.186157)",
        "(-0.280000, 1.416765, 0.186518)",
        "(-0.280000, 1.413083, 0.186638)",
        "(-0.280000, 1.409400, 0.186477)",
        "(-0.280000, 1.405754, 0.186005)",
        "(-0.280000, 1.402164, 0.185204)",
        "(-0.280000, 1.398677, 0.184068)",
        "(-0.280000, 1.395321, 0.182599)",
        "(-0.280000, 1.392126, 0.180806)",
        "(-0.280000, 1.389133, 0.178714)",
        "(-0.280000, 1.386363, 0.176348)",
        "(-0.280000, 1.383836, 0.173735)",
        "(-0.280000, 1.381576, 0.170920)",
        "(-0.280000, 1.379588, 0.167939)",
        "(-0.280000, 1.377874, 0.164827)",
        "(-0.280000, 1.376437, 0.161636)",
        "(-0.280000, 1.375266, 0.158401)",
        "(-0.280000, 1.374344, 0.155154)",
        "(-0.280000, 1.373653, 0.151941)",
        "(-0.280000, 1.373169, 0.148781)",
        "(-0.280000, 1.372863, 0.145709)",
        "(-0.280000, 1.372705, 0.142743)",
        "(-0.280000, 1.372661, 0.139890)",
        "(-0.280000, 1.372699, 0.137170)",
        "(-0.280000, 1.372785, 0.134579)",
        "(-0.280000, 1.372888, 0.132112)",
        "(-0.280000, 1.372978, 0.129767)",
        "(-0.280000, 1.373028, 0.127526)",
        "(-0.280000, 1.373015, 0.125370)",
        "(-0.280000, 1.372922, 0.123283)",
        "(-0.280000, 1.372734, 0.121234)",
        "(-0.280000, 1.372444, 0.119204)",
        "(-0.280000, 1.372049, 0.117161)",
        "(-0.280000, 1.371551, 0.115075)",
        "(-0.280000, 1.370960, 0.112925)",
        "(-0.280000, 1.370290, 0.110683)",
        "(-0.280000, 1.369558, 0.108323)",
        "(-0.280000, 1.368789, 0.105833)",
        "(-0.280000, 1.368008, 0.103192)",
        "(-0.280000, 1.367244, 0.100386)",
        "(-0.280000, 1.366532, 0.097416)",
        "(-0.280000, 1.365902, 0.094275)",
        "(-0.280000, 1.365389, 0.090963)",
        "(-0.280000, 1.365026, 0.087498)",
        "(-0.280000, 1.364843, 0.083880)",
        "(-0.280000, 1.364871, 0.080138)",
        "(-0.280000, 1.365136, 0.076286)",
        "(-0.280000, 1.365661, 0.072341)",
        "(-0.280000, 1.366463, 0.068338)",
        "(-0.280000, 1.367557, 0.064298)",
        "(-0.280000, 1.368955, 0.060237)",
        "(-0.280000, 1.370664, 0.056199)",
        "(-0.280000, 1.372710, 0.052234)",
        "(-0.280000, 1.375464, 0.049063)",
        "(-0.280000, 1.379032, 0.047268)",
        "(-0.280000, 1.382695, 0.045659)",
        "(-0.280000, 1.386432, 0.044247)",
        "(-0.280000, 1.390237, 0.043032)",
        "(-0.280000, 1.394106, 0.042017)",
        "(-0.280000, 1.398018, 0.041207)",
        "(-0.280000, 1.401966, 0.040602)",
        "(-0.280000, 1.405947, 0.040205)",
        "(-0.280000, 1.409937, 0.040017)",
        "(-0.280000, 1.413931, 0.040038)",
        "(-0.280000, 1.417925, 0.040268)",
        "(-0.280000, 1.421895, 0.040707)",
        "(-0.280000, 1.425837, 0.041352)",
        "(-0.280000, 1.429746, 0.042205)",
        "(-0.280000, 1.433598, 0.043259)",
        "(-0.280000, 1.437396, 0.044516)",
        "(-0.280000, 1.441118, 0.045967)",
        "(-0.280000, 1.444758, 0.047612)",
        "(-0.280000, 1.448308, 0.049455)",
        "(-0.280000, 1.450745, 0.053101)",
        "(-0.280000, 1.452873, 0.056859)",
        "(-0.280000, 1.454703, 0.060690)",
        "(-0.280000, 1.456247, 0.064539)",
        "(-0.280000, 1.457529, 0.068373)",
        "(-0.280000, 1.458577, 0.072164)",
        "(-0.280000, 1.459419, 0.075871)",
        "(-0.280000, 1.460092, 0.079483)",
        "(-0.280000, 1.460630, 0.082972)",
        "(-0.280000, 1.461073, 0.086334)",
        "(-0.280000, 1.461459, 0.089570)",
        "(-0.280000, 1.461823, 0.092673)",
        "(-0.280000, 1.462201, 0.095659)",
        "(-0.280000, 1.462625, 0.098547)",
        "(-0.280000, 1.463120, 0.101350)",
        "(-0.280000, 1.463711, 0.104098)",
        "(-0.280000, 1.464413, 0.106826)",
        "(-0.280000, 1.465233, 0.109556)",
        "(-0.280000, 1.466174, 0.112326)",
        "(-0.280000, 1.467231, 0.115176)",
        "(-0.280000, 1.468387, 0.118130)",
        "(-0.280000, 1.469622, 0.121226)",
        "(-0.280000, 1.470902, 0.124481)",
        "(-0.280000, 1.472189, 0.127920)",
        "(-0.280000, 1.473441, 0.131561)",
        "(-0.280000, 1.474602, 0.135398)",
        "(-0.280000, 1.475616, 0.139429)",
        "(-0.280000, 1.476423, 0.143642)",
        "(-0.280000, 1.476974, 0.148002)",
        "(-0.280000, 1.477282, 0.152515)",
        "(-0.280000, 1.476362, 0.156574)",
        "(-0.280000, 1.474167, 0.159911)",
        "(-0.280000, 1.471796, 0.163133)",
        "(-0.280000, 1.469264, 0.166222)",
        "(-0.280000, 1.466573, 0.169174)",
        "(-0.280000, 1.463727, 0.171986)",
        "(-0.280000, 1.460743, 0.174641)",
        "(-0.280000, 1.457623, 0.177136)",
        "(-0.280000, 1.454372, 0.179467)",
        "(-0.280000, 1.451009, 0.181622)",
        "(-0.280000, 1.447538, 0.183598)",
        "(-0.280000, 1.443962, 0.185393)",
        "(-0.280000, 1.440303, 0.186995)",
        "(-0.280000, 1.436566, 0.188403)",
        "(-0.280000, 1.432753, 0.189616)",
        "(-0.280000, 1.428889, 0.190626)",
        "(-0.280000, 1.424970, 0.191433)",
        "(-0.280000, 1.421021, 0.192033)",
        "(-0.280000, 1.417046, 0.192426)",
        "(-0.280000, 1.413050, 0.192610)",
        "(-0.280000, 1.409056, 0.192585)",
        "(-0.280000, 1.405068, 0.192351)",
        "(-0.280000, 1.401092, 0.191907)",
        "(-0.280000, 1.397151, 0.191257)",
        "(-0.280000, 1.393249, 0.190402)",
        "(-0.280000, 1.389392, 0.189342)",
        "(-0.280000, 1.385601, 0.188084)",
        "(-0.280000, 1.381876, 0.186626)",
        "(-0.280000, 1.378237, 0.184978)",
        "(-0.280000, 1.374690, 0.183141)",
        "(-0.280000, 1.371238, 0.181119)",
        "(-0.280000, 1.367903, 0.178921)",
        "(-0.280000, 1.364686, 0.176553)",
        "(-0.280000, 1.361594, 0.174015)",
        "(-0.280000, 1.358643, 0.171323)",
        "(-0.280000, 1.355837, 0.168480)",
        "(-0.280000, 1.353180, 0.165489)",
        "(-0.280000, 1.350687, 0.162368)",
        "(-0.280000, 1.348360, 0.159121)",
        "(-0.280000, 1.346204, 0.155752)",
        "(-0.280000, 1.344229, 0.152280)",
        "(-0.280000, 1.342437, 0.148703)",
        "(-0.280000, 1.340837, 0.145043)",
        "(-0.280000, 1.339430, 0.141305)",
        "(-0.280000, 1.338220, 0.137492)",
        "(-0.280000, 1.338433, 0.133342)",
        "(-0.280000, 1.339952, 0.129082)",
        "(-0.280000, 1.341667, 0.125028)",
        "(-0.280000, 1.343583, 0.121196)",
        "(-0.280000, 1.345652, 0.117591)",
        "(-0.280000, 1.347812, 0.114207)",
        "(-0.280000, 1.350001, 0.111046)",
        "(-0.280000, 1.352176, 0.108081)",
        "(-0.280000, 1.354290, 0.105294)",
        "(-0.280000, 1.356315, 0.102653)",
        "(-0.280000, 1.358232, 0.100120)",
        "(-0.280000, 1.360019, 0.097667)",
        "(-0.280000, 1.361677, 0.095255)",
        "(-0.280000, 1.363209, 0.092846)",
        "(-0.280000, 1.364621, 0.090415)",
        "(-0.280000, 1.365935, 0.087930)",
        "(-0.280000, 1.367174, 0.085362)",
        "(-0.280000, 1.368363, 0.082701)",
        "(-0.280000, 1.369536, 0.079930)",
        "(-0.280000, 1.370730, 0.077037)",
        "(-0.280000, 1.371976, 0.074031)",
        "(-0.280000, 1.373316, 0.070911)",
        "(-0.280000, 1.374780, 0.067699)",
        "(-0.280000, 1.376404, 0.064409)",
        "(-0.280000, 1.378222, 0.061064)",
        "(-0.280000, 1.380256, 0.057704)",
        "(-0.280000, 1.382529, 0.054361)",
        "(-0.280000, 1.385062, 0.051070)",
        "(-0.280000, 1.387858, 0.047884)",
        "(-0.280000, 1.390924, 0.044843)",
        "(-0.280000, 1.394263, 0.041989)",
        "(-0.280000, 1.398174, 0.041179)",
        "(-0.280000, 1.402123, 0.040583)",
        "(-0.280000, 1.406105, 0.040193)",
        "(-0.280000, 1.410095, 0.040014)",
        "(-0.280000, 1.414096, 0.040043)",
        "(-0.280000, 1.418083, 0.040281)",
        "(-0.280000, 1.422052, 0.040728)",
        "(-0.280000, 1.425999, 0.041383)",
        "(-0.280000, 1.429900, 0.042243)",
        "(-0.280000, 1.433750, 0.043305)",
        "(-0.280000, 1.437546, 0.044570)",
        "(-0.280000, 1.441264, 0.046029)",
        "(-0.280000, 1.444901, 0.047681)",
        "(-0.280000, 1.448451, 0.049524)",
        "(-0.280000, 1.451896, 0.051547)",
        "(-0.280000, 1.455234, 0.053751)",
        "(-0.280000, 1.458448, 0.056123)",
        "(-0.280000, 1.461533, 0.058660)",
        "(-0.280000, 1.464485, 0.061360)",
        "(-0.280000, 1.466275, 0.065152)",
        "(-0.280000, 1.467170, 0.069523)",
        "(-0.280000, 1.467721, 0.073880)",
        "(-0.280000, 1.467966, 0.078162)",
        "(-0.280000, 1.467924, 0.082348)",
        "(-0.280000, 1.467611, 0.086424)",
        "(-0.280000, 1.467048, 0.090357)",
        "(-0.280000, 1.466259, 0.094137)",
        "(-0.280000, 1.465270, 0.097752)",
        "(-0.280000, 1.464116, 0.101180)",
        "(-0.280000, 1.462824, 0.104423)",
        "(-0.280000, 1.461434, 0.107467)",
        "(-0.280000, 1.459977, 0.110319)",
        "(-0.280000, 1.458484, 0.112989)",
        "(-0.280000, 1.456990, 0.115480)",
        "(-0.280000, 1.455523, 0.117810)",
        "(-0.280000, 1.454105, 0.120002)",
        "(-0.280000, 1.452762, 0.122072)",
        "(-0.280000, 1.451509, 0.124048)",
        "(-0.280000, 1.450356, 0.125960)",
        "(-0.280000, 1.449313, 0.127831)",
        "(-0.280000, 1.448378, 0.129693)",
        "(-0.280000, 1.447548, 0.131569)",
        "(-0.280000, 1.446813, 0.133487)",
        "(-0.280000, 1.446156, 0.135474)",
        "(-0.280000, 1.445560, 0.137542)",
        "(-0.280000, 1.445001, 0.139712)",
        "(-0.280000, 1.444450, 0.141997)",
        "(-0.280000, 1.443882, 0.144396)",
        "(-0.280000, 1.443262, 0.146913)",
        "(-0.280000, 1.442560, 0.149546)",
        "(-0.280000, 1.441746, 0.152275)",
        "(-0.280000, 1.440790, 0.155088)",
        "(-0.280000, 1.439662, 0.157966)",
        "(-0.280000, 1.438341, 0.160871)",
        "(-0.280000, 1.436803, 0.163782)",
        "(-0.280000, 1.435038, 0.166653)",
        "(-0.280000, 1.433033, 0.169450)",
        "(-0.280000, 1.430782, 0.172136)",
        "(-0.280000, 1.428293, 0.174662)",
        "(-0.280000, 1.425572, 0.176993)",
        "(-0.280000, 1.422629, 0.179093)",
        "(-0.280000, 1.419493, 0.180921)",
        "(-0.280000, 1.416186, 0.182449)",
        "(-0.280000, 1.412732, 0.183653)",
        "(-0.280000, 1.409176, 0.184511)",
        "(-0.280000, 1.405542, 0.185017)",
        "(-0.280000, 1.401878, 0.185164)",
        "(-0.280000, 1.398211, 0.184963)",
        "(-0.280000, 1.394568, 0.184428)",
        "(-0.280000, 1.390984, 0.183587)",
        "(-0.280000, 1.387473, 0.182473)",
        "(-0.280000, 1.384035, 0.181129)",
        "(-0.280000, 1.380677, 0.179610)",
        "(-0.280000, 1.377380, 0.177958)",
        "(-0.280000, 1.374119, 0.176208)",
        "(-0.280000, 1.370884, 0.174385)",
        "(-0.280000, 1.367652, 0.172498)",
        "(-0.280000, 1.364399, 0.170545)",
        "(-0.280000, 1.361123, 0.168525)",
        "(-0.280000, 1.357805, 0.166419)",
        "(-0.280000, 1.354453, 0.164214)",
        "(-0.280000, 1.351065, 0.161885)",
        "(-0.280000, 1.348268, 0.158985)",
        "(-0.280000, 1.346122, 0.155616)",
        "(-0.280000, 1.344155, 0.152140)",
        "(-0.280000, 1.342370, 0.148559)",
        "(-0.280000, 1.340777, 0.144896)",
        "(-0.280000, 1.339379, 0.141155)",
        "(-0.280000, 1.338176, 0.137339)",
        "(-0.280000, 1.337176, 0.133472)",
        "(-0.280000, 1.336379, 0.129552)",
        "(-0.280000, 1.335789, 0.125601)",
        "(-0.280000, 1.335407, 0.121625)",
        "(-0.280000, 1.335233, 0.117628)",
        "(-0.280000, 1.335269, 0.113634)",
        "(-0.280000, 1.335514, 0.109647)",
        "(-0.280000, 1.335967, 0.105673)",
        "(-0.280000, 1.336628, 0.101733)",
        "(-0.280000, 1.337493, 0.097834)",
        "(-0.280000, 1.338563, 0.093979)",
        "(-0.280000, 1.339832, 0.090191)",
        "(-0.280000, 1.341297, 0.086475)",
        "(-0.280000, 1.342957, 0.082835)",
        "(-0.280000, 1.344802, 0.079293)",
        "(-0.280000, 1.346834, 0.075847)",
        "(-0.280000, 1.349040, 0.072517)",
        "(-0.280000, 1.351417, 0.069307)",
        "(-0.280000, 1.353963, 0.066221)",
        "(-0.280000, 1.356663, 0.063277)",
        "(-0.280000, 1.359513, 0.060479)",
        "(-0.280000, 1.362511, 0.057829)",
        "(-0.280000, 1.365638, 0.055344)",
        "(-0.280000, 1.368891, 0.053026)",
        "(-0.280000, 1.372266, 0.050879)",
        "(-0.280000, 1.375744, 0.048914)",
        "(-0.280000, 1.379325, 0.047131)",
        "(-0.280000, 1.382989, 0.045540)",
        "(-0.280000, 1.386731, 0.044143)",
        "(-0.280000, 1.390547, 0.042943)",
        "(-0.280000, 1.394711, 0.043231)",
        "(-0.280000, 1.398954, 0.044706)",
        "(-0.280000, 1.403002, 0.046422)",
        "(-0.280000, 1.406830, 0.048366)",
        "(-0.280000, 1.410431, 0.050559)",
        "(-0.280000, 1.413792, 0.053020)",
        "(-0.280000, 1.416878, 0.055743)",
        "(-0.280000, 1.419671, 0.058720)",
        "(-0.280000, 1.422149, 0.061933)",
        "(-0.280000, 1.424286, 0.065336)",
        "(-0.280000, 1.426074, 0.068900)",
        "(-0.280000, 1.427499, 0.072565)",
        "(-0.280000, 1.428565, 0.076283)",
        "(-0.280000, 1.429282, 0.080007)",
        "(-0.280000, 1.429666, 0.083670)",
        "(-0.280000, 1.429744, 0.087227)",
        "(-0.280000, 1.429551, 0.090633)",
        "(-0.280000, 1.429128, 0.093836)",
        "(-0.280000, 1.428523, 0.096806)",
        "(-0.280000, 1.427785, 0.099518)",
        "(-0.280000, 1.426973, 0.101944)",
        "(-0.280000, 1.426139, 0.104083)",
        "(-0.280000, 1.425345, 0.105928)",
        "(-0.280000, 1.424641, 0.107492)",
        "(-0.280000, 1.424079, 0.108794)",
        "(-0.280000, 1.423707, 0.109857)",
        "(-0.280000, 1.423563, 0.110719)",
        "(-0.280000, 1.423679, 0.111422)",
        "(-0.280000, 1.424081, 0.112008)",
        "(-0.280000, 1.424782, 0.112530)",
        "(-0.280000, 1.425789, 0.113039)",
        "(-0.280000, 1.427094, 0.113588)",
        "(-0.280000, 1.428684, 0.114227)",
        "(-0.280000, 1.430539, 0.115007)",
        "(-0.280000, 1.432618, 0.115970)",
        "(-0.280000, 1.434889, 0.117158)",
        "(-0.280000, 1.437296, 0.118599)",
        "(-0.280000, 1.439791, 0.120320)",
        "(-0.280000, 1.442320, 0.122339)",
        "(-0.280000, 1.444816, 0.124657)",
        "(-0.280000, 1.447224, 0.127275)",
        "(-0.280000, 1.449490, 0.130186)",
        "(-0.280000, 1.451550, 0.133363)",
        "(-0.280000, 1.453359, 0.136782)",
        "(-0.280000, 1.454874, 0.140417)",
        "(-0.280000, 1.456054, 0.144218)",
        "(-0.280000, 1.456874, 0.148159)",
        "(-0.280000, 1.457313, 0.152186)",
        "(-0.280000, 1.457363, 0.156268)",
        "(-0.280000, 1.457025, 0.160376)",
        "(-0.280000, 1.456310, 0.164473)",
        "(-0.280000, 1.455234, 0.168550)",
        "(-0.280000, 1.453820, 0.172610)",
        "(-0.280000, 1.452094, 0.176647)",
        "(-0.280000, 1.450058, 0.180650)",
        "(-0.280000, 1.447253, 0.183750)",
        "(-0.280000, 1.443675, 0.185527)",
        "(-0.280000, 1.440009, 0.187114)",
        "(-0.280000, 1.436260, 0.188509)",
        "(-0.280000, 1.432448, 0.189704)",
        "(-0.280000, 1.428574, 0.190699)",
        "(-0.280000, 1.424658, 0.191488)",
        "(-0.280000, 1.420707, 0.192072)",
        "(-0.280000, 1.416724, 0.192449)",
        "(-0.280000, 1.412733, 0.192616)",
        "(-0.280000, 1.408739, 0.192574)",
        "(-0.280000, 1.404746, 0.192323)",
        "(-0.280000, 1.400778, 0.191863)",
        "(-0.280000, 1.396840, 0.191197)",
        "(-0.280000, 1.392936, 0.190324)",
        "(-0.280000, 1.389089, 0.189250)",
        "(-0.280000, 1.385297, 0.187973)",
        "(-0.280000, 1.381584, 0.186502)",
        "(-0.280000, 1.377952, 0.184839)",
        "(-0.280000, 1.374407, 0.182985)",
        "(-0.280000, 1.370969, 0.180951)",
        "(-0.280000, 1.367643, 0.178739)",
        "(-0.280000, 1.364432, 0.176354)",
        "(-0.280000, 1.361354, 0.173807)",
        "(-0.280000, 1.358415, 0.171102)",
        "(-0.280000, 1.355617, 0.168243)",
        "(-0.280000, 1.352976, 0.165246)",
        "(-0.280000, 1.350496, 0.162115)",
        "(-0.280000, 1.348179, 0.158854)",
        "(-0.280000, 1.346040, 0.155480)",
        "(-0.280000, 1.344078, 0.151994)",
        "(-0.280000, 1.342303, 0.148416)",
        "(-0.280000, 1.340718, 0.144749)",
        "(-0.280000, 1.339325, 0.140999)",
        "(-0.280000, 1.338132, 0.137187)",
        "(-0.280000, 1.337141, 0.133318)",
        "(-0.280000, 1.336352, 0.129396)",
        "(-0.280000, 1.336357, 0.125373)",
        "(-0.280000, 1.337186, 0.121346)",
        "(-0.280000, 1.338076, 0.117427)",
        "(-0.280000, 1.339006, 0.113614)",
        "(-0.280000, 1.339970, 0.109882)",
        "(-0.280000, 1.340959, 0.106226)",
        "(-0.280000, 1.341982, 0.102625)",
        "(-0.280000, 1.343052, 0.099064)",
        "(-0.280000, 1.344188, 0.095547)",
        "(-0.280000, 1.345421, 0.092072)",
        "(-0.280000, 1.346790, 0.088644)",
        "(-0.280000, 1.348319, 0.085290)",
        "(-0.280000, 1.349978, 0.081997)",
        "(-0.280000, 1.351737, 0.078740)",
        "(-0.280000, 1.353569, 0.075511)",
        "(-0.280000, 1.355464, 0.072283)",
        "(-0.280000, 1.357426, 0.069036)",
        "(-0.280000, 1.359454, 0.065765)",
        "(-0.280000, 1.361569, 0.062453)",
        "(-0.280000, 1.363783, 0.059106)",
        "(-0.280000, 1.366121, 0.055724)",
        "(-0.280000, 1.369028, 0.052934)",
        "(-0.280000, 1.372402, 0.050797)",
        "(-0.280000, 1.375884, 0.048839)",
        "(-0.280000, 1.379469, 0.047064)",
        "(-0.280000, 1.383136, 0.045481)",
        "(-0.280000, 1.386881, 0.044092)",
        "(-0.280000, 1.390700, 0.042899)",
        "(-0.280000, 1.394570, 0.041910)",
        "(-0.280000, 1.398492, 0.041123)",
        "(-0.280000, 1.402444, 0.040543)",
        "(-0.280000, 1.406421, 0.040171)",
        "(-0.280000, 1.410419, 0.040008)",
        "(-0.280000, 1.414413, 0.040054)",
        "(-0.280000, 1.418399, 0.040309)",
        "(-0.280000, 1.422372, 0.040774)",
        "(-0.280000, 1.426310, 0.041444)",
        "(-0.280000, 1.430207, 0.042320)",
        "(-0.280000, 1.434059, 0.043400)",
        "(-0.280000, 1.437843, 0.044678)",
        "(-0.280000, 1.441556, 0.046153)",
        "(-0.280000, 1.445191, 0.047823)",
        "(-0.280000, 1.448729, 0.049678)",
        "(-0.280000, 1.452170, 0.051718)",
        "(-0.280000, 1.455494, 0.053933)",
        "(-0.280000, 1.458698, 0.056319)",
        "(-0.280000, 1.461777, 0.058873)",
        "(-0.280000, 1.464713, 0.061580)",
        "(-0.280000, 1.467504, 0.064438)",
        "(-0.280000, 1.470146, 0.067442)",
        "(-0.280000, 1.472623, 0.070576)",
        "(-0.280000, 1.474932, 0.073835)",
        "(-0.280000, 1.477071, 0.077216)",
        "(-0.280000, 1.479027, 0.080698)",
        "(-0.280000, 1.480801, 0.084284)",
        "(-0.280000, 1.482382, 0.087952)",
        "(-0.280000, 1.483769, 0.091698)",
        "(-0.280000, 1.484959, 0.095518)",
        "(-0.280000, 1.484660, 0.099681)",
        "(-0.280000, 1.483174, 0.103920)",
        "(-0.280000, 1.481447, 0.107963)",
        "(-0.280000, 1.479493, 0.111786)",
        "(-0.280000, 1.477291, 0.115381)",
        "(-0.280000, 1.474821, 0.118735)",
        "(-0.280000, 1.472090, 0.121815)",
        "(-0.280000, 1.469105, 0.124599)",
        "(-0.280000, 1.465887, 0.127070)",
        "(-0.280000, 1.462477, 0.129198)",
        "(-0.280000, 1.458909, 0.130976)",
        "(-0.280000, 1.455241, 0.132391)",
        "(-0.280000, 1.451519, 0.133448)",
        "(-0.280000, 1.447794, 0.134155)",
        "(-0.280000, 1.444129, 0.134529)",
        "(-0.280000, 1.440573, 0.134599)",
        "(-0.280000, 1.437167, 0.134397)",
        "(-0.280000, 1.433965, 0.133965)",
        "(-0.280000, 1.430997, 0.133352)",
        "(-0.280000, 1.428287, 0.132607)",
        "(-0.280000, 1.425862, 0.131788)",
        "(-0.280000, 1.423725, 0.130950)",
        "(-0.280000, 1.421883, 0.130150)",
        "(-0.280000, 1.420321, 0.129442)",
        "(-0.280000, 1.419021, 0.128877)",
        "(-0.280000, 1.417958, 0.128502)",
        "(-0.280000, 1.417096, 0.128355)",
        "(-0.280000, 1.416394, 0.128470)",
        "(-0.280000, 1.415806, 0.128870)",
        "(-0.280000, 1.415283, 0.129570)",
        "(-0.280000, 1.414770, 0.130576)",
        "(-0.280000, 1.414219, 0.131879)",
        "(-0.280000, 1.413575, 0.133468)",
        "(-0.280000, 1.412790, 0.135320)",
        "(-0.280000, 1.411822, 0.137397)",
        "(-0.280000, 1.410628, 0.139665)",
        "(-0.280000, 1.409180, 0.142068)",
        "(-0.280000, 1.407453, 0.144558)",
        "(-0.280000, 1.405428, 0.147082)",
        "(-0.280000, 1.403103, 0.149572)",
        "(-0.280000, 1.400479, 0.151974)",
        "(-0.280000, 1.397562, 0.154232)",
        "(-0.280000, 1.394380, 0.156284)",
        "(-0.280000, 1.390956, 0.158084)",
        "(-0.280000, 1.387317, 0.159589)",
        "(-0.280000, 1.383512, 0.160759)",
        "(-0.280000, 1.379569, 0.161568)",
        "(-0.280000, 1.375541, 0.161997)",
        "(-0.280000, 1.371459, 0.162037)",
        "(-0.280000, 1.367352, 0.161688)",
        "(-0.280000, 1.363257, 0.160961)",
        "(-0.280000, 1.359183, 0.159875)",
        "(-0.280000, 1.355127, 0.158450)",
        "(-0.280000, 1.351102, 0.156709)",
        "(-0.280000, 1.347153, 0.154633)",
        "(-0.280000, 1.344004, 0.151854)",
        "(-0.280000, 1.342236, 0.148272)",
        "(-0.280000, 1.340659, 0.144602)",
        "(-0.280000, 1.339274, 0.140849)",
        "(-0.280000, 1.338089, 0.137034)",
        "(-0.280000, 1.337104, 0.133157)",
        "(-0.280000, 1.336325, 0.129239)",
        "(-0.280000, 1.335751, 0.125286)",
        "(-0.280000, 1.335385, 0.121303)",
        "(-0.280000, 1.335229, 0.117311)",
        "(-0.280000, 1.335281, 0.113317)",
        "(-0.280000, 1.335543, 0.109325)",
        "(-0.280000, 1.336012, 0.105359)",
        "(-0.280000, 1.336689, 0.101422)",
        "(-0.280000, 1.337572, 0.097520)",
        "(-0.280000, 1.338657, 0.093676)",
        "(-0.280000, 1.339943, 0.089888)",
        "(-0.280000, 1.341424, 0.086178)",
        "(-0.280000, 1.343097, 0.082551)",
        "(-0.280000, 1.344968, 0.079015)",
        "(-0.280000, 1.348633, 0.076607)",
        "(-0.280000, 1.352407, 0.074509)",
        "(-0.280000, 1.356252, 0.072709)",
        "(-0.280000, 1.360113, 0.071195)",
        "(-0.280000, 1.363957, 0.069943)",
        "(-0.280000, 1.367756, 0.068925)",
        "(-0.280000, 1.371470, 0.068112)",
        "(-0.280000, 1.375082, 0.067468)",
        "(-0.280000, 1.378581, 0.066956)",
        "(-0.280000, 1.381946, 0.066540)",
        "(-0.280000, 1.385184, 0.066180)",
        "(-0.280000, 1.388291, 0.065840)",
        "(-0.280000, 1.391279, 0.065486)",
        "(-0.280000, 1.394171, 0.065085)",
        "(-0.280000, 1.396978, 0.064611)",
        "(-0.280000, 1.399730, 0.064042)",
        "(-0.280000, 1.402463, 0.063362)",
        "(-0.280000, 1.405199, 0.062563)",
        "(-0.280000, 1.407977, 0.061644)",
        "(-0.280000, 1.410836, 0.060609)",
        "(-0.280000, 1.413798, 0.059476)",
        "(-0.280000, 1.416903, 0.058265)",
        "(-0.280000, 1.420169, 0.057011)",
        "(-0.280000, 1.423617, 0.055751)",
        "(-0.280000, 1.427269, 0.054527)",
        "(-0.280000, 1.431114, 0.053397)",
        "(-0.280000, 1.435153, 0.052415)",
        "(-0.280000, 1.439373, 0.051641)",
        "(-0.280000, 1.443730, 0.051139)",
        "(-0.280000, 1.448187, 0.050967)",
        "(-0.280000, 1.452304, 0.051803)",
        "(-0.280000, 1.455623, 0.054025)",
        "(-0.280000, 1.458822, 0.056417)",
        "(-0.280000, 1.461896, 0.058977)",
        "(-0.280000, 1.464827, 0.061691)",
        "(-0.280000, 1.467616, 0.064559)",
        "(-0.280000, 1.470247, 0.067564)",
        "(-0.280000, 1.472718, 0.070703)",
        "(-0.280000, 1.475024, 0.073972)",
        "(-0.280000, 1.477152, 0.077352)",
        "(-0.280000, 1.479101, 0.080839)",
        "(-0.280000, 1.480867, 0.084428)",
        "(-0.280000, 1.482440, 0.088100)",
        "(-0.280000, 1.483819, 0.091849)",
        "(-0.280000, 1.485002, 0.095670)",
        "(-0.280000, 1.485982, 0.099543)",
        "(-0.280000, 1.486758, 0.103467)",
        "(-0.280000, 1.487327, 0.107421)",
        "(-0.280000, 1.487689, 0.111399)",
        "(-0.280000, 1.487833, 0.115396)",
        "(-0.280000, 1.485859, 0.119313)",
        "(-0.280000, 1.483636, 0.123015)",
        "(-0.280000, 1.481203, 0.126494)",
        "(-0.280000, 1.478614, 0.129733)",
        "(-0.280000, 1.475908, 0.132737)",
        "(-0.280000, 1.473125, 0.135516)",
        "(-0.280000, 1.470312, 0.138075)",
        "(-0.280000, 1.467504, 0.140436)",
        "(-0.280000, 1.464729, 0.142626)",
        "(-0.280000, 1.462021, 0.144667)",
        "(-0.280000, 1.459394, 0.146595)",
        "(-0.280000, 1.456873, 0.148441)",
        "(-0.280000, 1.454460, 0.150240)",
        "(-0.280000, 1.452155, 0.152031)",
        "(-0.280000, 1.449959, 0.153843)",
        "(-0.280000, 1.447858, 0.155710)",
        "(-0.280000, 1.445830, 0.157664)",
        "(-0.280000, 1.443858, 0.159722)",
        "(-0.280000, 1.441910, 0.161905)",
        "(-0.280000, 1.439950, 0.164229)",
        "(-0.280000, 1.437949, 0.166689)",
        "(-0.280000, 1.435862, 0.169289)",
        "(-0.280000, 1.433659, 0.172005)",
        "(-0.280000, 1.431300, 0.174819)",
        "(-0.280000, 1.428748, 0.177702)",
        "(-0.280000, 1.425980, 0.180601)",
        "(-0.280000, 1.422971, 0.183469)",
        "(-0.280000, 1.419701, 0.186246)",
        "(-0.280000, 1.416177, 0.188873)",
        "(-0.280000, 1.412401, 0.191363)",
        "(-0.280000, 1.408416, 0.192561)",
        "(-0.280000, 1.404430, 0.192294)",
        "(-0.280000, 1.400464, 0.191818)",
        "(-0.280000, 1.396523, 0.191134)",
        "(-0.280000, 1.392628, 0.190246)",
        "(-0.280000, 1.388780, 0.189154)",
        "(-0.280000, 1.385000, 0.187863)",
        "(-0.280000, 1.381292, 0.186377)",
        "(-0.280000, 1.377662, 0.184696)",
        "(-0.280000, 1.374130, 0.182830)",
        "(-0.280000, 1.370701, 0.180781)",
        "(-0.280000, 1.367379, 0.178553)",
        "(-0.280000, 1.364182, 0.176157)",
        "(-0.280000, 1.361116, 0.173598)",
        "(-0.280000, 1.358183, 0.170877)",
        "(-0.280000, 1.355401, 0.168010)",
        "(-0.280000, 1.352769, 0.164998)",
        "(-0.280000, 1.350302, 0.161856)",
        "(-0.280000, 1.348003, 0.158590)",
        "(-0.280000, 1.345875, 0.155202)",
        "(-0.280000, 1.343930, 0.151714)",
        "(-0.280000, 1.342170, 0.148128)",
        "(-0.280000, 1.340598, 0.144449)",
        "(-0.280000, 1.339223, 0.140699)",
        "(-0.280000, 1.338046, 0.136882)",
        "(-0.280000, 1.337069, 0.133002)",
        "(-0.280000, 1.336298, 0.129083)",
        "(-0.280000, 1.335733, 0.125129)",
        "(-0.280000, 1.335375, 0.121144)",
        "(-0.280000, 1.335227, 0.117153)",
        "(-0.280000, 1.335287, 0.113153)",
        "(-0.280000, 1.335557, 0.109167)",
        "(-0.280000, 1.336035, 0.105202)",
        "(-0.280000, 1.336721, 0.101260)",
        "(-0.280000, 1.337611, 0.097366)",
        "(-0.280000, 1.338704, 0.093524)",
        "(-0.280000, 1.339998, 0.089739)",
        "(-0.280000, 1.341487, 0.086032)",
        "(-0.280000, 1.343167, 0.082409)",
        "(-0.280000, 1.345038, 0.078872)",
        "(-0.280000, 1.347088, 0.075444)",
        "(-0.280000, 1.349318, 0.072123)",
        "(-0.280000, 1.351715, 0.068928)",
        "(-0.280000, 1.354277, 0.065863)",
        "(-0.280000, 1.356999, 0.062932)",
        "(-0.280000, 1.360716, 0.061074)",
        "(-0.280000, 1.365172, 0.060298)",
        "(-0.280000, 1.369545, 0.059795)",
        "(-0.280000, 1.373833, 0.059590)",
        "(-0.280000, 1.378047, 0.059715)",
        "(-0.280000, 1.382185, 0.060191)",
        "(-0.280000, 1.386215, 0.061031)",
        "(-0.280000, 1.390114, 0.062236)",
        "(-0.280000, 1.393858, 0.063802)",
        "(-0.280000, 1.397399, 0.065703)",
        "(-0.280000, 1.400715, 0.067916)",
        "(-0.280000, 1.403766, 0.070395)",
        "(-0.280000, 1.406532, 0.073100)",
        "(-0.280000, 1.408998, 0.075981)",
        "(-0.280000, 1.411144, 0.078975)",
        "(-0.280000, 1.412971, 0.082027)",
        "(-0.280000, 1.414489, 0.085083)",
        "(-0.280000, 1.415706, 0.088076)",
        "(-0.280000, 1.416648, 0.090956)",
        "(-0.280000, 1.417349, 0.093678)",
        "(-0.280000, 1.417843, 0.096188)",
        "(-0.280000, 1.418177, 0.098460)",
        "(-0.280000, 1.418399, 0.100456)",
        "(-0.280000, 1.418561, 0.102163)",
        "(-0.280000, 1.418717, 0.103572)",
        "(-0.280000, 1.418919, 0.104681)",
        "(-0.280000, 1.419221, 0.105502)",
        "(-0.280000, 1.419670, 0.106054)",
        "(-0.280000, 1.420309, 0.106365)",
        "(-0.280000, 1.421176, 0.106472)",
        "(-0.280000, 1.422303, 0.106416)",
        "(-0.280000, 1.423709, 0.106247)",
        "(-0.280000, 1.425407, 0.106016)",
        "(-0.280000, 1.427404, 0.105777)",
        "(-0.280000, 1.429688, 0.105585)",
        "(-0.280000, 1.432249, 0.105494)",
        "(-0.280000, 1.435054, 0.105556)",
        "(-0.280000, 1.438074, 0.105817)",
        "(-0.280000, 1.441270, 0.106320)",
        "(-0.280000, 1.444586, 0.107100)",
        "(-0.280000, 1.447974, 0.108184)",
        "(-0.280000, 1.451383, 0.109593)",
        "(-0.280000, 1.454746, 0.111334)",
        "(-0.280000, 1.458009, 0.113411)",
        "(-0.280000, 1.461124, 0.115820)",
        "(-0.280000, 1.464030, 0.118541)",
        "(-0.280000, 1.466692, 0.121560)",
        "(-0.280000, 1.469066, 0.124843)",
        "(-0.280000, 1.471129, 0.128365)",
        "(-0.280000, 1.472867, 0.132102)",
        "(-0.280000, 1.474272, 0.136017)",
        "(-0.280000, 1.475354, 0.140092)",
        "(-0.280000, 1.476133, 0.144320)",
        "(-0.280000, 1.476639, 0.148686)",
        "(-0.280000, 1.476899, 0.153201)",
        "(-0.280000, 1.475937, 0.157250)",
        "(-0.280000, 1.473707, 0.160564)",
        "(-0.280000, 1.471306, 0.163757)",
        "(-0.280000, 1.468738, 0.166824)",
        "(-0.280000, 1.466017, 0.169748)",
        "(-0.280000, 1.463141, 0.172530)",
        "(-0.280000, 1.460129, 0.175153)",
        "(-0.280000, 1.456984, 0.177615)",
        "(-0.280000, 1.453709, 0.179912)",
        "(-0.280000, 1.450323, 0.182032)",
        "(-0.280000, 1.446831, 0.183972)",
        "(-0.280000, 1.443237, 0.185728)",
        "(-0.280000, 1.439562, 0.187292)",
        "(-0.280000, 1.435809, 0.188661)",
        "(-0.280000, 1.431985, 0.189834)",
        "(-0.280000, 1.428110, 0.190803)",
        "(-0.280000, 1.424183, 0.191570)",
        "(-0.280000, 1.420228, 0.192128)",
        "(-0.280000, 1.416249, 0.192479)",
        "(-0.280000, 1.412251, 0.192622)",
        "(-0.280000, 1.408257, 0.192555)",
        "(-0.280000, 1.404272, 0.192279)",
        "(-0.280000, 1.400301, 0.191794)",
        "(-0.280000, 1.396367, 0.191103)",
        "(-0.280000, 1.392475, 0.190207)",
        "(-0.280000, 1.388628, 0.189106)",
        "(-0.280000, 1.384851, 0.187808)",
        "(-0.280000, 1.381147, 0.186314)",
        "(-0.280000, 1.377520, 0.184625)",
        "(-0.280000, 1.373992, 0.182752)",
        "(-0.280000, 1.370562, 0.180693)",
        "(-0.280000, 1.367249, 0.178461)",
        "(-0.280000, 1.364058, 0.176059)",
        "(-0.280000, 1.360992, 0.173489)",
        "(-0.280000, 1.358070, 0.170766)",
        "(-0.280000, 1.355294, 0.167894)",
        "(-0.280000, 1.352668, 0.164876)",
        "(-0.280000, 1.350208, 0.161729)",
        "(-0.280000, 1.347915, 0.158458)",
        "(-0.280000, 1.345794, 0.155066)",
        "(-0.280000, 1.343856, 0.151573)",
        "(-0.280000, 1.342102, 0.147978)",
        "(-0.280000, 1.340540, 0.144301)",
        "(-0.280000, 1.339173, 0.140548)",
        "(-0.280000, 1.338002, 0.136723)",
        "(-0.280000, 1.338259, 0.132576)",
        "(-0.280000, 1.339822, 0.128332)",
        "(-0.280000, 1.341580, 0.124296)",
        "(-0.280000, 1.343545, 0.120484)",
        "(-0.280000, 1.345708, 0.116900)",
        "(-0.280000, 1.348050, 0.113549)",
        "(-0.280000, 1.350534, 0.110448)",
        "(-0.280000, 1.353135, 0.107594)",
        "(-0.280000, 1.355824, 0.104983)",
        "(-0.280000, 1.358561, 0.102618)",
        "(-0.280000, 1.361321, 0.100482)",
        "(-0.280000, 1.364065, 0.098567)",
        "(-0.280000, 1.366770, 0.096851)",
        "(-0.280000, 1.369413, 0.095311)",
        "(-0.280000, 1.371965, 0.093925)",
        "(-0.280000, 1.374413, 0.092664)",
        "(-0.280000, 1.376749, 0.091497)",
        "(-0.280000, 1.378957, 0.090397)",
        "(-0.280000, 1.381041, 0.089332)",
        "(-0.280000, 1.383005, 0.088271)",
        "(-0.280000, 1.384855, 0.087191)",
        "(-0.280000, 1.386607, 0.086063)",
        "(-0.280000, 1.388275, 0.084869)",
        "(-0.280000, 1.389883, 0.083591)",
        "(-0.280000, 1.391459, 0.082214)",
        "(-0.280000, 1.393023, 0.080735)",
        "(-0.280000, 1.394607, 0.079151)",
        "(-0.280000, 1.396243, 0.077463)",
        "(-0.280000, 1.397952, 0.075686)",
        "(-0.280000, 1.399765, 0.073833)",
        "(-0.280000, 1.401708, 0.071923)",
        "(-0.280000, 1.403796, 0.069986)",
        "(-0.280000, 1.406049, 0.068050)",
        "(-0.280000, 1.408484, 0.066145)",
        "(-0.280000, 1.411098, 0.064314)",
        "(-0.280000, 1.413902, 0.062589)",
        "(-0.280000, 1.416881, 0.061014)",
        "(-0.280000, 1.420029, 0.059624)",
        "(-0.280000, 1.423333, 0.058455)",
        "(-0.280000, 1.426761, 0.057544)",
        "(-0.280000, 1.430289, 0.056920)",
        "(-0.280000, 1.433891, 0.056607)",
        "(-0.280000, 1.437521, 0.056628)",
        "(-0.280000, 1.441145, 0.056993)",
        "(-0.280000, 1.444731, 0.057711)",
        "(-0.280000, 1.448230, 0.058779)",
        "(-0.280000, 1.451616, 0.060191)",
        "(-0.280000, 1.454847, 0.061927)",
        "(-0.280000, 1.457903, 0.063964)",
        "(-0.280000, 1.460768, 0.066277)",
        "(-0.280000, 1.463427, 0.068823)",
        "(-0.280000, 1.465885, 0.071566)",
        "(-0.280000, 1.468162, 0.074471)",
        "(-0.280000, 1.470274, 0.077491)",
        "(-0.280000, 1.472225, 0.080618)",
        "(-0.280000, 1.474012, 0.083847)",
        "(-0.280000, 1.475625, 0.087161)",
        "(-0.280000, 1.477063, 0.090554)",
        "(-0.280000, 1.478323, 0.094024)",
        "(-0.280000, 1.479397, 0.097549)",
        "(-0.280000, 1.480287, 0.101131)",
        "(-0.280000, 1.480988, 0.104749)",
        "(-0.280000, 1.481497, 0.108399)",
        "(-0.280000, 1.481816, 0.112077)",
        "(-0.280000, 1.481941, 0.115760)",
        "(-0.280000, 1.481874, 0.119445)",
        "(-0.280000, 1.481613, 0.123126)",
        "(-0.280000, 1.481161, 0.126784)",
        "(-0.280000, 1.480517, 0.130413)",
        "(-0.280000, 1.479684, 0.134008)",
        "(-0.280000, 1.478664, 0.137550)",
        "(-0.280000, 1.477459, 0.141039)",
        "(-0.280000, 1.476075, 0.144454)",
        "(-0.280000, 1.474514, 0.147793)",
        "(-0.280000, 1.472778, 0.151050)",
        "(-0.280000, 1.470876, 0.154207)",
        "(-0.280000, 1.468812, 0.157260)",
        "(-0.280000, 1.466588, 0.160205)",
        "(-0.280000, 1.464216, 0.163026)",
        "(-0.280000, 1.461699, 0.165718)",
        "(-0.280000, 1.459041, 0.168279)",
        "(-0.280000, 1.456257, 0.170694)",
        "(-0.280000, 1.453350, 0.172960)",
        "(-0.280000, 1.450324, 0.175073)",
        "(-0.280000, 1.447196, 0.177022)",
        "(-0.280000, 1.443966, 0.178808)",
        "(-0.280000, 1.440652, 0.180419)",
        "(-0.280000, 1.437257, 0.181855)",
        "(-0.280000, 1.433787, 0.183113)",
        "(-0.280000, 1.430261, 0.184185)",
        "(-0.280000, 1.426684, 0.185072)",
        "(-0.280000, 1.423060, 0.185772)",
        "(-0.280000, 1.419410, 0.186280)",
        "(-0.280000, 1.415738, 0.186596)",
        "(-0.280000, 1.412049, 0.186720)",
        "(-0.280000, 1.408365, 0.186650)",
        "(-0.280000, 1.404683, 0.186387)",
        "(-0.280000, 1.401026, 0.185933)",
        "(-0.280000, 1.397397, 0.185288)",
        "(-0.280000, 1.393802, 0.184452)",
        "(-0.280000, 1.390261, 0.183431)",
        "(-0.280000, 1.386778, 0.182226)",
        "(-0.280000, 1.383358, 0.180838)",
        "(-0.280000, 1.380017, 0.179283)",
        "(-0.280000, 1.376736, 0.177598)",
        "(-0.280000, 1.373494, 0.175813)",
        "(-0.280000, 1.370279, 0.173956)",
        "(-0.280000, 1.367066, 0.172035)",
        "(-0.280000, 1.363834, 0.170049)",
        "(-0.280000, 1.360579, 0.167995)",
        "(-0.280000, 1.357284, 0.165854)",
        "(-0.280000, 1.353955, 0.163613)",
        "(-0.280000, 1.350591, 0.161249)",
        "(-0.280000, 1.347825, 0.158320)",
        "(-0.280000, 1.345714, 0.154929)",
        "(-0.280000, 1.343783, 0.151432)",
        "(-0.280000, 1.342036, 0.147834)",
        "(-0.280000, 1.340482, 0.144154)",
        "(-0.280000, 1.339123, 0.140398)",
        "(-0.280000, 1.337960, 0.136570)",
        "(-0.280000, 1.337001, 0.132693)",
        "(-0.280000, 1.336245, 0.128764)",
        "(-0.280000, 1.335696, 0.124808)",
        "(-0.280000, 1.335356, 0.120828)",
        "(-0.280000, 1.335224, 0.116829)",
        "(-0.280000, 1.335301, 0.112836)",
        "(-0.280000, 1.335588, 0.108852)",
        "(-0.280000, 1.336083, 0.104882)",
        "(-0.280000, 1.336784, 0.100950)",
        "(-0.280000, 1.337691, 0.097059)",
        "(-0.280000, 1.338801, 0.093216)",
        "(-0.280000, 1.340109, 0.089442)",
        "(-0.280000, 1.341613, 0.085741)",
        "(-0.280000, 1.343311, 0.082119)",
        "(-0.280000, 1.345194, 0.078596)",
        "(-0.280000, 1.347261, 0.075172)",
        "(-0.280000, 1.349502, 0.071865)",
        "(-0.280000, 1.351913, 0.068680)",
        "(-0.280000, 1.354491, 0.065621)",
        "(-0.280000, 1.357221, 0.062706)",
        "(-0.280000, 1.360101, 0.059937)",
        "(-0.280000, 1.363126, 0.057319)",
        "(-0.280000, 1.366279, 0.054867)",
        "(-0.280000, 1.369556, 0.052583)",
        "(-0.280000, 1.372954, 0.050471)",
        "(-0.280000, 1.376451, 0.048542)",
        "(-0.280000, 1.380051, 0.046797)",
        "(-0.280000, 1.383732, 0.045245)",
        "(-0.280000, 1.387488, 0.043888)",
        "(-0.280000, 1.391317, 0.042727)",
        "(-0.280000, 1.395477, 0.043059)",
        "(-0.280000, 1.399705, 0.044578)",
        "(-0.280000, 1.403734, 0.046337)",
        "(-0.280000, 1.407541, 0.048312)",
        "(-0.280000, 1.411119, 0.050485)",
        "(-0.280000, 1.414464, 0.052835)",
        "(-0.280000, 1.417559, 0.055328)",
        "(-0.280000, 1.420406, 0.057936)",
        "(-0.280000, 1.423010, 0.060632)",
        "(-0.280000, 1.425367, 0.063375)",
        "(-0.280000, 1.427496, 0.066141)",
        "(-0.280000, 1.429404, 0.068890)",
        "(-0.280000, 1.431113, 0.071599)",
        "(-0.280000, 1.432647, 0.074246)",
        "(-0.280000, 1.434025, 0.076802)",
        "(-0.280000, 1.435280, 0.079253)",
        "(-0.280000, 1.436441, 0.081592)",
        "(-0.280000, 1.437535, 0.083803)",
        "(-0.280000, 1.438595, 0.085889)",
        "(-0.280000, 1.439650, 0.087857)",
        "(-0.280000, 1.440726, 0.089709)",
        "(-0.280000, 1.441850, 0.091464)",
        "(-0.280000, 1.443039, 0.093135)",
        "(-0.280000, 1.444313, 0.094747)",
        "(-0.280000, 1.445686, 0.096326)",
        "(-0.280000, 1.447160, 0.097894)",
        "(-0.280000, 1.448740, 0.099483)",
        "(-0.280000, 1.450424, 0.101123)",
        "(-0.280000, 1.452196, 0.102837)",
        "(-0.280000, 1.454044, 0.104654)",
        "(-0.280000, 1.455950, 0.106602)",
        "(-0.280000, 1.457881, 0.108695)",
        "(-0.280000, 1.459812, 0.110954)",
        "(-0.280000, 1.461710, 0.113393)",
        "(-0.280000, 1.463534, 0.116012)",
        "(-0.280000, 1.465252, 0.118821)",
        "(-0.280000, 1.466819, 0.121804)",
        "(-0.280000, 1.468201, 0.124955)",
        "(-0.280000, 1.469361, 0.128262)",
        "(-0.280000, 1.470263, 0.131692)",
        "(-0.280000, 1.470878, 0.135222)",
        "(-0.280000, 1.471181, 0.138825)",
        "(-0.280000, 1.471151, 0.142455)",
        "(-0.280000, 1.470776, 0.146078)",
        "(-0.280000, 1.470049, 0.149663)",
        "(-0.280000, 1.468971, 0.153159)",
        "(-0.280000, 1.467551, 0.156541)",
        "(-0.280000, 1.465807, 0.159768)",
        "(-0.280000, 1.463762, 0.162818)",
        "(-0.280000, 1.461442, 0.165677)",
        "(-0.280000, 1.458889, 0.168329)",
        "(-0.280000, 1.456138, 0.170780)",
        "(-0.280000, 1.453228, 0.173050)",
        "(-0.280000, 1.450207, 0.175161)",
        "(-0.280000, 1.447104, 0.177153)",
        "(-0.280000, 1.443933, 0.179064)",
        "(-0.280000, 1.440715, 0.180914)",
        "(-0.280000, 1.437442, 0.182730)",
        "(-0.280000, 1.434102, 0.184530)",
        "(-0.280000, 1.430693, 0.186316)",
        "(-0.280000, 1.427188, 0.188093)",
        "(-0.280000, 1.423580, 0.189850)",
        "(-0.280000, 1.419848, 0.191574)",
        "(-0.280000, 1.415926, 0.192499)",
        "(-0.280000, 1.411934, 0.192624)",
        "(-0.280000, 1.407940, 0.192541)",
        "(-0.280000, 1.403951, 0.192247)",
        "(-0.280000, 1.399988, 0.191747)",
        "(-0.280000, 1.396057, 0.191039)",
        "(-0.280000, 1.392162, 0.190125)",
        "(-0.280000, 1.388326, 0.189011)",
        "(-0.280000, 1.384548, 0.187694)",
        "(-0.280000, 1.380850, 0.186185)",
        "(-0.280000, 1.377236, 0.184483)",
        "(-0.280000, 1.373711, 0.182592)",
        "(-0.280000, 1.370295, 0.180522)",
        "(-0.280000, 1.366992, 0.178277)",
        "(-0.280000, 1.363806, 0.175857)",
        "(-0.280000, 1.360755, 0.173278)",
        "(-0.280000, 1.357844, 0.170543)",
        "(-0.280000, 1.355076, 0.167655)",
        "(-0.280000, 1.352467, 0.164630)",
        "(-0.280000, 1.350020, 0.161474)",
        "(-0.280000, 1.347737, 0.158188)",
        "(-0.280000, 1.345634, 0.154792)",
        "(-0.280000, 1.343708, 0.151286)",
        "(-0.280000, 1.341971, 0.147689)",
        "(-0.280000, 1.340424, 0.144006)",
        "(-0.280000, 1.339071, 0.140242)",
        "(-0.280000, 1.337918, 0.136417)",
        "(-0.280000, 1.336967, 0.132538)",
        "(-0.280000, 1.336219, 0.128608)",
        "(-0.280000, 1.335679, 0.124650)",
        "(-0.280000, 1.335346, 0.120669)",
        "(-0.280000, 1.335223, 0.116671)",
        "(-0.280000, 1.335309, 0.112677)",
        "(-0.280000, 1.335604, 0.108688)",
        "(-0.280000, 1.336107, 0.104725)",
        "(-0.280000, 1.336816, 0.100794)",
        "(-0.280000, 1.337732, 0.096900)",
        "(-0.280000, 1.340106, 0.093467)",
        "(-0.280000, 1.343540, 0.090571)",
        "(-0.280000, 1.347083, 0.087967)",
        "(-0.280000, 1.350701, 0.085665)",
        "(-0.280000, 1.354375, 0.083659)",
        "(-0.280000, 1.358086, 0.081944)",
        "(-0.280000, 1.361795, 0.080516)",
        "(-0.280000, 1.365479, 0.079361)",
        "(-0.280000, 1.369117, 0.078461)",
        "(-0.280000, 1.372673, 0.077796)",
        "(-0.280000, 1.376133, 0.077341)",
        "(-0.280000, 1.379469, 0.077070)",
        "(-0.280000, 1.382669, 0.076950)",
        "(-0.280000, 1.385729, 0.076951)",
        "(-0.280000, 1.388631, 0.077040)",
        "(-0.280000, 1.391381, 0.077184)",
        "(-0.280000, 1.393987, 0.077352)",
        "(-0.280000, 1.396449, 0.077514)",
        "(-0.280000, 1.398785, 0.077644)",
        "(-0.280000, 1.401017, 0.077717)",
        "(-0.280000, 1.403158, 0.077716)",
        "(-0.280000, 1.405240, 0.077624)",
        "(-0.280000, 1.407282, 0.077433)",
        "(-0.280000, 1.409316, 0.077139)",
        "(-0.280000, 1.411370, 0.076743)",
        "(-0.280000, 1.413467, 0.076254)",
        "(-0.280000, 1.415633, 0.075684)",
        "(-0.280000, 1.417896, 0.075049)",
        "(-0.280000, 1.420268, 0.074375)",
        "(-0.280000, 1.422767, 0.073688)",
        "(-0.280000, 1.425408, 0.073017)",
        "(-0.280000, 1.428188, 0.072395)",
        "(-0.280000, 1.431110, 0.071858)",
        "(-0.280000, 1.434172, 0.071439)",
        "(-0.280000, 1.437353, 0.071174)",
        "(-0.280000, 1.440644, 0.071097)",
        "(-0.280000, 1.444011, 0.071237)",
        "(-0.280000, 1.447430, 0.071622)",
        "(-0.280000, 1.450873, 0.072277)",
        "(-0.280000, 1.454293, 0.073217)",
        "(-0.280000, 1.457656, 0.074455)",
        "(-0.280000, 1.460925, 0.076000)",
        "(-0.280000, 1.464050, 0.077846)",
        "(-0.280000, 1.466997, 0.079987)",
        "(-0.280000, 1.469733, 0.082415)",
        "(-0.280000, 1.472217, 0.085100)",
        "(-0.280000, 1.474431, 0.088025)",
        "(-0.280000, 1.476348, 0.091152)",
        "(-0.280000, 1.477961, 0.094451)",
        "(-0.280000, 1.479271, 0.097892)",
        "(-0.280000, 1.480285, 0.101431)",
        "(-0.280000, 1.481026, 0.105040)",
        "(-0.280000, 1.481530, 0.108696)",
        "(-0.280000, 1.481833, 0.112369)",
        "(-0.280000, 1.481943, 0.116052)",
        "(-0.280000, 1.481860, 0.119743)",
        "(-0.280000, 1.481584, 0.123418)",
        "(-0.280000, 1.481116, 0.127073)",
        "(-0.280000, 1.480457, 0.130705)",
        "(-0.280000, 1.479609, 0.134291)",
        "(-0.280000, 1.478574, 0.137834)",
        "(-0.280000, 1.477356, 0.141312)",
        "(-0.280000, 1.475958, 0.144722)",
        "(-0.280000, 1.474380, 0.148059)",
        "(-0.280000, 1.472633, 0.151304)",
        "(-0.280000, 1.470718, 0.154453)",
        "(-0.280000, 1.468638, 0.157502)",
        "(-0.280000, 1.466405, 0.160434)",
        "(-0.280000, 1.464021, 0.163244)",
        "(-0.280000, 1.461490, 0.165930)",
        "(-0.280000, 1.458825, 0.168476)",
        "(-0.280000, 1.456026, 0.170883)",
        "(-0.280000, 1.453110, 0.173136)",
        "(-0.280000, 1.450080, 0.175234)",
        "(-0.280000, 1.446939, 0.177173)",
        "(-0.280000, 1.443706, 0.178942)",
        "(-0.280000, 1.440385, 0.180539)",
        "(-0.280000, 1.436980, 0.181963)",
        "(-0.280000, 1.433509, 0.183205)",
        "(-0.280000, 1.429979, 0.184263)",
        "(-0.280000, 1.426393, 0.185136)",
        "(-0.280000, 1.422772, 0.185819)",
        "(-0.280000, 1.419119, 0.186312)",
        "(-0.280000, 1.415441, 0.186613)",
        "(-0.280000, 1.411757, 0.186721)",
        "(-0.280000, 1.408067, 0.186636)",
        "(-0.280000, 1.404392, 0.186358)",
        "(-0.280000, 1.400736, 0.185889)",
        "(-0.280000, 1.397105, 0.185227)",
        "(-0.280000, 1.393519, 0.184378)",
        "(-0.280000, 1.389982, 0.183342)",
        "(-0.280000, 1.386499, 0.182120)",
        "(-0.280000, 1.383090, 0.180720)",
        "(-0.280000, 1.379759, 0.179144)",
        "(-0.280000, 1.376510, 0.177392)",
        "(-0.280000, 1.373362, 0.175476)",
        "(-0.280000, 1.370314, 0.173394)",
        "(-0.280000, 1.367384, 0.171159)",
        "(-0.280000, 1.364574, 0.168774)",
        "(-0.280000, 1.361890, 0.166241)",
        "(-0.280000, 1.359345, 0.163575)",
        "(-0.280000, 1.356944, 0.160779)",
        "(-0.280000, 1.354689, 0.157857)",
        "(-0.280000, 1.352600, 0.154821)",
        "(-0.280000, 1.350715, 0.151656)",
        "(-0.280000, 1.349077, 0.148353)",
        "(-0.280000, 1.347727, 0.144933)",
        "(-0.280000, 1.346695, 0.141409)",
        "(-0.280000, 1.346003, 0.137801)",
        "(-0.280000, 1.345667, 0.134154)",
        "(-0.280000, 1.345693, 0.130490)",
        "(-0.280000, 1.346078, 0.126859)",
        "(-0.280000, 1.346811, 0.123290)",
        "(-0.280000, 1.347877, 0.119815)",
        "(-0.280000, 1.349249, 0.116476)",
        "(-0.280000, 1.350898, 0.113295)",
        "(-0.280000, 1.352794, 0.110291)",
        "(-0.280000, 1.354893, 0.107491)",
        "(-0.280000, 1.357159, 0.104902)",
        "(-0.280000, 1.359556, 0.102525)",
        "(-0.280000, 1.362036, 0.100368)",
        "(-0.280000, 1.364568, 0.098416)",
        "(-0.280000, 1.367109, 0.096664)",
        "(-0.280000, 1.369630, 0.095092)",
        "(-0.280000, 1.372106, 0.093675)",
        "(-0.280000, 1.374507, 0.092394)",
        "(-0.280000, 1.376816, 0.091217)",
        "(-0.280000, 1.379026, 0.090115)",
        "(-0.280000, 1.381122, 0.089060)",
        "(-0.280000, 1.383108, 0.088021)",
        "(-0.280000, 1.384989, 0.086968)",
        "(-0.280000, 1.386771, 0.085877)",
        "(-0.280000, 1.388471, 0.084725)",
        "(-0.280000, 1.390111, 0.083487)",
        "(-0.280000, 1.391709, 0.082154)",
        "(-0.280000, 1.393295, 0.080710)",
        "(-0.280000, 1.394891, 0.079154)",
        "(-0.280000, 1.396530, 0.077484)",
        "(-0.280000, 1.398242, 0.075703)",
        "(-0.280000, 1.400051, 0.073825)",
        "(-0.280000, 1.401985, 0.071866)",
        "(-0.280000, 1.404073, 0.069841)",
        "(-0.280000, 1.406329, 0.067782)",
        "(-0.280000, 1.408774, 0.065713)",
        "(-0.280000, 1.411425, 0.063663)",
        "(-0.280000, 1.414284, 0.061670)",
        "(-0.280000, 1.417363, 0.059762)",
        "(-0.280000, 1.420653, 0.057978)",
        "(-0.280000, 1.424152, 0.056348)",
        "(-0.280000, 1.427860, 0.054901)",
        "(-0.280000, 1.431751, 0.053669)",
        "(-0.280000, 1.435817, 0.052674)",
        "(-0.280000, 1.440048, 0.051936)",
        "(-0.280000, 1.444410, 0.051480)",
        "(-0.280000, 1.448869, 0.051355)",
        "(-0.280000, 1.452977, 0.052233)",
        "(-0.280000, 1.456273, 0.054490)",
        "(-0.280000, 1.459447, 0.056915)",
        "(-0.280000, 1.462493, 0.059508)",
        "(-0.280000, 1.465396, 0.062252)",
        "(-0.280000, 1.468155, 0.065149)",
        "(-0.280000, 1.470755, 0.068181)",
        "(-0.280000, 1.473192, 0.071346)",
        "(-0.280000, 1.475464, 0.074639)",
        "(-0.280000, 1.477557, 0.078041)",
        "(-0.280000, 1.479469, 0.081548)",
        "(-0.280000, 1.481197, 0.085156)",
        "(-0.280000, 1.482732, 0.088844)",
        "(-0.280000, 1.484072, 0.092607)",
        "(-0.280000, 1.485214, 0.096441)",
        "(-0.280000, 1.486153, 0.100323)",
        "(-0.280000, 1.486889, 0.104255)",
        "(-0.280000, 1.487416, 0.108215)",
        "(-0.280000, 1.487736, 0.112196)",
        "(-0.280000, 1.487838, 0.116195)",
        "(-0.280000, 1.485824, 0.120091)",
        "(-0.280000, 1.483562, 0.123769)",
        "(-0.280000, 1.481093, 0.127223)",
        "(-0.280000, 1.478470, 0.130435)",
        "(-0.280000, 1.475732, 0.133410)",
        "(-0.280000, 1.472920, 0.136160)",
        "(-0.280000, 1.470081, 0.138689)",
        "(-0.280000, 1.467249, 0.141020)",
        "(-0.280000, 1.464450, 0.143181)",
        "(-0.280000, 1.461721, 0.145194)",
        "(-0.280000, 1.459075, 0.147095)",
        "(-0.280000, 1.456534, 0.148913)",
        "(-0.280000, 1.454102, 0.150687)",
        "(-0.280000, 1.451779, 0.152454)",
        "(-0.280000, 1.449564, 0.154243)",
        "(-0.280000, 1.447444, 0.156088)",
        "(-0.280000, 1.445395, 0.158020)",
        "(-0.280000, 1.443402, 0.160058)",
        "(-0.280000, 1.441431, 0.162221)",
        "(-0.280000, 1.439447, 0.164524)",
        "(-0.280000, 1.437420, 0.166963)",
        "(-0.280000, 1.435306, 0.169540)",
        "(-0.280000, 1.433075, 0.172234)",
        "(-0.280000, 1.430687, 0.175023)",
        "(-0.280000, 1.428104, 0.177879)",
        "(-0.280000, 1.425306, 0.180749)",
        "(-0.280000, 1.422267, 0.183585)",
        "(-0.280000, 1.418968, 0.186328)",
        "(-0.280000, 1.415416, 0.188900)",
        "(-0.280000, 1.411615, 0.191235)",
        "(-0.280000, 1.407618, 0.192525)",
        "(-0.280000, 1.403635, 0.192215)",
        "(-0.280000, 1.399674, 0.191698)",
        "(-0.280000, 1.395740, 0.190973)",
        "(-0.280000, 1.391855, 0.190044)",
        "(-0.280000, 1.388018, 0.188912)",
        "(-0.280000, 1.384252, 0.187582)",
        "(-0.280000, 1.380560, 0.186056)",
        "(-0.280000, 1.376948, 0.184337)",
        "(-0.280000, 1.373436, 0.182434)",
        "(-0.280000, 1.370028, 0.180350)",
        "(-0.280000, 1.366729, 0.178087)",
        "(-0.280000, 1.363558, 0.175658)",
        "(-0.280000, 1.360519, 0.173067)",
        "(-0.280000, 1.357615, 0.170315)",
        "(-0.280000, 1.354863, 0.167420)",
        "(-0.280000, 1.352263, 0.164380)",
        "(-0.280000, 1.349829, 0.161213)",
        "(-0.280000, 1.347564, 0.157922)",
        "(-0.280000, 1.345479, 0.154508)",
        "(-0.280000, 1.345280, 0.150128)",
        "(-0.280000, 1.345403, 0.145811)",
        "(-0.280000, 1.345818, 0.141586)",
        "(-0.280000, 1.346487, 0.137493)",
        "(-0.280000, 1.347374, 0.133549)",
        "(-0.280000, 1.348438, 0.129762)",
        "(-0.280000, 1.349635, 0.126154)",
        "(-0.280000, 1.350925, 0.122719)",
        "(-0.280000, 1.352271, 0.119450)",
        "(-0.280000, 1.353631, 0.116344)",
        "(-0.280000, 1.354975, 0.113375)",
        "(-0.280000, 1.356269, 0.110531)",
        "(-0.280000, 1.357490, 0.107780)",
        "(-0.280000, 1.358621, 0.105089)",
        "(-0.280000, 1.359647, 0.102434)",
        "(-0.280000, 1.360563, 0.099776)",
        "(-0.280000, 1.361373, 0.097079)",
        "(-0.280000, 1.362083, 0.094319)",
        "(-0.280000, 1.362711, 0.091460)",
        "(-0.280000, 1.363281, 0.088475)",
        "(-0.280000, 1.363819, 0.085349)",
        "(-0.280000, 1.364364, 0.082061)",
        "(-0.280000, 1.364952, 0.078613)",
        "(-0.280000, 1.365629, 0.075004)",
        "(-0.280000, 1.366441, 0.071240)",
        "(-0.280000, 1.367433, 0.067356)",
        "(-0.280000, 1.368650, 0.063382)",
        "(-0.280000, 1.370139, 0.059358)",
        "(-0.280000, 1.371932, 0.055356)",
        "(-0.280000, 1.374060, 0.051435)",
        "(-0.280000, 1.376880, 0.048322)",
        "(-0.280000, 1.380485, 0.046602)",
        "(-0.280000, 1.384175, 0.045073)",
        "(-0.280000, 1.387946, 0.043737)",
        "(-0.280000, 1.391776, 0.042602)",
        "(-0.280000, 1.395666, 0.041668)",
        "(-0.280000, 1.399593, 0.040940)",
        "(-0.280000, 1.403553, 0.040418)",
        "(-0.280000, 1.407542, 0.040105)",
        "(-0.280000, 1.411535, 0.040000)"
    ],
    "rightHandRotations": [
        "(295.470600, 114.486800, 304.251200)",
        "(290.000000, 70.000000, 0.000000)",
        "(290.000000, 70.000000, 0.000000)",
        "(290.000000, 70.000000, 0.000000)",
        "(290.000000, 70.000000, 0.000000)",
        "(290.000000, 70.000000, 0.000000)",
        "(290.000000, 70.000000, 0.000000)",
        "(290.000000, 70.000000, 0.000000)",
        "(290.000000, 70.000000, 0.000000)",
        "(290.000000, 70.000000, 0.000000)",
        "(290.000000, 70.000000, 0.000000)",
        "(290.000000, 70.000000, 0.000000)",
        "(290.000000, 70.000000, 0.000000)",
        "(290.000000, 70.000000, 0.000000)",
        "(290.000000, 70.000000, 0.000000)",
        "(290.000000, 70.000000, 0.000000)",
        "(290.000000, 70.000000, 0.000000)",
        "(290.000000, 70.000000, 0.000000)",
        "(290.000000, 70.000000, 0.000000)",
        "(290.000000, 70.000000, 0.000000)",
        "(290.000000, 70.000000, 0.000000)",
        "(290.000000, 70.000000, 0.000000)",
        "(290.000000, 70.000000, 0.000000)",
        "(290.000000, 70.000000, 0.000000)",
        "(290.000000, 70.000000, 0.000000)",
        "(290.000000, 70.000000, 0.000000)",
        "(290.000000, 70.000000, 0.000000)",
        "(290.000000, 70.000000, 0.000000)",
        "(290.000000, 70.000000, 0.000000)",
        "(290.000000, 70.000000, 0.000000)",
        "(290.000000, 70.000000, 0.000000)",
        "(290.000000, 70.000000, 0.000000)",
        "(290.000000, 70.000000, 0.000000)",
        "(290.000000, 70.000000, 0.000000)",
        "(290.000000, 70.000000, 0.000000)",
        "(290.000000, 70.000000, 0.000000)",
        "(290.000000, 70.000000, 0.000000)",
        "(290.000000, 70.000000, 0.000000)",
        "(290.000000, 70.000000, 0.000000)",
        "(290.000000, 70.000000, 0.000000)",
        "(290.000000, 70.000000, 0.000000)",
        "(290.000000, 70.000000, 0.000000)",
        "(290.000000, 70.000000, 0.000000)",
        "(290.000000, 70.000000, 0.000000)",
        "(290.000000, 70.000000, 0.000000)",
        "(290.000000, 70.000000, 0.000000)",
        "(290.000000, 70.000000, 0.000000)",
        "(290.000000, 70.000000, 0.000000)",
        "(290.000000, 70.000000, 0.000000)",
        "(290.000000, 70.000000, 0.000000)",
        "(290.000000, 70.000000, 0.000000)",
        "(290.000000, 70.000000, 0.000000)",
        "(290.000000, 70.000000, 0.000000)",
        "(290.000000, 70.000000, 0.000000)",
        "(290.000000, 70.000000, 0.000000)",
        "(290.000000, 70.000000, 0.000000)",
        "(290.000000, 70.000000, 0.000000)",
        "(290.000000, 70.000000, 0.000000)",
        "(290.000000, 70.000000, 0.000000)",
        "(290.000000, 70.000000, 0.000000)",
        "(290.000000, 70.000000, 0.000000)",
        "(290.000000, 70.000000, 0.000000)",
        "(290.000000, 70.000000, 0.000000)",
        "(290.000000, 70.000000, 0.000000)",
        "(290.000000, 70.000000, 0.000000)",
        "(290.000000, 70.000000, 0.000000)",
        "(290.000000, 70.000000, 0.000000)",
        "(290.000000, 70.000000, 0.000000)",
        "(290.000000, 70.000000, 0.000000)",
        "(290.000000, 70.000000, 0.000000)",
        "(290.000000, 70.000000, 0.000000)",
        "(290.000000, 70.000000, 0.000000)",
        "(290.000000, 70.000000, 0.000000)",
        "(290.000000, 70.000000, 0.000000)",
        "(290.000000, 70.000000, 0.000000)",
        "(290.000000, 70.000000, 0.000000)",
        "(290.000000, 70.000000, 0.000000)",
        "(290.000000, 70.000000, 0.000000)",
        "(290.000000, 70.000000, 0.000000)",
        "(290.000000, 70.000000, 0.000000)",
        "(290.000000, 70.000000, 0.000000)",
        "(290.000000, 70.000000, 0.000000)",
        "(290.000000, 70.000000, 0.000000)",
        "(290.000000, 70.000000, 0.000000)",
        "(290.000000, 70.000000, 0.000000)",
        "(290.000000, 70.000000, 0.000000)",
        "(290.000000, 70.000000, 0.000000)",
        "(290.000000, 70.000000, 0.000000)",
        "(290.000000, 70.000000, 0.000000)",
        "(290.000000, 70.000000, 0.000000)",
        "(290.000000, 70.000000, 0.000000)",
        "(290.000000, 70.000000, 0.000000)",
        "(290.000000, 70.000000, 0.000000)",
        "(290.000000, 70.000000, 0.000000)",
        "(290.000000, 70.000000, 0.000000)",
        "(290.000000, 70.000000, 0.000000)",
        "(290.000000, 70.000000, 0.000000)",
        "(290.000000, 70.000000, 0.000000)",
        "(290.000000, 70.000000, 0.000000)",
        "(290.000000, 70.000000, 0.000000)",
        "(290.000000, 70.000000, 0.000000)",
        "(290.000000, 70.000000, 0.000000)",
        "(290.000000, 70.000000, 0.000000)",
        "(290.000000, 70.000000, 0.000000)",
        "(290.000000, 70.000000, 0.000000)",
        "(290.000000, 70.000000, 0.000000)",
        "(290.000000, 70.000000, 0.000000)",
        "(290.000000, 70.000000, 0.000000)",
        "(290.000000, 70.000000, 0.000000)",
        "(290.000000, 70.000000, 0.000000)",
        "(290.000000, 70.000000, 0.000000)",
        "(290.000000, 70.000000, 0.000000)",
        "(290.000000, 70.000000, 0.000000)",
        "(290.000000, 70.000000, 0.000000)",
        "(290.000000, 70.000000, 0.000000)",
        "(290.000000, 70.000000, 0.000000)",
        "(290.000000, 70.000000, 0.000000)",
        "(290.000000, 70.000000, 0.000000)",
        "(290.000000, 70.000000, 0.000000)",
        "(290.000000, 70.000000, 0.000000)",
        "(290.000000, 70.000000, 0.000000)",
        "(290.000000, 70.000000, 0.000000)",
        "(290.000000, 70.000000, 0.000000)",
        "(290.000000, 70.000000, 0.000000)",
        "(290.000000, 70.000000, 0.000000)",
        "(290.000000, 70.000000, 0.000000)",
        "(290.000000, 70.000000, 0.000000)",
        "(290.000000, 70.000000, 0.000000)",
        "(290.000000, 70.000000, 0.000000)",
        "(290.000000, 70.000000, 0.000000)",
        "(290.000000, 70.000000, 0.000000)",
        "(290.000000, 70.000000, 0.000000)",
        "(290.000000, 70.000000, 0.000000)",
        "(290.000000, 70.000000, 0.000000)",
        "(290.000000, 70.000000, 0.000000)",
        "(290.000000, 70.000000, 0.000000)",
        "(290.000000, 70.000000, 0.000000)",
        "(290.000000, 70.000000, 0.000000)",
        "(290.000000, 70.000000, 0.000000)",
        "(290.000000, 70.000000, 0.000000)",
        "(290.000000, 70.000000, 0.000000)",
        "(290.000000, 70.000000, 0.000000)",
        "(290.000000, 70.000000, 0.000000)",
        "(290.000000, 70.000000, 0.000000)",
        "(290.000000, 70.000000, 0.000000)",
        "(290.000000, 70.000000, 0.000000)",
        "(290.000000, 70.000000, 0.000000)",
        "(290.000000, 70.000000, 0.000000)",
        "(290.000000, 70.000000, 0.000000)",
        "(290.000000, 70.000000, 0.000000)",
        "(290.000000, 70.000000, 0.000000)",
        "(290.000000, 70.000000, 0.000000)",
        "(290.000000, 70.000000, 0.000000)",
        "(290.000000, 70.000000, 0.000000)",
        "(290.000000, 70.000000, 0.000000)",
        "(290.000000, 70.000000, 0.000000)",
        "(290.000000, 70.000000, 0.000000)",
        "(290.000000, 70.000000, 0.000000)",
        "(290.000000, 70.000000, 0.000000)",
        "(290.000000, 70.000000, 0.000000)",
        "(290.000000, 70.000000, 0.000000)",
        "(290.000000, 70.000000, 0.000000)",
        "(290.000000, 70.000000, 0.000000)",
        "(290.000000, 70.000000, 0.000000)",
        "(290.000000, 70.000000, 0.000000)",
        "(290.000000, 70.000000, 0.000000)",
        "(290.000000, 70.000000, 0.000000)",
        "(290.000000, 70.000000, 0.000000)",
        "(290.000000, 70.000000, 0.000000)",
        "(290.000000, 70.000000, 0.000000)",
        "(290.000000, 70.000000, 0.000000)",
        "(290.000000, 70.000000, 0.000000)",
        "(290.000000, 70.000000, 0.000000)",
        "(290.000000, 70.000000, 0.000000)",
        "(290.000000, 70.000000, 0.000000)",
        "(290.000000, 70.000000, 0.000000)",
        "(290.000000, 70.000000, 0.000000)",
        "(290.000000, 70.000000, 0.000000)",
        "(290.000000, 70.000000, 0.000000)",
        "(290.000000, 70.000000, 0.000000)",
        "(290.000000, 70.000000, 0.000000)",
        "(290.000000, 70.000000, 0.000000)",
        "(290.000000, 70.000000, 0.000000)",
        "(290.000000, 70.000000, 0.000000)",
        "(290.000000, 70.000000, 0.000000)",
        "(290.000000, 70.000000, 0.000000)",
        "(290.000000, 70.000000, 0.000000)",
        "(290.000000, 70.000000, 0.000000)",
        "(290.000000, 70.000000, 0.000000)",
        "(290.000000, 70.000000, 0.000000)",
        "(290.000000, 70.000000, 0.000000)",
        "(290.000000, 70.000000, 0.000000)",
        "(290.000000, 70.000000, 0.000000)",
        "(290.000000, 70.000000, 0.000000)",
        "(290.000000, 70.000000, 0.000000)",
        "(290.000000, 70.000000, 0.000000)",
        "(290.000000, 70.000000, 0.000000)",
        "(290.000000, 70.000000, 0.000000)",
        "(290.000000, 70.000000, 0.000000)",
        "(290.000000, 70.000000, 0.000000)",
        "(290.000000, 70.000000, 0.000000)",
        "(290.000000, 70.000000, 0.000000)",
        "(290.000000, 70.000000, 0.000000)",
        "(290.000000, 70.000000, 0.000000)",
        "(290.000000, 70.000000, 0.000000)",
        "(290.000000, 70.000000, 0.000000)",
        "(290.000000, 70.000000, 0.000000)",
        "(290.000000, 70.000000, 0.000000)",
        "(290.000000, 70.000000, 0.000000)",
        "(290.000000, 70.000000, 0.000000)",
        "(290.000000, 70.000000, 0.000000)",
        "(290.000000, 70.000000, 0.000000)",
        "(290.000000, 70.000000, 0.000000)",
        "(290.000000, 70.000000, 0.000000)",
        "(290.000000, 70.000000, 0.000000)",
        "(290.000000, 70.000000, 0.000000)",
        "(290.000000, 70.000000, 0.000000)",
        "(290.000000, 70.000000, 0.000000)",
        "(290.000000, 70.000000, 0.000000)",
        "(290.000000, 70.000000, 0.000000)",
        "(290.000000, 70.000000, 0.000000)",
        "(290.000000, 70.000000, 0.000000)",
        "(290.000000, 70.000000, 0.000000)",
        "(290.000000, 70.000000, 0.000000)",
        "(290.000000, 70.000000, 0.000000)",
        "(290.000000, 70.000000, 0.000000)",
        "(290.000000, 70.000000, 0.000000)",
        "(290.000000, 70.000000, 0.000000)",
        "(290.000000, 70.000000, 0.000000)",
        "(290.000000, 70.000000, 0.000000)",
        "(290.000000, 70.000000, 0.000000)",
        "(290.000000, 70.000000, 0.000000)",
        "(290.000000, 70.000000, 0.000000)",
        "(290.000000, 70.000000, 0.000000)",
        "(290.000000, 70.000000, 0.000000)",
        "(290.000000, 70.000000, 0.000000)",
        "(290.000000, 70.000000, 0.000000)",
        "(290.000000, 70.000000, 0.000000)",
        "(290.000000, 70.000000, 0.000000)",
        "(290.000000, 70.000000, 0.000000)",
        "(290.000000, 70.000000, 0.000000)",
        "(290.000000, 70.000000, 0.000000)",
        "(290.000000, 70.000000, 0.000000)",
        "(290.000000, 70.000000, 0.000000)",
        "(290.000000, 70.000000, 0.000000)",
        "(290.000000, 70.000000, 0.000000)",
        "(290.000000, 70.000000, 0.000000)",
        "(290.000000, 70.000000, 0.000000)",
        "(290.000000, 70.000000, 0.000000)",
        "(290.000000, 70.000000, 0.000000)",
        "(290.000000, 70.000000, 0.000000)",
        "(290.000000, 70.000000, 0.000000)",
        "(290.000000, 70.000000, 0.000000)",
        "(290.000000, 70.000000, 0.000000)",
        "(290.000000, 70.000000, 0.000000)",
        "(290.000000, 70.000000, 0.000000)",
        "(290.000000, 70.000000, 0.000000)",
        "(290.000000, 70.000000, 0.000000)",
        "(290.000000, 70.000000, 0.000000)",
        "(290.000000, 70.000000, 0.000000)",
        "(290.000000, 70.000000, 0.000000)",
        "(290.000000, 70.000000, 0.000000)",
        "(290.000000, 70.000000, 0.000000)",
        "(290.000000, 70.000000, 0.000000)",
        "(290.000000, 70.000000, 0.000000)",
        "(290.000000, 70.000000, 0.000000)",
        "(290.000000, 70.000000, 0.000000)",
        "(290.000000, 70.000000, 0.000000)",
        "(290.000000, 70.000000, 0.000000)",
        "(290.000000, 70.000000, 0.000000)",
        "(290.000000, 70.000000, 0.000000)",
        "(290.000000, 70.000000, 0.000000)",
        "(290.000000, 70.000000, 0.000000)",
        "(290.000000, 70.000000, 0.000000)",
        "(290.000000, 70.000000, 0.000000)",
        "(290.000000, 70.000000, 0.000000)",
        "(290.000000, 70.000000, 0.000000)",
        "(290.000000, 70.000000, 0.000000)",
        "(290.000000, 70.000000, 0.000000)",
        "(290.000000, 70.000000, 0.000000)",
        "(290.000000, 70.000000, 0.000000)",
        "(290.000000, 70.000000, 0.000000)",
        "(290.000000, 70.000000, 0.000000)",
        "(290.000000, 70.000000, 0.000000)",
        "(290.000000, 70.000000, 0.000000)",
        "(290.000000, 70.000000, 0.000000)",
        "(290.000000, 70.000000, 0.000000)",
        "(290.000000, 70.000000, 0.000000)",
        "(290.000000, 70.000000, 0.000000)",
        "(290.000000, 70.000000, 0.000000)",
        "(290.000000, 70.000000, 0.000000)",
        "(290.000000, 70.000000, 0.000000)",
        "(290.000000, 70.000000, 0.000000)",
        "(290.000000, 70.000000, 0.000000)",
        "(290.000000, 70.000000, 0.000000)",
        "(290.000000, 70.000000, 0.000000)",
        "(290.000000, 70.000000, 0.000000)",
        "(290.000000, 70.000000, 0.000000)",
        "(290.000000, 70.000000, 0.000000)",
        "(290.000000, 70.000000, 0.000000)",
        "(290.000000, 70.000000, 0.000000)",
        "(290.000000, 70.000000, 0.000000)",
        "(290.000000, 70.000000, 0.000000)",
        "(290.000000, 70.000000, 0.000000)",
        "(290.000000, 70.000000, 0.000000)",
        "(290.000000, 70.000000, 0.000000)",
        "(290.000000, 70.000000, 0.000000)",
        "(290.000000, 70.000000, 0.000000)",
        "(290.000000, 70.000000, 0.000000)",
        "(290.000000, 70.000000, 0.000000)",
        "(290.000000, 70.000000, 0.000000)",
        "(290.000000, 70.000000, 0.000000)",
        "(290.000000, 70.000000, 0.000000)",
        "(290.000000, 70.000000, 0.000000)",
        "(290.000000, 70.000000, 0.000000)",
        "(290.000000, 70.000000, 0.000000)",
        "(290.000000, 70.000000, 0.000000)",
        "(290.000000, 70.000000, 0.000000)",
        "(290.000000, 70.000000, 0.000000)",
        "(290.000000, 70.000000, 0.000000)",
        "(290.000000, 70.000000, 0.000000)",
        "(290.000000, 70.000000, 0.000000)",
        "(290.000000, 70.000000, 0.000000)",
        "(290.000000, 70.000000, 0.000000)",
        "(290.000000, 70.000000, 0.000000)",
        "(290.000000, 70.000000, 0.000000)",
        "(290.000000, 70.000000, 0.000000)",
        "(290.000000, 70.000000, 0.000000)",
        "(290.000000, 70.000000, 0.000000)",
        "(290.000000, 70.000000, 0.000000)",
        "(290.000000, 70.000000, 0.000000)",
        "(290.000000, 70.000000, 0.000000)",
        "(290.000000, 70.000000, 0.000000)",
        "(290.000000, 70.000000, 0.000000)",
        "(290.000000, 70.000000, 0.000000)",
        "(290.000000, 70.000000, 0.000000)",
        "(290.000000, 70.000000, 0.000000)",
        "(290.000000, 70.000000, 0.000000)",
        "(290.000000, 70.000000, 0.000000)",
        "(290.000000, 70.000000, 0.000000)",
        "(290.000000, 70.000000, 0.000000)",
        "(290.000000, 70.000000, 0.000000)",
        "(290.000000, 70.000000, 0.000000)",
        "(290.000000, 70.000000, 0.000000)",
        "(290.000000, 70.000000, 0.000000)",
        "(290.000000, 70.000000, 0.000000)",
        "(290.000000, 70.000000, 0.000000)",
        "(290.000000, 70.000000, 0.000000)",
        "(290.000000, 70.000000, 0.000000)",
        "(290.000000, 70.000000, 0.000000)",
        "(290.000000, 70.000000, 0.000000)",
        "(290.000000, 70.000000, 0.000000)",
        "(290.000000, 70.000000, 0.000000)",
        "(290.000000, 70.000000, 0.000000)",
        "(290.000000, 70.000000, 0.000000)",
        "(290.000000, 70.000000, 0.000000)",
        "(290.000000, 70.000000, 0.000000)",
        "(290.000000, 70.000000, 0.000000)",
        "(290.000000, 70.000000, 0.000000)",
        "(290.000000, 70.000000, 0.000000)",
        "(290.000000, 70.000000, 0.000000)",
        "(290.000000, 70.000000, 0.000000)",
        "(290.000000, 70.000000, 0.000000)",
        "(290.000000, 70.000000, 0.000000)",
        "(290.000000, 70.000000, 0.000000)",
        "(290.000000, 70.000000, 0.000000)",
        "(290.000000, 70.000000, 0.000000)",
        "(290.000000, 70.000000, 0.000000)",
        "(290.000000, 70.000000, 0.000000)",
        "(290.000000, 70.000000, 0.000000)",
        "(290.000000, 70.000000, 0.000000)",
        "(290.000000, 70.000000, 0.000000)",
        "(290.000000, 70.000000, 0.000000)",
        "(290.000000, 70.000000, 0.000000)",
        "(290.000000, 70.000000, 0.000000)",
        "(290.000000, 70.000000, 0.000000)",
        "(290.000000, 70.000000, 0.000000)",
        "(290.000000, 70.000000, 0.000000)",
        "(290.000000, 70.000000, 0.000000)",
        "(290.000000, 70.000000, 0.000000)",
        "(290.000000, 70.000000, 0.000000)",
        "(290.000000, 70.000000, 0.000000)",
        "(290.000000, 70.000000, 0.000000)",
        "(290.000000, 70.000000, 0.000000)",
        "(290.000000, 70.000000, 0.000000)",
        "(290.000000, 70.000000, 0.000000)",
        "(290.000000, 70.000000, 0.000000)",
        "(290.000000, 70.000000, 0.000000)",
        "(290.000000, 70.000000, 0.000000)",
        "(290.000000, 70.000000, 0.000000)",
        "(290.000000, 70.000000, 0.000000)",
        "(290.000000, 70.000000, 0.000000)",
        "(290.000000, 70.000000, 0.000000)",
        "(290.000000, 70.000000, 0.000000)",
        "(290.000000, 70.000000, 0.000000)",
        "(290.000000, 70.000000, 0.000000)",
        "(290.000000, 70.000000, 0.000000)",
        "(290.000000, 70.000000, 0.000000)",
        "(290.000000, 70.000000, 0.000000)",
        "(290.000000, 70.000000, 0.000000)",
        "(290.000000, 70.000000, 0.000000)",
        "(290.000000, 70.000000, 0.000000)",
        "(290.000000, 70.000000, 0.000000)",
        "(290.000000, 70.000000, 0.000000)",
        "(290.000000, 70.000000, 0.000000)",
        "(290.000000, 70.000000, 0.000000)",
        "(290.000000, 70.000000, 0.000000)",
        "(290.000000, 70.000000, 0.000000)",
        "(290.000000, 70.000000, 0.000000)",
        "(290.000000, 70.000000, 0.000000)",
        "(290.000000, 70.000000, 0.000000)",
        "(290.000000, 70.000000, 0.000000)",
        "(290.000000, 70.000000, 0.000000)",
        "(290.000000, 70.000000, 0.000000)",
        "(290.000000, 70.000000, 0.000000)",
        "(290.000000, 70.000000, 0.000000)",
        "(290.000000, 70.000000, 0.000000)",
        "(290.000000, 70.000000, 0.000000)",
        "(290.000000, 70.000000, 0.000000)",
        "(290.000000, 70.000000, 0.000000)",
        "(290.000000, 70.000000, 0.000000)",
        "(290.000000, 70.000000, 0.000000)",
        "(290.000000, 70.000000, 0.000000)",
        "(290.000000, 70.000000, 0.000000)",
        "(290.000000, 70.000000, 0.000000)",
        "(290.000000, 70.000000, 0.000000)",
        "(290.000000, 70.000000, 0.000000)",
        "(290.000000, 70.000000, 0.000000)",
        "(290.000000, 70.000000, 0.000000)",
        "(290.000000, 70.000000, 0.000000)",
        "(290.000000, 70.000000, 0.000000)",
        "(290.000000, 70.000000, 0.000000)",
        "(290.000000, 70.000000, 0.000000)",
        "(290.000000, 70.000000, 0.000000)",
        "(290.000000, 70.000000, 0.000000)",
        "(290.000000, 70.000000, 0.000000)",
        "(290.000000, 70.000000, 0.000000)",
        "(290.000000, 70.000000, 0.000000)",
        "(290.000000, 70.000000, 0.000000)",
        "(290.000000, 70.000000, 0.000000)",
        "(290.000000, 70.000000, 0.000000)",
        "(290.000000, 70.000000, 0.000000)",
        "(290.000000, 70.000000, 0.000000)",
        "(290.000000, 70.000000, 0.000000)",
        "(290.000000, 70.000000, 0.000000)",
        "(290.000000, 70.000000, 0.000000)",
        "(290.000000, 70.000000, 0.000000)",
        "(290.000000, 70.000000, 0.000000)",
        "(290.000000, 70.000000, 0.000000)",
        "(290.000000, 70.000000, 0.000000)",
        "(290.000000, 70.000000, 0.000000)",
        "(290.000000, 70.000000, 0.000000)",
        "(290.000000, 70.000000, 0.000000)",
        "(290.000000, 70.000000, 0.000000)",
        "(290.000000, 70.000000, 0.000000)",
        "(290.000000, 70.000000, 0.000000)",
        "(290.000000, 70.000000, 0.000000)",
        "(290.000000, 70.000000, 0.000000)",
        "(290.000000, 70.000000, 0.000000)",
        "(290.000000, 70.000000, 0.000000)",
        "(290.000000, 70.000000, 0.000000)",
        "(290.000000, 70.000000, 0.000000)",
        "(290.000000, 70.000000, 0.000000)",
        "(290.000000, 70.000000, 0.000000)",
        "(290.000000, 70.000000, 0.000000)",
        "(290.000000, 70.000000, 0.000000)",
        "(290.000000, 70.000000, 0.000000)",
        "(290.000000, 70.000000, 0.000000)",
        "(290.000000, 70.000000, 0.000000)",
        "(290.000000, 70.000000, 0.000000)",
        "(290.000000, 70.000000, 0.000000)",
        "(290.000000, 70.000000, 0.000000)",
        "(290.000000, 70.000000, 0.000000)",
        "(290.000000, 70.000000, 0.000000)",
        "(290.000000, 70.000000, 0.000000)",
        "(290.000000, 70.000000, 0.000000)",
        "(290.000000, 70.000000, 0.000000)",
        "(290.000000, 70.000000, 0.000000)",
        "(290.000000, 70.000000, 0.000000)",
        "(290.000000, 70.000000, 0.000000)",
        "(290.000000, 70.000000, 0.000000)",
        "(290.000000, 70.000000, 0.000000)",
        "(290.000000, 70.000000, 0.000000)",
        "(290.000000, 70.000000, 0.000000)",
        "(290.000000, 70.000000, 0.000000)",
        "(290.000000, 70.000000, 0.000000)",
        "(290.000000, 70.000000, 0.000000)",
        "(290.000000, 70.000000, 0.000000)",
        "(290.000000, 70.000000, 0.000000)",
        "(290.000000, 70.000000, 0.000000)",
        "(290.000000, 70.000000, 0.000000)",
        "(290.000000, 70.000000, 0.000000)",
        "(290.000000, 70.000000, 0.000000)",
        "(290.000000, 70.000000, 0.000000)",
        "(290.000000, 70.000000, 0.000000)",
        "(290.000000, 70.000000, 0.000000)",
        "(290.000000, 70.000000, 0.000000)",
        "(290.000000, 70.000000, 0.000000)",
        "(290.000000, 70.000000, 0.000000)",
        "(290.000000, 70.000000, 0.000000)",
        "(290.000000, 70.000000, 0.000000)",
        "(290.000000, 70.000000, 0.000000)",
        "(290.000000, 70.000000, 0.000000)",
        "(290.000000, 70.000000, 0.000000)",
        "(290.000000, 70.000000, 0.000000)",
        "(290.000000, 70.000000, 0.000000)",
        "(290.000000, 70.000000, 0.000000)",
        "(290.000000, 70.000000, 0.000000)",
        "(290.000000, 70.000000, 0.000000)",
        "(290.000000, 70.000000, 0.000000)",
        "(290.000000, 70.000000, 0.000000)",
        "(290.000000, 70.000000, 0.000000)",
        "(290.000000, 70.000000, 0.000000)",
        "(290.000000, 70.000000, 0.000000)",
        "(290.000000, 70.000000, 0.000000)",
        "(290.000000, 70.000000, 0.000000)",
        "(290.000000, 70.000000, 0.000000)",
        "(290.000000, 70.000000, 0.000000)",
        "(290.000000, 70.000000, 0.000000)",
        "(290.000000, 70.000000, 0.000000)",
        "(290.000000, 70.000000, 0.000000)",
        "(290.000000, 70.000000, 0.000000)",
        "(290.000000, 70.000000, 0.000000)",
        "(290.000000, 70.000000, 0.000000)",
        "(290.000000, 70.000000, 0.000000)",
        "(290.000000, 70.000000, 0.000000)",
        "(290.000000, 70.000000, 0.000000)",
        "(290.000000, 70.000000, 0.000000)",
        "(290.000000, 70.000000, 0.000000)",
        "(290.000000, 70.000000, 0.000000)",
        "(290.000000, 70.000000, 0.000000)",
        "(290.000000, 70.000000, 0.000000)",
        "(290.000000, 70.000000, 0.000000)",
        "(290.000000, 70.000000, 0.000000)",
        "(290.000000, 70.000000, 0.000000)",
        "(290.000000, 70.000000, 0.000000)",
        "(290.000000, 70.000000, 0.000000)",
        "(290.000000, 70.000000, 0.000000)",
        "(290.000000, 70.000000, 0.000000)",
        "(290.000000, 70.000000, 0.000000)",
        "(290.000000, 70.000000, 0.000000)",
        "(290.000000, 70.000000, 0.000000)",
        "(290.000000, 70.000000, 0.000000)",
        "(290.000000, 70.000000, 0.000000)",
        "(290.000000, 70.000000, 0.000000)",
        "(290.000000, 70.000000, 0.000000)",
        "(290.000000, 70.000000, 0.000000)",
        "(290.000000, 70.000000, 0.000000)",
        "(290.000000, 70.000000, 0.000000)",
        "(290.000000, 70.000000, 0.000000)",
        "(290.000000, 70.000000, 0.000000)",
        "(290.000000, 70.000000, 0.000000)",
        "(290.000000, 70.000000, 0.000000)",
        "(290.000000, 70.000000, 0.000000)",
        "(290.000000, 70.000000, 0.000000)",
        "(290.000000, 70.000000, 0.000000)",
        "(290.000000, 70.000000, 0.000000)",
        "(290.000000, 70.000000, 0.000000)",
        "(290.000000, 70.000000, 0.000000)",
        "(290.000000, 70.000000, 0.000000)",
        "(290.000000, 70.000000, 0.000000)",
        "(290.000000, 70.000000, 0.000000)",
        "(290.000000, 70.000000, 0.000000)",
        "(290.000000, 70.000000, 0.000000)",
        "(290.000000, 70.000000, 0.000000)",
        "(290.000000, 70.000000, 0.000000)",
        "(290.000000, 70.000000, 0.000000)",
        "(290.000000, 70.000000, 0.000000)",
        "(290.000000, 70.000000, 0.000000)",
        "(290.000000, 70.000000, 0.000000)",
        "(290.000000, 70.000000, 0.000000)",
        "(290.000000, 70.000000, 0.000000)",
        "(290.000000, 70.000000, 0.000000)",
        "(290.000000, 70.000000, 0.000000)",
        "(290.000000, 70.000000, 0.000000)",
        "(290.000000, 70.000000, 0.000000)",
        "(290.000000, 70.000000, 0.000000)",
        "(290.000000, 70.000000, 0.000000)",
        "(290.000000, 70.000000, 0.000000)",
        "(290.000000, 70.000000, 0.000000)",
        "(290.000000, 70.000000, 0.000000)",
        "(290.000000, 70.000000, 0.000000)",
        "(290.000000, 70.000000, 0.000000)",
        "(290.000000, 70.000000, 0.000000)",
        "(290.000000, 70.000000, 0.000000)",
        "(290.000000, 70.000000, 0.000000)",
        "(290.000000, 70.000000, 0.000000)",
        "(290.000000, 70.000000, 0.000000)",
        "(290.000000, 70.000000, 0.000000)",
        "(290.000000, 70.000000, 0.000000)",
        "(290.000000, 70.000000, 0.000000)",
        "(290.000000, 70.000000, 0.000000)",
        "(290.000000, 70.000000, 0.000000)",
        "(290.000000, 70.000000, 0.000000)",
        "(290.000000, 70.000000, 0.000000)",
        "(290.000000, 70.000000, 0.000000)",
        "(290.000000, 70.000000, 0.000000)",
        "(290.000000, 70.000000, 0.000000)",
        "(290.000000, 70.000000, 0.000000)",
        "(290.000000, 70.000000, 0.000000)",
        "(290.000000, 70.000000, 0.000000)",
        "(290.000000, 70.000000, 0.000000)",
        "(290.000000, 70.000000, 0.000000)",
        "(290.000000, 70.000000, 0.000000)",
        "(290.000000, 70.000000, 0.000000)",
        "(290.000000, 70.000000, 0.000000)",
        "(290.000000, 70.000000, 0.000000)",
        "(290.000000, 70.000000, 0.000000)",
        "(290.000000, 70.000000, 0.000000)",
        "(290.000000, 70.000000, 0.000000)",
        "(290.000000, 70.000000, 0.000000)",
        "(290.000000, 70.000000, 0.000000)",
        "(290.000000, 70.000000, 0.000000)",
        "(290.000000, 70.000000, 0.000000)",
        "(290.000000, 70.000000, 0.000000)",
        "(290.000000, 70.000000, 0.000000)",
        "(290.000000, 70.000000, 0.000000)",
        "(290.000000, 70.000000, 0.000000)",
        "(290.000000, 70.000000, 0.000000)",
        "(290.000000, 70.000000, 0.000000)",
        "(290.000000, 70.000000, 0.000000)",
        "(290.000000, 70.000000, 0.000000)",
        "(290.000000, 70.000000, 0.000000)",
        "(290.000000, 70.000000, 0.000000)",
        "(290.000000, 70.000000, 0.000000)",
        "(290.000000, 70.000000, 0.000000)",
        "(290.000000, 70.000000, 0.000000)",
        "(290.000000, 70.000000, 0.000000)",
        "(290.000000, 70.000000, 0.000000)",
        "(290.000000, 70.000000, 0.000000)",
        "(290.000000, 70.000000, 0.000000)",
        "(290.000000, 70.000000, 0.000000)",
        "(290.000000, 70.000000, 0.000000)",
        "(290.000000, 70.000000, 0.000000)",
        "(290.000000, 70.000000, 0.000000)",
        "(290.000000, 70.000000, 0.000000)",
        "(290.000000, 70.000000, 0.000000)",
        "(290.000000, 70.000000, 0.000000)",
        "(290.000000, 70.000000, 0.000000)",
        "(290.000000, 70.000000, 0.000000)",
        "(290.000000, 70.000000, 0.000000)",
        "(290.000000, 70.000000, 0.000000)",
        "(290.000000, 70.000000, 0.000000)",
        "(290.000000, 70.000000, 0.000000)",
        "(290.000000, 70.000000, 0.000000)",
        "(290.000000, 70.000000, 0.000000)",
        "(290.000000, 70.000000, 0.000000)",
        "(290.000000, 70.000000, 0.000000)",
        "(290.000000, 70.000000, 0.000000)",
        "(290.000000, 70.000000, 0.000000)",
        "(290.000000, 70.000000, 0.000000)",
        "(290.000000, 70.000000, 0.000000)",
        "(290.000000, 70.000000, 0.000000)",
        "(290.000000, 70.000000, 0.000000)",
        "(290.000000, 70.000000, 0.000000)",
        "(290.000000, 70.000000, 0.000000)",
        "(290.000000, 70.000000, 0.000000)",
        "(290.000000, 70.000000, 0.000000)",
        "(290.000000, 70.000000, 0.000000)",
        "(290.000000, 70.000000, 0.000000)",
        "(290.000000, 70.000000, 0.000000)",
        "(290.000000, 70.000000, 0.000000)",
        "(290.000000, 70.000000, 0.000000)",
        "(290.000000, 70.000000, 0.000000)",
        "(290.000000, 70.000000, 0.000000)",
        "(290.000000, 70.000000, 0.000000)",
        "(290.000000, 70.000000, 0.000000)",
        "(290.000000, 70.000000, 0.000000)",
        "(290.000000, 70.000000, 0.000000)",
        "(290.000000, 70.000000, 0.000000)",
        "(290.000000, 70.000000, 0.000000)",
        "(290.000000, 70.000000, 0.000000)",
        "(290.000000, 70.000000, 0.000000)",
        "(290.000000, 70.000000, 0.000000)",
        "(290.000000, 70.000000, 0.000000)",
        "(290.000000, 70.000000, 0.000000)",
        "(290.000000, 70.000000, 0.000000)",
        "(290.000000, 70.000000, 0.000000)",
        "(290.000000, 70.000000, 0.000000)",
        "(290.000000, 70.000000, 0.000000)",
        "(290.000000, 70.000000, 0.000000)",
        "(290.000000, 70.000000, 0.000000)",
        "(290.000000, 70.000000, 0.000000)",
        "(290.000000, 70.000000, 0.000000)",
        "(290.000000, 70.000000, 0.000000)",
        "(290.000000, 70.000000, 0.000000)",
        "(290.000000, 70.000000, 0.000000)",
        "(290.000000, 70.000000, 0.000000)",
        "(290.000000, 70.000000, 0.000000)",
        "(290.000000, 70.000000, 0.000000)",
        "(290.000000, 70.000000, 0.000000)",
        "(290.000000, 70.000000, 0.000000)",
        "(290.000000, 70.000000, 0.000000)",
        "(290.000000, 70.000000, 0.000000)",
        "(290.000000, 70.000000, 0.000000)",
        "(290.000000, 70.000000, 0.000000)",
        "(290.000000, 70.000000, 0.000000)",
        "(290.000000, 70.000000, 0.000000)",
        "(290.000000, 70.000000, 0.000000)",
        "(290.000000, 70.000000, 0.000000)",
        "(290.000000, 70.000000, 0.000000)",
        "(290.000000, 70.000000, 0.000000)",
        "(290.000000, 70.000000, 0.000000)",
        "(290.000000, 70.000000, 0.000000)",
        "(290.000000, 70.000000, 0.000000)",
        "(290.000000, 70.000000, 0.000000)",
        "(290.000000, 70.000000, 0.000000)",
        "(290.000000, 70.000000, 0.000000)",
        "(290.000000, 70.000000, 0.000000)",
        "(290.000000, 70.000000, 0.000000)",
        "(290.000000, 70.000000, 0.000000)",
        "(290.000000, 70.000000, 0.000000)",
        "(290.000000, 70.000000, 0.000000)",
        "(290.000000, 70.000000, 0.000000)",
        "(290.000000, 70.000000, 0.000000)",
        "(290.000000, 70.000000, 0.000000)",
        "(290.000000, 70.000000, 0.000000)",
        "(290.000000, 70.000000, 0.000000)",
        "(290.000000, 70.000000, 0.000000)",
        "(290.000000, 70.000000, 0.000000)",
        "(290.000000, 70.000000, 0.000000)",
        "(290.000000, 70.000000, 0.000000)",
        "(290.000000, 70.000000, 0.000000)",
        "(290.000000, 70.000000, 0.000000)",
        "(290.000000, 70.000000, 0.000000)",
        "(290.000000, 70.000000, 0.000000)",
        "(290.000000, 70.000000, 0.000000)",
        "(290.000000, 70.000000, 0.000000)",
        "(290.000000, 70.000000, 0.000000)",
        "(290.000000, 70.000000, 0.000000)",
        "(290.000000, 70.000000, 0.000000)",
        "(290.000000, 70.000000, 0.000000)",
        "(290.000000, 70.000000, 0.000000)",
        "(290.000000, 70.000000, 0.000000)",
        "(290.000000, 70.000000, 0.000000)",
        "(290.000000, 70.000000, 0.000000)",
        "(290.000000, 70.000000, 0.000000)",
        "(290.000000, 70.000000, 0.000000)",
        "(290.000000, 70.000000, 0.000000)",
        "(290.000000, 70.000000, 0.000000)",
        "(290.000000, 70.000000, 0.000000)",
        "(290.000000, 70.000000, 0.000000)",
        "(290.000000, 70.000000, 0.000000)",
        "(290.000000, 70.000000, 0.000000)",
        "(290.000000, 70.000000, 0.000000)",
        "(290.000000, 70.000000, 0.000000)",
        "(290.000000, 70.000000, 0.000000)",
        "(290.000000, 70.000000, 0.000000)",
        "(290.000000, 70.000000, 0.000000)",
        "(290.000000, 70.000000, 0.000000)",
        "(290.000000, 70.000000, 0.000000)",
        "(290.000000, 70.000000, 0.000000)",
        "(290.000000, 70.000000, 0.000000)",
        "(290.000000, 70.000000, 0.000000)",
        "(290.000000, 70.000000, 0.000000)",
        "(290.000000, 70.000000, 0.000000)",
        "(290.000000, 70.000000, 0.000000)",
        "(290.000000, 70.000000, 0.000000)",
        "(290.000000, 70.000000, 0.000000)",
        "(290.000000, 70.000000, 0.000000)",
        "(290.000000, 70.000000, 0.000000)",
        "(290.000000, 70.000000, 0.000000)",
        "(290.000000, 70.000000, 0.000000)",
        "(290.000000, 70.000000, 0.000000)",
        "(290.000000, 70.000000, 0.000000)",
        "(290.000000, 70.000000, 0.000000)",
        "(290.000000, 70.000000, 0.000000)",
        "(290.000000, 70.000000, 0.000000)",
        "(290.000000, 70.000000, 0.000000)",
        "(290.000000, 70.000000, 0.000000)",
        "(290.000000, 70.000000, 0.000000)",
        "(290.000000, 70.000000, 0.000000)",
        "(290.000000, 70.000000, 0.000000)",
        "(290.000000, 70.000000, 0.000000)",
        "(290.000000, 70.000000, 0.000000)",
        "(290.000000, 70.000000, 0.000000)",
        "(290.000000, 70.000000, 0.000000)",
        "(290.000000, 70.000000, 0.000000)",
        "(290.000000, 70.000000, 0.000000)",
        "(290.000000, 70.000000, 0.000000)",
        "(290.000000, 70.000000, 0.000000)",
        "(290.000000, 70.000000, 0.000000)",
        "(290.000000, 70.000000, 0.000000)",
        "(290.000000, 70.000000, 0.000000)",
        "(290.000000, 70.000000, 0.000000)",
        "(290.000000, 70.000000, 0.000000)",
        "(290.000000, 70.000000, 0.000000)",
        "(290.000000, 70.000000, 0.000000)",
        "(290.000000, 70.000000, 0.000000)",
        "(290.000000, 70.000000, 0.000000)",
        "(290.000000, 70.000000, 0.000000)",
        "(290.000000, 70.000000, 0.000000)",
        "(290.000000, 70.000000, 0.000000)",
        "(290.000000, 70.000000, 0.000000)",
        "(290.000000, 70.000000, 0.000000)",
        "(290.000000, 70.000000, 0.000000)",
        "(290.000000, 70.000000, 0.000000)",
        "(290.000000, 70.000000, 0.000000)",
        "(290.000000, 70.000000, 0.000000)",
        "(290.000000, 70.000000, 0.000000)",
        "(290.000000, 70.000000, 0.000000)",
        "(290.000000, 70.000000, 0.000000)",
        "(290.000000, 70.000000, 0.000000)",
        "(290.000000, 70.000000, 0.000000)",
        "(290.000000, 70.000000, 0.000000)",
        "(290.000000, 70.000000, 0.000000)",
        "(290.000000, 70.000000, 0.000000)",
        "(290.000000, 70.000000, 0.000000)",
        "(290.000000, 70.000000, 0.000000)",
        "(290.000000, 70.000000, 0.000000)",
        "(290.000000, 70.000000, 0.000000)",
        "(290.000000, 70.000000, 0.000000)",
        "(290.000000, 70.000000, 0.000000)",
        "(290.000000, 70.000000, 0.000000)",
        "(290.000000, 70.000000, 0.000000)",
        "(290.000000, 70.000000, 0.000000)",
        "(290.000000, 70.000000, 0.000000)",
        "(290.000000, 70.000000, 0.000000)",
        "(290.000000, 70.000000, 0.000000)",
        "(290.000000, 70.000000, 0.000000)",
        "(290.000000, 70.000000, 0.000000)",
        "(290.000000, 70.000000, 0.000000)",
        "(290.000000, 70.000000, 0.000000)",
        "(290.000000, 70.000000, 0.000000)",
        "(290.000000, 70.000000, 0.000000)",
        "(290.000000, 70.000000, 0.000000)",
        "(290.000000, 70.000000, 0.000000)",
        "(290.000000, 70.000000, 0.000000)",
        "(290.000000, 70.000000, 0.000000)",
        "(290.000000, 70.000000, 0.000000)",
        "(290.000000, 70.000000, 0.000000)",
        "(290.000000, 70.000000, 0.000000)",
        "(290.000000, 70.000000, 0.000000)",
        "(290.000000, 70.000000, 0.000000)",
        "(290.000000, 70.000000, 0.000000)",
        "(290.000000, 70.000000, 0.000000)",
        "(290.000000, 70.000000, 0.000000)",
        "(290.000000, 70.000000, 0.000000)",
        "(290.000000, 70.000000, 0.000000)",
        "(290.000000, 70.000000, 0.000000)",
        "(290.000000, 70.000000, 0.000000)",
        "(290.000000, 70.000000, 0.000000)",
        "(290.000000, 70.000000, 0.000000)",
        "(290.000000, 70.000000, 0.000000)",
        "(290.000000, 70.000000, 0.000000)",
        "(290.000000, 70.000000, 0.000000)",
        "(290.000000, 70.000000, 0.000000)",
        "(290.000000, 70.000000, 0.000000)",
        "(290.000000, 70.000000, 0.000000)",
        "(290.000000, 70.000000, 0.000000)",
        "(290.000000, 70.000000, 0.000000)",
        "(290.000000, 70.000000, 0.000000)",
        "(290.000000, 70.000000, 0.000000)",
        "(290.000000, 70.000000, 0.000000)",
        "(290.000000, 70.000000, 0.000000)",
        "(290.000000, 70.000000, 0.000000)",
        "(290.000000, 70.000000, 0.000000)",
        "(290.000000, 70.000000, 0.000000)",
        "(290.000000, 70.000000, 0.000000)",
        "(290.000000, 70.000000, 0.000000)",
        "(290.000000, 70.000000, 0.000000)",
        "(290.000000, 70.000000, 0.000000)",
        "(290.000000, 70.000000, 0.000000)",
        "(290.000000, 70.000000, 0.000000)",
        "(290.000000, 70.000000, 0.000000)",
        "(290.000000, 70.000000, 0.000000)",
        "(290.000000, 70.000000, 0.000000)",
        "(290.000000, 70.000000, 0.000000)",
        "(290.000000, 70.000000, 0.000000)",
        "(290.000000, 70.000000, 0.000000)",
        "(290.000000, 70.000000, 0.000000)",
        "(290.000000, 70.000000, 0.000000)",
        "(290.000000, 70.000000, 0.000000)",
        "(290.000000, 70.000000, 0.000000)",
        "(290.000000, 70.000000, 0.000000)",
        "(290.000000, 70.000000, 0.000000)",
        "(290.000000, 70.000000, 0.000000)",
        "(290.000000, 70.000000, 0.000000)",
        "(290.000000, 70.000000, 0.000000)",
        "(290.000000, 70.000000, 0.000000)",
        "(290.000000, 70.000000, 0.000000)",
        "(290.000000, 70.000000, 0.000000)",
        "(290.000000, 70.000000, 0.000000)",
        "(290.000000, 70.000000, 0.000000)",
        "(290.000000, 70.000000, 0.000000)",
        "(290.000000, 70.000000, 0.000000)",
        "(290.000000, 70.000000, 0.000000)",
        "(290.000000, 70.000000, 0.000000)",
        "(290.000000, 70.000000, 0.000000)",
        "(290.000000, 70.000000, 0.000000)",
        "(290.000000, 70.000000, 0.000000)",
        "(290.000000, 70.000000, 0.000000)",
        "(290.000000, 70.000000, 0.000000)",
        "(290.000000, 70.000000, 0.000000)",
        "(290.000000, 70.000000, 0.000000)",
        "(290.000000, 70.000000, 0.000000)",
        "(290.000000, 70.000000, 0.000000)",
        "(290.000000, 70.000000, 0.000000)",
        "(290.000000, 70.000000, 0.000000)",
        "(290.000000, 70.000000, 0.000000)",
        "(290.000000, 70.000000, 0.000000)",
        "(290.000000, 70.000000, 0.000000)",
        "(290.000000, 70.000000, 0.000000)",
        "(290.000000, 70.000000, 0.000000)",
        "(290.000000, 70.000000, 0.000000)",
        "(290.000000, 70.000000, 0.000000)",
        "(290.000000, 70.000000, 0.000000)",
        "(290.000000, 70.000000, 0.000000)",
        "(290.000000, 70.000000, 0.000000)",
        "(290.000000, 70.000000, 0.000000)",
        "(290.000000, 70.000000, 0.000000)",
        "(290.000000, 70.000000, 0.000000)",
        "(290.000000, 70.000000, 0.000000)",
        "(290.000000, 70.000000, 0.000000)",
        "(290.000000, 70.000000, 0.000000)",
        "(290.000000, 70.000000, 0.000000)",
        "(290.000000, 70.000000, 0.000000)",
        "(290.000000, 70.000000, 0.000000)",
        "(290.000000, 70.000000, 0.000000)",
        "(290.000000, 70.000000, 0.000000)",
        "(290.000000, 70.000000, 0.000000)",
        "(290.000000, 70.000000, 0.000000)",
        "(290.000000, 70.000000, 0.000000)",
        "(290.000000, 70.000000, 0.000000)",
        "(290.000000, 70.000000, 0.000000)",
        "(290.000000, 70.000000, 0.000000)",
        "(290.000000, 70.000000, 0.000000)",
        "(290.000000, 70.000000, 0.000000)",
        "(290.000000, 70.000000, 0.000000)",
        "(290.000000, 70.000000, 0.000000)",
        "(290.000000, 70.000000, 0.000000)",
        "(290.000000, 70.000000, 0.000000)",
        "(290.000000, 70.000000, 0.000000)",
        "(290.000000, 70.000000, 0.000000)",
        "(290.000000, 70.000000, 0.000000)",
        "(290.000000, 70.000000, 0.000000)",
        "(290.000000, 70.000000, 0.000000)",
        "(290.000000, 70.000000, 0.000000)",
        "(290.000000, 70.000000, 0.000000)",
        "(290.000000, 70.000000, 0.000000)",
        "(290.000000, 70.000000, 0.000000)",
        "(290.000000, 70.000000, 0.000000)",
        "(290.000000, 70.000000, 0.000000)",
        "(290.000000, 70.000000, 0.000000)",
        "(290.000000, 70.000000, 0.000000)",
        "(290.000000, 70.000000, 0.000000)",
        "(290.000000, 70.000000, 0.000000)",
        "(290.000000, 70.000000, 0.000000)",
        "(290.000000, 70.000000, 0.000000)",
        "(290.000000, 70.000000, 0.000000)",
        "(290.000000, 70.000000, 0.000000)",
        "(290.000000, 70.000000, 0.000000)",
        "(290.000000, 70.000000, 0.000000)",
        "(290.000000, 70.000000, 0.000000)",
        "(290.000000, 70.000000, 0.000000)",
        "(290.000000, 70.000000, 0.000000)",
        "(290.000000, 70.000000, 0.000000)",
        "(290.000000, 70.000000, 0.000000)",
        "(290.000000, 70.000000, 0.000000)",
        "(290.000000, 70.000000, 0.000000)",
        "(290.000000, 70.000000, 0.000000)",
        "(290.000000, 70.000000, 0.000000)",
        "(290.000000, 70.000000, 0.000000)",
        "(290.000000, 70.000000, 0.000000)",
        "(290.000000, 70.000000, 0.000000)",
        "(290.000000, 70.000000, 0.000000)",
        "(290.000000, 70.000000, 0.000000)",
        "(290.000000, 70.000000, 0.000000)",
        "(290.000000, 70.000000, 0.000000)",
        "(290.000000, 70.000000, 0.000000)",
        "(290.000000, 70.000000, 0.000000)",
        "(290.000000, 70.000000, 0.000000)",
        "(290.000000, 70.000000, 0.000000)",
        "(290.000000, 70.000000, 0.000000)",
        "(290.000000, 70.000000, 0.000000)",
        "(290.000000, 70.000000, 0.000000)",
        "(290.000000, 70.000000, 0.000000)",
        "(290.000000, 70.000000, 0.000000)",
        "(290.000000, 70.000000, 0.000000)",
        "(290.000000, 70.000000, 0.000000)",
        "(290.000000, 70.000000, 0.000000)",
        "(290.000000, 70.000000, 0.000000)",
        "(290.000000, 70.000000, 0.000000)",
        "(290.000000, 70.000000, 0.000000)",
        "(290.000000, 70.000000, 0.000000)",
        "(290.000000, 70.000000, 0.000000)",
        "(290.000000, 70.000000, 0.000000)",
        "(290.000000, 70.000000, 0.000000)",
        "(290.000000, 70.000000, 0.000000)",
        "(290.000000, 70.000000, 0.000000)",
        "(290.000000, 70.000000, 0.000000)",
        "(290.000000, 70.000000, 0.000000)",
        "(290.000000, 70.000000, 0.000000)",
        "(290.000000, 70.000000, 0.000000)",
        "(290.000000, 70.000000, 0.000000)",
        "(290.000000, 70.000000, 0.000000)",
        "(290.000000, 70.000000, 0.000000)",
        "(290.000000, 70.000000, 0.000000)",
        "(290.000000, 70.000000, 0.000000)",
        "(290.000000, 70.000000, 0.000000)",
        "(290.000000, 70.000000, 0.000000)",
        "(290.000000, 70.000000, 0.000000)",
        "(290.000000, 70.000000, 0.000000)",
        "(290.000000, 70.000000, 0.000000)",
        "(290.000000, 70.000000, 0.000000)",
        "(290.000000, 70.000000, 0.000000)",
        "(290.000000, 70.000000, 0.000000)",
        "(290.000000, 70.000000, 0.000000)",
        "(290.000000, 70.000000, 0.000000)",
        "(290.000000, 70.000000, 0.000000)",
        "(290.000000, 70.000000, 0.000000)",
        "(290.000000, 70.000000, 0.000000)",
        "(290.000000, 70.000000, 0.000000)",
        "(290.000000, 70.000000, 0.000000)",
        "(290.000000, 70.000000, 0.000000)",
        "(290.000000, 70.000000, 0.000000)",
        "(290.000000, 70.000000, 0.000000)",
        "(290.000000, 70.000000, 0.000000)",
        "(290.000000, 70.000000, 0.000000)",
        "(290.000000, 70.000000, 0.000000)",
        "(290.000000, 70.000000, 0.000000)",
        "(290.000000, 70.000000, 0.000000)",
        "(290.000000, 70.000000, 0.000000)",
        "(290.000000, 70.000000, 0.000000)",
        "(290.000000, 70.000000, 0.000000)",
        "(290.000000, 70.000000, 0.000000)",
        "(290.000000, 70.000000, 0.000000)",
        "(290.000000, 70.000000, 0.000000)",
        "(290.000000, 70.000000, 0.000000)",
        "(290.000000, 70.000000, 0.000000)",
        "(290.000000, 70.000000, 0.000000)",
        "(290.000000, 70.000000, 0.000000)",
        "(290.000000, 70.000000, 0.000000)",
        "(290.000000, 70.000000, 0.000000)",
        "(290.000000, 70.000000, 0.000000)",
        "(290.000000, 70.000000, 0.000000)",
        "(290.000000, 70.000000, 0.000000)",
        "(290.000000, 70.000000, 0.000000)",
        "(290.000000, 70.000000, 0.000000)",
        "(290.000000, 70.000000, 0.000000)",
        "(290.000000, 70.000000, 0.000000)",
        "(290.000000, 70.000000, 0.000000)",
        "(290.000000, 70.000000, 0.000000)",
        "(290.000000, 70.000000, 0.000000)",
        "(290.000000, 70.000000, 0.000000)",
        "(290.000000, 70.000000, 0.000000)",
        "(290.000000, 70.000000, 0.000000)",
        "(290.000000, 70.000000, 0.000000)",
        "(290.000000, 70.000000, 0.000000)",
        "(290.000000, 70.000000, 0.000000)",
        "(290.000000, 70.000000, 0.000000)",
        "(290.000000, 70.000000, 0.000000)",
        "(290.000000, 70.000000, 0.000000)",
        "(290.000000, 70.000000, 0.000000)",
        "(290.000000, 70.000000, 0.000000)",
        "(290.000000, 70.000000, 0.000000)",
        "(290.000000, 70.000000, 0.000000)",
        "(290.000000, 70.000000, 0.000000)",
        "(290.000000, 70.000000, 0.000000)",
        "(290.000000, 70.000000, 0.000000)",
        "(290.000000, 70.000000, 0.000000)",
        "(290.000000, 70.000000, 0.000000)",
        "(290.000000, 70.000000, 0.000000)",
        "(290.000000, 70.000000, 0.000000)",
        "(290.000000, 70.000000, 0.000000)",
        "(290.000000, 70.000000, 0.000000)",
        "(290.000000, 70.000000, 0.000000)",
        "(290.000000, 70.000000, 0.000000)",
        "(290.000000, 70.000000, 0.000000)",
        "(290.000000, 70.000000, 0.000000)",
        "(290.000000, 70.000000, 0.000000)",
        "(290.000000, 70.000000, 0.000000)",
        "(290.000000, 70.000000, 0.000000)",
        "(290.000000, 70.000000, 0.000000)",
        "(290.000000, 70.000000, 0.000000)",
        "(290.000000, 70.000000, 0.000000)",
        "(290.000000, 70.000000, 0.000000)",
        "(290.000000, 70.000000, 0.000000)",
        "(290.000000, 70.000000, 0.000000)",
        "(290.000000, 70.000000, 0.000000)",
        "(290.000000, 70.000000, 0.000000)",
        "(290.000000, 70.000000, 0.000000)",
        "(290.000000, 70.000000, 0.000000)",
        "(290.000000, 70.000000, 0.000000)",
        "(290.000000, 70.000000, 0.000000)",
        "(290.000000, 70.000000, 0.000000)",
        "(290.000000, 70.000000, 0.000000)",
        "(290.000000, 70.000000, 0.000000)",
        "(290.000000, 70.000000, 0.000000)",
        "(290.000000, 70.000000, 0.000000)",
        "(290.000000, 70.000000, 0.000000)",
        "(290.000000, 70.000000, 0.000000)",
        "(290.000000, 70.000000, 0.000000)",
        "(290.000000, 70.000000, 0.000000)",
        "(290.000000, 70.000000, 0.000000)",
        "(290.000000, 70.000000, 0.000000)",
        "(290.000000, 70.000000, 0.000000)",
        "(290.000000, 70.000000, 0.000000)",
        "(290.000000, 70.000000, 0.000000)",
        "(290.000000, 70.000000, 0.000000)",
        "(290.000000, 70.000000, 0.000000)",
        "(290.000000, 70.000000, 0.000000)",
        "(290.000000, 70.000000, 0.000000)",
        "(290.000000, 70.000000, 0.000000)",
        "(290.000000, 70.000000, 0.000000)",
        "(290.000000, 70.000000, 0.000000)",
        "(290.000000, 70.000000, 0.000000)",
        "(290.000000, 70.000000, 0.000000)",
        "(290.000000, 70.000000, 0.000000)",
        "(290.000000, 70.000000, 0.000000)",
        "(290.000000, 70.000000, 0.000000)",
        "(290.000000, 70.000000, 0.000000)",
        "(290.000000, 70.000000, 0.000000)",
        "(290.000000, 70.000000, 0.000000)",
        "(290.000000, 70.000000, 0.000000)",
        "(290.000000, 70.000000, 0.000000)",
        "(290.000000, 70.000000, 0.000000)",
        "(290.000000, 70.000000, 0.000000)",
        "(290.000000, 70.000000, 0.000000)",
        "(290.000000, 70.000000, 0.000000)",
        "(290.000000, 70.000000, 0.000000)",
        "(290.000000, 70.000000, 0.000000)",
        "(290.000000, 70.000000, 0.000000)",
        "(290.000000, 70.000000, 0.000000)",
        "(290.000000, 70.000000, 0.000000)",
        "(290.000000, 70.000000, 0.000000)",
        "(290.000000, 70.000000, 0.000000)",
        "(290.000000, 70.000000, 0.000000)",
        "(290.000000, 70.000000, 0.000000)",
        "(290.000000, 70.000000, 0.000000)",
        "(290.000000, 70.000000, 0.000000)",
        "(290.000000, 70.000000, 0.000000)",
        "(290.000000, 70.000000, 0.000000)",
        "(290.000000, 70.000000, 0.000000)",
        "(290.000000, 70.000000, 0.000000)",
        "(290.000000, 70.000000, 0.000000)",
        "(290.000000, 70.000000, 0.000000)",
        "(290.000000, 70.000000, 0.000000)",
        "(290.000000, 70.000000, 0.000000)",
        "(290.000000, 70.000000, 0.000000)",
        "(290.000000, 70.000000, 0.000000)",
        "(290.000000, 70.000000, 0.000000)",
        "(290.000000, 70.000000, 0.000000)",
        "(290.000000, 70.000000, 0.000000)",
        "(290.000000, 70.000000, 0.000000)",
        "(290.000000, 70.000000, 0.000000)",
        "(290.000000, 70.000000, 0.000000)",
        "(290.000000, 70.000000, 0.000000)",
        "(290.000000, 70.000000, 0.000000)",
        "(290.000000, 70.000000, 0.000000)",
        "(290.000000, 70.000000, 0.000000)",
        "(290.000000, 70.000000, 0.000000)",
        "(290.000000, 70.000000, 0.000000)",
        "(290.000000, 70.000000, 0.000000)",
        "(290.000000, 70.000000, 0.000000)",
        "(290.000000, 70.000000, 0.000000)",
        "(290.000000, 70.000000, 0.000000)",
        "(290.000000, 70.000000, 0.000000)",
        "(290.000000, 70.000000, 0.000000)",
        "(290.000000, 70.000000, 0.000000)",
        "(290.000000, 70.000000, 0.000000)",
        "(290.000000, 70.000000, 0.000000)",
        "(290.000000, 70.000000, 0.000000)",
        "(290.000000, 70.000000, 0.000000)",
        "(290.000000, 70.000000, 0.000000)",
        "(290.000000, 70.000000, 0.000000)",
        "(290.000000, 70.000000, 0.000000)",
        "(290.000000, 70.000000, 0.000000)",
        "(290.000000, 70.000000, 0.000000)",
        "(290.000000, 70.000000, 0.000000)",
        "(290.000000, 70.000000, 0.000000)",
        "(290.000000, 70.000000, 0.000000)",
        "(290.000000, 70.000000, 0.000000)",
        "(290.000000, 70.000000, 0.000000)",
        "(290.000000, 70.000000, 0.000000)",
        "(290.000000, 70.000000, 0.000000)",
        "(290.000000, 70.000000, 0.000000)",
        "(290.000000, 70.000000, 0.000000)",
        "(290.000000, 70.000000, 0.000000)",
        "(290.000000, 70.000000, 0.000000)",
        "(290.000000, 70.000000, 0.000000)",
        "(290.000000, 70.000000, 0.000000)",
        "(290.000000, 70.000000, 0.000000)",
        "(290.000000, 70.000000, 0.000000)",
        "(290.000000, 70.000000, 0.000000)",
        "(290.000000, 70.000000, 0.000000)",
        "(290.000000, 70.000000, 0.000000)",
        "(290.000000, 70.000000, 0.000000)",
        "(290.000000, 70.000000, 0.000000)",
        "(290.000000, 70.000000, 0.000000)",
        "(290.000000, 70.000000, 0.000000)",
        "(290.000000, 70.000000, 0.000000)",
        "(290.000000, 70.000000, 0.000000)",
        "(290.000000, 70.000000, 0.000000)",
        "(290.000000, 70.000000, 0.000000)",
        "(290.000000, 70.000000, 0.000000)",
        "(290.000000, 70.000000, 0.000000)",
        "(290.000000, 70.000000, 0.000000)",
        "(290.000000, 70.000000, 0.000000)",
        "(290.000000, 70.000000, 0.000000)",
        "(290.000000, 70.000000, 0.000000)",
        "(290.000000, 70.000000, 0.000000)",
        "(290.000000, 70.000000, 0.000000)",
        "(290.000000, 70.000000, 0.000000)",
        "(290.000000, 70.000000, 0.000000)",
        "(290.000000, 70.000000, 0.000000)",
        "(290.000000, 70.000000, 0.000000)",
        "(290.000000, 70.000000, 0.000000)",
        "(290.000000, 70.000000, 0.000000)",
        "(290.000000, 70.000000, 0.000000)",
        "(290.000000, 70.000000, 0.000000)",
        "(290.000000, 70.000000, 0.000000)",
        "(290.000000, 70.000000, 0.000000)",
        "(290.000000, 70.000000, 0.000000)",
        "(290.000000, 70.000000, 0.000000)",
        "(290.000000, 70.000000, 0.000000)",
        "(290.000000, 70.000000, 0.000000)",
        "(290.000000, 70.000000, 0.000000)",
        "(290.000000, 70.000000, 0.000000)",
        "(290.000000, 70.000000, 0.000000)",
        "(290.000000, 70.000000, 0.000000)",
        "(290.000000, 70.000000, 0.000000)",
        "(290.000000, 70.000000, 0.000000)",
        "(290.000000, 70.000000, 0.000000)",
        "(290.000000, 70.000000, 0.000000)",
        "(290.000000, 70.000000, 0.000000)",
        "(290.000000, 70.000000, 0.000000)",
        "(290.000000, 70.000000, 0.000000)",
        "(290.000000, 70.000000, 0.000000)",
        "(290.000000, 70.000000, 0.000000)",
        "(290.000000, 70.000000, 0.000000)",
        "(290.000000, 70.000000, 0.000000)",
        "(290.000000, 70.000000, 0.000000)",
        "(290.000000, 70.000000, 0.000000)",
        "(290.000000, 70.000000, 0.000000)",
        "(290.000000, 70.000000, 0.000000)",
        "(290.000000, 70.000000, 0.000000)",
        "(290.000000, 70.000000, 0.000000)",
        "(290.000000, 70.000000, 0.000000)",
        "(290.000000, 70.000000, 0.000000)",
        "(290.000000, 70.000000, 0.000000)",
        "(290.000000, 70.000000, 0.000000)",
        "(290.000000, 70.000000, 0.000000)",
        "(290.000000, 70.000000, 0.000000)",
        "(290.000000, 70.000000, 0.000000)",
        "(290.000000, 70.000000, 0.000000)",
        "(290.000000, 70.000000, 0.000000)",
        "(290.000000, 70.000000, 0.000000)",
        "(290.000000, 70.000000, 0.000000)",
        "(290.000000, 70.000000, 0.000000)",
        "(290.000000, 70.000000, 0.000000)",
        "(290.000000, 70.000000, 0.000000)",
        "(290.000000, 70.000000, 0.000000)",
        "(290.000000, 70.000000, 0.000000)",
        "(290.000000, 70.000000, 0.000000)",
        "(290.000000, 70.000000, 0.000000)",
        "(290.000000, 70.000000, 0.000000)",
        "(290.000000, 70.000000, 0.000000)",
        "(290.000000, 70.000000, 0.000000)",
        "(290.000000, 70.000000, 0.000000)",
        "(290.000000, 70.000000, 0.000000)",
        "(290.000000, 70.000000, 0.000000)",
        "(290.000000, 70.000000, 0.000000)",
        "(290.000000, 70.000000, 0.000000)",
        "(290.000000, 70.000000, 0.000000)",
        "(290.000000, 70.000000, 0.000000)",
        "(290.000000, 70.000000, 0.000000)",
        "(290.000000, 70.000000, 0.000000)",
        "(290.000000, 70.000000, 0.000000)",
        "(290.000000, 70.000000, 0.000000)",
        "(290.000000, 70.000000, 0.000000)",
        "(290.000000, 70.000000, 0.000000)",
        "(290.000000, 70.000000, 0.000000)",
        "(290.000000, 70.000000, 0.000000)",
        "(290.000000, 70.000000, 0.000000)",
        "(290.000000, 70.000000, 0.000000)",
        "(290.000000, 70.000000, 0.000000)",
        "(290.000000, 70.000000, 0.000000)",
        "(290.000000, 70.000000, 0.000000)",
        "(290.000000, 70.000000, 0.000000)",
        "(290.000000, 70.000000, 0.000000)",
        "(290.000000, 70.000000, 0.000000)",
        "(290.000000, 70.000000, 0.000000)",
        "(290.000000, 70.000000, 0.000000)",
        "(290.000000, 70.000000, 0.000000)",
        "(290.000000, 70.000000, 0.000000)",
        "(290.000000, 70.000000, 0.000000)",
        "(290.000000, 70.000000, 0.000000)",
        "(290.000000, 70.000000, 0.000000)",
        "(290.000000, 70.000000, 0.000000)",
        "(290.000000, 70.000000, 0.000000)",
        "(290.000000, 70.000000, 0.000000)",
        "(290.000000, 70.000000, 0.000000)",
        "(290.000000, 70.000000, 0.000000)",
        "(290.000000, 70.000000, 0.000000)",
        "(290.000000, 70.000000, 0.000000)",
        "(290.000000, 70.000000, 0.000000)",
        "(290.000000, 70.000000, 0.000000)",
        "(290.000000, 70.000000, 0.000000)",
        "(290.000000, 70.000000, 0.000000)",
        "(290.000000, 70.000000, 0.000000)",
        "(290.000000, 70.000000, 0.000000)",
        "(290.000000, 70.000000, 0.000000)",
        "(290.000000, 70.000000, 0.000000)",
        "(290.000000, 70.000000, 0.000000)",
        "(290.000000, 70.000000, 0.000000)",
        "(290.000000, 70.000000, 0.000000)",
        "(290.000000, 70.000000, 0.000000)",
        "(290.000000, 70.000000, 0.000000)",
        "(290.000000, 70.000000, 0.000000)",
        "(290.000000, 70.000000, 0.000000)",
        "(290.000000, 70.000000, 0.000000)",
        "(290.000000, 70.000000, 0.000000)",
        "(290.000000, 70.000000, 0.000000)",
        "(290.000000, 70.000000, 0.000000)",
        "(290.000000, 70.000000, 0.000000)",
        "(290.000000, 70.000000, 0.000000)",
        "(290.000000, 70.000000, 0.000000)",
[truncated: 252,825 more chars]
