# Supplementary material for: Playing the mirror game in virtual reality with an autonomous character
Source: Sci Rep. 2022 Dec 9;12:21329. doi: 10.1038/s41598-022-25197-z (PMC9734752; doi:10.1038/s41598-022-25197-z)
Supplement: Supplementary file 2 — Supplementary Information 1. [file 41598_2022_25197_MOESM2_ESM.zip › Data/Couple16/condition2_trial1_player2.json]

{
    "isFemale": true,
    "eyesLevel": 1.685366153717041,
    "timestamps": [
        0.0,
        0.019989013671875,
        0.03997802734375,
        0.05999755859375,
        0.079986572265625,
        0.100006103515625,
        0.1199951171875,
        0.139984130859375,
        0.160003662109375,
        0.17999267578125,
        0.199981689453125,
        0.220001220703125,
        0.239990234375,
        0.259979248046875,
        0.279998779296875,
        0.29998779296875,
        0.32000732421875,
        0.339996337890625,
        0.3599853515625,
        0.3800048828125,
        0.399993896484375,
        0.41998291015625,
        0.44000244140625,
        0.459991455078125,
        0.47998046875,
        0.5,
        0.519989013671875,
        0.53997802734375,
        0.55999755859375,
        0.579986572265625,
        0.600006103515625,
        0.6199951171875,
        0.639984130859375,
        0.660003662109375,
        0.67999267578125,
        0.699981689453125,
        0.720001220703125,
        0.739990234375,
        0.759979248046875,
        0.779998779296875,
        0.79998779296875,
        0.82000732421875,
        0.839996337890625,
        0.8599853515625,
        0.8800048828125,
        0.899993896484375,
        0.91998291015625,
        0.94000244140625,
        0.959991455078125,
        0.97998046875,
        1.0,
        1.019989013671875,
        1.03997802734375,
        1.05999755859375,
        1.079986572265625,
        1.100006103515625,
        1.1199951171875,
        1.139984130859375,
        1.160003662109375,
        1.17999267578125,
        1.199981689453125,
        1.220001220703125,
        1.239990234375,
        1.259979248046875,
        1.279998779296875,
        1.29998779296875,
        1.32000732421875,
        1.339996337890625,
        1.3599853515625,
        1.3800048828125,
        1.399993896484375,
        1.41998291015625,
        1.44000244140625,
        1.459991455078125,
        1.47998046875,
        1.5,
        1.519989013671875,
        1.53997802734375,
        1.55999755859375,
        1.579986572265625,
        1.600006103515625,
        1.6199951171875,
        1.639984130859375,
        1.660003662109375,
        1.67999267578125,
        1.699981689453125,
        1.720001220703125,
        1.739990234375,
        1.759979248046875,
        1.779998779296875,
        1.79998779296875,
        1.82000732421875,
        1.839996337890625,
        1.8599853515625,
        1.8800048828125,
        1.899993896484375,
        1.91998291015625,
        1.94000244140625,
        1.959991455078125,
        1.97998046875,
        2.0,
        2.019989013671875,
        2.03997802734375,
        2.05999755859375,
        2.079986572265625,
        2.100006103515625,
        2.1199951171875,
        2.139984130859375,
        2.160003662109375,
        2.17999267578125,
        2.199981689453125,
        2.220001220703125,
        2.239990234375,
        2.259979248046875,
        2.279998779296875,
        2.29998779296875,
        2.32000732421875,
        2.339996337890625,
        2.3599853515625,
        2.3800048828125,
        2.399993896484375,
        2.41998291015625,
        2.44000244140625,
        2.459991455078125,
        2.47998046875,
        2.5,
        2.519989013671875,
        2.53997802734375,
        2.55999755859375,
        2.579986572265625,
        2.600006103515625,
        2.6199951171875,
        2.639984130859375,
        2.660003662109375,
        2.67999267578125,
        2.699981689453125,
        2.720001220703125,
        2.739990234375,
        2.759979248046875,
        2.779998779296875,
        2.79998779296875,
        2.82000732421875,
        2.839996337890625,
        2.8599853515625,
        2.8800048828125,
        2.899993896484375,
        2.91998291015625,
        2.94000244140625,
        2.959991455078125,
        2.97998046875,
        3.0,
        3.019989013671875,
        3.03997802734375,
        3.05999755859375,
        3.079986572265625,
        3.100006103515625,
        3.1199951171875,
        3.139984130859375,
        3.160003662109375,
        3.17999267578125,
        3.199981689453125,
        3.220001220703125,
        3.239990234375,
        3.259979248046875,
        3.279998779296875,
        3.29998779296875,
        3.32000732421875,
        3.339996337890625,
        3.3599853515625,
        3.3800048828125,
        3.399993896484375,
        3.41998291015625,
        3.44000244140625,
        3.459991455078125,
        3.47998046875,
        3.5,
        3.519989013671875,
        3.53997802734375,
        3.55999755859375,
        3.579986572265625,
        3.600006103515625,
        3.6199951171875,
        3.639984130859375,
        3.660003662109375,
        3.67999267578125,
        3.699981689453125,
        3.720001220703125,
        3.739990234375,
        3.759979248046875,
        3.779998779296875,
        3.79998779296875,
        3.82000732421875,
        3.839996337890625,
        3.8599853515625,
        3.8800048828125,
        3.899993896484375,
        3.91998291015625,
        3.94000244140625,
        3.959991455078125,
        3.97998046875,
        4.0,
        4.019989013671875,
        4.03997802734375,
        4.05999755859375,
        4.079986572265625,
        4.100006103515625,
        4.1199951171875,
        4.139984130859375,
        4.160003662109375,
        4.17999267578125,
        4.199981689453125,
        4.220001220703125,
        4.239990234375,
        4.259979248046875,
        4.279998779296875,
        4.29998779296875,
        4.32000732421875,
        4.339996337890625,
        4.3599853515625,
        4.3800048828125,
        4.399993896484375,
        4.41998291015625,
        4.44000244140625,
        4.459991455078125,
        4.47998046875,
        4.5,
        4.519989013671875,
        4.53997802734375,
        4.55999755859375,
        4.579986572265625,
        4.600006103515625,
        4.6199951171875,
        4.639984130859375,
        4.660003662109375,
        4.67999267578125,
        4.699981689453125,
        4.720001220703125,
        4.739990234375,
        4.759979248046875,
        4.779998779296875,
        4.79998779296875,
        4.82000732421875,
        4.839996337890625,
        4.8599853515625,
        4.8800048828125,
        4.899993896484375,
        4.91998291015625,
        4.94000244140625,
        4.959991455078125,
        4.97998046875,
        5.0,
        5.019989013671875,
        5.03997802734375,
        5.05999755859375,
        5.079986572265625,
        5.100006103515625,
        5.1199951171875,
        5.139984130859375,
        5.160003662109375,
        5.17999267578125,
        5.199981689453125,
        5.220001220703125,
        5.239990234375,
        5.259979248046875,
        5.279998779296875,
        5.29998779296875,
        5.32000732421875,
        5.339996337890625,
        5.3599853515625,
        5.3800048828125,
        5.399993896484375,
        5.41998291015625,
        5.44000244140625,
        5.459991455078125,
        5.47998046875,
        5.5,
        5.519989013671875,
        5.53997802734375,
        5.55999755859375,
        5.579986572265625,
        5.600006103515625,
        5.6199951171875,
        5.639984130859375,
        5.660003662109375,
        5.67999267578125,
        5.699981689453125,
        5.720001220703125,
        5.739990234375,
        5.759979248046875,
        5.779998779296875,
        5.79998779296875,
        5.82000732421875,
        5.839996337890625,
        5.8599853515625,
        5.8800048828125,
        5.899993896484375,
        5.91998291015625,
        5.94000244140625,
        5.959991455078125,
        5.97998046875,
        6.0,
        6.019989013671875,
        6.03997802734375,
        6.05999755859375,
        6.079986572265625,
        6.100006103515625,
        6.1199951171875,
        6.139984130859375,
        6.160003662109375,
        6.17999267578125,
        6.199981689453125,
        6.220001220703125,
        6.239990234375,
        6.259979248046875,
        6.279998779296875,
        6.29998779296875,
        6.32000732421875,
        6.339996337890625,
        6.3599853515625,
        6.3800048828125,
        6.399993896484375,
        6.41998291015625,
        6.44000244140625,
        6.459991455078125,
        6.47998046875,
        6.5,
        6.519989013671875,
        6.53997802734375,
        6.55999755859375,
        6.579986572265625,
        6.600006103515625,
        6.6199951171875,
        6.639984130859375,
        6.660003662109375,
        6.67999267578125,
        6.699981689453125,
        6.720001220703125,
        6.739990234375,
        6.759979248046875,
        6.779998779296875,
        6.79998779296875,
        6.82000732421875,
        6.839996337890625,
        6.8599853515625,
        6.8800048828125,
        6.899993896484375,
        6.91998291015625,
        6.94000244140625,
        6.959991455078125,
        6.97998046875,
        7.0,
        7.019989013671875,
        7.03997802734375,
        7.05999755859375,
        7.079986572265625,
        7.100006103515625,
        7.1199951171875,
        7.139984130859375,
        7.160003662109375,
        7.17999267578125,
        7.199981689453125,
        7.220001220703125,
        7.239990234375,
        7.259979248046875,
        7.279998779296875,
        7.29998779296875,
        7.32000732421875,
        7.339996337890625,
        7.3599853515625,
        7.3800048828125,
        7.399993896484375,
        7.41998291015625,
        7.44000244140625,
        7.459991455078125,
        7.47998046875,
        7.5,
        7.519989013671875,
        7.53997802734375,
        7.55999755859375,
        7.579986572265625,
        7.600006103515625,
        7.6199951171875,
        7.639984130859375,
        7.660003662109375,
        7.67999267578125,
        7.699981689453125,
        7.720001220703125,
        7.739990234375,
        7.759979248046875,
        7.779998779296875,
        7.79998779296875,
        7.82000732421875,
        7.839996337890625,
        7.8599853515625,
        7.8800048828125,
        7.899993896484375,
        7.91998291015625,
        7.94000244140625,
        7.959991455078125,
        7.97998046875,
        8.0,
        8.019989013671875,
        8.03997802734375,
        8.05999755859375,
        8.079986572265625,
        8.100006103515625,
        8.1199951171875,
        8.139984130859375,
        8.160003662109375,
        8.17999267578125,
        8.199981689453125,
        8.220001220703125,
        8.239990234375,
        8.259979248046875,
        8.279998779296875,
        8.29998779296875,
        8.32000732421875,
        8.339996337890625,
        8.3599853515625,
        8.3800048828125,
        8.399993896484375,
        8.41998291015625,
        8.44000244140625,
        8.459991455078125,
        8.47998046875,
        8.5,
        8.519989013671875,
        8.53997802734375,
        8.55999755859375,
        8.579986572265625,
        8.600006103515625,
        8.6199951171875,
        8.639984130859375,
        8.660003662109375,
        8.67999267578125,
        8.699981689453125,
        8.720001220703125,
        8.739990234375,
        8.759979248046875,
        8.779998779296875,
        8.79998779296875,
        8.82000732421875,
        8.839996337890625,
        8.8599853515625,
        8.8800048828125,
        8.899993896484375,
        8.91998291015625,
        8.94000244140625,
        8.959991455078125,
        8.97998046875,
        9.0,
        9.019989013671875,
        9.03997802734375,
        9.05999755859375,
        9.079986572265625,
        9.100006103515625,
        9.1199951171875,
        9.139984130859375,
        9.160003662109375,
        9.17999267578125,
        9.199981689453125,
        9.220001220703125,
        9.239990234375,
        9.259979248046875,
        9.279998779296875,
        9.29998779296875,
        9.32000732421875,
        9.339996337890625,
        9.3599853515625,
        9.3800048828125,
        9.399993896484375,
        9.41998291015625,
        9.44000244140625,
        9.459991455078125,
        9.47998046875,
        9.5,
        9.519989013671875,
        9.53997802734375,
        9.55999755859375,
        9.579986572265625,
        9.600006103515625,
        9.6199951171875,
        9.639984130859375,
        9.660003662109375,
        9.67999267578125,
        9.699981689453125,
        9.720001220703125,
        9.739990234375,
        9.759979248046875,
        9.779998779296875,
        9.79998779296875,
        9.82000732421875,
        9.839996337890625,
        9.8599853515625,
        9.8800048828125,
        9.899993896484375,
        9.91998291015625,
        9.94000244140625,
        9.959991455078125,
        9.97998046875,
        10.0,
        10.019989013671875,
        10.03997802734375,
        10.05999755859375,
        10.079986572265625,
        10.100006103515625,
        10.1199951171875,
        10.139984130859375,
        10.160003662109375,
        10.17999267578125,
        10.199981689453125,
        10.220001220703125,
        10.239990234375,
        10.259979248046875,
        10.279998779296875,
        10.29998779296875,
        10.32000732421875,
        10.339996337890625,
        10.3599853515625,
        10.3800048828125,
        10.399993896484375,
        10.41998291015625,
        10.44000244140625,
        10.459991455078125,
        10.47998046875,
        10.5,
        10.519989013671875,
        10.53997802734375,
        10.55999755859375,
        10.579986572265625,
        10.600006103515625,
        10.6199951171875,
        10.639984130859375,
        10.660003662109375,
        10.67999267578125,
        10.699981689453125,
        10.720001220703125,
        10.739990234375,
        10.759979248046875,
        10.779998779296875,
        10.79998779296875,
        10.82000732421875,
        10.839996337890625,
        10.8599853515625,
        10.8800048828125,
        10.899993896484375,
        10.91998291015625,
        10.94000244140625,
        10.959991455078125,
        10.97998046875,
        11.0,
        11.019989013671875,
        11.03997802734375,
        11.05999755859375,
        11.079986572265625,
        11.100006103515625,
        11.1199951171875,
        11.139984130859375,
        11.160003662109375,
        11.17999267578125,
        11.199981689453125,
        11.220001220703125,
        11.239990234375,
        11.259979248046875,
        11.279998779296875,
        11.29998779296875,
        11.32000732421875,
        11.339996337890625,
        11.3599853515625,
        11.3800048828125,
        11.399993896484375,
        11.41998291015625,
        11.44000244140625,
        11.459991455078125,
        11.47998046875,
        11.5,
        11.519989013671875,
        11.53997802734375,
        11.55999755859375,
        11.579986572265625,
        11.600006103515625,
        11.6199951171875,
        11.639984130859375,
        11.660003662109375,
        11.67999267578125,
        11.699981689453125,
        11.720001220703125,
        11.739990234375,
        11.759979248046875,
        11.779998779296875,
        11.79998779296875,
        11.82000732421875,
        11.839996337890625,
        11.8599853515625,
        11.8800048828125,
        11.899993896484375,
        11.91998291015625,
        11.94000244140625,
        11.959991455078125,
        11.97998046875,
        12.0,
        12.019989013671875,
        12.03997802734375,
        12.05999755859375,
        12.079986572265625,
        12.100006103515625,
        12.1199951171875,
        12.139984130859375,
        12.160003662109375,
        12.17999267578125,
        12.199981689453125,
        12.220001220703125,
        12.239990234375,
        12.259979248046875,
        12.279998779296875,
        12.29998779296875,
        12.32000732421875,
        12.339996337890625,
        12.3599853515625,
        12.3800048828125,
        12.399993896484375,
        12.41998291015625,
        12.44000244140625,
        12.459991455078125,
        12.47998046875,
        12.5,
        12.519989013671875,
        12.53997802734375,
        12.55999755859375,
        12.579986572265625,
        12.600006103515625,
        12.6199951171875,
        12.639984130859375,
        12.660003662109375,
        12.67999267578125,
        12.699981689453125,
        12.720001220703125,
        12.739990234375,
        12.759979248046875,
        12.779998779296875,
        12.79998779296875,
        12.82000732421875,
        12.839996337890625,
        12.8599853515625,
        12.8800048828125,
        12.899993896484375,
        12.91998291015625,
        12.94000244140625,
        12.959991455078125,
        12.97998046875,
        13.0,
        13.019989013671875,
        13.03997802734375,
        13.05999755859375,
        13.079986572265625,
        13.100006103515625,
        13.1199951171875,
        13.139984130859375,
        13.160003662109375,
        13.17999267578125,
        13.199981689453125,
        13.220001220703125,
        13.239990234375,
        13.259979248046875,
        13.279998779296875,
        13.29998779296875,
        13.32000732421875,
        13.339996337890625,
        13.3599853515625,
        13.3800048828125,
        13.399993896484375,
        13.41998291015625,
        13.44000244140625,
        13.459991455078125,
        13.47998046875,
        13.5,
        13.519989013671875,
        13.53997802734375,
        13.55999755859375,
        13.579986572265625,
        13.600006103515625,
        13.6199951171875,
        13.639984130859375,
        13.660003662109375,
        13.67999267578125,
        13.699981689453125,
        13.720001220703125,
        13.739990234375,
        13.759979248046875,
        13.779998779296875,
        13.79998779296875,
        13.82000732421875,
        13.839996337890625,
        13.8599853515625,
        13.8800048828125,
        13.899993896484375,
        13.91998291015625,
        13.94000244140625,
        13.959991455078125,
        13.97998046875,
        14.0,
        14.019989013671875,
        14.03997802734375,
        14.05999755859375,
        14.079986572265625,
        14.100006103515625,
        14.1199951171875,
        14.139984130859375,
        14.160003662109375,
        14.17999267578125,
        14.199981689453125,
        14.220001220703125,
        14.239990234375,
        14.259979248046875,
        14.279998779296875,
        14.29998779296875,
        14.32000732421875,
        14.339996337890625,
        14.3599853515625,
        14.3800048828125,
        14.399993896484375,
        14.41998291015625,
        14.44000244140625,
        14.459991455078125,
        14.47998046875,
        14.5,
        14.519989013671875,
        14.53997802734375,
        14.55999755859375,
        14.579986572265625,
        14.600006103515625,
        14.6199951171875,
        14.639984130859375,
        14.660003662109375,
        14.67999267578125,
        14.699981689453125,
        14.720001220703125,
        14.739990234375,
        14.759979248046875,
        14.779998779296875,
        14.79998779296875,
        14.82000732421875,
        14.839996337890625,
        14.8599853515625,
        14.8800048828125,
        14.899993896484375,
        14.91998291015625,
        14.94000244140625,
        14.959991455078125,
        14.97998046875,
        15.0,
        15.019989013671875,
        15.03997802734375,
        15.05999755859375,
        15.079986572265625,
        15.100006103515625,
        15.1199951171875,
        15.139984130859375,
        15.160003662109375,
        15.17999267578125,
        15.199981689453125,
        15.220001220703125,
        15.239990234375,
        15.259979248046875,
        15.279998779296875,
        15.29998779296875,
        15.32000732421875,
        15.339996337890625,
        15.3599853515625,
        15.3800048828125,
        15.399993896484375,
        15.41998291015625,
        15.44000244140625,
        15.459991455078125,
        15.47998046875,
        15.5,
        15.519989013671875,
        15.53997802734375,
        15.55999755859375,
        15.579986572265625,
        15.600006103515625,
        15.6199951171875,
        15.639984130859375,
        15.660003662109375,
        15.67999267578125,
        15.699981689453125,
        15.720001220703125,
        15.739990234375,
        15.759979248046875,
        15.779998779296875,
        15.79998779296875,
        15.82000732421875,
        15.839996337890625,
        15.8599853515625,
        15.8800048828125,
        15.899993896484375,
        15.91998291015625,
        15.94000244140625,
        15.959991455078125,
        15.97998046875,
        16.0,
        16.019989013671876,
        16.03997802734375,
        16.05999755859375,
        16.079986572265626,
        16.100006103515626,
        16.1199951171875,
        16.139984130859376,
        16.160003662109376,
        16.17999267578125,
        16.199981689453126,
        16.220001220703126,
        16.239990234375,
        16.259979248046876,
        16.279998779296876,
        16.29998779296875,
        16.32000732421875,
        16.339996337890626,
        16.3599853515625,
        16.3800048828125,
        16.399993896484376,
        16.41998291015625,
        16.44000244140625,
        16.459991455078126,
        16.47998046875,
        16.5,
        16.519989013671876,
        16.53997802734375,
        16.55999755859375,
        16.579986572265626,
        16.600006103515626,
        16.6199951171875,
        16.639984130859376,
        16.660003662109376,
        16.67999267578125,
        16.699981689453126,
        16.720001220703126,
        16.739990234375,
        16.759979248046876,
        16.779998779296876,
        16.79998779296875,
        16.82000732421875,
        16.839996337890626,
        16.8599853515625,
        16.8800048828125,
        16.899993896484376,
        16.91998291015625,
        16.94000244140625,
        16.959991455078126,
        16.97998046875,
        17.0,
        17.019989013671876,
        17.03997802734375,
        17.05999755859375,
        17.079986572265626,
        17.100006103515626,
        17.1199951171875,
        17.139984130859376,
        17.160003662109376,
        17.17999267578125,
        17.199981689453126,
        17.220001220703126,
        17.239990234375,
        17.259979248046876,
        17.279998779296876,
        17.29998779296875,
        17.32000732421875,
        17.339996337890626,
        17.3599853515625,
        17.3800048828125,
        17.399993896484376,
        17.41998291015625,
        17.44000244140625,
        17.459991455078126,
        17.47998046875,
        17.5,
        17.519989013671876,
        17.53997802734375,
        17.55999755859375,
        17.579986572265626,
        17.600006103515626,
        17.6199951171875,
        17.639984130859376,
        17.660003662109376,
        17.67999267578125,
        17.699981689453126,
        17.720001220703126,
        17.739990234375,
        17.759979248046876,
        17.779998779296876,
        17.79998779296875,
        17.82000732421875,
        17.839996337890626,
        17.8599853515625,
        17.8800048828125,
        17.899993896484376,
        17.91998291015625,
        17.94000244140625,
        17.959991455078126,
        17.97998046875,
        18.0,
        18.019989013671876,
        18.03997802734375,
        18.05999755859375,
        18.079986572265626,
        18.100006103515626,
        18.1199951171875,
        18.139984130859376,
        18.160003662109376,
        18.17999267578125,
        18.199981689453126,
        18.220001220703126,
        18.239990234375,
        18.259979248046876,
        18.279998779296876,
        18.29998779296875,
        18.32000732421875,
        18.339996337890626,
        18.3599853515625,
        18.3800048828125,
        18.399993896484376,
        18.41998291015625,
        18.44000244140625,
        18.459991455078126,
        18.47998046875,
        18.5,
        18.519989013671876,
        18.53997802734375,
        18.55999755859375,
        18.579986572265626,
        18.600006103515626,
        18.6199951171875,
        18.639984130859376,
        18.660003662109376,
        18.67999267578125,
        18.699981689453126,
        18.720001220703126,
        18.739990234375,
        18.759979248046876,
        18.779998779296876,
        18.79998779296875,
        18.82000732421875,
        18.839996337890626,
        18.8599853515625,
        18.8800048828125,
        18.899993896484376,
        18.91998291015625,
        18.94000244140625,
        18.959991455078126,
        18.97998046875,
        19.0,
        19.019989013671876,
        19.03997802734375,
        19.05999755859375,
        19.079986572265626,
        19.100006103515626,
        19.1199951171875,
        19.139984130859376,
        19.160003662109376,
        19.17999267578125,
        19.199981689453126,
        19.220001220703126,
        19.239990234375,
        19.259979248046876,
        19.279998779296876,
        19.29998779296875,
        19.32000732421875,
        19.339996337890626,
        19.3599853515625,
        19.3800048828125,
        19.399993896484376,
        19.41998291015625,
        19.44000244140625,
        19.459991455078126,
        19.47998046875,
        19.5,
        19.519989013671876,
        19.53997802734375,
        19.55999755859375,
        19.579986572265626,
        19.600006103515626,
        19.6199951171875,
        19.639984130859376,
        19.660003662109376,
        19.67999267578125,
        19.699981689453126,
        19.720001220703126,
        19.739990234375,
        19.759979248046876,
        19.779998779296876,
        19.79998779296875,
        19.82000732421875,
        19.839996337890626,
        19.8599853515625,
        19.8800048828125,
        19.899993896484376,
        19.91998291015625,
        19.94000244140625,
        19.959991455078126,
        19.97998046875,
        20.0,
        20.019989013671876,
        20.03997802734375,
        20.05999755859375,
        20.079986572265626,
        20.100006103515626,
        20.1199951171875,
        20.139984130859376,
        20.160003662109376,
        20.17999267578125,
        20.199981689453126,
        20.220001220703126,
        20.239990234375,
        20.259979248046876,
        20.279998779296876,
        20.29998779296875,
        20.32000732421875,
        20.339996337890626,
        20.3599853515625,
        20.3800048828125,
        20.399993896484376,
        20.41998291015625,
        20.44000244140625,
        20.459991455078126,
        20.47998046875,
        20.5,
        20.519989013671876,
        20.53997802734375,
        20.55999755859375,
        20.579986572265626,
        20.600006103515626,
        20.6199951171875,
        20.639984130859376,
        20.660003662109376,
        20.67999267578125,
        20.699981689453126,
        20.720001220703126,
        20.739990234375,
        20.759979248046876,
        20.779998779296876,
        20.79998779296875,
        20.82000732421875,
        20.839996337890626,
        20.8599853515625,
        20.8800048828125,
        20.899993896484376,
        20.91998291015625,
        20.94000244140625,
        20.959991455078126,
        20.97998046875,
        21.0,
        21.019989013671876,
        21.03997802734375,
        21.05999755859375,
        21.079986572265626,
        21.100006103515626,
        21.1199951171875,
        21.139984130859376,
        21.160003662109376,
        21.17999267578125,
        21.199981689453126,
        21.220001220703126,
        21.239990234375,
        21.259979248046876,
        21.279998779296876,
        21.29998779296875,
        21.32000732421875,
        21.339996337890626,
        21.3599853515625,
        21.3800048828125,
        21.399993896484376,
        21.41998291015625,
        21.44000244140625,
        21.459991455078126,
        21.47998046875,
        21.5,
        21.519989013671876,
        21.53997802734375,
        21.55999755859375,
        21.579986572265626,
        21.600006103515626,
        21.6199951171875,
        21.639984130859376,
        21.660003662109376,
        21.67999267578125,
        21.699981689453126,
        21.720001220703126,
        21.739990234375,
        21.759979248046876,
        21.779998779296876,
        21.79998779296875,
        21.82000732421875,
        21.839996337890626,
        21.8599853515625,
        21.8800048828125,
        21.899993896484376,
        21.91998291015625,
        21.94000244140625,
        21.959991455078126,
        21.97998046875,
        22.0,
        22.019989013671876,
        22.03997802734375,
        22.05999755859375,
        22.079986572265626,
        22.100006103515626,
        22.1199951171875,
        22.139984130859376,
        22.160003662109376,
        22.17999267578125,
        22.199981689453126,
        22.220001220703126,
        22.239990234375,
        22.259979248046876,
        22.279998779296876,
        22.29998779296875,
        22.32000732421875,
        22.339996337890626,
        22.3599853515625,
        22.3800048828125,
        22.399993896484376,
        22.41998291015625,
        22.44000244140625,
        22.459991455078126,
        22.47998046875,
        22.5,
        22.519989013671876,
        22.53997802734375,
        22.55999755859375,
        22.579986572265626,
        22.600006103515626,
        22.6199951171875,
        22.639984130859376,
        22.660003662109376,
        22.67999267578125,
        22.699981689453126,
        22.720001220703126,
        22.739990234375,
        22.759979248046876,
        22.779998779296876,
        22.79998779296875,
        22.82000732421875,
        22.839996337890626,
        22.8599853515625,
        22.8800048828125,
        22.899993896484376,
        22.91998291015625,
        22.94000244140625,
        22.959991455078126,
        22.97998046875,
        23.0,
        23.019989013671876,
        23.03997802734375,
        23.05999755859375,
        23.079986572265626,
        23.100006103515626,
        23.1199951171875,
        23.139984130859376,
        23.160003662109376,
        23.17999267578125,
        23.199981689453126,
        23.220001220703126,
        23.239990234375,
        23.259979248046876,
        23.279998779296876,
        23.29998779296875,
        23.32000732421875,
        23.339996337890626,
        23.3599853515625,
        23.3800048828125,
        23.399993896484376,
        23.41998291015625,
        23.44000244140625,
        23.459991455078126,
        23.47998046875,
        23.5,
        23.519989013671876,
        23.53997802734375,
        23.55999755859375,
        23.579986572265626,
        23.600006103515626,
        23.6199951171875,
        23.639984130859376,
        23.660003662109376,
        23.67999267578125,
        23.699981689453126,
        23.720001220703126,
        23.739990234375,
        23.759979248046876,
        23.779998779296876,
        23.79998779296875,
        23.82000732421875,
        23.839996337890626,
        23.8599853515625,
        23.8800048828125,
        23.899993896484376,
        23.91998291015625,
        23.94000244140625,
        23.959991455078126,
        23.97998046875,
        24.0,
        24.019989013671876,
        24.03997802734375,
        24.05999755859375,
        24.079986572265626,
        24.100006103515626,
        24.1199951171875,
        24.139984130859376,
        24.160003662109376,
        24.17999267578125,
        24.199981689453126,
        24.220001220703126,
        24.239990234375,
        24.259979248046876,
        24.279998779296876,
        24.29998779296875,
        24.32000732421875,
        24.339996337890626,
        24.3599853515625,
        24.3800048828125,
        24.399993896484376,
        24.41998291015625,
        24.44000244140625,
        24.459991455078126,
        24.47998046875,
        24.5,
        24.519989013671876,
        24.53997802734375,
        24.55999755859375,
        24.579986572265626,
        24.600006103515626,
        24.6199951171875,
        24.639984130859376,
        24.660003662109376,
        24.67999267578125,
        24.699981689453126,
        24.720001220703126,
        24.739990234375,
        24.759979248046876,
        24.779998779296876,
        24.79998779296875,
        24.82000732421875,
        24.839996337890626,
        24.8599853515625,
        24.8800048828125,
        24.899993896484376,
        24.91998291015625,
        24.94000244140625,
        24.959991455078126,
        24.97998046875,
        25.0,
        25.019989013671876,
        25.03997802734375,
        25.05999755859375,
        25.079986572265626,
        25.100006103515626,
        25.1199951171875,
        25.139984130859376,
        25.160003662109376,
        25.17999267578125,
        25.199981689453126,
        25.220001220703126,
        25.239990234375,
        25.259979248046876,
        25.279998779296876,
        25.29998779296875,
        25.32000732421875,
        25.339996337890626,
        25.3599853515625,
        25.3800048828125,
        25.399993896484376,
        25.41998291015625,
        25.44000244140625,
        25.459991455078126,
        25.47998046875,
        25.5,
        25.519989013671876,
        25.53997802734375,
        25.55999755859375,
        25.579986572265626,
        25.600006103515626,
        25.6199951171875,
        25.639984130859376,
        25.660003662109376,
        25.67999267578125,
        25.699981689453126,
        25.720001220703126,
        25.739990234375,
        25.759979248046876,
        25.779998779296876,
        25.79998779296875,
        25.82000732421875,
        25.839996337890626,
        25.8599853515625,
        25.8800048828125,
        25.899993896484376,
        25.91998291015625,
        25.94000244140625,
        25.959991455078126,
        25.97998046875,
        26.0,
        26.019989013671876,
        26.03997802734375,
        26.05999755859375,
        26.079986572265626,
        26.100006103515626,
        26.1199951171875,
        26.139984130859376,
        26.160003662109376,
        26.17999267578125,
        26.199981689453126,
        26.220001220703126,
        26.239990234375,
        26.259979248046876,
        26.279998779296876,
        26.29998779296875,
        26.32000732421875,
        26.339996337890626,
        26.3599853515625,
        26.3800048828125,
        26.399993896484376,
        26.41998291015625,
        26.44000244140625,
        26.459991455078126,
        26.47998046875,
        26.5,
        26.519989013671876,
        26.53997802734375,
        26.55999755859375,
        26.579986572265626,
        26.600006103515626,
        26.6199951171875,
        26.639984130859376,
        26.660003662109376,
        26.67999267578125,
        26.699981689453126,
        26.720001220703126,
        26.739990234375,
        26.759979248046876,
        26.779998779296876,
        26.79998779296875,
        26.82000732421875,
        26.839996337890626,
        26.8599853515625,
        26.8800048828125,
        26.899993896484376,
        26.91998291015625,
        26.94000244140625,
        26.959991455078126,
        26.97998046875,
        27.0,
        27.019989013671876,
        27.03997802734375,
        27.05999755859375,
        27.079986572265626,
        27.100006103515626,
        27.1199951171875,
        27.139984130859376,
        27.160003662109376,
        27.17999267578125,
        27.199981689453126,
        27.220001220703126,
        27.239990234375,
        27.259979248046876,
        27.279998779296876,
        27.29998779296875,
        27.32000732421875,
        27.339996337890626,
        27.3599853515625,
        27.3800048828125,
        27.399993896484376,
        27.41998291015625,
        27.44000244140625,
        27.459991455078126,
        27.47998046875,
        27.5,
        27.519989013671876,
        27.53997802734375,
        27.55999755859375,
        27.579986572265626,
        27.600006103515626,
        27.6199951171875,
        27.639984130859376,
        27.660003662109376,
        27.67999267578125,
        27.699981689453126,
        27.720001220703126,
        27.739990234375,
        27.759979248046876,
        27.779998779296876,
        27.79998779296875,
        27.82000732421875,
        27.839996337890626,
        27.8599853515625,
        27.8800048828125,
        27.899993896484376,
        27.91998291015625,
        27.94000244140625,
        27.959991455078126,
        27.97998046875,
        28.0,
        28.019989013671876,
        28.03997802734375,
        28.05999755859375,
        28.079986572265626,
        28.100006103515626,
        28.1199951171875,
        28.139984130859376,
        28.160003662109376,
        28.17999267578125,
        28.199981689453126,
        28.220001220703126,
        28.239990234375,
        28.259979248046876,
        28.279998779296876,
        28.29998779296875,
        28.32000732421875,
        28.339996337890626,
        28.3599853515625,
        28.3800048828125,
        28.399993896484376,
        28.41998291015625,
        28.44000244140625,
        28.459991455078126,
        28.47998046875,
        28.5,
        28.519989013671876,
        28.53997802734375,
        28.55999755859375,
        28.579986572265626,
        28.600006103515626,
        28.6199951171875,
        28.639984130859376,
        28.660003662109376,
        28.67999267578125,
        28.699981689453126,
        28.720001220703126,
        28.739990234375,
        28.759979248046876,
        28.779998779296876,
        28.79998779296875,
        28.82000732421875,
        28.839996337890626,
        28.8599853515625,
        28.8800048828125,
        28.899993896484376,
        28.91998291015625,
        28.94000244140625,
        28.959991455078126,
        28.97998046875,
        29.0,
        29.019989013671876,
        29.03997802734375,
        29.05999755859375,
        29.079986572265626,
        29.100006103515626,
        29.1199951171875,
        29.139984130859376,
        29.160003662109376,
        29.17999267578125,
        29.199981689453126,
        29.220001220703126,
        29.239990234375,
        29.259979248046876,
        29.279998779296876,
        29.29998779296875,
        29.32000732421875,
        29.339996337890626,
        29.3599853515625,
        29.3800048828125,
        29.399993896484376,
        29.41998291015625,
        29.44000244140625,
        29.459991455078126,
        29.47998046875,
        29.5,
        29.519989013671876,
        29.53997802734375,
        29.55999755859375,
        29.579986572265626,
        29.600006103515626,
        29.6199951171875,
        29.639984130859376,
        29.660003662109376,
        29.67999267578125,
        29.699981689453126,
        29.720001220703126,
        29.739990234375,
        29.759979248046876,
        29.779998779296876,
        29.79998779296875,
        29.82000732421875,
        29.839996337890626,
        29.8599853515625,
        29.8800048828125,
        29.899993896484376,
        29.91998291015625,
        29.94000244140625,
        29.959991455078126,
        29.97998046875,
        30.0,
        30.019989013671876,
        30.03997802734375,
        30.05999755859375,
        30.079986572265626,
        30.100006103515626,
        30.1199951171875,
        30.139984130859376,
        30.160003662109376,
        30.17999267578125,
        30.199981689453126,
        30.220001220703126,
        30.239990234375,
        30.259979248046876,
        30.279998779296876,
        30.29998779296875,
        30.32000732421875,
        30.339996337890626,
        30.3599853515625,
        30.3800048828125,
        30.399993896484376,
        30.41998291015625,
        30.44000244140625,
        30.459991455078126,
        30.47998046875,
        30.5,
        30.519989013671876,
        30.53997802734375,
        30.55999755859375,
        30.579986572265626,
        30.600006103515626,
        30.6199951171875,
        30.639984130859376,
        30.660003662109376,
        30.67999267578125,
        30.699981689453126,
        30.720001220703126,
        30.739990234375,
        30.759979248046876,
        30.779998779296876,
        30.79998779296875,
        30.82000732421875,
        30.839996337890626,
        30.8599853515625,
        30.8800048828125,
        30.899993896484376,
        30.91998291015625,
        30.94000244140625,
        30.959991455078126,
        30.97998046875,
        31.0,
        31.019989013671876,
        31.03997802734375,
        31.05999755859375,
        31.079986572265626,
        31.100006103515626,
        31.1199951171875,
        31.139984130859376,
        31.160003662109376,
        31.17999267578125,
        31.199981689453126,
        31.220001220703126,
        31.239990234375,
        31.259979248046876,
        31.279998779296876,
        31.29998779296875,
        31.32000732421875,
        31.339996337890626,
        31.3599853515625,
        31.3800048828125,
        31.399993896484376,
        31.41998291015625,
        31.44000244140625,
        31.459991455078126,
        31.47998046875,
        31.5,
        31.519989013671876,
        31.53997802734375,
        31.55999755859375,
        31.579986572265626,
        31.600006103515626,
        31.6199951171875,
        31.639984130859376,
        31.660003662109376,
        31.67999267578125,
        31.699981689453126,
        31.720001220703126,
        31.739990234375,
        31.759979248046876,
        31.779998779296876,
        31.79998779296875,
        31.82000732421875,
        31.839996337890626,
        31.8599853515625,
        31.8800048828125,
        31.899993896484376,
        31.91998291015625,
        31.94000244140625,
        31.959991455078126,
        31.97998046875,
        32.0,
        32.019989013671878,
        32.03997802734375,
        32.05999755859375,
        32.079986572265628,
        32.100006103515628,
        32.1199951171875,
        32.139984130859378,
        32.160003662109378,
        32.17999267578125,
        32.199981689453128,
        32.220001220703128,
        32.239990234375,
        32.259979248046878,
        32.279998779296878,
        32.29998779296875,
        32.32000732421875,
        32.339996337890628,
        32.3599853515625,
        32.3800048828125,
        32.399993896484378,
        32.41998291015625,
        32.44000244140625,
        32.459991455078128,
        32.47998046875,
        32.5,
        32.519989013671878,
        32.53997802734375,
        32.55999755859375,
        32.579986572265628,
        32.600006103515628,
        32.6199951171875,
        32.639984130859378,
        32.660003662109378,
        32.67999267578125,
        32.699981689453128,
        32.720001220703128,
        32.739990234375,
        32.759979248046878,
        32.779998779296878,
        32.79998779296875,
        32.82000732421875,
        32.839996337890628,
        32.8599853515625,
        32.8800048828125,
        32.899993896484378,
        32.91998291015625,
        32.94000244140625,
        32.959991455078128,
        32.97998046875,
        33.0,
        33.019989013671878,
        33.03997802734375,
        33.05999755859375,
        33.079986572265628,
        33.100006103515628,
        33.1199951171875,
        33.139984130859378,
        33.160003662109378,
        33.17999267578125,
        33.199981689453128,
        33.220001220703128,
        33.239990234375,
        33.259979248046878,
        33.279998779296878,
        33.29998779296875,
        33.32000732421875,
        33.339996337890628,
        33.3599853515625,
        33.3800048828125,
        33.399993896484378,
        33.41998291015625,
        33.44000244140625,
        33.459991455078128,
        33.47998046875,
        33.5,
        33.519989013671878,
        33.53997802734375,
        33.55999755859375,
        33.579986572265628,
        33.600006103515628,
        33.6199951171875,
        33.639984130859378,
        33.660003662109378,
        33.67999267578125,
        33.699981689453128,
        33.720001220703128,
        33.739990234375,
        33.759979248046878,
        33.779998779296878,
        33.79998779296875,
        33.82000732421875,
        33.839996337890628,
        33.8599853515625,
        33.8800048828125,
        33.899993896484378,
        33.91998291015625,
        33.94000244140625,
        33.959991455078128,
        33.97998046875,
        34.0,
        34.019989013671878,
        34.03997802734375,
        34.05999755859375,
        34.079986572265628,
        34.100006103515628,
        34.1199951171875,
        34.139984130859378,
        34.160003662109378,
        34.17999267578125,
        34.199981689453128,
        34.220001220703128,
        34.239990234375,
        34.259979248046878,
        34.279998779296878,
        34.29998779296875,
        34.32000732421875,
        34.339996337890628,
        34.3599853515625,
        34.3800048828125,
        34.399993896484378,
        34.41998291015625,
        34.44000244140625,
        34.459991455078128,
        34.47998046875,
        34.5,
        34.519989013671878,
        34.53997802734375,
        34.55999755859375,
        34.579986572265628,
        34.600006103515628,
        34.6199951171875,
        34.639984130859378,
        34.660003662109378,
        34.67999267578125,
        34.699981689453128,
        34.720001220703128,
        34.739990234375,
        34.759979248046878,
        34.779998779296878,
        34.79998779296875,
        34.82000732421875,
        34.839996337890628,
        34.8599853515625,
        34.8800048828125,
        34.899993896484378,
        34.91998291015625,
        34.94000244140625,
        34.959991455078128,
        34.97998046875,
        35.0,
        35.019989013671878,
        35.03997802734375,
        35.05999755859375,
        35.079986572265628,
        35.100006103515628,
        35.1199951171875,
        35.139984130859378,
        35.160003662109378,
        35.17999267578125,
        35.199981689453128,
        35.220001220703128,
        35.239990234375,
        35.259979248046878,
        35.279998779296878,
        35.29998779296875,
        35.32000732421875,
        35.339996337890628,
        35.3599853515625,
        35.3800048828125,
        35.399993896484378,
        35.41998291015625,
        35.44000244140625,
        35.459991455078128,
        35.47998046875,
        35.5,
        35.519989013671878,
        35.53997802734375,
        35.55999755859375,
        35.579986572265628,
        35.600006103515628,
        35.6199951171875,
        35.639984130859378,
        35.660003662109378,
        35.67999267578125,
        35.699981689453128,
        35.720001220703128,
        35.739990234375,
        35.759979248046878,
        35.779998779296878,
        35.79998779296875,
        35.82000732421875,
        35.839996337890628,
        35.8599853515625,
        35.8800048828125,
        35.899993896484378,
        35.91998291015625,
        35.94000244140625,
        35.959991455078128,
        35.97998046875,
        36.0,
        36.019989013671878,
        36.03997802734375,
        36.05999755859375,
        36.079986572265628,
        36.100006103515628,
        36.1199951171875,
        36.139984130859378,
        36.160003662109378,
        36.17999267578125,
        36.199981689453128,
        36.220001220703128,
        36.239990234375,
        36.259979248046878,
        36.279998779296878,
        36.29998779296875,
        36.32000732421875,
        36.339996337890628,
        36.3599853515625,
        36.3800048828125,
        36.399993896484378,
        36.41998291015625,
        36.44000244140625,
        36.459991455078128,
        36.47998046875,
        36.5,
        36.519989013671878,
        36.53997802734375,
        36.55999755859375,
        36.579986572265628,
        36.600006103515628,
        36.6199951171875,
        36.639984130859378,
        36.660003662109378,
        36.67999267578125,
        36.699981689453128,
        36.720001220703128,
        36.739990234375,
        36.759979248046878,
        36.779998779296878,
        36.79998779296875,
        36.82000732421875,
        36.839996337890628,
        36.8599853515625,
        36.8800048828125,
        36.899993896484378,
        36.91998291015625,
        36.94000244140625,
        36.959991455078128,
        36.97998046875,
        37.0,
        37.019989013671878,
        37.03997802734375,
        37.05999755859375,
        37.079986572265628,
        37.100006103515628,
        37.1199951171875,
        37.139984130859378,
        37.160003662109378,
        37.17999267578125,
        37.199981689453128,
        37.220001220703128,
        37.239990234375,
        37.259979248046878,
        37.279998779296878,
        37.29998779296875,
        37.32000732421875,
        37.339996337890628,
        37.3599853515625,
        37.3800048828125,
        37.399993896484378,
        37.41998291015625,
        37.44000244140625,
        37.459991455078128,
        37.47998046875,
        37.5,
        37.519989013671878,
        37.53997802734375,
        37.55999755859375,
        37.579986572265628,
        37.600006103515628,
        37.6199951171875,
        37.639984130859378,
        37.660003662109378,
        37.67999267578125,
        37.699981689453128,
        37.720001220703128,
        37.739990234375,
        37.759979248046878,
        37.779998779296878,
        37.79998779296875,
        37.82000732421875,
        37.839996337890628,
        37.8599853515625,
        37.8800048828125,
        37.899993896484378,
        37.91998291015625,
        37.94000244140625,
        37.959991455078128,
        37.97998046875,
        38.0,
        38.019989013671878,
        38.03997802734375,
        38.05999755859375,
        38.079986572265628,
        38.100006103515628,
        38.1199951171875,
        38.139984130859378,
        38.160003662109378,
        38.17999267578125,
        38.199981689453128,
        38.220001220703128,
        38.239990234375,
        38.259979248046878,
        38.279998779296878,
        38.29998779296875,
        38.319976806640628,
        38.339996337890628,
        38.3599853515625,
        38.3800048828125,
        38.399993896484378,
        38.41998291015625,
        38.44000244140625,
        38.459991455078128,
        38.47998046875,
        38.5,
        38.519989013671878,
        38.53997802734375,
        38.55999755859375,
        38.579986572265628,
        38.600006103515628,
        38.6199951171875,
        38.639984130859378,
        38.660003662109378,
        38.67999267578125,
        38.699981689453128,
        38.720001220703128,
        38.739990234375,
        38.759979248046878,
        38.779998779296878,
        38.79998779296875,
        38.819976806640628,
        38.839996337890628,
        38.8599853515625,
        38.8800048828125,
        38.899993896484378,
        38.91998291015625,
        38.94000244140625,
        38.959991455078128,
        38.97998046875,
        39.0,
        39.019989013671878,
        39.03997802734375,
        39.05999755859375,
        39.079986572265628,
        39.100006103515628,
        39.1199951171875,
        39.139984130859378,
        39.160003662109378,
        39.17999267578125,
        39.199981689453128,
        39.220001220703128,
        39.239990234375,
        39.259979248046878,
        39.279998779296878,
        39.29998779296875,
        39.319976806640628,
        39.339996337890628,
        39.3599853515625,
        39.3800048828125,
        39.399993896484378,
        39.41998291015625,
        39.44000244140625,
        39.459991455078128,
        39.47998046875,
        39.5,
        39.519989013671878,
        39.53997802734375,
        39.55999755859375,
        39.579986572265628,
        39.600006103515628,
        39.6199951171875,
        39.639984130859378,
        39.660003662109378,
        39.67999267578125,
        39.699981689453128,
        39.720001220703128,
        39.739990234375,
        39.759979248046878,
        39.779998779296878,
        39.79998779296875,
        39.819976806640628,
        39.839996337890628,
        39.8599853515625,
        39.8800048828125,
        39.899993896484378,
        39.91998291015625,
        39.94000244140625,
        39.959991455078128,
        39.97998046875,
        40.0,
        40.019989013671878,
        40.03997802734375,
        40.05999755859375,
        40.079986572265628,
        40.100006103515628,
        40.1199951171875,
        40.139984130859378,
        40.160003662109378,
        40.17999267578125,
        40.199981689453128,
        40.220001220703128,
        40.239990234375,
        40.259979248046878,
        40.279998779296878,
        40.29998779296875,
        40.319976806640628,
        40.339996337890628,
        40.3599853515625,
        40.3800048828125,
        40.399993896484378,
        40.41998291015625,
        40.44000244140625,
        40.459991455078128,
        40.47998046875,
        40.5,
        40.519989013671878,
        40.53997802734375,
        40.55999755859375,
        40.579986572265628,
        40.600006103515628,
        40.6199951171875,
        40.639984130859378,
        40.660003662109378,
        40.67999267578125,
        40.699981689453128,
        40.720001220703128,
        40.739990234375,
        40.759979248046878,
        40.779998779296878,
        40.79998779296875,
        40.819976806640628,
        40.839996337890628,
        40.8599853515625,
        40.8800048828125,
        40.899993896484378,
        40.91998291015625,
        40.94000244140625,
        40.959991455078128,
        40.97998046875,
        41.0,
        41.019989013671878,
        41.03997802734375,
        41.05999755859375,
        41.079986572265628,
        41.100006103515628,
        41.1199951171875,
        41.139984130859378,
        41.160003662109378,
        41.17999267578125,
        41.199981689453128,
        41.220001220703128,
        41.239990234375,
        41.259979248046878,
        41.279998779296878,
        41.29998779296875,
        41.319976806640628,
        41.339996337890628,
        41.3599853515625,
        41.3800048828125,
        41.399993896484378,
        41.41998291015625,
        41.44000244140625,
        41.459991455078128,
        41.47998046875,
        41.5,
        41.519989013671878,
        41.53997802734375,
        41.55999755859375,
        41.579986572265628,
        41.600006103515628,
        41.6199951171875,
        41.639984130859378,
        41.660003662109378,
        41.67999267578125,
        41.699981689453128,
        41.720001220703128,
        41.739990234375,
        41.759979248046878,
        41.779998779296878,
        41.79998779296875,
        41.819976806640628,
        41.839996337890628,
        41.8599853515625,
        41.8800048828125,
        41.899993896484378,
        41.91998291015625,
        41.94000244140625,
        41.959991455078128,
        41.97998046875,
        42.0,
        42.019989013671878,
        42.03997802734375,
        42.05999755859375,
        42.079986572265628,
        42.100006103515628,
        42.1199951171875,
        42.139984130859378,
        42.160003662109378,
        42.17999267578125,
        42.199981689453128,
        42.220001220703128,
        42.239990234375,
        42.259979248046878,
        42.279998779296878,
        42.29998779296875,
        42.319976806640628,
        42.339996337890628,
        42.3599853515625,
        42.3800048828125,
        42.399993896484378,
        42.41998291015625,
        42.44000244140625,
        42.459991455078128,
        42.47998046875,
        42.5,
        42.519989013671878,
        42.53997802734375,
        42.55999755859375,
        42.579986572265628,
        42.600006103515628,
        42.6199951171875,
        42.639984130859378,
        42.660003662109378,
        42.67999267578125,
        42.699981689453128,
        42.720001220703128,
        42.739990234375,
        42.759979248046878,
        42.779998779296878,
        42.79998779296875,
        42.819976806640628,
        42.839996337890628,
        42.8599853515625,
        42.8800048828125,
        42.899993896484378,
        42.91998291015625,
        42.94000244140625,
        42.959991455078128,
        42.97998046875,
        43.0,
        43.019989013671878,
        43.03997802734375,
        43.05999755859375,
        43.079986572265628,
        43.100006103515628,
        43.1199951171875,
        43.139984130859378,
        43.160003662109378,
        43.17999267578125,
        43.199981689453128,
        43.220001220703128,
        43.239990234375,
        43.259979248046878,
        43.279998779296878,
        43.29998779296875,
        43.319976806640628,
        43.339996337890628,
        43.3599853515625,
        43.3800048828125,
        43.399993896484378,
        43.41998291015625,
        43.44000244140625,
        43.459991455078128,
        43.47998046875,
        43.5,
        43.519989013671878,
        43.53997802734375,
        43.55999755859375,
        43.579986572265628,
        43.600006103515628,
        43.6199951171875,
        43.639984130859378,
        43.660003662109378,
        43.67999267578125,
        43.699981689453128,
        43.720001220703128,
        43.739990234375,
        43.759979248046878,
        43.779998779296878,
        43.79998779296875,
        43.819976806640628,
        43.839996337890628,
        43.8599853515625,
        43.8800048828125,
        43.899993896484378,
        43.91998291015625,
        43.94000244140625,
        43.959991455078128,
        43.97998046875,
        44.0,
        44.019989013671878,
        44.03997802734375,
        44.05999755859375,
        44.079986572265628,
        44.100006103515628,
        44.1199951171875,
        44.139984130859378,
        44.160003662109378,
        44.17999267578125,
        44.199981689453128,
        44.220001220703128,
        44.239990234375,
        44.259979248046878,
        44.279998779296878,
        44.29998779296875,
        44.319976806640628,
        44.339996337890628,
        44.3599853515625,
        44.3800048828125,
        44.399993896484378,
        44.41998291015625,
        44.44000244140625,
        44.459991455078128,
        44.47998046875,
        44.5,
        44.519989013671878,
        44.53997802734375,
        44.55999755859375,
        44.579986572265628,
        44.600006103515628,
        44.6199951171875,
        44.639984130859378,
        44.660003662109378,
        44.67999267578125,
        44.699981689453128,
        44.720001220703128,
        44.739990234375,
        44.759979248046878,
        44.779998779296878,
        44.79998779296875,
        44.819976806640628,
        44.839996337890628,
        44.8599853515625,
        44.8800048828125,
        44.899993896484378,
        44.91998291015625,
        44.94000244140625,
        44.959991455078128,
        44.97998046875,
        45.0,
        45.019989013671878,
        45.03997802734375,
        45.05999755859375,
        45.079986572265628,
        45.100006103515628,
        45.1199951171875,
        45.139984130859378,
        45.160003662109378,
        45.17999267578125,
        45.199981689453128,
        45.220001220703128,
        45.239990234375,
        45.259979248046878,
        45.279998779296878,
        45.29998779296875,
        45.319976806640628,
        45.339996337890628,
        45.3599853515625,
        45.3800048828125,
        45.399993896484378,
        45.41998291015625,
        45.44000244140625,
        45.459991455078128,
        45.47998046875,
        45.5,
        45.519989013671878,
        45.53997802734375,
        45.55999755859375,
        45.579986572265628,
        45.600006103515628,
        45.6199951171875,
        45.639984130859378,
        45.660003662109378,
        45.67999267578125,
        45.699981689453128,
        45.720001220703128,
        45.739990234375,
        45.759979248046878,
        45.779998779296878,
        45.79998779296875,
        45.819976806640628,
        45.839996337890628,
        45.8599853515625,
        45.8800048828125,
        45.899993896484378,
        45.91998291015625,
        45.94000244140625,
        45.959991455078128,
        45.97998046875,
        46.0,
        46.019989013671878,
        46.03997802734375,
        46.05999755859375,
        46.079986572265628,
        46.100006103515628,
        46.1199951171875,
        46.139984130859378,
        46.160003662109378,
        46.17999267578125,
        46.199981689453128,
        46.220001220703128,
        46.239990234375,
        46.259979248046878,
        46.279998779296878,
        46.29998779296875,
        46.319976806640628,
        46.339996337890628,
        46.3599853515625,
        46.3800048828125,
        46.399993896484378,
        46.41998291015625,
        46.44000244140625,
        46.459991455078128,
        46.47998046875,
        46.5,
        46.519989013671878,
        46.53997802734375,
        46.55999755859375,
        46.579986572265628,
        46.600006103515628,
        46.6199951171875,
        46.639984130859378,
        46.660003662109378,
        46.67999267578125,
        46.699981689453128,
        46.720001220703128,
        46.739990234375,
        46.759979248046878,
        46.779998779296878,
        46.79998779296875,
        46.819976806640628,
        46.839996337890628,
        46.8599853515625,
        46.8800048828125,
        46.899993896484378,
        46.91998291015625,
        46.94000244140625,
        46.959991455078128,
        46.97998046875,
        47.0,
        47.019989013671878,
        47.03997802734375,
        47.05999755859375,
        47.079986572265628,
        47.100006103515628,
        47.1199951171875,
        47.139984130859378,
        47.160003662109378,
        47.17999267578125,
        47.199981689453128,
        47.220001220703128,
        47.239990234375,
        47.259979248046878,
        47.279998779296878,
        47.29998779296875,
        47.319976806640628,
        47.339996337890628,
        47.3599853515625,
        47.3800048828125,
        47.399993896484378,
        47.41998291015625,
        47.44000244140625,
        47.459991455078128,
        47.47998046875,
        47.5,
        47.519989013671878,
        47.53997802734375,
        47.55999755859375,
        47.579986572265628,
        47.600006103515628,
        47.6199951171875,
        47.639984130859378,
        47.660003662109378,
        47.67999267578125,
        47.699981689453128,
        47.720001220703128,
        47.739990234375,
        47.759979248046878,
        47.779998779296878,
        47.79998779296875,
        47.819976806640628,
        47.839996337890628,
        47.8599853515625,
        47.8800048828125,
        47.899993896484378,
        47.91998291015625,
        47.94000244140625,
        47.959991455078128,
        47.97998046875,
        48.0,
        48.019989013671878,
        48.03997802734375,
        48.05999755859375,
        48.079986572265628,
        48.100006103515628,
        48.1199951171875,
        48.139984130859378,
        48.160003662109378,
        48.17999267578125,
        48.199981689453128,
        48.220001220703128,
        48.239990234375,
        48.259979248046878,
        48.279998779296878,
        48.29998779296875,
        48.319976806640628,
        48.339996337890628,
        48.3599853515625,
        48.3800048828125,
        48.399993896484378,
        48.41998291015625,
        48.44000244140625,
        48.459991455078128,
        48.47998046875,
        48.5,
        48.519989013671878,
        48.53997802734375,
        48.55999755859375,
        48.579986572265628,
        48.600006103515628,
        48.6199951171875,
        48.639984130859378,
        48.660003662109378,
        48.67999267578125,
        48.699981689453128,
        48.720001220703128,
        48.739990234375,
        48.759979248046878,
        48.779998779296878,
        48.79998779296875,
        48.819976806640628,
        48.839996337890628,
        48.8599853515625,
        48.8800048828125,
        48.899993896484378,
        48.91998291015625,
        48.94000244140625,
        48.959991455078128,
        48.97998046875,
        49.0,
        49.019989013671878,
        49.03997802734375,
        49.05999755859375,
        49.079986572265628,
        49.100006103515628,
        49.1199951171875,
        49.139984130859378,
        49.160003662109378,
        49.17999267578125,
        49.199981689453128,
        49.220001220703128,
        49.239990234375,
        49.259979248046878,
        49.279998779296878,
        49.29998779296875,
        49.319976806640628,
        49.339996337890628,
        49.3599853515625,
        49.3800048828125,
        49.399993896484378,
        49.41998291015625,
        49.44000244140625,
        49.459991455078128,
        49.47998046875,
        49.5,
        49.519989013671878,
        49.53997802734375,
        49.55999755859375,
        49.579986572265628,
        49.600006103515628,
        49.6199951171875,
        49.639984130859378,
        49.660003662109378,
        49.67999267578125,
        49.699981689453128,
        49.720001220703128,
        49.739990234375,
        49.759979248046878,
        49.779998779296878,
        49.79998779296875,
        49.819976806640628,
        49.839996337890628,
        49.8599853515625,
        49.8800048828125,
        49.899993896484378,
        49.91998291015625,
        49.94000244140625,
        49.959991455078128,
        49.97998046875,
        50.0,
        50.019989013671878,
        50.03997802734375,
        50.05999755859375,
        50.079986572265628,
        50.100006103515628,
        50.1199951171875,
        50.139984130859378,
        50.160003662109378,
        50.17999267578125,
        50.199981689453128,
        50.220001220703128,
        50.239990234375,
        50.259979248046878,
        50.279998779296878,
        50.29998779296875,
        50.319976806640628,
        50.339996337890628,
        50.3599853515625,
        50.3800048828125,
        50.399993896484378,
        50.41998291015625,
        50.44000244140625,
        50.459991455078128,
        50.47998046875,
        50.5,
        50.519989013671878,
        50.53997802734375,
        50.55999755859375,
        50.579986572265628,
        50.600006103515628,
        50.6199951171875,
        50.639984130859378,
        50.660003662109378,
        50.67999267578125,
        50.699981689453128,
        50.720001220703128,
        50.739990234375,
        50.759979248046878,
        50.779998779296878,
        50.79998779296875,
        50.819976806640628,
        50.839996337890628,
        50.8599853515625,
        50.8800048828125,
        50.899993896484378,
        50.91998291015625,
        50.94000244140625,
        50.959991455078128,
        50.97998046875,
        51.0,
        51.019989013671878,
        51.03997802734375,
        51.05999755859375,
        51.079986572265628,
        51.100006103515628,
        51.1199951171875,
        51.139984130859378,
        51.160003662109378,
        51.17999267578125,
        51.199981689453128,
        51.220001220703128,
        51.239990234375,
        51.259979248046878,
        51.279998779296878,
        51.29998779296875,
        51.319976806640628,
        51.339996337890628,
        51.3599853515625,
        51.3800048828125,
        51.399993896484378,
        51.41998291015625,
        51.44000244140625,
        51.459991455078128,
        51.47998046875,
        51.5,
        51.519989013671878,
        51.53997802734375,
        51.55999755859375,
        51.579986572265628,
        51.600006103515628,
        51.6199951171875,
        51.639984130859378,
        51.660003662109378,
        51.67999267578125,
        51.699981689453128,
        51.720001220703128,
        51.739990234375,
        51.759979248046878,
        51.779998779296878,
        51.79998779296875,
        51.819976806640628,
        51.839996337890628,
        51.8599853515625,
        51.8800048828125,
        51.899993896484378,
        51.91998291015625,
        51.94000244140625,
        51.959991455078128,
        51.97998046875,
        52.0,
        52.019989013671878,
        52.03997802734375,
        52.05999755859375,
        52.079986572265628,
        52.100006103515628,
        52.1199951171875,
        52.139984130859378,
        52.160003662109378,
        52.17999267578125,
        52.199981689453128,
        52.220001220703128,
        52.239990234375,
        52.259979248046878,
        52.279998779296878,
        52.29998779296875,
        52.319976806640628,
        52.339996337890628,
        52.3599853515625,
        52.3800048828125,
        52.399993896484378,
        52.41998291015625,
        52.44000244140625,
        52.459991455078128,
        52.47998046875,
        52.5,
        52.519989013671878,
        52.53997802734375,
        52.55999755859375,
        52.579986572265628,
        52.600006103515628,
        52.6199951171875,
        52.639984130859378,
        52.660003662109378,
        52.67999267578125,
        52.699981689453128,
        52.720001220703128,
        52.739990234375,
        52.759979248046878,
        52.779998779296878,
        52.79998779296875,
        52.819976806640628,
        52.839996337890628,
        52.8599853515625,
        52.8800048828125,
        52.899993896484378,
        52.91998291015625,
        52.94000244140625,
        52.959991455078128,
        52.97998046875,
        53.0,
        53.019989013671878,
        53.03997802734375,
        53.05999755859375,
        53.079986572265628,
        53.100006103515628,
        53.1199951171875,
        53.139984130859378,
        53.160003662109378,
        53.17999267578125,
        53.199981689453128,
        53.220001220703128,
        53.239990234375,
        53.259979248046878,
        53.279998779296878,
        53.29998779296875,
        53.319976806640628,
        53.339996337890628,
        53.3599853515625,
        53.3800048828125,
        53.399993896484378,
        53.41998291015625,
        53.44000244140625,
        53.459991455078128,
        53.47998046875,
        53.5,
        53.519989013671878,
        53.53997802734375,
        53.55999755859375,
        53.579986572265628,
        53.600006103515628,
        53.6199951171875,
        53.639984130859378,
        53.660003662109378,
        53.67999267578125,
        53.699981689453128,
        53.720001220703128,
        53.739990234375,
        53.759979248046878,
        53.779998779296878,
        53.79998779296875,
        53.819976806640628,
        53.839996337890628,
        53.8599853515625,
        53.8800048828125,
        53.899993896484378,
        53.91998291015625,
        53.94000244140625,
        53.959991455078128,
        53.97998046875,
        54.0,
        54.019989013671878,
        54.03997802734375,
        54.05999755859375,
        54.079986572265628,
        54.100006103515628,
        54.1199951171875,
        54.139984130859378,
        54.160003662109378,
        54.17999267578125,
        54.199981689453128,
        54.220001220703128,
        54.239990234375,
        54.259979248046878,
        54.279998779296878,
        54.29998779296875,
        54.319976806640628,
        54.339996337890628,
        54.3599853515625,
        54.3800048828125,
        54.399993896484378,
        54.41998291015625,
        54.44000244140625,
        54.459991455078128,
        54.47998046875,
        54.5,
        54.519989013671878,
        54.53997802734375,
        54.55999755859375,
        54.579986572265628,
        54.600006103515628,
        54.6199951171875,
        54.639984130859378,
        54.660003662109378,
        54.67999267578125,
        54.699981689453128,
        54.720001220703128,
        54.739990234375,
        54.759979248046878,
        54.779998779296878,
        54.79998779296875,
        54.819976806640628,
        54.839996337890628,
        54.8599853515625,
        54.8800048828125,
        54.899993896484378,
        54.91998291015625,
        54.94000244140625,
        54.959991455078128,
        54.97998046875,
        55.0,
        55.019989013671878,
        55.03997802734375,
        55.05999755859375,
        55.079986572265628,
        55.100006103515628,
        55.1199951171875,
        55.139984130859378,
        55.160003662109378,
        55.17999267578125,
        55.199981689453128,
        55.220001220703128,
        55.239990234375,
        55.259979248046878,
        55.279998779296878,
        55.29998779296875,
        55.319976806640628,
        55.339996337890628,
        55.3599853515625,
        55.3800048828125,
        55.399993896484378,
        55.41998291015625,
        55.44000244140625,
        55.459991455078128,
        55.47998046875,
        55.5,
        55.519989013671878,
        55.53997802734375,
        55.55999755859375,
        55.579986572265628,
        55.600006103515628,
        55.6199951171875,
        55.639984130859378,
        55.660003662109378,
        55.67999267578125,
        55.699981689453128,
        55.720001220703128,
        55.739990234375,
        55.759979248046878,
        55.779998779296878,
        55.79998779296875,
        55.819976806640628,
        55.839996337890628,
        55.8599853515625,
        55.8800048828125,
        55.899993896484378,
        55.91998291015625,
        55.94000244140625,
        55.959991455078128,
        55.97998046875,
        56.0,
        56.019989013671878,
        56.03997802734375,
        56.05999755859375,
        56.079986572265628,
        56.100006103515628,
        56.1199951171875,
        56.139984130859378,
        56.160003662109378,
        56.17999267578125,
        56.199981689453128,
        56.220001220703128,
        56.239990234375,
        56.259979248046878,
        56.279998779296878,
        56.29998779296875,
        56.319976806640628,
        56.339996337890628,
        56.3599853515625,
        56.3800048828125,
        56.399993896484378,
        56.41998291015625,
        56.44000244140625,
        56.459991455078128,
        56.47998046875,
        56.5,
        56.519989013671878,
        56.53997802734375,
        56.55999755859375,
        56.579986572265628,
        56.600006103515628,
        56.6199951171875,
        56.639984130859378,
        56.660003662109378,
        56.67999267578125,
        56.699981689453128,
        56.720001220703128,
        56.739990234375,
        56.759979248046878,
        56.779998779296878,
        56.79998779296875,
        56.819976806640628,
        56.839996337890628,
        56.8599853515625,
        56.8800048828125,
        56.899993896484378,
        56.91998291015625,
        56.94000244140625,
        56.959991455078128,
        56.97998046875,
        57.0,
        57.019989013671878,
        57.03997802734375,
        57.05999755859375,
        57.079986572265628,
        57.100006103515628,
        57.1199951171875,
        57.139984130859378,
        57.160003662109378,
        57.17999267578125,
        57.199981689453128,
        57.220001220703128,
        57.239990234375,
        57.259979248046878,
        57.279998779296878,
        57.29998779296875,
        57.319976806640628,
        57.339996337890628,
        57.3599853515625,
        57.3800048828125,
        57.399993896484378,
        57.41998291015625,
        57.44000244140625,
        57.459991455078128,
        57.47998046875,
        57.5,
        57.519989013671878,
        57.53997802734375,
        57.55999755859375,
        57.579986572265628,
        57.600006103515628,
        57.6199951171875,
        57.639984130859378,
        57.660003662109378,
        57.67999267578125,
        57.699981689453128,
        57.720001220703128,
        57.739990234375,
        57.759979248046878,
        57.779998779296878,
        57.79998779296875,
        57.819976806640628,
        57.839996337890628,
        57.8599853515625,
        57.8800048828125,
        57.899993896484378,
        57.91998291015625,
        57.94000244140625,
        57.959991455078128,
        57.97998046875,
        58.0,
        58.019989013671878,
        58.03997802734375,
        58.05999755859375,
        58.079986572265628,
        58.100006103515628,
        58.1199951171875,
        58.139984130859378,
        58.160003662109378,
        58.17999267578125,
        58.199981689453128,
        58.220001220703128,
        58.239990234375,
        58.259979248046878,
        58.279998779296878,
        58.29998779296875,
        58.319976806640628,
        58.339996337890628,
        58.3599853515625,
        58.3800048828125,
        58.399993896484378,
        58.41998291015625,
        58.44000244140625,
        58.459991455078128,
        58.47998046875,
        58.5,
        58.519989013671878,
        58.53997802734375,
        58.55999755859375,
        58.579986572265628,
        58.600006103515628,
        58.6199951171875,
        58.639984130859378,
        58.660003662109378,
        58.67999267578125,
        58.699981689453128,
        58.720001220703128,
        58.739990234375,
        58.759979248046878,
        58.779998779296878,
        58.79998779296875,
        58.819976806640628,
        58.839996337890628,
        58.8599853515625,
        58.8800048828125,
        58.899993896484378,
        58.91998291015625,
        58.94000244140625,
        58.959991455078128,
        58.97998046875,
        59.0,
        59.019989013671878,
        59.03997802734375,
        59.05999755859375,
        59.079986572265628,
        59.100006103515628,
        59.1199951171875,
        59.139984130859378,
        59.160003662109378,
        59.17999267578125,
        59.199981689453128,
        59.220001220703128,
        59.239990234375,
        59.259979248046878,
        59.279998779296878,
        59.29998779296875,
        59.319976806640628,
        59.339996337890628,
        59.3599853515625,
        59.3800048828125,
        59.399993896484378,
        59.41998291015625,
        59.44000244140625,
        59.459991455078128,
        59.47998046875,
        59.5,
        59.519989013671878,
        59.53997802734375,
        59.55999755859375,
        59.579986572265628,
        59.600006103515628,
        59.6199951171875,
        59.639984130859378,
        59.660003662109378,
        59.67999267578125,
        59.699981689453128,
        59.720001220703128,
        59.739990234375,
        59.759979248046878,
        59.779998779296878,
        59.79998779296875,
        59.819976806640628,
        59.839996337890628,
        59.8599853515625,
        59.8800048828125,
        59.899993896484378,
        59.91998291015625,
        59.94000244140625,
        59.959991455078128,
        59.97998046875
    ],
    "rightHandPositions": [
        "(0.275292, 1.371261, 0.074082)",
        "(0.274936, 1.372543, 0.073924)",
        "(0.274562, 1.373554, 0.073699)",
        "(0.274374, 1.373996, 0.073607)",
        "(0.273952, 1.374841, 0.073477)",
        "(0.273605, 1.375262, 0.073410)",
        "(0.273072, 1.375845, 0.073260)",
        "(0.272559, 1.376450, 0.073087)",
        "(0.271882, 1.377555, 0.072851)",
        "(0.271690, 1.377930, 0.072781)",
        "(0.271347, 1.378579, 0.072598)",
        "(0.271035, 1.379179, 0.072384)",
        "(0.270713, 1.379928, 0.072103)",
        "(0.270450, 1.380997, 0.071784)",
        "(0.270337, 1.381373, 0.071667)",
        "(0.270175, 1.382167, 0.071317)",
        "(0.270049, 1.382784, 0.070854)",
        "(0.269707, 1.383429, 0.070308)",
        "(0.269494, 1.383692, 0.069987)",
        "(0.268961, 1.384457, 0.069271)",
        "(0.268515, 1.385307, 0.068512)",
        "(0.267897, 1.386385, 0.067463)",
        "(0.267525, 1.387384, 0.065889)",
        "(0.266821, 1.388999, 0.063918)",
        "(0.266363, 1.390195, 0.062933)",
        "(0.265871, 1.392901, 0.060933)",
        "(0.265428, 1.396263, 0.058892)",
        "(0.264849, 1.400117, 0.056957)",
        "(0.264078, 1.404424, 0.055252)",
        "(0.263644, 1.406755, 0.054551)",
        "(0.262719, 1.411586, 0.053490)",
        "(0.261730, 1.416445, 0.052750)",
        "(0.260485, 1.421095, 0.052259)",
        "(0.259776, 1.423289, 0.052095)",
        "(0.258194, 1.427528, 0.051980)",
        "(0.256567, 1.431532, 0.052278)",
        "(0.254655, 1.435206, 0.053130)",
        "(0.252407, 1.438617, 0.054869)",
        "(0.249845, 1.441952, 0.057882)",
        "(0.248555, 1.443633, 0.059904)",
        "(0.246092, 1.446948, 0.064643)",
        "(0.243726, 1.449992, 0.070320)",
        "(0.241231, 1.452468, 0.076744)",
        "(0.238507, 1.454173, 0.083770)",
        "(0.237079, 1.454702, 0.087513)",
        "(0.234358, 1.455404, 0.095288)",
        "(0.231963, 1.455607, 0.103336)",
        "(0.229878, 1.455196, 0.111339)",
        "(0.227873, 1.453988, 0.119128)",
        "(0.226929, 1.453028, 0.122911)",
        "(0.225320, 1.450646, 0.130324)",
        "(0.223656, 1.447570, 0.137437)",
        "(0.221992, 1.443923, 0.144174)",
        "(0.220824, 1.439836, 0.150503)",
        "(0.220399, 1.437539, 0.153433)",
        "(0.219686, 1.432619, 0.158969)",
        "(0.218913, 1.427173, 0.164080)",
        "(0.218124, 1.421407, 0.168879)",
        "(0.217508, 1.415455, 0.173236)",
        "(0.217274, 1.412394, 0.175158)",
        "(0.216953, 1.406227, 0.178667)",
        "(0.216401, 1.399930, 0.181688)",
        "(0.215674, 1.393638, 0.184218)",
        "(0.215121, 1.387461, 0.186273)",
        "(0.214939, 1.384441, 0.187119)",
        "(0.214674, 1.378443, 0.188549)",
        "(0.214284, 1.372419, 0.189615)",
        "(0.213681, 1.366412, 0.190420)",
        "(0.213151, 1.360430, 0.190892)",
        "(0.212949, 1.357448, 0.190945)",
        "(0.212702, 1.351524, 0.190768)",
        "(0.212558, 1.345638, 0.190322)",
        "(0.212471, 1.339712, 0.189508)",
        "(0.212375, 1.333597, 0.188291)",
        "(0.212264, 1.330408, 0.187509)",
        "(0.211834, 1.323760, 0.185565)",
        "(0.211144, 1.316790, 0.183051)",
        "(0.210598, 1.309744, 0.179937)",
        "(0.210226, 1.302753, 0.176148)",
        "(0.210135, 1.299374, 0.173873)",
        "(0.210101, 1.292924, 0.168845)",
        "(0.210210, 1.286990, 0.162969)",
        "(0.210220, 1.281476, 0.156181)",
        "(0.210242, 1.276430, 0.148474)",
        "(0.210320, 1.274181, 0.144355)",
        "(0.210346, 1.270077, 0.135898)",
        "(0.210440, 1.267045, 0.127090)",
        "(0.210694, 1.265370, 0.117933)",
        "(0.210903, 1.265060, 0.113221)",
        "(0.211366, 1.265667, 0.103377)",
        "(0.211847, 1.267639, 0.093249)",
        "(0.212291, 1.270879, 0.083118)",
        "(0.212568, 1.275163, 0.073311)",
        "(0.212552, 1.277711, 0.068638)",
        "(0.212369, 1.283519, 0.059714)",
        "(0.212176, 1.290346, 0.051526)",
        "(0.211615, 1.297852, 0.044148)",
        "(0.210566, 1.305897, 0.037583)",
        "(0.209490, 1.314566, 0.031981)",
        "(0.208870, 1.319043, 0.029498)",
        "(0.207402, 1.327947, 0.024880)",
        "(0.206002, 1.337131, 0.021124)",
        "(0.204729, 1.346490, 0.018200)",
        "(0.203189, 1.355780, 0.015679)",
        "(0.202356, 1.360387, 0.014645)",
        "(0.201028, 1.369552, 0.013138)",
        "(0.200113, 1.378621, 0.012424)",
        "(0.199045, 1.387304, 0.012083)",
        "(0.197874, 1.395769, 0.012315)",
        "(0.197551, 1.399976, 0.012805)",
        "(0.197066, 1.408085, 0.014166)",
        "(0.196417, 1.415556, 0.015757)",
        "(0.195533, 1.422465, 0.017454)",
        "(0.194805, 1.429005, 0.019480)",
        "(0.194591, 1.432156, 0.020665)",
        "(0.194065, 1.438040, 0.023025)",
        "(0.193417, 1.443355, 0.025338)",
        "(0.192898, 1.448300, 0.027768)",
        "(0.192360, 1.452919, 0.030334)",
        "(0.192131, 1.455076, 0.031675)",
        "(0.191958, 1.459134, 0.034400)",
        "(0.191702, 1.462745, 0.037068)",
        "(0.191390, 1.465958, 0.039694)",
        "(0.191092, 1.468806, 0.042361)",
        "(0.190925, 1.470098, 0.043704)",
        "(0.190616, 1.472558, 0.046401)",
        "(0.190360, 1.474755, 0.049068)",
        "(0.190040, 1.476697, 0.051659)",
        "(0.189709, 1.478462, 0.054215)",
        "(0.189622, 1.479271, 0.055493)",
        "(0.189550, 1.480739, 0.058077)",
        "(0.189503, 1.481914, 0.060673)",
        "(0.189437, 1.482800, 0.063354)",
        "(0.189369, 1.483481, 0.066134)",
        "(0.189328, 1.483725, 0.067563)",
        "(0.189225, 1.484012, 0.070452)",
        "(0.189074, 1.484073, 0.073465)",
        "(0.188996, 1.483874, 0.076791)",
        "(0.188838, 1.483320, 0.080398)",
        "(0.188764, 1.482890, 0.082337)",
        "(0.188592, 1.481807, 0.086464)",
        "(0.188435, 1.480474, 0.090841)",
        "(0.188350, 1.478811, 0.095313)",
        "(0.188412, 1.477831, 0.097567)",
        "(0.188600, 1.475577, 0.102187)",
        "(0.188612, 1.472898, 0.106962)",
        "(0.188416, 1.469850, 0.111764)",
        "(0.188224, 1.466515, 0.116454)",
        "(0.188046, 1.462874, 0.120922)",
        "(0.188013, 1.460924, 0.123009)",
        "(0.187917, 1.456856, 0.126971)",
        "(0.187684, 1.452439, 0.130666)",
        "(0.187352, 1.447772, 0.134069)",
        "(0.187122, 1.442814, 0.137111)",
        "(0.186998, 1.440230, 0.138508)",
        "(0.186823, 1.434935, 0.141086)",
        "(0.186708, 1.429428, 0.143406)",
        "(0.186660, 1.423675, 0.145502)",
        "(0.186655, 1.420699, 0.146441)",
        "(0.186496, 1.414579, 0.148078)",
        "(0.186351, 1.408162, 0.149229)",
        "(0.186229, 1.401405, 0.150102)",
        "(0.186119, 1.394265, 0.150781)",
        "(0.186006, 1.390573, 0.151077)",
        "(0.185655, 1.382976, 0.151445)",
        "(0.185324, 1.375175, 0.151418)",
        "(0.185067, 1.367249, 0.150855)",
        "(0.185180, 1.359439, 0.149842)",
        "(0.185331, 1.351751, 0.148261)",
        "(0.185505, 1.347986, 0.147217)",
        "(0.186107, 1.340738, 0.144768)",
        "(0.186766, 1.333811, 0.141877)",
        "(0.187417, 1.327284, 0.138696)",
        "(0.188067, 1.321162, 0.135290)",
        "(0.188379, 1.318269, 0.133510)",
        "(0.189055, 1.312797, 0.129804)",
        "(0.189845, 1.307722, 0.125788)",
        "(0.190742, 1.303105, 0.121502)",
        "(0.191545, 1.298959, 0.117070)",
        "(0.191952, 1.297147, 0.114888)",
        "(0.192827, 1.293951, 0.110621)",
        "(0.193694, 1.291296, 0.106491)",
        "(0.194480, 1.289205, 0.102668)",
        "(0.195263, 1.287770, 0.099138)",
        "(0.195658, 1.287298, 0.097487)",
        "(0.196310, 1.286592, 0.094384)",
        "(0.196834, 1.286293, 0.091694)",
        "(0.197193, 1.286272, 0.089499)",
        "(0.197313, 1.286420, 0.088605)",
        "(0.197523, 1.286850, 0.086972)",
        "(0.197766, 1.287423, 0.085617)",
        "(0.198104, 1.288139, 0.084576)",
        "(0.198423, 1.289074, 0.083787)",
        "(0.198749, 1.290077, 0.083100)",
        "(0.198949, 1.290561, 0.082766)",
        "(0.199257, 1.291671, 0.082243)",
        "(0.199417, 1.292793, 0.081779)",
        "(0.199557, 1.293988, 0.081288)",
        "(0.199721, 1.295191, 0.080603)",
        "(0.199796, 1.295832, 0.080222)",
        "(0.199906, 1.297218, 0.079418)",
        "(0.199946, 1.298665, 0.078504)",
        "(0.199917, 1.300087, 0.077475)",
        "(0.199859, 1.301524, 0.076385)",
        "(0.199802, 1.302233, 0.075770)",
        "(0.199708, 1.303687, 0.074517)",
        "(0.199691, 1.305267, 0.073190)",
        "(0.199682, 1.306881, 0.071733)",
        "(0.199683, 1.308558, 0.070252)",
        "(0.199638, 1.309410, 0.069502)",
        "(0.199577, 1.311145, 0.067911)",
        "(0.199526, 1.312945, 0.066334)",
        "(0.199450, 1.314772, 0.064735)",
        "(0.199298, 1.316570, 0.063129)",
        "(0.199191, 1.317462, 0.062333)",
        "(0.198934, 1.319221, 0.060733)",
        "(0.198662, 1.321067, 0.059040)",
        "(0.198413, 1.323162, 0.057302)",
        "(0.198275, 1.324341, 0.056398)",
        "(0.197968, 1.326920, 0.054477)",
        "(0.197738, 1.329913, 0.052410)",
        "(0.197499, 1.333293, 0.050305)",
        "(0.197220, 1.337027, 0.048164)",
        "(0.196854, 1.341078, 0.045953)",
        "(0.196671, 1.343252, 0.044864)",
        "(0.196257, 1.347775, 0.042763)",
        "(0.195745, 1.352505, 0.040723)",
        "(0.195252, 1.357474, 0.038741)",
        "(0.195145, 1.360126, 0.037865)",
        "(0.194800, 1.365512, 0.036157)",
        "(0.194407, 1.371004, 0.034504)",
        "(0.194007, 1.376599, 0.033034)",
        "(0.193616, 1.382272, 0.031721)",
        "(0.193435, 1.385137, 0.031147)",
        "(0.193092, 1.390889, 0.030117)",
        "(0.192631, 1.396681, 0.029273)",
        "(0.192117, 1.402562, 0.028614)",
        "(0.191614, 1.408535, 0.028082)",
        "(0.191350, 1.411560, 0.027864)",
        "(0.190853, 1.417644, 0.027483)",
        "(0.190342, 1.423781, 0.027265)",
        "(0.189708, 1.429881, 0.027180)",
        "(0.189251, 1.435954, 0.027331)",
        "(0.189065, 1.438970, 0.027526)",
        "(0.188610, 1.444927, 0.028024)",
        "(0.188134, 1.450778, 0.028749)",
        "(0.187761, 1.456381, 0.029774)",
        "(0.187459, 1.461660, 0.031066)",
        "(0.187273, 1.466496, 0.032652)",
        "(0.187164, 1.468691, 0.033534)",
        "(0.186939, 1.472707, 0.035480)",
        "(0.186722, 1.476226, 0.037733)",
        "(0.186498, 1.479155, 0.040161)",
        "(0.186368, 1.481410, 0.042817)",
        "(0.186381, 1.482238, 0.044304)",
        "(0.186315, 1.483393, 0.047532)",
        "(0.186069, 1.483732, 0.051152)",
        "(0.185610, 1.483200, 0.055120)",
        "(0.185208, 1.481837, 0.059406)",
        "(0.184962, 1.480747, 0.061646)",
        "(0.184367, 1.477966, 0.066179)",
        "(0.183694, 1.474337, 0.070898)",
        "(0.182979, 1.469838, 0.075622)",
        "(0.182146, 1.464698, 0.080271)",
        "(0.181701, 1.461892, 0.082542)",
        "(0.180787, 1.455963, 0.086865)",
        "(0.179947, 1.449634, 0.090937)",
        "(0.179136, 1.443076, 0.094677)",
        "(0.178474, 1.436578, 0.097946)",
        "(0.178161, 1.433151, 0.099517)",
        "(0.177706, 1.426561, 0.102354)",
        "(0.177391, 1.420270, 0.104766)",
        "(0.177024, 1.414242, 0.106768)",
        "(0.176713, 1.408531, 0.108484)",
        "(0.176618, 1.405812, 0.109237)",
        "(0.176437, 1.400611, 0.110501)",
        "(0.176274, 1.395788, 0.111472)",
        "(0.176122, 1.391361, 0.112289)",
        "(0.175925, 1.387252, 0.112914)",
        "(0.175868, 1.385361, 0.113151)",
        "(0.175853, 1.381833, 0.113515)",
        "(0.175955, 1.378612, 0.113698)",
        "(0.175932, 1.375676, 0.113729)",
        "(0.175906, 1.373037, 0.113681)",
        "(0.175929, 1.371831, 0.113650)",
        "(0.176048, 1.369508, 0.113548)",
        "(0.176162, 1.367333, 0.113415)",
        "(0.176241, 1.365291, 0.113269)",
        "(0.176311, 1.363307, 0.113062)",
        "(0.176374, 1.362374, 0.112958)",
        "(0.176508, 1.360528, 0.112766)",
        "(0.176669, 1.358695, 0.112599)",
        "(0.176928, 1.356949, 0.112488)",
        "(0.177221, 1.355242, 0.112349)",
        "(0.177356, 1.354402, 0.112243)",
        "(0.177673, 1.352732, 0.112004)",
        "(0.177935, 1.351086, 0.111808)",
        "(0.178222, 1.349492, 0.111637)",
        "(0.178357, 1.348694, 0.111542)",
        "(0.178666, 1.347125, 0.111331)",
        "(0.179078, 1.345584, 0.111073)",
        "(0.179465, 1.344025, 0.110662)",
        "(0.179792, 1.342361, 0.110098)",
        "(0.180135, 1.340668, 0.109394)",
        "(0.180274, 1.339789, 0.108962)",
        "(0.180581, 1.337958, 0.107933)",
        "(0.180978, 1.336057, 0.106711)",
        "(0.181263, 1.333977, 0.105266)",
        "(0.181609, 1.331823, 0.103687)",
        "(0.181824, 1.330720, 0.102787)",
        "(0.182242, 1.328470, 0.100838)",
        "(0.182700, 1.326221, 0.098741)",
        "(0.183105, 1.323990, 0.096596)",
        "(0.183328, 1.322891, 0.095470)",
        "(0.183796, 1.320782, 0.093118)",
        "(0.184257, 1.318769, 0.090666)",
        "(0.184729, 1.316890, 0.088078)",
        "(0.185241, 1.315195, 0.085438)",
        "(0.185478, 1.314430, 0.084113)",
        "(0.185934, 1.313056, 0.081450)",
        "(0.186330, 1.311898, 0.078782)",
        "(0.186676, 1.311053, 0.076080)",
        "(0.187012, 1.310544, 0.073402)",
        "(0.187416, 1.310446, 0.070773)",
        "(0.187629, 1.310557, 0.069464)",
        "(0.188050, 1.310961, 0.066859)",
        "(0.188430, 1.311658, 0.064402)",
        "(0.188721, 1.312633, 0.062124)",
        "(0.188902, 1.313867, 0.060041)",
        "(0.188953, 1.314593, 0.059042)",
        "(0.189080, 1.316229, 0.057083)",
        "(0.189160, 1.318096, 0.055255)",
        "(0.189096, 1.320132, 0.053535)",
        "(0.188984, 1.322344, 0.051900)",
        "(0.188934, 1.323509, 0.051125)",
        "(0.188791, 1.325949, 0.049640)",
        "(0.188606, 1.328578, 0.048243)",
        "(0.188365, 1.331360, 0.046917)",
        "(0.188175, 1.334293, 0.045681)",
        "(0.188096, 1.335822, 0.045128)",
        "(0.187764, 1.338889, 0.044087)",
        "(0.187400, 1.342076, 0.043174)",
        "(0.187071, 1.345457, 0.042365)",
        "(0.186753, 1.348967, 0.041602)",
        "(0.186600, 1.350812, 0.041272)",
        "(0.186271, 1.354652, 0.040672)",
        "(0.186010, 1.358800, 0.040251)",
        "(0.185683, 1.363184, 0.039906)",
        "(0.185393, 1.367795, 0.039662)",
        "(0.185286, 1.370175, 0.039621)",
        "(0.184899, 1.375122, 0.039651)",
        "(0.184350, 1.380146, 0.039650)",
        "(0.183970, 1.385406, 0.039706)",
        "(0.183790, 1.390837, 0.039816)",
        "(0.183629, 1.393545, 0.039818)",
        "(0.183241, 1.398938, 0.039789)",
        "(0.182949, 1.404389, 0.039848)",
        "(0.182810, 1.409786, 0.039915)",
        "(0.182753, 1.415072, 0.039904)",
        "(0.182763, 1.417664, 0.039926)",
        "(0.182761, 1.422698, 0.039992)",
        "(0.182803, 1.427440, 0.040010)",
        "(0.182919, 1.431936, 0.039994)",
        "(0.182975, 1.434041, 0.039969)",
        "(0.183144, 1.437982, 0.039889)",
        "(0.183444, 1.441599, 0.039798)",
        "(0.183706, 1.444857, 0.039697)",
        "(0.183914, 1.447738, 0.039527)",
        "(0.184111, 1.450289, 0.039347)",
        "(0.184246, 1.451440, 0.039293)",
        "(0.184457, 1.453551, 0.039151)",
        "(0.184674, 1.455401, 0.038967)",
        "(0.184843, 1.457127, 0.038833)",
        "(0.184993, 1.458735, 0.038716)",
        "(0.185140, 1.459522, 0.038730)",
        "(0.185471, 1.461084, 0.038932)",
        "(0.185740, 1.462604, 0.039361)",
        "(0.185992, 1.464070, 0.040197)",
        "(0.186208, 1.465473, 0.041497)",
        "(0.186322, 1.466131, 0.042318)",
        "(0.186621, 1.467379, 0.044194)",
        "(0.186768, 1.468410, 0.046414)",
        "(0.186829, 1.469241, 0.049105)",
        "(0.186824, 1.469596, 0.050714)",
        "(0.186784, 1.470126, 0.054323)",
        "(0.186825, 1.470316, 0.058533)",
        "(0.186873, 1.470167, 0.063329)",
        "(0.186758, 1.469779, 0.068543)",
        "(0.186536, 1.469085, 0.073968)",
        "(0.186455, 1.468542, 0.076766)",
        "(0.186358, 1.467440, 0.082309)",
        "(0.186209, 1.465931, 0.087869)",
        "(0.186126, 1.464182, 0.093348)",
        "(0.186118, 1.463231, 0.096042)",
        "(0.186233, 1.461092, 0.101228)",
        "(0.186514, 1.458536, 0.106128)",
        "(0.186772, 1.455518, 0.110845)",
        "(0.186966, 1.452172, 0.115440)",
        "(0.187044, 1.448627, 0.119894)",
        "(0.187139, 1.446808, 0.122011)",
        "(0.187439, 1.442994, 0.125930)",
        "(0.187869, 1.438847, 0.129341)",
        "(0.188155, 1.434376, 0.132281)",
        "(0.188229, 1.429729, 0.134772)",
        "(0.188269, 1.427366, 0.135784)",
        "(0.188491, 1.422540, 0.137369)",
        "(0.188819, 1.417623, 0.138286)",
        "(0.189184, 1.412779, 0.138692)",
        "(0.189400, 1.407963, 0.138826)",
        "(0.189474, 1.405576, 0.138773)",
        "(0.189669, 1.400822, 0.138492)",
        "(0.189854, 1.396113, 0.138065)",
        "(0.189944, 1.391429, 0.137481)",
        "(0.190056, 1.386746, 0.136719)",
        "(0.190139, 1.384409, 0.136309)",
        "(0.190292, 1.379669, 0.135394)",
        "(0.190423, 1.374892, 0.134406)",
        "(0.190489, 1.370078, 0.133457)",
        "(0.190594, 1.365340, 0.132531)",
        "(0.190703, 1.363026, 0.132056)",
        "(0.191074, 1.358472, 0.131056)",
        "(0.191449, 1.354062, 0.129987)",
        "(0.191893, 1.349891, 0.128912)",
        "(0.192190, 1.345968, 0.127881)",
        "(0.192330, 1.344125, 0.127384)",
        "(0.192577, 1.340516, 0.126336)",
        "(0.192778, 1.337156, 0.125291)",
        "(0.193043, 1.334170, 0.124328)",
        "(0.193273, 1.331527, 0.123416)",
        "(0.193373, 1.330362, 0.122947)",
        "(0.193575, 1.328198, 0.121930)",
        "(0.193818, 1.326294, 0.120840)",
        "(0.194018, 1.324562, 0.119668)",
        "(0.194158, 1.323067, 0.118373)",
        "(0.194222, 1.322360, 0.117652)",
        "(0.194277, 1.321017, 0.116177)",
        "(0.194406, 1.319862, 0.114726)",
        "(0.194536, 1.318846, 0.113162)",
        "(0.194599, 1.318391, 0.112297)",
        "(0.194777, 1.317607, 0.110473)",
        "(0.194904, 1.316934, 0.108404)",
        "(0.194971, 1.316411, 0.106073)",
        "(0.195033, 1.316089, 0.103483)",
        "(0.195094, 1.316031, 0.102100)",
        "(0.195176, 1.316076, 0.099215)",
        "(0.195210, 1.316364, 0.096177)",
        "(0.195198, 1.316952, 0.092985)",
        "(0.195211, 1.317897, 0.089726)",
        "(0.195198, 1.319090, 0.086460)",
        "(0.195161, 1.319768, 0.084843)",
        "(0.194965, 1.321224, 0.081579)",
        "(0.194855, 1.322904, 0.078265)",
        "(0.194777, 1.324792, 0.074853)",
        "(0.194664, 1.326753, 0.071404)",
        "(0.194593, 1.327803, 0.069698)",
        "(0.194382, 1.329918, 0.066342)",
        "(0.194129, 1.332237, 0.063145)",
        "(0.193840, 1.334782, 0.060109)",
        "(0.193625, 1.336138, 0.058644)",
        "(0.193256, 1.339005, 0.055837)",
        "(0.192958, 1.342082, 0.053221)",
        "(0.192567, 1.345300, 0.050759)",
        "(0.192104, 1.348743, 0.048477)",
        "(0.191620, 1.352399, 0.046365)",
        "(0.191364, 1.354326, 0.045378)",
        "(0.190836, 1.358346, 0.043527)",
        "(0.190339, 1.362650, 0.041893)",
        "(0.189729, 1.367189, 0.040442)",
        "(0.189067, 1.371997, 0.039163)",
        "(0.188709, 1.374521, 0.038611)",
        "(0.187965, 1.379731, 0.037619)",
        "(0.187175, 1.385225, 0.036704)",
        "(0.186534, 1.391014, 0.035907)",
        "(0.186135, 1.397093, 0.035242)",
        "(0.185823, 1.400207, 0.034917)",
        "(0.185108, 1.406532, 0.034348)",
        "(0.184368, 1.413055, 0.033885)",
        "(0.184035, 1.419770, 0.033577)",
        "(0.183906, 1.423111, 0.033445)",
        "(0.183552, 1.429748, 0.033212)",
        "(0.183055, 1.436417, 0.033102)",
        "(0.182888, 1.443146, 0.033167)",
        "(0.182908, 1.449831, 0.033374)",
        "(0.182831, 1.456393, 0.033599)",
        "(0.182791, 1.459615, 0.033752)",
        "(0.182809, 1.465957, 0.034222)",
        "(0.182961, 1.472147, 0.034846)",
        "(0.183087, 1.478056, 0.035560)",
        "(0.183059, 1.483716, 0.036455)",
        "(0.183088, 1.486447, 0.036987)",
        "(0.183322, 1.491707, 0.038211)",
        "(0.183584, 1.496623, 0.039645)",
        "(0.183729, 1.501160, 0.041316)",
        "(0.183823, 1.505331, 0.043280)",
        "(0.183905, 1.507256, 0.044403)",
        "(0.184191, 1.510896, 0.046848)",
        "(0.184452, 1.514090, 0.049550)",
        "(0.184730, 1.516819, 0.052528)",
        "(0.184908, 1.517987, 0.054164)",
        "(0.185331, 1.520023, 0.057596)",
        "(0.185698, 1.521715, 0.061399)",
        "(0.186059, 1.522889, 0.065348)",
        "(0.186424, 1.523538, 0.069364)",
        "(0.186771, 1.523688, 0.073409)",
        "(0.186921, 1.523561, 0.075435)",
        "(0.187290, 1.523022, 0.079521)",
        "(0.187557, 1.522031, 0.083600)",
        "(0.187675, 1.520569, 0.087521)",
        "(0.187763, 1.518685, 0.091343)",
        "(0.187792, 1.517542, 0.093201)",
        "(0.187674, 1.514984, 0.096792)",
        "(0.187403, 1.512008, 0.100217)",
        "(0.186993, 1.508653, 0.103393)",
        "(0.186764, 1.506763, 0.104831)",
        "(0.186264, 1.502926, 0.107709)",
        "(0.185848, 1.498830, 0.110315)",
        "(0.185433, 1.494484, 0.112678)",
        "(0.185052, 1.489827, 0.114735)",
        "(0.184864, 1.487421, 0.115710)",
        "(0.184493, 1.482468, 0.117540)",
        "(0.184075, 1.477440, 0.119288)",
        "(0.183603, 1.472390, 0.120924)",
        "(0.183209, 1.467416, 0.122553)",
        "(0.182870, 1.462526, 0.124086)",
        "(0.182692, 1.460128, 0.124782)",
        "(0.182411, 1.455464, 0.126057)",
        "(0.182043, 1.450895, 0.127168)",
        "(0.181807, 1.446461, 0.128068)",
        "(0.181574, 1.442070, 0.128805)",
        "(0.181391, 1.439914, 0.129108)",
        "(0.180998, 1.435718, 0.129709)",
        "(0.180697, 1.431690, 0.130225)",
        "(0.180620, 1.427702, 0.130602)",
        "(0.180609, 1.425714, 0.130736)",
        "(0.180598, 1.421735, 0.130944)",
        "(0.180574, 1.417759, 0.131025)",
        "(0.180629, 1.413797, 0.130961)",
        "(0.180815, 1.409868, 0.130830)",
        "(0.180871, 1.407877, 0.130723)",
        "(0.181047, 1.403863, 0.130398)",
        "(0.181223, 1.399763, 0.129825)",
        "(0.181436, 1.395498, 0.128989)",
        "(0.181685, 1.391089, 0.128042)",
        "(0.181966, 1.386624, 0.127076)",
        "(0.182113, 1.384366, 0.126588)",
        "(0.182313, 1.379757, 0.125452)",
        "(0.182584, 1.375203, 0.124192)",
        "(0.182910, 1.370715, 0.122795)",
        "(0.183277, 1.366258, 0.121221)",
        "(0.183491, 1.364065, 0.120381)",
        "(0.183969, 1.359758, 0.118590)",
        "(0.184475, 1.355520, 0.116570)",
        "(0.184894, 1.351332, 0.114276)",
        "(0.185398, 1.347271, 0.111851)",
        "(0.185644, 1.345336, 0.110639)",
        "(0.186107, 1.341597, 0.108290)",
        "(0.186467, 1.338050, 0.105948)",
        "(0.186749, 1.334658, 0.103595)",
        "(0.187113, 1.331537, 0.101234)",
        "(0.187361, 1.330103, 0.100056)",
        "(0.187946, 1.327456, 0.097668)",
        "(0.188569, 1.325125, 0.095177)",
        "(0.189198, 1.323080, 0.092484)",
        "(0.189905, 1.321305, 0.089626)",
        "(0.190283, 1.320519, 0.088132)",
        "(0.191061, 1.319138, 0.085130)",
        "(0.191877, 1.318123, 0.082129)",
        "(0.192622, 1.317437, 0.079106)",
        "(0.193254, 1.317076, 0.076074)",
        "(0.193553, 1.317065, 0.074528)",
        "(0.194164, 1.317345, 0.071354)",
        "(0.194633, 1.318063, 0.068171)",
        "(0.194986, 1.319280, 0.065015)",
        "(0.195143, 1.320955, 0.061802)",
        "(0.195183, 1.321998, 0.060146)",
        "(0.195292, 1.324488, 0.056804)",
        "(0.195410, 1.327517, 0.053399)",
        "(0.195522, 1.330982, 0.050010)",
        "(0.195551, 1.332887, 0.048382)",
        "(0.195492, 1.336912, 0.045202)",
        "(0.195336, 1.341280, 0.042166)",
        "(0.195021, 1.345972, 0.039296)",
        "(0.194574, 1.350893, 0.036543)",
        "(0.194287, 1.353396, 0.035188)",
        "(0.193659, 1.358524, 0.032616)",
        "(0.193111, 1.363906, 0.030331)",
        "(0.192572, 1.369474, 0.028326)",
        "(0.192119, 1.375250, 0.026664)",
        "(0.191839, 1.378195, 0.025960)",
        "(0.191274, 1.384157, 0.024739)",
        "(0.190784, 1.390206, 0.023738)",
        "(0.190399, 1.396300, 0.022977)",
        "(0.189944, 1.402445, 0.022486)",
        "(0.189478, 1.408610, 0.022202)",
        "(0.189274, 1.411709, 0.022161)",
        "(0.188842, 1.417786, 0.022221)",
        "(0.188454, 1.423762, 0.022482)",
        "(0.187953, 1.429575, 0.022887)",
        "(0.187718, 1.432426, 0.023153)",
        "(0.187375, 1.438027, 0.023782)",
        "(0.187201, 1.443395, 0.024548)",
        "(0.187087, 1.448520, 0.025470)",
        "(0.187000, 1.453482, 0.026505)",
        "(0.187051, 1.455890, 0.027155)",
        "(0.187150, 1.460578, 0.028636)",
        "(0.187166, 1.464977, 0.030345)",
        "(0.187149, 1.469123, 0.032350)",
        "(0.187115, 1.472955, 0.034639)",
        "(0.187155, 1.476389, 0.037138)",
        "(0.187216, 1.477919, 0.038501)",
        "(0.187287, 1.480736, 0.041399)",
        "(0.187288, 1.483141, 0.044561)",
        "(0.187320, 1.485150, 0.048074)",
        "(0.187180, 1.486660, 0.051773)",
        "(0.187067, 1.487209, 0.053709)",
        "(0.186954, 1.488074, 0.057758)",
        "(0.186838, 1.488497, 0.061920)",
        "(0.186613, 1.488485, 0.066040)",
        "(0.186361, 1.488196, 0.070195)",
        "(0.186225, 1.487934, 0.072234)",
        "(0.185896, 1.487189, 0.076146)",
        "(0.185575, 1.486107, 0.079781)",
        "(0.185320, 1.484790, 0.083188)",
        "(0.184971, 1.483187, 0.086303)",
        "(0.184755, 1.482289, 0.087742)",
        "(0.184371, 1.480431, 0.090466)",
        "(0.184082, 1.478400, 0.092906)",
        "(0.183872, 1.476202, 0.095023)",
        "(0.183745, 1.475047, 0.095957)",
        "(0.183358, 1.472706, 0.097576)",
        "(0.182931, 1.470291, 0.098884)",
        "(0.182598, 1.467773, 0.099950)",
        "(0.182377, 1.465207, 0.100776)",
        "(0.182098, 1.462569, 0.101444)",
        "(0.181960, 1.461211, 0.101692)",
        "(0.181660, 1.458461, 0.102153)",
        "(0.181430, 1.455664, 0.102602)",
        "(0.181279, 1.452868, 0.103074)",
        "(0.181273, 1.451463, 0.103338)",
        "(0.181266, 1.448557, 0.103912)",
        "(0.181408, 1.445517, 0.104534)",
        "(0.181596, 1.442333, 0.105266)",
        "(0.181762, 1.439074, 0.106046)",
        "(0.181974, 1.435700, 0.106787)",
        "(0.182151, 1.433968, 0.107198)",
        "(0.182447, 1.430399, 0.108101)",
        "(0.182759, 1.426737, 0.109164)",
        "(0.183190, 1.423007, 0.110269)",
        "(0.183423, 1.421099, 0.110818)",
        "(0.183971, 1.417159, 0.111877)",
        "(0.184518, 1.413085, 0.112894)",
        "(0.185029, 1.408850, 0.113844)",
        "(0.185503, 1.404442, 0.114659)",
        "(0.185743, 1.402166, 0.115005)",
        "(0.186281, 1.397532, 0.115696)",
        "(0.186917, 1.392831, 0.116307)",
        "(0.187465, 1.387990, 0.116692)",
        "(0.188043, 1.383102, 0.116923)",
        "(0.188621, 1.378086, 0.116889)",
        "(0.188967, 1.375537, 0.116755)",
        "(0.189739, 1.370440, 0.116384)",
        "(0.190374, 1.365284, 0.115782)",
        "(0.191054, 1.360195, 0.115010)",
        "(0.191676, 1.355157, 0.114045)",
        "(0.191950, 1.352700, 0.113504)",
        "(0.192460, 1.347948, 0.112346)",
        "(0.192919, 1.343388, 0.110937)",
        "(0.193480, 1.339055, 0.109220)",
        "(0.194000, 1.334984, 0.107336)",
        "(0.194259, 1.333094, 0.106384)",
        "(0.194756, 1.329515, 0.104458)",
        "(0.195273, 1.326242, 0.102374)",
        "(0.195787, 1.323298, 0.100094)",
        "(0.196172, 1.320674, 0.097547)",
        "(0.196356, 1.319547, 0.096208)",
        "(0.196784, 1.317602, 0.093442)",
        "(0.197244, 1.316119, 0.090558)",
        "(0.197696, 1.315053, 0.087606)",
        "(0.197908, 1.314700, 0.086116)",
        "(0.198268, 1.314193, 0.083040)",
        "(0.198595, 1.314094, 0.079843)",
        "(0.198887, 1.314383, 0.076624)",
        "(0.199117, 1.315043, 0.073408)",
        "(0.199217, 1.315529, 0.071803)",
        "(0.199420, 1.316724, 0.068614)",
        "(0.199568, 1.318251, 0.065457)",
        "(0.199596, 1.319997, 0.062375)",
        "(0.199566, 1.322008, 0.059454)",
        "(0.199558, 1.323212, 0.058083)",
        "(0.199556, 1.325734, 0.055381)",
        "(0.199515, 1.328547, 0.052681)",
        "(0.199435, 1.331599, 0.049957)",
        "(0.199241, 1.334959, 0.047345)",
        "(0.199088, 1.336754, 0.046095)",
        "(0.198660, 1.340481, 0.043655)",
        "(0.198233, 1.344505, 0.041392)",
        "(0.197760, 1.348770, 0.039247)",
        "(0.197267, 1.353225, 0.037303)",
        "(0.196735, 1.357900, 0.035649)",
        "(0.196435, 1.360286, 0.034898)",
        "(0.195842, 1.365186, 0.033554)",
        "(0.195259, 1.370143, 0.032454)",
        "(0.194734, 1.375174, 0.031567)",
        "(0.194181, 1.380145, 0.030788)",
        "(0.193928, 1.382629, 0.030464)",
        "(0.193541, 1.387619, 0.029986)",
        "(0.193235, 1.392588, 0.029624)",
        "(0.192899, 1.397494, 0.029383)",
        "(0.192578, 1.402368, 0.029338)",
        "(0.192383, 1.404758, 0.029350)",
        "(0.191928, 1.409476, 0.029493)",
        "(0.191385, 1.414143, 0.029882)",
        "(0.190897, 1.418707, 0.030396)",
        "(0.190438, 1.423095, 0.031100)",
        "(0.190261, 1.425261, 0.031546)",
        "(0.189887, 1.429458, 0.032553)",
        "(0.189603, 1.433488, 0.033759)",
        "(0.189377, 1.437297, 0.035160)",
        "(0.189217, 1.440866, 0.036803)",
        "(0.189136, 1.442558, 0.037708)",
        "(0.188970, 1.445818, 0.039640)",
        "(0.188759, 1.448859, 0.041782)",
        "(0.188502, 1.451723, 0.044101)",
        "(0.188267, 1.454361, 0.046554)",
        "(0.188185, 1.455581, 0.047820)",
        "(0.187978, 1.457819, 0.050443)",
        "(0.187728, 1.459756, 0.053157)",
        "(0.187547, 1.461422, 0.056018)",
        "(0.187434, 1.462762, 0.058916)",
        "(0.187317, 1.463302, 0.060415)",
        "(0.187085, 1.464180, 0.063471)",
        "(0.186926, 1.464704, 0.066614)",
        "(0.186716, 1.464799, 0.069743)",
        "(0.186597, 1.464703, 0.071323)",
        "(0.186318, 1.464332, 0.074551)",
        "(0.186035, 1.463689, 0.077817)",
        "(0.185768, 1.462828, 0.081050)",
        "(0.185620, 1.461731, 0.084315)",
        "(0.185611, 1.461084, 0.085971)",
        "(0.185655, 1.459585, 0.089381)",
        "(0.185645, 1.457780, 0.092896)",
        "(0.185654, 1.455748, 0.096448)",
        "(0.185781, 1.453473, 0.099991)",
        "(0.186006, 1.450863, 0.103429)",
        "(0.186109, 1.449372, 0.105114)",
        "(0.186235, 1.446229, 0.108568)",
        "(0.186267, 1.442896, 0.112050)",
        "(0.186280, 1.439351, 0.115368)",
        "(0.186410, 1.435711, 0.118561)",
        "(0.186497, 1.433854, 0.120050)",
        "(0.186632, 1.430132, 0.122887)",
        "(0.186921, 1.426505, 0.125521)",
        "(0.187261, 1.422898, 0.127815)",
        "(0.187430, 1.421126, 0.128853)",
        "(0.187781, 1.417652, 0.130807)",
        "(0.188152, 1.414248, 0.132566)",
        "(0.188461, 1.410922, 0.134190)",
        "(0.188680, 1.407699, 0.135679)",
        "(0.188950, 1.404603, 0.136990)",
        "(0.189117, 1.403109, 0.137524)",
        "(0.189484, 1.400140, 0.138418)",
        "(0.189761, 1.397257, 0.139176)",
        "(0.189981, 1.394583, 0.139816)",
        "(0.190264, 1.392083, 0.140243)",
        "(0.190464, 1.390895, 0.140372)",
        "(0.190885, 1.388534, 0.140529)",
        "(0.191276, 1.386198, 0.140581)",
        "(0.191650, 1.383900, 0.140561)",
        "(0.191825, 1.382738, 0.140506)",
        "(0.192238, 1.380372, 0.140394)",
        "(0.192677, 1.377941, 0.140327)",
        "(0.193174, 1.375453, 0.140199)",
        "(0.193714, 1.372916, 0.139945)",
        "(0.194221, 1.370288, 0.139555)",
        "(0.194491, 1.368966, 0.139311)",
        "(0.195089, 1.366247, 0.138713)",
        "(0.195653, 1.363538, 0.138029)",
        "(0.196159, 1.360838, 0.137160)",
        "(0.196394, 1.359496, 0.136642)",
        "(0.196795, 1.356880, 0.135535)",
        "(0.197141, 1.354331, 0.134249)",
        "(0.197478, 1.351808, 0.132800)",
        "(0.197838, 1.349358, 0.131168)",
        "(0.197997, 1.348155, 0.130268)",
        "(0.198330, 1.345824, 0.128261)",
        "(0.198649, 1.343571, 0.125931)",
        "(0.198973, 1.341369, 0.123381)",
        "(0.199131, 1.339192, 0.120729)",
        "(0.199183, 1.338140, 0.119353)",
        "(0.199213, 1.336081, 0.116477)",
        "(0.199222, 1.334096, 0.113452)",
        "(0.199286, 1.332310, 0.110345)",
        "(0.199322, 1.330721, 0.107089)",
        "(0.199401, 1.329368, 0.103702)",
        "(0.199442, 1.328775, 0.101981)",
        "(0.199394, 1.327754, 0.098584)",
        "(0.199307, 1.327059, 0.095369)",
        "(0.199252, 1.326726, 0.092359)",
        "(0.199209, 1.326695, 0.090906)",
        "(0.199058, 1.326841, 0.088017)",
        "(0.198969, 1.327336, 0.085195)",
        "(0.198904, 1.328111, 0.082449)",
        "(0.198808, 1.329128, 0.079789)",
        "(0.198753, 1.329744, 0.078497)",
        "(0.198592, 1.331166, 0.076033)",
        "(0.198349, 1.332892, 0.073726)",
        "(0.198029, 1.334855, 0.071503)",
        "(0.197636, 1.337009, 0.069379)",
        "(0.197392, 1.338157, 0.068361)",
        "(0.196875, 1.340540, 0.066350)",
        "(0.196322, 1.343040, 0.064449)",
        "(0.195709, 1.345649, 0.062646)",
        "(0.195005, 1.348438, 0.060969)",
        "(0.194598, 1.349896, 0.060158)",
        "(0.193755, 1.352915, 0.058511)",
        "(0.192900, 1.356051, 0.056842)",
        "(0.192032, 1.359360, 0.055242)",
        "(0.191186, 1.362914, 0.053727)",
        "(0.190728, 1.364750, 0.052955)",
        "(0.189759, 1.368496, 0.051406)",
        "(0.188750, 1.372368, 0.049919)",
        "(0.187737, 1.376338, 0.048462)",
        "(0.186806, 1.380448, 0.047120)",
        "(0.186341, 1.382531, 0.046486)",
        "(0.185414, 1.386716, 0.045289)",
        "(0.184473, 1.390924, 0.044271)",
        "(0.183615, 1.395168, 0.043404)",
        "(0.182946, 1.399440, 0.042718)",
        "(0.182620, 1.401537, 0.042426)",
        "(0.181967, 1.405696, 0.041991)",
        "(0.181323, 1.409732, 0.041764)",
        "(0.180639, 1.413572, 0.041675)",
        "(0.180019, 1.417323, 0.041806)",
        "(0.179689, 1.419116, 0.041918)",
        "(0.179073, 1.422597, 0.042224)",
        "(0.178577, 1.425918, 0.042674)",
        "(0.178084, 1.429038, 0.043234)",
        "(0.177636, 1.431975, 0.043952)",
        "(0.177447, 1.433397, 0.044406)",
        "(0.177036, 1.436119, 0.045416)",
        "(0.176568, 1.438691, 0.046553)",
        "(0.175993, 1.441177, 0.047887)",
        "(0.175379, 1.443569, 0.049410)",
        "(0.175143, 1.444731, 0.050276)",
        "(0.174707, 1.446982, 0.052149)",
        "(0.174224, 1.449112, 0.054160)",
        "(0.173851, 1.451044, 0.056440)",
        "(0.173502, 1.452763, 0.058962)",
        "(0.173327, 1.453580, 0.060230)",
        "(0.173018, 1.454932, 0.062917)",
        "(0.172733, 1.456018, 0.065681)",
        "(0.172551, 1.456696, 0.068610)",
        "(0.172463, 1.457094, 0.071694)",
        "(0.172419, 1.457098, 0.073353)",
        "(0.172337, 1.456854, 0.076872)",
        "(0.172159, 1.456233, 0.080644)",
        "(0.171951, 1.455291, 0.084501)",
        "(0.171732, 1.453992, 0.088347)",
        "(0.171634, 1.453229, 0.090242)",
        "(0.171415, 1.451504, 0.093912)",
        "(0.171257, 1.449453, 0.097380)",
        "(0.171105, 1.447115, 0.100718)",
        "(0.170981, 1.444479, 0.103939)",
        "(0.170836, 1.441540, 0.106941)",
        "(0.170748, 1.439910, 0.108324)",
        "(0.170539, 1.436461, 0.111002)",
        "(0.170154, 1.432717, 0.113478)",
        "(0.169793, 1.428779, 0.115762)",
        "(0.169642, 1.426730, 0.116818)",
        "(0.169461, 1.422457, 0.118784)",
        "(0.169417, 1.417954, 0.120623)",
        "(0.169327, 1.413281, 0.122438)",
        "(0.169132, 1.408583, 0.124187)",
        "(0.169051, 1.406254, 0.125006)",
        "(0.169012, 1.401587, 0.126498)",
        "(0.169054, 1.396917, 0.127806)",
        "(0.169104, 1.392265, 0.129067)",
        "(0.169215, 1.387677, 0.130238)",
        "(0.169303, 1.385406, 0.130779)",
        "(0.169512, 1.380968, 0.131823)",
        "(0.169689, 1.376710, 0.132845)",
        "(0.169808, 1.372669, 0.133861)",
        "(0.169934, 1.368918, 0.134852)",
        "(0.170025, 1.367149, 0.135320)",
        "(0.170164, 1.363770, 0.136195)",
        "(0.170319, 1.360687, 0.137027)",
        "(0.170501, 1.357899, 0.137687)",
        "(0.170714, 1.355409, 0.138223)",
        "(0.170876, 1.353127, 0.138657)",
        "(0.170991, 1.352100, 0.138890)",
        "(0.171174, 1.350129, 0.139337)",
        "(0.171231, 1.348346, 0.139695)",
        "(0.171435, 1.346810, 0.139970)",
        "(0.171591, 1.346130, 0.140068)",
        "(0.171894, 1.344835, 0.140219)",
        "(0.172234, 1.343652, 0.140345)",
        "(0.172569, 1.342542, 0.140437)",
        "(0.172900, 1.341467, 0.140466)",
        "(0.173088, 1.340963, 0.140466)",
        "(0.173477, 1.340000, 0.140466)",
        "(0.173884, 1.339028, 0.140355)",
        "(0.174294, 1.338164, 0.140141)",
        "(0.174666, 1.337370, 0.139879)",
        "(0.174924, 1.336749, 0.139639)",
        "(0.175423, 1.335627, 0.139129)",
        "(0.175838, 1.334590, 0.138503)",
        "(0.176258, 1.333498, 0.137676)",
        "(0.176717, 1.332345, 0.136660)",
        "(0.176945, 1.331724, 0.136052)",
        "(0.177393, 1.330436, 0.134673)",
        "(0.177841, 1.329073, 0.133089)",
        "(0.178231, 1.327624, 0.131375)",
        "(0.178684, 1.326209, 0.129588)",
        "(0.178935, 1.325540, 0.128665)",
        "(0.179398, 1.324245, 0.126756)",
        "(0.179887, 1.323075, 0.124860)",
        "(0.180414, 1.322019, 0.122948)",
        "(0.180858, 1.321054, 0.120981)",
        "(0.181065, 1.320586, 0.119992)",
        "(0.181421, 1.319779, 0.117922)",
        "(0.181796, 1.319112, 0.115735)",
        "(0.182196, 1.318575, 0.113503)",
        "(0.182535, 1.318120, 0.111226)",
        "(0.182678, 1.317953, 0.110092)",
        "(0.183003, 1.317725, 0.107825)",
        "(0.183288, 1.317604, 0.105479)",
        "(0.183548, 1.317672, 0.103100)",
        "(0.183821, 1.317975, 0.100740)",
        "(0.183956, 1.318205, 0.099556)",
        "(0.184156, 1.318789, 0.097158)",
        "(0.184322, 1.319578, 0.094674)",
        "(0.184495, 1.320544, 0.092182)",
        "(0.184614, 1.321666, 0.089762)",
        "(0.184622, 1.322886, 0.087333)",
        "(0.184561, 1.323566, 0.086149)",
        "(0.184310, 1.325069, 0.083833)",
        "(0.183918, 1.326890, 0.081502)",
        "(0.183479, 1.329196, 0.079142)",
        "(0.182972, 1.332008, 0.076723)",
        "(0.182709, 1.333636, 0.075505)",
        "(0.182146, 1.337224, 0.073116)",
        "(0.181504, 1.341316, 0.070798)",
        "(0.180837, 1.345852, 0.068549)",
        "(0.180147, 1.350780, 0.066431)",
        "(0.179817, 1.353394, 0.065432)",
        "(0.179120, 1.358746, 0.063483)",
        "(0.178385, 1.364253, 0.061631)",
        "(0.177537, 1.369868, 0.059869)",
        "(0.177083, 1.372686, 0.058988)",
        "(0.176224, 1.378280, 0.057151)",
        "(0.175413, 1.383897, 0.055319)",
        "(0.174665, 1.389557, 0.053570)",
        "(0.173949, 1.395167, 0.051854)",
        "(0.173672, 1.397971, 0.051072)",
        "(0.173085, 1.403589, 0.049663)",
        "(0.172424, 1.409085, 0.048391)",
        "(0.171903, 1.414516, 0.047361)",
        "(0.171430, 1.419840, 0.046575)",
        "(0.171182, 1.422454, 0.046284)",
        "(0.170710, 1.427629, 0.045839)",
        "(0.170405, 1.432618, 0.045594)",
        "(0.170242, 1.437181, 0.045586)",
        "(0.169968, 1.441840, 0.045702)",
        "(0.169810, 1.444026, 0.045843)",
        "(0.169662, 1.448181, 0.046290)",
        "(0.169566, 1.451890, 0.046892)",
        "(0.169441, 1.455212, 0.047738)",
        "(0.169353, 1.458173, 0.048873)",
        "(0.169344, 1.459495, 0.049584)",
        "(0.169384, 1.461927, 0.051242)",
        "(0.169424, 1.464033, 0.053206)",
        "(0.169409, 1.465814, 0.055449)",
        "(0.169278, 1.467250, 0.057897)",
        "(0.169177, 1.467814, 0.059188)",
        "(0.169056, 1.468737, 0.061888)",
        "(0.168924, 1.469272, 0.064736)",
        "(0.168753, 1.469455, 0.067787)",
        "(0.168537, 1.469329, 0.071074)",
        "(0.168382, 1.469171, 0.072811)",
        "(0.168053, 1.468678, 0.076370)",
        "(0.167831, 1.467951, 0.080112)",
        "(0.167756, 1.466952, 0.083987)",
        "(0.167734, 1.465597, 0.087956)",
        "(0.167709, 1.464790, 0.090023)",
        "(0.167535, 1.463001, 0.094195)",
        "(0.167318, 1.460996, 0.098385)",
        "(0.167159, 1.458802, 0.102534)",
        "(0.167024, 1.456357, 0.106590)",
        "(0.166940, 1.455001, 0.108582)",
        "(0.166688, 1.452094, 0.112516)",
        "(0.166491, 1.449020, 0.116376)",
        "(0.166545, 1.445803, 0.120064)",
        "(0.166721, 1.442318, 0.123570)",
        "(0.166798, 1.440501, 0.125323)",
        "(0.166890, 1.436791, 0.128847)",
        "(0.167076, 1.433017, 0.132181)",
        "(0.167465, 1.429177, 0.135189)",
        "(0.167956, 1.425147, 0.137829)",
        "(0.168247, 1.423044, 0.139012)",
        "(0.168820, 1.418691, 0.141221)",
        "(0.169316, 1.414127, 0.143160)",
        "(0.169819, 1.409414, 0.144828)",
        "(0.170346, 1.404629, 0.146195)",
        "(0.170617, 1.402204, 0.146714)",
        "(0.171173, 1.397276, 0.147508)",
        "(0.171727, 1.392286, 0.148051)",
        "(0.172233, 1.387242, 0.148360)",
        "(0.172679, 1.382124, 0.148431)",
        "(0.172966, 1.379567, 0.148428)",
        "(0.173600, 1.374458, 0.148378)",
        "(0.174276, 1.369286, 0.148271)",
        "(0.175142, 1.364135, 0.148158)",
        "(0.176273, 1.358993, 0.148003)",
        "(0.176846, 1.356367, 0.147873)",
        "(0.177979, 1.351084, 0.147507)",
        "(0.179300, 1.345809, 0.146962)",
        "(0.180674, 1.340515, 0.146127)",
        "(0.182093, 1.335270, 0.144984)",
        "(0.182794, 1.332680, 0.144275)",
        "(0.184193, 1.327606, 0.142515)",
        "(0.185495, 1.322786, 0.140251)",
        "(0.186737, 1.318255, 0.137528)",
        "(0.187797, 1.314164, 0.134508)",
        "(0.188257, 1.312348, 0.132938)",
        "(0.189064, 1.309058, 0.129709)",
        "(0.189820, 1.306358, 0.126386)",
        "(0.190483, 1.304205, 0.123000)",
        "(0.191083, 1.302567, 0.119523)",
        "(0.191366, 1.301942, 0.117736)",
        "(0.191941, 1.300927, 0.114073)",
        "(0.192443, 1.300220, 0.110290)",
        "(0.192837, 1.299686, 0.106548)",
        "(0.193211, 1.299426, 0.102972)",
        "(0.193366, 1.299398, 0.101233)",
        "(0.193754, 1.299458, 0.097840)",
        "(0.194102, 1.299676, 0.094573)",
        "(0.194396, 1.300128, 0.091595)",
        "(0.194599, 1.300766, 0.088867)",
        "(0.194682, 1.301152, 0.087590)",
        "(0.194828, 1.302097, 0.085128)",
        "(0.194965, 1.303225, 0.082704)",
        "(0.195047, 1.304538, 0.080373)",
        "(0.195053, 1.306062, 0.078236)",
        "(0.195013, 1.306902, 0.077246)",
        "(0.194901, 1.308704, 0.075356)",
        "(0.194706, 1.310676, 0.073582)",
        "(0.194468, 1.312815, 0.071858)",
        "(0.194222, 1.315132, 0.070158)",
        "(0.194085, 1.316335, 0.069320)",
        "(0.193748, 1.318771, 0.067622)",
        "(0.193398, 1.321339, 0.065907)",
        "(0.192913, 1.323886, 0.064060)",
        "(0.192403, 1.326571, 0.062119)",
        "(0.192144, 1.327963, 0.061122)",
        "(0.191587, 1.330867, 0.059007)",
        "(0.191000, 1.334002, 0.056824)",
        "(0.190435, 1.337395, 0.054712)",
        "(0.189972, 1.341007, 0.052681)",
        "(0.189720, 1.342882, 0.051714)",
        "(0.189203, 1.346683, 0.049787)",
        "(0.188702, 1.350577, 0.047921)",
        "(0.188147, 1.354515, 0.046190)",
        "(0.187635, 1.358577, 0.044589)",
        "(0.187371, 1.360627, 0.043848)",
        "(0.186876, 1.364844, 0.042523)",
        "(0.186310, 1.369208, 0.041342)",
        "(0.185694, 1.373688, 0.040321)",
        "(0.184996, 1.378363, 0.039518)",
        "(0.184659, 1.380830, 0.039220)",
        "(0.183919, 1.385885, 0.038667)",
        "(0.183096, 1.391130, 0.038206)",
        "(0.182365, 1.396633, 0.037828)",
        "(0.181697, 1.402360, 0.037477)",
        "(0.181385, 1.405323, 0.037351)",
        "(0.180926, 1.411420, 0.037220)",
        "(0.180429, 1.417612, 0.037238)",
        "(0.179949, 1.423824, 0.037439)",
        "(0.179811, 1.430069, 0.037880)",
        "(0.179793, 1.433147, 0.038189)",
        "(0.179857, 1.439137, 0.038915)",
        "(0.179902, 1.444816, 0.039894)",
        "(0.180003, 1.450157, 0.041125)",
        "(0.180113, 1.455112, 0.042587)",
        "(0.180163, 1.457437, 0.043431)",
        "(0.180285, 1.461800, 0.045284)",
        "(0.180492, 1.465719, 0.047354)",
        "(0.180861, 1.469185, 0.049717)",
        "(0.181152, 1.472081, 0.052172)",
        "(0.181265, 1.473308, 0.053464)",
        "(0.181458, 1.475487, 0.056255)",
        "(0.181558, 1.477175, 0.059269)",
        "(0.181550, 1.478399, 0.062330)",
        "(0.181542, 1.479265, 0.065512)",
        "(0.181542, 1.479556, 0.067099)",
        "(0.181576, 1.479939, 0.070188)",
        "(0.181790, 1.479942, 0.073296)",
        "(0.182044, 1.479638, 0.076332)",
        "(0.182135, 1.478949, 0.079300)",
        "(0.182151, 1.478476, 0.080806)",
        "(0.182123, 1.477297, 0.083857)",
        "(0.182004, 1.475717, 0.086857)",
        "(0.181924, 1.473830, 0.089814)",
        "(0.181944, 1.471712, 0.092714)",
        "(0.181991, 1.470558, 0.094106)",
        "(0.182152, 1.468065, 0.096825)",
        "(0.182322, 1.465282, 0.099455)",
        "(0.182523, 1.462272, 0.102052)",
        "(0.182724, 1.459002, 0.104598)",
        "(0.182782, 1.457252, 0.105844)",
        "(0.182782, 1.453639, 0.108287)",
        "(0.182757, 1.449964, 0.110590)",
        "(0.182892, 1.446236, 0.112761)",
        "(0.183178, 1.442463, 0.114885)",
        "(0.183339, 1.440554, 0.115957)",
        "(0.183560, 1.436711, 0.118071)",
        "(0.183701, 1.432891, 0.120162)",
        "(0.183920, 1.429093, 0.122139)",
        "(0.184205, 1.425267, 0.124006)",
        "(0.184331, 1.423335, 0.124898)",
        "(0.184545, 1.419533, 0.126649)",
        "(0.184689, 1.415797, 0.128259)",
        "(0.184867, 1.412140, 0.129720)",
        "(0.185101, 1.408535, 0.130896)",
        "(0.185231, 1.406723, 0.131369)",
        "(0.185482, 1.403073, 0.132146)",
        "(0.185678, 1.399445, 0.132640)",
        "(0.185841, 1.395859, 0.132818)",
        "(0.186057, 1.392294, 0.132780)",
        "(0.186158, 1.390535, 0.132621)",
        "(0.186355, 1.387017, 0.132183)",
        "(0.186549, 1.383504, 0.131516)",
        "(0.186756, 1.380075, 0.130655)",
        "(0.187036, 1.376694, 0.129561)",
        "(0.187208, 1.374995, 0.128955)",
        "(0.187500, 1.371586, 0.127707)",
        "(0.187717, 1.368199, 0.126417)",
        "(0.187951, 1.364883, 0.125061)",
        "(0.188319, 1.361622, 0.123647)",
        "(0.188583, 1.360014, 0.122890)",
        "(0.189058, 1.356776, 0.121342)",
        "(0.189431, 1.353538, 0.119689)",
        "(0.190026, 1.350369, 0.117990)",
        "(0.190734, 1.347245, 0.116262)",
        "(0.191062, 1.345677, 0.115406)",
        "(0.191689, 1.342555, 0.113690)",
        "(0.192239, 1.339429, 0.111888)",
        "(0.192850, 1.336376, 0.109888)",
        "(0.193516, 1.333432, 0.107661)",
        "(0.193890, 1.332048, 0.106482)",
        "(0.194650, 1.329472, 0.104059)",
        "(0.195383, 1.327188, 0.101522)",
        "(0.196041, 1.325203, 0.098823)",
        "(0.196659, 1.323471, 0.095961)",
        "(0.196924, 1.322715, 0.094456)",
        "(0.197389, 1.321345, 0.091386)",
        "(0.197760, 1.320231, 0.088230)",
        "(0.198025, 1.319398, 0.084941)",
        "(0.198258, 1.318846, 0.081575)",
        "(0.198404, 1.318740, 0.079929)",
        "(0.198588, 1.318707, 0.076732)",
        "(0.198788, 1.318989, 0.073676)",
        "(0.198968, 1.319544, 0.070797)",
        "(0.199095, 1.320335, 0.068077)",
        "(0.199107, 1.320789, 0.066795)",
        "(0.199108, 1.321810, 0.064285)",
        "(0.199025, 1.323048, 0.061938)",
        "(0.198963, 1.324569, 0.059715)",
        "(0.198895, 1.326307, 0.057596)",
        "(0.198822, 1.327247, 0.056585)",
        "(0.198552, 1.329111, 0.054564)",
        "(0.198224, 1.331064, 0.052618)",
        "(0.197819, 1.333117, 0.050857)",
        "(0.197405, 1.335267, 0.049266)",
        "(0.197248, 1.336415, 0.048569)",
        "(0.196877, 1.338698, 0.047279)",
        "(0.196518, 1.341019, 0.046149)",
        "(0.196177, 1.343395, 0.045178)",
        "(0.195794, 1.345761, 0.044291)",
        "(0.195616, 1.346956, 0.043893)",
        "(0.195247, 1.349438, 0.043243)",
        "(0.194860, 1.351943, 0.042700)",
        "(0.194407, 1.354429, 0.042293)",
        "(0.193919, 1.356933, 0.042079)",
        "(0.193672, 1.358200, 0.042036)",
        "(0.193102, 1.360704, 0.042040)",
        "(0.192524, 1.363232, 0.042196)",
        "(0.191852, 1.365783, 0.042431)",
        "(0.191169, 1.368353, 0.042661)",
        "(0.190824, 1.369676, 0.042776)",
        "(0.190139, 1.372486, 0.043059)",
        "(0.189512, 1.375479, 0.043270)",
        "(0.188851, 1.378849, 0.043382)",
        "(0.188189, 1.382492, 0.043447)",
        "(0.187818, 1.384410, 0.043467)",
        "(0.187094, 1.388418, 0.043523)",
        "(0.186240, 1.392643, 0.043472)",
        "(0.185434, 1.397145, 0.043296)",
        "(0.184728, 1.401916, 0.043044)",
        "(0.184376, 1.404366, 0.042887)",
        "(0.183656, 1.409351, 0.042614)",
        "(0.182976, 1.414485, 0.042499)",
        "(0.182389, 1.419753, 0.042551)",
        "(0.181512, 1.424960, 0.042540)",
        "(0.181074, 1.427572, 0.042568)",
        "(0.180548, 1.432916, 0.042816)",
        "(0.180280, 1.438235, 0.043200)",
        "(0.180048, 1.443480, 0.043722)",
        "(0.179941, 1.448604, 0.044475)",
        "(0.180052, 1.451108, 0.044949)",
        "(0.180449, 1.455925, 0.046011)",
        "(0.180874, 1.460322, 0.047150)",
        "(0.181385, 1.464339, 0.048438)",
        "(0.181861, 1.467823, 0.049809)",
        "(0.182113, 1.469324, 0.050478)",
        "(0.182615, 1.471946, 0.051950)",
        "(0.183058, 1.474007, 0.053565)",
        "(0.183426, 1.475475, 0.055302)",
        "(0.183713, 1.476399, 0.057203)",
        "(0.183892, 1.476665, 0.058233)",
        "(0.184135, 1.476810, 0.060373)",
        "(0.184245, 1.476399, 0.062714)",
        "(0.184317, 1.475575, 0.065340)",
        "(0.184194, 1.474280, 0.067983)",
        "(0.184105, 1.473490, 0.069344)",
        "(0.183973, 1.471750, 0.072156)",
        "(0.183747, 1.469659, 0.074925)",
        "(0.183508, 1.467313, 0.077719)",
        "(0.183330, 1.464679, 0.080574)",
        "(0.183274, 1.463230, 0.082024)",
        "(0.183042, 1.460154, 0.084935)",
        "(0.182661, 1.456875, 0.087880)",
        "(0.182414, 1.453363, 0.090795)",
        "(0.182188, 1.449609, 0.093541)",
        "(0.182106, 1.447651, 0.094873)",
        "(0.181861, 1.443521, 0.097385)",
        "(0.181519, 1.439118, 0.099758)",
        "(0.181057, 1.434609, 0.102068)",
        "(0.180698, 1.430022, 0.104153)",
        "(0.180578, 1.427688, 0.105074)",
        "(0.180537, 1.422998, 0.106823)",
        "(0.180469, 1.418287, 0.108550)",
        "(0.180350, 1.413529, 0.110104)",
        "(0.180330, 1.408782, 0.111521)",
        "(0.180424, 1.406428, 0.112169)",
        "(0.180699, 1.401753, 0.113354)",
        "(0.181110, 1.397112, 0.114390)",
        "(0.181566, 1.392522, 0.115345)",
        "(0.182101, 1.388049, 0.116255)",
        "(0.182391, 1.385855, 0.116692)",
        "(0.183138, 1.381562, 0.117569)",
        "(0.184052, 1.377347, 0.118446)",
        "(0.184960, 1.373174, 0.119235)",
        "(0.185823, 1.369100, 0.119873)",
        "(0.186239, 1.367110, 0.120062)",
        "(0.187053, 1.363137, 0.120221)",
        "(0.187863, 1.359200, 0.120134)",
        "(0.188536, 1.355313, 0.119866)",
        "(0.189149, 1.351565, 0.119448)",
        "(0.189457, 1.349734, 0.119155)",
        "(0.190016, 1.346146, 0.118537)",
        "(0.190633, 1.342721, 0.117815)",
        "(0.191181, 1.339357, 0.116884)",
        "(0.191737, 1.336083, 0.115668)",
        "(0.192030, 1.334515, 0.114911)",
        "(0.192621, 1.331439, 0.113175)",
        "(0.193342, 1.328542, 0.111091)",
        "(0.193964, 1.325845, 0.108879)",
        "(0.194557, 1.323448, 0.106693)",
        "(0.194832, 1.322358, 0.105587)",
        "(0.195370, 1.320346, 0.103379)",
        "(0.195854, 1.318626, 0.101099)",
        "(0.196307, 1.317165, 0.098662)",
        "(0.196725, 1.315936, 0.096102)",
        "(0.196939, 1.315410, 0.094827)",
        "(0.197371, 1.314547, 0.092293)",
        "(0.197799, 1.313866, 0.089710)",
        "(0.198136, 1.313324, 0.087083)",
        "(0.198399, 1.312975, 0.084591)",
        "(0.198519, 1.312912, 0.083419)",
        "(0.198651, 1.312908, 0.081140)",
        "(0.198749, 1.313155, 0.078928)",
        "(0.198865, 1.313713, 0.076809)",
        "(0.198863, 1.314482, 0.074777)",
        "(0.198850, 1.314981, 0.073829)",
        "(0.198852, 1.316133, 0.072035)",
        "(0.198772, 1.317499, 0.070240)",
        "(0.198559, 1.319063, 0.068470)",
        "(0.198212, 1.320850, 0.066785)",
        "(0.198032, 1.321814, 0.065978)",
        "(0.197577, 1.323918, 0.064402)",
        "(0.197052, 1.326225, 0.062895)",
        "(0.196511, 1.328801, 0.061468)",
        "(0.195931, 1.331602, 0.060011)",
        "(0.195619, 1.333092, 0.059245)",
        "(0.195015, 1.336224, 0.057712)",
        "(0.194407, 1.339586, 0.056193)",
        "(0.193861, 1.343266, 0.054743)",
        "(0.193380, 1.347203, 0.053311)",
        "(0.193129, 1.349268, 0.052622)",
        "(0.192533, 1.353508, 0.051304)",
        "(0.191855, 1.357927, 0.050100)",
        "(0.191086, 1.362471, 0.049001)",
        "(0.190247, 1.367136, 0.048036)",
        "(0.189841, 1.369546, 0.047611)",
        "(0.188982, 1.374386, 0.046796)",
        "(0.188156, 1.379313, 0.046027)",
        "(0.187318, 1.384326, 0.045375)",
        "(0.186521, 1.389440, 0.044843)",
        "(0.186144, 1.392029, 0.044633)",
        "(0.185340, 1.397229, 0.044312)",
        "(0.184551, 1.402463, 0.044139)",
        "(0.183817, 1.407687, 0.044067)",
        "(0.183165, 1.412937, 0.044237)",
        "(0.182849, 1.415533, 0.044413)",
        "(0.182216, 1.420611, 0.044838)",
        "(0.181672, 1.425548, 0.045527)",
        "(0.181142, 1.430298, 0.046376)",
        "(0.180591, 1.434812, 0.047307)",
        "(0.180322, 1.437015, 0.047869)",
        "(0.179787, 1.441305, 0.049086)",
        "(0.179451, 1.445438, 0.050453)",
        "(0.179200, 1.449353, 0.051931)",
        "(0.179046, 1.453075, 0.053523)",
        "(0.178982, 1.454803, 0.054369)",
        "(0.178880, 1.458143, 0.056109)",
        "(0.178903, 1.461152, 0.057907)",
        "(0.178935, 1.463792, 0.059695)",
        "(0.178928, 1.466056, 0.061577)",
        "(0.178919, 1.467016, 0.062542)",
        "(0.178867, 1.468703, 0.064525)",
        "(0.178630, 1.469967, 0.066530)",
        "(0.178526, 1.470937, 0.068566)",
        "(0.178319, 1.471558, 0.070608)",
        "(0.178146, 1.471727, 0.071618)",
        "(0.177829, 1.471880, 0.073684)",
        "(0.177544, 1.471712, 0.075768)",
        "(0.177178, 1.471221, 0.077863)",
        "(0.176706, 1.470403, 0.079924)",
        "(0.176483, 1.469862, 0.080916)",
        "(0.176067, 1.468601, 0.082893)",
        "(0.175683, 1.467065, 0.084870)",
        "(0.175330, 1.465212, 0.086830)",
        "(0.174922, 1.463045, 0.088815)",
        "(0.174697, 1.461850, 0.089792)",
        "(0.174307, 1.459324, 0.091678)",
        "(0.174057, 1.456571, 0.093365)",
        "(0.173989, 1.453533, 0.094791)",
        "(0.174016, 1.450262, 0.096208)",
        "(0.173897, 1.448499, 0.096896)",
        "(0.173597, 1.444948, 0.098235)",
        "(0.173548, 1.441670, 0.099570)",
        "(0.173539, 1.438398, 0.100834)",
        "(0.173695, 1.435061, 0.101948)",
        "(0.173808, 1.433388, 0.102528)",
        "(0.173845, 1.429835, 0.103758)",
        "(0.173641, 1.426092, 0.105144)",
        "(0.173530, 1.422368, 0.106724)",
        "(0.173727, 1.418705, 0.108413)",
        "(0.173891, 1.416864, 0.109246)",
        "(0.174138, 1.413100, 0.110977)",
        "(0.174205, 1.409182, 0.112788)",
        "(0.174329, 1.405190, 0.114639)",
        "(0.174590, 1.401168, 0.116457)",
        "(0.174705, 1.399146, 0.117302)",
        "(0.175103, 1.395167, 0.118937)",
        "(0.175507, 1.391254, 0.120559)",
        "(0.175924, 1.387446, 0.122190)",
        "(0.176349, 1.383803, 0.123786)",
        "(0.176598, 1.382009, 0.124537)",
        "(0.177116, 1.378528, 0.125890)",
        "(0.177612, 1.375162, 0.127101)",
        "(0.178111, 1.371836, 0.128101)",
        "(0.178636, 1.368633, 0.128834)",
        "(0.178869, 1.367050, 0.129153)",
        "(0.179241, 1.363991, 0.129612)",
        "(0.179592, 1.361085, 0.129879)",
        "(0.179940, 1.358325, 0.129950)",
        "(0.180358, 1.355726, 0.129910)",
        "(0.180599, 1.354490, 0.129823)",
        "(0.181093, 1.351980, 0.129493)",
        "(0.181724, 1.349493, 0.129026)",
        "(0.182375, 1.347075, 0.128439)",
        "(0.182901, 1.344706, 0.127657)",
        "(0.183172, 1.343583, 0.127190)",
        "(0.183698, 1.341404, 0.126132)",
        "(0.184180, 1.339298, 0.124853)",
        "(0.184682, 1.337289, 0.123413)",
        "(0.185236, 1.335412, 0.121808)",
        "(0.185502, 1.334498, 0.120915)",
        "(0.186061, 1.332749, 0.119023)",
        "(0.186637, 1.331097, 0.117014)",
        "(0.187163, 1.329502, 0.114887)",
        "(0.187733, 1.328025, 0.112605)",
        "(0.188011, 1.327303, 0.111379)",
        "(0.188609, 1.325920, 0.108697)",
        "(0.189211, 1.324651, 0.105863)",
        "(0.189805, 1.323516, 0.102993)",
        "(0.190371, 1.322565, 0.100086)",
        "(0.190591, 1.322119, 0.098624)",
        "(0.190869, 1.321376, 0.095749)",
        "(0.190946, 1.320866, 0.092947)",
        "(0.190892, 1.320643, 0.090121)",
        "(0.190793, 1.320847, 0.087297)",
        "(0.190746, 1.321077, 0.085910)",
        "(0.190627, 1.321894, 0.083205)",
        "(0.190443, 1.323161, 0.080600)",
        "(0.190275, 1.324911, 0.078087)",
        "(0.190034, 1.327124, 0.075641)",
        "(0.189885, 1.328313, 0.074435)",
        "(0.189571, 1.331037, 0.072147)",
        "(0.189209, 1.334140, 0.070019)",
        "(0.188756, 1.337537, 0.067867)",
        "(0.188150, 1.341225, 0.065665)",
        "(0.187789, 1.343214, 0.064609)",
        "(0.187030, 1.347373, 0.062588)",
        "(0.186315, 1.351851, 0.060686)",
        "(0.185667, 1.356565, 0.058812)",
        "(0.185019, 1.361451, 0.056915)",
        "(0.184703, 1.363929, 0.055996)",
        "(0.184083, 1.368956, 0.054242)",
        "(0.183516, 1.374012, 0.052561)",
        "(0.182986, 1.379176, 0.051123)",
        "(0.182257, 1.384302, 0.049885)",
        "(0.181839, 1.386821, 0.049345)",
        "(0.181083, 1.391846, 0.048386)",
        "(0.180345, 1.396811, 0.047590)",
        "(0.179633, 1.401683, 0.046842)",
        "(0.178911, 1.406534, 0.046235)",
        "(0.178548, 1.408943, 0.045997)",
        "(0.177892, 1.413716, 0.045525)",
        "(0.177286, 1.418457, 0.045143)",
        "(0.176803, 1.423168, 0.044883)",
        "(0.176414, 1.427765, 0.044634)",
        "(0.176240, 1.430018, 0.044542)",
        "(0.175990, 1.434469, 0.044434)",
        "(0.175829, 1.438655, 0.044317)",
        "(0.175677, 1.442574, 0.044254)",
        "(0.175521, 1.446267, 0.044303)",
        "(0.175451, 1.448019, 0.044350)",
        "(0.175301, 1.451405, 0.044497)",
        "(0.175170, 1.454545, 0.044682)",
        "(0.175135, 1.457522, 0.044945)",
        "(0.175105, 1.460160, 0.045267)",
        "(0.175064, 1.461325, 0.045429)",
        "(0.175057, 1.463506, 0.045917)",
        "(0.175058, 1.465371, 0.046577)",
        "(0.175071, 1.466973, 0.047382)",
        "(0.175037, 1.468334, 0.048327)",
        "(0.174987, 1.468916, 0.048846)",
        "(0.174847, 1.469944, 0.049999)",
        "(0.174647, 1.470709, 0.051367)",
        "(0.174546, 1.471181, 0.052931)",
        "(0.174457, 1.471351, 0.054730)",
        "(0.174382, 1.471339, 0.055721)",
        "(0.174106, 1.471112, 0.057773)",
        "(0.173789, 1.470624, 0.059881)",
        "(0.173486, 1.469929, 0.062176)",
        "(0.173324, 1.469004, 0.064688)",
        "(0.173281, 1.468448, 0.066065)",
        "(0.173158, 1.467163, 0.068990)",
        "(0.172914, 1.465616, 0.072066)",
        "(0.172589, 1.463888, 0.075272)",
        "(0.172280, 1.462027, 0.078520)",
        "(0.172157, 1.461073, 0.080130)",
        "(0.171858, 1.459105, 0.083366)",
        "(0.171492, 1.457118, 0.086564)",
        "(0.171154, 1.455080, 0.089690)",
        "(0.171000, 1.453046, 0.092692)",
        "(0.170928, 1.451988, 0.094100)",
        "(0.170677, 1.449783, 0.096818)",
        "(0.170478, 1.447524, 0.099446)",
        "(0.170500, 1.445128, 0.101993)",
        "(0.170458, 1.442496, 0.104414)",
        "(0.170368, 1.441078, 0.105571)",
        "(0.170187, 1.438214, 0.107832)",
        "(0.170146, 1.435300, 0.109938)",
        "(0.170163, 1.432284, 0.111889)",
        "(0.170288, 1.429200, 0.113725)",
        "(0.170356, 1.427568, 0.114560)",
        "(0.170493, 1.424209, 0.116157)",
        "(0.170571, 1.420708, 0.117720)",
        "(0.170645, 1.417073, 0.119212)",
        "(0.170766, 1.413302, 0.120515)",
        "(0.170870, 1.411355, 0.121107)",
        "(0.171105, 1.407431, 0.122279)",
        "(0.171316, 1.403500, 0.123406)",
        "(0.171623, 1.399557, 0.124415)",
        "(0.172069, 1.395606, 0.125343)",
        "(0.172276, 1.393627, 0.125798)",
        "(0.172761, 1.389624, 0.126658)",
        "(0.173351, 1.385565, 0.127415)",
        "(0.173861, 1.381420, 0.128065)",
        "(0.174432, 1.377184, 0.128559)",
        "(0.174721, 1.375021, 0.128752)",
        "(0.175308, 1.370604, 0.129006)",
        "(0.175909, 1.366103, 0.129075)",
        "(0.176491, 1.361484, 0.128883)",
        "(0.177056, 1.356862, 0.128481)",
        "(0.177311, 1.354541, 0.128160)",
        "(0.177817, 1.349981, 0.127339)",
        "(0.178367, 1.345559, 0.126294)",
        "(0.179001, 1.341378, 0.125010)",
        "(0.179755, 1.337471, 0.123519)",
        "(0.180120, 1.335612, 0.122693)",
        "(0.180846, 1.332013, 0.120904)",
        "(0.181599, 1.328636, 0.118809)",
        "(0.182180, 1.325253, 0.116406)",
        "(0.182582, 1.321819, 0.113665)",
        "(0.182752, 1.320117, 0.112146)",
        "(0.183070, 1.316803, 0.108775)",
        "(0.183320, 1.313693, 0.104800)",
        "(0.183483, 1.310992, 0.100502)",
        "(0.183707, 1.308960, 0.096252)",
        "(0.183833, 1.308223, 0.094136)",
        "(0.184063, 1.307156, 0.089845)",
        "(0.184128, 1.306650, 0.085395)",
        "(0.184055, 1.306674, 0.080794)",
        "(0.183952, 1.307354, 0.076236)",
        "(0.183862, 1.307831, 0.074000)",
        "(0.183525, 1.309174, 0.069672)",
        "(0.183130, 1.311073, 0.065663)",
        "(0.182636, 1.313333, 0.061988)",
        "(0.182169, 1.315963, 0.058724)",
        "(0.181922, 1.317409, 0.057274)",
        "(0.181345, 1.320402, 0.054617)",
        "(0.180705, 1.323517, 0.052316)",
        "(0.180061, 1.326769, 0.050433)",
        "(0.179440, 1.330105, 0.048904)",
        "(0.179106, 1.331769, 0.048269)",
        "(0.178489, 1.335114, 0.047193)",
        "(0.177927, 1.338492, 0.046397)",
        "(0.177305, 1.341827, 0.045889)",
        "(0.176633, 1.345159, 0.045602)",
        "(0.176301, 1.346813, 0.045553)",
        "(0.175643, 1.350085, 0.045613)",
        "(0.174962, 1.353274, 0.045828)",
        "(0.174231, 1.356397, 0.046166)",
        "(0.173477, 1.359450, 0.046524)",
        "(0.173081, 1.360951, 0.046700)",
        "(0.172301, 1.363952, 0.047059)",
        "(0.171551, 1.366894, 0.047356)",
        "(0.170875, 1.369846, 0.047604)",
        "(0.170252, 1.372758, 0.047833)",
        "(0.169920, 1.374191, 0.047935)",
        "(0.169280, 1.377027, 0.048156)",
        "(0.168650, 1.379785, 0.048312)",
        "(0.168035, 1.382477, 0.048343)",
        "(0.167545, 1.385147, 0.048290)",
        "(0.167319, 1.386464, 0.048223)",
        "(0.166871, 1.389077, 0.047992)",
        "(0.166466, 1.391714, 0.047744)",
        "(0.166091, 1.394375, 0.047518)",
        "(0.165672, 1.397022, 0.047272)",
        "(0.165450, 1.398335, 0.047161)",
        "(0.165011, 1.400989, 0.046962)",
        "(0.164676, 1.403631, 0.046817)",
        "(0.164322, 1.406295, 0.046711)",
        "(0.164024, 1.409045, 0.046686)",
        "(0.163941, 1.410441, 0.046727)",
        "(0.163798, 1.413247, 0.046850)",
        "(0.163722, 1.416091, 0.047059)",
        "(0.163670, 1.418893, 0.047267)",
        "(0.163712, 1.421681, 0.047634)",
        "(0.163712, 1.423029, 0.047862)",
        "(0.163654, 1.425610, 0.048377)",
        "(0.163601, 1.428074, 0.049039)",
        "(0.163572, 1.430496, 0.049913)",
        "(0.163601, 1.432842, 0.050987)",
        "(0.163662, 1.434001, 0.051567)",
        "(0.163884, 1.436246, 0.053040)",
        "(0.164073, 1.438375, 0.054709)",
        "(0.164455, 1.440401, 0.056662)",
        "(0.165129, 1.442262, 0.058926)",
        "(0.165471, 1.443071, 0.060162)",
        "(0.166210, 1.444408, 0.062824)",
        "(0.166929, 1.445363, 0.065721)",
        "(0.167528, 1.445972, 0.068909)",
        "(0.168033, 1.446240, 0.072399)",
        "(0.168265, 1.446198, 0.074194)",
        "(0.168635, 1.445811, 0.077848)",
        "(0.168937, 1.445083, 0.081712)",
        "(0.169289, 1.443973, 0.085776)",
        "(0.169697, 1.442430, 0.090002)",
        "(0.169830, 1.441575, 0.092162)",
        "(0.169961, 1.439645, 0.096688)",
        "(0.170005, 1.437495, 0.101313)",
        "(0.169848, 1.435065, 0.105862)",
        "(0.169569, 1.432487, 0.110366)",
        "(0.169367, 1.431187, 0.112617)",
        "(0.168958, 1.428636, 0.116954)",
        "(0.168624, 1.426131, 0.121013)",
        "(0.168480, 1.423679, 0.124800)",
        "(0.168352, 1.421299, 0.128383)",
        "(0.168278, 1.420150, 0.130076)",
        "(0.168190, 1.417874, 0.133281)",
        "(0.168170, 1.415579, 0.136168)",
        "(0.168185, 1.413126, 0.138786)",
        "(0.168235, 1.410494, 0.141274)",
        "(0.168200, 1.409091, 0.142461)",
        "(0.168116, 1.406257, 0.144774)",
        "(0.168152, 1.403373, 0.146901)",
        "(0.168359, 1.400376, 0.148826)",
        "(0.168629, 1.397263, 0.150462)",
        "(0.168805, 1.395628, 0.151137)",
        "(0.169173, 1.392224, 0.152296)",
        "(0.169551, 1.388675, 0.153115)",
        "(0.169876, 1.384993, 0.153582)",
        "(0.170421, 1.381304, 0.153787)",
        "(0.170779, 1.379420, 0.153768)",
        "(0.171332, 1.375478, 0.153652)",
        "(0.171956, 1.371441, 0.153488)",
        "(0.172643, 1.367328, 0.153245)",
        "(0.173426, 1.363088, 0.152785)",
        "(0.173844, 1.360930, 0.152498)",
        "(0.174688, 1.356578, 0.151936)",
        "(0.175377, 1.352174, 0.151348)",
        "(0.176139, 1.347812, 0.150627)",
        "(0.176895, 1.343473, 0.149624)",
        "(0.177239, 1.341333, 0.149066)",
        "(0.177887, 1.337251, 0.148018)",
        "(0.178412, 1.333383, 0.146887)",
        "(0.179018, 1.329740, 0.145620)",
        "(0.179546, 1.326262, 0.144196)",
        "(0.179809, 1.324589, 0.143484)",
        "(0.180325, 1.321418, 0.142017)",
        "(0.180815, 1.318425, 0.140331)",
        "(0.181329, 1.315616, 0.138432)",
        "(0.181763, 1.312939, 0.136288)",
        "(0.181932, 1.311649, 0.135165)",
        "(0.182238, 1.309240, 0.132880)",
        "(0.182438, 1.307029, 0.130475)",
        "(0.182572, 1.305105, 0.127932)",
        "(0.182587, 1.303427, 0.125267)",
        "(0.182566, 1.302770, 0.123864)",
        "(0.182551, 1.301675, 0.120940)",
        "(0.182495, 1.300860, 0.117810)",
        "(0.182418, 1.300353, 0.114498)",
        "(0.182325, 1.300133, 0.110910)",
        "(0.182258, 1.300091, 0.109066)",
        "(0.182115, 1.300273, 0.105297)",
        "(0.181929, 1.300740, 0.101552)",
        "(0.181639, 1.301426, 0.097816)",
        "(0.181340, 1.302337, 0.094018)",
        "(0.181206, 1.302932, 0.092143)",
        "(0.180839, 1.304289, 0.088456)",
        "(0.180470, 1.305964, 0.084863)",
        "(0.180083, 1.307966, 0.081493)",
        "(0.179567, 1.310142, 0.078324)",
        "(0.179275, 1.311330, 0.076868)",
        "(0.178586, 1.313869, 0.074170)",
        "(0.177743, 1.316643, 0.071707)",
        "(0.176782, 1.319725, 0.069411)",
        "(0.175714, 1.323205, 0.067308)",
        "(0.175180, 1.325019, 0.066271)",
        "(0.174144, 1.329073, 0.064425)",
        "(0.173108, 1.333454, 0.062762)",
        "(0.172123, 1.338073, 0.061227)",
        "(0.171054, 1.342894, 0.059844)",
        "(0.170507, 1.345355, 0.059219)",
        "(0.169310, 1.350324, 0.058055)",
        "(0.168175, 1.355470, 0.057068)",
        "(0.167162, 1.360827, 0.056340)",
        "(0.166146, 1.366151, 0.055668)",
        "(0.165681, 1.368824, 0.055408)",
        "(0.164811, 1.374161, 0.055039)",
        "(0.164016, 1.379403, 0.054772)",
        "(0.163351, 1.384539, 0.054571)",
        "(0.162734, 1.389561, 0.054452)",
        "(0.162394, 1.391990, 0.054385)",
        "(0.161841, 1.396727, 0.054203)",
        "(0.161438, 1.401263, 0.054161)",
        "(0.161015, 1.405920, 0.054165)",
        "(0.160602, 1.410312, 0.054368)",
        "(0.160397, 1.412456, 0.054531)",
        "(0.160057, 1.416612, 0.055003)",
        "(0.159782, 1.420626, 0.055618)",
        "(0.159560, 1.424491, 0.056339)",
        "(0.159378, 1.428231, 0.057181)",
        "(0.159286, 1.430038, 0.057648)",
        "(0.159058, 1.433510, 0.058627)",
        "(0.158847, 1.436813, 0.059703)",
        "(0.158653, 1.439916, 0.060886)",
        "(0.158457, 1.442783, 0.062132)",
        "(0.158327, 1.444124, 0.062795)",
        "(0.158026, 1.446696, 0.064244)",
        "(0.157787, 1.449129, 0.065891)",
        "(0.157616, 1.451364, 0.067653)",
        "(0.157302, 1.453382, 0.069441)",
        "(0.157147, 1.454306, 0.070349)",
        "(0.156872, 1.456104, 0.072218)",
        "(0.156700, 1.457759, 0.074187)",
        "(0.156446, 1.459208, 0.076196)",
        "(0.156112, 1.460507, 0.078365)",
        "(0.155955, 1.461096, 0.079509)",
        "(0.155682, 1.462138, 0.081848)",
        "(0.155494, 1.462968, 0.084215)",
        "(0.155297, 1.463623, 0.086634)",
        "(0.155165, 1.464046, 0.089139)",
        "(0.155135, 1.464163, 0.090447)",
        "(0.155072, 1.464209, 0.093186)",
        "(0.154901, 1.463983, 0.096134)",
        "(0.154603, 1.463538, 0.099213)",
        "(0.154491, 1.462954, 0.102406)",
        "(0.154501, 1.462581, 0.104038)",
        "(0.154511, 1.461655, 0.107367)",
        "(0.154569, 1.460555, 0.110849)",
        "(0.154654, 1.459290, 0.114476)",
        "(0.154847, 1.457864, 0.118206)",
        "(0.154947, 1.457122, 0.120098)",
        "(0.155122, 1.455553, 0.123981)",
        "(0.155275, 1.453873, 0.127870)",
        "(0.155421, 1.452031, 0.131782)",
        "(0.155767, 1.450092, 0.135746)",
        "(0.155943, 1.449024, 0.137708)",
        "(0.156377, 1.446768, 0.141608)",
        "(0.156847, 1.444420, 0.145409)",
        "(0.157244, 1.442019, 0.149020)",
        "(0.157733, 1.439490, 0.152219)",
        "(0.157994, 1.438157, 0.153720)",
        "(0.158564, 1.435346, 0.156479)",
        "(0.159093, 1.432326, 0.158942)",
        "(0.159612, 1.429120, 0.161063)",
        "(0.160262, 1.425790, 0.162747)",
        "(0.160626, 1.424042, 0.163401)",
        "(0.161359, 1.420425, 0.164491)",
        "(0.162065, 1.416615, 0.165214)",
        "(0.162774, 1.412653, 0.165537)",
        "(0.163584, 1.408535, 0.165362)",
        "(0.163979, 1.406455, 0.165171)",
        "(0.164760, 1.402318, 0.164578)",
        "(0.165521, 1.398228, 0.163848)",
        "(0.166318, 1.394247, 0.163017)",
        "(0.166741, 1.392367, 0.162555)",
        "(0.167582, 1.388640, 0.161558)",
        "(0.168403, 1.385059, 0.160406)",
        "(0.169284, 1.381623, 0.159170)",
        "(0.170273, 1.378334, 0.157794)",
        "(0.171363, 1.375155, 0.156239)",
        "(0.171876, 1.373596, 0.155415)",
        "(0.172866, 1.370544, 0.153707)",
        "(0.173797, 1.367575, 0.151908)",
        "(0.174766, 1.364623, 0.149972)",
        "(0.175714, 1.361678, 0.147865)",
        "(0.176197, 1.360193, 0.146744)",
        "(0.177153, 1.357175, 0.144271)",
        "(0.178079, 1.354087, 0.141604)",
        "(0.178927, 1.350947, 0.138804)",
        "(0.179825, 1.347880, 0.135916)",
        "(0.180289, 1.346386, 0.134415)",
        "(0.181160, 1.343430, 0.131360)",
        "(0.182066, 1.340666, 0.128218)",
        "(0.182993, 1.338124, 0.124928)",
        "(0.183927, 1.335814, 0.121599)",
        "(0.184396, 1.334741, 0.119948)",
        "(0.185228, 1.332753, 0.116714)",
        "(0.185919, 1.330937, 0.113615)",
        "(0.186505, 1.329326, 0.110552)",
        "(0.187046, 1.327965, 0.107384)",
        "(0.187293, 1.327405, 0.105758)",
        "(0.187769, 1.326548, 0.102496)",
        "(0.188268, 1.326027, 0.099198)",
        "(0.188717, 1.325733, 0.095826)",
        "(0.188952, 1.325671, 0.092462)",
        "(0.189053, 1.325711, 0.090805)",
        "(0.189248, 1.326072, 0.087627)",
        "(0.189478, 1.326726, 0.084624)",
        "(0.189725, 1.327601, 0.081805)",
        "(0.190043, 1.328683, 0.079191)",
        "(0.190171, 1.329293, 0.077968)",
        "(0.190276, 1.330561, 0.075680)",
        "(0.190273, 1.332027, 0.073654)",
        "(0.190230, 1.333706, 0.071803)",
        "(0.190170, 1.335588, 0.070101)",
        "(0.190123, 1.336611, 0.069345)",
        "(0.190062, 1.338849, 0.067945)",
        "(0.190014, 1.341346, 0.066697)",
        "(0.189918, 1.344024, 0.065603)",
        "(0.189770, 1.346926, 0.064756)",
        "(0.189689, 1.348409, 0.064402)",
        "(0.189517, 1.351474, 0.063856)",
        "(0.189313, 1.354624, 0.063502)",
        "(0.189030, 1.357797, 0.063339)",
        "(0.188711, 1.360975, 0.063305)",
        "(0.188513, 1.362576, 0.063318)",
        "(0.188114, 1.365819, 0.063407)",
        "(0.187794, 1.369112, 0.063560)",
        "(0.187346, 1.372385, 0.063706)",
        "(0.186757, 1.375700, 0.063827)",
        "(0.186443, 1.377392, 0.063908)",
        "(0.185879, 1.380866, 0.064162)",
        "(0.185269, 1.384358, 0.064461)",
        "(0.184540, 1.387839, 0.064765)",
        "(0.183869, 1.391369, 0.065148)",
        "(0.183566, 1.393168, 0.065341)",
        "(0.182945, 1.396754, 0.065686)",
        "(0.182266, 1.400370, 0.066013)",
        "(0.181590, 1.404073, 0.066295)",
        "(0.180896, 1.407811, 0.066571)",
        "(0.180526, 1.409683, 0.066692)",
        "(0.179799, 1.413521, 0.066872)",
        "(0.179021, 1.417442, 0.067058)",
        "(0.178249, 1.421368, 0.067199)",
        "(0.177623, 1.425319, 0.067412)",
        "(0.177408, 1.427336, 0.067548)",
        "(0.176966, 1.431328, 0.067851)",
        "(0.176592, 1.435233, 0.068277)",
        "(0.176300, 1.439047, 0.068939)",
        "(0.175930, 1.442618, 0.069741)",
        "(0.175722, 1.444295, 0.070213)",
        "(0.175320, 1.447498, 0.071360)",
        "(0.175010, 1.450459, 0.072786)",
        "(0.174692, 1.453106, 0.074287)",
        "(0.174392, 1.455343, 0.076015)",
        "(0.174269, 1.456378, 0.076912)",
        "(0.173960, 1.458086, 0.078841)",
        "(0.173601, 1.459406, 0.080971)",
        "(0.173339, 1.460354, 0.083297)",
        "(0.173133, 1.460879, 0.085751)",
        "(0.173063, 1.461036, 0.087037)",
        "(0.173025, 1.461015, 0.089829)",
        "(0.173003, 1.460552, 0.092885)",
        "(0.172905, 1.459689, 0.096183)",
        "(0.172743, 1.458510, 0.099642)",
        "(0.172646, 1.457802, 0.101414)",
        "(0.172503, 1.456255, 0.104944)",
        "(0.172490, 1.454406, 0.108497)",
        "(0.172482, 1.452319, 0.112103)",
        "(0.172429, 1.449961, 0.115695)",
        "(0.172363, 1.448686, 0.117478)",
        "(0.172161, 1.446001, 0.120905)",
        "(0.171982, 1.443160, 0.124033)",
        "(0.171814, 1.440238, 0.126873)",
        "(0.171736, 1.437292, 0.129338)",
        "(0.171773, 1.435823, 0.130485)",
        "(0.171900, 1.432775, 0.132560)",
        "(0.171967, 1.429471, 0.134332)",
        "(0.171992, 1.425967, 0.135920)",
        "(0.172173, 1.422382, 0.137396)",
        "(0.172417, 1.420564, 0.138056)",
        "(0.172963, 1.416808, 0.139201)",
        "(0.173403, 1.412877, 0.140130)",
        "(0.173806, 1.408895, 0.140841)",
        "(0.174269, 1.404882, 0.141137)",
        "(0.174476, 1.402844, 0.141112)",
        "(0.174920, 1.398825, 0.140969)",
        "(0.175347, 1.394842, 0.140619)",
        "(0.175678, 1.390886, 0.140048)",
        "(0.176232, 1.387164, 0.139432)",
        "(0.176532, 1.385318, 0.139104)",
        "(0.177113, 1.381695, 0.138417)",
        "(0.177652, 1.378250, 0.137774)",
        "(0.178208, 1.374953, 0.137095)",
        "(0.178761, 1.371755, 0.136386)",
        "(0.179042, 1.370185, 0.136044)",
        "(0.179609, 1.367162, 0.135394)",
        "(0.180251, 1.364282, 0.134657)",
        "(0.181003, 1.361557, 0.133738)",
        "(0.181717, 1.358894, 0.132741)",
        "(0.182070, 1.357593, 0.132248)",
        "(0.182758, 1.355007, 0.131350)",
        "(0.183299, 1.352427, 0.130489)",
        "(0.183865, 1.349886, 0.129695)",
        "(0.184431, 1.347374, 0.128968)",
        "(0.184668, 1.346105, 0.128614)",
        "(0.185131, 1.343532, 0.127861)",
        "(0.185660, 1.340985, 0.126919)",
        "(0.186267, 1.338462, 0.125740)",
        "(0.186897, 1.335971, 0.124259)",
        "(0.187191, 1.334739, 0.123450)",
        "(0.187773, 1.332296, 0.121579)",
        "(0.188462, 1.329899, 0.119395)",
        "(0.189106, 1.327480, 0.116925)",
        "(0.189735, 1.325096, 0.114280)",
        "(0.190005, 1.323939, 0.112923)",
        "(0.190505, 1.321709, 0.110191)",
        "(0.190995, 1.319621, 0.107343)",
        "(0.191531, 1.317700, 0.104347)",
        "(0.192112, 1.316051, 0.101269)",
        "(0.192392, 1.315294, 0.099740)",
        "(0.193003, 1.313993, 0.096689)",
        "(0.193637, 1.312936, 0.093656)",
        "(0.194258, 1.312018, 0.090566)",
        "(0.194833, 1.311256, 0.087547)",
        "(0.195086, 1.310972, 0.086128)",
        "(0.195556, 1.310593, 0.083472)",
        "(0.196035, 1.310560, 0.081123)",
        "(0.196480, 1.310927, 0.079108)",
        "(0.196806, 1.311683, 0.077373)",
        "(0.196924, 1.312135, 0.076566)",
        "(0.197091, 1.313313, 0.075197)",
        "(0.197123, 1.314790, 0.074086)",
        "(0.197073, 1.316585, 0.073107)",
        "(0.196966, 1.318716, 0.072245)",
        "(0.196901, 1.319901, 0.071846)",
        "(0.196731, 1.322420, 0.071037)",
        "(0.196573, 1.325255, 0.070279)",
        "(0.196332, 1.328369, 0.069509)",
        "(0.196008, 1.331757, 0.068782)",
        "(0.195858, 1.333575, 0.068446)",
        "(0.195539, 1.337349, 0.067679)",
        "(0.195199, 1.341232, 0.066857)",
        "(0.194834, 1.345593, 0.065927)",
        "(0.194419, 1.350139, 0.064958)",
        "(0.194183, 1.352437, 0.064482)",
        "(0.193662, 1.357154, 0.063565)",
        "(0.193098, 1.361934, 0.062678)",
        "(0.192538, 1.366777, 0.061811)",
        "(0.191952, 1.371662, 0.060980)",
        "(0.191663, 1.374114, 0.060573)",
        "(0.191097, 1.379004, 0.059800)",
        "(0.190565, 1.383833, 0.059109)",
        "(0.190134, 1.388633, 0.058478)",
        "(0.189755, 1.393376, 0.057952)",
        "(0.189572, 1.395722, 0.057720)",
        "(0.189223, 1.400416, 0.057365)",
        "(0.188907, 1.405002, 0.057147)",
        "(0.188672, 1.409429, 0.057074)",
        "(0.188404, 1.413668, 0.057202)",
        "(0.188274, 1.415701, 0.057307)",
        "(0.188071, 1.419665, 0.057602)",
        "(0.187935, 1.423475, 0.058083)",
        "(0.187879, 1.427074, 0.058724)",
        "(0.187915, 1.430472, 0.059501)",
        "(0.187960, 1.432100, 0.059968)",
        "(0.188060, 1.435173, 0.061057)",
        "(0.188147, 1.438036, 0.062338)",
        "(0.188240, 1.440730, 0.063880)",
        "(0.188455, 1.443231, 0.065672)",
        "(0.188599, 1.444396, 0.066669)",
        "(0.188878, 1.446606, 0.068881)",
        "(0.189102, 1.448624, 0.071470)",
        "(0.189261, 1.450479, 0.074394)",
        "(0.189391, 1.452177, 0.077651)",
        "(0.189434, 1.452952, 0.079407)",
        "(0.189453, 1.454367, 0.083039)",
        "(0.189569, 1.455711, 0.087024)",
        "(0.189737, 1.456881, 0.091277)",
        "(0.189816, 1.457810, 0.095792)",
        "(0.189820, 1.458246, 0.098099)",
        "(0.189737, 1.459003, 0.102840)",
        "(0.189829, 1.459588, 0.107622)",
        "(0.190018, 1.459891, 0.112249)",
        "(0.190382, 1.459776, 0.116854)",
        "(0.190563, 1.459582, 0.119170)",
        "(0.190938, 1.458834, 0.123794)",
        "(0.191433, 1.457597, 0.128388)",
        "(0.191918, 1.455794, 0.132883)",
        "(0.192226, 1.453483, 0.137264)",
        "(0.192252, 1.452112, 0.139385)",
        "(0.192286, 1.449093, 0.143444)",
        "(0.192363, 1.445635, 0.147190)",
        "(0.192416, 1.441746, 0.150608)",
        "(0.192427, 1.437496, 0.153646)",
        "(0.192484, 1.435246, 0.155017)",
        "(0.192709, 1.430642, 0.157565)",
        "(0.193021, 1.425791, 0.159804)",
        "(0.193427, 1.420747, 0.161826)",
        "(0.193787, 1.415434, 0.163639)",
        "(0.193980, 1.412733, 0.164409)",
        "(0.194443, 1.407205, 0.165599)",
        "(0.195009, 1.401523, 0.166375)",
        "(0.195566, 1.395701, 0.166820)",
        "(0.195927, 1.389794, 0.167095)",
        "(0.196056, 1.386877, 0.167148)",
        "(0.196416, 1.381159, 0.167063)",
        "(0.196927, 1.375636, 0.166672)",
        "(0.197349, 1.370344, 0.166056)",
        "(0.197702, 1.365268, 0.165150)",
        "(0.197879, 1.362834, 0.164587)",
        "(0.198241, 1.358146, 0.163359)",
        "(0.198671, 1.353728, 0.161977)",
        "(0.198935, 1.349512, 0.160440)",
        "(0.199045, 1.345633, 0.158730)",
        "(0.199121, 1.343798, 0.157817)",
        "(0.199255, 1.340405, 0.155787)",
        "(0.199345, 1.337317, 0.153576)",
        "(0.199425, 1.334527, 0.151269)",
        "(0.199323, 1.331993, 0.148838)",
        "(0.199254, 1.330808, 0.147618)",
        "(0.199075, 1.328622, 0.145124)",
        "(0.198952, 1.326716, 0.142600)",
        "(0.198843, 1.324966, 0.140025)",
        "(0.198824, 1.323409, 0.137420)",
        "(0.198838, 1.322700, 0.136108)",
        "(0.198860, 1.321340, 0.133462)",
        "(0.198914, 1.320076, 0.130819)",
        "(0.198976, 1.318887, 0.128192)",
        "(0.199028, 1.317732, 0.125601)",
        "(0.199078, 1.317203, 0.124371)",
        "(0.199088, 1.316220, 0.122055)",
        "(0.199090, 1.315463, 0.119961)",
        "(0.199121, 1.314897, 0.118056)",
        "(0.199141, 1.314458, 0.116262)",
        "(0.199152, 1.314287, 0.115439)",
        "(0.199252, 1.314143, 0.114013)",
        "(0.199364, 1.314183, 0.112775)",
        "(0.199468, 1.314367, 0.111767)",
        "(0.199523, 1.314670, 0.110971)",
        "(0.199520, 1.314855, 0.110682)",
        "(0.199477, 1.315194, 0.110378)",
        "(0.199451, 1.315697, 0.110001)",
        "(0.199334, 1.316380, 0.109633)",
        "(0.199063, 1.317115, 0.109370)",
        "(0.198928, 1.317520, 0.109257)",
        "(0.198581, 1.318612, 0.109044)",
        "(0.198295, 1.319707, 0.108912)",
        "(0.197977, 1.320926, 0.108820)",
        "(0.197544, 1.322218, 0.108732)",
        "(0.197318, 1.322912, 0.108706)",
        "(0.196836, 1.324373, 0.108648)",
        "(0.196232, 1.325905, 0.108553)",
        "(0.195512, 1.327505, 0.108364)",
        "(0.194797, 1.329176, 0.108107)",
        "(0.194454, 1.330097, 0.107963)",
        "(0.193773, 1.332057, 0.107677)",
        "(0.193077, 1.334152, 0.107347)",
        "(0.192319, 1.336403, 0.107126)",
        "(0.191546, 1.338756, 0.106950)",
        "(0.191133, 1.339990, 0.106865)",
        "(0.190336, 1.342556, 0.106727)",
        "(0.189500, 1.345172, 0.106559)",
        "(0.188659, 1.347926, 0.106394)",
        "(0.187746, 1.350805, 0.106145)",
        "(0.187325, 1.352328, 0.105989)",
        "(0.186491, 1.355438, 0.105629)",
        "(0.185641, 1.358651, 0.105221)",
        "(0.184759, 1.361987, 0.104756)",
        "(0.184003, 1.365476, 0.104241)",
        "(0.183676, 1.367252, 0.103950)",
        "(0.183124, 1.370882, 0.103286)",
        "(0.182624, 1.374599, 0.102529)",
        "(0.182137, 1.378364, 0.101632)",
        "(0.181725, 1.382234, 0.100593)",
        "(0.181467, 1.384200, 0.100013)",
        "(0.180897, 1.388183, 0.098722)",
        "(0.180178, 1.392226, 0.097227)",
        "(0.179627, 1.396431, 0.095593)",
        "(0.179148, 1.400789, 0.093847)",
        "(0.178860, 1.402951, 0.092954)",
        "(0.178200, 1.407314, 0.091113)",
        "(0.177463, 1.411682, 0.089281)",
        "(0.176878, 1.416002, 0.087483)",
        "(0.176336, 1.420269, 0.085783)",
        "(0.176052, 1.422356, 0.085013)",
        "(0.175479, 1.426532, 0.083873)",
        "(0.174973, 1.430677, 0.083323)",
        "(0.174639, 1.434716, 0.083367)",
        "(0.174362, 1.438595, 0.083914)",
        "(0.174248, 1.440465, 0.084395)",
        "(0.174149, 1.443961, 0.085772)",
        "(0.174196, 1.447075, 0.087692)",
        "(0.174418, 1.449711, 0.090145)",
        "(0.174618, 1.451777, 0.093123)",
        "(0.174712, 1.452517, 0.094773)",
        "(0.175014, 1.453494, 0.098210)",
        "(0.175122, 1.453694, 0.101816)",
        "(0.175111, 1.453135, 0.105571)",
        "(0.175091, 1.451988, 0.109332)",
        "(0.175096, 1.451182, 0.111180)",
        "(0.175091, 1.448975, 0.114801)",
        "(0.175056, 1.446223, 0.118314)",
        "(0.174933, 1.443055, 0.121634)",
        "(0.174887, 1.439463, 0.124614)",
        "(0.174882, 1.437572, 0.125927)",
        "(0.174977, 1.433807, 0.128410)",
        "(0.175209, 1.429863, 0.130555)",
        "(0.175447, 1.425845, 0.132404)",
        "(0.175673, 1.421826, 0.133966)",
        "(0.175814, 1.419862, 0.134574)",
        "(0.176138, 1.415953, 0.135520)",
        "(0.176705, 1.412014, 0.136124)",
        "(0.177241, 1.407942, 0.136510)",
        "(0.177649, 1.403785, 0.136698)",
        "(0.177816, 1.401716, 0.136703)",
        "(0.178231, 1.397653, 0.136630)",
        "(0.178667, 1.393566, 0.136437)",
        "(0.179159, 1.389508, 0.136352)",
        "(0.179749, 1.385466, 0.136411)",
        "(0.180137, 1.383455, 0.136482)",
        "(0.180861, 1.379399, 0.136683)",
        "(0.181482, 1.375342, 0.136986)",
        "(0.182283, 1.371442, 0.137364)",
        "(0.183183, 1.367632, 0.137647)",
        "(0.183655, 1.365785, 0.137791)",
        "(0.184552, 1.362208, 0.138160)",
        "(0.185377, 1.358674, 0.138481)",
        "(0.186194, 1.355223, 0.138752)",
        "(0.186982, 1.351863, 0.139010)",
        "(0.187396, 1.350229, 0.139120)",
        "(0.188304, 1.347116, 0.139393)",
        "(0.189151, 1.344169, 0.139663)",
        "(0.190039, 1.341350, 0.139859)",
        "(0.190914, 1.338594, 0.139926)",
        "(0.191331, 1.337277, 0.139940)",
        "(0.192121, 1.334696, 0.139900)",
        "(0.192867, 1.332156, 0.139762)",
        "(0.193613, 1.329630, 0.139553)",
        "(0.194272, 1.327116, 0.139206)",
        "(0.194588, 1.325866, 0.138975)",
        "(0.195185, 1.323374, 0.138267)",
        "(0.195769, 1.320899, 0.137229)",
        "(0.196326, 1.318573, 0.136031)",
        "(0.196875, 1.316459, 0.134773)",
        "(0.197149, 1.315529, 0.134109)",
        "(0.197686, 1.313892, 0.132700)",
        "(0.198182, 1.312500, 0.131009)",
        "(0.198531, 1.311272, 0.128997)",
        "(0.198763, 1.310264, 0.126850)",
        "(0.198869, 1.309889, 0.125804)",
        "(0.199017, 1.309388, 0.123824)",
        "(0.199139, 1.309225, 0.121842)",
        "(0.199192, 1.309326, 0.119683)",
        "(0.199128, 1.309659, 0.117369)",
        "(0.199038, 1.309909, 0.116154)",
        "(0.198764, 1.310558, 0.113749)",
        "(0.198478, 1.311470, 0.111337)",
        "(0.198194, 1.312650, 0.108880)",
        "(0.197919, 1.313991, 0.106387)",
        "(0.197791, 1.314764, 0.105140)",
        "(0.197444, 1.316494, 0.102639)",
        "(0.197006, 1.318339, 0.100136)",
        "(0.196423, 1.320292, 0.097759)",
        "(0.195810, 1.322406, 0.095498)",
        "(0.195521, 1.323546, 0.094417)",
        "(0.194900, 1.325965, 0.092381)",
        "(0.194282, 1.328609, 0.090564)",
        "(0.193599, 1.331401, 0.088881)",
        "(0.192895, 1.334381, 0.087425)",
        "(0.192508, 1.335918, 0.086774)",
        "(0.191724, 1.339090, 0.085530)",
        "(0.190896, 1.342420, 0.084371)",
        "(0.190093, 1.345877, 0.083320)",
        "(0.189370, 1.349621, 0.082354)",
        "(0.188971, 1.351486, 0.081939)",
        "(0.188107, 1.355232, 0.081259)",
        "(0.187235, 1.359045, 0.080782)",
        "(0.186381, 1.362902, 0.080460)",
        "(0.185556, 1.366868, 0.080270)",
        "(0.185128, 1.368871, 0.080240)",
        "(0.184344, 1.372937, 0.080187)",
        "(0.183607, 1.377014, 0.080162)",
        "(0.182990, 1.381113, 0.080249)",
        "(0.182343, 1.385201, 0.080409)",
        "(0.182042, 1.387260, 0.080527)",
        "(0.181471, 1.391350, 0.080774)",
        "(0.180946, 1.395434, 0.081106)",
        "(0.180394, 1.399462, 0.081505)",
        "(0.179803, 1.403406, 0.081961)",
        "(0.179481, 1.405324, 0.082208)",
        "(0.178924, 1.409132, 0.082740)",
        "(0.178408, 1.412783, 0.083307)",
        "(0.177877, 1.416298, 0.083932)",
        "(0.177402, 1.419724, 0.084650)",
        "(0.177191, 1.421411, 0.085050)",
        "(0.176795, 1.424706, 0.085919)",
        "(0.176386, 1.427895, 0.086904)",
        "(0.175909, 1.430985, 0.087992)",
        "(0.175616, 1.434017, 0.089255)",
        "(0.175491, 1.435485, 0.089927)",
        "(0.175219, 1.438330, 0.091319)",
        "(0.175009, 1.441105, 0.092908)",
        "(0.174863, 1.443737, 0.094664)",
        "(0.174734, 1.446239, 0.096677)",
        "(0.174661, 1.447456, 0.097798)",
        "(0.174525, 1.449784, 0.100134)",
        "(0.174435, 1.451954, 0.102601)",
        "(0.174476, 1.453945, 0.105231)",
        "(0.174591, 1.455685, 0.108011)",
        "(0.174674, 1.456435, 0.109467)",
        "(0.174809, 1.457723, 0.112408)",
        "(0.174928, 1.458694, 0.115480)",
        "(0.175053, 1.459301, 0.118731)",
        "(0.175084, 1.459634, 0.122112)",
        "(0.175056, 1.459654, 0.123870)",
        "(0.175057, 1.459509, 0.127420)",
        "(0.175174, 1.459055, 0.130922)",
        "(0.175390, 1.458343, 0.134464)",
        "(0.175651, 1.457369, 0.137989)",
        "(0.175787, 1.456747, 0.139733)",
        "(0.176109, 1.455294, 0.143152)",
        "(0.176358, 1.453563, 0.146565)",
        "(0.176653, 1.451483, 0.149934)",
        "(0.177021, 1.449109, 0.153220)",
        "(0.177263, 1.447809, 0.154854)",
        "(0.177775, 1.444972, 0.158029)",
        "(0.178236, 1.441777, 0.161102)",
        "(0.178726, 1.438253, 0.164068)",
        "(0.179224, 1.434520, 0.166891)",
        "(0.179532, 1.432560, 0.168188)",
        "(0.180286, 1.428563, 0.170732)",
        "(0.181175, 1.424414, 0.173203)",
        "(0.182089, 1.420140, 0.175544)",
        "(0.183108, 1.415768, 0.177638)",
        "(0.183615, 1.413518, 0.178558)",
        "(0.184507, 1.408947, 0.180237)",
        "(0.185292, 1.404318, 0.181732)",
        "(0.185984, 1.399631, 0.183016)",
        "(0.186722, 1.394989, 0.184138)",
        "(0.187115, 1.392698, 0.184612)",
        "(0.187853, 1.388138, 0.185371)",
        "(0.188532, 1.383659, 0.185848)",
        "(0.189112, 1.379264, 0.186041)",
        "(0.189771, 1.374966, 0.185915)",
        "(0.190144, 1.372823, 0.185752)",
        "(0.190847, 1.368484, 0.185197)",
        "(0.191448, 1.364060, 0.184439)",
        "(0.191958, 1.359529, 0.183471)",
        "(0.192587, 1.355024, 0.182271)",
        "(0.192950, 1.352758, 0.181564)",
        "(0.193737, 1.348158, 0.179822)",
        "(0.194558, 1.343394, 0.177692)",
        "(0.195266, 1.338468, 0.175291)",
        "(0.195920, 1.333467, 0.172604)",
        "(0.196235, 1.330953, 0.171123)",
        "(0.196844, 1.326014, 0.167917)",
        "(0.197253, 1.321130, 0.164413)",
        "(0.197689, 1.316571, 0.160646)",
        "(0.197991, 1.312311, 0.156495)",
        "(0.198132, 1.310338, 0.154285)",
        "(0.198380, 1.306689, 0.149651)",
        "(0.198618, 1.303565, 0.144782)",
        "(0.198772, 1.300944, 0.139767)",
        "(0.198927, 1.298879, 0.134683)",
        "(0.198959, 1.297930, 0.132120)",
        "(0.198982, 1.296366, 0.126996)",
        "(0.199033, 1.295150, 0.121927)",
        "(0.199041, 1.294132, 0.116925)",
        "(0.198950, 1.293470, 0.112208)",
        "(0.198893, 1.293320, 0.109985)",
        "(0.198774, 1.293212, 0.105726)",
        "(0.198696, 1.293399, 0.101678)",
        "(0.198629, 1.293851, 0.097887)",
        "(0.198589, 1.294531, 0.094411)",
        "(0.198546, 1.294925, 0.092833)",
        "(0.198340, 1.295800, 0.089953)",
        "(0.198001, 1.296851, 0.087447)",
        "(0.197669, 1.298072, 0.085262)",
        "(0.197255, 1.299619, 0.083376)",
        "(0.197078, 1.300491, 0.082545)",
        "(0.196737, 1.302370, 0.081067)",
        "(0.196380, 1.304499, 0.079914)",
        "(0.195934, 1.306739, 0.078926)",
        "(0.195445, 1.309089, 0.078092)",
        "(0.195169, 1.310330, 0.077745)",
        "(0.194541, 1.312819, 0.077082)",
        "(0.193807, 1.315420, 0.076504)",
        "(0.193101, 1.318199, 0.076045)",
        "(0.192444, 1.321144, 0.075645)",
        "(0.192101, 1.322660, 0.075443)",
        "(0.191419, 1.325785, 0.075015)",
        "(0.190757, 1.329031, 0.074542)",
        "(0.190076, 1.332349, 0.074021)",
        "(0.189321, 1.335726, 0.073448)",
        "(0.188936, 1.337433, 0.073136)",
        "(0.188154, 1.340891, 0.072521)",
        "(0.187392, 1.344453, 0.071893)",
        "(0.186680, 1.348132, 0.071309)",
        "(0.186036, 1.351973, 0.070879)",
        "(0.185741, 1.353945, 0.070691)",
        "(0.185086, 1.357898, 0.070342)",
        "(0.184469, 1.361997, 0.070083)",
        "(0.183862, 1.366171, 0.069860)",
        "(0.183245, 1.370388, 0.069686)",
        "(0.182901, 1.372513, 0.069626)",
        "(0.182285, 1.376829, 0.069595)",
        "(0.181813, 1.381146, 0.069629)",
        "(0.181410, 1.385436, 0.069682)",
        "(0.181011, 1.389671, 0.069741)",
        "(0.180830, 1.391757, 0.069779)",
        "(0.180497, 1.395894, 0.069954)",
        "(0.180126, 1.399914, 0.070206)",
        "(0.179661, 1.403872, 0.070623)",
        "(0.179236, 1.407735, 0.071166)",
        "(0.179074, 1.409618, 0.071495)",
        "(0.178843, 1.413266, 0.072267)",
        "(0.178640, 1.416740, 0.073202)",
        "(0.178556, 1.420092, 0.074345)",
        "(0.178485, 1.423273, 0.075635)",
        "(0.178465, 1.424747, 0.076341)",
        "(0.178428, 1.427552, 0.077856)",
        "(0.178508, 1.430185, 0.079620)",
        "(0.178632, 1.432546, 0.081514)",
        "(0.178683, 1.434577, 0.083542)",
        "(0.178672, 1.435469, 0.084656)",
        "(0.178637, 1.437119, 0.087003)",
        "(0.178479, 1.438450, 0.089398)",
        "(0.178232, 1.439513, 0.091929)",
        "(0.177898, 1.440356, 0.094585)",
        "(0.177700, 1.440701, 0.095969)",
        "(0.177374, 1.441261, 0.098756)",
        "(0.177069, 1.441612, 0.101527)",
        "(0.176811, 1.441805, 0.104318)",
        "(0.176611, 1.441850, 0.107103)",
        "(0.176535, 1.441842, 0.108454)",
        "(0.176460, 1.441709, 0.111065)",
        "(0.176383, 1.441423, 0.113585)",
        "(0.176315, 1.440875, 0.115958)",
        "(0.176282, 1.440135, 0.118330)",
        "(0.176262, 1.439678, 0.119518)",
        "(0.176209, 1.438631, 0.121830)",
        "(0.176257, 1.437422, 0.124138)",
        "(0.176325, 1.436036, 0.126485)",
        "(0.176395, 1.434421, 0.128881)",
        "(0.176449, 1.433536, 0.130101)",
        "(0.176490, 1.431661, 0.132624)",
        "(0.176651, 1.429718, 0.135231)",
        "(0.176848, 1.427651, 0.137917)",
        "(0.177036, 1.425427, 0.140731)",
        "(0.177126, 1.424251, 0.142195)",
        "(0.177185, 1.421815, 0.145157)",
        "(0.177266, 1.419328, 0.148156)",
        "(0.177414, 1.416767, 0.151036)",
        "(0.177759, 1.414203, 0.153925)",
        "(0.177958, 1.412887, 0.155345)",
        "(0.178296, 1.410177, 0.158157)",
        "(0.178527, 1.407403, 0.160903)",
        "(0.178847, 1.404623, 0.163473)",
        "(0.179275, 1.401838, 0.165893)",
        "(0.179524, 1.400402, 0.167009)",
        "(0.180027, 1.397466, 0.169154)",
        "(0.180426, 1.394510, 0.171148)",
        "(0.180781, 1.391558, 0.172901)",
        "(0.181315, 1.388629, 0.174395)",
        "(0.181618, 1.387133, 0.175048)",
        "(0.182249, 1.384023, 0.176318)",
        "(0.182865, 1.380722, 0.177552)",
        "(0.183223, 1.377230, 0.178789)",
        "(0.183684, 1.373760, 0.179965)",
        "(0.183959, 1.371996, 0.180467)",
        "(0.184583, 1.368408, 0.181398)",
        "(0.185324, 1.364754, 0.182290)",
        "(0.186130, 1.360936, 0.183061)",
        "(0.186826, 1.356903, 0.183703)",
        "(0.187164, 1.354887, 0.184013)",
        "(0.187891, 1.350792, 0.184451)",
        "(0.188649, 1.346752, 0.184674)",
        "(0.189325, 1.342749, 0.184644)",
        "(0.189967, 1.338897, 0.184385)",
        "(0.190224, 1.337000, 0.184206)",
        "(0.190561, 1.333301, 0.183715)",
        "(0.190913, 1.329874, 0.183061)",
        "(0.191244, 1.326671, 0.182203)",
        "(0.191568, 1.323763, 0.181207)",
        "(0.191743, 1.322439, 0.180612)",
        "(0.192047, 1.319947, 0.179187)",
        "(0.192283, 1.317670, 0.177427)",
        "(0.192439, 1.315609, 0.175301)",
        "(0.192515, 1.313698, 0.172818)",
        "(0.192552, 1.312831, 0.171497)",
        "(0.192598, 1.311186, 0.168785)",
        "(0.192627, 1.309678, 0.165875)",
        "(0.192661, 1.308311, 0.162700)",
        "(0.192615, 1.307011, 0.159290)",
        "(0.192569, 1.306387, 0.157519)",
        "(0.192465, 1.305254, 0.153907)",
        "(0.192295, 1.304301, 0.150131)",
        "(0.192128, 1.303544, 0.146266)",
        "(0.191905, 1.302957, 0.142278)",
        "(0.191790, 1.302739, 0.140203)",
        "(0.191487, 1.302451, 0.135971)",
        "(0.191230, 1.302475, 0.131601)",
        "(0.191037, 1.302767, 0.127213)",
        "(0.190843, 1.303343, 0.122694)",
        "(0.190714, 1.303724, 0.120536)",
        "(0.190447, 1.304595, 0.116372)",
        "(0.190175, 1.305533, 0.112370)",
        "(0.189839, 1.306451, 0.108449)",
        "(0.189541, 1.307395, 0.104631)",
        "(0.189396, 1.307905, 0.102790)",
        "(0.189069, 1.308929, 0.099238)",
        "(0.188827, 1.310089, 0.095835)",
        "(0.188604, 1.311428, 0.092625)",
        "(0.188415, 1.312973, 0.089516)",
        "(0.188370, 1.313845, 0.087997)",
        "(0.188232, 1.315664, 0.085024)",
        "(0.188094, 1.317614, 0.082146)",
        "(0.187861, 1.319578, 0.079373)",
        "(0.187620, 1.321604, 0.076720)",
        "(0.187492, 1.322681, 0.075438)",
        "(0.187181, 1.324878, 0.072967)",
        "(0.186825, 1.327229, 0.070731)",
        "(0.186441, 1.329732, 0.068654)",
        "(0.186057, 1.332432, 0.066738)",
        "(0.185832, 1.333866, 0.065860)",
        "(0.185344, 1.336811, 0.064107)",
        "(0.184841, 1.339881, 0.062401)",
        "(0.184324, 1.343094, 0.060884)",
        "(0.183841, 1.346421, 0.059565)",
        "(0.183588, 1.348164, 0.058991)",
        "(0.183044, 1.351750, 0.057904)",
        "(0.182500, 1.355514, 0.056898)",
        "(0.181975, 1.359481, 0.056023)",
        "(0.181503, 1.363665, 0.055311)",
        "(0.181296, 1.365828, 0.055003)",
        "(0.180982, 1.370279, 0.054547)",
        "(0.180796, 1.374870, 0.054322)",
        "(0.180632, 1.379460, 0.054276)",
        "(0.180527, 1.384118, 0.054533)",
        "(0.180483, 1.386454, 0.054763)",
        "(0.180477, 1.391074, 0.055332)",
        "(0.180481, 1.395631, 0.056112)",
        "(0.180394, 1.400099, 0.057170)",
        "(0.180123, 1.404484, 0.058460)",
        "(0.179956, 1.406639, 0.059222)",
        "(0.179668, 1.410858, 0.060930)",
        "(0.179423, 1.414848, 0.062934)",
        "(0.179290, 1.418710, 0.065196)",
        "(0.179279, 1.422320, 0.067789)",
        "(0.179254, 1.423978, 0.069166)",
        "(0.179275, 1.427026, 0.072113)",
        "(0.179399, 1.429690, 0.075342)",
        "(0.179445, 1.431859, 0.078779)",
        "(0.179490, 1.433578, 0.082452)",
        "(0.179516, 1.434243, 0.084351)",
        "(0.179576, 1.435206, 0.088294)",
        "(0.179689, 1.435786, 0.092551)",
        "(0.179775, 1.436009, 0.097066)",
        "(0.179891, 1.435967, 0.101745)",
        "(0.179935, 1.435832, 0.104102)",
        "(0.180020, 1.435432, 0.108853)",
        "(0.180188, 1.434889, 0.113652)",
        "(0.180387, 1.434193, 0.118523)",
        "(0.180513, 1.433352, 0.123356)",
        "(0.180616, 1.432919, 0.125765)",
        "(0.180860, 1.432045, 0.130477)",
        "(0.181205, 1.431076, 0.134989)",
        "(0.181691, 1.429976, 0.139386)",
        "(0.182079, 1.428566, 0.143725)",
        "(0.182169, 1.427702, 0.145862)",
        "(0.182333, 1.425873, 0.150083)",
        "(0.182359, 1.423970, 0.154118)",
        "(0.182549, 1.422013, 0.157823)",
        "(0.183059, 1.420028, 0.161284)",
        "(0.183350, 1.418940, 0.162853)",
        "(0.183819, 1.416526, 0.165826)",
        "(0.184210, 1.413835, 0.168683)",
        "(0.184734, 1.410898, 0.171325)",
        "(0.185345, 1.407704, 0.173562)",
        "(0.185760, 1.406034, 0.174545)",
        "(0.186602, 1.402461, 0.176328)",
        "(0.187390, 1.398527, 0.177852)",
        "(0.188092, 1.394309, 0.179075)",
        "(0.188819, 1.389971, 0.179986)",
        "(0.189258, 1.387757, 0.180323)",
        "(0.190219, 1.383253, 0.180770)",
        "(0.191272, 1.378701, 0.181040)",
        "(0.192218, 1.374084, 0.181218)",
        "(0.193132, 1.369349, 0.181228)",
        "(0.193558, 1.366922, 0.181196)",
        "(0.194343, 1.362049, 0.181132)",
        "(0.195011, 1.357213, 0.180996)",
        "(0.195745, 1.352555, 0.180773)",
        "(0.196622, 1.348124, 0.180419)",
        "(0.197095, 1.346019, 0.180117)",
        "(0.198028, 1.341940, 0.179271)",
        "(0.199001, 1.337999, 0.178025)",
        "(0.199912, 1.334124, 0.176537)",
        "(0.200496, 1.330269, 0.175087)",
        "(0.200750, 1.328427, 0.174397)",
        "(0.201163, 1.324895, 0.172961)",
        "(0.201563, 1.321686, 0.171420)",
        "(0.201942, 1.318862, 0.169657)",
        "(0.202295, 1.316384, 0.167489)",
        "(0.202467, 1.315294, 0.166241)",
        "(0.202692, 1.313251, 0.163592)",
        "(0.202843, 1.311490, 0.160686)",
        "(0.202910, 1.309984, 0.157568)",
        "(0.202813, 1.308642, 0.154235)",
        "(0.202716, 1.308030, 0.152472)",
        "(0.202409, 1.306830, 0.148877)",
        "(0.201968, 1.305603, 0.145089)",
        "(0.201595, 1.304385, 0.141221)",
        "(0.201069, 1.303036, 0.137291)",
        "(0.200779, 1.302341, 0.135342)",
        "(0.200224, 1.301034, 0.131555)",
        "(0.199705, 1.299846, 0.127837)",
        "(0.199168, 1.298788, 0.124155)",
        "(0.198603, 1.297975, 0.120467)",
        "(0.198333, 1.297686, 0.118648)",
        "(0.197875, 1.297414, 0.115039)",
        "(0.197449, 1.297480, 0.111495)",
        "(0.197012, 1.297887, 0.108112)",
        "(0.196603, 1.298592, 0.104857)",
        "(0.196394, 1.299074, 0.103276)",
        "(0.195920, 1.300281, 0.100252)",
        "(0.195408, 1.301865, 0.097414)",
        "(0.194810, 1.303665, 0.094792)",
        "(0.194123, 1.305658, 0.092473)",
        "(0.193789, 1.306768, 0.091418)",
        "(0.193044, 1.309137, 0.089391)",
        "(0.192266, 1.311697, 0.087520)",
        "(0.191506, 1.314444, 0.085787)",
        "(0.190697, 1.317259, 0.084196)",
        "(0.190270, 1.318630, 0.083439)",
        "(0.189411, 1.321270, 0.082042)",
        "(0.188473, 1.323745, 0.080859)",
        "(0.187459, 1.326115, 0.079801)",
        "(0.186470, 1.328481, 0.078742)",
        "(0.185971, 1.329728, 0.078241)",
        "(0.184980, 1.332354, 0.077292)",
        "(0.184040, 1.335184, 0.076378)",
        "(0.183085, 1.338212, 0.075537)",
        "(0.182113, 1.341511, 0.074686)",
        "(0.181626, 1.343287, 0.074268)",
        "(0.180630, 1.347004, 0.073415)",
        "(0.179594, 1.350983, 0.072588)",
        "(0.178509, 1.355308, 0.071833)",
        "(0.177385, 1.359951, 0.071151)",
        "(0.176831, 1.362421, 0.070819)",
        "(0.175778, 1.367585, 0.070267)",
        "(0.174782, 1.373081, 0.069831)",
        "(0.173776, 1.378755, 0.069428)",
        "(0.172861, 1.384610, 0.069169)",
        "(0.172498, 1.387604, 0.069121)",
        "(0.171948, 1.393581, 0.069159)",
        "(0.171397, 1.399433, 0.069432)",
        "(0.170985, 1.405112, 0.070041)",
        "(0.170734, 1.410494, 0.070865)",
        "(0.170643, 1.413053, 0.071374)",
        "(0.170510, 1.417896, 0.072453)",
        "(0.170563, 1.422290, 0.073754)",
        "(0.170694, 1.426236, 0.075243)",
        "(0.170931, 1.429712, 0.076935)",
        "(0.171115, 1.431255, 0.077912)",
        "(0.171539, 1.434077, 0.080053)",
        "(0.171967, 1.436478, 0.082490)",
        "(0.172351, 1.438424, 0.085176)",
        "(0.172775, 1.439955, 0.088068)",
        "(0.172926, 1.440511, 0.089554)",
        "(0.173205, 1.441403, 0.092593)",
        "(0.173380, 1.442011, 0.095816)",
        "(0.173464, 1.442287, 0.098995)",
        "(0.173489, 1.442256, 0.102145)",
        "(0.173488, 1.442144, 0.103724)",
        "(0.173382, 1.441722, 0.106839)",
        "(0.173294, 1.441151, 0.109934)",
        "(0.173321, 1.440462, 0.113003)",
        "(0.173459, 1.439579, 0.115983)",
        "(0.173585, 1.439053, 0.117472)",
        "(0.173968, 1.437818, 0.120522)",
        "(0.174463, 1.436294, 0.123639)",
        "(0.174884, 1.434509, 0.126729)",
        "(0.175321, 1.432425, 0.129746)",
        "(0.175590, 1.431266, 0.131159)",
        "(0.176101, 1.428732, 0.133781)",
        "(0.176488, 1.425920, 0.136255)",
        "(0.176774, 1.422834, 0.138636)",
        "(0.176965, 1.419562, 0.140944)",
        "(0.177086, 1.417943, 0.142105)",
        "(0.177507, 1.414717, 0.144317)",
        "(0.178015, 1.411541, 0.146459)",
        "(0.178435, 1.408367, 0.148461)",
        "(0.178801, 1.405113, 0.150335)",
        "(0.179000, 1.403441, 0.151218)",
        "(0.179442, 1.400061, 0.153014)",
        "(0.179901, 1.396588, 0.154785)",
        "(0.180411, 1.393036, 0.156496)",
        "(0.180912, 1.389495, 0.158164)",
        "(0.181149, 1.387723, 0.158990)",
        "(0.181666, 1.384208, 0.160577)",
        "(0.182245, 1.380694, 0.162105)",
        "(0.182954, 1.377169, 0.163647)",
        "(0.183628, 1.373549, 0.165258)",
        "(0.183909, 1.371756, 0.166107)",
        "(0.184510, 1.368290, 0.167791)",
        "(0.185195, 1.364848, 0.169316)",
        "(0.186097, 1.361428, 0.170771)",
        "(0.186982, 1.357899, 0.172196)",
        "(0.187405, 1.356102, 0.172865)",
        "(0.188333, 1.352542, 0.174067)",
        "(0.189189, 1.349004, 0.175049)",
        "(0.189981, 1.345600, 0.175786)",
        "(0.190886, 1.342400, 0.176231)",
        "(0.191400, 1.340892, 0.176325)",
        "(0.192465, 1.337990, 0.176256)",
        "(0.193425, 1.335117, 0.175834)",
        "(0.194329, 1.332287, 0.175055)",
        "(0.195210, 1.329554, 0.173987)",
        "(0.195650, 1.328246, 0.173341)",
        "(0.196507, 1.325635, 0.171872)",
        "(0.197341, 1.323099, 0.170291)",
        "(0.198088, 1.320667, 0.168601)",
        "(0.198705, 1.318386, 0.166890)",
        "(0.198984, 1.317335, 0.166010)",
        "(0.199503, 1.315366, 0.164104)",
        "(0.199966, 1.313599, 0.161970)",
        "(0.200393, 1.312063, 0.159617)",
        "(0.200813, 1.310758, 0.156992)",
        "(0.200989, 1.310194, 0.155571)",
        "(0.201216, 1.309263, 0.152595)",
        "(0.201353, 1.308626, 0.149365)",
        "(0.201409, 1.308243, 0.145939)",
        "(0.201426, 1.308145, 0.142411)",
        "(0.201405, 1.308188, 0.140590)",
        "(0.201308, 1.308385, 0.136823)",
        "(0.201195, 1.308744, 0.132927)",
        "(0.201231, 1.309301, 0.128919)",
        "(0.201285, 1.309956, 0.124836)",
        "(0.201294, 1.310334, 0.122801)",
        "(0.201314, 1.311175, 0.118731)",
        "(0.201284, 1.312069, 0.114659)",
        "(0.201168, 1.313121, 0.110659)",
        "(0.200911, 1.314309, 0.106650)",
        "(0.200749, 1.314969, 0.104630)",
        "(0.200450, 1.316493, 0.100648)",
        "(0.200114, 1.318260, 0.096733)",
        "(0.199689, 1.320154, 0.092848)",
        "(0.199264, 1.322187, 0.089006)",
        "(0.199051, 1.323260, 0.087128)",
        "(0.198601, 1.325523, 0.083472)",
        "(0.198160, 1.327984, 0.079887)",
        "(0.197809, 1.330667, 0.076525)",
        "(0.197388, 1.333630, 0.073169)",
        "(0.197161, 1.335161, 0.071594)",
        "(0.196644, 1.338271, 0.068531)",
        "(0.196008, 1.341498, 0.065614)",
        "(0.195364, 1.345010, 0.062921)",
        "(0.194723, 1.348704, 0.060368)",
        "(0.194392, 1.350611, 0.059135)",
        "(0.193744, 1.354599, 0.056811)",
        "(0.193156, 1.358825, 0.054730)",
        "(0.192559, 1.363180, 0.052774)",
        "(0.192250, 1.365411, 0.051924)",
        "(0.191593, 1.369905, 0.050413)",
        "(0.190872, 1.374438, 0.049226)",
        "(0.190056, 1.378923, 0.048240)",
        "(0.189202, 1.383348, 0.047448)",
        "(0.188322, 1.387711, 0.046772)",
        "(0.187823, 1.389835, 0.046461)",
        "(0.186778, 1.394037, 0.045889)",
        "(0.185927, 1.398189, 0.045442)",
        "(0.185254, 1.402336, 0.045017)",
        "(0.184733, 1.406499, 0.044750)",
        "(0.184438, 1.408538, 0.044635)",
        "(0.183878, 1.412556, 0.044475)",
        "(0.183502, 1.416540, 0.044538)",
        "(0.183350, 1.420448, 0.044830)",
        "(0.183195, 1.424179, 0.045293)",
        "(0.183158, 1.426002, 0.045633)",
        "(0.183121, 1.429568, 0.046478)",
        "(0.183136, 1.432913, 0.047567)",
        "(0.183191, 1.436054, 0.048955)",
        "(0.183215, 1.438896, 0.050756)",
        "(0.183229, 1.440196, 0.051808)",
        "(0.183223, 1.442574, 0.054152)",
        "(0.183314, 1.444606, 0.056798)",
        "(0.183449, 1.446288, 0.059809)",
        "(0.183532, 1.447546, 0.063092)",
        "(0.183538, 1.448021, 0.064839)",
        "(0.183564, 1.448757, 0.068544)",
        "(0.183553, 1.449092, 0.072494)",
        "(0.183563, 1.449098, 0.076668)",
        "(0.183657, 1.448835, 0.081160)",
        "(0.183718, 1.448579, 0.083493)",
        "(0.183859, 1.447919, 0.088153)",
        "(0.183955, 1.447136, 0.092829)",
        "(0.183988, 1.446085, 0.097431)",
        "(0.184239, 1.444832, 0.101977)",
        "(0.184412, 1.444075, 0.104227)",
        "(0.184736, 1.442289, 0.108739)",
        "(0.184998, 1.440190, 0.113453)",
        "(0.185221, 1.437935, 0.118310)",
        "(0.185516, 1.435612, 0.123055)",
        "(0.185687, 1.434398, 0.125327)",
        "(0.186044, 1.431909, 0.129751)",
        "(0.186337, 1.429332, 0.133959)",
        "(0.186393, 1.426703, 0.137827)",
        "(0.186442, 1.424114, 0.141405)",
        "(0.186538, 1.422834, 0.143029)",
        "(0.186817, 1.420310, 0.146061)",
        "(0.187224, 1.417781, 0.148840)",
        "(0.187589, 1.415148, 0.151448)",
        "(0.187896, 1.412379, 0.153880)",
        "(0.188110, 1.410969, 0.154994)",
        "(0.188699, 1.408057, 0.157009)",
        "(0.189529, 1.404956, 0.158742)",
        "(0.190152, 1.401528, 0.160253)",
        "(0.190689, 1.397893, 0.161530)",
        "(0.190977, 1.396018, 0.162051)",
        "(0.191610, 1.392198, 0.162816)",
        "(0.192236, 1.388205, 0.163272)",
        "(0.192917, 1.384116, 0.163620)",
        "(0.193633, 1.379902, 0.163815)",
        "(0.193913, 1.377749, 0.163857)",
        "(0.194404, 1.373478, 0.163862)",
        "(0.194979, 1.369265, 0.163729)",
        "(0.195651, 1.365142, 0.163425)",
        "(0.196529, 1.361149, 0.163034)",
        "(0.197026, 1.359198, 0.162770)",
        "(0.197942, 1.355309, 0.162087)",
        "(0.198777, 1.351438, 0.161195)",
        "(0.199627, 1.347558, 0.160053)",
        "(0.200435, 1.343654, 0.158717)",
        "(0.200823, 1.341697, 0.157962)",
        "(0.201566, 1.337813, 0.156322)",
        "(0.202249, 1.334006, 0.154449)",
        "(0.203012, 1.330319, 0.152349)",
        "(0.203792, 1.326870, 0.150077)",
        "(0.204178, 1.325296, 0.148886)",
        "(0.204892, 1.322285, 0.146351)",
        "(0.205605, 1.319602, 0.143520)",
        "(0.206322, 1.317242, 0.140468)",
        "(0.206985, 1.315147, 0.137059)",
        "(0.207244, 1.314192, 0.135151)",
        "(0.207598, 1.312408, 0.131028)",
        "(0.207848, 1.310852, 0.126491)",
        "(0.207959, 1.309564, 0.121728)",
        "(0.207942, 1.308687, 0.117000)",
        "(0.207880, 1.308413, 0.114625)",
        "(0.207680, 1.308038, 0.109784)",
        "(0.207460, 1.308038, 0.104990)",
        "(0.207247, 1.308430, 0.100382)",
        "(0.207149, 1.309132, 0.095900)",
        "(0.207126, 1.309577, 0.093714)",
        "(0.207041, 1.310556, 0.089563)",
        "(0.206878, 1.311654, 0.085715)",
        "(0.206668, 1.312832, 0.082084)",
        "(0.206398, 1.314146, 0.078690)",
        "(0.206238, 1.314863, 0.077128)",
        "(0.205891, 1.316438, 0.074242)",
        "(0.205580, 1.318241, 0.071643)",
        "(0.205213, 1.320231, 0.069255)",
        "(0.204811, 1.322391, 0.067017)",
        "(0.204559, 1.323554, 0.066000)",
        "(0.203876, 1.326004, 0.064031)",
        "(0.203078, 1.328706, 0.062180)",
        "(0.202255, 1.331688, 0.060371)",
        "(0.201443, 1.334976, 0.058742)",
        "(0.201035, 1.336763, 0.058007)",
        "(0.200205, 1.340452, 0.056618)",
        "(0.199397, 1.344336, 0.055305)",
        "(0.198651, 1.348409, 0.054123)",
        "(0.197876, 1.352643, 0.053098)",
        "(0.197481, 1.354813, 0.052656)",
        "(0.196692, 1.359246, 0.051889)",
        "(0.195948, 1.363798, 0.051293)",
        "(0.195174, 1.368456, 0.050898)",
        "(0.194377, 1.373195, 0.050737)",
        "(0.193985, 1.375614, 0.050767)",
        "(0.193271, 1.380483, 0.050966)",
        "(0.192571, 1.385346, 0.051340)",
        "(0.191901, 1.390231, 0.051932)",
        "(0.191414, 1.395145, 0.052707)",
        "(0.191203, 1.397544, 0.053163)",
        "(0.190740, 1.402252, 0.054194)",
        "(0.190312, 1.406888, 0.055507)",
        "(0.189874, 1.411379, 0.057019)",
        "(0.189476, 1.415703, 0.058655)",
        "(0.189333, 1.417801, 0.059550)",
        "(0.189099, 1.421827, 0.061424)",
        "(0.188956, 1.425536, 0.063468)",
        "(0.188875, 1.428998, 0.065772)",
        "(0.188870, 1.432199, 0.068349)",
        "(0.188905, 1.433682, 0.069752)",
        "(0.188946, 1.436416, 0.072685)",
        "(0.189021, 1.438801, 0.075772)",
        "(0.189050, 1.440807, 0.079039)",
        "(0.189060, 1.442373, 0.082418)",
        "(0.189025, 1.442976, 0.084137)",
        "(0.188950, 1.443961, 0.087578)",
        "(0.188774, 1.444601, 0.091012)",
        "(0.188573, 1.445009, 0.094460)",
        "(0.188271, 1.445137, 0.097756)",
        "(0.188086, 1.445114, 0.099341)",
        "(0.187760, 1.445034, 0.102507)",
        "(0.187512, 1.444818, 0.105588)",
        "(0.187400, 1.444493, 0.108681)",
        "(0.187282, 1.444077, 0.111877)",
        "(0.187251, 1.443837, 0.113506)",
        "(0.187236, 1.443349, 0.116802)",
        "(0.187270, 1.442838, 0.120150)",
        "(0.187423, 1.442277, 0.123503)",
        "(0.187536, 1.441955, 0.125162)",
        "(0.187745, 1.441226, 0.128488)",
        "(0.187942, 1.440412, 0.131828)",
        "(0.188163, 1.439491, 0.135088)",
        "(0.188470, 1.438457, 0.138197)",
        "(0.188870, 1.437242, 0.141206)",
        "(0.189152, 1.436551, 0.142677)",
        "(0.189737, 1.434983, 0.145567)",
        "(0.190293, 1.433119, 0.148345)",
        "(0.190768, 1.431013, 0.150999)",
        "(0.191163, 1.428700, 0.153511)",
        "(0.191398, 1.427454, 0.154735)",
        "(0.191929, 1.424784, 0.156981)",
        "(0.192574, 1.421862, 0.158946)",
        "(0.193283, 1.418731, 0.160657)",
        "(0.193981, 1.415433, 0.162170)",
        "(0.194364, 1.413739, 0.162860)",
        "(0.195175, 1.410301, 0.164156)",
        "(0.196060, 1.406782, 0.165222)",
        "(0.196987, 1.403168, 0.166201)",
        "(0.197928, 1.399520, 0.167120)",
        "(0.198363, 1.397671, 0.167589)",
        "(0.199228, 1.394017, 0.168564)",
        "(0.200062, 1.390367, 0.169503)",
        "(0.201047, 1.386741, 0.170370)",
        "(0.201986, 1.383121, 0.171092)",
        "(0.202374, 1.381333, 0.171419)",
        "(0.203198, 1.377859, 0.172006)",
        "(0.204050, 1.374454, 0.172390)",
        "(0.204922, 1.371068, 0.172615)",
        "(0.205863, 1.367705, 0.172696)",
        "(0.206337, 1.365986, 0.172664)",
        "(0.207206, 1.362451, 0.172476)",
        "(0.208031, 1.358719, 0.172066)",
        "(0.208951, 1.354801, 0.171460)",
        "(0.209961, 1.350644, 0.170606)",
        "(0.210461, 1.348441, 0.170050)",
        "(0.211462, 1.343871, 0.168792)",
        "(0.212359, 1.339141, 0.167288)",
        "(0.213201, 1.334381, 0.165566)",
        "(0.214135, 1.329653, 0.163528)",
        "(0.214589, 1.327257, 0.162343)",
        "(0.215449, 1.322451, 0.159806)",
        "(0.216272, 1.317597, 0.156926)",
        "(0.216966, 1.312737, 0.153607)",
        "(0.217658, 1.308029, 0.149836)",
        "(0.218009, 1.305765, 0.147780)",
        "(0.218703, 1.301390, 0.143560)",
        "(0.219417, 1.297240, 0.139200)",
        "(0.220036, 1.293243, 0.134763)",
        "(0.220616, 1.289522, 0.130333)",
        "(0.220875, 1.287764, 0.128107)",
        "(0.221488, 1.284504, 0.123646)",
        "(0.222191, 1.281563, 0.119089)",
        "(0.222892, 1.278946, 0.114413)",
        "(0.223604, 1.276705, 0.109726)",
        "(0.223920, 1.275762, 0.107446)",
        "(0.224412, 1.274224, 0.102997)",
        "(0.224695, 1.273155, 0.098755)",
        "(0.224918, 1.272626, 0.094759)",
        "(0.225094, 1.272535, 0.090942)",
        "(0.225144, 1.272633, 0.089048)",
        "(0.225305, 1.273077, 0.085274)",
        "(0.225342, 1.273752, 0.081552)",
        "(0.225289, 1.274669, 0.078030)",
        "(0.225146, 1.275836, 0.074784)",
        "(0.225041, 1.276500, 0.073265)",
        "(0.224743, 1.277871, 0.070392)",
        "(0.224412, 1.279449, 0.067798)",
        "(0.224108, 1.281140, 0.065440)",
        "(0.223846, 1.283066, 0.063028)",
        "(0.223729, 1.284110, 0.061853)",
        "(0.223514, 1.286233, 0.059682)",
        "(0.223288, 1.288399, 0.057742)",
        "(0.223076, 1.290654, 0.056051)",
        "(0.222891, 1.293035, 0.054603)",
        "(0.222799, 1.294279, 0.053984)",
        "(0.222607, 1.296830, 0.052828)",
        "(0.222446, 1.299477, 0.051802)",
        "(0.222207, 1.302188, 0.050856)",
        "(0.221872, 1.304981, 0.049982)",
        "(0.221659, 1.306410, 0.049559)",
        "(0.221202, 1.309388, 0.048739)",
        "(0.220630, 1.312502, 0.047881)",
        "(0.219965, 1.315831, 0.047010)",
        "(0.219170, 1.319357, 0.046097)",
        "(0.218763, 1.321235, 0.045641)",
        "(0.218119, 1.325236, 0.044818)",
        "(0.217481, 1.329495, 0.044018)",
        "(0.216932, 1.334058, 0.043389)",
        "(0.216430, 1.338908, 0.043006)",
        "(0.216191, 1.341418, 0.042917)",
        "(0.215742, 1.346585, 0.042931)",
        "(0.215308, 1.351959, 0.043197)",
        "(0.214822, 1.357401, 0.043636)",
        "(0.214358, 1.362987, 0.044320)",
        "(0.214093, 1.365813, 0.044769)",
        "(0.213630, 1.371470, 0.045821)",
        "(0.213078, 1.377098, 0.047136)",
        "(0.212494, 1.382685, 0.048663)",
        "(0.211862, 1.388133, 0.050348)",
        "(0.211540, 1.390799, 0.051268)",
        "(0.210895, 1.395999, 0.053214)",
        "(0.210330, 1.401040, 0.055424)",
        "(0.209854, 1.405811, 0.057868)",
        "(0.209308, 1.410184, 0.060487)",
        "(0.208975, 1.412193, 0.061840)",
        "(0.208286, 1.416008, 0.064591)",
        "(0.207705, 1.419514, 0.067406)",
        "(0.207296, 1.422693, 0.070242)",
        "(0.207012, 1.425508, 0.073123)",
        "(0.206892, 1.426744, 0.074562)",
        "(0.206618, 1.429024, 0.077558)",
        "(0.206305, 1.430942, 0.080553)",
        "(0.206027, 1.432553, 0.083528)",
        "(0.205793, 1.433837, 0.086584)",
        "(0.205660, 1.434364, 0.088135)",
        "(0.205458, 1.435266, 0.091209)",
        "(0.205320, 1.435855, 0.094240)",
        "(0.205247, 1.436132, 0.097200)",
        "(0.205194, 1.436123, 0.100090)",
        "(0.205181, 1.435985, 0.101502)",
        "(0.205206, 1.435512, 0.104359)",
        "(0.205216, 1.434680, 0.107274)",
        "(0.205239, 1.433514, 0.110314)",
        "(0.205290, 1.432054, 0.113401)",
        "(0.205358, 1.431198, 0.114922)",
        "(0.205537, 1.429249, 0.117898)",
        "(0.205718, 1.427011, 0.120865)",
        "(0.205793, 1.424513, 0.123800)",
        "(0.205848, 1.421821, 0.126569)",
        "(0.205890, 1.420403, 0.127865)",
        "(0.205995, 1.417536, 0.130310)",
        "(0.206222, 1.414586, 0.132592)",
        "(0.206470, 1.411475, 0.134711)",
        "(0.206687, 1.408282, 0.136783)",
        "(0.206775, 1.406696, 0.137788)",
        "(0.206976, 1.403535, 0.139751)",
        "(0.207258, 1.400362, 0.141653)",
        "(0.207671, 1.397115, 0.143539)",
        "(0.207944, 1.393641, 0.145481)",
        "(0.208023, 1.391826, 0.146480)",
        "(0.208209, 1.388158, 0.148557)",
        "(0.208405, 1.384430, 0.150698)",
        "(0.208616, 1.380666, 0.152878)",
        "(0.208841, 1.376910, 0.155051)",
        "(0.208932, 1.375020, 0.156092)",
        "(0.209202, 1.371311, 0.158147)",
        "(0.209500, 1.367647, 0.160074)",
        "(0.209838, 1.364059, 0.161803)",
        "(0.210203, 1.360465, 0.163220)",
        "(0.210421, 1.358644, 0.163806)",
        "(0.210899, 1.354943, 0.164923)",
        "(0.211327, 1.350984, 0.165950)",
        "(0.211744, 1.346752, 0.166995)",
        "(0.212212, 1.342237, 0.168084)",
        "(0.212392, 1.339870, 0.168587)",
        "(0.212715, 1.335024, 0.169495)",
        "(0.213310, 1.330341, 0.170195)",
        "(0.214040, 1.325868, 0.170535)",
        "(0.214919, 1.321616, 0.170502)",
        "(0.215404, 1.319557, 0.170295)",
        "(0.216207, 1.315438, 0.169780)",
        "(0.216844, 1.311486, 0.169224)",
        "(0.217542, 1.307785, 0.168593)",
        "(0.218176, 1.304396, 0.167823)",
        "(0.218473, 1.302825, 0.167408)",
        "(0.219117, 1.299923, 0.166505)",
        "(0.219652, 1.297337, 0.165447)",
        "(0.220131, 1.295069, 0.164214)",
        "(0.220509, 1.293118, 0.162860)",
        "(0.220648, 1.292231, 0.162109)",
        "(0.220979, 1.290650, 0.160549)",
        "(0.221223, 1.289286, 0.158926)",
        "(0.221364, 1.288091, 0.157271)",
        "(0.221559, 1.287155, 0.155602)",
        "(0.221651, 1.286760, 0.154697)",
        "(0.221773, 1.286005, 0.152648)",
        "(0.221835, 1.285305, 0.150340)",
        "(0.221895, 1.284722, 0.147820)",
        "(0.221904, 1.284202, 0.145048)",
        "(0.221925, 1.283990, 0.143568)",
        "(0.221880, 1.283603, 0.140441)",
        "(0.221775, 1.283211, 0.137061)",
        "(0.221652, 1.282824, 0.133450)",
        "(0.221548, 1.282431, 0.129643)",
        "(0.221504, 1.282247, 0.127711)",
        "(0.221459, 1.281993, 0.123889)",
        "(0.221335, 1.281818, 0.120036)",
        "(0.221206, 1.281845, 0.116088)",
        "(0.221008, 1.282117, 0.112016)",
        "(0.220881, 1.282375, 0.109924)",
        "(0.220619, 1.283129, 0.105766)",
        "(0.220350, 1.284284, 0.101708)",
        "(0.219941, 1.285745, 0.097746)",
        "(0.219509, 1.287617, 0.093874)",
        "(0.219275, 1.288718, 0.091961)",
        "(0.218773, 1.291125, 0.088231)",
        "(0.218186, 1.293878, 0.084703)",
        "(0.217583, 1.296980, 0.081389)",
        "(0.216913, 1.300352, 0.078260)",
        "(0.216507, 1.302133, 0.076773)",
        "(0.215566, 1.305813, 0.073873)",
        "(0.214493, 1.309682, 0.071125)",
        "(0.213324, 1.313809, 0.068599)",
        "(0.212127, 1.318282, 0.066328)",
        "(0.211541, 1.320662, 0.065338)",
        "(0.210331, 1.325573, 0.063546)",
        "(0.208988, 1.330574, 0.061949)",
        "(0.207637, 1.335744, 0.060618)",
        "(0.206325, 1.341029, 0.059506)",
        "(0.205659, 1.343682, 0.059040)",
        "(0.204390, 1.349103, 0.058294)",
        "(0.203231, 1.354566, 0.057802)",
        "(0.201993, 1.359954, 0.057498)",
        "(0.200870, 1.365269, 0.057430)",
        "(0.200403, 1.367884, 0.057496)",
        "(0.199390, 1.372982, 0.057675)",
        "(0.198293, 1.377936, 0.057895)",
        "(0.197291, 1.382783, 0.058128)",
        "(0.196422, 1.387515, 0.058419)",
        "(0.195995, 1.389836, 0.058590)",
        "(0.195158, 1.394458, 0.059031)",
        "(0.194388, 1.399074, 0.059708)",
        "(0.193789, 1.403624, 0.060526)",
        "(0.193291, 1.408127, 0.061555)",
        "(0.193038, 1.410371, 0.062132)",
        "(0.192556, 1.414780, 0.063371)"
    ],
    "leftHandPositions": [
        "(0.284033, 1.376690, -0.090115)",
        "(0.283540, 1.377606, -0.089478)",
        "(0.283182, 1.378388, -0.088726)",
        "(0.283085, 1.378738, -0.088359)",
        "(0.282712, 1.379438, -0.087636)",
        "(0.282206, 1.380119, -0.086823)",
        "(0.281566, 1.380836, -0.085885)",
        "(0.281104, 1.381624, -0.084850)",
        "(0.280792, 1.382538, -0.083839)",
        "(0.280601, 1.383020, -0.083362)",
        "(0.280117, 1.384012, -0.082522)",
        "(0.279568, 1.385026, -0.081808)",
        "(0.279071, 1.386045, -0.081197)",
        "(0.278700, 1.387062, -0.080795)",
        "(0.278493, 1.387561, -0.080595)",
        "(0.278064, 1.388474, -0.080295)",
        "(0.277497, 1.389308, -0.079927)",
        "(0.276683, 1.390033, -0.079543)",
        "(0.276240, 1.390366, -0.079313)",
        "(0.275400, 1.391102, -0.078792)",
        "(0.274848, 1.392037, -0.078302)",
        "(0.274254, 1.393357, -0.077715)",
        "(0.273893, 1.394642, -0.076679)",
        "(0.273200, 1.396602, -0.075578)",
        "(0.272425, 1.398032, -0.075183)",
        "(0.271201, 1.400911, -0.074502)",
        "(0.269857, 1.403995, -0.073607)",
        "(0.268287, 1.407667, -0.072914)",
        "(0.267153, 1.411849, -0.072636)",
        "(0.266815, 1.414157, -0.072689)",
        "(0.265871, 1.418752, -0.072857)",
        "(0.264764, 1.423314, -0.073270)",
        "(0.263603, 1.427634, -0.073909)",
        "(0.262986, 1.429624, -0.074252)",
        "(0.261710, 1.433419, -0.075153)",
        "(0.260283, 1.437024, -0.076447)",
        "(0.258676, 1.440332, -0.078304)",
        "(0.257005, 1.443442, -0.080806)",
        "(0.255223, 1.446401, -0.084407)",
        "(0.254400, 1.447788, -0.086603)",
        "(0.252574, 1.450210, -0.091536)",
        "(0.250669, 1.452151, -0.097072)",
        "(0.248572, 1.453300, -0.103680)",
        "(0.246144, 1.453870, -0.111054)",
        "(0.244807, 1.453827, -0.115199)",
        "(0.242078, 1.453383, -0.123875)",
        "(0.239625, 1.452333, -0.132751)",
        "(0.237635, 1.450618, -0.141345)",
        "(0.235734, 1.448215, -0.149571)",
        "(0.234740, 1.446742, -0.153612)",
        "(0.232639, 1.443453, -0.161601)",
        "(0.230747, 1.439722, -0.169527)",
        "(0.229198, 1.435576, -0.177344)",
        "(0.227786, 1.430847, -0.184852)",
        "(0.227044, 1.428203, -0.188498)",
        "(0.225341, 1.422575, -0.195633)",
        "(0.223550, 1.416595, -0.202548)",
        "(0.222238, 1.410412, -0.209122)",
        "(0.221528, 1.404112, -0.215170)",
        "(0.221232, 1.400813, -0.217831)",
        "(0.220446, 1.393892, -0.222748)",
        "(0.219487, 1.386613, -0.227186)",
        "(0.218393, 1.379185, -0.231095)",
        "(0.217748, 1.371716, -0.234333)",
        "(0.217570, 1.367931, -0.235640)",
        "(0.217042, 1.360143, -0.237778)",
        "(0.216328, 1.351991, -0.239234)",
        "(0.215453, 1.343608, -0.240045)",
        "(0.214628, 1.335127, -0.240372)",
        "(0.214337, 1.330881, -0.240272)",
        "(0.214004, 1.322539, -0.239724)",
        "(0.213979, 1.314403, -0.238540)",
        "(0.213997, 1.306370, -0.236631)",
        "(0.214409, 1.298552, -0.234050)",
        "(0.214602, 1.294672, -0.232465)",
        "(0.214785, 1.286920, -0.228769)",
        "(0.214962, 1.279384, -0.224325)",
        "(0.215409, 1.272296, -0.219082)",
        "(0.216090, 1.265804, -0.212944)",
        "(0.216488, 1.262807, -0.209450)",
        "(0.217351, 1.257203, -0.201870)",
        "(0.218720, 1.252353, -0.193417)",
        "(0.219788, 1.248080, -0.184511)",
        "(0.220535, 1.244560, -0.175518)",
        "(0.220841, 1.243167, -0.170963)",
        "(0.221312, 1.240821, -0.161664)",
        "(0.221651, 1.239557, -0.152173)",
        "(0.221938, 1.239466, -0.142838)",
        "(0.222008, 1.239713, -0.138245)",
        "(0.221789, 1.241791, -0.129379)",
        "(0.221497, 1.245180, -0.120954)",
        "(0.220960, 1.250354, -0.112793)",
        "(0.220330, 1.256650, -0.105733)",
        "(0.219940, 1.260305, -0.102590)",
        "(0.218873, 1.268378, -0.096708)",
        "(0.217841, 1.277578, -0.091494)",
        "(0.216563, 1.287550, -0.086806)",
        "(0.215228, 1.298139, -0.082706)",
        "(0.214059, 1.309270, -0.079366)",
        "(0.213466, 1.314956, -0.077961)",
        "(0.212162, 1.326174, -0.075583)",
        "(0.210550, 1.337290, -0.073809)",
        "(0.208509, 1.348237, -0.072573)",
        "(0.206573, 1.359019, -0.071749)",
        "(0.205861, 1.364283, -0.071501)",
        "(0.204471, 1.374521, -0.071297)",
        "(0.202882, 1.384341, -0.071580)",
        "(0.200788, 1.393857, -0.072233)",
        "(0.198590, 1.402957, -0.073057)",
        "(0.198354, 1.407388, -0.073719)",
        "(0.198159, 1.415776, -0.075101)",
        "(0.197140, 1.423385, -0.076127)",
        "(0.195293, 1.430499, -0.077147)",
        "(0.194736, 1.437179, -0.078521)",
        "(0.194870, 1.440267, -0.079253)",
        "(0.194617, 1.446090, -0.080502)",
        "(0.194316, 1.451652, -0.081801)",
        "(0.194122, 1.456955, -0.083279)",
        "(0.194027, 1.461822, -0.084661)",
        "(0.194082, 1.464089, -0.085369)",
        "(0.194064, 1.468406, -0.086803)",
        "(0.193916, 1.472429, -0.088262)",
        "(0.193796, 1.476084, -0.089711)",
        "(0.193830, 1.479450, -0.091220)",
        "(0.193807, 1.481011, -0.091993)",
        "(0.193731, 1.483956, -0.093380)",
        "(0.193657, 1.486613, -0.094649)",
        "(0.193476, 1.488994, -0.095807)",
        "(0.193440, 1.491199, -0.097026)",
        "(0.193474, 1.492229, -0.097670)",
        "(0.193396, 1.494055, -0.098914)",
        "(0.193170, 1.495596, -0.100122)",
        "(0.192956, 1.496892, -0.101502)",
        "(0.193033, 1.497888, -0.103113)",
        "(0.193073, 1.498248, -0.103959)",
        "(0.193148, 1.498678, -0.105676)",
        "(0.193245, 1.498703, -0.107680)",
        "(0.193335, 1.498329, -0.110177)",
        "(0.193196, 1.497467, -0.113091)",
        "(0.193087, 1.496825, -0.114778)",
        "(0.192903, 1.495225, -0.118615)",
        "(0.192677, 1.493135, -0.123079)",
        "(0.192433, 1.490631, -0.128051)",
        "(0.192273, 1.489201, -0.130694)",
        "(0.192000, 1.486099, -0.136152)",
        "(0.191676, 1.482654, -0.141793)",
        "(0.191286, 1.478865, -0.147470)",
        "(0.190980, 1.474719, -0.153152)",
        "(0.190700, 1.470317, -0.158768)",
        "(0.190436, 1.467995, -0.161518)",
        "(0.189914, 1.463303, -0.166926)",
        "(0.189633, 1.458470, -0.172181)",
        "(0.189590, 1.453384, -0.177055)",
        "(0.189741, 1.448023, -0.181641)",
        "(0.189910, 1.445287, -0.183867)",
        "(0.190178, 1.439636, -0.188146)",
        "(0.190053, 1.433592, -0.191979)",
        "(0.189901, 1.427136, -0.195448)",
        "(0.189882, 1.423749, -0.197086)",
        "(0.189799, 1.416690, -0.200165)",
        "(0.189756, 1.409187, -0.202879)",
        "(0.189691, 1.401343, -0.205313)",
        "(0.189817, 1.393203, -0.207292)",
        "(0.189980, 1.389046, -0.208086)",
        "(0.190455, 1.380494, -0.209152)",
        "(0.191006, 1.371681, -0.209653)",
        "(0.191511, 1.362643, -0.209615)",
        "(0.191784, 1.353524, -0.209090)",
        "(0.191837, 1.344468, -0.208026)",
        "(0.191879, 1.340036, -0.207259)",
        "(0.192117, 1.331363, -0.205414)",
        "(0.192671, 1.323111, -0.203003)",
        "(0.193456, 1.315471, -0.200043)",
        "(0.194587, 1.308473, -0.196545)",
        "(0.195261, 1.305226, -0.194538)",
        "(0.196697, 1.299068, -0.190205)",
        "(0.198010, 1.293343, -0.185575)",
        "(0.199078, 1.288082, -0.180863)",
        "(0.200228, 1.283456, -0.176138)",
        "(0.200754, 1.281395, -0.173786)",
        "(0.201695, 1.277698, -0.169238)",
        "(0.202653, 1.274757, -0.164982)",
        "(0.203514, 1.272475, -0.160901)",
        "(0.204542, 1.270862, -0.156925)",
        "(0.205005, 1.270248, -0.154991)",
        "(0.205510, 1.269215, -0.151481)",
        "(0.206009, 1.268767, -0.148714)",
        "(0.206374, 1.268718, -0.146513)",
        "(0.206489, 1.268785, -0.145529)",
        "(0.206850, 1.269040, -0.143607)",
        "(0.207207, 1.269453, -0.141929)",
        "(0.207531, 1.270019, -0.140617)",
        "(0.207896, 1.270761, -0.139649)",
        "(0.208232, 1.271553, -0.138719)",
        "(0.208448, 1.271965, -0.138209)",
        "(0.208877, 1.272824, -0.137092)",
        "(0.209246, 1.273707, -0.135879)",
        "(0.209384, 1.274633, -0.134517)",
        "(0.209437, 1.275586, -0.132858)",
        "(0.209444, 1.276088, -0.131909)",
        "(0.209325, 1.277122, -0.129925)",
        "(0.208926, 1.278311, -0.127941)",
        "(0.208537, 1.279704, -0.125979)",
        "(0.207992, 1.281200, -0.124003)",
        "(0.207687, 1.282049, -0.122996)",
        "(0.207159, 1.283843, -0.120905)",
        "(0.206741, 1.285773, -0.118661)",
        "(0.206525, 1.287923, -0.116361)",
        "(0.206197, 1.290175, -0.113994)",
        "(0.206026, 1.291337, -0.112810)",
        "(0.205709, 1.293721, -0.110518)",
        "(0.205273, 1.296157, -0.108351)",
        "(0.204898, 1.298670, -0.106297)",
        "(0.204462, 1.301168, -0.104310)",
        "(0.204193, 1.302432, -0.103365)",
        "(0.203662, 1.305049, -0.101555)",
        "(0.203261, 1.307849, -0.099848)",
        "(0.202829, 1.310862, -0.098165)",
        "(0.202523, 1.312465, -0.097295)",
        "(0.201945, 1.315920, -0.095480)",
        "(0.201523, 1.319684, -0.093625)",
        "(0.201115, 1.323757, -0.091728)",
        "(0.200524, 1.328181, -0.089761)",
        "(0.199726, 1.332931, -0.087598)",
        "(0.199432, 1.335438, -0.086463)",
        "(0.199028, 1.340691, -0.084199)",
        "(0.198368, 1.346146, -0.081797)",
        "(0.197912, 1.351991, -0.079530)",
        "(0.197989, 1.355077, -0.078546)",
        "(0.197939, 1.361415, -0.076591)",
        "(0.197646, 1.367877, -0.074582)",
        "(0.197513, 1.374548, -0.072762)",
        "(0.197251, 1.381319, -0.071052)",
        "(0.197111, 1.384758, -0.070264)",
        "(0.196696, 1.391715, -0.068826)",
        "(0.196100, 1.398870, -0.067665)",
        "(0.195264, 1.406156, -0.066765)",
        "(0.194347, 1.413573, -0.066060)",
        "(0.194005, 1.417329, -0.065858)",
        "(0.193386, 1.424846, -0.065546)",
        "(0.192632, 1.432351, -0.065360)",
        "(0.191881, 1.439803, -0.065468)",
        "(0.191425, 1.447143, -0.065834)",
        "(0.191249, 1.450662, -0.066115)",
        "(0.190586, 1.457519, -0.066697)",
        "(0.189906, 1.464160, -0.067542)",
        "(0.189302, 1.470381, -0.068618)",
        "(0.188952, 1.476108, -0.070013)",
        "(0.188764, 1.481375, -0.071787)",
        "(0.188703, 1.483770, -0.072816)",
        "(0.188430, 1.488146, -0.075047)",
        "(0.188062, 1.491859, -0.077561)",
        "(0.187708, 1.494905, -0.080409)",
        "(0.187575, 1.497160, -0.083554)",
        "(0.187483, 1.497944, -0.085225)",
        "(0.187115, 1.499041, -0.088631)",
        "(0.186678, 1.499107, -0.092452)",
        "(0.186454, 1.498448, -0.096561)",
        "(0.186295, 1.496538, -0.100884)",
        "(0.186124, 1.495198, -0.103087)",
        "(0.185546, 1.491846, -0.107539)",
        "(0.184829, 1.487568, -0.111923)",
        "(0.184436, 1.482383, -0.116170)",
        "(0.184207, 1.476419, -0.120276)",
        "(0.183970, 1.472977, -0.122264)",
        "(0.183366, 1.466015, -0.126335)",
        "(0.182508, 1.458481, -0.130358)",
        "(0.181616, 1.450516, -0.134067)",
        "(0.181000, 1.442358, -0.137600)",
        "(0.180717, 1.438331, -0.139386)",
        "(0.180226, 1.430447, -0.142977)",
        "(0.179733, 1.422647, -0.146565)",
        "(0.178910, 1.415029, -0.150034)",
        "(0.177880, 1.407635, -0.153299)",
        "(0.177420, 1.404050, -0.154849)",
        "(0.176678, 1.397143, -0.157769)",
        "(0.175968, 1.390687, -0.160391)",
        "(0.175250, 1.384621, -0.162729)",
        "(0.174546, 1.379005, -0.164875)",
        "(0.174238, 1.376424, -0.165875)",
        "(0.173631, 1.371639, -0.167827)",
        "(0.173252, 1.367360, -0.169732)",
        "(0.173137, 1.363512, -0.171529)",
        "(0.172952, 1.360035, -0.173191)",
        "(0.172859, 1.358448, -0.173969)",
        "(0.172820, 1.355526, -0.175488)",
        "(0.172959, 1.352901, -0.176886)",
        "(0.173117, 1.350549, -0.178245)",
        "(0.173404, 1.348429, -0.179580)",
        "(0.173546, 1.347396, -0.180162)",
        "(0.173782, 1.345331, -0.181205)",
        "(0.174337, 1.343421, -0.182147)",
        "(0.174962, 1.341559, -0.183078)",
        "(0.175635, 1.339711, -0.183961)",
        "(0.175989, 1.338757, -0.184342)",
        "(0.176744, 1.336756, -0.184989)",
        "(0.177520, 1.334691, -0.185499)",
        "(0.178313, 1.332586, -0.185993)",
        "(0.178768, 1.331528, -0.186241)",
        "(0.179721, 1.329398, -0.186665)",
        "(0.180649, 1.327175, -0.186940)",
        "(0.181581, 1.324966, -0.187089)",
        "(0.182631, 1.322749, -0.187020)",
        "(0.183692, 1.320472, -0.186737)",
        "(0.184226, 1.319345, -0.186523)",
        "(0.185239, 1.317066, -0.185902)",
        "(0.186124, 1.314644, -0.184954)",
        "(0.187064, 1.312190, -0.183829)",
        "(0.187983, 1.309761, -0.182560)",
        "(0.188416, 1.308545, -0.181854)",
        "(0.189218, 1.306142, -0.180280)",
        "(0.189979, 1.303831, -0.178337)",
        "(0.190745, 1.301468, -0.175892)",
        "(0.191107, 1.300395, -0.174618)",
        "(0.191844, 1.298432, -0.171905)",
        "(0.192542, 1.296684, -0.169064)",
        "(0.193274, 1.295156, -0.165924)",
        "(0.193947, 1.293890, -0.162609)",
        "(0.194238, 1.293360, -0.160920)",
        "(0.194818, 1.292448, -0.157387)",
        "(0.195343, 1.291724, -0.153596)",
        "(0.195781, 1.291310, -0.149770)",
        "(0.196155, 1.291236, -0.145976)",
        "(0.196368, 1.291443, -0.142116)",
        "(0.196455, 1.291692, -0.140170)",
        "(0.196646, 1.292413, -0.136361)",
        "(0.196716, 1.293471, -0.132664)",
        "(0.196735, 1.294835, -0.129010)",
        "(0.196704, 1.296421, -0.125420)",
        "(0.196711, 1.297358, -0.123696)",
        "(0.196707, 1.299420, -0.120349)",
        "(0.196508, 1.301648, -0.117070)",
        "(0.196277, 1.304077, -0.113839)",
        "(0.196055, 1.306799, -0.110672)",
        "(0.195964, 1.308271, -0.109117)",
        "(0.195577, 1.311327, -0.106011)",
        "(0.195032, 1.314605, -0.102983)",
        "(0.194447, 1.318166, -0.100145)",
        "(0.194001, 1.321977, -0.097429)",
        "(0.193796, 1.323968, -0.096111)",
        "(0.193175, 1.328033, -0.093541)",
        "(0.192478, 1.332291, -0.091036)",
        "(0.191989, 1.336760, -0.088579)",
        "(0.191580, 1.341411, -0.086255)",
        "(0.191315, 1.343835, -0.085172)",
        "(0.190669, 1.348893, -0.083223)",
        "(0.189871, 1.354140, -0.081544)",
        "(0.189083, 1.359622, -0.080160)",
        "(0.188226, 1.365322, -0.078971)",
        "(0.187766, 1.368271, -0.078420)",
        "(0.186972, 1.374340, -0.077375)",
        "(0.186224, 1.380591, -0.076450)",
        "(0.185549, 1.387061, -0.075630)",
        "(0.184896, 1.393706, -0.074941)",
        "(0.184622, 1.397130, -0.074657)",
        "(0.183932, 1.404003, -0.074159)",
        "(0.183329, 1.410908, -0.073790)",
        "(0.182922, 1.417804, -0.073585)",
        "(0.182594, 1.424604, -0.073475)",
        "(0.182432, 1.427900, -0.073442)",
        "(0.182113, 1.434298, -0.073428)",
        "(0.181786, 1.440419, -0.073518)",
        "(0.181755, 1.446115, -0.073698)",
        "(0.181779, 1.448757, -0.073786)",
        "(0.181961, 1.453761, -0.073956)",
        "(0.182054, 1.458356, -0.074153)",
        "(0.182002, 1.462471, -0.074307)",
        "(0.182057, 1.466113, -0.074538)",
        "(0.182197, 1.469271, -0.074775)",
        "(0.182227, 1.470653, -0.074889)",
        "(0.182267, 1.473218, -0.075143)",
        "(0.182391, 1.475513, -0.075465)",
        "(0.182458, 1.477467, -0.075746)",
        "(0.182522, 1.479151, -0.075987)",
        "(0.182591, 1.479939, -0.076169)",
        "(0.182890, 1.481400, -0.076765)",
        "(0.183046, 1.482647, -0.077625)",
        "(0.182982, 1.483713, -0.078830)",
        "(0.182894, 1.484744, -0.080604)",
        "(0.182928, 1.485226, -0.081733)",
        "(0.182989, 1.486088, -0.084263)",
        "(0.182771, 1.486868, -0.087302)",
        "(0.182512, 1.487594, -0.091014)",
        "(0.182442, 1.487935, -0.093165)",
        "(0.182343, 1.488488, -0.097826)",
        "(0.182381, 1.488736, -0.102921)",
        "(0.182521, 1.488640, -0.108489)",
        "(0.182656, 1.488223, -0.114524)",
        "(0.182663, 1.487494, -0.120958)",
        "(0.182577, 1.486927, -0.124358)",
        "(0.182519, 1.485697, -0.131000)",
        "(0.182570, 1.483934, -0.137784)",
        "(0.182567, 1.481847, -0.144670)",
        "(0.182616, 1.480649, -0.148139)",
        "(0.182657, 1.477950, -0.154888)",
        "(0.182504, 1.474737, -0.161399)",
        "(0.182214, 1.471199, -0.167733)",
        "(0.182091, 1.467391, -0.173793)",
        "(0.182131, 1.463188, -0.179410)",
        "(0.182155, 1.460904, -0.181975)",
        "(0.182220, 1.456061, -0.186709)",
        "(0.182242, 1.450937, -0.190978)",
        "(0.182303, 1.445590, -0.194715)",
        "(0.182330, 1.439904, -0.197756)",
        "(0.182278, 1.436964, -0.199038)",
        "(0.182178, 1.431142, -0.201279)",
        "(0.182316, 1.425357, -0.202813)",
        "(0.182482, 1.419444, -0.203477)",
        "(0.182623, 1.413435, -0.203438)",
        "(0.182751, 1.410449, -0.203241)",
        "(0.182843, 1.404507, -0.202641)",
        "(0.182762, 1.398518, -0.201625)",
        "(0.182601, 1.392519, -0.200286)",
        "(0.182810, 1.386583, -0.198711)",
        "(0.182990, 1.383605, -0.197863)",
        "(0.183211, 1.377651, -0.196191)",
        "(0.183400, 1.371746, -0.194545)",
        "(0.183729, 1.365860, -0.192867)",
        "(0.184260, 1.359929, -0.191165)",
        "(0.184570, 1.356960, -0.190308)",
        "(0.185216, 1.351147, -0.188658)",
        "(0.186097, 1.345628, -0.187238)",
        "(0.187009, 1.340327, -0.185957)",
        "(0.187893, 1.335173, -0.184705)",
        "(0.188416, 1.332699, -0.184131)",
        "(0.189457, 1.327896, -0.183107)",
        "(0.190325, 1.323294, -0.182214)",
        "(0.191496, 1.318954, -0.181369)",
        "(0.192750, 1.314810, -0.180344)",
        "(0.193334, 1.312830, -0.179717)",
        "(0.194635, 1.309143, -0.178337)",
        "(0.195815, 1.305758, -0.176803)",
        "(0.196893, 1.302752, -0.175315)",
        "(0.197880, 1.300129, -0.173834)",
        "(0.198307, 1.298945, -0.173044)",
        "(0.199104, 1.296751, -0.171345)",
        "(0.199767, 1.294924, -0.169504)",
        "(0.200368, 1.293518, -0.167461)",
        "(0.200698, 1.292966, -0.166385)",
        "(0.201337, 1.292263, -0.164014)",
        "(0.201807, 1.291750, -0.161362)",
        "(0.202023, 1.291533, -0.158345)",
        "(0.202260, 1.291621, -0.155096)",
        "(0.202291, 1.291770, -0.153351)",
        "(0.202253, 1.292228, -0.149771)",
        "(0.202078, 1.293048, -0.146120)",
        "(0.201941, 1.294258, -0.142355)",
        "(0.201863, 1.295866, -0.138578)",
        "(0.201687, 1.297770, -0.134805)",
        "(0.201524, 1.298805, -0.132883)",
        "(0.201204, 1.301000, -0.128941)",
        "(0.200981, 1.303398, -0.124907)",
        "(0.200735, 1.306049, -0.120966)",
        "(0.200605, 1.308912, -0.117130)",
        "(0.200519, 1.310416, -0.115226)",
        "(0.200240, 1.313487, -0.111416)",
        "(0.199769, 1.316757, -0.107660)",
        "(0.199287, 1.320294, -0.104086)",
        "(0.199166, 1.322164, -0.102356)",
        "(0.198779, 1.325985, -0.098922)",
        "(0.198215, 1.329984, -0.095634)",
        "(0.197601, 1.334190, -0.092564)",
        "(0.197196, 1.338596, -0.089660)",
        "(0.196676, 1.343161, -0.086840)",
        "(0.196388, 1.345532, -0.085499)",
        "(0.195773, 1.350414, -0.082960)",
        "(0.195153, 1.355441, -0.080637)",
        "(0.194445, 1.360594, -0.078384)",
        "(0.193412, 1.365869, -0.076202)",
        "(0.192680, 1.368573, -0.075171)",
        "(0.191121, 1.374113, -0.073272)",
        "(0.190263, 1.380005, -0.071755)",
        "(0.189466, 1.386060, -0.070328)",
        "(0.188173, 1.392293, -0.068879)",
        "(0.187400, 1.395572, -0.068216)",
        "(0.186397, 1.402382, -0.067119)",
        "(0.186008, 1.409489, -0.066297)",
        "(0.185489, 1.416698, -0.065503)",
        "(0.185113, 1.420474, -0.065257)",
        "(0.184117, 1.428041, -0.064801)",
        "(0.183113, 1.435698, -0.064401)",
        "(0.183097, 1.443543, -0.064338)",
        "(0.182796, 1.451360, -0.064438)",
        "(0.181936, 1.459101, -0.064676)",
        "(0.181378, 1.462935, -0.064856)",
        "(0.180520, 1.470577, -0.065428)",
        "(0.180328, 1.478143, -0.066524)",
        "(0.179867, 1.485484, -0.067717)",
        "(0.179387, 1.492523, -0.068871)",
        "(0.179260, 1.495963, -0.069584)",
        "(0.179032, 1.502579, -0.071216)",
        "(0.178631, 1.508713, -0.073089)",
        "(0.178221, 1.514367, -0.075252)",
        "(0.177834, 1.519484, -0.077812)",
        "(0.177565, 1.521794, -0.079223)",
        "(0.177013, 1.526155, -0.082283)",
        "(0.176622, 1.530036, -0.085753)",
        "(0.176601, 1.533385, -0.089615)",
        "(0.176678, 1.534810, -0.091692)",
        "(0.176744, 1.537230, -0.095975)",
        "(0.176861, 1.539124, -0.100711)",
        "(0.176893, 1.540490, -0.105766)",
        "(0.176840, 1.541142, -0.110800)",
        "(0.176962, 1.541136, -0.115763)",
        "(0.177072, 1.540829, -0.118236)",
        "(0.177374, 1.539764, -0.123098)",
        "(0.177982, 1.537940, -0.127776)",
        "(0.178503, 1.535386, -0.132255)",
        "(0.178600, 1.532313, -0.136649)",
        "(0.178540, 1.530577, -0.138846)",
        "(0.178219, 1.526775, -0.143124)",
        "(0.177937, 1.522410, -0.147254)",
        "(0.177702, 1.517710, -0.151509)",
        "(0.177629, 1.515190, -0.153663)",
        "(0.177315, 1.510155, -0.157918)",
        "(0.177040, 1.504837, -0.161934)",
        "(0.176674, 1.499349, -0.165812)",
        "(0.176400, 1.493687, -0.169534)",
        "(0.176302, 1.490818, -0.171399)",
        "(0.176089, 1.484985, -0.175186)",
        "(0.175906, 1.479028, -0.179042)",
        "(0.175518, 1.472981, -0.182963)",
        "(0.174939, 1.466779, -0.186789)",
        "(0.174392, 1.460505, -0.190493)",
        "(0.174166, 1.457435, -0.192326)",
        "(0.173822, 1.451400, -0.195874)",
        "(0.173452, 1.445457, -0.199138)",
        "(0.173065, 1.439604, -0.202047)",
        "(0.172744, 1.433819, -0.204623)",
        "(0.172697, 1.430955, -0.205758)",
        "(0.172728, 1.425241, -0.207857)",
        "(0.172660, 1.419573, -0.209802)",
        "(0.172675, 1.413984, -0.211568)",
        "(0.172696, 1.411182, -0.212375)",
        "(0.172806, 1.405552, -0.213798)",
        "(0.173100, 1.399770, -0.215091)",
        "(0.173465, 1.394301, -0.216062)",
        "(0.173762, 1.388645, -0.216729)",
        "(0.173931, 1.385740, -0.216900)",
        "(0.174331, 1.379877, -0.217134)",
        "(0.174931, 1.373999, -0.217124)",
        "(0.175715, 1.368074, -0.216824)",
        "(0.176661, 1.362106, -0.216122)",
        "(0.177673, 1.356046, -0.214856)",
        "(0.178181, 1.352982, -0.214073)",
        "(0.179419, 1.346775, -0.211732)",
        "(0.180578, 1.340624, -0.209262)",
        "(0.181651, 1.334646, -0.206716)",
        "(0.182840, 1.328877, -0.204091)",
        "(0.183379, 1.326076, -0.202729)",
        "(0.184563, 1.320700, -0.199729)",
        "(0.185865, 1.315637, -0.196207)",
        "(0.187262, 1.310904, -0.192129)",
        "(0.188817, 1.306646, -0.187793)",
        "(0.189552, 1.304702, -0.185546)",
        "(0.190875, 1.300965, -0.180919)",
        "(0.192041, 1.297542, -0.176193)",
        "(0.193054, 1.294489, -0.171554)",
        "(0.193939, 1.291898, -0.167042)",
        "(0.194406, 1.290813, -0.164764)",
        "(0.195177, 1.288870, -0.160137)",
        "(0.195858, 1.287403, -0.155512)",
        "(0.196528, 1.286337, -0.150819)",
        "(0.197185, 1.285723, -0.146157)",
        "(0.197528, 1.285624, -0.143863)",
        "(0.198121, 1.285617, -0.139289)",
        "(0.198625, 1.286004, -0.134733)",
        "(0.199064, 1.286726, -0.130282)",
        "(0.199355, 1.287754, -0.126001)",
        "(0.199464, 1.288427, -0.123936)",
        "(0.199739, 1.290023, -0.119810)",
        "(0.199956, 1.291917, -0.115680)",
        "(0.200056, 1.294218, -0.111603)",
        "(0.199974, 1.296891, -0.107562)",
        "(0.199871, 1.298386, -0.105582)",
        "(0.199686, 1.301645, -0.101718)",
        "(0.199478, 1.305336, -0.098003)",
        "(0.199198, 1.309425, -0.094216)",
        "(0.199003, 1.311623, -0.092282)",
        "(0.198664, 1.316322, -0.088401)",
        "(0.198429, 1.321422, -0.084652)",
        "(0.198383, 1.326872, -0.081106)",
        "(0.198085, 1.332596, -0.077848)",
        "(0.197856, 1.335548, -0.076279)",
        "(0.197234, 1.341582, -0.073301)",
        "(0.196734, 1.347898, -0.070644)",
        "(0.196461, 1.354499, -0.068396)",
        "(0.195972, 1.361224, -0.066462)",
        "(0.195561, 1.364603, -0.065606)",
        "(0.194446, 1.371382, -0.064150)",
        "(0.193588, 1.378380, -0.063284)",
        "(0.192761, 1.385433, -0.062831)",
        "(0.191624, 1.392425, -0.062573)",
        "(0.190341, 1.399635, -0.062917)",
        "(0.189667, 1.403305, -0.063317)",
        "(0.188502, 1.410622, -0.064285)",
        "(0.187354, 1.417860, -0.065349)",
        "(0.186256, 1.424980, -0.066433)",
        "(0.185690, 1.428497, -0.067028)",
        "(0.184846, 1.435497, -0.068416)",
        "(0.184514, 1.442416, -0.070057)",
        "(0.184173, 1.449086, -0.071721)",
        "(0.183716, 1.455565, -0.073588)",
        "(0.183640, 1.458753, -0.074705)",
        "(0.183538, 1.464900, -0.077095)",
        "(0.183390, 1.470680, -0.079801)",
        "(0.183125, 1.476161, -0.082896)",
        "(0.182834, 1.481261, -0.086397)",
        "(0.182423, 1.485894, -0.090404)",
        "(0.182110, 1.488002, -0.092636)",
        "(0.181441, 1.491894, -0.097481)",
        "(0.180954, 1.495252, -0.102864)",
        "(0.180362, 1.498061, -0.108757)",
        "(0.179597, 1.500295, -0.114978)",
        "(0.179254, 1.501196, -0.118240)",
        "(0.178723, 1.502621, -0.125003)",
        "(0.178296, 1.503429, -0.132035)",
        "(0.177924, 1.503519, -0.139096)",
        "(0.177616, 1.502951, -0.146235)",
        "(0.177497, 1.502423, -0.149863)",
        "(0.177272, 1.501020, -0.157085)",
        "(0.177133, 1.499052, -0.164027)",
        "(0.177043, 1.496627, -0.170818)",
        "(0.177123, 1.493720, -0.177362)",
        "(0.177254, 1.492052, -0.180587)",
        "(0.177696, 1.488535, -0.187020)",
        "(0.177948, 1.484683, -0.193098)",
        "(0.178044, 1.480534, -0.198715)",
        "(0.178139, 1.478376, -0.201409)",
        "(0.178454, 1.473909, -0.206604)",
        "(0.178670, 1.469232, -0.211565)",
        "(0.178582, 1.464552, -0.216391)",
        "(0.178523, 1.459853, -0.220886)",
        "(0.178451, 1.455129, -0.224923)",
        "(0.178500, 1.452790, -0.226746)",
        "(0.178556, 1.448259, -0.230304)",
        "(0.178507, 1.443848, -0.233651)",
        "(0.178507, 1.439520, -0.236631)",
        "(0.178709, 1.437408, -0.237958)",
        "(0.179182, 1.433112, -0.240355)",
        "(0.179466, 1.428696, -0.242438)",
        "(0.179835, 1.424250, -0.244319)",
        "(0.180432, 1.419575, -0.245819)",
        "(0.181065, 1.414495, -0.246894)",
        "(0.181348, 1.411783, -0.247320)",
        "(0.181950, 1.406092, -0.248078)",
        "(0.182687, 1.399903, -0.248557)",
        "(0.183536, 1.393272, -0.248797)",
        "(0.183916, 1.389812, -0.248850)",
        "(0.184666, 1.382565, -0.248729)",
        "(0.185406, 1.375042, -0.248465)",
        "(0.186150, 1.367284, -0.247916)",
        "(0.187254, 1.359459, -0.246921)",
        "(0.187897, 1.355573, -0.246256)",
        "(0.189199, 1.347828, -0.244591)",
        "(0.190567, 1.340213, -0.242602)",
        "(0.191794, 1.332822, -0.240262)",
        "(0.192831, 1.325637, -0.237653)",
        "(0.193979, 1.318786, -0.234577)",
        "(0.194625, 1.315500, -0.232761)",
        "(0.196009, 1.309181, -0.228778)",
        "(0.197365, 1.303444, -0.224374)",
        "(0.198411, 1.298155, -0.219952)",
        "(0.199249, 1.293360, -0.215372)",
        "(0.199660, 1.291170, -0.212928)",
        "(0.200561, 1.287164, -0.207780)",
        "(0.201543, 1.283686, -0.202234)",
        "(0.202342, 1.280552, -0.196326)",
        "(0.203085, 1.277830, -0.190218)",
        "(0.203425, 1.276619, -0.187140)",
        "(0.204161, 1.274522, -0.180947)",
        "(0.204924, 1.272780, -0.174480)",
        "(0.205649, 1.271276, -0.167666)",
        "(0.206140, 1.270089, -0.160873)",
        "(0.206356, 1.269635, -0.157539)",
        "(0.206657, 1.269075, -0.150999)",
        "(0.206936, 1.268832, -0.144531)",
        "(0.207314, 1.269119, -0.138103)",
        "(0.207390, 1.269356, -0.134947)",
        "(0.207522, 1.270139, -0.128790)",
        "(0.207808, 1.271379, -0.122908)",
        "(0.207973, 1.272930, -0.117188)",
        "(0.208029, 1.274794, -0.111561)",
        "(0.208029, 1.275840, -0.108847)",
        "(0.208268, 1.278260, -0.103672)",
        "(0.208565, 1.280975, -0.098825)",
        "(0.208830, 1.283921, -0.094368)",
        "(0.209034, 1.287195, -0.090355)",
        "(0.209175, 1.289047, -0.088590)",
        "(0.209371, 1.292811, -0.085106)",
        "(0.209215, 1.296736, -0.081921)",
        "(0.208803, 1.300873, -0.078982)",
        "(0.208476, 1.305344, -0.076244)",
        "(0.208325, 1.307676, -0.074950)",
        "(0.207716, 1.312599, -0.072627)",
        "(0.206938, 1.317788, -0.070578)",
        "(0.205999, 1.323267, -0.068764)",
        "(0.205364, 1.328925, -0.067159)",
        "(0.204779, 1.334789, -0.065862)",
        "(0.204375, 1.337740, -0.065223)",
        "(0.203399, 1.343643, -0.064062)",
        "(0.202505, 1.349585, -0.063142)",
        "(0.201689, 1.355643, -0.062537)",
        "(0.200700, 1.361755, -0.062252)",
        "(0.200127, 1.364765, -0.062110)",
        "(0.198912, 1.370746, -0.061961)",
        "(0.197847, 1.376797, -0.061995)",
        "(0.196881, 1.382790, -0.062090)",
        "(0.195823, 1.388592, -0.062142)",
        "(0.195212, 1.391398, -0.062171)",
        "(0.194207, 1.396930, -0.062444)",
        "(0.193556, 1.402283, -0.063027)",
        "(0.192809, 1.407436, -0.063690)",
        "(0.191926, 1.412264, -0.064544)",
        "(0.191495, 1.414625, -0.065087)",
        "(0.190881, 1.419212, -0.066352)",
        "(0.190291, 1.423605, -0.067806)",
        "(0.189667, 1.427871, -0.069515)",
        "(0.188929, 1.432116, -0.071661)",
        "(0.188544, 1.434228, -0.072933)",
        "(0.187769, 1.438426, -0.075757)",
        "(0.186988, 1.442588, -0.078984)",
        "(0.185999, 1.446714, -0.082655)",
        "(0.185023, 1.450828, -0.086764)",
        "(0.184483, 1.452867, -0.088934)",
        "(0.183489, 1.456904, -0.093510)",
        "(0.182759, 1.460922, -0.098394)",
        "(0.182160, 1.464684, -0.103398)",
        "(0.181781, 1.468152, -0.108580)",
        "(0.181708, 1.469785, -0.111265)",
        "(0.181642, 1.472726, -0.116657)",
        "(0.181616, 1.475154, -0.122236)",
        "(0.181619, 1.476977, -0.128018)",
        "(0.181539, 1.477589, -0.130925)",
        "(0.181357, 1.478414, -0.136733)",
        "(0.181326, 1.478750, -0.142606)",
        "(0.181429, 1.478637, -0.148466)",
        "(0.181781, 1.478133, -0.154363)",
        "(0.182040, 1.477665, -0.157329)",
        "(0.182464, 1.476415, -0.163359)",
        "(0.182933, 1.474957, -0.169542)",
        "(0.183780, 1.473293, -0.175825)",
        "(0.184559, 1.471296, -0.182061)",
        "(0.185286, 1.468938, -0.188170)",
        "(0.185747, 1.467624, -0.191172)",
        "(0.186785, 1.464837, -0.197148)",
        "(0.187667, 1.461773, -0.203050)",
        "(0.188569, 1.458406, -0.208628)",
        "(0.189439, 1.454695, -0.213814)",
        "(0.189767, 1.452691, -0.216239)",
        "(0.190420, 1.448606, -0.220925)",
        "(0.191256, 1.444412, -0.225291)",
        "(0.192009, 1.440105, -0.229316)",
        "(0.192393, 1.437933, -0.231208)",
        "(0.193311, 1.433571, -0.234794)",
        "(0.194238, 1.429144, -0.238057)",
        "(0.194958, 1.424582, -0.240952)",
        "(0.195534, 1.420216, -0.243289)",
        "(0.196297, 1.415776, -0.245385)",
        "(0.196680, 1.413504, -0.246282)",
        "(0.197416, 1.408872, -0.247698)",
        "(0.198089, 1.404172, -0.248645)",
        "(0.198625, 1.399518, -0.249331)",
        "(0.199281, 1.394896, -0.249709)",
        "(0.199573, 1.392580, -0.249758)",
        "(0.199985, 1.387967, -0.249727)",
        "(0.200480, 1.383483, -0.249537)",
        "(0.201015, 1.379078, -0.249220)",
        "(0.201220, 1.376880, -0.249030)",
        "(0.201691, 1.372532, -0.248699)",
        "(0.202174, 1.368212, -0.248398)",
        "(0.202697, 1.363846, -0.247969)",
        "(0.203506, 1.359512, -0.247400)",
        "(0.204250, 1.355056, -0.246672)",
        "(0.204567, 1.352794, -0.246228)",
        "(0.205158, 1.348167, -0.245231)",
        "(0.205757, 1.343433, -0.243972)",
        "(0.206384, 1.338640, -0.242362)",
        "(0.206741, 1.336236, -0.241417)",
        "(0.207356, 1.331448, -0.239305)",
        "(0.207810, 1.326674, -0.236869)",
        "(0.208384, 1.322127, -0.234147)",
        "(0.208955, 1.317716, -0.231073)",
        "(0.209210, 1.315620, -0.229394)",
        "(0.209818, 1.311725, -0.225911)",
        "(0.210375, 1.308144, -0.222080)",
        "(0.210809, 1.304765, -0.217705)",
        "(0.211127, 1.301574, -0.212939)",
        "(0.211239, 1.300093, -0.210413)",
        "(0.211331, 1.297342, -0.205069)",
        "(0.211113, 1.294952, -0.199248)",
        "(0.210778, 1.293200, -0.193190)",
        "(0.210395, 1.292208, -0.187069)",
        "(0.209927, 1.291761, -0.180777)",
        "(0.209687, 1.291752, -0.177545)",
        "(0.209315, 1.292028, -0.171049)",
        "(0.208924, 1.292737, -0.164662)",
        "(0.208281, 1.293751, -0.158391)",
        "(0.207941, 1.294416, -0.155322)",
        "(0.207243, 1.295923, -0.149319)",
        "(0.206681, 1.297777, -0.143411)",
        "(0.206021, 1.299753, -0.137527)",
        "(0.205255, 1.301798, -0.131652)",
        "(0.204881, 1.302912, -0.128791)",
        "(0.204204, 1.305273, -0.123348)",
        "(0.203413, 1.307822, -0.118288)",
        "(0.202414, 1.310578, -0.113498)",
        "(0.201455, 1.313611, -0.108931)",
        "(0.201045, 1.315237, -0.106735)",
        "(0.200290, 1.318604, -0.102495)",
        "(0.199646, 1.322109, -0.098583)",
        "(0.198904, 1.325813, -0.095189)",
        "(0.197978, 1.329643, -0.092078)",
        "(0.197390, 1.331582, -0.090582)",
        "(0.196338, 1.335521, -0.087609)",
        "(0.195293, 1.339643, -0.084779)",
        "(0.194348, 1.344018, -0.082130)",
        "(0.193272, 1.348593, -0.079585)",
        "(0.192688, 1.350964, -0.078358)",
        "(0.191534, 1.355869, -0.076093)",
        "(0.190462, 1.361016, -0.074090)",
        "(0.189523, 1.366355, -0.072288)",
        "(0.188525, 1.371844, -0.070722)",
        "(0.187950, 1.374607, -0.070010)",
        "(0.186800, 1.380078, -0.068603)",
        "(0.185648, 1.385533, -0.067408)",
        "(0.184682, 1.391043, -0.066556)",
        "(0.183645, 1.396544, -0.065967)",
        "(0.183098, 1.399244, -0.065749)",
        "(0.182040, 1.404566, -0.065441)",
        "(0.181027, 1.409748, -0.065300)",
        "(0.180213, 1.414853, -0.065314)",
        "(0.179511, 1.419847, -0.065477)",
        "(0.179074, 1.422262, -0.065633)",
        "(0.178053, 1.426958, -0.066046)",
        "(0.177073, 1.431465, -0.066697)",
        "(0.176256, 1.435728, -0.067546)",
        "(0.175542, 1.439719, -0.068466)",
        "(0.175129, 1.441624, -0.068984)",
        "(0.174195, 1.445322, -0.070125)",
        "(0.173551, 1.448911, -0.071558)",
        "(0.173019, 1.452354, -0.073264)",
        "(0.172342, 1.455631, -0.075181)",
        "(0.171950, 1.457149, -0.076320)",
        "(0.171291, 1.460040, -0.078743)",
        "(0.170739, 1.462621, -0.081422)",
        "(0.170067, 1.464902, -0.084358)",
        "(0.169275, 1.466780, -0.087579)",
        "(0.168891, 1.467665, -0.089182)",
        "(0.168347, 1.469092, -0.092660)",
        "(0.167939, 1.470265, -0.096282)",
        "(0.167600, 1.471125, -0.100221)",
        "(0.167429, 1.471599, -0.104524)",
        "(0.167425, 1.471573, -0.106887)",
        "(0.167405, 1.471098, -0.112047)",
        "(0.167170, 1.469996, -0.117783)",
        "(0.166633, 1.468320, -0.124026)",
        "(0.165858, 1.466183, -0.130664)",
        "(0.165526, 1.464929, -0.134085)",
        "(0.164929, 1.462097, -0.140871)",
        "(0.164432, 1.458807, -0.147676)",
        "(0.164216, 1.455173, -0.154586)",
        "(0.164020, 1.451130, -0.161654)",
        "(0.163706, 1.446775, -0.168624)",
        "(0.163578, 1.444318, -0.171923)",
        "(0.163706, 1.439278, -0.178317)",
        "(0.164278, 1.433984, -0.184337)",
        "(0.164830, 1.428365, -0.189985)",
        "(0.165085, 1.425477, -0.192754)",
        "(0.165676, 1.419565, -0.198239)",
        "(0.166353, 1.413452, -0.203629)",
        "(0.167103, 1.407297, -0.208888)",
        "(0.167990, 1.401162, -0.214006)",
        "(0.168578, 1.398093, -0.216491)",
        "(0.169671, 1.391918, -0.221332)",
        "(0.170686, 1.385739, -0.225915)",
        "(0.171744, 1.379678, -0.230227)",
        "(0.172898, 1.373805, -0.234328)",
        "(0.173530, 1.370952, -0.236307)",
        "(0.174875, 1.365510, -0.239989)",
        "(0.176255, 1.360287, -0.243346)",
        "(0.177652, 1.355368, -0.246298)",
        "(0.179092, 1.350710, -0.248959)",
        "(0.179793, 1.348482, -0.250149)",
        "(0.181099, 1.344147, -0.252295)",
        "(0.182339, 1.339993, -0.254060)",
        "(0.183388, 1.336020, -0.255546)",
        "(0.184373, 1.332359, -0.256730)",
        "(0.185228, 1.328995, -0.257529)",
        "(0.185574, 1.327424, -0.257736)",
        "(0.186262, 1.324550, -0.257994)",
        "(0.186968, 1.322130, -0.258061)",
        "(0.187516, 1.319973, -0.257856)",
        "(0.187794, 1.319039, -0.257606)",
        "(0.188330, 1.317351, -0.256885)",
        "(0.188612, 1.315751, -0.255963)",
        "(0.188651, 1.314168, -0.255034)",
        "(0.188760, 1.312767, -0.254067)",
        "(0.188844, 1.312080, -0.253491)",
        "(0.188944, 1.310671, -0.252181)",
        "(0.189153, 1.309314, -0.250561)",
        "(0.189334, 1.307938, -0.248686)",
        "(0.189444, 1.306510, -0.246623)",
        "(0.189467, 1.305753, -0.245510)",
        "(0.189541, 1.304202, -0.243084)",
        "(0.189636, 1.302621, -0.240355)",
        "(0.189714, 1.301020, -0.237354)",
        "(0.189761, 1.299371, -0.234150)",
        "(0.189794, 1.298552, -0.232477)",
        "(0.189846, 1.296888, -0.229004)",
        "(0.189854, 1.295221, -0.225347)",
        "(0.189678, 1.293564, -0.221598)",
        "(0.189536, 1.292020, -0.217785)",
        "(0.189511, 1.291308, -0.215851)",
        "(0.189486, 1.290029, -0.211930)",
        "(0.189478, 1.288922, -0.207949)",
        "(0.189289, 1.287872, -0.203808)",
        "(0.189104, 1.286921, -0.199314)",
        "(0.189020, 1.286464, -0.197023)",
        "(0.188771, 1.285626, -0.192279)",
        "(0.188503, 1.284993, -0.187482)",
        "(0.188188, 1.284457, -0.182727)",
        "(0.187725, 1.284152, -0.178034)",
        "(0.187459, 1.284053, -0.175672)",
        "(0.187087, 1.284116, -0.170844)",
        "(0.186707, 1.284378, -0.165993)",
        "(0.186271, 1.284889, -0.161147)",
        "(0.185850, 1.285510, -0.156241)",
        "(0.185614, 1.285928, -0.153727)",
        "(0.185110, 1.286859, -0.148771)",
        "(0.184624, 1.288073, -0.143833)",
        "(0.184153, 1.289548, -0.138993)",
        "(0.183623, 1.291333, -0.134335)",
        "(0.183146, 1.293542, -0.129838)",
        "(0.182911, 1.294810, -0.127626)",
        "(0.182459, 1.297597, -0.123192)",
        "(0.181961, 1.300662, -0.118839)",
        "(0.181172, 1.303989, -0.114488)",
        "(0.180089, 1.307681, -0.110217)",
        "(0.179466, 1.309722, -0.108114)",
        "(0.178403, 1.314277, -0.104049)",
        "(0.177480, 1.319487, -0.100284)",
        "(0.176552, 1.325216, -0.096691)",
        "(0.175567, 1.331354, -0.093357)",
        "(0.175032, 1.334689, -0.091806)",
        "(0.174109, 1.341509, -0.088775)",
        "(0.173118, 1.348684, -0.085974)",
        "(0.172115, 1.356102, -0.083342)",
        "(0.171707, 1.359856, -0.082077)",
        "(0.171019, 1.367401, -0.079673)",
        "(0.170371, 1.375064, -0.077572)",
        "(0.169801, 1.382788, -0.075608)",
        "(0.169359, 1.390593, -0.073769)",
        "(0.169223, 1.394541, -0.072959)",
        "(0.169040, 1.402406, -0.071559)",
        "(0.168801, 1.410213, -0.070375)",
        "(0.168110, 1.417779, -0.069309)",
        "(0.167327, 1.425123, -0.068519)",
        "(0.167212, 1.428739, -0.068329)",
        "(0.167088, 1.435789, -0.068246)",
        "(0.166835, 1.442592, -0.068374)",
        "(0.166886, 1.449244, -0.068860)",
        "(0.167070, 1.455443, -0.069506)",
        "(0.167239, 1.458333, -0.069942)",
        "(0.167441, 1.463791, -0.071083)",
        "(0.167442, 1.468669, -0.072604)",
        "(0.167356, 1.472987, -0.074698)",
        "(0.167278, 1.476781, -0.077406)",
        "(0.167122, 1.478397, -0.078946)",
        "(0.166792, 1.481278, -0.082314)",
        "(0.166529, 1.483615, -0.086064)",
        "(0.166172, 1.485434, -0.090065)",
        "(0.165772, 1.486757, -0.094324)",
        "(0.165598, 1.487221, -0.096622)",
        "(0.165442, 1.487885, -0.101451)",
        "(0.165231, 1.488063, -0.106505)",
        "(0.165030, 1.487672, -0.111881)",
        "(0.164820, 1.486877, -0.117153)",
        "(0.164734, 1.486324, -0.119861)",
        "(0.164386, 1.484935, -0.125431)",
        "(0.163824, 1.483166, -0.131192)",
        "(0.163591, 1.481076, -0.137227)",
        "(0.163644, 1.478752, -0.143572)",
        "(0.163666, 1.477451, -0.146865)",
        "(0.163565, 1.474694, -0.153430)",
        "(0.163305, 1.471780, -0.160094)",
        "(0.163136, 1.468775, -0.166895)",
        "(0.162988, 1.465652, -0.173650)",
        "(0.162900, 1.464006, -0.176957)",
        "(0.162804, 1.460602, -0.183427)",
        "(0.162993, 1.457058, -0.189768)",
        "(0.163272, 1.453235, -0.195998)",
        "(0.163346, 1.449059, -0.202143)",
        "(0.163371, 1.446823, -0.205226)",
        "(0.163404, 1.442080, -0.211375)",
        "(0.163448, 1.436886, -0.217310)",
        "(0.163651, 1.431308, -0.223038)",
        "(0.164007, 1.425378, -0.228481)",
        "(0.164284, 1.422278, -0.230997)",
        "(0.165027, 1.415779, -0.235620)",
        "(0.165915, 1.408869, -0.239660)",
        "(0.166794, 1.401687, -0.243287)",
        "(0.167873, 1.394274, -0.246221)",
        "(0.168535, 1.390520, -0.247367)",
        "(0.170036, 1.383077, -0.249296)",
        "(0.171737, 1.375669, -0.250572)",
        "(0.173376, 1.368333, -0.251441)",
        "(0.174936, 1.361038, -0.252063)",
        "(0.175712, 1.357417, -0.252305)",
        "(0.177482, 1.350236, -0.252685)",
        "(0.179392, 1.343108, -0.252918)",
        "(0.181300, 1.336063, -0.252952)",
        "(0.183396, 1.329080, -0.252806)",
        "(0.184416, 1.325614, -0.252707)",
        "(0.186473, 1.318789, -0.252379)",
        "(0.188564, 1.312044, -0.251805)",
        "(0.190619, 1.305492, -0.250909)",
        "(0.192629, 1.299158, -0.249512)",
        "(0.193514, 1.296053, -0.248594)",
        "(0.195077, 1.290118, -0.246594)",
        "(0.196506, 1.284716, -0.244174)",
        "(0.197915, 1.279796, -0.241132)",
        "(0.199269, 1.275877, -0.237041)",
        "(0.199902, 1.274146, -0.234837)",
        "(0.200771, 1.270992, -0.230247)",
        "(0.201369, 1.268341, -0.225415)",
        "(0.201897, 1.266298, -0.220309)",
        "(0.202308, 1.264784, -0.214978)",
        "(0.202483, 1.264262, -0.212228)",
        "(0.202762, 1.263519, -0.206585)",
        "(0.203056, 1.263161, -0.200748)",
        "(0.203202, 1.263114, -0.194870)",
        "(0.203221, 1.263395, -0.188996)",
        "(0.203230, 1.263666, -0.186012)",
        "(0.203136, 1.264371, -0.180043)",
        "(0.203069, 1.265395, -0.174124)",
        "(0.203021, 1.266702, -0.168498)",
        "(0.202914, 1.268220, -0.163207)",
        "(0.202830, 1.269068, -0.160628)",
        "(0.202648, 1.270836, -0.155456)",
        "(0.202465, 1.272768, -0.150307)",
        "(0.202519, 1.274997, -0.145414)",
        "(0.202427, 1.277403, -0.140977)",
        "(0.202237, 1.278621, -0.138919)",
        "(0.201780, 1.281092, -0.134927)",
        "(0.201270, 1.283706, -0.131014)",
        "(0.200868, 1.286451, -0.127130)",
        "(0.200569, 1.289409, -0.123461)",
        "(0.200329, 1.290924, -0.121772)",
        "(0.199557, 1.293908, -0.118592)",
        "(0.198627, 1.296875, -0.115561)",
        "(0.197770, 1.299871, -0.112532)",
        "(0.197076, 1.303000, -0.109517)",
        "(0.196666, 1.304569, -0.108003)",
        "(0.195676, 1.307816, -0.104976)",
        "(0.194650, 1.311303, -0.101971)",
        "(0.193820, 1.315150, -0.099052)",
        "(0.192937, 1.319304, -0.096112)",
        "(0.192477, 1.321443, -0.094644)",
        "(0.191445, 1.325940, -0.091768)",
        "(0.190488, 1.330769, -0.089120)",
        "(0.189149, 1.335804, -0.086623)",
        "(0.187330, 1.341037, -0.084107)",
        "(0.186409, 1.343778, -0.082884)",
        "(0.184790, 1.349833, -0.080769)",
        "(0.183549, 1.356488, -0.078913)",
        "(0.182282, 1.363571, -0.077138)",
        "(0.180954, 1.371010, -0.075478)",
        "(0.180222, 1.374846, -0.074675)",
        "(0.179032, 1.382693, -0.073188)",
        "(0.178556, 1.390804, -0.071924)",
        "(0.177889, 1.398879, -0.070623)",
        "(0.177035, 1.406951, -0.069433)",
        "(0.176565, 1.410995, -0.068936)",
        "(0.176040, 1.419064, -0.068049)",
        "(0.175745, 1.426835, -0.067265)",
        "(0.175311, 1.434334, -0.066726)",
        "(0.174901, 1.441581, -0.066571)",
        "(0.174660, 1.445022, -0.066606)",
        "(0.174284, 1.451600, -0.066872)",
        "(0.174092, 1.457688, -0.067404)",
        "(0.174014, 1.463273, -0.068214)",
        "(0.173777, 1.468330, -0.069360)",
        "(0.173781, 1.470638, -0.070111)",
        "(0.173819, 1.474895, -0.071821)",
        "(0.173820, 1.478538, -0.073747)",
        "(0.173771, 1.481657, -0.076075)",
        "(0.173714, 1.484240, -0.078669)",
        "(0.173733, 1.485290, -0.080009)",
        "(0.173735, 1.487088, -0.082799)",
        "(0.173526, 1.488456, -0.085837)",
        "(0.173260, 1.489440, -0.089092)",
        "(0.173011, 1.490055, -0.092567)",
        "(0.172932, 1.490230, -0.094374)",
        "(0.172854, 1.490445, -0.098029)",
        "(0.172758, 1.490359, -0.101746)",
        "(0.172671, 1.490043, -0.105445)",
        "(0.172689, 1.489459, -0.109159)",
        "(0.172740, 1.489071, -0.111013)",
        "(0.172841, 1.487920, -0.114794)",
        "(0.172769, 1.486351, -0.118607)",
        "(0.172518, 1.484305, -0.122572)",
        "(0.172039, 1.482160, -0.126777)",
        "(0.171820, 1.480907, -0.128960)",
        "(0.171781, 1.478181, -0.133294)",
        "(0.171913, 1.475074, -0.137749)",
        "(0.171847, 1.471587, -0.142393)",
        "(0.171476, 1.467888, -0.147245)",
        "(0.171180, 1.465941, -0.149704)",
        "(0.170619, 1.461890, -0.154644)",
        "(0.170400, 1.457681, -0.159699)",
        "(0.170327, 1.453286, -0.164904)",
        "(0.170065, 1.448727, -0.170215)",
        "(0.169912, 1.446399, -0.172905)",
        "(0.169600, 1.441681, -0.178368)",
        "(0.169494, 1.436831, -0.183847)",
        "(0.169513, 1.431910, -0.189337)",
        "(0.169642, 1.426948, -0.194830)",
        "(0.169704, 1.424433, -0.197598)",
        "(0.169753, 1.419415, -0.203163)",
        "(0.169921, 1.414381, -0.208655)",
        "(0.170211, 1.409232, -0.213798)",
        "(0.170738, 1.403981, -0.218518)",
        "(0.171112, 1.401338, -0.220741)",
        "(0.171992, 1.396046, -0.224972)",
        "(0.173062, 1.390718, -0.228846)",
        "(0.174238, 1.385280, -0.232276)",
        "(0.175513, 1.379709, -0.235185)",
        "(0.176226, 1.376815, -0.236350)",
        "(0.177707, 1.370857, -0.238307)",
        "(0.179226, 1.364728, -0.239726)",
        "(0.180684, 1.358377, -0.240565)",
        "(0.182133, 1.351901, -0.240950)",
        "(0.182908, 1.348649, -0.240996)",
        "(0.184500, 1.342092, -0.240604)",
        "(0.186014, 1.335456, -0.239806)",
        "(0.187518, 1.328968, -0.238482)",
        "(0.188764, 1.322472, -0.236636)",
        "(0.189452, 1.319290, -0.235581)",
        "(0.191078, 1.313204, -0.233149)",
        "(0.192666, 1.307273, -0.230317)",
        "(0.194197, 1.301411, -0.227080)",
        "(0.195612, 1.295699, -0.223463)",
        "(0.196323, 1.292890, -0.221611)",
        "(0.197681, 1.287350, -0.217724)",
        "(0.199161, 1.281977, -0.213621)",
        "(0.200808, 1.276927, -0.209058)",
        "(0.202187, 1.271910, -0.203997)",
        "(0.202775, 1.269511, -0.201108)",
        "(0.204082, 1.264905, -0.195320)",
        "(0.205296, 1.260794, -0.189691)",
        "(0.206361, 1.257375, -0.184537)",
        "(0.207325, 1.254692, -0.179443)",
        "(0.207804, 1.253607, -0.176695)",
        "(0.208755, 1.251666, -0.170891)",
        "(0.209436, 1.250188, -0.164966)",
        "(0.209850, 1.249070, -0.158975)",
        "(0.210090, 1.248310, -0.152865)",
        "(0.210226, 1.248181, -0.149846)",
        "(0.210546, 1.248338, -0.144049)",
        "(0.210670, 1.249058, -0.138620)",
        "(0.210616, 1.250312, -0.133487)",
        "(0.210170, 1.251839, -0.128425)",
        "(0.209908, 1.252764, -0.125897)",
        "(0.209721, 1.255046, -0.120925)",
        "(0.209569, 1.257750, -0.116143)",
        "(0.209161, 1.260843, -0.111706)",
        "(0.208566, 1.264262, -0.107613)",
        "(0.208182, 1.266090, -0.105689)",
        "(0.207338, 1.269927, -0.102023)",
        "(0.206362, 1.273966, -0.098516)",
        "(0.205298, 1.278178, -0.095191)",
        "(0.204230, 1.282591, -0.092143)",
        "(0.203746, 1.284872, -0.090739)",
        "(0.202789, 1.289451, -0.088151)",
        "(0.201672, 1.293987, -0.085829)",
        "(0.200451, 1.298428, -0.083680)",
        "(0.199201, 1.302837, -0.081742)",
        "(0.198640, 1.305044, -0.080848)",
        "(0.197525, 1.309385, -0.079081)",
        "(0.196362, 1.313634, -0.077416)",
        "(0.195221, 1.317896, -0.076016)",
        "(0.194076, 1.322176, -0.074917)",
        "(0.193519, 1.324316, -0.074438)",
        "(0.192587, 1.328630, -0.073629)",
        "(0.191661, 1.332936, -0.072971)",
        "(0.190692, 1.337235, -0.072441)",
        "(0.189562, 1.341488, -0.071988)",
        "(0.189018, 1.343617, -0.071803)",
        "(0.188002, 1.347989, -0.071519)",
        "(0.186954, 1.352397, -0.071151)",
        "(0.185767, 1.356966, -0.070701)",
        "(0.184445, 1.361891, -0.070412)",
        "(0.183861, 1.364486, -0.070345)",
        "(0.182861, 1.369990, -0.070307)",
        "(0.181728, 1.375770, -0.070182)",
        "(0.180291, 1.381988, -0.070124)",
        "(0.178571, 1.388932, -0.070264)",
        "(0.177993, 1.392361, -0.070442)",
        "(0.177035, 1.399504, -0.071017)",
        "(0.176049, 1.406975, -0.071825)",
        "(0.174801, 1.414657, -0.073053)",
        "(0.173212, 1.422617, -0.074957)",
        "(0.172527, 1.426652, -0.076078)",
        "(0.171333, 1.434856, -0.078820)",
        "(0.170052, 1.442962, -0.082001)",
        "(0.168440, 1.450963, -0.085883)",
        "(0.166452, 1.458838, -0.090454)",
        "(0.165452, 1.462748, -0.093113)",
        "(0.163811, 1.470541, -0.098900)",
        "(0.162476, 1.477962, -0.105208)",
        "(0.161332, 1.484983, -0.111973)",
        "(0.160413, 1.491485, -0.119079)",
        "(0.160132, 1.494478, -0.122772)",
        "(0.160025, 1.500026, -0.130305)",
        "(0.160104, 1.504752, -0.138004)",
        "(0.160372, 1.508838, -0.146056)",
        "(0.160834, 1.512181, -0.154446)",
        "(0.161157, 1.513480, -0.158762)",
        "(0.161983, 1.515422, -0.167553)",
        "(0.162985, 1.516275, -0.176310)",
        "(0.164246, 1.516003, -0.184970)",
        "(0.165457, 1.514630, -0.193598)",
        "(0.166122, 1.513471, -0.197931)",
        "(0.167635, 1.510568, -0.206616)",
        "(0.169104, 1.506724, -0.215141)",
        "(0.170393, 1.501936, -0.223387)",
        "(0.171730, 1.496289, -0.231342)",
        "(0.172444, 1.493134, -0.235203)",
        "(0.173873, 1.486415, -0.242696)",
        "(0.175330, 1.479112, -0.249838)",
        "(0.176922, 1.471371, -0.256591)",
        "(0.178518, 1.463229, -0.262830)",
        "(0.179328, 1.459019, -0.265725)",
        "(0.180833, 1.450498, -0.271148)",
        "(0.182265, 1.441888, -0.275686)",
        "(0.183584, 1.433353, -0.279640)",
        "(0.184905, 1.424980, -0.282800)",
        "(0.185541, 1.420884, -0.283968)",
        "(0.186654, 1.412885, -0.285775)",
        "(0.187598, 1.405208, -0.286792)",
        "(0.188508, 1.397869, -0.287099)",
        "(0.189237, 1.390938, -0.286922)",
        "(0.189442, 1.387619, -0.286581)",
        "(0.189689, 1.381135, -0.285384)",
        "(0.189995, 1.375008, -0.283505)",
        "(0.190498, 1.369257, -0.281184)",
        "(0.190940, 1.363774, -0.278541)",
        "(0.191087, 1.361089, -0.277031)",
        "(0.191263, 1.355722, -0.273672)",
        "(0.191470, 1.350461, -0.269809)",
        "(0.191657, 1.345277, -0.265502)",
        "(0.191793, 1.340081, -0.260626)",
        "(0.191825, 1.337463, -0.258010)",
        "(0.191854, 1.332273, -0.252762)",
        "(0.191949, 1.327150, -0.247388)",
        "(0.192200, 1.322110, -0.241707)",
        "(0.192503, 1.317054, -0.235705)",
        "(0.192639, 1.314534, -0.232711)",
        "(0.192820, 1.309491, -0.226799)",
        "(0.193193, 1.304637, -0.220976)",
        "(0.193690, 1.300021, -0.215213)",
        "(0.194233, 1.295664, -0.209399)",
        "(0.194459, 1.293586, -0.206471)",
        "(0.195010, 1.289684, -0.200608)",
        "(0.195704, 1.286142, -0.194626)",
        "(0.196348, 1.282920, -0.188613)",
        "(0.196907, 1.280063, -0.182722)",
        "(0.197175, 1.278781, -0.179827)",
        "(0.197653, 1.276348, -0.174068)",
        "(0.198235, 1.274311, -0.168455)",
        "(0.198909, 1.272719, -0.163082)",
        "(0.199470, 1.271509, -0.157994)",
        "(0.199671, 1.271046, -0.155585)",
        "(0.200101, 1.270325, -0.150792)",
        "(0.200513, 1.269793, -0.145756)",
        "(0.200949, 1.269490, -0.140865)",
        "(0.201214, 1.269445, -0.136382)",
        "(0.201289, 1.269478, -0.134245)",
        "(0.201467, 1.269703, -0.130038)",
        "(0.201675, 1.270133, -0.125856)",
        "(0.201885, 1.270850, -0.121739)",
        "(0.201963, 1.271814, -0.117840)",
        "(0.202023, 1.272436, -0.115979)",
        "(0.202126, 1.273836, -0.112342)",
        "(0.202043, 1.275385, -0.108780)",
        "(0.201925, 1.277222, -0.105376)",
        "(0.201763, 1.279359, -0.102183)",
        "(0.201590, 1.280457, -0.100582)",
        "(0.201160, 1.282940, -0.097468)",
        "(0.200610, 1.285761, -0.094619)",
        "(0.200001, 1.288898, -0.092002)",
        "(0.199205, 1.292237, -0.089547)",
        "(0.198756, 1.293987, -0.088360)",
        "(0.197699, 1.297685, -0.086058)",
        "(0.196556, 1.301770, -0.083813)",
        "(0.195299, 1.306275, -0.081690)",
        "(0.194069, 1.311233, -0.079746)",
        "(0.193418, 1.313865, -0.078834)",
        "(0.192147, 1.319406, -0.077011)",
        "(0.190854, 1.325180, -0.075061)",
        "(0.189392, 1.331150, -0.072984)",
        "(0.187634, 1.337225, -0.070913)",
        "(0.186755, 1.340368, -0.069920)",
        "(0.185119, 1.346852, -0.068113)",
        "(0.183453, 1.353571, -0.066427)",
        "(0.181537, 1.360436, -0.064871)",
        "(0.179314, 1.367572, -0.063692)",
        "(0.178325, 1.371325, -0.063300)",
        "(0.176612, 1.379055, -0.062782)",
        "(0.174639, 1.386932, -0.062504)",
        "(0.172568, 1.395123, -0.062646)",
        "(0.170316, 1.403479, -0.063147)",
        "(0.169291, 1.407663, -0.063502)",
        "(0.167876, 1.416120, -0.064549)",
        "(0.166600, 1.424538, -0.065991)",
        "(0.165262, 1.432745, -0.067691)",
        "(0.163825, 1.440744, -0.069772)",
        "(0.163156, 1.444643, -0.070931)",
        "(0.162323, 1.452173, -0.073745)",
        "(0.161629, 1.459276, -0.076895)",
        "(0.161099, 1.465721, -0.080606)",
        "(0.160353, 1.471768, -0.084726)",
        "(0.159938, 1.474526, -0.087095)",
        "(0.159274, 1.479888, -0.092144)",
        "(0.158596, 1.484811, -0.097594)",
        "(0.158012, 1.489314, -0.103466)",
        "(0.157798, 1.493419, -0.109753)",
        "(0.157848, 1.495292, -0.113066)",
        "(0.157892, 1.498620, -0.119741)",
        "(0.157901, 1.501415, -0.126601)",
        "(0.157945, 1.503789, -0.133783)",
        "(0.158107, 1.505728, -0.141286)",
        "(0.158273, 1.506459, -0.145082)",
        "(0.158702, 1.507495, -0.152497)",
        "(0.159156, 1.507925, -0.159838)",
        "(0.159676, 1.507858, -0.167256)",
        "(0.160287, 1.507365, -0.174716)",
        "(0.160612, 1.506873, -0.178392)",
        "(0.161297, 1.505511, -0.185570)",
        "(0.162043, 1.503324, -0.192432)",
        "(0.162804, 1.500654, -0.199170)",
        "(0.163660, 1.497657, -0.205877)",
        "(0.164109, 1.495958, -0.209161)",
        "(0.165002, 1.492162, -0.215450)",
        "(0.166028, 1.487829, -0.221351)",
        "(0.166999, 1.483066, -0.226978)",
        "(0.167738, 1.477945, -0.232241)",
        "(0.168088, 1.475237, -0.234659)",
        "(0.168944, 1.469722, -0.239203)",
        "(0.169769, 1.464031, -0.243330)",
        "(0.170401, 1.458184, -0.246981)",
        "(0.171180, 1.452284, -0.250153)",
        "(0.171648, 1.449326, -0.251593)",
        "(0.172431, 1.443449, -0.254199)",
        "(0.173181, 1.437600, -0.256552)",
        "(0.174166, 1.431840, -0.258646)",
        "(0.175222, 1.426015, -0.260517)",
        "(0.175685, 1.423118, -0.261408)",
        "(0.176643, 1.417331, -0.262948)",
        "(0.177292, 1.411515, -0.264222)",
        "(0.177984, 1.405668, -0.265185)",
        "(0.178659, 1.399879, -0.265827)",
        "(0.179022, 1.396998, -0.266039)",
        "(0.179765, 1.391313, -0.266162)",
        "(0.180643, 1.385777, -0.266158)",
        "(0.181439, 1.380359, -0.266038)",
        "(0.181963, 1.374911, -0.265803)",
        "(0.182156, 1.372199, -0.265614)",
        "(0.182661, 1.366871, -0.265105)",
        "(0.183075, 1.361673, -0.264458)",
        "(0.183431, 1.356670, -0.263561)",
        "(0.183953, 1.351994, -0.262510)",
        "(0.184238, 1.349752, -0.261943)",
        "(0.184753, 1.345524, -0.260847)",
        "(0.185218, 1.341634, -0.259791)",
        "(0.185710, 1.337947, -0.258687)",
        "(0.186240, 1.334391, -0.257378)",
        "(0.186576, 1.332703, -0.256631)",
        "(0.187018, 1.329376, -0.255142)",
        "(0.187485, 1.326159, -0.253540)",
        "(0.188051, 1.323061, -0.251855)",
        "(0.188472, 1.319997, -0.249988)",
        "(0.188589, 1.318478, -0.248983)",
        "(0.188792, 1.315506, -0.246921)",
        "(0.189166, 1.312681, -0.244584)",
        "(0.189591, 1.309911, -0.241673)",
        "(0.190249, 1.307228, -0.238190)",
        "(0.190639, 1.305925, -0.236326)",
        "(0.191324, 1.303262, -0.232247)",
        "(0.191772, 1.300418, -0.227881)",
        "(0.191962, 1.297461, -0.223292)",
        "(0.192173, 1.294516, -0.218457)",
        "(0.192255, 1.293030, -0.215931)",
        "(0.192465, 1.290151, -0.210611)",
        "(0.192666, 1.287375, -0.204905)",
        "(0.192824, 1.284652, -0.198826)",
        "(0.192956, 1.282119, -0.192456)",
        "(0.192963, 1.280933, -0.189228)",
        "(0.192925, 1.278934, -0.182631)",
        "(0.192790, 1.277473, -0.176035)",
        "(0.192567, 1.276588, -0.169560)",
        "(0.192311, 1.276367, -0.163118)",
        "(0.192172, 1.276390, -0.159815)",
        "(0.191877, 1.276899, -0.153025)",
        "(0.191409, 1.277941, -0.146363)",
        "(0.190895, 1.279594, -0.139996)",
        "(0.190287, 1.281996, -0.133995)",
        "(0.189937, 1.283441, -0.131080)",
        "(0.189201, 1.286981, -0.125275)",
        "(0.188309, 1.291115, -0.119351)",
        "(0.187489, 1.296037, -0.113647)",
        "(0.186607, 1.301800, -0.108425)",
        "(0.186093, 1.304971, -0.105963)",
        "(0.184901, 1.311695, -0.101194)",
        "(0.183659, 1.318977, -0.096698)",
        "(0.182342, 1.326764, -0.092624)",
        "(0.180757, 1.335189, -0.088901)",
        "(0.180027, 1.339234, -0.087283)",
        "(0.178491, 1.347686, -0.084474)",
        "(0.177019, 1.356467, -0.082033)",
        "(0.175673, 1.365436, -0.079844)",
        "(0.174269, 1.374412, -0.077887)",
        "(0.173572, 1.378899, -0.077115)",
        "(0.172361, 1.387802, -0.075727)",
        "(0.171221, 1.396498, -0.074518)",
        "(0.169913, 1.404973, -0.073614)",
        "(0.168616, 1.413301, -0.073155)",
        "(0.168046, 1.417416, -0.073043)",
        "(0.167185, 1.425485, -0.073080)",
        "(0.166584, 1.433387, -0.073365)",
        "(0.166112, 1.441012, -0.073786)",
        "(0.165598, 1.448276, -0.074318)",
        "(0.165385, 1.451748, -0.074715)",
        "(0.165309, 1.458440, -0.075723)",
        "(0.165233, 1.464567, -0.076838)",
        "(0.165029, 1.470146, -0.078083)",
        "(0.164791, 1.475269, -0.079510)",
        "(0.164678, 1.477572, -0.080239)",
        "(0.164572, 1.481831, -0.081781)",
        "(0.164639, 1.485564, -0.083492)",
        "(0.164765, 1.488813, -0.085366)",
        "(0.164855, 1.491701, -0.087547)",
        "(0.164810, 1.492975, -0.088740)",
        "(0.164620, 1.495326, -0.091308)",
        "(0.164565, 1.497343, -0.094118)",
        "(0.164536, 1.499087, -0.097153)",
        "(0.164435, 1.500627, -0.100389)",
        "(0.164349, 1.501266, -0.102004)",
        "(0.164145, 1.502372, -0.105274)",
        "(0.163995, 1.503278, -0.108847)",
        "(0.163889, 1.503932, -0.112749)",
        "(0.163545, 1.504302, -0.116732)",
        "(0.163323, 1.504405, -0.118797)",
        "(0.162906, 1.504541, -0.123141)",
        "(0.162515, 1.504490, -0.127742)",
        "(0.162063, 1.504314, -0.132649)",
        "(0.161786, 1.503968, -0.137863)",
        "(0.161649, 1.503683, -0.140608)",
        "(0.161274, 1.502875, -0.146347)",
        "(0.160811, 1.501910, -0.152566)",
        "(0.160257, 1.500896, -0.159179)",
        "(0.159812, 1.499779, -0.165817)",
        "(0.159662, 1.499120, -0.169026)",
        "(0.159541, 1.497631, -0.175197)",
        "(0.159411, 1.495922, -0.181115)",
        "(0.159322, 1.494095, -0.187031)",
        "(0.159487, 1.492060, -0.192837)",
        "(0.159548, 1.490941, -0.195623)",
        "(0.159635, 1.488474, -0.201005)",
        "(0.159778, 1.485769, -0.206284)",
        "(0.159960, 1.482764, -0.211390)",
        "(0.160071, 1.479437, -0.216196)",
        "(0.160142, 1.477623, -0.218456)",
        "(0.160410, 1.473837, -0.222923)",
        "(0.160722, 1.469724, -0.227037)",
        "(0.160863, 1.465292, -0.230745)",
        "(0.161116, 1.460711, -0.234182)",
        "(0.161329, 1.458299, -0.235722)",
        "(0.161653, 1.453335, -0.238601)",
        "(0.161918, 1.448115, -0.241103)",
        "(0.162103, 1.442561, -0.243249)",
        "(0.162475, 1.436868, -0.245201)",
        "(0.162647, 1.433940, -0.246068)",
        "(0.163004, 1.427921, -0.247560)",
        "(0.163338, 1.421703, -0.248843)",
        "(0.163887, 1.415328, -0.249992)",
        "(0.164617, 1.408805, -0.251052)",
        "(0.165006, 1.405482, -0.251504)",
        "(0.165825, 1.398776, -0.252321)",
        "(0.166855, 1.391890, -0.252819)",
        "(0.167821, 1.384805, -0.253070)",
        "(0.168942, 1.377580, -0.253110)",
        "(0.169527, 1.373923, -0.253110)",
        "(0.170794, 1.366482, -0.252879)",
        "(0.172162, 1.358909, -0.252289)",
        "(0.173659, 1.351267, -0.251161)",
        "(0.175198, 1.343669, -0.249784)",
        "(0.176003, 1.339967, -0.248988)",
        "(0.177599, 1.332672, -0.247161)",
        "(0.178890, 1.325488, -0.244990)",
        "(0.180126, 1.318669, -0.242567)",
        "(0.181523, 1.312235, -0.239820)",
        "(0.182189, 1.309154, -0.238237)",
        "(0.183614, 1.303311, -0.234806)",
        "(0.185057, 1.297881, -0.230963)",
        "(0.186475, 1.292788, -0.226520)",
        "(0.187995, 1.288020, -0.221229)",
        "(0.188706, 1.285745, -0.218215)",
        "(0.189863, 1.281494, -0.211960)",
        "(0.190668, 1.278003, -0.205745)",
        "(0.191182, 1.275289, -0.199551)",
        "(0.191382, 1.273246, -0.193229)",
        "(0.191382, 1.272514, -0.189891)",
        "(0.191166, 1.271375, -0.182859)",
        "(0.190840, 1.270994, -0.175491)",
        "(0.190237, 1.271528, -0.168357)",
        "(0.189275, 1.272841, -0.161339)",
        "(0.188791, 1.273668, -0.157793)",
        "(0.187751, 1.275811, -0.150644)",
        "(0.186721, 1.278455, -0.143428)",
        "(0.185631, 1.281518, -0.136344)",
        "(0.184736, 1.285045, -0.129659)",
        "(0.184246, 1.286955, -0.126498)",
        "(0.183238, 1.291025, -0.120558)",
        "(0.182201, 1.295454, -0.115299)",
        "(0.181067, 1.300149, -0.110629)",
        "(0.179941, 1.304994, -0.106380)",
        "(0.179387, 1.307468, -0.104432)",
        "(0.178342, 1.312506, -0.100856)",
        "(0.177379, 1.317584, -0.097887)",
        "(0.176241, 1.322526, -0.095424)",
        "(0.175211, 1.327440, -0.093371)",
        "(0.174753, 1.329916, -0.092543)",
        "(0.173730, 1.334829, -0.091178)",
        "(0.172799, 1.339642, -0.090143)",
        "(0.171853, 1.344402, -0.089462)",
        "(0.170836, 1.349007, -0.089030)",
        "(0.170356, 1.351261, -0.088865)",
        "(0.169657, 1.355733, -0.088773)",
        "(0.168865, 1.360066, -0.088812)",
        "(0.168066, 1.364206, -0.088877)",
        "(0.167346, 1.368282, -0.088913)",
        "(0.167010, 1.370261, -0.088989)",
        "(0.166440, 1.374190, -0.089145)",
        "(0.165920, 1.378038, -0.089302)",
        "(0.165286, 1.381798, -0.089438)",
        "(0.164711, 1.385529, -0.089534)",
        "(0.164450, 1.387386, -0.089587)",
        "(0.164090, 1.391109, -0.089685)",
        "(0.163648, 1.394772, -0.089690)",
        "(0.163152, 1.398452, -0.089537)",
        "(0.162560, 1.402176, -0.089296)",
        "(0.162327, 1.404041, -0.089111)",
        "(0.161983, 1.407823, -0.088732)",
        "(0.161854, 1.411623, -0.088328)",
        "(0.161539, 1.415358, -0.087683)",
        "(0.161141, 1.419114, -0.086905)",
        "(0.161033, 1.420979, -0.086507)",
        "(0.161003, 1.424650, -0.085757)",
        "(0.160767, 1.428201, -0.084984)",
        "(0.160309, 1.431763, -0.084269)",
        "(0.159933, 1.435357, -0.083686)",
        "(0.159792, 1.437131, -0.083438)",
        "(0.159449, 1.440611, -0.083018)",
        "(0.158839, 1.443985, -0.082810)",
        "(0.158204, 1.447328, -0.082873)",
        "(0.157699, 1.450748, -0.083541)",
        "(0.157411, 1.452479, -0.083997)",
        "(0.156658, 1.456017, -0.085556)",
        "(0.155760, 1.459662, -0.087858)",
        "(0.155049, 1.463274, -0.090757)",
        "(0.154783, 1.466829, -0.094401)",
        "(0.154669, 1.468549, -0.096456)",
        "(0.154545, 1.471649, -0.101273)",
        "(0.154507, 1.474318, -0.106455)",
        "(0.154728, 1.476277, -0.112330)",
        "(0.154819, 1.477508, -0.118767)",
        "(0.154695, 1.477734, -0.122415)",
        "(0.154334, 1.478015, -0.129939)",
        "(0.154058, 1.477599, -0.138278)",
        "(0.154135, 1.476803, -0.147167)",
        "(0.154288, 1.475339, -0.156683)",
        "(0.154418, 1.474487, -0.161433)",
        "(0.154938, 1.472365, -0.171127)",
        "(0.155581, 1.469953, -0.180934)",
        "(0.156447, 1.467163, -0.190627)",
        "(0.157527, 1.464190, -0.200180)",
        "(0.158159, 1.462644, -0.204955)",
        "(0.159367, 1.459547, -0.214327)",
        "(0.160707, 1.456290, -0.223395)",
        "(0.162242, 1.452855, -0.231969)",
        "(0.163900, 1.449359, -0.240069)",
        "(0.164738, 1.447542, -0.243817)",
        "(0.166384, 1.443795, -0.250885)",
        "(0.167825, 1.439913, -0.257226)",
        "(0.169109, 1.435959, -0.262888)",
        "(0.170554, 1.432046, -0.267901)",
        "(0.171324, 1.430054, -0.270103)",
        "(0.172747, 1.425937, -0.274090)",
        "(0.174150, 1.421640, -0.277397)",
        "(0.175472, 1.417154, -0.280005)",
        "(0.176611, 1.412400, -0.281845)",
        "(0.177054, 1.409914, -0.282484)",
        "(0.177954, 1.404814, -0.283273)",
        "(0.178814, 1.399472, -0.283434)",
        "(0.179412, 1.393895, -0.283172)",
        "(0.180109, 1.388168, -0.282449)",
        "(0.180475, 1.385224, -0.281932)",
        "(0.181085, 1.379247, -0.280769)",
        "(0.181921, 1.373170, -0.279308)",
        "(0.182936, 1.366884, -0.277481)",
        "(0.183919, 1.360272, -0.275284)",
        "(0.184336, 1.356835, -0.274036)",
        "(0.185081, 1.349772, -0.271382)",
        "(0.185841, 1.342463, -0.268406)",
        "(0.186706, 1.335056, -0.265163)",
        "(0.187821, 1.327735, -0.261786)",
        "(0.188378, 1.324123, -0.260053)",
        "(0.189559, 1.317075, -0.256668)",
        "(0.190586, 1.310280, -0.253347)",
        "(0.191662, 1.303836, -0.250062)",
        "(0.192664, 1.297746, -0.246837)",
        "(0.193148, 1.294776, -0.245160)",
        "(0.194049, 1.289106, -0.241579)",
        "(0.194796, 1.283756, -0.237687)",
        "(0.195600, 1.278907, -0.233631)",
        "(0.196322, 1.274553, -0.229499)",
        "(0.196584, 1.272557, -0.227423)",
        "(0.196993, 1.268796, -0.223348)",
        "(0.197284, 1.265428, -0.219283)",
        "(0.197471, 1.262395, -0.214950)",
        "(0.197406, 1.259730, -0.210273)",
        "(0.197270, 1.258644, -0.207862)",
        "(0.196952, 1.256942, -0.203055)",
        "(0.196375, 1.255755, -0.197907)",
        "(0.195747, 1.255236, -0.192420)",
        "(0.195055, 1.255531, -0.186451)",
        "(0.194668, 1.255824, -0.183600)",
        "(0.193764, 1.256849, -0.177815)",
        "(0.192715, 1.258274, -0.172047)",
        "(0.191441, 1.260103, -0.166407)",
        "(0.189868, 1.262098, -0.160580)",
        "(0.189022, 1.263222, -0.157602)",
        "(0.187363, 1.265799, -0.151625)",
        "(0.186073, 1.268950, -0.145783)",
        "(0.184611, 1.272461, -0.140218)",
        "(0.183250, 1.276426, -0.134970)",
        "(0.182539, 1.278555, -0.132433)",
        "(0.181020, 1.282929, -0.127441)",
        "(0.179546, 1.287569, -0.122462)",
        "(0.178192, 1.292521, -0.117686)",
        "(0.176635, 1.297717, -0.113108)",
        "(0.175800, 1.300332, -0.110827)",
        "(0.173891, 1.305726, -0.106378)",
        "(0.172115, 1.311389, -0.102106)",
        "(0.170501, 1.317476, -0.098238)",
        "(0.168715, 1.323822, -0.094588)",
        "(0.167778, 1.327137, -0.092901)",
        "(0.165971, 1.333959, -0.089749)",
        "(0.164380, 1.341140, -0.086852)",
        "(0.162820, 1.348552, -0.084332)",
        "(0.161242, 1.356249, -0.082227)",
        "(0.160463, 1.360144, -0.081263)",
        "(0.159200, 1.368037, -0.079672)",
        "(0.158350, 1.376133, -0.078725)",
        "(0.157468, 1.384173, -0.077992)",
        "(0.156603, 1.391989, -0.077348)",
        "(0.156150, 1.395827, -0.077139)",
        "(0.155554, 1.403486, -0.076942)",
        "(0.155142, 1.410923, -0.076907)",
        "(0.154681, 1.418147, -0.077051)",
        "(0.154304, 1.425139, -0.077554)",
        "(0.154144, 1.428560, -0.077872)",
        "(0.153839, 1.435149, -0.078660)",
        "(0.153588, 1.441393, -0.079667)",
        "(0.153351, 1.447234, -0.080958)",
        "(0.153074, 1.452683, -0.082473)",
        "(0.152942, 1.455253, -0.083354)",
        "(0.152594, 1.460164, -0.085273)",
        "(0.152209, 1.464726, -0.087398)",
        "(0.151881, 1.468951, -0.089735)",
        "(0.151581, 1.472820, -0.092251)",
        "(0.151369, 1.474622, -0.093589)",
        "(0.150844, 1.477985, -0.096322)",
        "(0.150280, 1.481077, -0.099292)",
        "(0.149791, 1.483877, -0.102486)",
        "(0.149367, 1.486404, -0.105788)",
        "(0.149221, 1.487562, -0.107485)",
        "(0.148859, 1.489779, -0.111003)",
        "(0.148558, 1.491751, -0.114620)",
        "(0.148359, 1.493416, -0.118306)",
        "(0.148190, 1.494742, -0.122065)",
        "(0.148017, 1.495295, -0.123970)",
        "(0.147740, 1.496266, -0.127891)",
        "(0.147605, 1.496960, -0.131976)",
        "(0.147501, 1.497348, -0.136125)",
        "(0.147222, 1.497472, -0.140442)",
        "(0.147074, 1.497447, -0.142682)",
        "(0.146807, 1.497258, -0.147302)",
        "(0.146626, 1.496836, -0.151974)",
        "(0.146635, 1.496226, -0.156878)",
        "(0.146576, 1.495438, -0.162198)",
        "(0.146529, 1.494943, -0.165025)",
        "(0.146432, 1.493692, -0.170930)",
        "(0.146210, 1.492117, -0.177238)",
        "(0.146091, 1.490338, -0.183925)",
        "(0.146067, 1.488414, -0.190858)",
        "(0.146097, 1.487403, -0.194349)",
        "(0.146287, 1.485302, -0.201434)",
        "(0.146587, 1.483126, -0.208623)",
        "(0.146935, 1.480842, -0.215918)",
        "(0.147488, 1.478408, -0.223199)",
        "(0.147824, 1.477114, -0.226800)",
        "(0.148569, 1.474342, -0.233783)",
        "(0.149245, 1.471370, -0.240542)",
        "(0.149956, 1.468227, -0.247063)",
        "(0.150838, 1.464914, -0.253208)",
        "(0.151329, 1.463205, -0.256149)",
        "(0.152328, 1.459632, -0.261647)",
        "(0.153438, 1.455899, -0.266668)",
        "(0.154654, 1.451967, -0.271044)",
        "(0.155750, 1.447773, -0.274651)",
        "(0.156191, 1.445568, -0.276145)",
        "(0.157085, 1.441041, -0.278724)",
        "(0.158004, 1.436220, -0.280585)",
        "(0.158906, 1.431064, -0.281764)",
        "(0.159870, 1.425599, -0.282179)",
        "(0.160280, 1.422804, -0.282217)",
        "(0.160915, 1.416973, -0.281777)",
        "(0.161635, 1.411036, -0.280949)",
        "(0.162321, 1.404997, -0.279850)",
        "(0.162586, 1.401924, -0.279135)",
        "(0.163141, 1.395827, -0.277633)",
        "(0.163670, 1.389741, -0.275801)",
        "(0.164369, 1.383735, -0.273560)",
        "(0.165167, 1.377778, -0.271152)",
        "(0.166077, 1.371796, -0.268576)",
        "(0.166534, 1.368721, -0.267205)",
        "(0.167341, 1.362370, -0.264337)",
        "(0.168066, 1.355911, -0.261538)",
        "(0.168574, 1.349258, -0.258692)",
        "(0.169007, 1.342564, -0.255591)",
        "(0.169251, 1.339247, -0.253926)",
        "(0.169749, 1.332726, -0.250288)",
        "(0.170233, 1.326436, -0.246209)",
        "(0.170693, 1.320485, -0.241958)",
        "(0.171340, 1.315046, -0.237590)",
        "(0.171601, 1.312504, -0.235391)",
        "(0.172072, 1.307722, -0.231034)",
        "(0.172483, 1.303419, -0.226656)",
        "(0.173028, 1.299646, -0.222143)",
        "(0.173688, 1.296447, -0.217441)",
        "(0.173944, 1.294961, -0.215082)",
        "(0.174365, 1.292322, -0.210315)",
        "(0.174607, 1.290070, -0.205525)",
        "(0.174670, 1.288161, -0.200445)",
        "(0.174518, 1.286620, -0.194913)",
        "(0.174418, 1.286020, -0.191957)",
        "(0.174067, 1.285109, -0.185980)",
        "(0.173658, 1.284557, -0.179886)",
        "(0.173064, 1.284443, -0.173580)",
        "(0.172503, 1.284743, -0.167005)",
        "(0.172230, 1.284995, -0.163689)",
        "(0.171728, 1.285934, -0.157197)",
        "(0.171153, 1.287317, -0.151033)",
        "(0.170368, 1.288835, -0.144882)",
        "(0.169499, 1.290282, -0.138172)",
        "(0.169169, 1.291012, -0.134674)",
        "(0.168996, 1.292810, -0.128112)",
        "(0.168868, 1.294954, -0.122172)",
        "(0.168347, 1.297189, -0.116576)",
        "(0.167735, 1.299611, -0.111301)",
        "(0.167512, 1.300925, -0.108767)",
        "(0.167291, 1.303766, -0.103839)",
        "(0.166914, 1.306855, -0.099273)",
        "(0.166459, 1.310199, -0.095038)",
        "(0.166075, 1.313925, -0.091261)",
        "(0.165917, 1.315893, -0.089524)",
        "(0.165460, 1.319991, -0.086310)",
        "(0.164678, 1.324397, -0.083453)",
        "(0.163811, 1.329101, -0.080858)",
        "(0.163226, 1.334301, -0.078596)",
        "(0.162969, 1.336968, -0.077554)",
        "(0.162364, 1.342512, -0.075725)",
        "(0.161528, 1.348214, -0.074134)",
        "(0.160594, 1.354100, -0.072817)",
        "(0.159848, 1.360325, -0.071856)",
        "(0.159488, 1.363421, -0.071345)",
        "(0.158614, 1.369667, -0.070410)",
        "(0.157743, 1.376011, -0.069749)",
        "(0.156783, 1.382334, -0.069165)",
        "(0.155848, 1.388525, -0.068634)",
        "(0.155400, 1.391613, -0.068428)",
        "(0.154629, 1.397778, -0.068306)",
        "(0.153738, 1.403801, -0.068282)",
        "(0.152814, 1.409824, -0.068331)",
        "(0.152164, 1.416049, -0.068633)",
        "(0.151856, 1.419153, -0.068810)",
        "(0.151141, 1.425412, -0.069303)",
        "(0.150581, 1.431810, -0.069984)",
        "(0.150344, 1.438369, -0.071011)",
        "(0.150134, 1.445016, -0.072282)",
        "(0.149971, 1.448378, -0.073099)",
        "(0.149784, 1.455150, -0.074902)",
        "(0.149772, 1.461952, -0.077073)",
        "(0.149847, 1.468694, -0.079763)",
        "(0.149711, 1.475253, -0.082899)",
        "(0.149555, 1.478446, -0.084680)",
        "(0.149249, 1.484753, -0.088617)",
        "(0.149033, 1.490847, -0.093177)",
        "(0.148649, 1.496586, -0.098258)",
        "(0.148162, 1.501871, -0.103755)",
        "(0.148005, 1.504415, -0.106536)",
        "(0.147909, 1.509091, -0.112308)",
        "(0.147881, 1.513162, -0.118323)",
        "(0.147861, 1.516586, -0.124679)",
        "(0.148060, 1.519416, -0.131568)",
        "(0.148257, 1.520594, -0.135131)",
        "(0.148706, 1.522283, -0.142648)",
        "(0.149232, 1.523147, -0.150670)",
        "(0.149564, 1.523214, -0.159277)",
        "(0.149852, 1.522619, -0.168428)",
        "(0.150063, 1.522077, -0.173193)",
        "(0.150544, 1.520683, -0.182715)",
        "(0.151319, 1.518573, -0.192327)",
        "(0.152341, 1.516065, -0.202101)",
        "(0.153352, 1.512980, -0.211850)",
        "(0.153913, 1.511228, -0.216582)",
        "(0.155300, 1.507569, -0.225782)",
        "(0.157115, 1.503587, -0.234392)",
        "(0.158944, 1.499158, -0.242265)",
        "(0.160727, 1.494350, -0.249470)",
        "(0.161702, 1.491907, -0.252914)",
        "(0.163565, 1.486763, -0.259187)",
        "(0.165212, 1.481355, -0.264636)",
        "(0.166871, 1.475575, -0.269131)",
        "(0.168944, 1.469614, -0.273040)",
        "(0.169990, 1.466508, -0.274674)",
        "(0.171763, 1.460109, -0.277357)",
        "(0.173087, 1.453553, -0.279218)",
        "(0.174024, 1.446808, -0.280245)",
        "(0.174796, 1.440008, -0.280719)",
        "(0.175106, 1.436643, -0.280786)",
        "(0.175595, 1.430028, -0.280731)",
        "(0.176251, 1.423578, -0.280160)",
        "(0.176910, 1.417212, -0.279111)",
        "(0.177743, 1.411008, -0.277807)",
        "(0.178206, 1.407906, -0.277117)",
        "(0.179066, 1.401557, -0.275454)",
        "(0.180010, 1.395056, -0.273347)",
        "(0.180731, 1.388248, -0.270931)",
        "(0.181233, 1.381164, -0.268340)",
        "(0.181533, 1.377607, -0.267024)",
        "(0.182053, 1.370463, -0.264235)",
        "(0.182613, 1.363359, -0.261345)",
        "(0.183043, 1.356293, -0.258347)",
        "(0.183611, 1.349297, -0.255169)",
        "(0.183843, 1.346150, -0.253633)",
        "(0.184260, 1.339818, -0.250406)",
        "(0.184864, 1.333770, -0.247210)",
        "(0.185595, 1.327946, -0.244070)",
        "(0.186622, 1.322422, -0.240901)",
        "(0.187181, 1.319784, -0.239312)",
        "(0.188072, 1.314592, -0.236066)",
        "(0.188862, 1.309543, -0.232520)",
        "(0.189673, 1.304620, -0.228669)",
        "(0.190325, 1.299917, -0.224368)",
        "(0.190720, 1.297677, -0.222097)",
        "(0.191606, 1.293422, -0.217167)",
        "(0.192368, 1.289309, -0.211893)",
        "(0.193065, 1.285402, -0.206294)",
        "(0.193757, 1.281789, -0.200448)",
        "(0.194104, 1.280133, -0.197469)",
        "(0.194799, 1.277043, -0.191369)",
        "(0.195401, 1.274265, -0.184932)",
        "(0.195961, 1.271913, -0.178135)",
        "(0.196584, 1.269993, -0.170970)",
        "(0.196920, 1.269161, -0.167375)",
        "(0.197356, 1.267767, -0.160198)",
        "(0.197601, 1.266827, -0.153155)",
        "(0.197512, 1.266193, -0.146261)",
        "(0.197261, 1.265803, -0.139395)",
        "(0.197192, 1.265758, -0.135946)",
        "(0.197206, 1.265901, -0.128995)",
        "(0.197146, 1.266304, -0.121993)",
        "(0.196972, 1.267001, -0.115124)",
        "(0.196926, 1.268092, -0.108691)",
        "(0.196867, 1.268739, -0.105626)",
        "(0.196544, 1.270325, -0.099845)",
        "(0.195891, 1.272185, -0.094303)",
        "(0.195161, 1.274394, -0.088965)",
        "(0.194456, 1.277141, -0.083993)",
        "(0.194041, 1.278738, -0.081699)",
        "(0.193168, 1.282306, -0.077424)",
        "(0.192123, 1.286294, -0.073565)",
        "(0.190947, 1.290677, -0.070061)",
        "(0.189711, 1.295414, -0.066814)",
        "(0.189059, 1.297920, -0.065310)",
        "(0.187581, 1.303074, -0.062405)",
        "(0.186190, 1.308601, -0.059768)",
        "(0.184718, 1.314537, -0.057510)",
        "(0.183110, 1.320772, -0.055464)",
        "(0.182340, 1.323983, -0.054521)",
        "(0.180887, 1.330795, -0.052976)",
        "(0.179345, 1.337854, -0.051652)",
        "(0.177762, 1.345060, -0.050422)",
        "(0.176189, 1.352430, -0.049494)",
        "(0.175526, 1.356137, -0.049118)",
        "(0.174458, 1.363590, -0.048545)",
        "(0.173370, 1.370935, -0.048089)",
        "(0.172072, 1.378200, -0.047845)",
        "(0.170361, 1.385287, -0.047837)",
        "(0.169560, 1.388822, -0.047980)",
        "(0.168322, 1.395958, -0.048594)",
        "(0.167118, 1.403041, -0.049433)",
        "(0.165924, 1.410105, -0.050474)",
        "(0.164652, 1.417160, -0.051720)",
        "(0.164148, 1.420689, -0.052455)",
        "(0.163313, 1.427704, -0.054079)",
        "(0.162621, 1.434597, -0.055978)",
        "(0.162031, 1.441445, -0.058307)",
        "(0.161301, 1.448202, -0.060973)",
        "(0.160913, 1.451547, -0.062409)",
        "(0.160208, 1.458115, -0.065539)",
        "(0.159567, 1.464451, -0.068982)",
        "(0.159083, 1.470544, -0.072868)",
        "(0.158926, 1.476438, -0.077259)",
        "(0.158968, 1.479272, -0.079632)",
        "(0.159191, 1.484617, -0.084512)",
        "(0.159351, 1.489599, -0.089644)",
        "(0.159691, 1.494268, -0.095144)",
        "(0.160096, 1.498579, -0.101122)",
        "(0.160300, 1.500546, -0.104297)",
        "(0.160616, 1.504167, -0.110868)",
        "(0.161010, 1.507269, -0.117730)",
        "(0.161641, 1.509793, -0.124897)",
        "(0.162384, 1.511829, -0.132589)",
        "(0.162672, 1.512712, -0.136494)",
        "(0.163134, 1.514040, -0.144527)",
        "(0.163800, 1.514737, -0.152838)",
        "(0.164651, 1.514959, -0.161049)",
        "(0.165709, 1.514498, -0.169247)",
        "(0.166304, 1.514062, -0.173372)",
        "(0.167675, 1.512682, -0.181709)",
        "(0.169093, 1.510525, -0.190070)",
        "(0.170493, 1.507613, -0.198261)",
        "(0.171797, 1.504060, -0.206324)",
        "(0.172388, 1.502045, -0.210315)",
        "(0.173428, 1.497669, -0.218055)",
        "(0.174376, 1.492814, -0.225441)",
        "(0.175351, 1.487479, -0.232289)",
        "(0.176398, 1.481695, -0.238666)",
        "(0.176883, 1.478554, -0.241576)",
        "(0.177444, 1.471972, -0.247140)",
        "(0.177932, 1.465011, -0.252380)",
        "(0.178395, 1.457644, -0.257246)",
        "(0.178802, 1.449745, -0.261497)",
        "(0.179013, 1.445704, -0.263503)",
        "(0.179566, 1.437366, -0.267117)",
        "(0.180116, 1.428753, -0.270278)",
        "(0.180636, 1.419889, -0.272842)",
        "(0.180990, 1.410792, -0.274825)",
        "(0.181161, 1.406199, -0.275575)",
        "(0.181507, 1.397017, -0.276782)",
        "(0.181968, 1.387817, -0.277291)",
        "(0.182428, 1.378655, -0.277537)",
        "(0.183197, 1.369566, -0.277515)",
        "(0.183711, 1.365011, -0.277267)",
        "(0.184568, 1.355760, -0.276295)",
        "(0.185195, 1.346382, -0.274667)",
        "(0.185972, 1.337108, -0.272634)",
        "(0.187084, 1.328315, -0.270397)",
        "(0.187664, 1.324077, -0.269208)",
        "(0.188684, 1.315894, -0.266528)",
        "(0.189545, 1.308088, -0.263180)",
        "(0.190651, 1.300793, -0.258971)",
        "(0.191832, 1.294048, -0.254163)",
        "(0.192392, 1.290827, -0.251771)",
        "(0.193337, 1.284768, -0.246835)",
        "(0.194095, 1.278965, -0.241576)",
        "(0.194932, 1.273766, -0.235932)",
        "(0.195856, 1.269144, -0.230333)",
        "(0.196243, 1.267201, -0.227598)",
        "(0.196873, 1.263557, -0.222207)",
        "(0.197261, 1.260332, -0.216616)",
        "(0.197486, 1.257490, -0.210647)",
        "(0.197488, 1.255025, -0.204475)",
        "(0.197357, 1.253999, -0.201421)",
        "(0.197063, 1.252298, -0.195296)",
        "(0.196781, 1.251161, -0.189278)",
        "(0.196545, 1.250708, -0.183438)",
        "(0.196229, 1.250624, -0.177714)",
        "(0.195995, 1.250747, -0.174927)",
        "(0.195486, 1.251218, -0.169521)",
        "(0.194807, 1.251945, -0.164244)",
        "(0.194212, 1.253002, -0.159151)",
        "(0.193710, 1.254421, -0.154262)",
        "(0.193350, 1.255204, -0.151903)",
        "(0.192492, 1.256869, -0.147344)",
        "(0.191667, 1.258858, -0.143077)",
        "(0.190754, 1.260982, -0.138917)",
        "(0.189818, 1.263477, -0.135115)",
        "(0.189298, 1.264781, -0.133341)",
        "(0.188108, 1.267591, -0.130080)",
        "(0.186935, 1.270566, -0.127040)",
        "(0.185766, 1.273720, -0.124299)",
        "(0.184643, 1.277089, -0.121729)",
        "(0.183999, 1.278851, -0.120514)",
        "(0.182722, 1.282446, -0.118137)",
        "(0.181421, 1.286228, -0.115828)",
        "(0.180310, 1.290233, -0.113613)",
        "(0.179119, 1.294325, -0.111462)",
        "(0.178539, 1.296449, -0.110401)",
        "(0.177373, 1.300753, -0.108304)",
        "(0.176147, 1.305156, -0.106297)",
        "(0.174985, 1.309696, -0.104387)",
        "(0.173892, 1.314301, -0.102487)",
        "(0.173381, 1.316640, -0.101585)",
        "(0.172300, 1.321317, -0.099835)",
        "(0.171350, 1.326045, -0.098106)",
        "(0.170500, 1.330785, -0.096437)",
        "(0.169521, 1.335534, -0.094900)",
        "(0.168967, 1.337912, -0.094185)",
        "(0.167883, 1.342747, -0.092893)",
        "(0.166735, 1.347654, -0.091753)",
        "(0.165709, 1.352704, -0.090639)",
        "(0.164780, 1.357889, -0.089525)",
        "(0.164397, 1.360554, -0.088986)",
        "(0.163926, 1.366052, -0.087924)",
        "(0.163542, 1.371699, -0.087101)",
        "(0.163153, 1.377515, -0.086622)",
        "(0.162681, 1.383579, -0.086590)",
        "(0.162398, 1.386707, -0.086776)",
        "(0.161816, 1.393075, -0.087413)",
        "(0.161247, 1.399638, -0.088474)",
        "(0.160644, 1.406334, -0.089922)",
        "(0.160005, 1.413192, -0.091900)",
        "(0.159682, 1.416634, -0.092998)",
        "(0.159047, 1.423596, -0.095642)",
        "(0.158406, 1.430637, -0.098878)",
        "(0.157987, 1.437655, -0.102768)",
        "(0.157654, 1.444575, -0.107392)",
        "(0.157489, 1.447924, -0.109992)",
        "(0.157164, 1.454387, -0.115648)",
        "(0.157113, 1.460511, -0.122044)",
        "(0.157227, 1.466171, -0.129240)",
        "(0.157267, 1.471328, -0.136960)",
        "(0.157334, 1.473776, -0.141040)",
        "(0.157780, 1.478305, -0.149848)",
        "(0.158316, 1.482373, -0.159385)",
        "(0.159053, 1.486042, -0.169697)",
        "(0.160159, 1.489219, -0.180544)",
        "(0.160796, 1.490557, -0.186134)",
        "(0.162324, 1.492754, -0.197345)",
        "(0.164104, 1.494294, -0.208786)",
        "(0.166107, 1.495081, -0.220209)",
        "(0.168169, 1.495061, -0.231318)",
        "(0.169232, 1.494758, -0.236716)",
        "(0.171698, 1.493337, -0.246961)",
        "(0.174299, 1.490991, -0.256565)",
        "(0.176832, 1.487883, -0.265563)",
        "(0.179205, 1.484006, -0.273756)",
        "(0.180301, 1.481665, -0.277408)",
        "(0.182707, 1.476847, -0.284360)",
        "(0.184965, 1.471403, -0.290391)",
        "(0.187139, 1.465577, -0.295443)",
        "(0.189334, 1.459380, -0.299528)",
        "(0.190213, 1.456120, -0.301190)",
        "(0.191769, 1.449449, -0.303992)",
        "(0.193212, 1.442630, -0.306076)",
        "(0.194259, 1.435732, -0.307460)",
        "(0.194951, 1.428852, -0.307927)",
        "(0.195325, 1.425454, -0.307774)",
        "(0.196164, 1.418718, -0.307150)",
        "(0.196951, 1.412157, -0.305997)",
        "(0.197436, 1.405731, -0.304343)",
        "(0.197664, 1.399178, -0.302138)",
        "(0.197776, 1.396061, -0.300954)",
        "(0.197906, 1.389984, -0.298468)",
        "(0.198075, 1.383888, -0.295756)",
        "(0.198448, 1.377794, -0.292763)",
        "(0.198747, 1.371620, -0.289405)",
        "(0.198789, 1.368532, -0.287664)",
        "(0.198650, 1.362359, -0.283962)",
        "(0.198416, 1.356245, -0.279970)",
        "(0.198174, 1.350319, -0.275826)",
        "(0.197914, 1.344665, -0.271425)",
        "(0.197797, 1.341966, -0.269186)",
        "(0.197554, 1.336778, -0.264746)",
        "(0.197421, 1.331949, -0.260364)",
        "(0.197285, 1.327433, -0.255990)",
        "(0.197348, 1.323237, -0.251550)",
        "(0.197417, 1.321240, -0.249257)",
        "(0.197424, 1.317340, -0.244616)",
        "(0.197470, 1.313700, -0.240008)",
        "(0.197462, 1.310222, -0.235448)",
        "(0.197503, 1.307000, -0.230879)",
        "(0.197544, 1.305436, -0.228624)",
        "(0.197521, 1.302501, -0.224306)",
        "(0.197421, 1.299784, -0.220034)",
        "(0.197281, 1.297326, -0.215698)",
        "(0.197163, 1.295137, -0.211349)",
        "(0.197064, 1.294187, -0.209183)",
        "(0.196855, 1.292486, -0.204882)",
        "(0.196575, 1.291152, -0.200587)",
        "(0.196336, 1.290195, -0.196128)",
        "(0.196235, 1.289652, -0.191630)",
        "(0.196140, 1.289486, -0.189399)",
        "(0.195714, 1.289179, -0.184887)",
        "(0.195139, 1.289033, -0.180299)",
        "(0.194687, 1.289254, -0.175558)",
        "(0.194352, 1.289838, -0.170701)",
        "(0.194145, 1.290271, -0.168342)",
        "(0.193601, 1.291313, -0.163946)",
        "(0.192772, 1.292507, -0.159761)",
        "(0.191775, 1.293958, -0.155363)",
        "(0.190909, 1.295767, -0.150873)",
        "(0.190571, 1.296811, -0.148669)",
        "(0.189808, 1.299157, -0.144429)",
        "(0.188829, 1.301752, -0.140443)",
        "(0.187651, 1.304504, -0.136501)",
        "(0.186377, 1.307564, -0.132789)",
        "(0.185823, 1.309310, -0.131092)",
        "(0.184636, 1.312985, -0.127789)",
        "(0.183443, 1.316949, -0.124570)",
        "(0.182365, 1.321256, -0.121548)",
        "(0.181160, 1.325741, -0.118708)",
        "(0.180534, 1.328045, -0.117374)",
        "(0.179230, 1.332692, -0.114842)",
        "(0.177915, 1.337474, -0.112516)",
        "(0.176528, 1.342443, -0.110406)",
        "(0.175213, 1.347616, -0.108476)",
        "(0.174570, 1.350263, -0.107561)",
        "(0.173386, 1.355681, -0.105816)",
        "(0.172323, 1.361223, -0.104209)",
        "(0.171370, 1.366745, -0.102691)",
        "(0.170221, 1.372175, -0.101222)",
        "(0.169656, 1.374862, -0.100555)",
        "(0.168619, 1.380173, -0.099332)",
        "(0.167663, 1.385381, -0.098257)",
        "(0.166557, 1.390423, -0.097226)",
        "(0.165459, 1.395450, -0.096363)",
        "(0.164899, 1.397953, -0.095960)",
        "(0.164072, 1.402980, -0.095219)",
        "(0.163366, 1.408043, -0.094670)",
        "(0.162484, 1.413020, -0.094212)",
        "(0.161582, 1.417786, -0.093776)",
        "(0.161248, 1.420146, -0.093605)",
        "(0.160675, 1.424827, -0.093345)",
        "(0.159992, 1.429346, -0.093074)",
        "(0.159228, 1.433732, -0.092838)",
        "(0.158542, 1.437903, -0.092686)",
        "(0.158253, 1.439909, -0.092619)",
        "(0.157566, 1.443782, -0.092568)",
        "(0.156761, 1.447536, -0.092678)",
        "(0.155883, 1.451161, -0.093016)",
        "(0.154999, 1.454687, -0.093485)",
        "(0.154836, 1.456421, -0.093822)",
        "(0.154456, 1.459825, -0.094594)",
        "(0.153980, 1.463200, -0.095625)",
        "(0.153486, 1.466470, -0.096831)",
        "(0.153182, 1.469647, -0.098273)",
        "(0.153098, 1.471226, -0.099159)",
        "(0.152772, 1.474303, -0.101064)",
        "(0.152299, 1.477256, -0.103208)",
        "(0.151816, 1.480101, -0.105694)",
        "(0.151574, 1.482845, -0.108542)",
        "(0.151521, 1.484120, -0.110025)",
        "(0.151404, 1.486485, -0.113134)",
        "(0.151356, 1.488582, -0.116552)",
        "(0.151448, 1.490325, -0.120207)",
        "(0.151461, 1.491791, -0.124024)",
        "(0.151487, 1.492349, -0.126036)",
        "(0.151607, 1.493185, -0.130170)",
        "(0.151817, 1.493502, -0.134448)",
        "(0.152016, 1.493280, -0.138873)",
        "(0.152032, 1.492686, -0.143613)",
        "(0.151910, 1.492263, -0.146135)",
        "(0.151769, 1.491273, -0.151352)",
        "(0.151988, 1.490129, -0.156646)",
        "(0.152455, 1.488735, -0.161760)",
        "(0.153228, 1.487096, -0.166809)",
        "(0.153579, 1.486152, -0.169349)",
        "(0.154029, 1.484073, -0.174343)",
        "(0.154424, 1.481663, -0.179239)",
        "(0.154998, 1.479175, -0.184078)",
        "(0.155633, 1.476448, -0.188831)",
        "(0.156009, 1.475010, -0.191200)",
        "(0.156857, 1.472032, -0.196002)",
        "(0.157622, 1.468798, -0.200710)",
        "(0.158315, 1.465220, -0.205220)",
        "(0.159101, 1.461390, -0.209640)",
        "(0.159479, 1.459370, -0.211778)",
        "(0.160251, 1.455142, -0.215845)",
        "(0.161277, 1.450716, -0.219632)",
        "(0.162383, 1.446076, -0.223248)",
        "(0.163464, 1.441153, -0.226466)",
        "(0.164004, 1.438574, -0.227881)",
        "(0.165038, 1.433271, -0.230408)",
        "(0.166047, 1.427783, -0.232554)",
        "(0.167139, 1.422092, -0.234361)",
        "(0.168229, 1.416273, -0.235997)",
        "(0.168742, 1.413322, -0.236703)",
        "(0.169765, 1.407245, -0.237741)",
        "(0.170729, 1.401010, -0.238553)",
        "(0.171694, 1.394562, -0.239409)",
        "(0.172932, 1.387990, -0.240316)",
        "(0.173580, 1.384655, -0.240765)",
        "(0.174807, 1.377865, -0.241569)",
        "(0.175949, 1.370945, -0.242093)",
        "(0.177195, 1.363965, -0.242215)",
        "(0.178950, 1.356956, -0.241859)",
        "(0.179817, 1.353401, -0.241481)",
        "(0.181363, 1.346160, -0.240435)",
        "(0.182773, 1.338829, -0.239038)",
        "(0.184046, 1.331512, -0.237017)",
        "(0.184793, 1.324172, -0.234466)",
        "(0.185141, 1.320610, -0.233067)",
        "(0.185884, 1.313710, -0.230123)",
        "(0.186579, 1.307271, -0.226616)",
        "(0.187334, 1.301202, -0.222560)",
        "(0.188000, 1.295753, -0.217646)",
        "(0.188291, 1.293092, -0.215182)",
        "(0.188661, 1.288359, -0.209873)",
        "(0.188746, 1.284100, -0.204475)",
        "(0.188587, 1.280285, -0.199027)",
        "(0.188172, 1.277034, -0.193396)",
        "(0.187982, 1.275670, -0.190456)",
        "(0.187694, 1.273354, -0.184540)",
        "(0.187294, 1.271798, -0.178677)",
        "(0.186894, 1.270855, -0.172989)",
        "(0.186394, 1.270439, -0.167260)",
        "(0.186126, 1.270395, -0.164295)",
        "(0.185436, 1.270430, -0.158198)",
        "(0.184694, 1.270756, -0.152277)",
        "(0.183834, 1.271681, -0.146879)",
        "(0.182877, 1.272934, -0.141803)",
        "(0.182382, 1.273754, -0.139390)",
        "(0.181483, 1.275652, -0.134678)",
        "(0.180526, 1.277880, -0.130124)",
        "(0.179480, 1.280262, -0.125694)",
        "(0.178266, 1.282994, -0.121478)",
        "(0.177552, 1.284525, -0.119464)",
        "(0.176189, 1.287789, -0.115463)",
        "(0.174740, 1.291635, -0.111682)",
        "(0.173212, 1.295850, -0.108018)",
        "(0.171532, 1.300480, -0.104530)",
        "(0.170702, 1.302943, -0.102843)",
        "(0.169206, 1.308333, -0.099657)",
        "(0.167746, 1.314128, -0.096702)",
        "(0.166226, 1.320259, -0.093912)",
        "(0.164625, 1.326607, -0.091266)",
        "(0.163930, 1.329919, -0.090047)",
        "(0.162776, 1.336689, -0.087688)",
        "(0.161588, 1.343551, -0.085399)",
        "(0.160250, 1.350521, -0.083276)",
        "(0.158952, 1.357512, -0.081233)",
        "(0.158512, 1.361082, -0.080278)",
        "(0.157570, 1.368252, -0.078498)",
        "(0.156484, 1.375414, -0.076996)",
        "(0.155444, 1.382524, -0.075697)",
        "(0.154774, 1.389546, -0.074722)",
        "(0.154493, 1.393033, -0.074287)",
        "(0.153935, 1.399923, -0.073729)",
        "(0.153432, 1.406667, -0.073316)",
        "(0.153003, 1.413313, -0.073118)",
        "(0.152629, 1.419876, -0.073136)",
        "(0.152379, 1.423044, -0.073223)",
        "(0.152100, 1.429251, -0.073532)",
        "(0.152045, 1.435266, -0.074125)",
        "(0.151877, 1.441004, -0.074868)",
        "(0.151774, 1.446441, -0.075825)",
        "(0.151828, 1.449029, -0.076424)",
        "(0.151848, 1.453976, -0.077852)",
        "(0.151719, 1.458606, -0.079612)",
        "(0.151666, 1.462978, -0.081814)",
        "(0.151637, 1.467152, -0.084333)",
        "(0.151552, 1.469083, -0.085743)",
        "(0.151295, 1.472804, -0.088736)",
        "(0.150991, 1.476279, -0.092030)",
        "(0.150895, 1.479554, -0.095621)",
        "(0.151099, 1.482540, -0.099383)",
        "(0.151097, 1.483933, -0.101353)",
        "(0.150920, 1.486567, -0.105454)",
        "(0.150644, 1.488993, -0.109786)",
        "(0.150394, 1.491183, -0.114190)",
        "(0.150273, 1.493220, -0.118676)",
        "(0.150272, 1.494205, -0.120963)",
        "(0.150202, 1.496098, -0.125523)",
        "(0.150116, 1.497855, -0.130062)",
        "(0.150287, 1.499443, -0.134627)",
        "(0.150477, 1.500761, -0.139065)",
        "(0.150537, 1.501357, -0.141270)",
        "(0.150529, 1.502337, -0.145649)",
        "(0.150412, 1.503137, -0.149927)",
        "(0.150414, 1.503709, -0.154126)",
        "(0.150458, 1.504034, -0.158214)",
        "(0.150521, 1.504063, -0.160042)",
        "(0.150820, 1.503845, -0.163703)",
        "(0.151042, 1.503288, -0.167483)",
        "(0.151093, 1.502430, -0.171512)",
        "(0.151070, 1.501231, -0.175664)",
        "(0.151110, 1.500489, -0.177784)",
        "(0.151335, 1.498770, -0.182080)",
        "(0.151551, 1.496630, -0.186341)",
        "(0.151545, 1.494134, -0.190665)",
        "(0.151607, 1.491407, -0.195164)",
        "(0.151694, 1.489940, -0.197406)",
        "(0.151811, 1.486766, -0.201749)",
        "(0.151845, 1.483475, -0.206089)",
        "(0.151878, 1.480154, -0.210456)",
        "(0.151834, 1.476742, -0.214747)",
        "(0.151845, 1.475022, -0.216877)",
        "(0.152169, 1.471636, -0.221051)",
        "(0.152632, 1.468191, -0.225122)",
        "(0.153190, 1.464708, -0.229032)",
        "(0.153625, 1.461211, -0.232901)",
        "(0.153822, 1.459450, -0.234793)",
        "(0.154219, 1.455872, -0.238503)",
        "(0.154624, 1.452270, -0.241993)",
        "(0.155046, 1.448668, -0.245337)",
        "(0.155444, 1.445042, -0.248424)",
        "(0.155644, 1.443224, -0.249869)",
        "(0.156055, 1.439580, -0.252617)",
        "(0.156563, 1.435877, -0.255061)",
        "(0.157049, 1.432071, -0.257298)",
        "(0.157600, 1.428134, -0.259353)",
        "(0.157863, 1.426090, -0.260294)",
        "(0.158433, 1.421817, -0.261989)",
        "(0.159020, 1.417350, -0.263341)",
        "(0.159744, 1.412722, -0.264408)",
        "(0.160671, 1.407945, -0.265269)",
        "(0.161112, 1.405549, -0.265728)",
        "(0.162026, 1.400653, -0.266542)",
        "(0.162809, 1.395709, -0.267223)",
        "(0.163442, 1.390791, -0.267787)",
        "(0.164157, 1.385972, -0.268173)",
        "(0.164531, 1.383624, -0.268322)",
        "(0.165238, 1.379039, -0.268509)",
        "(0.165869, 1.374626, -0.268556)",
        "(0.166648, 1.370392, -0.268346)",
        "(0.167583, 1.366414, -0.268002)",
        "(0.168027, 1.364529, -0.267809)",
        "(0.168994, 1.360912, -0.267312)",
        "(0.169823, 1.357417, -0.266635)",
        "(0.170535, 1.353938, -0.265697)",
        "(0.171003, 1.350509, -0.264565)",
        "(0.171092, 1.348827, -0.263923)",
        "(0.171137, 1.345538, -0.262517)",
        "(0.171303, 1.342515, -0.260963)",
        "(0.171567, 1.339717, -0.259170)",
        "(0.171806, 1.337095, -0.256930)",
        "(0.171912, 1.335885, -0.255599)",
        "(0.172165, 1.333609, -0.252656)",
        "(0.172272, 1.331521, -0.249324)",
        "(0.172231, 1.329605, -0.245655)",
        "(0.171938, 1.327862, -0.241747)",
        "(0.171716, 1.327079, -0.239618)",
        "(0.171180, 1.325556, -0.234973)",
        "(0.170654, 1.324228, -0.229902)",
        "(0.170207, 1.323169, -0.224529)",
        "(0.169760, 1.322286, -0.218833)",
        "(0.169467, 1.321891, -0.215835)",
        "(0.168909, 1.321124, -0.209655)",
        "(0.168404, 1.320393, -0.203400)",
        "(0.167739, 1.319652, -0.197238)",
        "(0.166971, 1.318959, -0.191197)",
        "(0.166524, 1.318651, -0.188155)",
        "(0.165577, 1.318118, -0.181995)",
        "(0.164842, 1.317779, -0.175769)",
        "(0.164093, 1.317679, -0.169727)",
        "(0.163190, 1.317773, -0.163786)",
        "(0.162773, 1.317968, -0.160827)",
        "(0.162182, 1.318574, -0.154874)",
        "(0.161689, 1.319432, -0.148908)",
        "(0.161237, 1.320562, -0.142986)",
        "(0.160701, 1.321881, -0.137175)",
        "(0.160426, 1.322642, -0.134358)",
        "(0.159817, 1.324373, -0.128921)",
        "(0.159140, 1.326406, -0.123768)",
        "(0.158388, 1.328729, -0.118821)",
        "(0.157490, 1.331391, -0.113987)",
        "(0.156981, 1.332909, -0.111584)",
        "(0.156136, 1.336414, -0.106834)",
        "(0.155474, 1.340566, -0.102357)",
        "(0.154610, 1.345268, -0.098187)",
        "(0.153595, 1.350534, -0.094345)",
        "(0.153046, 1.353340, -0.092538)",
        "(0.151919, 1.359474, -0.089301)",
        "(0.150853, 1.366095, -0.086352)",
        "(0.149605, 1.373100, -0.083631)",
        "(0.148361, 1.380531, -0.081233)",
        "(0.147782, 1.384462, -0.080200)",
        "(0.146665, 1.392550, -0.078324)",
        "(0.145485, 1.400960, -0.076920)",
        "(0.144804, 1.409621, -0.076024)",
        "(0.144599, 1.418335, -0.075598)",
        "(0.144544, 1.422633, -0.075543)",
        "(0.144369, 1.431033, -0.075662)",
        "(0.144466, 1.439130, -0.076074)",
        "(0.144927, 1.446880, -0.076977)",
        "(0.145353, 1.454204, -0.078164)",
        "(0.145556, 1.457665, -0.078905)",
        "(0.145970, 1.464365, -0.080512)",
        "(0.146371, 1.470350, -0.082575)",
        "(0.146779, 1.475987, -0.084919)",
        "(0.146930, 1.481012, -0.087746)",
        "(0.146951, 1.483294, -0.089311)",
        "(0.147045, 1.487503, -0.092780)",
        "(0.147269, 1.491198, -0.096616)",
        "(0.147626, 1.494370, -0.100828)",
        "(0.147934, 1.497030, -0.105473)",
        "(0.148069, 1.498138, -0.107968)",
        "(0.148534, 1.500005, -0.113169)",
        "(0.149218, 1.501349, -0.118739)",
        "(0.149917, 1.502221, -0.124592)",
        "(0.150568, 1.502651, -0.130748)",
        "(0.150880, 1.502704, -0.134008)",
        "(0.151577, 1.502554, -0.140740)",
        "(0.152323, 1.501929, -0.147596)",
        "(0.153337, 1.500799, -0.154484)",
        "(0.154584, 1.499166, -0.161326)",
        "(0.155200, 1.498035, -0.164652)",
        "(0.156121, 1.495368, -0.171117)",
        "(0.156973, 1.492498, -0.177825)",
        "(0.157537, 1.489589, -0.185047)",
        "(0.158109, 1.486624, -0.192506)",
        "(0.158439, 1.485115, -0.196226)",
        "(0.159228, 1.482166, -0.203489)",
        "(0.160132, 1.479343, -0.210561)",
        "(0.160949, 1.476652, -0.217335)",
        "(0.161635, 1.474070, -0.223576)",
        "(0.162027, 1.472790, -0.226425)",
        "(0.162878, 1.470259, -0.231824)",
        "(0.163893, 1.467741, -0.236794)",
        "(0.164721, 1.465152, -0.241436)",
        "(0.165214, 1.462395, -0.245737)",
        "(0.165393, 1.460898, -0.247701)",
        "(0.165621, 1.457725, -0.251386)",
        "(0.165625, 1.454321, -0.254422)",
        "(0.165582, 1.450754, -0.257012)",
        "(0.165620, 1.446960, -0.258912)",
        "(0.165722, 1.444989, -0.259649)",
        "(0.165815, 1.440808, -0.260728)",
        "(0.165867, 1.436454, -0.261426)",
        "(0.166025, 1.431975, -0.261952)",
        "(0.166167, 1.427269, -0.262347)",
        "(0.166280, 1.424834, -0.262495)",
        "(0.166748, 1.419907, -0.262681)",
        "(0.167274, 1.414813, -0.262678)",
        "(0.167614, 1.409496, -0.262487)",
        "(0.167850, 1.404066, -0.262118)",
        "(0.167956, 1.401318, -0.261889)",
        "(0.168328, 1.395850, -0.261405)",
        "(0.168946, 1.390376, -0.260919)",
        "(0.169763, 1.384922, -0.260500)",
        "(0.170521, 1.379515, -0.260125)",
        "(0.170805, 1.376791, -0.259891)",
        "(0.171420, 1.371349, -0.259131)",
        "(0.172128, 1.366031, -0.258119)",
        "(0.172930, 1.360989, -0.256904)",
        "(0.173567, 1.356029, -0.255410)",
        "(0.173860, 1.353590, -0.254585)",
        "(0.174596, 1.348912, -0.252761)",
        "(0.175345, 1.344362, -0.250776)",
        "(0.175955, 1.339899, -0.248341)",
        "(0.176450, 1.335510, -0.245621)",
        "(0.176583, 1.333338, -0.244064)",
        "(0.176770, 1.329044, -0.240508)",
        "(0.176941, 1.324934, -0.236542)",
        "(0.177071, 1.321113, -0.232376)",
        "(0.177096, 1.317643, -0.227984)",
        "(0.177042, 1.316077, -0.225706)",
        "(0.176997, 1.313277, -0.221026)",
        "(0.176893, 1.310930, -0.216139)",
        "(0.176618, 1.309087, -0.211233)",
        "(0.176258, 1.307791, -0.206388)",
        "(0.175992, 1.307324, -0.203997)",
        "(0.175328, 1.306871, -0.199128)",
        "(0.174296, 1.306732, -0.193987)",
        "(0.172963, 1.306881, -0.188716)",
        "(0.171476, 1.307397, -0.183431)",
        "(0.170706, 1.307792, -0.180702)",
        "(0.169281, 1.308843, -0.175135)",
        "(0.167947, 1.310283, -0.169519)",
        "(0.166649, 1.312063, -0.163862)",
        "(0.165285, 1.314190, -0.158369)",
        "(0.164528, 1.315390, -0.155719)",
        "(0.162908, 1.317906, -0.150348)",
        "(0.161269, 1.320632, -0.144831)",
        "(0.159751, 1.323571, -0.139194)",
        "(0.158402, 1.326648, -0.133406)",
        "(0.157814, 1.328227, -0.130444)",
        "(0.156708, 1.331432, -0.124504)",
        "(0.155749, 1.334736, -0.118677)",
        "(0.154883, 1.338244, -0.113275)",
        "(0.153891, 1.342080, -0.108564)",
        "(0.153347, 1.344136, -0.106509)",
        "(0.152192, 1.348397, -0.102683)",
        "(0.151006, 1.352876, -0.099136)",
        "(0.149901, 1.357578, -0.095758)",
        "(0.148798, 1.362550, -0.092597)",
        "(0.148228, 1.365149, -0.091133)",
        "(0.147045, 1.370483, -0.088362)",
        "(0.145901, 1.376091, -0.085857)",
        "(0.144722, 1.382014, -0.083680)",
        "(0.143363, 1.388121, -0.081640)",
        "(0.142732, 1.391248, -0.080674)",
        "(0.141607, 1.397570, -0.078869)",
        "(0.140643, 1.404043, -0.077203)",
        "(0.139880, 1.410584, -0.075558)",
        "(0.139249, 1.417119, -0.074048)",
        "(0.139087, 1.420392, -0.073421)",
        "(0.138730, 1.426814, -0.072244)",
        "(0.138252, 1.433314, -0.071268)",
        "(0.138100, 1.439306, -0.070779)",
        "(0.137949, 1.445016, -0.070556)",
        "(0.137815, 1.447830, -0.070582)",
        "(0.137520, 1.453393, -0.070793)",
        "(0.137381, 1.458836, -0.071329)",
        "(0.137557, 1.464182, -0.072300)",
        "(0.137759, 1.469311, -0.073621)",
        "(0.137886, 1.471808, -0.074434)",
        "(0.138248, 1.476679, -0.076386)",
        "(0.138746, 1.481304, -0.078765)",
        "(0.139308, 1.485662, -0.081538)",
        "(0.139652, 1.489775, -0.084735)",
        "(0.139750, 1.491726, -0.086467)",
        "(0.139898, 1.495411, -0.090086)",
        "(0.139961, 1.498735, -0.093866)",
        "(0.140311, 1.501675, -0.097725)",
        "(0.140650, 1.504214, -0.101595)",
        "(0.140745, 1.505328, -0.103557)",
        "(0.140912, 1.507317, -0.107546)",
        "(0.141209, 1.508954, -0.111607)",
        "(0.141549, 1.510118, -0.115642)",
        "(0.141788, 1.510861, -0.119728)",
        "(0.141899, 1.511054, -0.121834)",
        "(0.141976, 1.511106, -0.126067)",
        "(0.142055, 1.510686, -0.130367)",
        "(0.142300, 1.509993, -0.134889)",
        "(0.142642, 1.509042, -0.139630)",
        "(0.142784, 1.508389, -0.141926)",
        "(0.143152, 1.506855, -0.146340)",
        "(0.143581, 1.505062, -0.150819)",
        "(0.144010, 1.503025, -0.155370)",
        "(0.144318, 1.500476, -0.160061)",
        "(0.144356, 1.499117, -0.162442)",
        "(0.144000, 1.495931, -0.167404)",
        "(0.143741, 1.492616, -0.172403)",
        "(0.143704, 1.489072, -0.177245)",
        "(0.143825, 1.485201, -0.181652)",
        "(0.143965, 1.483132, -0.183662)",
        "(0.144434, 1.478916, -0.187694)",
        "(0.144757, 1.474540, -0.191859)",
        "(0.145046, 1.470043, -0.196106)",
        "(0.145546, 1.465440, -0.200274)",
        "(0.145815, 1.463055, -0.202264)",
        "(0.146356, 1.458152, -0.206233)",
        "(0.147045, 1.453200, -0.210352)",
        "(0.147564, 1.448155, -0.214501)",
        "(0.147992, 1.443020, -0.218432)",
        "(0.148310, 1.440473, -0.220258)",
        "(0.149163, 1.435412, -0.223550)",
        "(0.150268, 1.430407, -0.226440)",
        "(0.151536, 1.425454, -0.228975)",
        "(0.152858, 1.420521, -0.231236)",
        "(0.153535, 1.418096, -0.232267)",
        "(0.154807, 1.413281, -0.234083)",
        "(0.155893, 1.408525, -0.235611)",
        "(0.157208, 1.403905, -0.236911)",
        "(0.158458, 1.399283, -0.238141)",
        "(0.159103, 1.397014, -0.238664)",
        "(0.160258, 1.392492, -0.239599)",
        "(0.160964, 1.387878, -0.240200)",
        "(0.161670, 1.383263, -0.240394)",
        "(0.162447, 1.378593, -0.240271)",
        "(0.162826, 1.376255, -0.240120)",
        "(0.163524, 1.371556, -0.239797)",
        "(0.164101, 1.366780, -0.239279)",
        "(0.164665, 1.361990, -0.238525)",
        "(0.165327, 1.357333, -0.237558)",
        "(0.165634, 1.355073, -0.236990)",
        "(0.166140, 1.350711, -0.235736)",
        "(0.166615, 1.346601, -0.234235)",
        "(0.166959, 1.342684, -0.232389)",
        "(0.167387, 1.339059, -0.230104)",
        "(0.167522, 1.337348, -0.228835)",
        "(0.167595, 1.334114, -0.226114)",
        "(0.167703, 1.331314, -0.223117)",
        "(0.167716, 1.328899, -0.219729)",
        "(0.167666, 1.326864, -0.215932)",
        "(0.167611, 1.326021, -0.213914)",
        "(0.167400, 1.324560, -0.209773)",
        "(0.167044, 1.323485, -0.205603)",
        "(0.166693, 1.322757, -0.201372)",
        "(0.166277, 1.322338, -0.197162)",
        "(0.165996, 1.322291, -0.195128)",
        "(0.165560, 1.322402, -0.190989)",
        "(0.165174, 1.322780, -0.186644)",
        "(0.164771, 1.323404, -0.182083)",
        "(0.164370, 1.324232, -0.177490)",
        "(0.164076, 1.324806, -0.175264)",
        "(0.163390, 1.326075, -0.170835)",
        "(0.162620, 1.327581, -0.166305)",
        "(0.162027, 1.329462, -0.161674)",
        "(0.161715, 1.331693, -0.156854)",
        "(0.161624, 1.332970, -0.154377)",
        "(0.161273, 1.335734, -0.149613)",
        "(0.160618, 1.338772, -0.145082)",
        "(0.160020, 1.342108, -0.140693)",
        "(0.159266, 1.345687, -0.136525)",
        "(0.158884, 1.347612, -0.134508)",
        "(0.158137, 1.351658, -0.130510)",
        "(0.157251, 1.355936, -0.126479)",
        "(0.156335, 1.360390, -0.122334)",
        "(0.155448, 1.365041, -0.118333)",
        "(0.154970, 1.367466, -0.116403)",
        "(0.154061, 1.372442, -0.112599)",
        "(0.153286, 1.377630, -0.108989)",
        "(0.152600, 1.382960, -0.105653)",
        "(0.152342, 1.385687, -0.104125)",
        "(0.151784, 1.391164, -0.101162)",
        "(0.151293, 1.396670, -0.098379)",
        "(0.150878, 1.402254, -0.095911)",
        "(0.150390, 1.407904, -0.093658)",
        "(0.149821, 1.413643, -0.091568)",
        "(0.149522, 1.416573, -0.090479)",
        "(0.149056, 1.422612, -0.088227)",
        "(0.149089, 1.428792, -0.085987)",
        "(0.149076, 1.435066, -0.083718)",
        "(0.149277, 1.441327, -0.081454)",
        "(0.149450, 1.444420, -0.080316)",
        "(0.149719, 1.450555, -0.078130)",
        "(0.149987, 1.456677, -0.076306)",
        "(0.150278, 1.462781, -0.074859)",
        "(0.150498, 1.468803, -0.073776)",
        "(0.150468, 1.471767, -0.073370)",
        "(0.150392, 1.477602, -0.072808)",
        "(0.150413, 1.483335, -0.072714)",
        "(0.150487, 1.488814, -0.072997)",
        "(0.150363, 1.493971, -0.073660)",
        "(0.150296, 1.496377, -0.074236)",
        "(0.150129, 1.500930, -0.075838)",
        "(0.150033, 1.504947, -0.077842)",
        "(0.149996, 1.508355, -0.080278)",
        "(0.149909, 1.511168, -0.083110)",
        "(0.149840, 1.512298, -0.084678)",
        "(0.149653, 1.514161, -0.088122)",
        "(0.149410, 1.515402, -0.092130)",
        "(0.149361, 1.516068, -0.096667)",
        "(0.149392, 1.516144, -0.101686)",
        "(0.149385, 1.515959, -0.104372)",
        "(0.149226, 1.515370, -0.109992)",
        "(0.149094, 1.514474, -0.115995)",
        "(0.148957, 1.513134, -0.122052)",
        "(0.148934, 1.511329, -0.128133)",
        "(0.148857, 1.510272, -0.131232)",
        "(0.148638, 1.508026, -0.137670)",
        "(0.148456, 1.505599, -0.144654)",
        "(0.148577, 1.503007, -0.151905)",
        "(0.148837, 1.500093, -0.159346)",
        "(0.148935, 1.498617, -0.163127)",
        "(0.149040, 1.495610, -0.170782)",
        "(0.149145, 1.492564, -0.178412)",
        "(0.149562, 1.489472, -0.185782)",
        "(0.150139, 1.486327, -0.192894)",
        "(0.150389, 1.484751, -0.196354)",
        "(0.150852, 1.481577, -0.203195)",
        "(0.151425, 1.478408, -0.209919)",
        "(0.152251, 1.475238, -0.216510)",
        "(0.153478, 1.472034, -0.222867)",
        "(0.154165, 1.470309, -0.225921)",
        "(0.155597, 1.466657, -0.231891)",
        "(0.157048, 1.462736, -0.237770)",
        "(0.158363, 1.458493, -0.243547)",
        "(0.159692, 1.453990, -0.249151)",
        "(0.160440, 1.451634, -0.251841)",
        "(0.162085, 1.446768, -0.256995)",
        "(0.163705, 1.441636, -0.261785)",
        "(0.165296, 1.436328, -0.266348)",
        "(0.167012, 1.430897, -0.270575)",
        "(0.167927, 1.428097, -0.272406)",
        "(0.169723, 1.422404, -0.275753)",
        "(0.171648, 1.416585, -0.278676)",
        "(0.173741, 1.410694, -0.281215)",
        "(0.176099, 1.404635, -0.283281)",
        "(0.177293, 1.401561, -0.284156)",
        "(0.179518, 1.395247, -0.285641)",
        "(0.181327, 1.388657, -0.286727)",
        "(0.182769, 1.381762, -0.287515)",
        "(0.184339, 1.374918, -0.288114)",
        "(0.185307, 1.371591, -0.288326)",
        "(0.187298, 1.365230, -0.288690)",
        "(0.189078, 1.359071, -0.288630)",
        "(0.190846, 1.353043, -0.288168)",
        "(0.192684, 1.347404, -0.287215)",
        "(0.193556, 1.344707, -0.286524)",
        "(0.195054, 1.339370, -0.284923)",
        "(0.196542, 1.334379, -0.282969)",
        "(0.197935, 1.329638, -0.280569)",
        "(0.199193, 1.325144, -0.277411)",
        "(0.199691, 1.323027, -0.275566)",
        "(0.200292, 1.318967, -0.271578)",
        "(0.200643, 1.315265, -0.267137)",
        "(0.201011, 1.312136, -0.262421)",
        "(0.201031, 1.309401, -0.257369)",
        "(0.200940, 1.308209, -0.254703)",
        "(0.200785, 1.306164, -0.249198)",
        "(0.200389, 1.304460, -0.243335)",
        "(0.199867, 1.303129, -0.237044)",
        "(0.199362, 1.302175, -0.230597)",
        "(0.199102, 1.301842, -0.227363)",
        "(0.198557, 1.301245, -0.220817)",
        "(0.197791, 1.300878, -0.214096)",
        "(0.196716, 1.300561, -0.207311)",
        "(0.195553, 1.300384, -0.200579)",
        "(0.195061, 1.300421, -0.197321)",
        "(0.194177, 1.300686, -0.190945)",
        "(0.193311, 1.301247, -0.184698)",
        "(0.192288, 1.302096, -0.178365)",
        "(0.191077, 1.303265, -0.171814)",
        "(0.190452, 1.304070, -0.168530)",
        "(0.189038, 1.305919, -0.161888)",
        "(0.187469, 1.308244, -0.155251)",
        "(0.185814, 1.311190, -0.148871)",
        "(0.184104, 1.314726, -0.142591)",
        "(0.183338, 1.316786, -0.139466)",
        "(0.181842, 1.321247, -0.133168)",
        "(0.180254, 1.326109, -0.127092)",
        "(0.178683, 1.331480, -0.121534)",
        "(0.177080, 1.337215, -0.116277)",
        "(0.176184, 1.340222, -0.113766)",
        "(0.174485, 1.346528, -0.109030)",
        "(0.172975, 1.353498, -0.104651)",
        "(0.171798, 1.360385, -0.101049)",
        "(0.170562, 1.367516, -0.097927)",
        "(0.169909, 1.371180, -0.096529)",
        "(0.168508, 1.378525, -0.094004)",
        "(0.167119, 1.385854, -0.091893)",
        "(0.165974, 1.393086, -0.090060)",
        "(0.164986, 1.400218, -0.088572)",
        "(0.164485, 1.403765, -0.088051)",
        "(0.163507, 1.410776, -0.087398)",
        "(0.162783, 1.417615, -0.087153)",
        "(0.162298, 1.424374, -0.087363)",
        "(0.161855, 1.431009, -0.088133)",
        "(0.161608, 1.434259, -0.088717)",
        "(0.161171, 1.440617, -0.090154)",
        "(0.161101, 1.446828, -0.092166)",
        "(0.161528, 1.452762, -0.094793)",
        "(0.161970, 1.458276, -0.097889)",
        "(0.162173, 1.460833, -0.099599)",
        "(0.162532, 1.465600, -0.103245)",
        "(0.162788, 1.469999, -0.107334)",
        "(0.163213, 1.474081, -0.111929)",
        "(0.163797, 1.477705, -0.116815)",
        "(0.164132, 1.479319, -0.119341)",
        "(0.164841, 1.482253, -0.124539)",
        "(0.165323, 1.484738, -0.130026)",
        "(0.165566, 1.486830, -0.135655)",
        "(0.165752, 1.488423, -0.141189)",
        "(0.165883, 1.489022, -0.143949)",
        "(0.166194, 1.490034, -0.149533)",
        "(0.166425, 1.490665, -0.155129)",
        "(0.166531, 1.491074, -0.160753)",
        "(0.166827, 1.491375, -0.166377)",
        "(0.167069, 1.491456, -0.169165)",
        "(0.167729, 1.491494, -0.174663)",
        "(0.168399, 1.491294, -0.179963)",
        "(0.168859, 1.490882, -0.185268)",
        "(0.169083, 1.490627, -0.187974)",
        "(0.169609, 1.490044, -0.193452)",
        "(0.170191, 1.489294, -0.198843)",
        "(0.170862, 1.488400, -0.204079)",
        "(0.171495, 1.487351, -0.209197)",
        "(0.172146, 1.486165, -0.214296)",
        "(0.172622, 1.485510, -0.216760)",
        "(0.173608, 1.483982, -0.221453)",
        "(0.174524, 1.482219, -0.225889)",
        "(0.175291, 1.480319, -0.230129)",
        "(0.176076, 1.478246, -0.234201)",
        "(0.176489, 1.477160, -0.236172)",
        "(0.177339, 1.474873, -0.239912)",
        "(0.178206, 1.472354, -0.243231)",
        "(0.179093, 1.469509, -0.246208)",
        "(0.179849, 1.466366, -0.249068)",
        "(0.180097, 1.464645, -0.250456)",
        "(0.180451, 1.460977, -0.253177)",
        "(0.180833, 1.456936, -0.255754)",
        "(0.181182, 1.452549, -0.258253)",
        "(0.181415, 1.447934, -0.260839)",
        "(0.181486, 1.445550, -0.262164)",
        "(0.181616, 1.440700, -0.264756)",
        "(0.181646, 1.435714, -0.267168)",
        "(0.181748, 1.430622, -0.269327)",
        "(0.181964, 1.425448, -0.271335)",
        "(0.182038, 1.422784, -0.272275)",
        "(0.181901, 1.417281, -0.274053)",
        "(0.181729, 1.411579, -0.275654)",
        "(0.181836, 1.405868, -0.277072)",
        "(0.181958, 1.400073, -0.278299)",
        "(0.182177, 1.397208, -0.278776)",
        "(0.182847, 1.391622, -0.279463)",
        "(0.183675, 1.386114, -0.279700)",
        "(0.184779, 1.380639, -0.279481)",
        "(0.185810, 1.375168, -0.279111)",
        "(0.186281, 1.372405, -0.278872)",
        "(0.187218, 1.366710, -0.278134)",
        "(0.188258, 1.360876, -0.276960)",
        "(0.189522, 1.354953, -0.275460)",
        "(0.190861, 1.348932, -0.273482)",
        "(0.191517, 1.345867, -0.272273)",
        "(0.192731, 1.339710, -0.269646)",
        "(0.193929, 1.333538, -0.266519)",
        "(0.194822, 1.327354, -0.262821)",
        "(0.195848, 1.321290, -0.258384)",
        "(0.196333, 1.318291, -0.255924)",
        "(0.197311, 1.312485, -0.250956)",
        "(0.198190, 1.306977, -0.246137)",
        "(0.198881, 1.301715, -0.241190)",
        "(0.199569, 1.296736, -0.235779)",
        "(0.199930, 1.294380, -0.232808)",
        "(0.200623, 1.289835, -0.226504)",
        "(0.201157, 1.285590, -0.220138)",
        "(0.201504, 1.281698, -0.214014)",
        "(0.201810, 1.278223, -0.207962)",
        "(0.201956, 1.276672, -0.204872)",
        "(0.202253, 1.273935, -0.198747)",
        "(0.202492, 1.271782, -0.192933)",
        "(0.202634, 1.270193, -0.187474)",
        "(0.202658, 1.269103, -0.182157)",
        "(0.202605, 1.268761, -0.179525)",
        "(0.202498, 1.268395, -0.174301)",
        "(0.202419, 1.268531, -0.169181)",
        "(0.202214, 1.269091, -0.164225)",
        "(0.201831, 1.270010, -0.159496)",
        "(0.201569, 1.270584, -0.157270)",
        "(0.201001, 1.271914, -0.153003)",
        "(0.200479, 1.273537, -0.148957)",
        "(0.199980, 1.275490, -0.145164)",
        "(0.199347, 1.277671, -0.141566)",
        "(0.198970, 1.278850, -0.139825)",
        "(0.198259, 1.281330, -0.136387)",
        "(0.197638, 1.283958, -0.133044)",
        "(0.196988, 1.286693, -0.129839)",
        "(0.196473, 1.289519, -0.126769)",
        "(0.196245, 1.290942, -0.125275)",
        "(0.195662, 1.293927, -0.122460)",
        "(0.195157, 1.297194, -0.120001)",
        "(0.194556, 1.300722, -0.117893)",
        "(0.193757, 1.304505, -0.115962)",
        "(0.193278, 1.306491, -0.114962)",
        "(0.192333, 1.310629, -0.112843)",
        "(0.191485, 1.315113, -0.110596)",
        "(0.190638, 1.319909, -0.108305)",
        "(0.189445, 1.324832, -0.105969)",
        "(0.188744, 1.327332, -0.104770)",
        "(0.187274, 1.332489, -0.102493)",
        "(0.185776, 1.337958, -0.100423)",
        "(0.184430, 1.343892, -0.098695)",
        "(0.183243, 1.350372, -0.097281)",
        "(0.182680, 1.353750, -0.096657)",
        "(0.181428, 1.360791, -0.095756)",
        "(0.180110, 1.368154, -0.095228)",
        "(0.178921, 1.375887, -0.095104)",
        "(0.177884, 1.383935, -0.095398)",
        "(0.177440, 1.388073, -0.095715)",
        "(0.176603, 1.396452, -0.096574)",
        "(0.175843, 1.404951, -0.097871)",
        "(0.175236, 1.413398, -0.099461)",
        "(0.174815, 1.421603, -0.101400)",
        "(0.174596, 1.425639, -0.102584)",
        "(0.174175, 1.433577, -0.105206)",
        "(0.174016, 1.441210, -0.108237)",
        "(0.174038, 1.448437, -0.111587)",
        "(0.174026, 1.455355, -0.115231)",
        "(0.174008, 1.458646, -0.117158)",
        "(0.173922, 1.465019, -0.121125)",
        "(0.173882, 1.470824, -0.125204)",
        "(0.174188, 1.476260, -0.129452)",
        "(0.174758, 1.481211, -0.133927)",
        "(0.174928, 1.483421, -0.136198)",
        "(0.175113, 1.487703, -0.140832)",
        "(0.175388, 1.491618, -0.145541)",
        "(0.176072, 1.495027, -0.150192)",
        "(0.176763, 1.497969, -0.154780)",
        "(0.177027, 1.499289, -0.157098)",
        "(0.177614, 1.501699, -0.161732)",
        "(0.178278, 1.503606, -0.166253)",
        "(0.179005, 1.505001, -0.170649)",
        "(0.179524, 1.505947, -0.175185)",
        "(0.179683, 1.506237, -0.177514)",
        "(0.179915, 1.506609, -0.182133)",
        "(0.180167, 1.506543, -0.186838)",
        "(0.180490, 1.506029, -0.191529)",
        "(0.180833, 1.505077, -0.196196)",
        "(0.181027, 1.504464, -0.198472)",
        "(0.181312, 1.502848, -0.202925)",
        "(0.181517, 1.500949, -0.207256)",
        "(0.181758, 1.498596, -0.211502)",
        "(0.181938, 1.496064, -0.215856)",
        "(0.182061, 1.494655, -0.218049)",
        "(0.182237, 1.491710, -0.222394)",
        "(0.182282, 1.488432, -0.226713)",
        "(0.182254, 1.485020, -0.231002)",
        "(0.182219, 1.481439, -0.235032)",
        "(0.182266, 1.479602, -0.236926)",
        "(0.182402, 1.475819, -0.240576)",
        "(0.182689, 1.471895, -0.244068)",
        "(0.183175, 1.467825, -0.247425)",
        "(0.183690, 1.463495, -0.250709)",
        "(0.184017, 1.461208, -0.252317)",
        "(0.184699, 1.456470, -0.255532)",
        "(0.185226, 1.451487, -0.258818)",
        "(0.185714, 1.446224, -0.262097)",
        "(0.186176, 1.440739, -0.265351)",
        "(0.186410, 1.437951, -0.266952)",
        "(0.186845, 1.432352, -0.270062)",
        "(0.187302, 1.426710, -0.272811)",
        "(0.187889, 1.421061, -0.275049)",
        "(0.188603, 1.415414, -0.276827)",
        "(0.189049, 1.412628, -0.277618)",
        "(0.189936, 1.407112, -0.279050)",
        "(0.190672, 1.401652, -0.280244)",
        "(0.191387, 1.396188, -0.281337)",
        "(0.192093, 1.390685, -0.282394)",
        "(0.192442, 1.387910, -0.282917)",
        "(0.193222, 1.382399, -0.283849)",
        "(0.194077, 1.376912, -0.284537)",
        "(0.195021, 1.371396, -0.284827)",
        "(0.195861, 1.365914, -0.284761)",
        "(0.196302, 1.363206, -0.284553)",
        "(0.197024, 1.357773, -0.283795)",
        "(0.197586, 1.352302, -0.282562)",
        "(0.198339, 1.346964, -0.281112)",
        "(0.199101, 1.341762, -0.279608)",
        "(0.199491, 1.339249, -0.278860)",
        "(0.200163, 1.334315, -0.277223)",
        "(0.200774, 1.329474, -0.275327)",
        "(0.201532, 1.324798, -0.273134)",
        "(0.202284, 1.320369, -0.270826)",
        "(0.202638, 1.318244, -0.269604)",
        "(0.203299, 1.314117, -0.267027)",
        "(0.203812, 1.310189, -0.264236)",
        "(0.204034, 1.306397, -0.261263)",
        "(0.204248, 1.302865, -0.258316)",
        "(0.204441, 1.301277, -0.256869)",
        "(0.204830, 1.298339, -0.253944)",
        "(0.205016, 1.295719, -0.250595)",
        "(0.205046, 1.293405, -0.246694)",
        "(0.204849, 1.291422, -0.242497)",
        "(0.204644, 1.290556, -0.240172)",
        "(0.204207, 1.289234, -0.235946)",
        "(0.203649, 1.288345, -0.231789)",
        "(0.203008, 1.287871, -0.227666)",
        "(0.202216, 1.287767, -0.223369)",
        "(0.201784, 1.287857, -0.221106)",
        "(0.200816, 1.288223, -0.216395)",
        "(0.199741, 1.288984, -0.211446)",
        "(0.198667, 1.290160, -0.206262)",
        "(0.197561, 1.291621, -0.200962)",
        "(0.197005, 1.292470, -0.198331)",
        "(0.195833, 1.294246, -0.193117)",
        "(0.194520, 1.296102, -0.187825)",
        "(0.193183, 1.298026, -0.182324)",
        "(0.191944, 1.300081, -0.176731)",
        "(0.191413, 1.301149, -0.173952)",
        "(0.190495, 1.303322, -0.168460)",
        "(0.189557, 1.305609, -0.163244)",
        "(0.188544, 1.308064, -0.158372)",
        "(0.187456, 1.310670, -0.153640)",
        "(0.186874, 1.312085, -0.151345)",
        "(0.185615, 1.315135, -0.146904)",
        "(0.184318, 1.318571, -0.142675)",
        "(0.183054, 1.322390, -0.138585)",
        "(0.181804, 1.326620, -0.134699)",
        "(0.181165, 1.328915, -0.132862)",
        "(0.179785, 1.333843, -0.129445)",
        "(0.178223, 1.339279, -0.126326)",
        "(0.176418, 1.345207, -0.123561)",
        "(0.174605, 1.351777, -0.121282)",
        "(0.173755, 1.355310, -0.120314)",
        "(0.172124, 1.362723, -0.118573)",
        "(0.170541, 1.370557, -0.117062)",
        "(0.168863, 1.378678, -0.115577)",
        "(0.167316, 1.387194, -0.114194)",
        "(0.166707, 1.391631, -0.113551)",
        "(0.165691, 1.400583, -0.112183)",
        "(0.164797, 1.409577, -0.110797)",
        "(0.163809, 1.418512, -0.109520)",
        "(0.163054, 1.427285, -0.108348)",
        "(0.162849, 1.431590, -0.107818)",
        "(0.162375, 1.439991, -0.106833)",
        "(0.161552, 1.448038, -0.106032)",
        "(0.160569, 1.455717, -0.105408)",
        "(0.159910, 1.462972, -0.105049)",
        "(0.159780, 1.466465, -0.104913)",
        "(0.159458, 1.473126, -0.104869)"
    ],
    "rightHandRotations": [
        "(311.272600, 288.983700, 289.137000)",
        "(311.095200, 289.056400, 289.006500)",
        "(310.860500, 289.033700, 289.155300)",
        "(310.762600, 289.014300, 289.225700)",
        "(310.645000, 289.074700, 289.206000)",
        "(310.691400, 289.101800, 289.165800)",
        "(310.710100, 289.122600, 289.190800)",
        "(310.683900, 289.127400, 289.219400)",
        "(310.492000, 289.246500, 289.102200)",
        "(310.412800, 289.349400, 289.044200)",
        "(310.346300, 289.406900, 288.992000)",
        "(310.287200, 289.376900, 289.005400)",
        "(310.221400, 289.276900, 289.079200)",
        "(310.084400, 289.233300, 289.000600)",
        "(310.030700, 289.249400, 288.973800)",
        "(309.877400, 289.145000, 289.031300)",
        "(309.700300, 288.751700, 289.266100)",
        "(309.591600, 288.437400, 289.474600)",
        "(309.570900, 288.179500, 289.647200)",
        "(309.426100, 287.952300, 289.853600)",
        "(309.129400, 287.930700, 289.918300)",
        "(308.853500, 287.591300, 290.184400)",
        "(308.354400, 286.549000, 290.874700)",
        "(307.773700, 285.203200, 291.988500)",
        "(307.440500, 285.074500, 292.294400)",
        "(306.596900, 284.409500, 292.907200)",
        "(305.920200, 283.586300, 293.474200)",
        "(305.134600, 282.973500, 293.944500)",
        "(304.262800, 282.361600, 294.478000)",
        "(303.804000, 282.144700, 294.697600)",
        "(302.897300, 282.001900, 294.852700)",
        "(302.134600, 281.934800, 294.829500)",
        "(301.451400, 281.815100, 294.981500)",
        "(301.079800, 281.741000, 295.189700)",
        "(300.355900, 281.732600, 295.523700)",
        "(299.657800, 281.867900, 295.618800)",
        "(299.028100, 282.054600, 295.807300)",
        "(298.364900, 282.362200, 296.232700)",
        "(297.720000, 283.242200, 296.347900)",
        "(297.482200, 283.911800, 296.137600)",
        "(297.166700, 285.513500, 295.286100)",
        "(296.944700, 287.613800, 293.965100)",
        "(296.570600, 290.126900, 292.629300)",
        "(296.202100, 292.492600, 291.778500)",
        "(296.089500, 293.521900, 291.561800)",
        "(296.024200, 295.672800, 290.982500)",
        "(296.063800, 298.158700, 289.913800)",
        "(296.252300, 300.640400, 288.632100)",
        "(296.404300, 302.795500, 287.703200)",
        "(296.422700, 303.848800, 287.345000)",
        "(296.233700, 306.236700, 286.457100)",
        "(296.221200, 308.636400, 285.533700)",
        "(296.648600, 310.403400, 284.946600)",
        "(297.004800, 312.379300, 283.877700)",
        "(297.021500, 313.512200, 283.312700)",
        "(296.881400, 315.738200, 282.279100)",
        "(296.886000, 317.524100, 281.661700)",
        "(297.219700, 318.844100, 281.217500)",
        "(297.542100, 320.472000, 280.455200)",
        "(297.629100, 321.193300, 280.156600)",
        "(297.647300, 322.705000, 279.504500)",
        "(297.858900, 323.611200, 279.348600)",
        "(298.317000, 323.788000, 279.622800)",
        "(298.566100, 324.244400, 279.644000)",
        "(298.616200, 324.595500, 279.556700)",
        "(298.633300, 325.385600, 279.203700)",
        "(298.683900, 325.931300, 279.057200)",
        "(299.013100, 326.077100, 279.171400)",
        "(299.330900, 326.333900, 279.129300)",
        "(299.424900, 326.388900, 279.213900)",
        "(299.544900, 326.610300, 279.274200)",
        "(299.856900, 326.651600, 279.301500)",
        "(300.115500, 326.689900, 279.339100)",
        "(300.254100, 326.684300, 279.473900)",
        "(300.337700, 326.642500, 279.589000)",
        "(300.629900, 326.122500, 280.114400)",
        "(301.166000, 324.918100, 281.111600)",
        "(301.748500, 323.895600, 281.915800)",
        "(302.319500, 322.986300, 282.709400)",
        "(302.561100, 322.373800, 283.133400)",
        "(303.021900, 321.105300, 283.962800)",
        "(303.527600, 319.744100, 284.709500)",
        "(303.978700, 318.185300, 285.586100)",
        "(304.247300, 316.164400, 286.769700)",
        "(304.315100, 315.138400, 287.278500)",
        "(304.566400, 313.048800, 288.365200)",
        "(304.978100, 311.124000, 289.142000)",
        "(305.294600, 309.411700, 289.565500)",
        "(305.372300, 308.610600, 289.693200)",
        "(305.214100, 306.877300, 290.065900)",
        "(304.774500, 304.995300, 290.507400)",
        "(304.181900, 303.127900, 290.902000)",
        "(303.441500, 301.391800, 291.168500)",
        "(303.088700, 300.523800, 291.378100)",
        "(302.411100, 299.074700, 291.507400)",
        "(301.620700, 297.955200, 291.228600)",
        "(300.688100, 297.205200, 290.935200)",
        "(300.107600, 296.331300, 290.717700)",
        "(299.486500, 296.040400, 289.916500)",
        "(299.093700, 296.044400, 289.559700)",
        "(298.413900, 295.564200, 289.359000)",
        "(297.852500, 295.394700, 288.794400)",
        "(297.099400, 295.921900, 287.723600)",
        "(296.458000, 295.739000, 287.535600)",
        "(296.274400, 295.385200, 287.681600)",
        "(295.785600, 295.106900, 287.544300)",
        "(294.959400, 296.266000, 286.250700)",
        "(294.285300, 296.447800, 285.973000)",
        "(293.875900, 296.340900, 286.050000)",
        "(293.602400, 296.869600, 285.422400)",
        "(292.956700, 298.551700, 283.735700)",
        "(292.432000, 299.829600, 282.612400)",
        "(292.092700, 300.198100, 282.403700)",
        "(291.729400, 300.974600, 281.819800)",
        "(291.495400, 301.883300, 281.025900)",
        "(291.120500, 303.327100, 279.747300)",
        "(290.805100, 304.057500, 279.290700)",
        "(290.423100, 305.060600, 278.607100)",
        "(290.159900, 305.975800, 278.041300)",
        "(290.045700, 306.506700, 277.671600)",
        "(289.689700, 307.913100, 276.507700)",
        "(289.419700, 309.165700, 275.583600)",
        "(289.257700, 310.072200, 274.938100)",
        "(289.027300, 311.213700, 274.143600)",
        "(288.950300, 311.724500, 273.807800)",
        "(288.898100, 312.699200, 273.121200)",
        "(288.869100, 313.871200, 272.235200)",
        "(288.840100, 314.854900, 271.558500)",
        "(288.893000, 315.725200, 271.000400)",
        "(288.921300, 316.170400, 270.658500)",
        "(288.897400, 317.293900, 269.804400)",
        "(288.843000, 318.232400, 269.178700)",
        "(288.827300, 319.081300, 268.685500)",
        "(288.877300, 320.000500, 268.103400)",
        "(288.930000, 320.459700, 267.808200)",
        "(289.020000, 321.255900, 267.334100)",
        "(289.152300, 321.880900, 267.066100)",
        "(289.287400, 322.938700, 266.435700)",
        "(289.444300, 323.905100, 265.992100)",
        "(289.536500, 324.289500, 265.879900)",
        "(289.818800, 325.155500, 265.568500)",
        "(290.229800, 325.838500, 265.356800)",
        "(290.588000, 326.451400, 265.255600)",
        "(290.707200, 326.905500, 265.099400)",
        "(290.920700, 327.798200, 264.831800)",
        "(291.262900, 328.504000, 264.799100)",
        "(291.743700, 328.885000, 265.038000)",
        "(292.321900, 329.156400, 265.307700)",
        "(292.760500, 329.491300, 265.587500)",
        "(292.884900, 329.717800, 265.682400)",
        "(293.106900, 329.900800, 266.080200)",
        "(293.347000, 329.845900, 266.758700)",
        "(293.742100, 329.542800, 267.577400)",
        "(294.016900, 329.298600, 268.356000)",
        "(294.126800, 329.254600, 268.709500)",
        "(294.389300, 329.036200, 269.432100)",
        "(294.690100, 328.709900, 270.230400)",
        "(295.059600, 328.424400, 270.954900)",
        "(295.245000, 328.366100, 271.192600)",
        "(295.667200, 328.125700, 271.837000)",
        "(295.989800, 327.673200, 272.613800)",
        "(296.204500, 327.175600, 273.453500)",
        "(296.424500, 326.807700, 274.204000)",
        "(296.615500, 326.577200, 274.614400)",
        "(297.239800, 325.715100, 275.711700)",
        "(297.897400, 324.629800, 276.938300)",
        "(298.443300, 323.402000, 278.380800)",
        "(298.917000, 322.378900, 279.454600)",
        "(299.382400, 321.181000, 280.735000)",
        "(299.592300, 320.457100, 281.402300)",
        "(299.943800, 319.252900, 282.472200)",
        "(300.224900, 317.997100, 283.586900)",
        "(300.602000, 316.671400, 284.701700)",
        "(301.038500, 315.403800, 285.733800)",
        "(301.297300, 314.809100, 286.177900)",
        "(301.773600, 313.762100, 286.955900)",
        "(302.142600, 312.635400, 287.709400)",
        "(302.397800, 311.413900, 288.536900)",
        "(302.647800, 310.066000, 289.513600)",
        "(302.808500, 309.393900, 289.935200)",
        "(303.038400, 308.321300, 290.527300)",
        "(303.195600, 307.237300, 291.154200)",
        "(303.322300, 306.321100, 291.665700)",
        "(303.495000, 305.598500, 291.941900)",
        "(303.514500, 305.340000, 291.990300)",
        "(303.511700, 304.708900, 292.267900)",
        "(303.470700, 304.135400, 292.516300)",
        "(303.458500, 303.741700, 292.634000)",
        "(303.480100, 303.643600, 292.587000)",
        "(303.471400, 303.373900, 292.601200)",
        "(303.349600, 303.126600, 292.688000)",
        "(303.273400, 303.055900, 292.573500)",
        "(303.298800, 303.062100, 292.362100)",
        "(303.252400, 302.997000, 292.252800)",
        "(303.179100, 302.941500, 292.253600)",
        "(303.013100, 302.997700, 292.114200)",
        "(303.009300, 302.916300, 292.040100)",
        "(302.972100, 303.030900, 291.800800)",
        "(302.880200, 303.121800, 291.602200)",
        "(302.827100, 303.124900, 291.532100)",
        "(302.709000, 303.211700, 291.312600)",
        "(302.600300, 303.253800, 291.115100)",
        "(302.420100, 303.200500, 291.029600)",
        "(302.249400, 303.202300, 290.864600)",
        "(302.183300, 303.124900, 290.845900)",
        "(302.077700, 302.996200, 290.765900)",
        "(301.987600, 303.002800, 290.514000)",
        "(301.761500, 302.980000, 290.360400)",
        "(301.577000, 302.945600, 290.147200)",
        "(301.508800, 302.947200, 290.055800)",
        "(301.345900, 302.795500, 289.927600)",
        "(301.130100, 302.791000, 289.738900)",
        "(300.910500, 302.748400, 289.556600)",
        "(300.753600, 302.603300, 289.453100)",
        "(300.680000, 302.550800, 289.381200)",
        "(300.542100, 302.369100, 289.329200)",
        "(300.386500, 302.090300, 289.375700)",
        "(300.251700, 301.858600, 289.273900)",
        "(300.164100, 301.756000, 289.224200)",
        "(299.954500, 301.487400, 289.163100)",
        "(299.610600, 301.252500, 289.076000)",
        "(299.224000, 301.071500, 288.909100)",
        "(298.895100, 300.931900, 288.628900)",
        "(298.530400, 300.691300, 288.472700)",
        "(298.321300, 300.616500, 288.344500)",
        "(297.882200, 300.640600, 287.944300)",
        "(297.421500, 300.603900, 287.644800)",
        "(296.996300, 300.405600, 287.473200)",
        "(296.699100, 300.589700, 287.064800)",
        "(296.165300, 300.944200, 286.397100)",
        "(295.668100, 300.949200, 286.061600)",
        "(295.187300, 301.050500, 285.590400)",
        "(294.677200, 301.231900, 285.078900)",
        "(294.372700, 301.391300, 284.814700)",
        "(293.747300, 301.776000, 284.248800)",
        "(293.266200, 302.119200, 283.719200)",
        "(292.830900, 302.520800, 283.118700)",
        "(292.366900, 302.983600, 282.450000)",
        "(292.110000, 303.317500, 282.071200)",
        "(291.586000, 303.935300, 281.321000)",
        "(291.051600, 304.509600, 280.599500)",
        "(290.615100, 304.921300, 280.068800)",
        "(290.045600, 305.635200, 279.326100)",
        "(289.717200, 306.289000, 278.697400)",
        "(289.246000, 307.167300, 277.775100)",
        "(288.845700, 308.020700, 276.961400)",
        "(288.428200, 309.150300, 275.898500)",
        "(288.019100, 310.531100, 274.658500)",
        "(287.622500, 312.193300, 273.195100)",
        "(287.441800, 312.938700, 272.573700)",
        "(287.179700, 314.411700, 271.260400)",
        "(287.004200, 316.053600, 269.817300)",
        "(286.754800, 317.624400, 268.621900)",
        "(286.505400, 318.696700, 267.912100)",
        "(286.382300, 319.401400, 267.395300)",
        "(286.252800, 320.907000, 266.338000)",
        "(286.340000, 322.015300, 265.669800)",
        "(286.598900, 322.859400, 265.326500)",
        "(286.944300, 323.968900, 264.724200)",
        "(287.126700, 324.525500, 264.460700)",
        "(287.493300, 325.256700, 264.348900)",
        "(287.981400, 325.886200, 264.342800)",
        "(288.538700, 326.469500, 264.404900)",
        "(289.237100, 326.609900, 264.848500)",
        "(289.602600, 326.607800, 265.178800)",
        "(290.234400, 326.396100, 266.096700)",
        "(290.809500, 325.992700, 267.172500)",
        "(291.465900, 325.275200, 268.492600)",
        "(292.074600, 324.518300, 269.749000)",
        "(292.364900, 324.158000, 270.399100)",
        "(292.877500, 323.556100, 271.525100)",
        "(293.361600, 322.968800, 272.547900)",
        "(293.779200, 322.151700, 273.838000)",
        "(294.222300, 321.368700, 274.984800)",
        "(294.453800, 321.070000, 275.420300)",
        "(294.798800, 320.549800, 276.271600)",
        "(295.146800, 319.946700, 277.113100)",
        "(295.537700, 319.456000, 277.822100)",
        "(295.912400, 318.950700, 278.545100)",
        "(296.087600, 318.715300, 278.853200)",
        "(296.398200, 318.394700, 279.346200)",
        "(296.584700, 318.189600, 279.688900)",
        "(296.807200, 317.867600, 280.156300)",
        "(297.071400, 317.518300, 280.551900)",
        "(297.176300, 317.415600, 280.682600)",
        "(297.316500, 317.224000, 280.966300)",
        "(297.492700, 317.020700, 281.213100)",
        "(297.705600, 316.733400, 281.534700)",
        "(297.912100, 316.415100, 281.882500)",
        "(298.011400, 316.316400, 281.989700)",
        "(298.195700, 316.091600, 282.218000)",
        "(298.300800, 315.861000, 282.523900)",
        "(298.462300, 315.757800, 282.658300)",
        "(298.642700, 315.571900, 282.839000)",
        "(298.725300, 315.414700, 283.021300)",
        "(298.797900, 315.094200, 283.347700)",
        "(298.936600, 314.811600, 283.653000)",
        "(299.046200, 314.651200, 283.849200)",
        "(299.118000, 314.524700, 283.988200)",
        "(299.289100, 314.259300, 284.246600)",
        "(299.439600, 314.148600, 284.363000)",
        "(299.557600, 313.953400, 284.540900)",
        "(299.667100, 313.658300, 284.835000)",
        "(299.786800, 313.483300, 284.965700)",
        "(299.861600, 313.325500, 285.086800)",
        "(299.987400, 312.940700, 285.386600)",
        "(300.063200, 312.692700, 285.558400)",
        "(300.262200, 312.157100, 285.961500)",
        "(300.502000, 311.691700, 286.244100)",
        "(300.597300, 311.469100, 286.383700)",
        "(300.731200, 310.939400, 286.729000)",
        "(300.884800, 310.342100, 287.093100)",
        "(301.056300, 309.786400, 287.442800)",
        "(301.155200, 309.499400, 287.590600)",
        "(301.319900, 308.927700, 287.902400)",
        "(301.502300, 308.335800, 288.222700)",
        "(301.672500, 307.669400, 288.618100)",
        "(301.753100, 307.044800, 288.941000)",
        "(301.806700, 306.740300, 289.076900)",
        "(301.938400, 306.120400, 289.342500)",
        "(301.998300, 305.528400, 289.635500)",
        "(302.068400, 304.921500, 289.909100)",
        "(302.112500, 304.315500, 290.178600)",
        "(302.072000, 303.814000, 290.326300)",
        "(302.032200, 303.561700, 290.394600)",
        "(301.895100, 302.973800, 290.612000)",
        "(301.705900, 302.508400, 290.781600)",
        "(301.567900, 302.063500, 290.884500)",
        "(301.467100, 301.744200, 290.876400)",
        "(301.421100, 301.592700, 290.874800)",
        "(301.231100, 301.286700, 290.881500)",
        "(300.981200, 301.094200, 290.812400)",
        "(300.853500, 300.863800, 290.761500)",
        "(300.749200, 300.627100, 290.685400)",
        "(300.642000, 300.521900, 290.652600)",
        "(300.444100, 300.366400, 290.546300)",
        "(300.239000, 300.204400, 290.442300)",
        "(300.038500, 300.005800, 290.378900)",
        "(299.705400, 299.954600, 290.226700)",
        "(299.516400, 299.998000, 290.062600)",
        "(299.241600, 299.948700, 289.928200)",
        "(298.996400, 299.909000, 289.782800)",
        "(298.754300, 299.985100, 289.508400)",
        "(298.484800, 299.945900, 289.341400)",
        "(298.328300, 299.928300, 289.268100)",
        "(297.994800, 299.881300, 289.216000)",
        "(297.655600, 300.011600, 288.915900)",
        "(297.360300, 300.094300, 288.726800)",
        "(297.023800, 300.084700, 288.577700)",
        "(296.826400, 300.216300, 288.362100)",
        "(296.549300, 300.579700, 287.929300)",
        "(296.382300, 300.565600, 287.808300)",
        "(296.060900, 300.802400, 287.420000)",
        "(295.486700, 301.544400, 286.638100)",
        "(295.241400, 301.698600, 286.488500)",
        "(294.831300, 301.819800, 286.306200)",
        "(294.472500, 302.265300, 285.722800)",
        "(294.011000, 302.895300, 284.970400)",
        "(293.455500, 303.433300, 284.398800)",
        "(293.208400, 303.741800, 284.033200)",
        "(292.808400, 304.418900, 283.224200)",
        "(292.402400, 304.917300, 282.614100)",
        "(292.000300, 305.483800, 281.981400)",
        "(291.835800, 305.706200, 281.717200)",
        "(291.468100, 306.138100, 281.163800)",
        "(291.043600, 306.927500, 280.326300)",
        "(290.728300, 307.503800, 279.638100)",
        "(290.480000, 307.840100, 279.242000)",
        "(290.281100, 308.083000, 278.905200)",
        "(290.200000, 308.314900, 278.592500)",
        "(289.996600, 308.663500, 278.199600)",
        "(289.774400, 308.755400, 278.033600)",
        "(289.653600, 308.813100, 277.864900)",
        "(289.521800, 308.619700, 277.958400)",
        "(289.406400, 308.785300, 277.778900)",
        "(289.202400, 309.362100, 277.183800)",
        "(289.052500, 309.786300, 276.820500)",
        "(288.959300, 310.303500, 276.367900)",
        "(288.963500, 311.052100, 275.725700)",
        "(288.972600, 311.417700, 275.421900)",
        "(288.954100, 312.491900, 274.504500)",
        "(288.890400, 313.334500, 273.914400)",
        "(288.840400, 314.101000, 273.504200)",
        "(288.866800, 314.582500, 273.190400)",
        "(289.003400, 315.282400, 272.809900)",
        "(289.029100, 316.097900, 272.482700)",
        "(289.066800, 317.206400, 271.950400)",
        "(289.335400, 318.231000, 271.441700)",
        "(289.584700, 319.046200, 271.222000)",
        "(289.648900, 319.523600, 271.072700)",
        "(289.831700, 320.445900, 270.748100)",
        "(290.016300, 321.080300, 270.729500)",
        "(290.242300, 321.581100, 270.762500)",
        "(290.374200, 321.857000, 270.730200)",
        "(290.493400, 322.328700, 270.744700)",
        "(290.424000, 322.580600, 270.948900)",
        "(290.308700, 322.674800, 271.413700)",
        "(290.361100, 322.749600, 271.870200)",
        "(290.658700, 322.809800, 272.309100)",
        "(290.845200, 322.937800, 272.379100)",
        "(291.143000, 323.092900, 272.611200)",
        "(291.232900, 323.274000, 272.878700)",
        "(291.373300, 323.101100, 273.480000)",
        "(291.754600, 322.636900, 274.310500)",
        "(291.981800, 322.352900, 274.706000)",
        "(292.231800, 321.872800, 275.394200)",
        "(292.232600, 321.336200, 276.205900)",
        "(292.296300, 320.551400, 277.100900)",
        "(292.535600, 319.775700, 277.963400)",
        "(292.695900, 319.424300, 278.380900)",
        "(292.948500, 318.727600, 279.131000)",
        "(293.173400, 318.193800, 279.715100)",
        "(293.430900, 317.587100, 280.414400)",
        "(293.656900, 316.913200, 281.126000)",
        "(293.766200, 316.626700, 281.415000)",
        "(293.985800, 315.975500, 282.067700)",
        "(294.213600, 315.198400, 282.771400)",
        "(294.467300, 314.343100, 283.642000)",
        "(294.820200, 313.605500, 284.359000)",
        "(295.017900, 313.282700, 284.660600)",
        "(295.261900, 312.852000, 285.089600)",
        "(295.554500, 312.177600, 285.783900)",
        "(295.826600, 311.515500, 286.422300)",
        "(296.217900, 310.885700, 287.036100)",
        "(296.442500, 310.588700, 287.290000)",
        "(296.795300, 309.869800, 287.911200)",
        "(297.095600, 309.116400, 288.576600)",
        "(297.297000, 308.730200, 288.945100)",
        "(297.550800, 308.480800, 289.163500)",
        "(297.715400, 308.354200, 289.243200)",
        "(298.002300, 308.019600, 289.458200)",
        "(298.145400, 307.755600, 289.668200)",
        "(298.316200, 307.472500, 289.865300)",
        "(298.511400, 307.133500, 290.049100)",
        "(298.579500, 306.938200, 290.170600)",
        "(298.710900, 306.466300, 290.480300)",
        "(298.855700, 306.252900, 290.561400)",
        "(298.990200, 306.067900, 290.578100)",
        "(299.084000, 305.922400, 290.632200)",
        "(299.213200, 305.721000, 290.590900)",
        "(299.325600, 305.419900, 290.689200)",
        "(299.500100, 304.960100, 290.826700)",
        "(299.546300, 304.475800, 291.020400)",
        "(299.530600, 304.266400, 291.090200)",
        "(299.538500, 303.849500, 291.150300)",
        "(299.540300, 303.297600, 291.312100)",
        "(299.490400, 302.777600, 291.461500)",
        "(299.349500, 302.411100, 291.453400)",
        "(299.235400, 302.029400, 291.437300)",
        "(299.177900, 301.850700, 291.421300)",
        "(299.157400, 301.509200, 291.424400)",
        "(299.073300, 301.129000, 291.341500)",
        "(298.793300, 300.720200, 291.309200)",
        "(298.498000, 300.195400, 291.392600)",
        "(298.352100, 299.907700, 291.433900)",
        "(298.056200, 299.323400, 291.580200)",
        "(297.787300, 298.814900, 291.635400)",
        "(297.520400, 298.434300, 291.573700)",
        "(297.409000, 298.251300, 291.589100)",
        "(297.182500, 297.939500, 291.494100)",
        "(296.852000, 297.829700, 291.225000)",
        "(296.508400, 297.712000, 291.047200)",
        "(296.279500, 297.629100, 290.763500)",
        "(296.030400, 297.617100, 290.443800)",
        "(295.878100, 297.627500, 290.314300)",
        "(295.585600, 297.694300, 290.028100)",
        "(295.311100, 297.849000, 289.611300)",
        "(295.056800, 297.986500, 289.311000)",
        "(294.819500, 298.125200, 289.042600)",
        "(294.734200, 298.119700, 288.932300)",
        "(294.543000, 298.244700, 288.672200)",
        "(294.392100, 298.326800, 288.441300)",
        "(294.081900, 298.524400, 288.058700)",
        "(293.470900, 299.211600, 287.303200)",
        "(293.223600, 299.335300, 287.216800)",
        "(292.913400, 299.384300, 287.114700)",
        "(292.802800, 299.474200, 286.868100)",
        "(292.432700, 300.172200, 285.947500)",
        "(292.137100, 300.584300, 285.543700)",
        "(291.685600, 301.022200, 285.081700)",
        "(291.457000, 301.345000, 284.762000)",
        "(291.130800, 301.970400, 283.984500)",
        "(290.576500, 303.225700, 282.724600)",
        "(290.079600, 304.187300, 281.799300)",
        "(289.888100, 304.592300, 281.396400)",
        "(289.486900, 305.631400, 280.325000)",
        "(289.065600, 306.944700, 279.003100)",
        "(288.611800, 308.066300, 277.891000)",
        "(288.248400, 309.028400, 277.065200)",
        "(288.098600, 309.566400, 276.576400)",
        "(287.701800, 311.021100, 275.181500)",
        "(287.277700, 312.716400, 273.630400)",
        "(287.008100, 314.087700, 272.392800)",
        "(286.816800, 315.400900, 271.276200)",
        "(286.729600, 316.143900, 270.622400)",
        "(286.542000, 317.933000, 268.986600)",
        "(286.334300, 319.532300, 267.685100)",
        "(286.148100, 320.961000, 266.618800)",
        "(286.075600, 321.645700, 266.140800)",
        "(286.010600, 323.381800, 264.778000)",
        "(286.020700, 324.871900, 263.700100)",
        "(286.123000, 326.118200, 262.814100)",
        "(286.268700, 327.500000, 261.830300)",
        "(286.435000, 328.804700, 260.931100)",
        "(286.548400, 329.394400, 260.570700)",
        "(286.773400, 330.677600, 259.689100)",
        "(287.045200, 331.804400, 259.011100)",
        "(287.333000, 332.312900, 258.881800)",
        "(287.586500, 332.987700, 258.578300)",
        "(287.675800, 333.473300, 258.313600)",
        "(287.869000, 334.064100, 258.186700)",
        "(288.147300, 334.084600, 258.517700)",
        "(288.464600, 333.606700, 259.380500)",
        "(288.572500, 333.369400, 259.830400)",
        "(288.863400, 332.861400, 260.760900)",
        "(289.211800, 332.307100, 261.597800)",
        "(289.427400, 331.912800, 262.390600)",
        "(289.552700, 331.220600, 263.516500)",
        "(289.617900, 330.786300, 264.133200)",
        "(289.752000, 330.011200, 265.249800)",
        "(289.959200, 329.288100, 266.341800)",
        "(290.231100, 328.136800, 267.809400)",
        "(290.571400, 327.239100, 268.993400)",
        "(290.871900, 326.520900, 269.975800)",
        "(290.996800, 326.212200, 270.447000)",
        "(291.235200, 325.584000, 271.303800)",
        "(291.522300, 324.874600, 272.302500)",
        "(291.784200, 324.221000, 273.155500)",
        "(291.940200, 323.747900, 273.865300)",
        "(292.048500, 323.306000, 274.408200)",
        "(292.353400, 322.461800, 275.386300)",
        "(292.671900, 321.889500, 276.124000)",
        "(292.914800, 321.450600, 276.693800)",
        "(293.037800, 321.221700, 276.992200)",
        "(293.295300, 320.777400, 277.530800)",
        "(293.582600, 320.249900, 278.107000)",
        "(293.822500, 319.793200, 278.712200)",
        "(294.042700, 319.497200, 279.075200)",
        "(294.200800, 319.295900, 279.308700)",
        "(294.515100, 318.923800, 279.671600)",
        "(294.804400, 318.389400, 280.184900)",
        "(294.936500, 317.692600, 280.922300)",
        "(294.997400, 317.024700, 281.655500)",
        "(295.197400, 316.355000, 282.254200)",
        "(295.333200, 316.076500, 282.492700)",
        "(295.668200, 315.262900, 283.261500)",
        "(296.001900, 314.586200, 283.856800)",
        "(296.272600, 314.018500, 284.341700)",
        "(296.515500, 313.351200, 284.917000)",
        "(296.651000, 313.002600, 285.181200)",
        "(296.889400, 312.400300, 285.697100)",
        "(297.116200, 311.685600, 286.236300)",
        "(297.326800, 310.703800, 287.026800)",
        "(297.390200, 309.748100, 287.802700)",
        "(297.421900, 309.299000, 288.145200)",
        "(297.596400, 308.533800, 288.684700)",
        "(297.848500, 307.887500, 289.133500)",
        "(298.183900, 306.974400, 289.795200)",
        "(298.477800, 306.185000, 290.349600)",
        "(298.585600, 305.894000, 290.544800)",
        "(298.738300, 305.397600, 290.845000)",
        "(298.934300, 304.884900, 291.107600)",
        "(299.190900, 304.243900, 291.436600)",
        "(299.320400, 303.574500, 291.793100)",
        "(299.354400, 303.194600, 292.021800)",
        "(299.444600, 302.460800, 292.380200)",
        "(299.452600, 301.966200, 292.542400)",
        "(299.495600, 301.417700, 292.708400)",
        "(299.550500, 300.906600, 292.824100)",
        "(299.552700, 300.679700, 292.856900)",
        "(299.513500, 300.244500, 292.861300)",
        "(299.443300, 299.835800, 292.874000)",
        "(299.394300, 299.524500, 292.730300)",
        "(299.305300, 299.227300, 292.620300)",
        "(299.258300, 299.034500, 292.577200)",
        "(299.054200, 298.815300, 292.362600)",
        "(298.749800, 298.582500, 292.147000)",
        "(298.426400, 298.269300, 291.974500)",
        "(298.229000, 298.283200, 291.756000)",
        "(297.922000, 298.245700, 291.363700)",
        "(297.609900, 298.306000, 290.864000)",
        "(297.291400, 298.509900, 290.240600)",
        "(296.900900, 298.719100, 289.641000)",
        "(296.713400, 298.703600, 289.464000)",
        "(296.370200, 298.523400, 289.249100)",
        "(295.926600, 298.613600, 288.774300)",
        "(295.456200, 298.848200, 288.247100)",
        "(294.951100, 299.233100, 287.543800)",
        "(294.739500, 299.446400, 287.211200)",
        "(294.399200, 299.776300, 286.596000)",
        "(293.947300, 300.341200, 285.827000)",
        "(293.370500, 301.015000, 284.987600)",
        "(292.892000, 301.802700, 284.077100)",
        "(292.519000, 302.426800, 283.335700)",
        "(292.312000, 302.764400, 282.951500)",
        "(291.894000, 303.491600, 282.181200)",
        "(291.509000, 304.451400, 281.168900)",
        "(291.243600, 305.250700, 280.320600)",
        "(291.108100, 305.677000, 279.907100)",
        "(290.775900, 306.641400, 278.934100)",
        "(290.393200, 307.706500, 277.881100)",
        "(289.974200, 308.782000, 276.901300)",
        "(289.632800, 309.666600, 276.102600)",
        "(289.460200, 310.183000, 275.582600)",
        "(289.072400, 311.596100, 274.296900)",
        "(288.735400, 312.693300, 273.357900)",
        "(288.493400, 313.894100, 272.328100)",
        "(288.366900, 315.002100, 271.398700)",
        "(288.222500, 316.027500, 270.591100)",
        "(288.095700, 316.694700, 270.076400)",
        "(287.889600, 317.956300, 269.166000)",
        "(287.756200, 318.937900, 268.553400)",
        "(287.714400, 320.234600, 267.562500)",
        "(287.678800, 321.244500, 266.995300)",
        "(287.671900, 321.646300, 266.836500)",
        "(287.783000, 322.770700, 266.106000)",
        "(287.913900, 323.926700, 265.392400)",
        "(288.089200, 324.549600, 265.254400)",
        "(288.390000, 325.347400, 264.885600)",
        "(288.569500, 325.802800, 264.630100)",
        "(288.911700, 326.620600, 264.243200)",
        "(289.176800, 327.142600, 264.098600)",
        "(289.408300, 327.704500, 263.926200)",
        "(289.652600, 327.951900, 264.027000)",
        "(289.768700, 328.011400, 264.161300)",
        "(290.035200, 328.028100, 264.489100)",
        "(290.278900, 328.021600, 264.776200)",
        "(290.453600, 328.068100, 265.015000)",
        "(290.541000, 328.029200, 265.189000)",
        "(290.746200, 327.695000, 265.758200)",
        "(290.913800, 327.203600, 266.439100)",
        "(290.974700, 326.733700, 267.130500)",
        "(291.024300, 326.370400, 267.653800)",
        "(291.154600, 325.808700, 268.363200)",
        "(291.191100, 325.435200, 268.774700)",
        "(291.218500, 324.785400, 269.597200)",
        "(291.236300, 324.286300, 270.254700)",
        "(291.337400, 323.761000, 270.934400)",
        "(291.389900, 323.632900, 271.126500)",
        "(291.581200, 323.241600, 271.678300)",
        "(291.752400, 322.880600, 272.168400)",
        "(291.926900, 322.719600, 272.530300)",
        "(292.243400, 322.315800, 273.032400)",
        "(292.455800, 321.918400, 273.623100)",
        "(292.535000, 321.782500, 273.844700)",
        "(292.800000, 321.387300, 274.413800)",
        "(293.157000, 321.029900, 274.967000)",
        "(293.491800, 320.846600, 275.359100)",
        "(293.637500, 320.757000, 275.557900)",
        "(293.898900, 320.558500, 275.977400)",
        "(294.168000, 320.271000, 276.497900)",
        "(294.492400, 319.881600, 277.073900)",
        "(294.788300, 319.357200, 277.801700)",
        "(294.934800, 319.021500, 278.252200)",
        "(295.242300, 318.508500, 278.929800)",
        "(295.592700, 318.121900, 279.492000)",
        "(295.947500, 317.568500, 280.226700)",
        "(296.344200, 317.112400, 280.819800)",
        "(296.715600, 316.539100, 281.519200)",
        "(296.853500, 316.207200, 281.922900)",
        "(297.072400, 315.858800, 282.368300)",
        "(297.425100, 315.193500, 283.118000)",
        "(297.804600, 314.514100, 283.766300)",
        "(298.125000, 313.863800, 284.463000)",
        "(298.308100, 313.570600, 284.785300)",
        "(298.767300, 313.014300, 285.284300)",
        "(299.218000, 312.409300, 285.832700)",
        "(299.426000, 311.787800, 286.379200)",
        "(299.629000, 310.993500, 287.066000)",
        "(299.754200, 310.633800, 287.342500)",
        "(300.045600, 310.078300, 287.754500)",
        "(300.375100, 309.512100, 288.103700)",
        "(300.567000, 308.945400, 288.434800)",
        "(300.754900, 308.137200, 289.013500)",
        "(300.847500, 307.745900, 289.242500)",
        "(300.972300, 307.136500, 289.551000)",
        "(301.004200, 306.451700, 289.888800)",
        "(301.001500, 305.863600, 290.119100)",
        "(301.002900, 305.575400, 290.204700)",
        "(300.985300, 304.928100, 290.461500)",
        "(300.925000, 304.219500, 290.740200)",
        "(300.790800, 303.714400, 290.846700)",
        "(300.661500, 303.225300, 290.890900)",
        "(300.589200, 302.992600, 290.900800)",
        "(300.423300, 302.626000, 290.830900)",
        "(300.235300, 302.279100, 290.713700)",
        "(300.012300, 301.853500, 290.701900)",
        "(299.782400, 301.584800, 290.581700)",
        "(299.682200, 301.465600, 290.481000)",
        "(299.433600, 301.374000, 290.170700)",
        "(299.169900, 301.215500, 289.896500)",
        "(298.821800, 300.817900, 289.865900)",
        "(298.383900, 300.562900, 289.744600)",
        "(298.148100, 300.460900, 289.649000)",
        "(297.742800, 300.095600, 289.635700)",
        "(297.312500, 300.001600, 289.362600)",
        "(296.844200, 299.900100, 289.087000)",
        "(296.337000, 299.897700, 288.783600)",
        "(295.909500, 300.118500, 288.259200)",
        "(295.726400, 300.191800, 288.033200)",
        "(295.346700, 300.342700, 287.586000)",
        "(294.953100, 300.691700, 287.026700)",
        "(294.532600, 301.237700, 286.280200)",
        "(294.102900, 301.569300, 285.774400)",
        "(293.873400, 301.726100, 285.547800)",
        "(293.429800, 302.233200, 284.847800)",
        "(292.933400, 302.823000, 284.132800)",
        "(292.509900, 303.360800, 283.497200)",
        "(292.104300, 304.144400, 282.592200)",
        "(291.874000, 304.462300, 282.257500)",
        "(291.421200, 305.128900, 281.590500)",
        "(291.107200, 305.914200, 280.791000)",
        "(290.785700, 306.753700, 279.927700)",
        "(290.445800, 307.618700, 279.083700)",
        "(290.274000, 308.212500, 278.507300)",
        "(289.997400, 309.307200, 277.459000)",
        "(289.740300, 310.439200, 276.389800)",
        "(289.464800, 311.407600, 275.522800)",
        "(289.234900, 312.508200, 274.547600)",
        "(289.119200, 313.038900, 274.095600)",
        "(288.912700, 314.126100, 273.146900)",
        "(288.749500, 315.201900, 272.263500)",
        "(288.655100, 316.254800, 271.431400)",
        "(288.595000, 317.281800, 270.617200)",
        "(288.549300, 317.866500, 270.137500)",
        "(288.458400, 319.021000, 269.255000)",
        "(288.406500, 319.930500, 268.663100)",
        "(288.430600, 320.957200, 267.927700)",
        "(288.549800, 322.071700, 267.050400)",
        "(288.605000, 322.458700, 266.840700)",
        "(288.722000, 323.125300, 266.511200)",
        "(288.851300, 323.938500, 266.018000)",
        "(288.941400, 324.440200, 265.898900)",
        "(289.009900, 324.601200, 265.916900)",
        "(289.215200, 325.119600, 265.757400)",
        "(289.433300, 325.651700, 265.580500)",
        "(289.630800, 326.032400, 265.595600)",
        "(289.787500, 326.260000, 265.718100)",
        "(289.835500, 326.408600, 265.787100)",
        "(289.956200, 326.689400, 265.882800)",
        "(290.186100, 326.736500, 266.239700)",
        "(290.453600, 326.858300, 266.548100)",
        "(290.767600, 326.952300, 266.803300)",
        "(290.953700, 326.826500, 267.351900)",
        "(290.962500, 326.731700, 267.707800)",
        "(291.117900, 326.577600, 268.360800)",
        "(291.500200, 326.307100, 269.019200)",
        "(291.882800, 325.901600, 269.840200)",
        "(292.222400, 325.697400, 270.477900)",
        "(292.389500, 325.576200, 270.796600)",
        "(292.749700, 325.222000, 271.554000)",
        "(293.110100, 324.967800, 272.137800)",
        "(293.349100, 324.656200, 272.810600)",
        "(293.465400, 324.433100, 273.180400)",
        "(293.713200, 324.037800, 273.902300)",
        "(293.955900, 323.635400, 274.615800)",
        "(294.251400, 323.280500, 275.235300)",
        "(294.563800, 322.950200, 275.797900)",
        "(294.844600, 322.763100, 276.224800)",
        "(294.975400, 322.596500, 276.468700)",
        "(295.149200, 322.227500, 277.002500)",
        "(295.333900, 321.938400, 277.506800)",
        "(295.647800, 321.564100, 277.976200)",
        "(295.906900, 321.290600, 278.347200)",
        "(296.001900, 321.229600, 278.464700)",
        "(296.143200, 320.949600, 278.821500)",
        "(296.332900, 320.638300, 279.185900)",
        "(296.536100, 320.352500, 279.507900)",
        "(296.616800, 320.156300, 279.735700)",
        "(296.760100, 319.841000, 280.081500)",
        "(296.970200, 319.654300, 280.320300)",
        "(297.177800, 319.441400, 280.570300)",
        "(297.384700, 319.109300, 280.902400)",
        "(297.621300, 318.720100, 281.283400)",
        "(297.699600, 318.507100, 281.502400)",
        "(297.809300, 318.070000, 281.949100)",
        "(298.017900, 317.682400, 282.305900)",
        "(298.217000, 317.226000, 282.718400)",
        "(298.283400, 316.958300, 282.963400)",
        "(298.491100, 316.512700, 283.346300)",
        "(298.686700, 315.952400, 283.801000)",
        "(298.833300, 315.376400, 284.268900)",
        "(298.976500, 314.937300, 284.579700)",
        "(299.070700, 314.686800, 284.747300)",
        "(299.245400, 314.147800, 285.088800)",
        "(299.326700, 313.514100, 285.553300)",
        "(299.376500, 312.831500, 285.958700)",
        "(299.489600, 312.213300, 286.336000)",
        "(299.565500, 311.913600, 286.468300)",
        "(299.729200, 311.227900, 286.845400)",
        "(299.843600, 310.526500, 287.248600)",
        "(299.986300, 309.938900, 287.492200)",
        "(300.122400, 309.299100, 287.772900)",
        "(300.202900, 308.613900, 288.040200)",
        "(300.186000, 308.250400, 288.204600)",
        "(300.193500, 307.416200, 288.651600)",
        "(300.224900, 306.678900, 289.026900)",
        "(300.216600, 306.166700, 289.186100)",
        "(300.198300, 305.927800, 289.259600)",
        "(300.176800, 305.426700, 289.418000)",
        "(300.099200, 305.018400, 289.480200)",
        "(299.966300, 304.577700, 289.606400)",
        "(299.813800, 304.187800, 289.667800)",
        "(299.747700, 303.973700, 289.711000)",
        "(299.588900, 303.701700, 289.669600)",
        "(299.425200, 303.540300, 289.554600)",
        "(299.214200, 303.298900, 289.510300)",
        "(298.938200, 303.193700, 289.374500)",
        "(298.823300, 303.129000, 289.295000)",
        "(298.580300, 303.004300, 289.109100)",
        "(298.290500, 302.957700, 288.903500)",
        "(298.026800, 302.919600, 288.657500)",
        "(297.755400, 303.037000, 288.308300)",
        "(297.643100, 303.108700, 288.120600)",
        "(297.427900, 303.190400, 287.771500)",
        "(297.116100, 303.241300, 287.507500)",
        "(296.831500, 303.260700, 287.227400)",
        "(296.522200, 303.484900, 286.773100)",
        "(296.358800, 303.508800, 286.633200)",
        "(296.072100, 303.431800, 286.459200)",
        "(295.755200, 303.399900, 286.231400)",
        "(295.409500, 303.335800, 286.069200)",
        "(295.006800, 303.473000, 285.691900)",
        "(294.802200, 303.554500, 285.521300)",
        "(294.388800, 303.708600, 285.191600)",
        "(294.046400, 303.895700, 284.828700)",
        "(293.754100, 304.178600, 284.351400)",
        "(293.335800, 304.731600, 283.657600)",
        "(293.116200, 304.948500, 283.409000)",
        "(292.796500, 305.410100, 282.851600)",
        "(292.531100, 305.967200, 282.209600)",
        "(292.302000, 306.331500, 281.784000)",
        "(292.087300, 306.890200, 281.157100)",
        "(291.979700, 307.136300, 280.901100)",
        "(291.759600, 307.613100, 280.407500)",
        "(291.466700, 308.259900, 279.733200)",
        "(291.179400, 308.777800, 279.274100)",
        "(290.935100, 309.228800, 278.853400)",
        "(290.830400, 309.475200, 278.624200)",
        "(290.556200, 310.075100, 278.132300)",
        "(290.291700, 310.435000, 277.863300)",
        "(290.124000, 310.806300, 277.601600)",
        "(290.013000, 311.158900, 277.345300)",
        "(289.918700, 311.543200, 277.062500)",
        "(289.735900, 312.494600, 276.265800)",
        "(289.611400, 313.250600, 275.729700)",
        "(289.503000, 314.135000, 275.070000)",
        "(289.444100, 315.124500, 274.326700)",
        "(289.413700, 315.564500, 274.002400)",
        "(289.373400, 316.440400, 273.389800)",
        "(289.348600, 317.238100, 272.858900)",
        "(289.339400, 317.924100, 272.441300)",
        "(289.293600, 318.646100, 272.021100)",
        "(289.269300, 318.963800, 271.909400)",
        "(289.286200, 319.491600, 271.751400)",
        "(289.465500, 320.099400, 271.551400)",
        "(289.723700, 320.680300, 271.353400)",
        "(289.929100, 321.329600, 271.178800)",
        "(290.068700, 321.548100, 271.149400)",
        "(290.370800, 321.896800, 271.185500)",
        "(290.632100, 322.021600, 271.447400)",
        "(290.882100, 322.087200, 271.803500)",
        "(291.146500, 322.147000, 272.140100)",
        "(291.409800, 322.038800, 272.617900)",
        "(291.519600, 321.899200, 272.965200)",
        "(291.786700, 321.646800, 273.588600)",
        "(292.168200, 321.183200, 274.401100)",
        "(292.591900, 320.723200, 275.148300)",
        "(292.790200, 320.491100, 275.522100)",
        "(293.092300, 319.907800, 276.430200)",
        "(293.357500, 319.145400, 277.488300)",
        "(293.733900, 318.524600, 278.456000)",
        "(294.260600, 317.905900, 279.328700)",
        "(294.527600, 317.610300, 279.735700)",
        "(294.911500, 317.084300, 280.541800)",
        "(295.199800, 316.541100, 281.390100)",
        "(295.603800, 315.968400, 282.202100)",
        "(296.020200, 315.455100, 282.948000)",
        "(296.212000, 315.197100, 283.334000)",
        "(296.563400, 314.686200, 284.098200)",
        "(296.916600, 314.204300, 284.805900)",
        "(297.306800, 313.760700, 285.455700)",
        "(297.672700, 313.449300, 285.943300)",
        "(297.823200, 313.309400, 286.181700)",
        "(298.147300, 313.085200, 286.636600)",
        "(298.493200, 312.925600, 286.951700)",
        "(298.823300, 312.788500, 287.262600)",
        "(299.066700, 312.637200, 287.541400)",
        "(299.229300, 312.474700, 287.863900)",
        "(299.308200, 312.448100, 287.942200)",
        "(299.491800, 312.458600, 288.047100)",
        "(299.751300, 312.281500, 288.295600)",
        "(299.912700, 312.236500, 288.418400)",
        "(299.960900, 312.256300, 288.434600)",
        "(300.107500, 312.239500, 288.515700)",
        "(300.233500, 312.276500, 288.551800)",
        "(300.387000, 312.333300, 288.540200)",
        "(300.522500, 312.304800, 288.586500)",
        "(300.571500, 312.322100, 288.604800)",
        "(300.690200, 312.400900, 288.554100)",
        "(300.828500, 312.439800, 288.516700)",
        "(300.894900, 312.451000, 288.502900)",
        "(300.945000, 312.404200, 288.537500)",
        "(301.005400, 312.352800, 288.582900)",
        "(301.140000, 312.320400, 288.590100)",
        "(301.262500, 312.223500, 288.634600)",
        "(301.365500, 312.065100, 288.714400)",
        "(301.446000, 311.956700, 288.729000)",
        "(301.479700, 311.859400, 288.774000)",
        "(301.529700, 311.558200, 288.937300)",
        "(301.555700, 311.207400, 289.126300)",
        "(301.642900, 310.728900, 289.417500)",
        "(301.729900, 310.354100, 289.596100)",
        "(301.769500, 310.211500, 289.649200)",
        "(301.841400, 309.826700, 289.841500)",
        "(301.905700, 309.513800, 289.942400)",
        "(301.941900, 309.331900, 289.917700)",
        "(302.029300, 309.041900, 289.978200)",
        "(302.068500, 308.911200, 290.005100)",
        "(302.148100, 308.572400, 290.109000)",
        "(302.179000, 308.193300, 290.213300)",
        "(302.131800, 307.929600, 290.234800)",
        "(302.121300, 307.515400, 290.375700)",
        "(302.129500, 307.312900, 290.442200)",
        "(302.120800, 307.055800, 290.419900)",
        "(302.103900, 306.648400, 290.508300)",
        "(302.026600, 306.294600, 290.600700)",
        "(301.952900, 306.025500, 290.553400)",
        "(301.913500, 305.879900, 290.546100)",
        "(301.848300, 305.567100, 290.535000)",
        "(301.722200, 305.227700, 290.542100)",
        "(301.527500, 304.897800, 290.560900)",
        "(301.386700, 304.551400, 290.557600)",
        "(301.198200, 304.164500, 290.601700)",
        "(301.107200, 303.971600, 290.637200)",
        "(300.911400, 303.624400, 290.647400)",
        "(300.726400, 303.232900, 290.713100)",
        "(300.463400, 302.874200, 290.713100)",
        "(300.107100, 302.454800, 290.773500)",
        "(299.872900, 302.278300, 290.768100)",
        "(299.407700, 301.960600, 290.718900)",
        "(298.902000, 301.773700, 290.551900)",
        "(298.363800, 301.606100, 290.369800)",
        "(297.842500, 301.606000, 290.010100)",
        "(297.597700, 301.665300, 289.774700)",
        "(297.027300, 301.744500, 289.371100)",
        "(296.461100, 301.869600, 288.954500)",
        "(296.016900, 302.026900, 288.442700)",
        "(295.796800, 302.096900, 288.197900)",
        "(295.240300, 302.097700, 287.921000)",
        "(294.710500, 302.041800, 287.713900)",
        "(294.245100, 302.069500, 287.372800)",
        "(293.751000, 301.924600, 287.254600)",
        "(293.449600, 301.973200, 287.071200)",
        "(292.916400, 302.356900, 286.476500)",
        "(292.475600, 302.541400, 286.123300)",
        "(292.005000, 303.095700, 285.397200)",
        "(291.542700, 303.872800, 284.518200)",
        "(291.369700, 304.188200, 284.157300)",
        "(291.091700, 304.884400, 283.313200)",
        "(290.740500, 305.837100, 282.283500)",
        "(290.322300, 306.912600, 281.191600)",
        "(290.026300, 307.691700, 280.377300)",
        "(289.907100, 308.068400, 280.006100)",
        "(289.607600, 309.102100, 278.967800)",
        "(289.275400, 310.012400, 278.093900)",
        "(288.947600, 310.892400, 277.307600)",
        "(288.642700, 311.713800, 276.611700)",
        "(288.508700, 312.178200, 276.229300)",
        "(288.313800, 313.191300, 275.370400)",
        "(288.186300, 314.312700, 274.447600)",
        "(288.146300, 315.416800, 273.567400)",
        "(288.198200, 316.304200, 272.901900)",
        "(288.222300, 316.716800, 272.627800)",
        "(288.267000, 317.743700, 271.870800)",
        "(288.297700, 318.511500, 271.416900)",
        "(288.331100, 319.263500, 271.040300)",
        "(288.446200, 319.946900, 270.735000)",
        "(288.553900, 320.233300, 270.644200)",
        "(288.750900, 320.696600, 270.590600)",
        "(288.948100, 321.251600, 270.465800)",
        "(289.092200, 321.890300, 270.274200)",
        "(289.222500, 322.261900, 270.381900)",
        "(289.319600, 322.538400, 270.378100)",
        "(289.632000, 322.773300, 270.633800)",
        "(289.931900, 322.982300, 270.964800)",
        "(290.176100, 323.262600, 271.186800)",
        "(290.377400, 323.296500, 271.650800)",
        "(290.438400, 323.265100, 271.968700)",
        "(290.600400, 322.987500, 272.821400)",
        "(290.883500, 322.611900, 273.686900)",
        "(291.110800, 322.398700, 274.384700)",
        "(291.184100, 321.983800, 275.329400)",
        "(291.271900, 321.725100, 275.830300)",
        "(291.628000, 321.437200, 276.596900)",
        "(292.029800, 321.193100, 277.234400)",
        "(292.338600, 321.164000, 277.682900)",
        "(292.602500, 320.809600, 278.442600)",
        "(292.736300, 320.666800, 278.795000)",
        "(293.040200, 320.357500, 279.443700)",
        "(293.410800, 319.958100, 280.171700)",
        "(293.798500, 319.596400, 280.859900)",
        "(294.227800, 319.283800, 281.400900)",
        "(294.430300, 319.064100, 281.728600)",
        "(294.784000, 318.608800, 282.399500)",
        "(295.117800, 318.295000, 282.933500)",
        "(295.469000, 317.924200, 283.453600)",
        "(295.801100, 317.273900, 284.247000)",
        "(295.935700, 316.986500, 284.610800)",
        "(296.200900, 316.527300, 285.207500)",
        "(296.467600, 315.969500, 285.904500)",
        "(296.793000, 315.519900, 286.481700)",
        "(297.148200, 315.295600, 286.769800)",
        "(297.370100, 315.094100, 287.026400)",
        "(297.865400, 314.605200, 287.637200)",
        "(298.387800, 314.261900, 288.046400)",
        "(298.802900, 313.863900, 288.520600)",
        "(299.260000, 313.449200, 288.933600)",
        "(299.540900, 313.172400, 289.151000)",
        "(300.096300, 312.480900, 289.689500)",
        "(300.551300, 311.658600, 290.313400)",
        "(300.812300, 310.765700, 290.982400)",
        "(301.110500, 309.811100, 291.682500)",
        "(301.296900, 309.426800, 291.894000)",
        "(301.656600, 308.725700, 292.278900)",
        "(301.912000, 308.191600, 292.481700)",
        "(302.133500, 307.698500, 292.594600)",
        "(302.313800, 307.236800, 292.681500)",
        "(302.398800, 307.011100, 292.704400)",
        "(302.500600, 306.556900, 292.722600)",
        "(302.507700, 305.980300, 292.831200)",
        "(302.479900, 305.259400, 293.127200)",
        "(302.453000, 304.739300, 293.199400)",
        "(302.465900, 304.476800, 293.248000)",
        "(302.433700, 304.060700, 293.215400)",
        "(302.327100, 303.526300, 293.330000)",
        "(302.222600, 303.139000, 293.337000)",
        "(302.121000, 302.842600, 293.281400)",
        "(302.077000, 302.720400, 293.256400)",
        "(302.047500, 302.494000, 293.112200)",
        "(301.938300, 302.250700, 293.000200)",
        "(301.740100, 301.951700, 292.984100)",
        "(301.576000, 301.718800, 292.892400)",
        "(301.493700, 301.682300, 292.785600)",
        "(301.324200, 301.574000, 292.598800)",
        "(301.151100, 301.524400, 292.392000)",
        "(300.985100, 301.510800, 292.158700)",
        "(300.780600, 301.534500, 291.851800)",
        "(300.672500, 301.560800, 291.711200)",
        "(300.468200, 301.571200, 291.464900)",
        "(300.296200, 301.692200, 291.053700)",
        "(300.126300, 301.582000, 290.907500)",
        "(299.925700, 301.468800, 290.690100)",
        "(299.813800, 301.418900, 290.560300)",
        "(299.441400, 301.259600, 290.425100)",
        "(299.097600, 300.976500, 290.378200)",
        "(298.783900, 300.778600, 290.218100)",
        "(298.378100, 300.706200, 290.002300)",
        "(298.202100, 300.679300, 289.871600)",
        "(297.932600, 300.498900, 289.693800)",
        "(297.571400, 300.346300, 289.530800)",
        "(297.204800, 300.267800, 289.344000)",
        "(296.845600, 300.286600, 289.042900)",
        "(296.643400, 300.310500, 288.892800)",
        "(296.190600, 300.492800, 288.510600)",
        "(295.807400, 300.664800, 288.149900)",
        "(295.444500, 300.768700, 287.882000)",
        "(295.114600, 300.952800, 287.584400)",
        "(294.961600, 301.197300, 287.250400)",
        "(294.639100, 301.735900, 286.547400)",
        "(294.280600, 302.267500, 285.920700)",
        "(293.849800, 302.869000, 285.188900)",
        "(293.351400, 303.379100, 284.584100)",
        "(293.108800, 303.632300, 284.282300)",
        "(292.553600, 304.450100, 283.372700)",
        "(292.039900, 305.208800, 282.598400)",
        "(291.669300, 305.860500, 281.899900)",
        "(291.208100, 306.984300, 280.697000)",
        "(290.938800, 307.676100, 280.032100)",
        "(290.396400, 308.975000, 278.746600)",
        "(289.987400, 310.241100, 277.510600)",
        "(289.646600, 311.608300, 276.173000)",
        "(289.241000, 313.118000, 274.808200)",
        "(289.071100, 313.910600, 274.089000)",
        "(288.780800, 315.377800, 272.789200)",
        "(288.583800, 316.653400, 271.667900)",
        "(288.450100, 318.238800, 270.219500)",
        "(288.250200, 319.437600, 269.310100)",
        "(288.165200, 319.916700, 268.968100)",
        "(288.096000, 321.044900, 268.076000)",
        "(288.084700, 322.324500, 267.100300)",
        "(288.108500, 323.271300, 266.496900)",
        "(288.266400, 324.334200, 265.731600)",
        "(288.373900, 324.888400, 265.348600)",
        "(288.542100, 325.643100, 264.935700)",
        "(288.741600, 326.535600, 264.325600)",
        "(288.904900, 327.430100, 263.745600)",
        "(289.061000, 327.875400, 263.634700)",
        "(289.176800, 328.017800, 263.631500)",
        "(289.401900, 328.369400, 263.602100)",
        "(289.623600, 328.443100, 263.869900)",
        "(289.875100, 328.511900, 264.141800)",
        "(290.165200, 328.576300, 264.368700)",
        "(290.310600, 328.602100, 264.502900)",
        "(290.532400, 328.476200, 264.931700)",
        "(290.702000, 328.349700, 265.419100)",
        "(290.898300, 328.033600, 266.047000)",
        "(291.109800, 327.736400, 266.693600)",
        "(291.234200, 327.514800, 267.101300)",
        "(291.551800, 326.976000, 267.986800)",
        "(291.932900, 326.287200, 268.951500)",
        "(292.185900, 325.688100, 269.865300)",
        "(292.327600, 325.172000, 270.705100)",
        "(292.407300, 324.944900, 271.110700)",
        "(292.661700, 324.335200, 272.017800)",
        "(292.991700, 323.701800, 272.945900)",
        "(293.257600, 323.210600, 273.755900)",
        "(293.435900, 322.651400, 274.623000)",
        "(293.545400, 322.322200, 275.088200)",
        "(293.824400, 321.722200, 275.947700)",
        "(294.150800, 321.155900, 276.797500)",
        "(294.500800, 320.711000, 277.493900)",
        "(294.812200, 320.291800, 278.104700)",
        "(294.941000, 320.052700, 278.440000)",
        "(295.189300, 319.575100, 279.104300)",
        "(295.486700, 319.018800, 279.785900)",
        "(295.710200, 318.450300, 280.468600)",
        "(295.876100, 317.879500, 281.138100)",
        "(295.974900, 317.569600, 281.467300)",
        "(296.204600, 316.990500, 282.055700)",
        "(296.414700, 316.382300, 282.685200)",
        "(296.634600, 315.841300, 283.209800)",
        "(296.809100, 315.297200, 283.702200)",
        "(296.882800, 314.984200, 283.965800)",
        "(297.039200, 314.409300, 284.480400)",
        "(297.281800, 313.896900, 284.956100)",
        "(297.542600, 313.367300, 285.392800)",
        "(297.711100, 312.985500, 285.740200)",
        "(297.760800, 312.829500, 285.862500)",
        "(297.927600, 312.421000, 286.160100)",
        "(298.201000, 311.751700, 286.716300)",
        "(298.310400, 311.271400, 287.100500)",
        "(298.377900, 310.876900, 287.419700)",
        "(298.461400, 310.639700, 287.603000)",
        "(298.671400, 310.192200, 287.917400)",
        "(298.937300, 309.702100, 288.320600)",
        "(299.214400, 309.074700, 288.758000)",
        "(299.409500, 308.326900, 289.295200)",
        "(299.458100, 307.955500, 289.548300)",
        "(299.490900, 307.327300, 289.955000)",
        "(299.458900, 306.710100, 290.330000)",
        "(299.445500, 305.993600, 290.742800)",
        "(299.448100, 305.198300, 291.173900)",
        "(299.463100, 304.780200, 291.418200)",
        "(299.523100, 303.937000, 291.832900)",
        "(299.582900, 303.101200, 292.225000)",
        "(299.598800, 302.277500, 292.558700)",
        "(299.568700, 301.400900, 292.943800)",
        "(299.506600, 301.038100, 293.046500)",
        "(299.415200, 300.413900, 293.278700)",
        "(299.324400, 299.827000, 293.462700)",
        "(299.192700, 299.399000, 293.571200)",
        "(299.088000, 299.026000, 293.600300)",
        "(299.035600, 298.838800, 293.639900)",
        "(298.894700, 298.512500, 293.677000)",
        "(298.781500, 298.298000, 293.620300)",
        "(298.637400, 298.180200, 293.453400)",
        "(298.433500, 298.116600, 293.263900)",
        "(298.347500, 298.122100, 293.124400)",
        "(298.186500, 298.003500, 293.008700)",
        "(297.938100, 297.825700, 292.985000)",
        "(297.748700, 297.767200, 292.853900)",
        "(297.547400, 297.751300, 292.715200)",
        "(297.431100, 297.807300, 292.547400)",
        "(297.212300, 297.906600, 292.304100)",
        "(297.032300, 297.972800, 292.068500)",
        "(296.852200, 298.183300, 291.684800)",
        "(296.615900, 298.346800, 291.435000)",
        "(296.484900, 298.369800, 291.351600)",
        "(296.238100, 298.558700, 291.024900)",
        "(295.964000, 298.753000, 290.760600)",
        "(295.723900, 298.806200, 290.647600)",
        "(295.531700, 299.015400, 290.348000)",
        "(295.401600, 299.187100, 290.159500)",
        "(295.168900, 299.369900, 289.993600)",
        "(294.954600, 299.694200, 289.654100)",
        "(294.789900, 299.994300, 289.333200)",
        "(294.565200, 300.221300, 289.103000)",
        "(294.455600, 300.322300, 289.008700)",
        "(294.331200, 300.570700, 288.714800)",
        "(294.193400, 300.758600, 288.445900)",
        "(293.937800, 300.860800, 288.316700)",
        "(293.567800, 301.055800, 288.129200)",
        "(293.406300, 301.182600, 288.012100)",
        "(293.107100, 301.586600, 287.555100)",
        "(292.840100, 301.853500, 287.260000)",
        "(292.589500, 301.874500, 287.096800)",
        "(292.203800, 301.909700, 286.940700)",
        "(291.994800, 301.868500, 286.943200)",
        "(291.614700, 301.907000, 286.807000)",
        "(291.309400, 302.389200, 286.226000)",
        "(290.900100, 303.645600, 284.931800)",
        "(290.614200, 304.102000, 284.504500)",
        "(290.516600, 304.304900, 284.289900)",
        "(290.267900, 305.278500, 283.214700)",
        "(289.837000, 306.620600, 281.899300)",
        "(289.495400, 307.617400, 280.954000)",
        "(289.256400, 308.594100, 280.024400)",
        "(289.090800, 309.284400, 279.343300)",
        "(288.691900, 310.737500, 277.880800)",
        "(288.267800, 311.889300, 276.842300)",
        "(287.950500, 313.216000, 275.595800)",
        "(287.686300, 314.396900, 274.520500)",
        "(287.550900, 314.766700, 274.221600)",
        "(287.297700, 315.705400, 273.433000)",
        "(287.125000, 316.667200, 272.622900)",
        "(286.995700, 317.472700, 271.994900)",
        "(286.999600, 317.984400, 271.656200)",
        "(287.023300, 318.390500, 271.346700)",
        "(287.030800, 318.923100, 271.060200)",
        "(287.106900, 319.269400, 270.978100)",
        "(287.302100, 320.047900, 270.425400)",
        "(287.469500, 320.273500, 270.554200)",
        "(287.577000, 320.354800, 270.665300)",
        "(287.889000, 320.632400, 270.681500)",
        "(288.171600, 320.728800, 270.953100)",
        "(288.460600, 320.650500, 271.360300)",
        "(288.745200, 320.749000, 271.590000)",
        "(288.866600, 320.850300, 271.689100)",
        "(289.184600, 320.912300, 272.038700)",
        "(289.736900, 320.685100, 272.575000)",
        "(290.250100, 320.869600, 272.734300)",
        "(290.720000, 320.874100, 273.087200)",
        "(290.930000, 320.947700, 273.183200)",
        "(291.300600, 320.846200, 273.687800)",
        "(291.716800, 320.386600, 274.496900)",
        "(292.298300, 320.023400, 275.190600)",
        "(292.780800, 319.692400, 275.840900)",
        "(292.931900, 319.465500, 276.273200)",
        "(293.229900, 319.128400, 276.915100)",
        "(293.716600, 318.766000, 277.549400)",
        "(294.244800, 318.198000, 278.386000)",
        "(294.724400, 317.684600, 279.187500)",
        "(294.941300, 317.506300, 279.471700)",
        "(295.312000, 317.156300, 280.043900)",
        "(295.622500, 316.685000, 280.744400)",
        "(295.978000, 316.094300, 281.549700)",
        "(296.336800, 315.654400, 282.185000)",
        "(296.511100, 315.408900, 282.535900)",
        "(296.847700, 315.058100, 283.059100)",
        "(297.167000, 314.891500, 283.408400)",
        "(297.524200, 314.781400, 283.706400)",
        "(297.971700, 314.585600, 284.010900)",
        "(298.189900, 314.425700, 284.207200)",
        "(298.429600, 313.961900, 284.772100)",
        "(298.539200, 313.500700, 285.323900)",
        "(298.779400, 312.856600, 285.971300)",
        "(299.023100, 312.291000, 286.538100)",
        "(299.104600, 312.008900, 286.814100)",
        "(299.315200, 311.443100, 287.344600)",
        "(299.500800, 311.182500, 287.578400)",
        "(299.725100, 310.817700, 287.872700)",
        "(299.947300, 310.369600, 288.233900)",
        "(300.061000, 310.046600, 288.435500)",
        "(300.260400, 309.386800, 288.912200)",
        "(300.278900, 308.685900, 289.413400)",
        "(300.360900, 307.924100, 289.997600)",
        "(300.565900, 307.356800, 290.298700)",
        "(300.653000, 307.137500, 290.412600)",
        "(300.815900, 306.701800, 290.616100)",
        "(300.990700, 306.288500, 290.755800)",
        "(301.134200, 305.826600, 290.928200)",
        "(301.184900, 305.212200, 291.266700)",
        "(301.198000, 304.922500, 291.408600)",
        "(301.229900, 304.460000, 291.569700)",
        "(301.227300, 304.001700, 291.709200)",
        "(301.248800, 303.401100, 291.958000)",
        "(301.177700, 302.921900, 292.190800)",
        "(301.160300, 302.768200, 292.200000)",
        "(301.184500, 302.402600, 292.249300)",
        "(301.179700, 302.085200, 292.272300)",
        "(301.078900, 301.864200, 292.198500)",
        "(300.933000, 301.544800, 292.284300)",
        "(300.871300, 301.413800, 292.280400)",
        "(300.755400, 301.318000, 292.114800)",
        "(300.616500, 301.226100, 291.958800)",
        "(300.452400, 301.055400, 291.899900)",
        "(300.300200, 300.920000, 291.782700)",
        "(300.195700, 300.899200, 291.684000)",
        "(299.935500, 300.812100, 291.566600)",
        "(299.736100, 300.762600, 291.375400)",
        "(299.538000, 300.787900, 291.083200)",
        "(299.263300, 300.822400, 290.818700)",
        "(299.121300, 300.731400, 290.785700)",
        "(298.762600, 300.601500, 290.678600)",
        "(298.390500, 300.432500, 290.626700)",
        "(298.032700, 300.396600, 290.415600)",
        "(297.633100, 300.453900, 290.098800)",
        "(297.433000, 300.466000, 289.945600)",
        "(297.040100, 300.508400, 289.657800)",
        "(296.614700, 300.668200, 289.284600)",
        "(296.229900, 300.917800, 288.819700)",
        "(295.872600, 301.267000, 288.285400)",
        "(295.699600, 301.475200, 287.953200)",
        "(295.330300, 301.911700, 287.372300)",
        "(294.935300, 302.267200, 286.863300)",
        "(294.613500, 302.589700, 286.373000)",
        "(294.241500, 303.012900, 285.819900)",
        "(294.027900, 303.254700, 285.523200)",
        "(293.671800, 303.679400, 284.971600)",
        "(293.329000, 304.127300, 284.425500)",
        "(292.887400, 304.590100, 283.927500)",
        "(292.498100, 305.214900, 283.253300)",
        "(292.308100, 305.587600, 282.883800)",
        "(291.933000, 306.152600, 282.352700)",
        "(291.610600, 306.885300, 281.632800)",
        "(291.301700, 307.681600, 280.868700)",
        "(290.962400, 308.252700, 280.366000)",
        "(290.816600, 308.661800, 280.008900)",
        "(290.576800, 309.424600, 279.331800)",
        "(290.276400, 310.333700, 278.530100)",
        "(289.994500, 311.242600, 277.751700)",
        "(289.706700, 312.183800, 276.962300)",
        "(289.616600, 312.545100, 276.656700)",
        "(289.470000, 313.279700, 276.014800)",
        "(289.218800, 314.281800, 275.181300)",
        "(288.947500, 315.088800, 274.556600)",
        "(288.740700, 315.884800, 273.952700)",
        "(288.651000, 316.238800, 273.708900)",
        "(288.522400, 316.956100, 273.159200)",
        "(288.502700, 317.309200, 272.988900)",
        "(288.422000, 318.105700, 272.416700)",
        "(288.397500, 318.693900, 272.040900)",
        "(288.410600, 318.825700, 272.014200)",
        "(288.445700, 319.174500, 271.904700)",
        "(288.483500, 319.585300, 271.741800)",
        "(288.597400, 319.878300, 271.678800)",
        "(288.745800, 320.046100, 271.767000)",
        "(288.813900, 320.076900, 271.862200)",
        "(288.964600, 320.124200, 272.056100)",
        "(289.127700, 320.179600, 272.254700)",
        "(289.253900, 320.186900, 272.500600)",
        "(289.446700, 320.097800, 272.882800)",
        "(289.571200, 320.008500, 273.126400)",
        "(289.878700, 319.788400, 273.566300)",
        "(290.118200, 319.519800, 274.034900)",
        "(290.153300, 319.014000, 274.827100)",
        "(290.108700, 318.764100, 275.351700)",
        "(290.116700, 318.566700, 275.796900)",
        "(290.151900, 317.942300, 276.923600)",
        "(290.351600, 318.013900, 276.984700)",
        "(290.577300, 318.016400, 277.135600)",
        "(290.667900, 317.707300, 277.644300)",
        "(290.761800, 317.607100, 277.811100)",
        "(291.042400, 317.031100, 278.576500)",
        "(291.430800, 316.457800, 279.392900)",
        "(291.910900, 316.256700, 279.761800)",
        "(292.276900, 316.443900, 279.825900)",
        "(292.436400, 316.497100, 279.902500)",
        "(292.840700, 316.368700, 280.229100)",
        "(293.312600, 316.114000, 280.751400)",
[truncated: 524,883 more chars]
