# Supplementary material for: Playing the mirror game in virtual reality with an autonomous character
Source: Sci Rep. 2022 Dec 9;12:21329. doi: 10.1038/s41598-022-25197-z (PMC9734752; doi:10.1038/s41598-022-25197-z)
Supplement: Supplementary file 2 — Supplementary Information 1. [file 41598_2022_25197_MOESM2_ESM.zip › Data/Couple16/condition3_trial1_player1.json]

{
    "isFemale": false,
    "eyesLevel": 1.6873130798339844,
    "timestamps": [
        0.0,
        0.01995849609375,
        0.03997802734375,
        0.05999755859375,
        0.08001708984375,
        0.0999755859375,
        0.1199951171875,
        0.1400146484375,
        0.15997314453125,
        0.17999267578125,
        0.20001220703125,
        0.219970703125,
        0.239990234375,
        0.260009765625,
        0.27996826171875,
        0.29998779296875,
        0.32000732421875,
        0.3399658203125,
        0.3599853515625,
        0.3800048828125,
        0.39996337890625,
        0.41998291015625,
        0.44000244140625,
        0.4599609375,
        0.47998046875,
        0.5,
        0.51995849609375,
        0.53997802734375,
        0.55999755859375,
        0.58001708984375,
        0.5999755859375,
        0.6199951171875,
        0.6400146484375,
        0.65997314453125,
        0.67999267578125,
        0.70001220703125,
        0.719970703125,
        0.739990234375,
        0.760009765625,
        0.77996826171875,
        0.79998779296875,
        0.82000732421875,
        0.8399658203125,
        0.8599853515625,
        0.8800048828125,
        0.89996337890625,
        0.91998291015625,
        0.94000244140625,
        0.9599609375,
        0.97998046875,
        1.0,
        1.01995849609375,
        1.03997802734375,
        1.05999755859375,
        1.08001708984375,
        1.0999755859375,
        1.1199951171875,
        1.1400146484375,
        1.15997314453125,
        1.17999267578125,
        1.20001220703125,
        1.219970703125,
        1.239990234375,
        1.260009765625,
        1.27996826171875,
        1.29998779296875,
        1.32000732421875,
        1.3399658203125,
        1.3599853515625,
        1.3800048828125,
        1.39996337890625,
        1.41998291015625,
        1.44000244140625,
        1.4599609375,
        1.47998046875,
        1.5,
        1.51995849609375,
        1.53997802734375,
        1.55999755859375,
        1.58001708984375,
        1.5999755859375,
        1.6199951171875,
        1.6400146484375,
        1.65997314453125,
        1.67999267578125,
        1.70001220703125,
        1.719970703125,
        1.739990234375,
        1.760009765625,
        1.77996826171875,
        1.79998779296875,
        1.82000732421875,
        1.8399658203125,
        1.8599853515625,
        1.8800048828125,
        1.89996337890625,
        1.91998291015625,
        1.94000244140625,
        1.9599609375,
        1.97998046875,
        2.0,
        2.01995849609375,
        2.03997802734375,
        2.05999755859375,
        2.08001708984375,
        2.0999755859375,
        2.1199951171875,
        2.1400146484375,
        2.15997314453125,
        2.17999267578125,
        2.20001220703125,
        2.219970703125,
        2.239990234375,
        2.260009765625,
        2.27996826171875,
        2.29998779296875,
        2.32000732421875,
        2.3399658203125,
        2.3599853515625,
        2.3800048828125,
        2.39996337890625,
        2.41998291015625,
        2.44000244140625,
        2.4599609375,
        2.47998046875,
        2.5,
        2.51995849609375,
        2.53997802734375,
        2.55999755859375,
        2.58001708984375,
        2.5999755859375,
        2.6199951171875,
        2.6400146484375,
        2.65997314453125,
        2.67999267578125,
        2.70001220703125,
        2.719970703125,
        2.739990234375,
        2.760009765625,
        2.77996826171875,
        2.79998779296875,
        2.82000732421875,
        2.8399658203125,
        2.8599853515625,
        2.8800048828125,
        2.89996337890625,
        2.91998291015625,
        2.94000244140625,
        2.9599609375,
        2.97998046875,
        3.0,
        3.01995849609375,
        3.03997802734375,
        3.05999755859375,
        3.08001708984375,
        3.0999755859375,
        3.1199951171875,
        3.1400146484375,
        3.15997314453125,
        3.17999267578125,
        3.20001220703125,
        3.219970703125,
        3.239990234375,
        3.260009765625,
        3.27996826171875,
        3.29998779296875,
        3.32000732421875,
        3.3399658203125,
        3.3599853515625,
        3.3800048828125,
        3.39996337890625,
        3.41998291015625,
        3.44000244140625,
        3.4599609375,
        3.47998046875,
        3.5,
        3.51995849609375,
        3.53997802734375,
        3.55999755859375,
        3.58001708984375,
        3.5999755859375,
        3.6199951171875,
        3.6400146484375,
        3.65997314453125,
        3.67999267578125,
        3.70001220703125,
        3.719970703125,
        3.739990234375,
        3.760009765625,
        3.77996826171875,
        3.79998779296875,
        3.82000732421875,
        3.8399658203125,
        3.8599853515625,
        3.8800048828125,
        3.89996337890625,
        3.91998291015625,
        3.94000244140625,
        3.9599609375,
        3.97998046875,
        4.0,
        4.01995849609375,
        4.03997802734375,
        4.05999755859375,
        4.08001708984375,
        4.0999755859375,
        4.1199951171875,
        4.1400146484375,
        4.15997314453125,
        4.17999267578125,
        4.20001220703125,
        4.219970703125,
        4.239990234375,
        4.260009765625,
        4.27996826171875,
        4.29998779296875,
        4.32000732421875,
        4.3399658203125,
        4.3599853515625,
        4.3800048828125,
        4.39996337890625,
        4.41998291015625,
        4.44000244140625,
        4.4599609375,
        4.47998046875,
        4.5,
        4.51995849609375,
        4.53997802734375,
        4.55999755859375,
        4.58001708984375,
        4.5999755859375,
        4.6199951171875,
        4.6400146484375,
        4.65997314453125,
        4.67999267578125,
        4.70001220703125,
        4.719970703125,
        4.739990234375,
        4.760009765625,
        4.77996826171875,
        4.79998779296875,
        4.82000732421875,
        4.8399658203125,
        4.8599853515625,
        4.8800048828125,
        4.89996337890625,
        4.91998291015625,
        4.94000244140625,
        4.9599609375,
        4.97998046875,
        5.0,
        5.01995849609375,
        5.03997802734375,
        5.05999755859375,
        5.08001708984375,
        5.0999755859375,
        5.1199951171875,
        5.1400146484375,
        5.15997314453125,
        5.17999267578125,
        5.20001220703125,
        5.219970703125,
        5.239990234375,
        5.260009765625,
        5.27996826171875,
        5.29998779296875,
        5.32000732421875,
        5.3399658203125,
        5.3599853515625,
        5.3800048828125,
        5.39996337890625,
        5.41998291015625,
        5.44000244140625,
        5.4599609375,
        5.47998046875,
        5.5,
        5.51995849609375,
        5.53997802734375,
        5.55999755859375,
        5.58001708984375,
        5.5999755859375,
        5.6199951171875,
        5.6400146484375,
        5.65997314453125,
        5.67999267578125,
        5.70001220703125,
        5.719970703125,
        5.739990234375,
        5.760009765625,
        5.77996826171875,
        5.79998779296875,
        5.82000732421875,
        5.8399658203125,
        5.8599853515625,
        5.8800048828125,
        5.89996337890625,
        5.91998291015625,
        5.94000244140625,
        5.9599609375,
        5.97998046875,
        6.0,
        6.01995849609375,
        6.03997802734375,
        6.05999755859375,
        6.08001708984375,
        6.0999755859375,
        6.1199951171875,
        6.1400146484375,
        6.15997314453125,
        6.17999267578125,
        6.20001220703125,
        6.219970703125,
        6.239990234375,
        6.260009765625,
        6.27996826171875,
        6.29998779296875,
        6.32000732421875,
        6.3399658203125,
        6.3599853515625,
        6.3800048828125,
        6.39996337890625,
        6.41998291015625,
        6.44000244140625,
        6.4599609375,
        6.47998046875,
        6.5,
        6.51995849609375,
        6.53997802734375,
        6.55999755859375,
        6.58001708984375,
        6.5999755859375,
        6.6199951171875,
        6.6400146484375,
        6.65997314453125,
        6.67999267578125,
        6.70001220703125,
        6.719970703125,
        6.739990234375,
        6.760009765625,
        6.77996826171875,
        6.79998779296875,
        6.82000732421875,
        6.8399658203125,
        6.8599853515625,
        6.8800048828125,
        6.89996337890625,
        6.91998291015625,
        6.94000244140625,
        6.9599609375,
        6.97998046875,
        7.0,
        7.01995849609375,
        7.03997802734375,
        7.05999755859375,
        7.08001708984375,
        7.0999755859375,
        7.1199951171875,
        7.1400146484375,
        7.15997314453125,
        7.17999267578125,
        7.20001220703125,
        7.219970703125,
        7.239990234375,
        7.260009765625,
        7.27996826171875,
        7.29998779296875,
        7.32000732421875,
        7.3399658203125,
        7.3599853515625,
        7.3800048828125,
        7.39996337890625,
        7.41998291015625,
        7.44000244140625,
        7.4599609375,
        7.47998046875,
        7.5,
        7.51995849609375,
        7.53997802734375,
        7.55999755859375,
        7.58001708984375,
        7.5999755859375,
        7.6199951171875,
        7.6400146484375,
        7.65997314453125,
        7.67999267578125,
        7.70001220703125,
        7.719970703125,
        7.739990234375,
        7.760009765625,
        7.77996826171875,
        7.79998779296875,
        7.82000732421875,
        7.8399658203125,
        7.8599853515625,
        7.8800048828125,
        7.89996337890625,
        7.91998291015625,
        7.94000244140625,
        7.9599609375,
        7.97998046875,
        8.0,
        8.01995849609375,
        8.03997802734375,
        8.05999755859375,
        8.08001708984375,
        8.0999755859375,
        8.1199951171875,
        8.1400146484375,
        8.15997314453125,
        8.17999267578125,
        8.20001220703125,
        8.219970703125,
        8.239990234375,
        8.260009765625,
        8.27996826171875,
        8.29998779296875,
        8.32000732421875,
        8.3399658203125,
        8.3599853515625,
        8.3800048828125,
        8.39996337890625,
        8.41998291015625,
        8.44000244140625,
        8.4599609375,
        8.47998046875,
        8.5,
        8.51995849609375,
        8.53997802734375,
        8.55999755859375,
        8.58001708984375,
        8.5999755859375,
        8.6199951171875,
        8.6400146484375,
        8.65997314453125,
        8.67999267578125,
        8.70001220703125,
        8.719970703125,
        8.739990234375,
        8.760009765625,
        8.77996826171875,
        8.79998779296875,
        8.82000732421875,
        8.8399658203125,
        8.8599853515625,
        8.8800048828125,
        8.89996337890625,
        8.91998291015625,
        8.94000244140625,
        8.9599609375,
        8.97998046875,
        9.0,
        9.01995849609375,
        9.03997802734375,
        9.05999755859375,
        9.08001708984375,
        9.0999755859375,
        9.1199951171875,
        9.1400146484375,
        9.15997314453125,
        9.17999267578125,
        9.20001220703125,
        9.219970703125,
        9.239990234375,
        9.260009765625,
        9.27996826171875,
        9.29998779296875,
        9.32000732421875,
        9.3399658203125,
        9.3599853515625,
        9.3800048828125,
        9.39996337890625,
        9.41998291015625,
        9.44000244140625,
        9.4599609375,
        9.47998046875,
        9.5,
        9.51995849609375,
        9.53997802734375,
        9.55999755859375,
        9.58001708984375,
        9.5999755859375,
        9.6199951171875,
        9.6400146484375,
        9.65997314453125,
        9.67999267578125,
        9.70001220703125,
        9.719970703125,
        9.739990234375,
        9.760009765625,
        9.77996826171875,
        9.79998779296875,
        9.82000732421875,
        9.8399658203125,
        9.8599853515625,
        9.8800048828125,
        9.89996337890625,
        9.91998291015625,
        9.94000244140625,
        9.9599609375,
        9.97998046875,
        10.0,
        10.01995849609375,
        10.03997802734375,
        10.05999755859375,
        10.08001708984375,
        10.0999755859375,
        10.1199951171875,
        10.1400146484375,
        10.15997314453125,
        10.17999267578125,
        10.20001220703125,
        10.219970703125,
        10.239990234375,
        10.260009765625,
        10.27996826171875,
        10.29998779296875,
        10.32000732421875,
        10.3399658203125,
        10.3599853515625,
        10.3800048828125,
        10.39996337890625,
        10.41998291015625,
        10.44000244140625,
        10.4599609375,
        10.47998046875,
        10.5,
        10.51995849609375,
        10.53997802734375,
        10.55999755859375,
        10.58001708984375,
        10.5999755859375,
        10.6199951171875,
        10.6400146484375,
        10.65997314453125,
        10.67999267578125,
        10.70001220703125,
        10.719970703125,
        10.739990234375,
        10.760009765625,
        10.77996826171875,
        10.79998779296875,
        10.82000732421875,
        10.8399658203125,
        10.8599853515625,
        10.8800048828125,
        10.89996337890625,
        10.91998291015625,
        10.94000244140625,
        10.9599609375,
        10.97998046875,
        11.0,
        11.01995849609375,
        11.03997802734375,
        11.05999755859375,
        11.08001708984375,
        11.0999755859375,
        11.1199951171875,
        11.1400146484375,
        11.15997314453125,
        11.17999267578125,
        11.20001220703125,
        11.219970703125,
        11.239990234375,
        11.260009765625,
        11.27996826171875,
        11.29998779296875,
        11.32000732421875,
        11.3399658203125,
        11.3599853515625,
        11.3800048828125,
        11.39996337890625,
        11.41998291015625,
        11.44000244140625,
        11.4599609375,
        11.47998046875,
        11.5,
        11.51995849609375,
        11.53997802734375,
        11.55999755859375,
        11.58001708984375,
        11.5999755859375,
        11.6199951171875,
        11.6400146484375,
        11.65997314453125,
        11.67999267578125,
        11.70001220703125,
        11.719970703125,
        11.739990234375,
        11.760009765625,
        11.77996826171875,
        11.79998779296875,
        11.82000732421875,
        11.8399658203125,
        11.8599853515625,
        11.8800048828125,
        11.89996337890625,
        11.91998291015625,
        11.94000244140625,
        11.9599609375,
        11.97998046875,
        12.0,
        12.01995849609375,
        12.03997802734375,
        12.05999755859375,
        12.08001708984375,
        12.0999755859375,
        12.1199951171875,
        12.1400146484375,
        12.15997314453125,
        12.17999267578125,
        12.20001220703125,
        12.219970703125,
        12.239990234375,
        12.260009765625,
        12.27996826171875,
        12.29998779296875,
        12.32000732421875,
        12.3399658203125,
        12.3599853515625,
        12.3800048828125,
        12.39996337890625,
        12.41998291015625,
        12.44000244140625,
        12.4599609375,
        12.47998046875,
        12.5,
        12.51995849609375,
        12.53997802734375,
        12.55999755859375,
        12.58001708984375,
        12.5999755859375,
        12.6199951171875,
        12.6400146484375,
        12.65997314453125,
        12.67999267578125,
        12.70001220703125,
        12.719970703125,
        12.739990234375,
        12.760009765625,
        12.77996826171875,
        12.79998779296875,
        12.82000732421875,
        12.8399658203125,
        12.8599853515625,
        12.8800048828125,
        12.89996337890625,
        12.91998291015625,
        12.94000244140625,
        12.9599609375,
        12.97998046875,
        13.0,
        13.01995849609375,
        13.03997802734375,
        13.05999755859375,
        13.08001708984375,
        13.0999755859375,
        13.1199951171875,
        13.1400146484375,
        13.15997314453125,
        13.17999267578125,
        13.20001220703125,
        13.219970703125,
        13.239990234375,
        13.260009765625,
        13.27996826171875,
        13.29998779296875,
        13.32000732421875,
        13.3399658203125,
        13.3599853515625,
        13.3800048828125,
        13.39996337890625,
        13.41998291015625,
        13.44000244140625,
        13.4599609375,
        13.47998046875,
        13.5,
        13.51995849609375,
        13.53997802734375,
        13.55999755859375,
        13.58001708984375,
        13.5999755859375,
        13.6199951171875,
        13.6400146484375,
        13.65997314453125,
        13.67999267578125,
        13.70001220703125,
        13.719970703125,
        13.739990234375,
        13.760009765625,
        13.77996826171875,
        13.79998779296875,
        13.82000732421875,
        13.8399658203125,
        13.8599853515625,
        13.8800048828125,
        13.89996337890625,
        13.91998291015625,
        13.94000244140625,
        13.9599609375,
        13.97998046875,
        14.0,
        14.01995849609375,
        14.03997802734375,
        14.05999755859375,
        14.08001708984375,
        14.0999755859375,
        14.1199951171875,
        14.1400146484375,
        14.15997314453125,
        14.17999267578125,
        14.20001220703125,
        14.219970703125,
        14.239990234375,
        14.260009765625,
        14.27996826171875,
        14.29998779296875,
        14.32000732421875,
        14.3399658203125,
        14.3599853515625,
        14.3800048828125,
        14.39996337890625,
        14.41998291015625,
        14.44000244140625,
        14.4599609375,
        14.47998046875,
        14.5,
        14.51995849609375,
        14.53997802734375,
        14.55999755859375,
        14.58001708984375,
        14.5999755859375,
        14.6199951171875,
        14.6400146484375,
        14.65997314453125,
        14.67999267578125,
        14.70001220703125,
        14.719970703125,
        14.739990234375,
        14.760009765625,
        14.77996826171875,
        14.79998779296875,
        14.82000732421875,
        14.8399658203125,
        14.8599853515625,
        14.8800048828125,
        14.89996337890625,
        14.91998291015625,
        14.94000244140625,
        14.9599609375,
        14.97998046875,
        15.0,
        15.01995849609375,
        15.03997802734375,
        15.05999755859375,
        15.08001708984375,
        15.0999755859375,
        15.1199951171875,
        15.1400146484375,
        15.15997314453125,
        15.17999267578125,
        15.20001220703125,
        15.219970703125,
        15.239990234375,
        15.260009765625,
        15.27996826171875,
        15.29998779296875,
        15.32000732421875,
        15.3399658203125,
        15.3599853515625,
        15.3800048828125,
        15.39996337890625,
        15.41998291015625,
        15.44000244140625,
        15.4599609375,
        15.47998046875,
        15.5,
        15.51995849609375,
        15.53997802734375,
        15.55999755859375,
        15.58001708984375,
        15.5999755859375,
        15.6199951171875,
        15.6400146484375,
        15.65997314453125,
        15.67999267578125,
        15.70001220703125,
        15.719970703125,
        15.739990234375,
        15.760009765625,
        15.77996826171875,
        15.79998779296875,
        15.82000732421875,
        15.8399658203125,
        15.8599853515625,
        15.8800048828125,
        15.89996337890625,
        15.91998291015625,
        15.94000244140625,
        15.9599609375,
        15.97998046875,
        16.0,
        16.01995849609375,
        16.03997802734375,
        16.05999755859375,
        16.08001708984375,
        16.0999755859375,
        16.1199951171875,
        16.1400146484375,
        16.15997314453125,
        16.17999267578125,
        16.20001220703125,
        16.219970703125,
        16.239990234375,
        16.260009765625,
        16.27996826171875,
        16.29998779296875,
        16.32000732421875,
        16.3399658203125,
        16.3599853515625,
        16.3800048828125,
        16.39996337890625,
        16.41998291015625,
        16.44000244140625,
        16.4599609375,
        16.47998046875,
        16.5,
        16.51995849609375,
        16.53997802734375,
        16.55999755859375,
        16.58001708984375,
        16.5999755859375,
        16.6199951171875,
        16.6400146484375,
        16.65997314453125,
        16.67999267578125,
        16.70001220703125,
        16.719970703125,
        16.739990234375,
        16.760009765625,
        16.77996826171875,
        16.79998779296875,
        16.82000732421875,
        16.8399658203125,
        16.8599853515625,
        16.8800048828125,
        16.89996337890625,
        16.91998291015625,
        16.94000244140625,
        16.9599609375,
        16.97998046875,
        17.0,
        17.01995849609375,
        17.03997802734375,
        17.05999755859375,
        17.08001708984375,
        17.0999755859375,
        17.1199951171875,
        17.1400146484375,
        17.15997314453125,
        17.17999267578125,
        17.20001220703125,
        17.219970703125,
        17.239990234375,
        17.260009765625,
        17.27996826171875,
        17.29998779296875,
        17.32000732421875,
        17.3399658203125,
        17.3599853515625,
        17.3800048828125,
        17.39996337890625,
        17.41998291015625,
        17.44000244140625,
        17.4599609375,
        17.47998046875,
        17.5,
        17.51995849609375,
        17.53997802734375,
        17.55999755859375,
        17.58001708984375,
        17.5999755859375,
        17.6199951171875,
        17.6400146484375,
        17.65997314453125,
        17.67999267578125,
        17.70001220703125,
        17.719970703125,
        17.739990234375,
        17.760009765625,
        17.77996826171875,
        17.79998779296875,
        17.82000732421875,
        17.8399658203125,
        17.8599853515625,
        17.8800048828125,
        17.89996337890625,
        17.91998291015625,
        17.94000244140625,
        17.9599609375,
        17.97998046875,
        18.0,
        18.01995849609375,
        18.03997802734375,
        18.05999755859375,
        18.08001708984375,
        18.0999755859375,
        18.1199951171875,
        18.1400146484375,
        18.15997314453125,
        18.17999267578125,
        18.20001220703125,
        18.219970703125,
        18.239990234375,
        18.260009765625,
        18.27996826171875,
        18.29998779296875,
        18.32000732421875,
        18.3399658203125,
        18.3599853515625,
        18.3800048828125,
        18.39996337890625,
        18.41998291015625,
        18.44000244140625,
        18.4599609375,
        18.47998046875,
        18.5,
        18.51995849609375,
        18.53997802734375,
        18.55999755859375,
        18.58001708984375,
        18.5999755859375,
        18.6199951171875,
        18.6400146484375,
        18.65997314453125,
        18.67999267578125,
        18.70001220703125,
        18.719970703125,
        18.739990234375,
        18.760009765625,
        18.77996826171875,
        18.79998779296875,
        18.82000732421875,
        18.8399658203125,
        18.8599853515625,
        18.8800048828125,
        18.89996337890625,
        18.91998291015625,
        18.94000244140625,
        18.9599609375,
        18.97998046875,
        19.0,
        19.01995849609375,
        19.03997802734375,
        19.05999755859375,
        19.08001708984375,
        19.0999755859375,
        19.1199951171875,
        19.1400146484375,
        19.15997314453125,
        19.17999267578125,
        19.20001220703125,
        19.219970703125,
        19.239990234375,
        19.260009765625,
        19.27996826171875,
        19.29998779296875,
        19.32000732421875,
        19.3399658203125,
        19.3599853515625,
        19.3800048828125,
        19.39996337890625,
        19.41998291015625,
        19.44000244140625,
        19.4599609375,
        19.47998046875,
        19.5,
        19.51995849609375,
        19.53997802734375,
        19.55999755859375,
        19.58001708984375,
        19.5999755859375,
        19.6199951171875,
        19.6400146484375,
        19.65997314453125,
        19.67999267578125,
        19.70001220703125,
        19.719970703125,
        19.739990234375,
        19.760009765625,
        19.77996826171875,
        19.79998779296875,
        19.82000732421875,
        19.8399658203125,
        19.8599853515625,
        19.8800048828125,
        19.89996337890625,
        19.91998291015625,
        19.94000244140625,
        19.9599609375,
        19.97998046875,
        20.0,
        20.01995849609375,
        20.03997802734375,
        20.05999755859375,
        20.08001708984375,
        20.0999755859375,
        20.1199951171875,
        20.1400146484375,
        20.15997314453125,
        20.17999267578125,
        20.20001220703125,
        20.219970703125,
        20.239990234375,
        20.260009765625,
        20.27996826171875,
        20.29998779296875,
        20.32000732421875,
        20.3399658203125,
        20.3599853515625,
        20.3800048828125,
        20.39996337890625,
        20.41998291015625,
        20.44000244140625,
        20.4599609375,
        20.47998046875,
        20.5,
        20.51995849609375,
        20.53997802734375,
        20.55999755859375,
        20.58001708984375,
        20.5999755859375,
        20.6199951171875,
        20.6400146484375,
        20.65997314453125,
        20.67999267578125,
        20.70001220703125,
        20.719970703125,
        20.739990234375,
        20.760009765625,
        20.77996826171875,
        20.79998779296875,
        20.82000732421875,
        20.8399658203125,
        20.8599853515625,
        20.8800048828125,
        20.89996337890625,
        20.91998291015625,
        20.94000244140625,
        20.9599609375,
        20.97998046875,
        21.0,
        21.01995849609375,
        21.03997802734375,
        21.05999755859375,
        21.08001708984375,
        21.0999755859375,
        21.1199951171875,
        21.1400146484375,
        21.15997314453125,
        21.17999267578125,
        21.20001220703125,
        21.219970703125,
        21.239990234375,
        21.260009765625,
        21.27996826171875,
        21.29998779296875,
        21.32000732421875,
        21.3399658203125,
        21.3599853515625,
        21.3800048828125,
        21.39996337890625,
        21.41998291015625,
        21.44000244140625,
        21.4599609375,
        21.47998046875,
        21.5,
        21.51995849609375,
        21.53997802734375,
        21.55999755859375,
        21.58001708984375,
        21.5999755859375,
        21.6199951171875,
        21.6400146484375,
        21.65997314453125,
        21.67999267578125,
        21.70001220703125,
        21.719970703125,
        21.739990234375,
        21.760009765625,
        21.77996826171875,
        21.79998779296875,
        21.82000732421875,
        21.8399658203125,
        21.8599853515625,
        21.8800048828125,
        21.89996337890625,
        21.91998291015625,
        21.94000244140625,
        21.9599609375,
        21.97998046875,
        22.0,
        22.01995849609375,
        22.03997802734375,
        22.05999755859375,
        22.08001708984375,
        22.0999755859375,
        22.1199951171875,
        22.1400146484375,
        22.15997314453125,
        22.17999267578125,
        22.20001220703125,
        22.219970703125,
        22.239990234375,
        22.260009765625,
        22.27996826171875,
        22.29998779296875,
        22.32000732421875,
        22.3399658203125,
        22.3599853515625,
        22.3800048828125,
        22.39996337890625,
        22.41998291015625,
        22.44000244140625,
        22.4599609375,
        22.47998046875,
        22.5,
        22.51995849609375,
        22.53997802734375,
        22.55999755859375,
        22.58001708984375,
        22.5999755859375,
        22.6199951171875,
        22.6400146484375,
        22.65997314453125,
        22.67999267578125,
        22.70001220703125,
        22.719970703125,
        22.739990234375,
        22.760009765625,
        22.77996826171875,
        22.79998779296875,
        22.82000732421875,
        22.8399658203125,
        22.8599853515625,
        22.8800048828125,
        22.89996337890625,
        22.91998291015625,
        22.94000244140625,
        22.9599609375,
        22.97998046875,
        23.0,
        23.01995849609375,
        23.03997802734375,
        23.05999755859375,
        23.08001708984375,
        23.0999755859375,
        23.1199951171875,
        23.1400146484375,
        23.15997314453125,
        23.17999267578125,
        23.20001220703125,
        23.219970703125,
        23.239990234375,
        23.260009765625,
        23.27996826171875,
        23.29998779296875,
        23.32000732421875,
        23.3399658203125,
        23.3599853515625,
        23.3800048828125,
        23.39996337890625,
        23.41998291015625,
        23.44000244140625,
        23.4599609375,
        23.47998046875,
        23.5,
        23.51995849609375,
        23.53997802734375,
        23.55999755859375,
        23.58001708984375,
        23.5999755859375,
        23.6199951171875,
        23.6400146484375,
        23.65997314453125,
        23.67999267578125,
        23.70001220703125,
        23.719970703125,
        23.739990234375,
        23.760009765625,
        23.77996826171875,
        23.79998779296875,
        23.82000732421875,
        23.8399658203125,
        23.8599853515625,
        23.8800048828125,
        23.89996337890625,
        23.91998291015625,
        23.94000244140625,
        23.9599609375,
        23.97998046875,
        24.0,
        24.01995849609375,
        24.03997802734375,
        24.05999755859375,
        24.08001708984375,
        24.0999755859375,
        24.1199951171875,
        24.1400146484375,
        24.15997314453125,
        24.17999267578125,
        24.20001220703125,
        24.219970703125,
        24.239990234375,
        24.260009765625,
        24.27996826171875,
        24.29998779296875,
        24.32000732421875,
        24.3399658203125,
        24.3599853515625,
        24.3800048828125,
        24.39996337890625,
        24.41998291015625,
        24.44000244140625,
        24.4599609375,
        24.47998046875,
        24.5,
        24.51995849609375,
        24.53997802734375,
        24.55999755859375,
        24.58001708984375,
        24.5999755859375,
        24.6199951171875,
        24.6400146484375,
        24.65997314453125,
        24.67999267578125,
        24.70001220703125,
        24.719970703125,
        24.739990234375,
        24.760009765625,
        24.77996826171875,
        24.79998779296875,
        24.82000732421875,
        24.8399658203125,
        24.8599853515625,
        24.8800048828125,
        24.89996337890625,
        24.91998291015625,
        24.94000244140625,
        24.9599609375,
        24.97998046875,
        25.0,
        25.01995849609375,
        25.03997802734375,
        25.05999755859375,
        25.08001708984375,
        25.0999755859375,
        25.1199951171875,
        25.1400146484375,
        25.15997314453125,
        25.17999267578125,
        25.20001220703125,
        25.219970703125,
        25.239990234375,
        25.260009765625,
        25.27996826171875,
        25.29998779296875,
        25.32000732421875,
        25.3399658203125,
        25.3599853515625,
        25.3800048828125,
        25.39996337890625,
        25.41998291015625,
        25.44000244140625,
        25.4599609375,
        25.47998046875,
        25.5,
        25.51995849609375,
        25.53997802734375,
        25.55999755859375,
        25.58001708984375,
        25.5999755859375,
        25.6199951171875,
        25.6400146484375,
        25.65997314453125,
        25.67999267578125,
        25.70001220703125,
        25.719970703125,
        25.739990234375,
        25.760009765625,
        25.77996826171875,
        25.79998779296875,
        25.82000732421875,
        25.8399658203125,
        25.8599853515625,
        25.8800048828125,
        25.89996337890625,
        25.91998291015625,
        25.94000244140625,
        25.9599609375,
        25.97998046875,
        26.0,
        26.01995849609375,
        26.03997802734375,
        26.05999755859375,
        26.08001708984375,
        26.0999755859375,
        26.1199951171875,
        26.1400146484375,
        26.15997314453125,
        26.17999267578125,
        26.20001220703125,
        26.219970703125,
        26.239990234375,
        26.260009765625,
        26.27996826171875,
        26.29998779296875,
        26.32000732421875,
        26.3399658203125,
        26.3599853515625,
        26.3800048828125,
        26.39996337890625,
        26.41998291015625,
        26.44000244140625,
        26.4599609375,
        26.47998046875,
        26.5,
        26.51995849609375,
        26.53997802734375,
        26.55999755859375,
        26.58001708984375,
        26.5999755859375,
        26.6199951171875,
        26.6400146484375,
        26.65997314453125,
        26.67999267578125,
        26.70001220703125,
        26.719970703125,
        26.739990234375,
        26.760009765625,
        26.77996826171875,
        26.79998779296875,
        26.82000732421875,
        26.8399658203125,
        26.8599853515625,
        26.8800048828125,
        26.89996337890625,
        26.91998291015625,
        26.94000244140625,
        26.9599609375,
        26.97998046875,
        27.0,
        27.01995849609375,
        27.03997802734375,
        27.05999755859375,
        27.08001708984375,
        27.0999755859375,
        27.1199951171875,
        27.1400146484375,
        27.15997314453125,
        27.17999267578125,
        27.20001220703125,
        27.219970703125,
        27.239990234375,
        27.260009765625,
        27.27996826171875,
        27.29998779296875,
        27.32000732421875,
        27.3399658203125,
        27.3599853515625,
        27.3800048828125,
        27.39996337890625,
        27.41998291015625,
        27.44000244140625,
        27.4599609375,
        27.47998046875,
        27.5,
        27.51995849609375,
        27.53997802734375,
        27.55999755859375,
        27.58001708984375,
        27.5999755859375,
        27.6199951171875,
        27.6400146484375,
        27.65997314453125,
        27.67999267578125,
        27.70001220703125,
        27.719970703125,
        27.739990234375,
        27.760009765625,
        27.77996826171875,
        27.79998779296875,
        27.82000732421875,
        27.8399658203125,
        27.8599853515625,
        27.8800048828125,
        27.89996337890625,
        27.91998291015625,
        27.94000244140625,
        27.9599609375,
        27.97998046875,
        28.0,
        28.01995849609375,
        28.03997802734375,
        28.05999755859375,
        28.08001708984375,
        28.0999755859375,
        28.1199951171875,
        28.1400146484375,
        28.15997314453125,
        28.17999267578125,
        28.20001220703125,
        28.219970703125,
        28.239990234375,
        28.260009765625,
        28.27996826171875,
        28.29998779296875,
        28.32000732421875,
        28.3399658203125,
        28.3599853515625,
        28.3800048828125,
        28.39996337890625,
        28.41998291015625,
        28.44000244140625,
        28.4599609375,
        28.47998046875,
        28.5,
        28.51995849609375,
        28.53997802734375,
        28.55999755859375,
        28.58001708984375,
        28.5999755859375,
        28.6199951171875,
        28.6400146484375,
        28.65997314453125,
        28.67999267578125,
        28.70001220703125,
        28.719970703125,
        28.739990234375,
        28.760009765625,
        28.77996826171875,
        28.79998779296875,
        28.82000732421875,
        28.8399658203125,
        28.8599853515625,
        28.8800048828125,
        28.89996337890625,
        28.91998291015625,
        28.94000244140625,
        28.9599609375,
        28.97998046875,
        29.0,
        29.01995849609375,
        29.03997802734375,
        29.05999755859375,
        29.08001708984375,
        29.0999755859375,
        29.1199951171875,
        29.1400146484375,
        29.15997314453125,
        29.17999267578125,
        29.20001220703125,
        29.219970703125,
        29.239990234375,
        29.260009765625,
        29.27996826171875,
        29.29998779296875,
        29.32000732421875,
        29.3399658203125,
        29.3599853515625,
        29.3800048828125,
        29.39996337890625,
        29.41998291015625,
        29.44000244140625,
        29.4599609375,
        29.47998046875,
        29.5,
        29.51995849609375,
        29.53997802734375,
        29.55999755859375,
        29.58001708984375,
        29.5999755859375,
        29.6199951171875,
        29.6400146484375,
        29.65997314453125,
        29.67999267578125,
        29.70001220703125,
        29.719970703125,
        29.739990234375,
        29.760009765625,
        29.77996826171875,
        29.79998779296875,
        29.82000732421875,
        29.8399658203125,
        29.8599853515625,
        29.8800048828125,
        29.89996337890625,
        29.91998291015625,
        29.94000244140625,
        29.9599609375,
        29.97998046875,
        30.0,
        30.01995849609375,
        30.03997802734375,
        30.05999755859375,
        30.08001708984375,
        30.0999755859375,
        30.1199951171875,
        30.1400146484375,
        30.15997314453125,
        30.17999267578125,
        30.20001220703125,
        30.219970703125,
        30.239990234375,
        30.260009765625,
        30.27996826171875,
        30.29998779296875,
        30.32000732421875,
        30.3399658203125,
        30.3599853515625,
        30.3800048828125,
        30.39996337890625,
        30.41998291015625,
        30.44000244140625,
        30.4599609375,
        30.47998046875,
        30.5,
        30.51995849609375,
        30.53997802734375,
        30.55999755859375,
        30.58001708984375,
        30.5999755859375,
        30.6199951171875,
        30.6400146484375,
        30.65997314453125,
        30.67999267578125,
        30.70001220703125,
        30.719970703125,
        30.739990234375,
        30.760009765625,
        30.77996826171875,
        30.79998779296875,
        30.82000732421875,
        30.8399658203125,
        30.8599853515625,
        30.8800048828125,
        30.89996337890625,
        30.91998291015625,
        30.94000244140625,
        30.9599609375,
        30.97998046875,
        31.0,
        31.01995849609375,
        31.03997802734375,
        31.05999755859375,
        31.08001708984375,
        31.0999755859375,
        31.1199951171875,
        31.1400146484375,
        31.15997314453125,
        31.17999267578125,
        31.20001220703125,
        31.219970703125,
        31.239990234375,
        31.260009765625,
        31.27996826171875,
        31.29998779296875,
        31.32000732421875,
        31.3399658203125,
        31.3599853515625,
        31.3800048828125,
        31.39996337890625,
        31.41998291015625,
        31.44000244140625,
        31.4599609375,
        31.47998046875,
        31.5,
        31.51995849609375,
        31.53997802734375,
        31.55999755859375,
        31.58001708984375,
        31.5999755859375,
        31.6199951171875,
        31.6400146484375,
        31.65997314453125,
        31.67999267578125,
        31.70001220703125,
        31.719970703125,
        31.739990234375,
        31.760009765625,
        31.77996826171875,
        31.79998779296875,
        31.82000732421875,
        31.8399658203125,
        31.8599853515625,
        31.8800048828125,
        31.89996337890625,
        31.91998291015625,
        31.94000244140625,
        31.9599609375,
        31.97998046875,
        32.0,
        32.01995849609375,
        32.03997802734375,
        32.05999755859375,
        32.08001708984375,
        32.0999755859375,
        32.1199951171875,
        32.1400146484375,
        32.15997314453125,
        32.17999267578125,
        32.20001220703125,
        32.219970703125,
        32.239990234375,
        32.260009765625,
        32.27996826171875,
        32.29998779296875,
        32.32000732421875,
        32.3399658203125,
        32.3599853515625,
        32.3800048828125,
        32.39996337890625,
        32.41998291015625,
        32.44000244140625,
        32.4599609375,
        32.47998046875,
        32.5,
        32.51995849609375,
        32.53997802734375,
        32.55999755859375,
        32.58001708984375,
        32.5999755859375,
        32.6199951171875,
        32.6400146484375,
        32.65997314453125,
        32.67999267578125,
        32.70001220703125,
        32.719970703125,
        32.739990234375,
        32.760009765625,
        32.77996826171875,
        32.79998779296875,
        32.82000732421875,
        32.8399658203125,
        32.8599853515625,
        32.8800048828125,
        32.89996337890625,
        32.91998291015625,
        32.94000244140625,
        32.9599609375,
        32.97998046875,
        33.0,
        33.01995849609375,
        33.03997802734375,
        33.05999755859375,
        33.08001708984375,
        33.0999755859375,
        33.1199951171875,
        33.1400146484375,
        33.15997314453125,
        33.17999267578125,
        33.20001220703125,
        33.219970703125,
        33.239990234375,
        33.260009765625,
        33.27996826171875,
        33.29998779296875,
        33.32000732421875,
        33.3399658203125,
        33.3599853515625,
        33.3800048828125,
        33.39996337890625,
        33.41998291015625,
        33.44000244140625,
        33.4599609375,
        33.47998046875,
        33.5,
        33.51995849609375,
        33.53997802734375,
        33.55999755859375,
        33.58001708984375,
        33.5999755859375,
        33.6199951171875,
        33.6400146484375,
        33.65997314453125,
        33.67999267578125,
        33.70001220703125,
        33.719970703125,
        33.739990234375,
        33.760009765625,
        33.77996826171875,
        33.79998779296875,
        33.82000732421875,
        33.8399658203125,
        33.8599853515625,
        33.8800048828125,
        33.89996337890625,
        33.91998291015625,
        33.94000244140625,
        33.9599609375,
        33.97998046875,
        34.0,
        34.01995849609375,
        34.03997802734375,
        34.05999755859375,
        34.08001708984375,
        34.0999755859375,
        34.1199951171875,
        34.1400146484375,
        34.15997314453125,
        34.17999267578125,
        34.20001220703125,
        34.219970703125,
        34.239990234375,
        34.260009765625,
        34.27996826171875,
        34.29998779296875,
        34.32000732421875,
        34.3399658203125,
        34.3599853515625,
        34.3800048828125,
        34.39996337890625,
        34.41998291015625,
        34.44000244140625,
        34.4599609375,
        34.47998046875,
        34.5,
        34.51995849609375,
        34.53997802734375,
        34.55999755859375,
        34.58001708984375,
        34.5999755859375,
        34.6199951171875,
        34.6400146484375,
        34.65997314453125,
        34.67999267578125,
        34.70001220703125,
        34.719970703125,
        34.739990234375,
        34.760009765625,
        34.77996826171875,
        34.79998779296875,
        34.82000732421875,
        34.8399658203125,
        34.8599853515625,
        34.8800048828125,
        34.89996337890625,
        34.91998291015625,
        34.94000244140625,
        34.9599609375,
        34.97998046875,
        35.0,
        35.01995849609375,
        35.03997802734375,
        35.05999755859375,
        35.08001708984375,
        35.0999755859375,
        35.1199951171875,
        35.1400146484375,
        35.15997314453125,
        35.17999267578125,
        35.20001220703125,
        35.219970703125,
        35.239990234375,
        35.260009765625,
        35.27996826171875,
        35.29998779296875,
        35.32000732421875,
        35.3399658203125,
        35.3599853515625,
        35.3800048828125,
        35.39996337890625,
        35.41998291015625,
        35.44000244140625,
        35.4599609375,
        35.47998046875,
        35.5,
        35.51995849609375,
        35.53997802734375,
        35.55999755859375,
        35.58001708984375,
        35.5999755859375,
        35.6199951171875,
        35.6400146484375,
        35.65997314453125,
        35.67999267578125,
        35.70001220703125,
        35.719970703125,
        35.739990234375,
        35.760009765625,
        35.77996826171875,
        35.79998779296875,
        35.82000732421875,
        35.8399658203125,
        35.8599853515625,
        35.8800048828125,
        35.89996337890625,
        35.91998291015625,
        35.94000244140625,
        35.9599609375,
        35.97998046875,
        36.0,
        36.01995849609375,
        36.03997802734375,
        36.05999755859375,
        36.08001708984375,
        36.0999755859375,
        36.1199951171875,
        36.1400146484375,
        36.15997314453125,
        36.17999267578125,
        36.20001220703125,
        36.219970703125,
        36.239990234375,
        36.260009765625,
        36.27996826171875,
        36.29998779296875,
        36.32000732421875,
        36.3399658203125,
        36.3599853515625,
        36.3800048828125,
        36.39996337890625,
        36.41998291015625,
        36.44000244140625,
        36.4599609375,
        36.47998046875,
        36.5,
        36.51995849609375,
        36.53997802734375,
        36.55999755859375,
        36.58001708984375,
        36.5999755859375,
        36.6199951171875,
        36.6400146484375,
        36.65997314453125,
        36.67999267578125,
        36.70001220703125,
        36.719970703125,
        36.739990234375,
        36.760009765625,
        36.77996826171875,
        36.79998779296875,
        36.82000732421875,
        36.8399658203125,
        36.8599853515625,
        36.8800048828125,
        36.89996337890625,
        36.91998291015625,
        36.94000244140625,
        36.9599609375,
        36.97998046875,
        37.0,
        37.01995849609375,
        37.03997802734375,
        37.05999755859375,
        37.08001708984375,
        37.0999755859375,
        37.1199951171875,
        37.1400146484375,
        37.15997314453125,
        37.17999267578125,
        37.20001220703125,
        37.219970703125,
        37.239990234375,
        37.260009765625,
        37.27996826171875,
        37.29998779296875,
        37.32000732421875,
        37.3399658203125,
        37.3599853515625,
        37.3800048828125,
        37.39996337890625,
        37.41998291015625,
        37.44000244140625,
        37.4599609375,
        37.47998046875,
        37.5,
        37.51995849609375,
        37.53997802734375,
        37.55999755859375,
        37.58001708984375,
        37.5999755859375,
        37.6199951171875,
        37.6400146484375,
        37.65997314453125,
        37.67999267578125,
        37.70001220703125,
        37.719970703125,
        37.739990234375,
        37.760009765625,
        37.77996826171875,
        37.79998779296875,
        37.82000732421875,
        37.8399658203125,
        37.8599853515625,
        37.8800048828125,
        37.89996337890625,
        37.91998291015625,
        37.94000244140625,
        37.9599609375,
        37.97998046875,
        38.0,
        38.01995849609375,
        38.03997802734375,
        38.05999755859375,
        38.08001708984375,
        38.0999755859375,
        38.1199951171875,
        38.1400146484375,
        38.15997314453125,
        38.17999267578125,
        38.20001220703125,
        38.219970703125,
        38.239990234375,
        38.260009765625,
        38.27996826171875,
        38.29998779296875,
        38.32000732421875,
        38.3399658203125,
        38.3599853515625,
        38.3800048828125,
        38.39996337890625,
        38.41998291015625,
        38.44000244140625,
        38.4599609375,
        38.47998046875,
        38.5,
        38.51995849609375,
        38.53997802734375,
        38.55999755859375,
        38.58001708984375,
        38.5999755859375,
        38.6199951171875,
        38.6400146484375,
        38.65997314453125,
        38.67999267578125,
        38.70001220703125,
        38.719970703125,
        38.739990234375,
        38.760009765625,
        38.77996826171875,
        38.79998779296875,
        38.82000732421875,
        38.8399658203125,
        38.8599853515625,
        38.8800048828125,
        38.89996337890625,
        38.91998291015625,
        38.94000244140625,
        38.9599609375,
        38.97998046875,
        39.0,
        39.01995849609375,
        39.03997802734375,
        39.05999755859375,
        39.08001708984375,
        39.0999755859375,
        39.1199951171875,
        39.1400146484375,
        39.15997314453125,
        39.17999267578125,
        39.20001220703125,
        39.219970703125,
        39.239990234375,
        39.260009765625,
        39.27996826171875,
        39.29998779296875,
        39.32000732421875,
        39.3399658203125,
        39.3599853515625,
        39.3800048828125,
        39.39996337890625,
        39.41998291015625,
        39.44000244140625,
        39.4599609375,
        39.47998046875,
        39.5,
        39.51995849609375,
        39.53997802734375,
        39.55999755859375,
        39.58001708984375,
        39.5999755859375,
        39.6199951171875,
        39.6400146484375,
        39.65997314453125,
        39.67999267578125,
        39.70001220703125,
        39.719970703125,
        39.739990234375,
        39.760009765625,
        39.77996826171875,
        39.79998779296875,
        39.82000732421875,
        39.8399658203125,
        39.8599853515625,
        39.8800048828125,
        39.89996337890625,
        39.91998291015625,
        39.94000244140625,
        39.9599609375,
        39.97998046875,
        40.0,
        40.01995849609375,
        40.03997802734375,
        40.05999755859375,
        40.08001708984375,
        40.0999755859375,
        40.1199951171875,
        40.1400146484375,
        40.15997314453125,
        40.17999267578125,
        40.20001220703125,
        40.219970703125,
        40.239990234375,
        40.260009765625,
        40.27996826171875,
        40.29998779296875,
        40.32000732421875,
        40.3399658203125,
        40.3599853515625,
        40.3800048828125,
        40.39996337890625,
        40.41998291015625,
        40.44000244140625,
        40.4599609375,
        40.47998046875,
        40.5,
        40.51995849609375,
        40.53997802734375,
        40.55999755859375,
        40.58001708984375,
        40.5999755859375,
        40.6199951171875,
        40.6400146484375,
        40.65997314453125,
        40.67999267578125,
        40.70001220703125,
        40.719970703125,
        40.739990234375,
        40.760009765625,
        40.77996826171875,
        40.79998779296875,
        40.82000732421875,
        40.8399658203125,
        40.8599853515625,
        40.8800048828125,
        40.89996337890625,
        40.91998291015625,
        40.94000244140625,
        40.9599609375,
        40.97998046875,
        41.0,
        41.01995849609375,
        41.03997802734375,
        41.05999755859375,
        41.08001708984375,
        41.0999755859375,
        41.1199951171875,
        41.1400146484375,
        41.15997314453125,
        41.17999267578125,
        41.20001220703125,
        41.219970703125,
        41.239990234375,
        41.260009765625,
        41.27996826171875,
        41.29998779296875,
        41.32000732421875,
        41.3399658203125,
        41.3599853515625,
        41.3800048828125,
        41.39996337890625,
        41.41998291015625,
        41.44000244140625,
        41.4599609375,
        41.47998046875,
        41.5,
        41.51995849609375,
        41.53997802734375,
        41.55999755859375,
        41.58001708984375,
        41.5999755859375,
        41.6199951171875,
        41.6400146484375,
        41.65997314453125,
        41.67999267578125,
        41.70001220703125,
        41.719970703125,
        41.739990234375,
        41.760009765625,
        41.77996826171875,
        41.79998779296875,
        41.82000732421875,
        41.8399658203125,
        41.8599853515625,
        41.8800048828125,
        41.89996337890625,
        41.91998291015625,
        41.94000244140625,
        41.9599609375,
        41.97998046875,
        42.0,
        42.01995849609375,
        42.03997802734375,
        42.05999755859375,
        42.08001708984375,
        42.0999755859375,
        42.1199951171875,
        42.1400146484375,
        42.15997314453125,
        42.17999267578125,
        42.20001220703125,
        42.219970703125,
        42.239990234375,
        42.260009765625,
        42.27996826171875,
        42.29998779296875,
        42.32000732421875,
        42.3399658203125,
        42.3599853515625,
        42.3800048828125,
        42.39996337890625,
        42.41998291015625,
        42.44000244140625,
        42.4599609375,
        42.47998046875,
        42.5,
        42.51995849609375,
        42.53997802734375,
        42.55999755859375,
        42.58001708984375,
        42.5999755859375,
        42.6199951171875,
        42.6400146484375,
        42.65997314453125,
        42.67999267578125,
        42.70001220703125,
        42.719970703125,
        42.739990234375,
        42.760009765625,
        42.77996826171875,
        42.79998779296875,
        42.82000732421875,
        42.8399658203125,
        42.8599853515625,
        42.8800048828125,
        42.89996337890625,
        42.91998291015625,
        42.94000244140625,
        42.9599609375,
        42.97998046875,
        43.0,
        43.01995849609375,
        43.03997802734375,
        43.05999755859375,
        43.08001708984375,
        43.0999755859375,
        43.1199951171875,
        43.1400146484375,
        43.15997314453125,
        43.17999267578125,
        43.20001220703125,
        43.219970703125,
        43.239990234375,
        43.260009765625,
        43.27996826171875,
        43.29998779296875,
        43.32000732421875,
        43.3399658203125,
        43.3599853515625,
        43.3800048828125,
        43.39996337890625,
        43.41998291015625,
        43.44000244140625,
        43.4599609375,
        43.47998046875,
        43.5,
        43.51995849609375,
        43.53997802734375,
        43.55999755859375,
        43.58001708984375,
        43.5999755859375,
        43.6199951171875,
        43.6400146484375,
        43.65997314453125,
        43.67999267578125,
        43.70001220703125,
        43.719970703125,
        43.739990234375,
        43.760009765625,
        43.77996826171875,
        43.79998779296875,
        43.82000732421875,
        43.8399658203125,
        43.8599853515625,
        43.8800048828125,
        43.89996337890625,
        43.91998291015625,
        43.94000244140625,
        43.9599609375,
        43.97998046875,
        44.0,
        44.01995849609375,
        44.03997802734375,
        44.05999755859375,
        44.08001708984375,
        44.0999755859375,
        44.1199951171875,
        44.1400146484375,
        44.15997314453125,
        44.17999267578125,
        44.20001220703125,
        44.219970703125,
        44.239990234375,
        44.260009765625,
        44.27996826171875,
        44.29998779296875,
        44.32000732421875,
        44.3399658203125,
        44.3599853515625,
        44.3800048828125,
        44.39996337890625,
        44.41998291015625,
        44.44000244140625,
        44.4599609375,
        44.47998046875,
        44.5,
        44.51995849609375,
        44.53997802734375,
        44.55999755859375,
        44.58001708984375,
        44.5999755859375,
        44.6199951171875,
        44.6400146484375,
        44.65997314453125,
        44.67999267578125,
        44.70001220703125,
        44.719970703125,
        44.739990234375,
        44.760009765625,
        44.77996826171875,
        44.79998779296875,
        44.82000732421875,
        44.8399658203125,
        44.8599853515625,
        44.8800048828125,
        44.89996337890625,
        44.91998291015625,
        44.94000244140625,
        44.9599609375,
        44.97998046875,
        45.0,
        45.01995849609375,
        45.03997802734375,
        45.05999755859375,
        45.08001708984375,
        45.0999755859375,
        45.1199951171875,
        45.1400146484375,
        45.15997314453125,
        45.17999267578125,
        45.20001220703125,
        45.219970703125,
        45.239990234375,
        45.260009765625,
        45.27996826171875,
        45.29998779296875,
        45.32000732421875,
        45.3399658203125,
        45.3599853515625,
        45.3800048828125,
        45.39996337890625,
        45.41998291015625,
        45.44000244140625,
        45.4599609375,
        45.47998046875,
        45.5,
        45.51995849609375,
        45.53997802734375,
        45.55999755859375,
        45.58001708984375,
        45.5999755859375,
        45.6199951171875,
        45.6400146484375,
        45.65997314453125,
        45.67999267578125,
        45.70001220703125,
        45.719970703125,
        45.739990234375,
        45.760009765625,
        45.77996826171875,
        45.79998779296875,
        45.82000732421875,
        45.8399658203125,
        45.8599853515625,
        45.8800048828125,
        45.89996337890625,
        45.91998291015625,
        45.94000244140625,
        45.9599609375,
        45.97998046875,
        46.0,
        46.01995849609375,
        46.03997802734375,
        46.05999755859375,
        46.08001708984375,
        46.0999755859375,
        46.1199951171875,
        46.1400146484375,
        46.15997314453125,
        46.17999267578125,
        46.20001220703125,
        46.219970703125,
        46.239990234375,
        46.260009765625,
        46.27996826171875,
        46.29998779296875,
        46.32000732421875,
        46.3399658203125,
        46.3599853515625,
        46.3800048828125,
        46.39996337890625,
        46.41998291015625,
        46.44000244140625,
        46.4599609375,
        46.47998046875,
        46.5,
        46.51995849609375,
        46.53997802734375,
        46.55999755859375,
        46.58001708984375,
        46.5999755859375,
        46.6199951171875,
        46.6400146484375,
        46.65997314453125,
        46.67999267578125,
        46.70001220703125,
        46.719970703125,
        46.739990234375,
        46.760009765625,
        46.77996826171875,
        46.79998779296875,
        46.82000732421875,
        46.8399658203125,
        46.8599853515625,
        46.8800048828125,
        46.89996337890625,
        46.91998291015625,
        46.94000244140625,
        46.9599609375,
        46.97998046875,
        47.0,
        47.01995849609375,
        47.03997802734375,
        47.05999755859375,
        47.08001708984375,
        47.0999755859375,
        47.1199951171875,
        47.1400146484375,
        47.15997314453125,
        47.17999267578125,
        47.20001220703125,
        47.219970703125,
        47.239990234375,
        47.260009765625,
        47.27996826171875,
        47.29998779296875,
        47.32000732421875,
        47.3399658203125,
        47.3599853515625,
        47.3800048828125,
        47.39996337890625,
        47.41998291015625,
        47.44000244140625,
        47.4599609375,
        47.47998046875,
        47.5,
        47.51995849609375,
        47.53997802734375,
        47.55999755859375,
        47.58001708984375,
        47.5999755859375,
        47.6199951171875,
        47.6400146484375,
        47.65997314453125,
        47.67999267578125,
        47.70001220703125,
        47.719970703125,
        47.739990234375,
        47.760009765625,
        47.77996826171875,
        47.79998779296875,
        47.82000732421875,
        47.8399658203125,
        47.8599853515625,
        47.8800048828125,
        47.89996337890625,
        47.91998291015625,
        47.94000244140625,
        47.9599609375,
        47.97998046875,
        48.0,
        48.01995849609375,
        48.03997802734375,
        48.05999755859375,
        48.08001708984375,
        48.0999755859375,
        48.1199951171875,
        48.1400146484375,
        48.15997314453125,
        48.17999267578125,
        48.20001220703125,
        48.219970703125,
        48.239990234375,
        48.260009765625,
        48.27996826171875,
        48.29998779296875,
        48.32000732421875,
        48.3399658203125,
        48.3599853515625,
        48.3800048828125,
        48.39996337890625,
        48.41998291015625,
        48.44000244140625,
        48.4599609375,
        48.47998046875,
        48.5,
        48.51995849609375,
        48.53997802734375,
        48.55999755859375,
        48.58001708984375,
        48.5999755859375,
        48.6199951171875,
        48.6400146484375,
        48.65997314453125,
        48.67999267578125,
        48.70001220703125,
        48.719970703125,
        48.739990234375,
        48.760009765625,
        48.77996826171875,
        48.79998779296875,
        48.82000732421875,
        48.8399658203125,
        48.8599853515625,
        48.8800048828125,
        48.89996337890625,
        48.91998291015625,
        48.94000244140625,
        48.9599609375,
        48.97998046875,
        49.0,
        49.01995849609375,
        49.03997802734375,
        49.05999755859375,
        49.08001708984375,
        49.0999755859375,
        49.1199951171875,
        49.1400146484375,
        49.15997314453125,
        49.17999267578125,
        49.20001220703125,
        49.219970703125,
        49.239990234375,
        49.260009765625,
        49.27996826171875,
        49.29998779296875,
        49.32000732421875,
        49.3399658203125,
        49.3599853515625,
        49.3800048828125,
        49.39996337890625,
        49.41998291015625,
        49.44000244140625,
        49.4599609375,
        49.47998046875,
        49.5,
        49.51995849609375,
        49.53997802734375,
        49.55999755859375,
        49.58001708984375,
        49.5999755859375,
        49.6199951171875,
        49.6400146484375,
        49.65997314453125,
        49.67999267578125,
        49.70001220703125,
        49.719970703125,
        49.739990234375,
        49.760009765625,
        49.77996826171875,
        49.79998779296875,
        49.82000732421875,
        49.8399658203125,
        49.8599853515625,
        49.8800048828125,
        49.89996337890625,
        49.91998291015625,
        49.94000244140625,
        49.9599609375,
        49.97998046875,
        50.0,
        50.01995849609375,
        50.03997802734375,
        50.05999755859375,
        50.08001708984375,
        50.0999755859375,
        50.1199951171875,
        50.1400146484375,
        50.15997314453125,
        50.17999267578125,
        50.20001220703125,
        50.219970703125,
        50.239990234375,
        50.260009765625,
        50.27996826171875,
        50.29998779296875,
        50.32000732421875,
        50.3399658203125,
        50.3599853515625,
        50.3800048828125,
        50.39996337890625,
        50.41998291015625,
        50.44000244140625,
        50.4599609375,
        50.47998046875,
        50.5,
        50.51995849609375,
        50.53997802734375,
        50.55999755859375,
        50.58001708984375,
        50.5999755859375,
        50.6199951171875,
        50.6400146484375,
        50.65997314453125,
        50.67999267578125,
        50.70001220703125,
        50.719970703125,
        50.739990234375,
        50.760009765625,
        50.77996826171875,
        50.79998779296875,
        50.82000732421875,
        50.8399658203125,
        50.8599853515625,
        50.8800048828125,
        50.89996337890625,
        50.91998291015625,
        50.94000244140625,
        50.9599609375,
        50.97998046875,
        51.0,
        51.01995849609375,
        51.03997802734375,
        51.05999755859375,
        51.08001708984375,
        51.0999755859375,
        51.1199951171875,
        51.1400146484375,
        51.15997314453125,
        51.17999267578125,
        51.20001220703125,
        51.219970703125,
        51.239990234375,
        51.260009765625,
        51.27996826171875,
        51.29998779296875,
        51.32000732421875,
        51.3399658203125,
        51.3599853515625,
        51.3800048828125,
        51.39996337890625,
        51.41998291015625,
        51.44000244140625,
        51.4599609375,
        51.47998046875,
        51.5,
        51.51995849609375,
        51.53997802734375,
        51.55999755859375,
        51.58001708984375,
        51.5999755859375,
        51.6199951171875,
        51.6400146484375,
        51.65997314453125,
        51.67999267578125,
        51.70001220703125,
        51.719970703125,
        51.739990234375,
        51.760009765625,
        51.77996826171875,
        51.79998779296875,
        51.82000732421875,
        51.8399658203125,
        51.8599853515625,
        51.8800048828125,
        51.89996337890625,
        51.91998291015625,
        51.94000244140625,
        51.9599609375,
        51.97998046875,
        52.0,
        52.01995849609375,
        52.03997802734375,
        52.05999755859375,
        52.08001708984375,
        52.0999755859375,
        52.1199951171875,
        52.1400146484375,
        52.15997314453125,
        52.17999267578125,
        52.20001220703125,
        52.219970703125,
        52.239990234375,
        52.260009765625,
        52.27996826171875,
        52.29998779296875,
        52.32000732421875,
        52.3399658203125,
        52.3599853515625,
        52.3800048828125,
        52.39996337890625,
        52.41998291015625,
        52.44000244140625,
        52.4599609375,
        52.47998046875,
        52.5,
        52.51995849609375,
        52.53997802734375,
        52.55999755859375,
        52.58001708984375,
        52.5999755859375,
        52.6199951171875,
        52.6400146484375,
        52.65997314453125,
        52.67999267578125,
        52.70001220703125,
        52.719970703125,
        52.739990234375,
        52.760009765625,
        52.77996826171875,
        52.79998779296875,
        52.82000732421875,
        52.8399658203125,
        52.8599853515625,
        52.8800048828125,
        52.89996337890625,
        52.91998291015625,
        52.94000244140625,
        52.9599609375,
        52.97998046875,
        53.0,
        53.01995849609375,
        53.03997802734375,
        53.05999755859375,
        53.08001708984375,
        53.0999755859375,
        53.1199951171875,
        53.1400146484375,
        53.15997314453125,
        53.17999267578125,
        53.20001220703125,
        53.219970703125,
        53.239990234375,
        53.260009765625,
        53.27996826171875,
        53.29998779296875,
        53.32000732421875,
        53.3399658203125,
        53.3599853515625,
        53.3800048828125,
        53.39996337890625,
        53.41998291015625,
        53.44000244140625,
        53.4599609375,
        53.47998046875,
        53.5,
        53.51995849609375,
        53.53997802734375,
        53.55999755859375,
        53.58001708984375,
        53.5999755859375,
        53.6199951171875,
        53.6400146484375,
        53.65997314453125,
        53.67999267578125,
        53.70001220703125,
        53.719970703125,
        53.739990234375,
        53.760009765625,
        53.77996826171875,
        53.79998779296875,
        53.82000732421875,
        53.8399658203125,
        53.8599853515625,
        53.8800048828125,
        53.89996337890625,
        53.91998291015625,
        53.94000244140625,
        53.9599609375,
        53.97998046875,
        54.0,
        54.01995849609375,
        54.03997802734375,
        54.05999755859375,
        54.08001708984375,
        54.0999755859375,
        54.1199951171875,
        54.1400146484375,
        54.15997314453125,
        54.17999267578125,
        54.20001220703125,
        54.219970703125,
        54.239990234375,
        54.260009765625,
        54.27996826171875,
        54.29998779296875,
        54.32000732421875,
        54.3399658203125,
        54.3599853515625,
        54.3800048828125,
        54.39996337890625,
        54.41998291015625,
        54.44000244140625,
        54.4599609375,
        54.47998046875,
        54.5,
        54.51995849609375,
        54.53997802734375,
        54.55999755859375,
        54.58001708984375,
        54.5999755859375,
        54.6199951171875,
        54.6400146484375,
        54.65997314453125,
        54.67999267578125,
        54.70001220703125,
        54.719970703125,
        54.739990234375,
        54.760009765625,
        54.77996826171875,
        54.79998779296875,
        54.82000732421875,
        54.8399658203125,
        54.8599853515625,
        54.8800048828125,
        54.89996337890625,
        54.91998291015625,
        54.94000244140625,
        54.9599609375,
        54.97998046875,
        55.0,
        55.01995849609375,
        55.03997802734375,
        55.05999755859375,
        55.08001708984375,
        55.0999755859375,
        55.1199951171875,
        55.1400146484375,
        55.15997314453125,
        55.17999267578125,
        55.20001220703125,
        55.219970703125,
        55.239990234375,
        55.260009765625,
        55.27996826171875,
        55.29998779296875,
        55.32000732421875,
        55.3399658203125,
        55.3599853515625,
        55.3800048828125,
        55.39996337890625,
        55.41998291015625,
        55.44000244140625,
        55.4599609375,
        55.47998046875,
        55.5,
        55.51995849609375,
        55.53997802734375,
        55.55999755859375,
        55.58001708984375,
        55.5999755859375,
        55.6199951171875,
        55.6400146484375,
        55.65997314453125,
        55.67999267578125,
        55.70001220703125,
        55.719970703125,
        55.739990234375,
        55.760009765625,
        55.77996826171875,
        55.79998779296875,
        55.82000732421875,
        55.8399658203125,
        55.8599853515625,
        55.8800048828125,
        55.89996337890625,
        55.91998291015625,
        55.94000244140625,
        55.9599609375,
        55.97998046875,
        56.0,
        56.01995849609375,
        56.03997802734375,
        56.05999755859375,
        56.08001708984375,
        56.0999755859375,
        56.1199951171875,
        56.1400146484375,
        56.15997314453125,
        56.17999267578125,
        56.20001220703125,
        56.219970703125,
        56.239990234375,
        56.260009765625,
        56.27996826171875,
        56.29998779296875,
        56.32000732421875,
        56.3399658203125,
        56.3599853515625,
        56.3800048828125,
        56.39996337890625,
        56.41998291015625,
        56.44000244140625,
        56.4599609375,
        56.47998046875,
        56.5,
        56.51995849609375,
        56.53997802734375,
        56.55999755859375,
        56.58001708984375,
        56.5999755859375,
        56.6199951171875,
        56.6400146484375,
        56.65997314453125,
        56.67999267578125,
        56.70001220703125,
        56.719970703125,
        56.739990234375,
        56.760009765625,
        56.77996826171875,
        56.79998779296875,
        56.82000732421875,
        56.8399658203125,
        56.8599853515625,
        56.8800048828125,
        56.89996337890625,
        56.91998291015625,
        56.94000244140625,
        56.9599609375,
        56.97998046875,
        57.0,
        57.01995849609375,
        57.03997802734375,
        57.05999755859375,
        57.08001708984375,
        57.0999755859375,
        57.1199951171875,
        57.1400146484375,
        57.15997314453125,
        57.17999267578125,
        57.20001220703125,
        57.219970703125,
        57.239990234375,
        57.260009765625,
        57.27996826171875,
        57.29998779296875,
        57.32000732421875,
        57.3399658203125,
        57.3599853515625,
        57.3800048828125,
        57.39996337890625,
        57.41998291015625,
        57.44000244140625,
        57.4599609375,
        57.47998046875,
        57.5,
        57.51995849609375,
        57.53997802734375,
        57.55999755859375,
        57.58001708984375,
        57.5999755859375,
        57.6199951171875,
        57.6400146484375,
        57.65997314453125,
        57.67999267578125,
        57.70001220703125,
        57.719970703125,
        57.739990234375,
        57.760009765625,
        57.77996826171875,
        57.79998779296875,
        57.82000732421875,
        57.8399658203125,
        57.8599853515625,
        57.8800048828125,
        57.89996337890625,
        57.91998291015625,
        57.94000244140625,
        57.9599609375,
        57.97998046875,
        58.0,
        58.01995849609375,
        58.03997802734375,
        58.05999755859375,
        58.08001708984375,
        58.0999755859375,
        58.1199951171875,
        58.1400146484375,
        58.15997314453125,
        58.17999267578125,
        58.20001220703125,
        58.219970703125,
        58.239990234375,
        58.260009765625,
        58.27996826171875,
        58.29998779296875,
        58.32000732421875,
        58.3399658203125,
        58.3599853515625,
        58.3800048828125,
        58.39996337890625,
        58.41998291015625,
        58.44000244140625,
        58.4599609375,
        58.47998046875,
        58.5,
        58.51995849609375,
        58.53997802734375,
        58.55999755859375,
        58.58001708984375,
        58.5999755859375,
        58.6199951171875,
        58.6400146484375,
        58.65997314453125,
        58.67999267578125,
        58.70001220703125,
        58.719970703125,
        58.739990234375,
        58.760009765625,
        58.77996826171875,
        58.79998779296875,
        58.82000732421875,
        58.8399658203125,
        58.8599853515625,
        58.8800048828125,
        58.89996337890625,
        58.91998291015625,
        58.94000244140625,
        58.9599609375,
        58.97998046875,
        59.0,
        59.01995849609375,
        59.03997802734375,
        59.05999755859375,
        59.08001708984375,
        59.0999755859375,
        59.1199951171875,
        59.1400146484375,
        59.15997314453125,
        59.17999267578125,
        59.20001220703125,
        59.219970703125,
        59.239990234375,
        59.260009765625,
        59.27996826171875,
        59.29998779296875,
        59.32000732421875,
        59.3399658203125,
        59.3599853515625,
        59.3800048828125,
        59.39996337890625,
        59.41998291015625,
        59.44000244140625,
        59.4599609375,
        59.47998046875,
        59.5,
        59.51995849609375,
        59.53997802734375,
        59.55999755859375,
        59.58001708984375,
        59.5999755859375,
        59.6199951171875,
        59.6400146484375,
        59.65997314453125,
        59.67999267578125,
        59.70001220703125,
        59.719970703125,
        59.739990234375,
        59.760009765625,
        59.77996826171875,
        59.79998779296875,
        59.82000732421875,
        59.8399658203125,
        59.8599853515625,
        59.8800048828125,
        59.89996337890625,
        59.91998291015625,
        59.94000244140625,
        59.9599609375,
        59.97998046875
    ],
    "rightHandPositions": [
        "(-0.108212, 1.206645, -0.164217)",
        "(-0.280000, 1.398289, -0.100946)",
        "(-0.280000, 1.395946, -0.099532)",
        "(-0.280000, 1.393649, -0.098061)",
        "(-0.280000, 1.391399, -0.096552)",
        "(-0.280000, 1.389184, -0.095026)",
        "(-0.280000, 1.386994, -0.093509)",
        "(-0.280000, 1.384869, -0.092005)",
        "(-0.280000, 1.382801, -0.090541)",
        "(-0.280000, 1.380768, -0.089147)",
        "(-0.280000, 1.378830, -0.087822)",
        "(-0.280000, 1.376965, -0.086593)",
        "(-0.280000, 1.375170, -0.085484)",
        "(-0.280000, 1.373488, -0.084493)",
        "(-0.280000, 1.371898, -0.083640)",
        "(-0.280000, 1.370408, -0.082939)",
        "(-0.280000, 1.369029, -0.082384)",
        "(-0.280000, 1.367767, -0.081980)",
        "(-0.280000, 1.366591, -0.081734)",
        "(-0.280000, 1.365540, -0.081620)",
        "(-0.280000, 1.364612, -0.081624)",
        "(-0.280000, 1.363786, -0.081727)",
        "(-0.280000, 1.363126, -0.081876)",
        "(-0.280000, 1.362567, -0.082047)",
        "(-0.280000, 1.362131, -0.082190)",
        "(-0.280000, 1.361869, -0.082277)",
        "(-0.280000, 1.361761, -0.082313)",
        "(-0.280000, 1.361789, -0.082303)",
        "(-0.280000, 1.361904, -0.082265)",
        "(-0.280000, 1.362157, -0.082181)",
        "(-0.280000, 1.362548, -0.082053)",
        "(-0.280000, 1.363024, -0.081900)",
        "(-0.280000, 1.363605, -0.081714)",
        "(-0.280000, 1.364205, -0.081527)",
        "(-0.280000, 1.364890, -0.081317)",
        "(-0.280000, 1.365717, -0.081069)",
        "(-0.280000, 1.366650, -0.080797)",
        "(-0.280000, 1.367670, -0.080508)",
        "(-0.280000, 1.368730, -0.080218)",
        "(-0.280000, 1.369897, -0.079910)",
        "(-0.280000, 1.371170, -0.079588)",
        "(-0.280000, 1.372590, -0.079246)",
        "(-0.280000, 1.374120, -0.078897)",
        "(-0.280000, 1.375634, -0.078572)",
        "(-0.280000, 1.377278, -0.078241)",
        "(-0.280000, 1.379016, -0.077916)",
        "(-0.280000, 1.380828, -0.077605)",
        "(-0.280000, 1.382736, -0.077307)",
        "(-0.280000, 1.384611, -0.077043)",
        "(-0.280000, 1.386525, -0.076805)",
        "(-0.280000, 1.388498, -0.076590)",
        "(-0.280000, 1.390491, -0.076406)",
        "(-0.280000, 1.392486, -0.076253)",
        "(-0.280000, 1.394430, -0.076136)",
        "(-0.280000, 1.396411, -0.076048)",
        "(-0.280000, 1.398447, -0.075991)",
        "(-0.280000, 1.400519, -0.075967)",
        "(-0.280000, 1.402665, -0.075979)",
        "(-0.280000, 1.404755, -0.076026)",
        "(-0.280000, 1.406879, -0.076110)",
        "(-0.280000, 1.409093, -0.076236)",
        "(-0.280000, 1.411395, -0.076410)",
        "(-0.280000, 1.413745, -0.076631)",
        "(-0.280000, 1.416038, -0.076891)",
        "(-0.280000, 1.418415, -0.077207)",
        "(-0.280000, 1.420874, -0.077583)",
        "(-0.280000, 1.423451, -0.078031)",
        "(-0.280000, 1.426125, -0.078555)",
        "(-0.280000, 1.428696, -0.079118)",
        "(-0.280000, 1.431379, -0.079766)",
        "(-0.280000, 1.434135, -0.080498)",
        "(-0.280000, 1.436941, -0.081314)",
        "(-0.280000, 1.439797, -0.082219)",
        "(-0.280000, 1.442527, -0.083156)",
        "(-0.280000, 1.445250, -0.084162)",
        "(-0.280000, 1.448018, -0.085260)",
        "(-0.280000, 1.450774, -0.086431)",
        "(-0.280000, 1.453500, -0.087668)",
        "(-0.280000, 1.456099, -0.088922)",
        "(-0.280000, 1.458684, -0.090245)",
        "(-0.280000, 1.461237, -0.091627)",
        "(-0.280000, 1.463724, -0.093050)",
        "(-0.280000, 1.466163, -0.094521)",
        "(-0.280000, 1.468461, -0.095978)",
        "(-0.280000, 1.470665, -0.097443)",
        "(-0.280000, 1.472808, -0.098935)",
        "(-0.280000, 1.474963, -0.100503)",
        "(-0.280000, 1.477111, -0.102139)",
        "(-0.280000, 1.479181, -0.103788)",
        "(-0.280000, 1.481313, -0.105563)",
        "(-0.280000, 1.483485, -0.107457)",
        "(-0.280000, 1.485719, -0.109500)",
        "(-0.280000, 1.487993, -0.111688)",
        "(-0.280000, 1.490146, -0.113865)",
        "(-0.280000, 1.492357, -0.116217)",
        "(-0.280000, 1.494612, -0.118749)",
        "(-0.280000, 1.496889, -0.121452)",
        "(-0.280000, 1.499200, -0.124365)",
        "(-0.280000, 1.501379, -0.127287)",
        "(-0.280000, 1.503573, -0.130421)",
        "(-0.280000, 1.505787, -0.133806)",
        "(-0.280000, 1.507989, -0.137435)",
        "(-0.280000, 1.510135, -0.141264)",
        "(-0.280000, 1.512096, -0.145069)",
        "(-0.280000, 1.513991, -0.149089)",
        "(-0.280000, 1.515797, -0.153309)",
        "(-0.280000, 1.517475, -0.157677)",
        "(-0.280000, 1.519026, -0.162228)",
        "(-0.280000, 1.520356, -0.166678)",
        "(-0.280000, 1.521544, -0.171279)",
        "(-0.280000, 1.522582, -0.176067)",
        "(-0.280000, 1.523450, -0.181018)",
        "(-0.280000, 1.524137, -0.186179)",
        "(-0.280000, 1.524602, -0.191293)",
        "(-0.280000, 1.524864, -0.196804)",
        "(-0.280000, 1.524872, -0.202792)",
        "(-0.280000, 1.524544, -0.209393)",
        "(-0.280000, 1.523764, -0.216726)",
        "(-0.280000, 1.522536, -0.224068)",
        "(-0.280000, 1.520607, -0.232311)",
        "(-0.280000, 1.517753, -0.241451)",
        "(-0.280000, 1.513754, -0.251339)",
        "(-0.280000, 1.508423, -0.261718)",
        "(-0.280000, 1.502204, -0.271461)",
        "(-0.280000, 1.494647, -0.281101)",
        "(-0.280000, 1.485823, -0.290213)",
        "(-0.280000, 1.475964, -0.298378)",
        "(-0.280000, 1.465375, -0.305307)",
        "(-0.280000, 1.454534, -0.310765)",
        "(-0.280000, 1.443563, -0.314832)",
        "(-0.280000, 1.432609, -0.317572)",
        "(-0.280000, 1.421891, -0.319046)",
        "(-0.280000, 1.411761, -0.319336)",
        "(-0.280000, 1.402043, -0.318618)",
        "(-0.280000, 1.392833, -0.317003)",
        "(-0.280000, 1.384119, -0.314588)",
        "(-0.280000, 1.375961, -0.311477)",
        "(-0.280000, 1.368372, -0.307772)",
        "(-0.280000, 1.361621, -0.303654)",
        "(-0.280000, 1.355400, -0.299137)",
        "(-0.280000, 1.349724, -0.294312)",
        "(-0.280000, 1.344536, -0.289214)",
        "(-0.280000, 1.339812, -0.283902)",
        "(-0.280000, 1.335765, -0.278630)",
        "(-0.280000, 1.332061, -0.273219)",
        "(-0.280000, 1.328691, -0.267715)",
        "(-0.280000, 1.325649, -0.262174)",
        "(-0.280000, 1.322903, -0.256600)",
        "(-0.280000, 1.320566, -0.251239)",
        "(-0.280000, 1.318435, -0.245889)",
        "(-0.280000, 1.316478, -0.240522)",
        "(-0.280000, 1.314680, -0.235148)",
        "(-0.280000, 1.313037, -0.229799)",
        "(-0.280000, 1.311585, -0.224656)",
        "(-0.280000, 1.310219, -0.219450)",
        "(-0.280000, 1.308946, -0.214201)",
        "(-0.280000, 1.307773, -0.208918)",
        "(-0.280000, 1.306699, -0.203595)",
        "(-0.280000, 1.305727, -0.198455)",
        "(-0.280000, 1.304847, -0.193279)",
        "(-0.280000, 1.304064, -0.188023)",
        "(-0.280000, 1.303393, -0.182708)",
        "(-0.280000, 1.302855, -0.177330)",
        "(-0.280000, 1.302408, -0.172057)",
        "(-0.280000, 1.302119, -0.166676)",
        "(-0.280000, 1.302009, -0.161223)",
        "(-0.280000, 1.302098, -0.155673)",
        "(-0.280000, 1.302395, -0.150083)",
        "(-0.280000, 1.302812, -0.144660)",
        "(-0.280000, 1.303462, -0.139179)",
        "(-0.280000, 1.304355, -0.133675)",
        "(-0.280000, 1.305486, -0.128200)",
        "(-0.280000, 1.306868, -0.122732)",
        "(-0.280000, 1.308374, -0.117443)",
        "(-0.280000, 1.310110, -0.112211)",
        "(-0.280000, 1.312090, -0.107009)",
        "(-0.280000, 1.314319, -0.101861)",
        "(-0.280000, 1.316786, -0.096803)",
        "(-0.280000, 1.319343, -0.091951)",
        "(-0.280000, 1.322153, -0.087195)",
        "(-0.280000, 1.325237, -0.082549)",
        "(-0.280000, 1.328598, -0.078049)",
        "(-0.280000, 1.332287, -0.073682)",
        "(-0.280000, 1.336059, -0.069613)",
        "(-0.280000, 1.340148, -0.065745)",
        "(-0.280000, 1.344607, -0.062077)",
        "(-0.280000, 1.349434, -0.058657)",
        "(-0.280000, 1.354640, -0.055523)",
        "(-0.280000, 1.359890, -0.052798)",
        "(-0.280000, 1.365567, -0.050394)",
        "(-0.280000, 1.371652, -0.048360)",
        "(-0.280000, 1.378170, -0.046732)",
        "(-0.280000, 1.385069, -0.045566)",
        "(-0.280000, 1.391786, -0.044938)",
        "(-0.280000, 1.398853, -0.044807)",
        "(-0.280000, 1.406179, -0.045216)",
        "(-0.280000, 1.413670, -0.046189)",
        "(-0.280000, 1.421301, -0.047751)",
        "(-0.280000, 1.428465, -0.049814)",
        "(-0.280000, 1.435632, -0.052421)",
        "(-0.280000, 1.442801, -0.055589)",
        "(-0.280000, 1.449856, -0.059291)",
        "(-0.280000, 1.456735, -0.063498)",
        "(-0.280000, 1.463009, -0.068010)",
        "(-0.280000, 1.469137, -0.072983)",
        "(-0.280000, 1.475046, -0.078377)",
        "(-0.280000, 1.480676, -0.084136)",
        "(-0.280000, 1.486052, -0.090278)",
        "(-0.280000, 1.490758, -0.096427)",
        "(-0.280000, 1.495209, -0.102850)",
        "(-0.280000, 1.499405, -0.109550)",
        "(-0.280000, 1.503323, -0.116488)",
        "(-0.280000, 1.506668, -0.123240)",
        "(-0.280000, 1.509797, -0.130213)",
        "(-0.280000, 1.512684, -0.137369)",
        "(-0.280000, 1.515313, -0.144685)",
        "(-0.280000, 1.517688, -0.152201)",
        "(-0.280000, 1.519629, -0.159449)",
        "(-0.280000, 1.521346, -0.166943)",
        "(-0.280000, 1.522800, -0.174733)",
        "(-0.280000, 1.523928, -0.182810)",
        "(-0.280000, 1.524657, -0.191134)",
        "(-0.280000, 1.524913, -0.199735)",
        "(-0.280000, 1.524645, -0.207968)",
        "(-0.280000, 1.523811, -0.216382)",
        "(-0.280000, 1.522361, -0.224936)",
        "(-0.280000, 1.520282, -0.233491)",
        "(-0.280000, 1.517589, -0.241910)",
        "(-0.280000, 1.514464, -0.249749)",
        "(-0.280000, 1.510788, -0.257406)",
        "(-0.280000, 1.506587, -0.264809)",
        "(-0.280000, 1.501889, -0.271905)",
        "(-0.280000, 1.496679, -0.278706)",
        "(-0.280000, 1.491199, -0.284932)",
        "(-0.280000, 1.485196, -0.290888)",
        "(-0.280000, 1.478501, -0.296663)",
        "(-0.280000, 1.470990, -0.302236)",
        "(-0.280000, 1.462669, -0.307464)",
        "(-0.280000, 1.453860, -0.312065)",
        "(-0.280000, 1.444471, -0.316035)",
        "(-0.280000, 1.434561, -0.319284)",
        "(-0.280000, 1.424320, -0.321707)",
        "(-0.280000, 1.413911, -0.323253)",
        "(-0.280000, 1.403775, -0.323903)",
        "(-0.280000, 1.393709, -0.323726)",
        "(-0.280000, 1.383854, -0.322756)",
        "(-0.280000, 1.374323, -0.321049)",
        "(-0.280000, 1.365145, -0.318662)",
        "(-0.280000, 1.356637, -0.315758)",
        "(-0.280000, 1.348528, -0.312323)",
        "(-0.280000, 1.340795, -0.308382)",
        "(-0.280000, 1.333448, -0.303969)",
        "(-0.280000, 1.326512, -0.299126)",
        "(-0.280000, 1.320240, -0.294094)",
        "(-0.280000, 1.314333, -0.288692)",
        "(-0.280000, 1.308800, -0.282934)",
        "(-0.280000, 1.303627, -0.276804)",
        "(-0.280000, 1.298829, -0.270305)",
        "(-0.280000, 1.294653, -0.263822)",
        "(-0.280000, 1.290854, -0.257028)",
        "(-0.280000, 1.287459, -0.249941)",
        "(-0.280000, 1.284501, -0.242601)",
        "(-0.280000, 1.281997, -0.235018)",
        "(-0.280000, 1.280064, -0.227628)",
        "(-0.280000, 1.278579, -0.220078)",
        "(-0.280000, 1.277569, -0.212470)",
        "(-0.280000, 1.277030, -0.204795)",
        "(-0.280000, 1.276967, -0.197137)",
        "(-0.280000, 1.277341, -0.189929)",
        "(-0.280000, 1.278131, -0.182771)",
        "(-0.280000, 1.279317, -0.175761)",
        "(-0.280000, 1.280872, -0.168957)",
        "(-0.280000, 1.282768, -0.162370)",
        "(-0.280000, 1.284876, -0.156293)",
        "(-0.280000, 1.287229, -0.150465)",
        "(-0.280000, 1.289775, -0.144855)",
        "(-0.280000, 1.292440, -0.139477)",
        "(-0.280000, 1.295158, -0.134338)",
        "(-0.280000, 1.297795, -0.129544)",
        "(-0.280000, 1.300425, -0.124896)",
        "(-0.280000, 1.303033, -0.120371)",
        "(-0.280000, 1.305596, -0.115969)",
        "(-0.280000, 1.308147, -0.111628)",
        "(-0.280000, 1.310566, -0.107463)",
        "(-0.280000, 1.312974, -0.103350)",
        "(-0.280000, 1.315433, -0.099231)",
        "(-0.280000, 1.317945, -0.095133)",
        "(-0.280000, 1.320540, -0.091062)",
        "(-0.280000, 1.323113, -0.087105)",
        "(-0.280000, 1.325836, -0.083169)",
        "(-0.280000, 1.328743, -0.079273)",
        "(-0.280000, 1.331883, -0.075416)",
        "(-0.280000, 1.335271, -0.071636)",
        "(-0.280000, 1.338683, -0.068085)",
        "(-0.280000, 1.342427, -0.064629)",
        "(-0.280000, 1.346492, -0.061324)",
        "(-0.280000, 1.350900, -0.058208)",
        "(-0.280000, 1.355673, -0.055308)",
        "(-0.280000, 1.360480, -0.052762)",
        "(-0.280000, 1.365626, -0.050506)",
        "(-0.280000, 1.371119, -0.048569)",
        "(-0.280000, 1.376943, -0.046995)",
        "(-0.280000, 1.383002, -0.045832)",
        "(-0.280000, 1.388950, -0.045131)",
        "(-0.280000, 1.395095, -0.044864)",
        "(-0.280000, 1.401378, -0.045053)",
        "(-0.280000, 1.407693, -0.045708)",
        "(-0.280000, 1.414054, -0.046835)",
        "(-0.280000, 1.420060, -0.048389)",
        "(-0.280000, 1.425975, -0.050369)",
        "(-0.280000, 1.431812, -0.052776)",
        "(-0.280000, 1.437496, -0.055582)",
        "(-0.280000, 1.442958, -0.058746)",
        "(-0.280000, 1.447912, -0.062159)",
        "(-0.280000, 1.452658, -0.065871)",
        "(-0.280000, 1.457183, -0.069849)",
        "(-0.280000, 1.461526, -0.074102)",
        "(-0.280000, 1.465691, -0.078614)",
        "(-0.280000, 1.469354, -0.083171)",
        "(-0.280000, 1.472915, -0.087985)",
        "(-0.280000, 1.476387, -0.093058)",
        "(-0.280000, 1.479759, -0.098388)",
        "(-0.280000, 1.482996, -0.103983)",
        "(-0.280000, 1.485735, -0.109516)",
        "(-0.280000, 1.488347, -0.115295)",
        "(-0.280000, 1.490810, -0.121356)",
        "(-0.280000, 1.493043, -0.127629)",
        "(-0.280000, 1.495035, -0.134109)",
        "(-0.280000, 1.496504, -0.140390)",
        "(-0.280000, 1.497770, -0.146904)",
        "(-0.280000, 1.498795, -0.153619)",
        "(-0.280000, 1.499562, -0.160528)",
        "(-0.280000, 1.499874, -0.167135)",
        "(-0.280000, 1.499951, -0.173960)",
        "(-0.280000, 1.499750, -0.180927)",
        "(-0.280000, 1.499240, -0.188041)",
        "(-0.280000, 1.498394, -0.195257)",
        "(-0.280000, 1.497193, -0.202518)",
        "(-0.280000, 1.495661, -0.209327)",
        "(-0.280000, 1.493803, -0.216182)",
        "(-0.280000, 1.491617, -0.222996)",
        "(-0.280000, 1.489085, -0.229770)",
        "(-0.280000, 1.486190, -0.236499)",
        "(-0.280000, 1.483043, -0.242924)",
        "(-0.280000, 1.479460, -0.249403)",
        "(-0.280000, 1.475335, -0.255973)",
        "(-0.280000, 1.470579, -0.262589)",
        "(-0.280000, 1.465130, -0.269164)",
        "(-0.280000, 1.459206, -0.275382)",
        "(-0.280000, 1.452614, -0.281331)",
        "(-0.280000, 1.445360, -0.286908)",
        "(-0.280000, 1.437482, -0.291995)",
        "(-0.280000, 1.429040, -0.296480)",
        "(-0.280000, 1.420346, -0.300236)",
        "(-0.280000, 1.411204, -0.303276)",
        "(-0.280000, 1.401681, -0.305527)",
        "(-0.280000, 1.391863, -0.306917)",
        "(-0.280000, 1.381841, -0.307403)",
        "(-0.280000, 1.372057, -0.307029)",
        "(-0.280000, 1.362276, -0.305735)",
        "(-0.280000, 1.352560, -0.303500)",
        "(-0.280000, 1.343049, -0.300324)",
        "(-0.280000, 1.333895, -0.296249)",
        "(-0.280000, 1.325476, -0.291556)",
        "(-0.280000, 1.317570, -0.286110)",
        "(-0.280000, 1.310270, -0.279986)",
        "(-0.280000, 1.303634, -0.273262)",
        "(-0.280000, 1.297746, -0.266067)",
        "(-0.280000, 1.292807, -0.258819)",
        "(-0.280000, 1.288571, -0.251252)",
        "(-0.280000, 1.285056, -0.243486)",
        "(-0.280000, 1.282246, -0.235621)",
        "(-0.280000, 1.280092, -0.227715)",
        "(-0.280000, 1.278596, -0.220180)",
        "(-0.280000, 1.277599, -0.212767)",
        "(-0.280000, 1.277058, -0.205472)",
        "(-0.280000, 1.276946, -0.198322)",
        "(-0.280000, 1.277234, -0.191344)",
        "(-0.280000, 1.277865, -0.184792)",
        "(-0.280000, 1.278830, -0.178356)",
        "(-0.280000, 1.280123, -0.172015)",
        "(-0.280000, 1.281740, -0.165769)",
        "(-0.280000, 1.283668, -0.159649)",
        "(-0.280000, 1.285767, -0.153995)",
        "(-0.280000, 1.288114, -0.148501)",
        "(-0.280000, 1.290716, -0.143141)",
        "(-0.280000, 1.293554, -0.137945)",
        "(-0.280000, 1.296586, -0.132968)",
        "(-0.280000, 1.299669, -0.128393)",
        "(-0.280000, 1.302919, -0.124003)",
        "(-0.280000, 1.306310, -0.119818)",
        "(-0.280000, 1.309831, -0.115837)",
        "(-0.280000, 1.313454, -0.112076)",
        "(-0.280000, 1.317001, -0.108682)",
        "(-0.280000, 1.320625, -0.105479)",
        "(-0.280000, 1.324284, -0.102487)",
        "(-0.280000, 1.327965, -0.099702)",
        "(-0.280000, 1.331686, -0.097097)",
        "(-0.280000, 1.335313, -0.094746)",
        "(-0.280000, 1.338971, -0.092552)",
        "(-0.280000, 1.342751, -0.090458)",
        "(-0.280000, 1.346652, -0.088473)",
        "(-0.280000, 1.350720, -0.086583)",
        "(-0.280000, 1.354753, -0.084882)",
        "(-0.280000, 1.359033, -0.083256)",
        "(-0.280000, 1.363615, -0.081712)",
        "(-0.280000, 1.368483, -0.080284)",
        "(-0.280000, 1.373335, -0.079074)",
        "(-0.280000, 1.378557, -0.078000)",
        "(-0.280000, 1.384110, -0.077111)",
        "(-0.280000, 1.390047, -0.076444)",
        "(-0.280000, 1.396321, -0.076052)",
        "(-0.280000, 1.402882, -0.075982)",
        "(-0.280000, 1.409255, -0.076247)",
        "(-0.280000, 1.415861, -0.076870)",
        "(-0.280000, 1.422641, -0.077884)",
        "(-0.280000, 1.429552, -0.079318)",
        "(-0.280000, 1.436476, -0.081174)",
        "(-0.280000, 1.442952, -0.083308)",
        "(-0.280000, 1.449437, -0.085853)",
        "(-0.280000, 1.455851, -0.088799)",
        "(-0.280000, 1.462103, -0.092114)",
        "(-0.280000, 1.468171, -0.095790)",
        "(-0.280000, 1.473692, -0.099570)",
        "(-0.280000, 1.479015, -0.103653)",
        "(-0.280000, 1.484151, -0.108055)",
        "(-0.280000, 1.489039, -0.112732)",
        "(-0.280000, 1.493688, -0.117694)",
        "(-0.280000, 1.497865, -0.122660)",
        "(-0.280000, 1.501872, -0.127973)",
        "(-0.280000, 1.505687, -0.133648)",
        "(-0.280000, 1.509289, -0.139717)",
        "(-0.280000, 1.512662, -0.146230)",
        "(-0.280000, 1.515538, -0.152677)",
        "(-0.280000, 1.518162, -0.159623)",
        "(-0.280000, 1.520474, -0.167105)",
        "(-0.280000, 1.522395, -0.175132)",
        "(-0.280000, 1.523831, -0.183670)",
        "(-0.280000, 1.524651, -0.192031)",
        "(-0.280000, 1.524901, -0.200907)",
        "(-0.280000, 1.524483, -0.210162)",
        "(-0.280000, 1.523323, -0.219689)",
        "(-0.280000, 1.521378, -0.229312)",
        "(-0.280000, 1.518815, -0.238330)",
        "(-0.280000, 1.515521, -0.247266)",
        "(-0.280000, 1.511534, -0.255956)",
        "(-0.280000, 1.506909, -0.264281)",
        "(-0.280000, 1.501691, -0.272182)",
        "(-0.280000, 1.496167, -0.279324)",
        "(-0.280000, 1.490178, -0.286004)",
        "(-0.280000, 1.483720, -0.292234)",
        "(-0.280000, 1.476800, -0.298004)",
        "(-0.280000, 1.469372, -0.303326)",
        "(-0.280000, 1.461555, -0.308097)",
        "(-0.280000, 1.453240, -0.312356)",
        "(-0.280000, 1.444180, -0.316144)",
        "(-0.280000, 1.434601, -0.319273)",
        "(-0.280000, 1.424582, -0.321657)",
        "(-0.280000, 1.414527, -0.323187)",
        "(-0.280000, 1.404346, -0.323888)",
        "(-0.280000, 1.394120, -0.323749)",
        "(-0.280000, 1.383978, -0.322773)",
        "(-0.280000, 1.374041, -0.320987)",
        "(-0.280000, 1.364632, -0.318506)",
        "(-0.280000, 1.355549, -0.315336)",
        "(-0.280000, 1.346874, -0.311536)",
        "(-0.280000, 1.338623, -0.307149)",
        "(-0.280000, 1.330848, -0.302236)",
        "(-0.280000, 1.323820, -0.297048)",
        "(-0.280000, 1.317240, -0.291439)",
        "(-0.280000, 1.311119, -0.285438)",
        "(-0.280000, 1.305498, -0.279115)",
        "(-0.280000, 1.300363, -0.272481)",
        "(-0.280000, 1.295923, -0.265891)",
        "(-0.280000, 1.291960, -0.259111)",
        "(-0.280000, 1.288448, -0.252126)",
        "(-0.280000, 1.285416, -0.245020)",
        "(-0.280000, 1.282862, -0.237827)",
        "(-0.280000, 1.280851, -0.230864)",
        "(-0.280000, 1.279249, -0.223795)",
        "(-0.280000, 1.278057, -0.216591)",
        "(-0.280000, 1.277290, -0.209329)",
        "(-0.280000, 1.276951, -0.201979)",
        "(-0.280000, 1.277034, -0.194989)",
        "(-0.280000, 1.277514, -0.187980)",
        "(-0.280000, 1.278396, -0.180972)",
        "(-0.280000, 1.279680, -0.174007)",
        "(-0.280000, 1.281344, -0.167181)",
        "(-0.280000, 1.283281, -0.160791)",
        "(-0.280000, 1.285547, -0.154550)",
        "(-0.280000, 1.288096, -0.148540)",
        "(-0.280000, 1.290926, -0.142736)",
        "(-0.280000, 1.293997, -0.137184)",
        "(-0.280000, 1.297135, -0.132120)",
        "(-0.280000, 1.300471, -0.127272)",
        "(-0.280000, 1.303975, -0.122659)",
        "(-0.280000, 1.307630, -0.118286)",
        "(-0.280000, 1.311469, -0.114097)",
        "(-0.280000, 1.315283, -0.110293)",
        "(-0.280000, 1.319244, -0.106670)",
        "(-0.280000, 1.323359, -0.103222)",
        "(-0.280000, 1.327619, -0.099955)",
        "(-0.280000, 1.332000, -0.096886)",
        "(-0.280000, 1.336337, -0.094115)",
        "(-0.280000, 1.340818, -0.091507)",
        "(-0.280000, 1.345437, -0.089073)",
        "(-0.280000, 1.350186, -0.086821)",
        "(-0.280000, 1.355097, -0.084745)",
        "(-0.280000, 1.359900, -0.082948)",
        "(-0.280000, 1.364861, -0.081326)",
        "(-0.280000, 1.370011, -0.079881)",
        "(-0.280000, 1.375364, -0.078629)",
        "(-0.280000, 1.380874, -0.077597)",
        "(-0.280000, 1.386244, -0.076838)",
        "(-0.280000, 1.391807, -0.076302)",
        "(-0.280000, 1.397535, -0.076012)",
        "(-0.280000, 1.403455, -0.075992)",
        "(-0.280000, 1.409536, -0.076266)",
        "(-0.280000, 1.415337, -0.076807)",
        "(-0.280000, 1.421309, -0.077654)",
        "(-0.280000, 1.427430, -0.078834)",
        "(-0.280000, 1.433626, -0.080358)",
        "(-0.280000, 1.439893, -0.082251)",
        "(-0.280000, 1.445812, -0.084379)",
        "(-0.280000, 1.451778, -0.086887)",
        "(-0.280000, 1.457764, -0.089840)",
        "(-0.280000, 1.463694, -0.093278)",
        "(-0.280000, 1.469488, -0.097225)",
        "(-0.280000, 1.474719, -0.101423)",
        "(-0.280000, 1.479779, -0.106157)",
        "(-0.280000, 1.484574, -0.111403)",
        "(-0.280000, 1.489008, -0.117102)",
        "(-0.280000, 1.493041, -0.123244)",
        "(-0.280000, 1.496334, -0.129388)",
        "(-0.280000, 1.499219, -0.135890)",
        "(-0.280000, 1.501689, -0.142772)",
        "(-0.280000, 1.503720, -0.150021)",
        "(-0.280000, 1.505306, -0.157664)",
        "(-0.280000, 1.506220, -0.165157)",
        "(-0.280000, 1.506705, -0.173131)",
        "(-0.280000, 1.506679, -0.181517)",
        "(-0.280000, 1.506057, -0.190307)",
        "(-0.280000, 1.504754, -0.199338)",
        "(-0.280000, 1.502769, -0.207838)",
        "(-0.280000, 1.500116, -0.216371)",
        "(-0.280000, 1.496791, -0.224803)",
        "(-0.280000, 1.492819, -0.232994)",
        "(-0.280000, 1.488200, -0.240912)",
        "(-0.280000, 1.483160, -0.248156)",
        "(-0.280000, 1.477593, -0.255042)",
        "(-0.280000, 1.471509, -0.261541)",
        "(-0.280000, 1.464942, -0.267606)",
        "(-0.280000, 1.457946, -0.273178)",
        "(-0.280000, 1.450735, -0.278113)",
        "(-0.280000, 1.443174, -0.282543)",
        "(-0.280000, 1.435312, -0.286434)",
        "(-0.280000, 1.427218, -0.289757)",
        "(-0.280000, 1.418910, -0.292510)",
        "(-0.280000, 1.410660, -0.294655)",
        "(-0.280000, 1.402302, -0.296245)",
        "(-0.280000, 1.393827, -0.297280)",
        "(-0.280000, 1.385287, -0.297749)",
        "(-0.280000, 1.376727, -0.297640)",
        "(-0.280000, 1.368375, -0.297026)",
        "(-0.280000, 1.360021, -0.295847)",
        "(-0.280000, 1.351718, -0.294092)",
        "(-0.280000, 1.343488, -0.291754)",
        "(-0.280000, 1.335367, -0.288815)",
        "(-0.280000, 1.327665, -0.285485)",
        "(-0.280000, 1.320110, -0.281567)",
        "(-0.280000, 1.312759, -0.277054)",
        "(-0.280000, 1.305683, -0.271963)",
        "(-0.280000, 1.298890, -0.266272)",
        "(-0.280000, 1.292648, -0.260362)",
        "(-0.280000, 1.286762, -0.253901)",
        "(-0.280000, 1.281298, -0.246882)",
        "(-0.280000, 1.276362, -0.239338)",
        "(-0.280000, 1.272056, -0.231345)",
        "(-0.280000, 1.268507, -0.223353)",
        "(-0.280000, 1.265652, -0.214973)",
        "(-0.280000, 1.263554, -0.206311)",
        "(-0.280000, 1.262258, -0.197488)",
        "(-0.280000, 1.261777, -0.188565)",
        "(-0.280000, 1.262061, -0.180085)",
        "(-0.280000, 1.263129, -0.171631)",
        "(-0.280000, 1.264982, -0.163241)",
        "(-0.280000, 1.267594, -0.155054)",
        "(-0.280000, 1.270916, -0.147185)",
        "(-0.280000, 1.274734, -0.140052)",
        "(-0.280000, 1.279133, -0.133311)",
        "(-0.280000, 1.284034, -0.127043)",
        "(-0.280000, 1.289380, -0.121280)",
        "(-0.280000, 1.295090, -0.116059)",
        "(-0.280000, 1.300839, -0.111671)",
        "(-0.280000, 1.306839, -0.107762)",
        "(-0.280000, 1.313029, -0.104328)",
        "(-0.280000, 1.319349, -0.101356)",
        "(-0.280000, 1.325804, -0.098804)",
        "(-0.280000, 1.332053, -0.096851)",
        "(-0.280000, 1.338366, -0.095223)",
        "(-0.280000, 1.344751, -0.093896)",
        "(-0.280000, 1.351161, -0.092856)",
        "(-0.280000, 1.357555, -0.092086)",
        "(-0.280000, 1.363633, -0.091668)",
        "(-0.280000, 1.369701, -0.091430)",
        "(-0.280000, 1.375772, -0.091348)",
        "(-0.280000, 1.381828, -0.091404)",
        "(-0.280000, 1.387574, -0.091627)",
        "(-0.280000, 1.393376, -0.091925)",
        "(-0.280000, 1.399248, -0.092297)",
        "(-0.280000, 1.405244, -0.092750)",
        "(-0.280000, 1.411399, -0.093302)",
        "(-0.280000, 1.417719, -0.093977)",
        "(-0.280000, 1.423865, -0.094726)",
        "(-0.280000, 1.430285, -0.095644)",
        "(-0.280000, 1.436975, -0.096788)",
        "(-0.280000, 1.443977, -0.098232)",
        "(-0.280000, 1.451257, -0.100045)",
        "(-0.280000, 1.458328, -0.102041)",
        "(-0.280000, 1.465675, -0.104515)",
        "(-0.280000, 1.473238, -0.107555)",
        "(-0.280000, 1.480939, -0.111246)",
        "(-0.280000, 1.488747, -0.115708)",
        "(-0.280000, 1.496136, -0.120540)",
        "(-0.280000, 1.503471, -0.126292)",
        "(-0.280000, 1.510647, -0.133080)",
        "(-0.280000, 1.517480, -0.140964)",
        "(-0.280000, 1.523752, -0.149916)",
        "(-0.280000, 1.529064, -0.159210)",
        "(-0.280000, 1.533562, -0.169474)",
        "(-0.280000, 1.537055, -0.180541)",
        "(-0.280000, 1.539387, -0.192199)",
        "(-0.280000, 1.540461, -0.204256)",
        "(-0.280000, 1.540283, -0.215889)",
        "(-0.280000, 1.538864, -0.227511)",
        "(-0.280000, 1.536205, -0.238996)",
        "(-0.280000, 1.532353, -0.250116)",
        "(-0.280000, 1.527372, -0.260736)",
        "(-0.280000, 1.521547, -0.270376)",
        "(-0.280000, 1.514792, -0.279360)",
        "(-0.280000, 1.507215, -0.287581)",
        "(-0.280000, 1.498871, -0.295007)",
        "(-0.280000, 1.489865, -0.301570)",
        "(-0.280000, 1.480599, -0.307005)",
        "(-0.280000, 1.470894, -0.311546)",
        "(-0.280000, 1.460878, -0.315162)",
        "(-0.280000, 1.450691, -0.317839)",
        "(-0.280000, 1.440393, -0.319596)",
        "(-0.280000, 1.430420, -0.320375)",
        "(-0.280000, 1.420592, -0.320342)",
        "(-0.280000, 1.410916, -0.319545)",
        "(-0.280000, 1.401487, -0.318040)",
        "(-0.280000, 1.392368, -0.315892)",
        "(-0.280000, 1.383877, -0.313198)",
        "(-0.280000, 1.375696, -0.310020)",
        "(-0.280000, 1.367835, -0.306405)",
        "(-0.280000, 1.360325, -0.302416)",
        "(-0.280000, 1.353111, -0.298066)",
        "(-0.280000, 1.346519, -0.293583)",
        "(-0.280000, 1.340153, -0.288831)",
        "(-0.280000, 1.333988, -0.283801)",
        "(-0.280000, 1.328025, -0.278501)",
        "(-0.280000, 1.322288, -0.272957)",
        "(-0.280000, 1.316987, -0.267434)",
        "(-0.280000, 1.311829, -0.261637)",
        "(-0.280000, 1.306837, -0.255548)",
        "(-0.280000, 1.302028, -0.249157)",
        "(-0.280000, 1.297448, -0.242480)",
        "(-0.280000, 1.293258, -0.235883)",
        "(-0.280000, 1.289293, -0.228946)",
        "(-0.280000, 1.285617, -0.221681)",
        "(-0.280000, 1.282299, -0.214120)",
        "(-0.280000, 1.279385, -0.206268)",
        "(-0.280000, 1.276943, -0.198551)",
        "(-0.280000, 1.275002, -0.190610)",
        "(-0.280000, 1.273625, -0.182405)",
        "(-0.280000, 1.272877, -0.174049)",
        "(-0.280000, 1.272698, -0.166030)",
        "(-0.280000, 1.273182, -0.157952)",
        "(-0.280000, 1.274348, -0.149925)",
        "(-0.280000, 1.276213, -0.142004)",
        "(-0.280000, 1.278768, -0.134284)",
        "(-0.280000, 1.282025, -0.126777)",
        "(-0.280000, 1.285718, -0.119921)",
        "(-0.280000, 1.290028, -0.113399)",
        "(-0.280000, 1.294934, -0.107249)",
        "(-0.280000, 1.300383, -0.101545)",
        "(-0.280000, 1.306308, -0.096347)",
        "(-0.280000, 1.312379, -0.091918)",
        "(-0.280000, 1.318856, -0.087977)",
        "(-0.280000, 1.325682, -0.084551)",
        "(-0.280000, 1.332861, -0.081637)",
        "(-0.280000, 1.340354, -0.079246)",
        "(-0.280000, 1.347643, -0.077595)",
        "(-0.280000, 1.355219, -0.076414)",
        "(-0.280000, 1.363031, -0.075721)",
        "(-0.280000, 1.371044, -0.075523)",
        "(-0.280000, 1.379230, -0.075844)",
        "(-0.280000, 1.386986, -0.076752)",
        "(-0.280000, 1.394805, -0.078117)",
        "(-0.280000, 1.402634, -0.079952)",
        "(-0.280000, 1.410381, -0.082241)",
        "(-0.280000, 1.417985, -0.084955)",
        "(-0.280000, 1.424990, -0.087986)",
        "(-0.280000, 1.431875, -0.091355)",
        "(-0.280000, 1.438570, -0.095025)",
        "(-0.280000, 1.445063, -0.098964)",
        "(-0.280000, 1.451403, -0.103185)",
        "(-0.280000, 1.457225, -0.107451)",
        "(-0.280000, 1.462918, -0.111926)",
        "(-0.280000, 1.468519, -0.116639)",
        "(-0.280000, 1.474000, -0.121573)",
        "(-0.280000, 1.479355, -0.126735)",
        "(-0.280000, 1.484370, -0.131872)",
        "(-0.280000, 1.489356, -0.137332)",
        "(-0.280000, 1.494313, -0.143204)",
        "(-0.280000, 1.499263, -0.149658)",
        "(-0.280000, 1.504139, -0.156814)",
        "(-0.280000, 1.508613, -0.164115)",
        "(-0.280000, 1.512899, -0.172350)",
        "(-0.280000, 1.516806, -0.181587)",
        "(-0.280000, 1.520106, -0.191814)",
        "(-0.280000, 1.522598, -0.202196)",
        "(-0.280000, 1.524169, -0.213433)",
        "(-0.280000, 1.524637, -0.225268)",
        "(-0.280000, 1.523953, -0.237485)",
        "(-0.280000, 1.522136, -0.249786)",
        "(-0.280000, 1.519226, -0.261988)",
        "(-0.280000, 1.515443, -0.273726)",
        "(-0.280000, 1.510594, -0.285326)",
        "(-0.280000, 1.504330, -0.297049)",
        "(-0.280000, 1.496762, -0.308489)",
        "(-0.280000, 1.487954, -0.319437)",
        "(-0.280000, 1.478237, -0.329535)",
        "(-0.280000, 1.467310, -0.338880)",
        "(-0.280000, 1.455525, -0.347206)",
        "(-0.280000, 1.442814, -0.354318)",
        "(-0.280000, 1.428899, -0.357436)",
        "(-0.280000, 1.415142, -0.359268)",
        "(-0.280000, 1.401397, -0.359901)",
        "(-0.280000, 1.387792, -0.359362)",
        "(-0.280000, 1.374400, -0.357688)",
        "(-0.280000, 1.361404, -0.354944)",
        "(-0.280000, 1.349249, -0.351326)",
        "(-0.280000, 1.337571, -0.346823)",
        "(-0.280000, 1.326451, -0.341509)",
        "(-0.280000, 1.316302, -0.335686)",
        "(-0.280000, 1.306739, -0.329235)",
        "(-0.280000, 1.297813, -0.322235)",
        "(-0.280000, 1.289561, -0.314771)",
        "(-0.280000, 1.281943, -0.306857)",
        "(-0.280000, 1.274975, -0.298552)",
        "(-0.280000, 1.268667, -0.289915)",
        "(-0.280000, 1.263229, -0.281348)",
        "(-0.280000, 1.258388, -0.272540)",
        "(-0.280000, 1.254149, -0.263533)",
        "(-0.280000, 1.250494, -0.254326)",
        "(-0.280000, 1.247403, -0.244863)",
        "(-0.280000, 1.245024, -0.235740)",
        "(-0.280000, 1.243186, -0.226494)",
        "(-0.280000, 1.241891, -0.217106)",
        "(-0.280000, 1.244046, -0.207472)",
        "(-0.280000, 1.246944, -0.198113)",
        "(-0.280000, 1.250381, -0.189556)",
        "(-0.280000, 1.254280, -0.181272)",
        "(-0.280000, 1.258577, -0.173351)",
        "(-0.280000, 1.263255, -0.165744)",
        "(-0.280000, 1.268243, -0.158545)",
        "(-0.280000, 1.273319, -0.152212)",
        "(-0.280000, 1.278627, -0.146178)",
        "(-0.280000, 1.284145, -0.140447)",
        "(-0.280000, 1.289866, -0.135029)",
        "(-0.280000, 1.295819, -0.129933)",
        "(-0.280000, 1.301731, -0.125562)",
        "(-0.280000, 1.307837, -0.121543)",
        "(-0.280000, 1.314117, -0.117862)",
        "(-0.280000, 1.320479, -0.114532)",
        "(-0.280000, 1.326865, -0.111528)",
        "(-0.280000, 1.332968, -0.109033)",
        "(-0.280000, 1.339120, -0.106700)",
        "(-0.280000, 1.345332, -0.104501)",
        "(-0.280000, 1.351596, -0.102429)",
        "(-0.280000, 1.357990, -0.100456)",
        "(-0.280000, 1.364078, -0.098751)",
        "(-0.280000, 1.370327, -0.097106)",
        "(-0.280000, 1.376800, -0.095538)",
        "(-0.280000, 1.383466, -0.094092)",
        "(-0.280000, 1.390289, -0.092811)",
        "(-0.280000, 1.396872, -0.091738)",
        "(-0.280000, 1.403652, -0.090842)",
        "(-0.280000, 1.410594, -0.090167)",
        "(-0.280000, 1.417745, -0.089751)",
        "(-0.280000, 1.425092, -0.089646)",
        "(-0.280000, 1.432230, -0.089797)",
        "(-0.280000, 1.439633, -0.090336)",
        "(-0.280000, 1.447246, -0.091327)",
        "(-0.280000, 1.454983, -0.092814)",
        "(-0.280000, 1.462844, -0.094857)",
        "(-0.280000, 1.470371, -0.097244)",
        "(-0.280000, 1.477877, -0.100206)",
        "(-0.280000, 1.485324, -0.103778)",
        "(-0.280000, 1.492583, -0.107938)",
        "(-0.280000, 1.499543, -0.112648)",
        "(-0.280000, 1.505930, -0.117605)",
        "(-0.280000, 1.511963, -0.123092)",
        "(-0.280000, 1.517587, -0.129107)",
        "(-0.280000, 1.522725, -0.135606)",
        "(-0.280000, 1.527366, -0.142644)",
        "(-0.280000, 1.531253, -0.149714)",
        "(-0.280000, 1.534579, -0.157293)",
        "(-0.280000, 1.537302, -0.165438)",
        "(-0.280000, 1.539332, -0.174095)",
        "(-0.280000, 1.540590, -0.183194)",
        "(-0.280000, 1.540970, -0.192069)",
        "(-0.280000, 1.540520, -0.201363)",
        "(-0.280000, 1.539171, -0.210936)",
        "(-0.280000, 1.536857, -0.220703)",
        "(-0.280000, 1.533700, -0.229822)",
        "(-0.280000, 1.529635, -0.238869)",
        "(-0.280000, 1.524667, -0.247695)",
        "(-0.280000, 1.518872, -0.256105)",
        "(-0.280000, 1.512374, -0.263916)",
        "(-0.280000, 1.505521, -0.270682)",
        "(-0.280000, 1.498222, -0.276791)",
        "(-0.280000, 1.490596, -0.282208)",
        "(-0.280000, 1.482632, -0.286926)",
        "(-0.280000, 1.474299, -0.290962)",
        "(-0.280000, 1.465495, -0.294363)",
        "(-0.280000, 1.456414, -0.296937)",
        "(-0.280000, 1.446953, -0.298733)",
        "(-0.280000, 1.437253, -0.299655)",
        "(-0.280000, 1.427545, -0.299628)",
        "(-0.280000, 1.417954, -0.298637)",
        "(-0.280000, 1.408931, -0.296692)",
        "(-0.280000, 1.400331, -0.293941)",
        "(-0.280000, 1.392240, -0.290452)",
        "(-0.280000, 1.384782, -0.286344)",
        "(-0.280000, 1.378019, -0.281755)",
        "(-0.280000, 1.372171, -0.276873)",
        "(-0.280000, 1.366957, -0.271764)",
        "(-0.280000, 1.362355, -0.266539)",
        "(-0.280000, 1.358305, -0.261261)",
        "(-0.280000, 1.354767, -0.256024)",
        "(-0.280000, 1.351813, -0.251032)",
        "(-0.280000, 1.349155, -0.246137)",
        "(-0.280000, 1.346730, -0.241362)",
        "(-0.280000, 1.344491, -0.236726)",
        "(-0.280000, 1.342360, -0.232177)",
        "(-0.280000, 1.340394, -0.227903)",
        "(-0.280000, 1.338421, -0.223645)",
        "(-0.280000, 1.336417, -0.219335)",
        "(-0.280000, 1.334389, -0.214953)",
        "(-0.280000, 1.332355, -0.210492)",
        "(-0.280000, 1.330335, -0.206102)",
        "(-0.280000, 1.328312, -0.201508)",
        "(-0.280000, 1.326326, -0.196685)",
        "(-0.280000, 1.324431, -0.191610)",
        "(-0.280000, 1.322676, -0.186225)",
        "(-0.280000, 1.321068, -0.180787)",
        "(-0.280000, 1.319719, -0.175023)",
        "(-0.280000, 1.318691, -0.168926)",
        "(-0.280000, 1.318049, -0.162558)",
        "(-0.280000, 1.317874, -0.155949)",
        "(-0.280000, 1.318042, -0.149409)",
        "(-0.280000, 1.318755, -0.142696)",
        "(-0.280000, 1.320040, -0.135911)",
        "(-0.280000, 1.321946, -0.129069)",
        "(-0.280000, 1.324483, -0.122268)",
        "(-0.280000, 1.327376, -0.115836)",
        "(-0.280000, 1.330901, -0.109512)",
        "(-0.280000, 1.335045, -0.103369)",
        "(-0.280000, 1.339765, -0.097481)",
        "(-0.280000, 1.345061, -0.091848)",
        "(-0.280000, 1.350482, -0.086689)",
        "(-0.280000, 1.356388, -0.081782)",
        "(-0.280000, 1.362776, -0.077106)",
        "(-0.280000, 1.369603, -0.072686)",
        "(-0.280000, 1.376826, -0.068556)",
        "(-0.280000, 1.384012, -0.064775)",
        "(-0.280000, 1.391586, -0.061277)",
        "(-0.280000, 1.399525, -0.058107)",
        "(-0.280000, 1.407778, -0.055316)",
        "(-0.280000, 1.415935, -0.052892)",
        "(-0.280000, 1.424382, -0.050889)",
        "(-0.280000, 1.433021, -0.049357)",
        "(-0.280000, 1.441892, -0.048336)",
        "(-0.280000, 1.450863, -0.047997)",
        "(-0.280000, 1.458888, -0.050874)",
        "(-0.280000, 1.466354, -0.053997)",
        "(-0.280000, 1.473761, -0.057548)",
        "(-0.280000, 1.481119, -0.061559)",
        "(-0.280000, 1.488481, -0.066095)",
        "(-0.280000, 1.495295, -0.070809)",
        "(-0.280000, 1.502097, -0.076066)",
        "(-0.280000, 1.508893, -0.081942)",
        "(-0.280000, 1.515584, -0.088432)",
        "(-0.280000, 1.522088, -0.095536)",
        "(-0.280000, 1.528388, -0.103327)",
        "(-0.280000, 1.533987, -0.111197)",
        "(-0.280000, 1.539294, -0.119722)",
        "(-0.280000, 1.544239, -0.128931)",
        "(-0.280000, 1.548719, -0.138799)",
        "(-0.280000, 1.552651, -0.149335)",
        "(-0.280000, 1.555742, -0.159774)",
        "(-0.280000, 1.558201, -0.170848)",
        "(-0.280000, 1.559910, -0.182452)",
        "(-0.280000, 1.560776, -0.194462)",
        "(-0.280000, 1.560722, -0.206841)",
        "(-0.280000, 1.559765, -0.218725)",
        "(-0.280000, 1.557861, -0.230835)",
        "(-0.280000, 1.554937, -0.243113)",
        "(-0.280000, 1.548229, -0.254411)",
        "(-0.280000, 1.540468, -0.265052)",
        "(-0.280000, 1.532144, -0.274448)",
        "(-0.280000, 1.523105, -0.283154)",
        "(-0.280000, 1.513469, -0.291063)",
        "(-0.280000, 1.503289, -0.298145)",
        "(-0.280000, 1.492649, -0.304369)",
        "(-0.280000, 1.481957, -0.309467)",
        "(-0.280000, 1.470915, -0.313740)",
        "(-0.280000, 1.459584, -0.317150)",
        "(-0.280000, 1.448007, -0.319661)",
        "(-0.280000, 1.436385, -0.321157)",
        "(-0.280000, 1.425128, -0.321549)",
        "(-0.280000, 1.414028, -0.320931)",
        "(-0.280000, 1.403172, -0.319268)",
        "(-0.280000, 1.392758, -0.316574)",
        "(-0.280000, 1.382903, -0.312907)",
        "(-0.280000, 1.374017, -0.308404)",
        "(-0.280000, 1.365843, -0.303134)",
        "(-0.280000, 1.358461, -0.297205)",
        "(-0.280000, 1.351941, -0.290756)",
        "(-0.280000, 1.346269, -0.283870)",
        "(-0.280000, 1.341717, -0.276880)",
        "(-0.280000, 1.337941, -0.269723)",
        "(-0.280000, 1.334905, -0.262463)",
        "(-0.280000, 1.332586, -0.255220)",
        "(-0.280000, 1.330941, -0.248112)",
        "(-0.280000, 1.330041, -0.241421)",
        "(-0.280000, 1.329613, -0.234963)",
        "(-0.280000, 1.329586, -0.228807)",
        "(-0.280000, 1.329874, -0.222917)",
        "(-0.280000, 1.330395, -0.217288)",
        "(-0.280000, 1.331123, -0.212165)",
        "(-0.280000, 1.331927, -0.207219)",
        "(-0.280000, 1.332764, -0.202452)",
        "(-0.280000, 1.333598, -0.197833)",
        "(-0.280000, 1.334411, -0.193296)",
        "(-0.280000, 1.335150, -0.189040)",
        "(-0.280000, 1.335824, -0.184784)",
        "(-0.280000, 1.336446, -0.180471)",
        "(-0.280000, 1.337037, -0.176067)",
        "(-0.280000, 1.337635, -0.171538)",
        "(-0.280000, 1.338169, -0.167051)",
        "(-0.280000, 1.338777, -0.162367)",
        "(-0.280000, 1.339500, -0.157494)",
        "(-0.280000, 1.340393, -0.152447)",
        "(-0.280000, 1.341538, -0.147184)",
        "(-0.280000, 1.342802, -0.141935)",
        "(-0.280000, 1.344434, -0.136514)",
        "(-0.280000, 1.346526, -0.130918)",
        "(-0.280000, 1.349136, -0.125224)",
        "(-0.280000, 1.352311, -0.119515)",
        "(-0.280000, 1.355759, -0.114023)",
        "(-0.280000, 1.359880, -0.108601)",
        "(-0.280000, 1.364697, -0.103357)",
        "(-0.280000, 1.370251, -0.098361)",
        "(-0.280000, 1.376040, -0.093847)",
        "(-0.280000, 1.382546, -0.089741)",
        "(-0.280000, 1.389734, -0.086123)",
        "(-0.280000, 1.397489, -0.083093)",
        "(-0.280000, 1.405710, -0.080716)",
        "(-0.280000, 1.414310, -0.079009)",
        "(-0.280000, 1.422685, -0.077892)",
        "(-0.280000, 1.431262, -0.077369)",
        "(-0.280000, 1.439981, -0.077394)",
        "(-0.280000, 1.448799, -0.077949)",
        "(-0.280000, 1.457639, -0.079005)",
        "(-0.280000, 1.466145, -0.080351)",
        "(-0.280000, 1.474716, -0.082174)",
        "(-0.280000, 1.483328, -0.084493)",
        "(-0.280000, 1.491921, -0.087323)",
        "(-0.280000, 1.500536, -0.090733)",
        "(-0.280000, 1.508776, -0.094420)",
        "(-0.280000, 1.516947, -0.098725)",
        "(-0.280000, 1.525042, -0.103724)",
        "(-0.280000, 1.532872, -0.109548)",
        "(-0.280000, 1.538006, -0.117541)",
        "(-0.280000, 1.542467, -0.125462)",
        "(-0.280000, 1.546550, -0.133799)",
        "(-0.280000, 1.550203, -0.142516)",
        "(-0.280000, 1.553408, -0.151666)",
        "(-0.280000, 1.556112, -0.161227)",
        "(-0.280000, 1.558137, -0.170508)",
        "(-0.280000, 1.559653, -0.180255)",
        "(-0.280000, 1.560583, -0.190366)",
        "(-0.280000, 1.560869, -0.200731)",
        "(-0.280000, 1.560467, -0.211312)",
        "(-0.280000, 1.559431, -0.221364)",
        "(-0.280000, 1.557715, -0.231567)",
        "(-0.280000, 1.555273, -0.241895)",
        "(-0.280000, 1.552081, -0.252244)",
        "(-0.280000, 1.548120, -0.262530)",
        "(-0.280000, 1.543657, -0.272133)",
        "(-0.280000, 1.538458, -0.281606)",
        "(-0.280000, 1.532534, -0.290847)",
        "(-0.280000, 1.525946, -0.299714)",
        "(-0.280000, 1.518564, -0.308321)",
        "(-0.280000, 1.510257, -0.316697)",
        "(-0.280000, 1.500733, -0.324937)",
        "(-0.280000, 1.490069, -0.332754)",
        "(-0.280000, 1.476948, -0.337375)",
        "(-0.280000, 1.463677, -0.340569)",
        "(-0.280000, 1.449985, -0.342648)",
        "(-0.280000, 1.436104, -0.343527)",
        "(-0.280000, 1.422245, -0.343179)",
        "(-0.280000, 1.408500, -0.341599)",
        "(-0.280000, 1.395051, -0.338814)",
        "(-0.280000, 1.382555, -0.334945)",
        "(-0.280000, 1.370540, -0.330044)",
        "(-0.280000, 1.359187, -0.324190)",
        "(-0.280000, 1.348618, -0.317477)",
        "(-0.280000, 1.338915, -0.309969)",
        "(-0.280000, 1.330540, -0.302024)",
        "(-0.280000, 1.323083, -0.293512)",
        "(-0.280000, 1.316568, -0.284557)",
        "(-0.280000, 1.311026, -0.275357)",
        "(-0.280000, 1.306402, -0.266049)",
        "(-0.280000, 1.302811, -0.257031)",
        "(-0.280000, 1.299906, -0.248026)",
        "(-0.280000, 1.297642, -0.239123)",
        "(-0.280000, 1.295957, -0.230386)",
        "(-0.280000, 1.294856, -0.222146)",
        "(-0.280000, 1.294140, -0.213982)",
        "(-0.280000, 1.293786, -0.205901)",
        "(-0.280000, 1.293778, -0.197856)",
        "(-0.280000, 1.294105, -0.189883)",
        "(-0.280000, 1.294758, -0.182019)",
        "(-0.280000, 1.295641, -0.174598)",
        "(-0.280000, 1.296804, -0.167207)",
        "(-0.280000, 1.298261, -0.159859)",
        "(-0.280000, 1.300051, -0.152489)",
        "(-0.280000, 1.302184, -0.145154)",
        "(-0.280000, 1.304473, -0.138207)",
        "(-0.280000, 1.307130, -0.131267)",
        "(-0.280000, 1.310188, -0.124366)",
        "(-0.280000, 1.313655, -0.117573)",
        "(-0.280000, 1.317566, -0.110891)",
        "(-0.280000, 1.321626, -0.104637)",
        "(-0.280000, 1.326123, -0.098576)",
        "(-0.280000, 1.331090, -0.092727)",
        "(-0.280000, 1.336498, -0.087175)",
        "(-0.280000, 1.342339, -0.081981)",
        "(-0.280000, 1.348256, -0.077335)",
        "(-0.280000, 1.354594, -0.073098)",
        "(-0.280000, 1.361346, -0.069321)",
        "(-0.280000, 1.368459, -0.066074)",
        "(-0.280000, 1.375932, -0.063392)",
        "(-0.280000, 1.383234, -0.061395)",
        "(-0.280000, 1.390736, -0.060019)",
        "(-0.280000, 1.398427, -0.059291)",
        "(-0.280000, 1.406179, -0.059242)",
        "(-0.280000, 1.413862, -0.059876)",
        "(-0.280000, 1.421054, -0.061131)",
        "(-0.280000, 1.428099, -0.063014)",
        "(-0.280000, 1.434919, -0.065496)",
        "(-0.280000, 1.441462, -0.068551)",
        "(-0.280000, 1.447332, -0.072010)",
        "(-0.280000, 1.452840, -0.075909)",
        "(-0.280000, 1.458012, -0.080229)",
        "(-0.280000, 1.462810, -0.084905)",
        "(-0.280000, 1.467221, -0.089871)",
        "(-0.280000, 1.471005, -0.094916)",
        "(-0.280000, 1.474496, -0.100158)",
        "(-0.280000, 1.477708, -0.105539)",
        "(-0.280000, 1.480711, -0.111121)",
        "(-0.280000, 1.483524, -0.116922)",
        "(-0.280000, 1.486184, -0.122991)",
        "(-0.280000, 1.488378, -0.128995)",
        "(-0.280000, 1.490451, -0.135314)",
        "(-0.280000, 1.492391, -0.141993)",
        "(-0.280000, 1.494151, -0.149035)",
        "(-0.280000, 1.495665, -0.156454)",
        "(-0.280000, 1.496653, -0.163650)",
        "(-0.280000, 1.497368, -0.171191)",
        "(-0.280000, 1.497719, -0.179009)",
        "(-0.280000, 1.497645, -0.187012)",
        "(-0.280000, 1.497104, -0.195076)",
        "(-0.280000, 1.496084, -0.202681)",
        "(-0.280000, 1.494641, -0.210299)",
        "(-0.280000, 1.492768, -0.217865)",
        "(-0.280000, 1.490441, -0.225412)",
        "(-0.280000, 1.487639, -0.232914)",
        "(-0.280000, 1.484466, -0.240088)",
        "(-0.280000, 1.480558, -0.247614)",
        "(-0.280000, 1.475925, -0.255181)",
        "(-0.280000, 1.470570, -0.262599)",
        "(-0.280000, 1.464485, -0.269757)",
        "(-0.280000, 1.457934, -0.276348)",
        "(-0.280000, 1.450660, -0.282540)",
        "(-0.280000, 1.442704, -0.288216)",
        "(-0.280000, 1.434053, -0.293284)",
        "(-0.280000, 1.425111, -0.297539)",
        "(-0.280000, 1.415603, -0.301039)",
        "(-0.280000, 1.405642, -0.303680)",
        "(-0.280000, 1.395331, -0.305382)",
        "(-0.280000, 1.384809, -0.306084)",
        "(-0.280000, 1.374480, -0.305832)",
        "(-0.280000, 1.364143, -0.304575)",
        "(-0.280000, 1.353960, -0.302315)",
        "(-0.280000, 1.344021, -0.299064)",
        "(-0.280000, 1.334497, -0.294882)",
        "(-0.280000, 1.325769, -0.290051)",
        "(-0.280000, 1.317561, -0.284417)",
        "(-0.280000, 1.309989, -0.278067)",
        "(-0.280000, 1.303149, -0.271111)",
        "(-0.280000, 1.297046, -0.263584)",
        "(-0.280000, 1.291909, -0.255922)",
        "(-0.280000, 1.287542, -0.247903)",
        "(-0.280000, 1.283955, -0.239617)",
        "(-0.280000, 1.281150, -0.231173)",
        "(-0.280000, 1.279103, -0.222675)",
        "(-0.280000, 1.277754, -0.214107)",
        "(-0.280000, 1.277079, -0.205930)",
        "(-0.280000, 1.276955, -0.197744)",
        "(-0.280000, 1.277375, -0.189512)",
        "(-0.280000, 1.278342, -0.181325)",
        "(-0.280000, 1.279850, -0.173221)",
        "(-0.280000, 1.281790, -0.165596)",
        "(-0.280000, 1.284266, -0.157949)",
        "(-0.280000, 1.287315, -0.150290)",
        "(-0.280000, 1.290970, -0.142650)",
        "(-0.280000, 1.295277, -0.135053)",
        "(-0.280000, 1.299878, -0.128099)",
        "(-0.280000, 1.305114, -0.121252)",
        "(-0.280000, 1.310995, -0.114594)",
        "(-0.280000, 1.317477, -0.108247)",
        "(-0.280000, 1.324036, -0.102683)",
        "(-0.280000, 1.331137, -0.097469)",
        "(-0.280000, 1.338703, -0.092707)",
        "(-0.280000, 1.346661, -0.088469)",
        "(-0.280000, 1.354993, -0.084786)",
        "(-0.280000, 1.363646, -0.081702)",
        "(-0.280000, 1.372007, -0.079384)",
        "(-0.280000, 1.380679, -0.077630)",
        "(-0.280000, 1.389567, -0.076487)",
        "(-0.280000, 1.398569, -0.075989)",
        "(-0.280000, 1.407641, -0.076149)",
        "(-0.280000, 1.416211, -0.076913)",
        "(-0.280000, 1.424743, -0.078277)",
        "(-0.280000, 1.433178, -0.080236)",
        "(-0.280000, 1.441421, -0.082768)",
        "(-0.280000, 1.449398, -0.085837)",
        "(-0.280000, 1.456726, -0.089236)",
        "(-0.280000, 1.463785, -0.093086)",
        "(-0.280000, 1.470548, -0.097364)",
        "(-0.280000, 1.476961, -0.102023)",
        "(-0.280000, 1.483050, -0.107070)",
        "(-0.280000, 1.488498, -0.112189)",
        "(-0.280000, 1.493616, -0.117612)",
        "(-0.280000, 1.498421, -0.123364)",
        "(-0.280000, 1.502871, -0.129396)",
        "(-0.280000, 1.506938, -0.135668)",
        "(-0.280000, 1.510461, -0.141875)",
        "(-0.280000, 1.513653, -0.148344)",
        "(-0.280000, 1.516484, -0.155039)",
        "(-0.280000, 1.518958, -0.162015)",
        "(-0.280000, 1.521039, -0.169235)",
        "(-0.280000, 1.522615, -0.176234)",
        "(-0.280000, 1.523813, -0.183538)",
        "(-0.280000, 1.524588, -0.191107)",
        "(-0.280000, 1.524900, -0.198935)",
        "(-0.280000, 1.524699, -0.207087)",
        "(-0.280000, 1.523994, -0.214946)",
        "(-0.280000, 1.522718, -0.223133)",
        "(-0.280000, 1.520787, -0.231636)",
        "(-0.280000, 1.518111, -0.240428)",
        "(-0.280000, 1.514589, -0.249463)",
        "(-0.280000, 1.510362, -0.258213)",
        "(-0.280000, 1.505056, -0.267239)",
        "(-0.280000, 1.498499, -0.276440)",
        "(-0.280000, 1.490677, -0.285483)",
        "(-0.280000, 1.481649, -0.294051)",
        "(-0.280000, 1.471962, -0.301564)",
        "(-0.280000, 1.461367, -0.308202)",
        "(-0.280000, 1.450035, -0.313792)",
        "(-0.280000, 1.438282, -0.318172)",
        "(-0.280000, 1.426111, -0.321349)",
        "(-0.280000, 1.414166, -0.323226)",
        "(-0.280000, 1.402208, -0.323929)",
        "(-0.280000, 1.390426, -0.323491)",
        "(-0.280000, 1.378905, -0.321965)",
        "(-0.280000, 1.367776, -0.319424)",
        "(-0.280000, 1.357493, -0.316082)",
        "(-0.280000, 1.347658, -0.311913)",
        "(-0.280000, 1.338316, -0.306970)",
        "(-0.280000, 1.329522, -0.301315)",
        "(-0.280000, 1.321278, -0.294975)",
        "(-0.280000, 1.313970, -0.288336)",
        "(-0.280000, 1.307251, -0.281181)",
        "(-0.280000, 1.301129, -0.273531)",
        "(-0.280000, 1.295660, -0.265469)",
        "(-0.280000, 1.291076, -0.257454)",
        "(-0.280000, 1.287086, -0.249085)",
        "(-0.280000, 1.283739, -0.240459)",
        "(-0.280000, 1.281049, -0.231625)",
        "(-0.280000, 1.279028, -0.222635)",
        "(-0.280000, 1.277677, -0.213500)",
        "(-0.280000, 1.277028, -0.204760)",
        "(-0.280000, 1.276999, -0.195979)",
        "(-0.280000, 1.277595, -0.187178)",
        "(-0.280000, 1.278818, -0.178424)",
        "(-0.280000, 1.280662, -0.169780)",
        "(-0.280000, 1.282983, -0.161700)",
        "(-0.280000, 1.285888, -0.153691)",
        "(-0.280000, 1.289377, -0.145817)",
        "(-0.280000, 1.293462, -0.138104)",
        "(-0.280000, 1.298131, -0.130620)",
        "(-0.280000, 1.303031, -0.123859)",
        "(-0.280000, 1.308488, -0.117316)",
        "(-0.280000, 1.314489, -0.111058)",
        "(-0.280000, 1.321014, -0.105149)",
        "(-0.280000, 1.327608, -0.099963)",
        "(-0.280000, 1.334696, -0.095134)",
        "(-0.280000, 1.342213, -0.090736)",
        "(-0.280000, 1.350087, -0.086793)",
        "(-0.280000, 1.358248, -0.083315)",
        "(-0.280000, 1.366614, -0.080311)",
        "(-0.280000, 1.374716, -0.077864)",
        "(-0.280000, 1.383009, -0.075807)",
        "(-0.280000, 1.391486, -0.074150)",
        "(-0.280000, 1.400086, -0.072912)",
        "(-0.280000, 1.408821, -0.072102)",
        "(-0.280000, 1.417195, -0.071682)",
        "(-0.280000, 1.425661, -0.071677)",
        "(-0.280000, 1.434208, -0.072106)",
        "(-0.280000, 1.442796, -0.072994)",
        "(-0.280000, 1.451375, -0.074365)",
        "(-0.280000, 1.459582, -0.076069)",
        "(-0.280000, 1.467803, -0.078286)",
        "(-0.280000, 1.475971, -0.081040)",
        "(-0.280000, 1.484082, -0.084369)",
        "(-0.280000, 1.491700, -0.087999)",
        "(-0.280000, 1.499164, -0.092201)",
        "(-0.280000, 1.506452, -0.097013)",
        "(-0.280000, 1.513479, -0.102430)",
        "(-0.280000, 1.520129, -0.108397)",
        "(-0.280000, 1.526391, -0.114946)",
        "(-0.280000, 1.531919, -0.121599)",
        "(-0.280000, 1.536981, -0.128770)",
        "(-0.280000, 1.541523, -0.136426)",
        "(-0.280000, 1.545475, -0.144506)",
        "(-0.280000, 1.548775, -0.152915)",
        "(-0.280000, 1.551284, -0.161183)",
        "(-0.280000, 1.553152, -0.169765)",
        "(-0.280000, 1.554343, -0.178628)",
        "(-0.280000, 1.554825, -0.187706)",
        "(-0.280000, 1.554557, -0.196423)",
        "(-0.280000, 1.553590, -0.205342)",
        "(-0.280000, 1.551900, -0.214348)",
        "(-0.280000, 1.549452, -0.223462)",
        "(-0.280000, 1.546237, -0.232558)",
        "(-0.280000, 1.542428, -0.240953)",
        "(-0.280000, 1.537895, -0.249271)",
        "(-0.280000, 1.532648, -0.257414)",
        "(-0.280000, 1.526711, -0.265286)",
        "(-0.280000, 1.520061, -0.272863)",
        "(-0.280000, 1.512698, -0.280099)",
        "(-0.280000, 1.504910, -0.286592)",
        "(-0.280000, 1.496403, -0.292702)",
        "(-0.280000, 1.487171, -0.298348)",
        "(-0.280000, 1.477275, -0.303395)",
        "(-0.280000, 1.466779, -0.307696)",
        "(-0.280000, 1.456223, -0.310918)",
        "(-0.280000, 1.445368, -0.313231)",
        "(-0.280000, 1.434283, -0.314531)",
        "(-0.280000, 1.423160, -0.314724)",
        "(-0.280000, 1.412156, -0.313782)",
        "(-0.280000, 1.401861, -0.311687)",
        "(-0.280000, 1.391943, -0.308563)",
        "(-0.280000, 1.382584, -0.304473)",
        "(-0.280000, 1.373944, -0.299534)",
        "(-0.280000, 1.366099, -0.293848)",
        "(-0.280000, 1.359459, -0.287724)",
        "(-0.280000, 1.353672, -0.281204)",
        "(-0.280000, 1.348736, -0.274400)",
        "(-0.280000, 1.344642, -0.267457)",
        "(-0.280000, 1.341349, -0.260513)",
        "(-0.280000, 1.338950, -0.253833)",
        "(-0.280000, 1.337110, -0.247267)",
        "(-0.280000, 1.335760, -0.240882)",
        "(-0.280000, 1.334824, -0.234683)",
        "(-0.280000, 1.334230, -0.228706)",
        "(-0.280000, 1.333990, -0.223212)",
        "(-0.280000, 1.333899, -0.217869)",
        "(-0.280000, 1.333913, -0.212657)",
        "(-0.280000, 1.333993, -0.207532)",
        "(-0.280000, 1.334126, -0.202442)",
        "(-0.280000, 1.334291, -0.197655)",
        "(-0.280000, 1.334464, -0.192798)",
        "(-0.280000, 1.334672, -0.187802)",
        "(-0.280000, 1.334949, -0.182652)",
        "(-0.280000, 1.335340, -0.177333)",
        "(-0.280000, 1.335776, -0.172090)",
        "(-0.280000, 1.336420, -0.166573)",
        "(-0.280000, 1.337362, -0.160767)",
        "(-0.280000, 1.338686, -0.154708)",
        "(-0.280000, 1.340484, -0.148394)",
        "(-0.280000, 1.342549, -0.142190)",
        "(-0.280000, 1.345214, -0.135828)",
        "(-0.280000, 1.348539, -0.129379)",
        "(-0.280000, 1.352575, -0.122955)",
        "(-0.280000, 1.356954, -0.116887)",
        "(-0.280000, 1.362099, -0.110979)",
        "(-0.280000, 1.367970, -0.105381)",
        "(-0.280000, 1.374533, -0.100220)",
        "(-0.280000, 1.381757, -0.095577)",
        "(-0.280000, 1.389536, -0.091565)",
        "(-0.280000, 1.397328, -0.088277)",
        "(-0.280000, 1.405534, -0.085668)",
        "(-0.280000, 1.414032, -0.083780)",
        "(-0.280000, 1.422697, -0.082624)",
        "(-0.280000, 1.431483, -0.082171)",
        "(-0.280000, 1.439903, -0.082254)",
        "(-0.280000, 1.448292, -0.082901)",
        "(-0.280000, 1.456635, -0.084086)",
        "(-0.280000, 1.464821, -0.085767)",
        "(-0.280000, 1.472532, -0.087748)",
        "(-0.280000, 1.480095, -0.090178)",
        "(-0.280000, 1.487452, -0.093039)",
        "(-0.280000, 1.494566, -0.096311)",
        "(-0.280000, 1.501397, -0.099977)",
        "(-0.280000, 1.507993, -0.104089)",
        "(-0.280000, 1.514096, -0.108376)",
        "(-0.280000, 1.519917, -0.113094)",
        "(-0.280000, 1.525496, -0.118336)",
        "(-0.280000, 1.530736, -0.124040)",
        "(-0.280000, 1.535604, -0.130227)",
        "(-0.280000, 1.539881, -0.136493)",
        "(-0.280000, 1.543758, -0.143257)",
        "(-0.280000, 1.547174, -0.150493)",
        "(-0.280000, 1.550115, -0.158307)",
        "(-0.280000, 1.552381, -0.166109)",
        "(-0.280000, 1.554108, -0.174536)",
        "(-0.280000, 1.555227, -0.183734)",
        "(-0.280000, 1.555616, -0.193669)",
        "(-0.280000, 1.555148, -0.204288)",
        "(-0.280000, 1.553682, -0.215565)",
        "(-0.280000, 1.551243, -0.226458)",
        "(-0.280000, 1.547705, -0.237688)",
        "(-0.280000, 1.542975, -0.249090)",
        "(-0.280000, 1.537021, -0.260418)",
        "(-0.280000, 1.529870, -0.271411)",
        "(-0.280000, 1.521887, -0.281379)",
        "(-0.280000, 1.512857, -0.290749)",
        "(-0.280000, 1.502877, -0.299347)",
        "(-0.280000, 1.492092, -0.307010)",
        "(-0.280000, 1.480573, -0.313666)",
        "(-0.280000, 1.468883, -0.318985)",
        "(-0.280000, 1.456804, -0.323223)",
        "(-0.280000, 1.444434, -0.326356)",
        "(-0.280000, 1.431936, -0.328366)",
        "(-0.280000, 1.419447, -0.329273)",
        "(-0.280000, 1.407465, -0.329082)",
        "(-0.280000, 1.395688, -0.327937)",
        "(-0.280000, 1.384231, -0.325895)",
        "(-0.280000, 1.373121, -0.323004)",
        "(-0.280000, 1.362472, -0.319342)",
        "(-0.280000, 1.352682, -0.315126)",
        "(-0.280000, 1.343374, -0.310311)",
        "(-0.280000, 1.334601, -0.304959)",
        "(-0.280000, 1.326413, -0.299135)",
        "(-0.280000, 1.318800, -0.292853)",
        "(-0.280000, 1.312035, -0.286391)",
        "(-0.280000, 1.305881, -0.279574)",
        "(-0.280000, 1.300313, -0.272412)",
        "(-0.280000, 1.295354, -0.264974)",
        "(-0.280000, 1.291163, -0.257619)",
        "(-0.280000, 1.287506, -0.250047)",
        "(-0.280000, 1.284384, -0.242279)",
        "(-0.280000, 1.281804, -0.234355)",
        "(-0.280000, 1.279774, -0.226332)",
        "(-0.280000, 1.278281, -0.218171)",
        "(-0.280000, 1.277370, -0.210325)",
        "(-0.280000, 1.276959, -0.202382)",
        "(-0.280000, 1.277061, -0.194351)",
        "(-0.280000, 1.277692, -0.186269)",
        "(-0.280000, 1.278781, -0.178638)",
        "(-0.280000, 1.280372, -0.170959)",
        "(-0.280000, 1.282480, -0.163287)",
        "(-0.280000, 1.285122, -0.155644)",
        "(-0.280000, 1.288353, -0.147981)",
        "(-0.280000, 1.292199, -0.140352)",
        "(-0.280000, 1.296367, -0.133311)",
        "(-0.280000, 1.301193, -0.126284)",
        "(-0.280000, 1.306725, -0.119331)",
        "(-0.280000, 1.312993, -0.112537)",
        "(-0.280000, 1.319508, -0.106440)",
        "(-0.280000, 1.326870, -0.100508)",
        "(-0.280000, 1.335078, -0.094893)",
        "(-0.280000, 1.344200, -0.089701)",
        "(-0.280000, 1.354151, -0.085126)",
        "(-0.280000, 1.364012, -0.081587)",
        "(-0.280000, 1.374527, -0.078808)",
        "(-0.280000, 1.385433, -0.076937)",
        "(-0.280000, 1.396520, -0.076044)",
        "(-0.280000, 1.407547, -0.076144)",
        "(-0.280000, 1.418354, -0.077198)",
        "(-0.280000, 1.428344, -0.079037)",
        "(-0.280000, 1.437913, -0.081614)",
        "(-0.280000, 1.447001, -0.084848)",
        "(-0.280000, 1.455520, -0.088636)",
        "(-0.280000, 1.463403, -0.092862)",
        "(-0.280000, 1.470444, -0.097293)",
        "(-0.280000, 1.476917, -0.101989)",
        "(-0.280000, 1.482804, -0.106853)",
        "(-0.280000, 1.488178, -0.111871)",
        "(-0.280000, 1.492916, -0.116831)",
        "(-0.280000, 1.497240, -0.121883)",
        "(-0.280000, 1.501254, -0.127114)",
        "(-0.280000, 1.504995, -0.132567)",
        "(-0.280000, 1.508486, -0.138294)",
        "(-0.280000, 1.511561, -0.143998)",
        "(-0.280000, 1.514417, -0.150046)",
        "(-0.280000, 1.517031, -0.156449)",
        "(-0.280000, 1.519421, -0.163264)",
        "(-0.280000, 1.521570, -0.170484)",
        "(-0.280000, 1.523446, -0.178090)",
        "(-0.280000, 1.524961, -0.185610)",
        "(-0.280000, 1.526187, -0.193590)",
        "(-0.280000, 1.527056, -0.202037)",
        "(-0.280000, 1.527485, -0.210934)",
        "(-0.280000, 1.527386, -0.220296)",
        "(-0.280000, 1.526789, -0.229524)",
        "(-0.280000, 1.525537, -0.239153)",
        "(-0.280000, 1.523528, -0.249143)",
        "(-0.280000, 1.520644, -0.259430)",
        "(-0.280000, 1.516791, -0.269890)",
        "(-0.280000, 1.512173, -0.280019)",
        "(-0.280000, 1.506462, -0.290153)",
        "(-0.280000, 1.499591, -0.300133)",
        "(-0.280000, 1.491505, -0.309812)",
        "(-0.280000, 1.482216, -0.318969)",
        "(-0.280000, 1.472230, -0.327139)",
        "(-0.280000, 1.461193, -0.334489)",
        "(-0.280000, 1.449244, -0.340822)",
        "(-0.280000, 1.436588, -0.345968)",
        "(-0.280000, 1.423349, -0.349837)",
        "(-0.280000, 1.410251, -0.352308)",
        "(-0.280000, 1.396946, -0.353456)",
        "(-0.280000, 1.383577, -0.353261)",
        "(-0.280000, 1.370345, -0.351726)",
        "(-0.280000, 1.357398, -0.348878)",
        "(-0.280000, 1.345320, -0.344938)",
        "(-0.280000, 1.333731, -0.339849)",
        "(-0.280000, 1.322748, -0.333677)",
        "(-0.280000, 1.312521, -0.326531)",
        "(-0.280000, 1.303102, -0.318478)",
        "(-0.280000, 1.294962, -0.309997)",
        "(-0.280000, 1.287698, -0.300863)",
        "(-0.280000, 1.281322, -0.291117)",
        "(-0.280000, 1.275872, -0.280842)",
        "(-0.280000, 1.271376, -0.270125)",
        "(-0.280000, 1.268103, -0.259571)",
        "(-0.280000, 1.265744, -0.248756)",
        "(-0.280000, 1.264319, -0.237798)",
        "(-0.280000, 1.263827, -0.226721)",
        "(-0.280000, 1.264267, -0.215579)",
        "(-0.280000, 1.265665, -0.205130)",
        "(-0.280000, 1.267910, -0.194636)",
        "(-0.280000, 1.271019, -0.184228)",
        "(-0.280000, 1.274979, -0.174075)",
        "(-0.280000, 1.279593, -0.164930)",
        "(-0.280000, 1.284916, -0.156186)",
        "(-0.280000, 1.290840, -0.148060)",
        "(-0.280000, 1.297277, -0.140658)",
        "(-0.280000, 1.304095, -0.134056)",
        "(-0.280000, 1.311160, -0.128284)",
        "(-0.280000, 1.318152, -0.123574)",
        "(-0.280000, 1.325273, -0.119505)",
        "(-0.280000, 1.332471, -0.116040)",
        "(-0.280000, 1.339703, -0.113135)",
        "(-0.280000, 1.346642, -0.110941)",
        "(-0.280000, 1.353618, -0.109148)",
        "(-0.280000, 1.360604, -0.107733)",
        "(-0.280000, 1.367644, -0.106669)",
        "(-0.280000, 1.374709, -0.105949)",
        "(-0.280000, 1.381368, -0.105649)",
        "(-0.280000, 1.388097, -0.105615)",
        "(-0.280000, 1.394898, -0.105853)",
        "(-0.280000, 1.401715, -0.106375)",
        "(-0.280000, 1.408584, -0.107196)",
        "(-0.280000, 1.415468, -0.108326)",
        "(-0.280000, 1.421928, -0.109676)",
        "(-0.280000, 1.428455, -0.111318)",
        "(-0.280000, 1.435038, -0.113279)",
        "(-0.280000, 1.441618, -0.115574)",
        "(-0.280000, 1.447856, -0.118034)",
        "(-0.280000, 1.454135, -0.120861)",
        "(-0.280000, 1.460410, -0.124083)",
        "(-0.280000, 1.466670, -0.127746)",
        "(-0.280000, 1.472873, -0.131894)",
        "(-0.280000, 1.478693, -0.136233)",
        "(-0.280000, 1.484450, -0.141153)",
        "(-0.280000, 1.490063, -0.146702)",
        "(-0.280000, 1.495435, -0.152901)",
        "(-0.280000, 1.500472, -0.159787)",
        "(-0.280000, 1.505089, -0.167413)",
        "(-0.280000, 1.509029, -0.175231)",
        "(-0.280000, 1.512374, -0.183781)",
        "(-0.280000, 1.514997, -0.193083)",
        "(-0.280000, 1.516740, -0.203031)",
        "(-0.280000, 1.517462, -0.213501)",
        "(-0.280000, 1.517168, -0.223814)",
        "(-0.280000, 1.515734, -0.234418)",
        "(-0.280000, 1.513113, -0.245068)",
        "(-0.280000, 1.509272, -0.255618)",
        "(-0.280000, 1.504224, -0.265863)",
        "(-0.280000, 1.498317, -0.275233)",
        "(-0.280000, 1.491394, -0.284025)",
        "(-0.280000, 1.483568, -0.292086)",
        "(-0.280000, 1.474999, -0.299289)",
        "(-0.280000, 1.465805, -0.305592)",
        "(-0.280000, 1.456464, -0.310798)",
        "(-0.280000, 1.446827, -0.315114)",
        "(-0.280000, 1.436952, -0.318515)",
        "(-0.280000, 1.426960, -0.320953)",
        "(-0.280000, 1.417005, -0.322407)",
        "(-0.280000, 1.407431, -0.322881)",
        "(-0.280000, 1.398054, -0.322458)",
        "(-0.280000, 1.388944, -0.321176)",
        "(-0.280000, 1.380203, -0.319091)",
        "(-0.280000, 1.371867, -0.316254)",
        "(-0.280000, 1.364261, -0.312819)",
        "(-0.280000, 1.357108, -0.308796)",
        "(-0.280000, 1.350388, -0.304212)",
        "(-0.280000, 1.344079, -0.299097)",
        "(-0.280000, 1.338191, -0.293491)",
        "(-0.280000, 1.333035, -0.287646)",
        "(-0.280000, 1.328267, -0.281385)",
        "(-0.280000, 1.323895, -0.274732)",
        "(-0.280000, 1.319927, -0.267680)",
        "(-0.280000, 1.316408, -0.260281)",
        "(-0.280000, 1.313631, -0.253020)",
        "(-0.280000, 1.311272, -0.245481)",
        "(-0.280000, 1.309348, -0.237682)",
        "(-0.280000, 1.307926, -0.229777)",
        "(-0.280000, 1.307008, -0.221776)",
        "(-0.280000, 1.306661, -0.214183)",
        "(-0.280000, 1.306739, -0.206583)",
        "(-0.280000, 1.307243, -0.198983)",
        "(-0.280000, 1.308162, -0.191460)",
        "(-0.280000, 1.309410, -0.184452)",
        "(-0.280000, 1.310987, -0.177521)",
        "(-0.280000, 1.312878, -0.170700)",
        "(-0.280000, 1.315085, -0.163968)",
        "(-0.280000, 1.317616, -0.157322)",
        "(-0.280000, 1.320306, -0.151041)",
        "(-0.280000, 1.323367, -0.144729)",
        "(-0.280000, 1.326865, -0.138385)",
        "(-0.280000, 1.330908, -0.131968)",
        "(-0.280000, 1.335576, -0.125526)",
        "(-0.280000, 1.340941, -0.119137)",
        "(-0.280000, 1.346590, -0.113170)",
        "(-0.280000, 1.353083, -0.107320)",
        "(-0.280000, 1.360440, -0.101744)",
        "(-0.280000, 1.368680, -0.096574)",
        "(-0.280000, 1.377076, -0.092130)",
        "(-0.280000, 1.386212, -0.088300)",
        "(-0.280000, 1.395974, -0.085204)",
        "(-0.280000, 1.406204, -0.082950)",
        "(-0.280000, 1.416702, -0.081601)",
        "(-0.280000, 1.426856, -0.081057)",
        "(-0.280000, 1.437058, -0.081350)",
        "(-0.280000, 1.447198, -0.082455)",
        "(-0.280000, 1.457268, -0.084319)",
        "(-0.280000, 1.467155, -0.086858)",
        "(-0.280000, 1.476843, -0.090039)",
        "(-0.280000, 1.486053, -0.093599)",
        "(-0.280000, 1.495145, -0.097779)",
        "(-0.280000, 1.504077, -0.102584)",
        "(-0.280000, 1.512793, -0.108023)",
        "(-0.280000, 1.521013, -0.113756)",
        "(-0.280000, 1.529039, -0.120232)",
        "(-0.280000, 1.536785, -0.127497)",
        "(-0.280000, 1.544186, -0.135605)",
        "(-0.280000, 1.550984, -0.144588)",
        "(-0.280000, 1.554464, -0.155137)",
        "(-0.280000, 1.557105, -0.165447)",
        "(-0.280000, 1.559083, -0.176104)",
        "(-0.280000, 1.560343, -0.186968)",
        "(-0.280000, 1.560859, -0.198041)",
        "(-0.280000, 1.560597, -0.209296)",
        "(-0.280000, 1.559592, -0.220137)",
        "(-0.280000, 1.557769, -0.231297)",
        "(-0.280000, 1.555005, -0.242869)",
        "(-0.280000, 1.551137, -0.254897)",
        "(-0.280000, 1.545938, -0.267433)",
        "(-0.280000, 1.539598, -0.279654)",
        "(-0.280000, 1.531737, -0.291990)",
        "(-0.280000, 1.522301, -0.304119)",
        "(-0.280000, 1.511406, -0.315610)",
        "(-0.280000, 1.499255, -0.326104)",
        "(-0.280000, 1.486486, -0.335091)",
        "(-0.280000, 1.472857, -0.342812)",
        "(-0.280000, 1.458653, -0.349119)",
        "(-0.280000, 1.444118, -0.353958)",
        "(-0.280000, 1.429476, -0.357332)",
        "(-0.280000, 1.415514, -0.359235)",
        "(-0.280000, 1.401611, -0.359900)",
        "(-0.280000, 1.388045, -0.359383)",
        "(-0.280000, 1.375431, -0.354922)",
        "(-0.280000, 1.364285, -0.349517)",
        "(-0.280000, 1.354132, -0.343411)",
        "(-0.280000, 1.344992, -0.336787)",
        "(-0.280000, 1.336857, -0.329816)",
        "(-0.280000, 1.329650, -0.322599)",
        "(-0.280000, 1.323301, -0.315246)",
        "(-0.280000, 1.317968, -0.308024)",
        "(-0.280000, 1.313281, -0.300780)",
        "(-0.280000, 1.309197, -0.293567)",
        "(-0.280000, 1.305668, -0.286409)",
        "(-0.280000, 1.302660, -0.279285)",
        "(-0.280000, 1.300336, -0.272444)",
        "(-0.280000, 1.298509, -0.265695)",
        "(-0.280000, 1.297142, -0.259007)",
        "(-0.280000, 1.296223, -0.252448)",
        "(-0.280000, 1.295730, -0.246082)",
        "(-0.280000, 1.295693, -0.240090)",
        "(-0.280000, 1.295966, -0.234284)",
        "(-0.280000, 1.296512, -0.228680)",
        "(-0.280000, 1.297286, -0.223288)",
        "(-0.280000, 1.298249, -0.218048)",
        "(-0.280000, 1.299393, -0.213183)",
        "(-0.280000, 1.300636, -0.208469)",
        "(-0.280000, 1.301957, -0.203853)",
        "(-0.280000, 1.303334, -0.199312)",
        "(-0.280000, 1.304749, -0.194810)",
        "(-0.280000, 1.306181, -0.190552)",
        "(-0.280000, 1.307633, -0.186227)",
        "(-0.280000, 1.309124, -0.181768)",
        "(-0.280000, 1.310709, -0.177053)",
        "(-0.280000, 1.312463, -0.171982)",
        "(-0.280000, 1.314286, -0.167002)",
        "(-0.280000, 1.316504, -0.161375)",
        "(-0.280000, 1.319378, -0.154929)",
        "(-0.280000, 1.323215, -0.147625)",
        "(-0.280000, 1.328333, -0.139580)",
        "(-0.280000, 1.334115, -0.131948)",
        "(-0.280000, 1.341284, -0.124197)",
        "(-0.280000, 1.349654, -0.116834)",
        "(-0.280000, 1.358931, -0.110252)",
        "(-0.280000, 1.368819, -0.104671)",
        "(-0.280000, 1.378693, -0.100249)",
        "(-0.280000, 1.388818, -0.096823)",
        "(-0.280000, 1.399039, -0.094389)",
        "(-0.280000, 1.409195, -0.092921)",
        "(-0.280000, 1.419266, -0.092372)",
        "(-0.280000, 1.428823, -0.092619)",
        "(-0.280000, 1.438158, -0.093664)",
        "(-0.280000, 1.447259, -0.095483)",
        "(-0.280000, 1.456091, -0.098069)",
        "(-0.280000, 1.464281, -0.101204)",
        "(-0.280000, 1.472160, -0.105041)",
        "(-0.280000, 1.479652, -0.109554)",
        "(-0.280000, 1.486683, -0.114702)",
        "(-0.280000, 1.493210, -0.120443)",
        "(-0.280000, 1.499139, -0.126677)",
        "(-0.280000, 1.504239, -0.133026)",
        "(-0.280000, 1.508784, -0.139790)",
        "(-0.280000, 1.512757, -0.146923)",
        "(-0.280000, 1.516175, -0.154433)",
        "(-0.280000, 1.519069, -0.162392)",
        "(-0.280000, 1.521298, -0.170266)",
        "(-0.280000, 1.523035, -0.178556)",
        "(-0.280000, 1.524186, -0.187254)",
        "(-0.280000, 1.524637, -0.196279)",
        "(-0.280000, 1.524303, -0.205505)",
        "(-0.280000, 1.523184, -0.214286)",
        "(-0.280000, 1.521255, -0.223093)",
        "(-0.280000, 1.518508, -0.231761)",
        "(-0.280000, 1.514977, -0.240131)",
        "(-0.280000, 1.510692, -0.248123)",
        "(-0.280000, 1.505891, -0.255305)",
        "(-0.280000, 1.500506, -0.261993)",
        "(-0.280000, 1.494551, -0.268194)",
        "(-0.280000, 1.488043, -0.273914)",
        "(-0.280000, 1.481004, -0.279142)",
        "(-0.280000, 1.473597, -0.283717)",
        "(-0.280000, 1.465656, -0.287809)",
        "(-0.280000, 1.457258, -0.291334)",
        "(-0.280000, 1.448465, -0.294218)",
        "(-0.280000, 1.439415, -0.296387)",
        "(-0.280000, 1.430538, -0.297717)",
        "(-0.280000, 1.421734, -0.298320)",
        "(-0.280000, 1.412906, -0.298263)",
        "(-0.280000, 1.404298, -0.297552)",
        "(-0.280000, 1.396208, -0.296250)",
        "(-0.280000, 1.388424, -0.294455)",
        "(-0.280000, 1.380995, -0.292238)",
        "(-0.280000, 1.373914, -0.289656)",
        "(-0.280000, 1.367205, -0.286781)",
        "(-0.280000, 1.361066, -0.283772)",
        "(-0.280000, 1.355208, -0.280582)",
        "(-0.280000, 1.349627, -0.277255)",
        "(-0.280000, 1.344284, -0.273807)",
        "(-0.280000, 1.339177, -0.270269)",
        "(-0.280000, 1.334392, -0.266771)",
        "(-0.280000, 1.329723, -0.263156)",
        "(-0.280000, 1.325167, -0.259415)",
        "(-0.280000, 1.320689, -0.255506)",
        "(-0.280000, 1.316283, -0.251384)",
        "(-0.280000, 1.312101, -0.247277)",
        "(-0.280000, 1.307968, -0.242877)",
        "(-0.280000, 1.303919, -0.238157)",
        "(-0.280000, 1.300001, -0.233097)",
        "(-0.280000, 1.296227, -0.227621)",
        "(-0.280000, 1.292648, -0.221660)",
        "(-0.280000, 1.289404, -0.215650)",
        "(-0.280000, 1.286427, -0.209055)",
        "(-0.280000, 1.283815, -0.201887)",
        "(-0.280000, 1.281664, -0.194132)",
        "(-0.280000, 1.279993, -0.186345)",
        "(-0.280000, 1.278900, -0.177965)",
        "(-0.280000, 1.278487, -0.169085)",
        "(-0.280000, 1.278856, -0.159796)",
        "(-0.280000, 1.280104, -0.150257)",
        "(-0.280000, 1.282010, -0.141198)",
        "(-0.280000, 1.284877, -0.132018)",
        "(-0.280000, 1.288737, -0.122893)",
        "(-0.280000, 1.293635, -0.113930)",
        "(-0.280000, 1.299587, -0.105268)",
        "(-0.280000, 1.306075, -0.097507)",
        "(-0.280000, 1.313626, -0.090151)",
        "(-0.280000, 1.322238, -0.083342)",
        "(-0.280000, 1.331930, -0.077203)",
        "(-0.280000, 1.342625, -0.071916)",
        "(-0.280000, 1.353333, -0.067964)",
        "(-0.280000, 1.364842, -0.065010)",
        "(-0.280000, 1.376867, -0.063224)",
        "(-0.280000, 1.389114, -0.062698)",
        "(-0.280000, 1.401331, -0.063459)",
        "(-0.280000, 1.413262, -0.065469)",
        "(-0.280000, 1.424164, -0.068539)",
        "(-0.280000, 1.434588, -0.072607)",
        "(-0.280000, 1.444369, -0.077555)",
        "(-0.280000, 1.453409, -0.083248)",
        "(-0.280000, 1.461702, -0.089595)",
        "(-0.280000, 1.468872, -0.096247)",
        "(-0.280000, 1.475316, -0.103276)",
        "(-0.280000, 1.481051, -0.110611)",
        "(-0.280000, 1.486076, -0.118137)",
        "(-0.280000, 1.490432, -0.125769)",
        "(-0.280000, 1.493970, -0.133190)",
        "(-0.280000, 1.497001, -0.140624)",
        "(-0.280000, 1.499586, -0.148067)",
        "(-0.280000, 1.501740, -0.155428)",
        "(-0.280000, 1.503513, -0.162711)",
        "(-0.280000, 1.504872, -0.169614)",
        "(-0.280000, 1.505995, -0.176470)",
        "(-0.280000, 1.506914, -0.183340)",
        "(-0.280000, 1.507641, -0.190242)",
        "(-0.280000, 1.508181, -0.197176)",
        "(-0.280000, 1.508546, -0.203852)",
        "(-0.280000, 1.508748, -0.210688)",
        "(-0.280000, 1.508753, -0.217689)",
        "(-0.280000, 1.508517, -0.224924)",
        "(-0.280000, 1.508089, -0.232040)",
        "(-0.280000, 1.507323, -0.239454)",
        "(-0.280000, 1.506130, -0.247196)",
        "(-0.280000, 1.504401, -0.255255)",
        "(-0.280000, 1.502007, -0.263614)",
        "(-0.280000, 1.499055, -0.271924)",
        "(-0.280000, 1.495227, -0.280438)",
        "(-0.280000, 1.490402, -0.289056)",
        "(-0.280000, 1.484533, -0.297699)",
        "(-0.280000, 1.477612, -0.306230)",
        "(-0.280000, 1.470072, -0.314245)",
        "(-0.280000, 1.461554, -0.321943)",
        "(-0.280000, 1.452151, -0.329152)",
        "(-0.280000, 1.441947, -0.335739)",
        "(-0.280000, 1.431077, -0.341573)",
        "(-0.280000, 1.420001, -0.346538)",
        "(-0.280000, 1.408414, -0.350662)",
        "(-0.280000, 1.396459, -0.353864)",
        "(-0.280000, 1.384191, -0.356111)",
        "(-0.280000, 1.371727, -0.357215)",
        "(-0.280000, 1.359913, -0.354556)",
        "(-0.280000, 1.348941, -0.351221)",
        "(-0.280000, 1.338373, -0.347166)",
        "(-0.280000, 1.328295, -0.342464)",
        "(-0.280000, 1.318695, -0.337149)",
        "(-0.280000, 1.309949, -0.331513)",
        "(-0.280000, 1.301686, -0.325398)",
        "(-0.280000, 1.293869, -0.318798)",
        "(-0.280000, 1.286525, -0.311746)",
        "(-0.280000, 1.279660, -0.304261)",
        "(-0.280000, 1.273538, -0.296690)",
        "(-0.280000, 1.267833, -0.288678)",
        "(-0.280000, 1.262570, -0.280224)",
        "(-0.280000, 1.257765, -0.271303)",
        "(-0.280000, 1.253467, -0.261936)",
        "(-0.280000, 1.249733, -0.252172)",
        "(-0.280000, 1.246750, -0.242565)",
        "(-0.280000, 1.244335, -0.232596)",
        "(-0.280000, 1.242537, -0.222297)",
        "(-0.280000, 1.241405, -0.211755)",
        "(-0.280000, 1.240977, -0.201606)",
        "(-0.280000, 1.241204, -0.191276)",
        "(-0.280000, 1.242109, -0.180886)",
        "(-0.280000, 1.243717, -0.170429)",
        "(-0.280000, 1.248855, -0.160682)",
        "(-0.280000, 1.254777, -0.151428)",
        "(-0.280000, 1.261105, -0.143190)",
        "(-0.280000, 1.267998, -0.135268)",
        "(-0.280000, 1.275453, -0.127653)",
        "(-0.280000, 1.283517, -0.120338)",
        "(-0.280000, 1.291694, -0.114002)",
        "(-0.280000, 1.300524, -0.107856)",
        "(-0.280000, 1.310183, -0.101900)",
        "(-0.280000, 1.320735, -0.096281)",
        "(-0.280000, 1.332154, -0.091235)",
        "(-0.280000, 1.343437, -0.087503)",
        "(-0.280000, 1.355372, -0.084636)",
        "(-0.280000, 1.367603, -0.082903)",
        "(-0.280000, 1.379836, -0.082422)",
        "(-0.280000, 1.391738, -0.083191)",
        "(-0.280000, 1.402533, -0.085102)",
        "(-0.280000, 1.412743, -0.087951)",
        "(-0.280000, 1.422223, -0.091599)",
        "(-0.280000, 1.430879, -0.095890)",
        "(-0.280000, 1.438663, -0.100653)",
        "(-0.280000, 1.445380, -0.105653)",
        "(-0.280000, 1.451387, -0.110869)",
        "(-0.280000, 1.456746, -0.116208)",
        "(-0.280000, 1.461525, -0.121620)",
        "(-0.280000, 1.465826, -0.127078)",
        "(-0.280000, 1.469496, -0.132332)",
        "(-0.280000, 1.472887, -0.137625)",
        "(-0.280000, 1.476044, -0.142967)",
        "(-0.280000, 1.478998, -0.148367)",
        "(-0.280000, 1.481797, -0.153896)",
        "(-0.280000, 1.484279, -0.159231)",
        "(-0.280000, 1.486655, -0.164733)",
        "(-0.280000, 1.488920, -0.170455)",
        "(-0.280000, 1.491048, -0.176437)",
        "(-0.280000, 1.492999, -0.182706)",
        "(-0.280000, 1.494731, -0.189330)",
        "(-0.280000, 1.496157, -0.195827)",
        "(-0.280000, 1.497292, -0.202653)",
        "(-0.280000, 1.498078, -0.209788)",
        "(-0.280000, 1.498450, -0.217180)",
        "(-0.280000, 1.498457, -0.224346)",
        "(-0.280000, 1.498003, -0.231720)",
        "(-0.280000, 1.497048, -0.239210)",
        "(-0.280000, 1.495547, -0.246777)",
        "(-0.280000, 1.493462, -0.254354)",
        "(-0.280000, 1.490752, -0.261920)",
        "(-0.280000, 1.486968, -0.269911)",
        "(-0.280000, 1.482080, -0.278032)",
        "(-0.280000, 1.476055, -0.286064)",
        "(-0.280000, 1.468942, -0.293742)",
        "(-0.280000, 1.461087, -0.300676)",
        "(-0.280000, 1.452295, -0.306926)",
        "(-0.280000, 1.442707, -0.312308)",
        "(-0.280000, 1.432486, -0.316683)",
        "(-0.280000, 1.421857, -0.319953)",
        "(-0.280000, 1.411260, -0.322054)",
        "(-0.280000, 1.400551, -0.323051)",
        "(-0.280000, 1.389875, -0.322963)",
        "(-0.280000, 1.379387, -0.321836)",
        "(-0.280000, 1.369228, -0.319748)",
        "(-0.280000, 1.359460, -0.316789)",
        "(-0.280000, 1.350458, -0.313202)",
        "(-0.280000, 1.341915, -0.309005)",
        "(-0.280000, 1.333790, -0.304269)",
        "(-0.280000, 1.326112, -0.299091)",
        "(-0.280000, 1.318872, -0.293539)",
        "(-0.280000, 1.312283, -0.287902)",
        "(-0.280000, 1.306015, -0.281961)",
        "(-0.280000, 1.300052, -0.275717)",
        "(-0.280000, 1.294429, -0.269228)",
        "(-0.280000, 1.289121, -0.262472)",
        "(-0.280000, 1.284313, -0.255814)",
        "(-0.280000, 1.279801, -0.248905)",
        "(-0.280000, 1.275578, -0.241688)",
        "(-0.280000, 1.271701, -0.234220)",
        "(-0.280000, 1.268291, -0.226920)",
        "(-0.280000, 1.265226, -0.219325)",
        "(-0.280000, 1.262559, -0.211444)",
        "(-0.280000, 1.260345, -0.203316)",
        "(-0.280000, 1.258619, -0.194901)",
        "(-0.280000, 1.257395, -0.186719)",
        "(-0.280000, 1.256714, -0.178348)",
        "(-0.280000, 1.256621, -0.169760)",
        "(-0.280000, 1.257167, -0.161028)",
        "(-0.280000, 1.258385, -0.152234)",
        "(-0.280000, 1.260122, -0.143871)",
        "(-0.280000, 1.262565, -0.135470)",
        "(-0.280000, 1.265721, -0.127145)",
        "(-0.280000, 1.269623, -0.118922)",
        "(-0.280000, 1.274268, -0.110901)",
        "(-0.280000, 1.279264, -0.103652)",
        "(-0.280000, 1.284991, -0.096641)",
        "(-0.280000, 1.291425, -0.089966)",
        "(-0.280000, 1.298563, -0.083690)",
        "(-0.280000, 1.306393, -0.077879)",
        "(-0.280000, 1.314389, -0.072949)",
        "(-0.280000, 1.323102, -0.068491)",
        "(-0.280000, 1.332514, -0.064588)",
        "(-0.280000, 1.342645, -0.061319)",
        "(-0.280000, 1.353431, -0.058795)",
        "(-0.280000, 1.363909, -0.057346)",
        "(-0.280000, 1.374937, -0.056704)",
        "(-0.280000, 1.386333, -0.056977)",
        "(-0.280000, 1.397882, -0.058237)",
        "(-0.280000, 1.409434, -0.060529)",
        "(-0.280000, 1.420070, -0.063748)",
        "(-0.280000, 1.430470, -0.067862)",
        "(-0.280000, 1.440559, -0.072874)",
        "(-0.280000, 1.450131, -0.078709)",
        "(-0.280000, 1.459061, -0.085277)",
        "(-0.280000, 1.466787, -0.092211)",
        "(-0.280000, 1.473879, -0.099705)",
        "(-0.280000, 1.480219, -0.107638)",
        "(-0.280000, 1.485789, -0.115959)",
        "(-0.280000, 1.490550, -0.124561)",
        "(-0.280000, 1.494216, -0.132953)",
        "(-0.280000, 1.497208, -0.141535)",
        "(-0.280000, 1.499526, -0.150245)",
        "(-0.280000, 1.501182, -0.159040)",
        "(-0.280000, 1.502197, -0.167897)",
        "(-0.280000, 1.502454, -0.176296)",
        "(-0.280000, 1.502169, -0.184744)",
        "(-0.280000, 1.501338, -0.193203)",
        "(-0.280000, 1.499943, -0.201688)",
        "(-0.280000, 1.497973, -0.210146)",
        "(-0.280000, 1.495404, -0.218602)",
        "(-0.280000, 1.492280, -0.226730)",
        "(-0.280000, 1.488499, -0.234888)",
        "(-0.280000, 1.484021, -0.242976)",
        "(-0.280000, 1.478812, -0.250893)",
        "(-0.280000, 1.473111, -0.258220)",
        "(-0.280000, 1.466788, -0.265160)",
        "(-0.280000, 1.459869, -0.271638)",
        "(-0.280000, 1.452453, -0.277542)",
        "(-0.280000, 1.444618, -0.282815)",
        "(-0.280000, 1.436423, -0.287432)",
        "(-0.280000, 1.428219, -0.291285)",
        "(-0.280000, 1.419797, -0.294496)",
        "(-0.280000, 1.411254, -0.297058)",
        "(-0.280000, 1.402634, -0.298976)",
        "(-0.280000, 1.394262, -0.300272)",
        "(-0.280000, 1.385874, -0.300986)",
        "(-0.280000, 1.377545, -0.301122)",
        "(-0.280000, 1.369304, -0.300685)",
        "(-0.280000, 1.361218, -0.299689)",
        "(-0.280000, 1.353514, -0.298250)",
        "(-0.280000, 1.345978, -0.296284)",
        "(-0.280000, 1.338648, -0.293790)",
        "(-0.280000, 1.331528, -0.290757)",
        "(-0.280000, 1.324692, -0.287205)",
        "(-0.280000, 1.318405, -0.283359)",
        "(-0.280000, 1.312419, -0.279012)",
        "(-0.280000, 1.306793, -0.274184)",
        "(-0.280000, 1.301569, -0.268887)",
        "(-0.280000, 1.296778, -0.263145)",
        "(-0.280000, 1.292493, -0.257046)",
        "(-0.280000, 1.288868, -0.250924)",
        "(-0.280000, 1.285726, -0.244498)",
        "(-0.280000, 1.283100, -0.237873)",
        "(-0.280000, 1.280980, -0.231100)",
        "(-0.280000, 1.279397, -0.224495)",
        "(-0.280000, 1.278221, -0.217763)",
        "(-0.280000, 1.277430, -0.210919)",
        "(-0.280000, 1.277065, -0.203923)",
        "(-0.280000, 1.277187, -0.196827)",
        "(-0.280000, 1.277805, -0.190095)",
        "(-0.280000, 1.278961, -0.183211)",
        "(-0.280000, 1.280693, -0.176249)",
        "(-0.280000, 1.283026, -0.169290)",
        "(-0.280000, 1.285965, -0.162413)",
        "(-0.280000, 1.289344, -0.156118)",
        "(-0.280000, 1.293302, -0.149934)",
        "(-0.280000, 1.297864, -0.143860)",
        "(-0.280000, 1.303108, -0.137848)",
        "(-0.280000, 1.309082, -0.131931)",
        "(-0.280000, 1.315330, -0.126745)",
        "(-0.280000, 1.322419, -0.121616)",
        "(-0.280000, 1.330379, -0.116681)",
        "(-0.280000, 1.339186, -0.112122)",
        "(-0.280000, 1.348804, -0.108131)",
        "(-0.280000, 1.358270, -0.105278)",
        "(-0.280000, 1.368212, -0.103174)",
        "(-0.280000, 1.378366, -0.101966)",
        "(-0.280000, 1.388451, -0.101699)",
        "(-0.280000, 1.398251, -0.102328)",
        "(-0.280000, 1.407247, -0.103744)",
        "(-0.280000, 1.415894, -0.105808)",
        "(-0.280000, 1.424117, -0.108432)",
        "(-0.280000, 1.431913, -0.111545)",
        "(-0.280000, 1.439290, -0.115076)",
        "(-0.280000, 1.445947, -0.118792)",
        "(-0.280000, 1.452309, -0.122815)",
        "(-0.280000, 1.458380, -0.127114)",
        "(-0.280000, 1.464182, -0.131686)",
        "(-0.280000, 1.469704, -0.136504)",
        "(-0.280000, 1.474993, -0.141608)",
        "(-0.280000, 1.479845, -0.146710)",
        "(-0.280000, 1.484505, -0.152119)",
        "(-0.280000, 1.488991, -0.157918)",
        "(-0.280000, 1.493266, -0.164163)",
        "(-0.280000, 1.497141, -0.170457)",
        "(-0.280000, 1.500774, -0.177328)",
        "(-0.280000, 1.504071, -0.184835)",
        "(-0.280000, 1.506915, -0.193007)",
        "(-0.280000, 1.509190, -0.201861)",
        "(-0.280000, 1.510816, -0.210761)",
        "(-0.280000, 1.511696, -0.220218)",
        "(-0.280000, 1.511719, -0.230199)",
        "(-0.280000, 1.510761, -0.240596)",
        "(-0.280000, 1.508708, -0.251308)",
        "(-0.280000, 1.505700, -0.261834)",
        "(-0.280000, 1.501469, -0.272491)",
        "(-0.280000, 1.495971, -0.283090)",
        "(-0.280000, 1.489219, -0.293488)",
        "(-0.280000, 1.481271, -0.303491)",
        "(-0.280000, 1.472553, -0.312706)",
        "(-0.280000, 1.462874, -0.321278)",
        "(-0.280000, 1.452352, -0.329072)",
        "(-0.280000, 1.440937, -0.336040)",
        "(-0.280000, 1.429125, -0.341975)",
        "(-0.280000, 1.417146, -0.346882)",
        "(-0.280000, 1.404766, -0.350799)",
        "(-0.280000, 1.392128, -0.353677)",
        "(-0.280000, 1.379285, -0.355507)",
        "(-0.280000, 1.366396, -0.356132)",
        "(-0.280000, 1.354770, -0.353100)",
        "(-0.280000, 1.343588, -0.349274)",
        "(-0.280000, 1.332946, -0.344740)",
        "(-0.280000, 1.322899, -0.339583)",
        "(-0.280000, 1.313428, -0.333852)",
        "(-0.280000, 1.304874, -0.327856)",
        "(-0.280000, 1.296883, -0.321444)",
        "(-0.280000, 1.289424, -0.314638)",
        "(-0.280000, 1.282510, -0.307485)",
        "(-0.280000, 1.276149, -0.300034)",
        "(-0.280000, 1.270543, -0.292614)",
        "(-0.280000, 1.265419, -0.284944)",
        "(-0.280000, 1.260805, -0.277101)",
        "(-0.280000, 1.256655, -0.269031)",
        "(-0.280000, 1.253017, -0.260853)",
        "(-0.280000, 1.249999, -0.252934)",
        "(-0.280000, 1.247418, -0.244913)",
        "(-0.280000, 1.245286, -0.236864)",
        "(-0.280000, 1.243594, -0.228813)",
        "(-0.280000, 1.242331, -0.220786)",
        "(-0.280000, 1.241508, -0.213077)",
        "(-0.280000, 1.241062, -0.205413)",
        "(-0.280000, 1.240983, -0.197837)",
        "(-0.280000, 1.241261, -0.190290)",
        "(-0.280000, 1.244775, -0.183075)",
        "(-0.280000, 1.248724, -0.176530)",
        "(-0.280000, 1.252981, -0.170216)",
        "(-0.280000, 1.257491, -0.164170)",
        "(-0.280000, 1.262197, -0.158417)",
        "(-0.280000, 1.267108, -0.152875)",
        "(-0.280000, 1.272043, -0.147909)",
        "(-0.280000, 1.277114, -0.143092)",
        "(-0.280000, 1.282371, -0.138361)",
        "(-0.280000, 1.287858, -0.133664)",
        "(-0.280000, 1.293627, -0.128986)",
        "(-0.280000, 1.299814, -0.124278)",
        "(-0.280000, 1.306069, -0.120104)",
        "(-0.280000, 1.312982, -0.115838)",
        "(-0.280000, 1.320773, -0.111531)",
        "(-0.280000, 1.329580, -0.107333)",
        "(-0.280000, 1.338526, -0.104082)",
        "(-0.280000, 1.348572, -0.101231)",
        "(-0.280000, 1.359512, -0.099142)",
        "(-0.280000, 1.370969, -0.098147)",
        "(-0.280000, 1.382510, -0.098435)",
        "(-0.280000, 1.393119, -0.100110)",
        "(-0.280000, 1.403288, -0.102907)",
        "(-0.280000, 1.412744, -0.106706)",
        "(-0.280000, 1.421362, -0.111363)",
        "(-0.280000, 1.429070, -0.116694)",
        "(-0.280000, 1.435497, -0.122357)",
        "(-0.280000, 1.441111, -0.128340)",
        "(-0.280000, 1.445942, -0.134503)",
        "(-0.280000, 1.450027, -0.140709)",
        "(-0.280000, 1.453463, -0.146903)",
        "(-0.280000, 1.456152, -0.152794)",
        "(-0.280000, 1.458417, -0.158542)",
        "(-0.280000, 1.460354, -0.164170)",
        "(-0.280000, 1.462046, -0.169703)",
        "(-0.280000, 1.463549, -0.175168)",
        "(-0.280000, 1.464830, -0.180376)",
        "(-0.280000, 1.466038, -0.185658)",
        "(-0.280000, 1.467170, -0.191096)",
        "(-0.280000, 1.468198, -0.196784)",
        "(-0.280000, 1.469063, -0.202757)",
        "(-0.280000, 1.469735, -0.208705)",
        "(-0.280000, 1.470149, -0.215027)",
        "(-0.280000, 1.470200, -0.221735)",
        "(-0.280000, 1.469781, -0.228814)",
        "(-0.280000, 1.468753, -0.236265)",
        "(-0.280000, 1.467126, -0.243850)",
        "(-0.280000, 1.464646, -0.251744)",
        "(-0.280000, 1.461181, -0.259814)",
        "(-0.280000, 1.456642, -0.267915)",
        "(-0.280000, 1.451011, -0.275823)",
        "(-0.280000, 1.444552, -0.283191)",
        "(-0.280000, 1.437197, -0.289990)",
        "(-0.280000, 1.428875, -0.296115)",
        "(-0.280000, 1.419848, -0.301362)",
        "(-0.280000, 1.410231, -0.305660)",
        "(-0.280000, 1.400436, -0.308932)",
        "(-0.280000, 1.390389, -0.311185)",
        "(-0.280000, 1.380183, -0.312432)",
        "(-0.280000, 1.369975, -0.312689)",
        "(-0.280000, 1.359894, -0.312008)",
        "(-0.280000, 1.350232, -0.310573)",
        "(-0.280000, 1.340774, -0.308370)",
        "(-0.280000, 1.331569, -0.305475)",
        "(-0.280000, 1.322591, -0.301899)",
        "(-0.280000, 1.313898, -0.297668)",
        "(-0.280000, 1.305810, -0.293075)",
        "(-0.280000, 1.298007, -0.287860)",
        "(-0.280000, 1.290529, -0.282000)",
        "(-0.280000, 1.283452, -0.275531)",
        "(-0.280000, 1.276855, -0.268496)",
        "(-0.280000, 1.270967, -0.261323)",
        "(-0.280000, 1.265587, -0.253616)",
        "(-0.280000, 1.260784, -0.245409)",
        "(-0.280000, 1.256601, -0.236726)",
        "(-0.280000, 1.253105, -0.227618)",
        "(-0.280000, 1.250425, -0.218733)",
        "(-0.280000, 1.248449, -0.209444)",
        "(-0.280000, 1.247241, -0.199862)",
        "(-0.280000, 1.246845, -0.190083)",
        "(-0.280000, 1.247294, -0.180134)",
        "(-0.280000, 1.248506, -0.170696)",
        "(-0.280000, 1.250575, -0.161103)",
        "(-0.280000, 1.253540, -0.151442)",
        "(-0.280000, 1.257381, -0.141923)",
        "(-0.280000, 1.262047, -0.132722)",
        "(-0.280000, 1.267210, -0.124440)",
        "(-0.280000, 1.273068, -0.116562)",
        "(-0.280000, 1.279532, -0.109203)",
        "(-0.280000, 1.286549, -0.102413)",
        "(-0.280000, 1.294034, -0.096243)",
        "(-0.280000, 1.301486, -0.091103)",
        "(-0.280000, 1.309321, -0.086491)",
        "(-0.280000, 1.317483, -0.082423)",
        "(-0.280000, 1.325938, -0.078902)",
        "(-0.280000, 1.334630, -0.075935)",
        "(-0.280000, 1.343044, -0.073752)",
        "(-0.280000, 1.351708, -0.072020)",
        "(-0.280000, 1.360568, -0.070758)",
        "(-0.280000, 1.369656, -0.069973)",
        "(-0.280000, 1.378877, -0.069695)",
        "(-0.280000, 1.387570, -0.069993)",
        "(-0.280000, 1.396429, -0.070732)",
        "(-0.280000, 1.405373, -0.071936)",
        "(-0.280000, 1.414302, -0.073613)",
        "(-0.280000, 1.423220, -0.075783)",
        "(-0.280000, 1.431517, -0.078311)",
        "(-0.280000, 1.439773, -0.081281)",
        "(-0.280000, 1.447949, -0.084716)",
        "(-0.280000, 1.455984, -0.088628)",
        "(-0.280000, 1.463828, -0.093034)",
        "(-0.280000, 1.471038, -0.097688)",
        "(-0.280000, 1.478134, -0.102945)",
        "(-0.280000, 1.485094, -0.108930)",
        "(-0.280000, 1.491820, -0.115732)",
        "(-0.280000, 1.498206, -0.123434)",
        "(-0.280000, 1.503684, -0.131440)",
        "(-0.280000, 1.508692, -0.140459)",
        "(-0.280000, 1.513029, -0.150477)",
        "(-0.280000, 1.516488, -0.161444)",
        "(-0.280000, 1.518858, -0.173230)",
        "(-0.280000, 1.519864, -0.185034)",
        "(-0.280000, 1.519564, -0.197358)",
        "(-0.280000, 1.517825, -0.209945)",
        "(-0.280000, 1.514555, -0.222553)",
        "(-0.280000, 1.509754, -0.234822)",
        "(-0.280000, 1.503677, -0.246057)",
        "(-0.280000, 1.496348, -0.256450)",
        "(-0.280000, 1.487972, -0.265766)",
        "(-0.280000, 1.478781, -0.273861)",
        "(-0.280000, 1.468976, -0.280668)",
        "(-0.280000, 1.459045, -0.285994)",
        "(-0.280000, 1.448961, -0.290103)",
        "(-0.280000, 1.438749, -0.293110)",
        "(-0.280000, 1.428794, -0.294988)",
        "(-0.280000, 1.419111, -0.295901)",
        "(-0.280000, 1.410028, -0.295934)",
        "(-0.280000, 1.401320, -0.295277)",
        "(-0.280000, 1.393011, -0.294033)",
        "(-0.280000, 1.385080, -0.292284)",
        "(-0.280000, 1.377525, -0.290111)",
        "(-0.280000, 1.370580, -0.287665)",
        "(-0.280000, 1.363938, -0.284941)",
        "(-0.280000, 1.357577, -0.281977)",
        "(-0.280000, 1.351488, -0.278810)",
        "(-0.280000, 1.345662, -0.275472)",
        "(-0.280000, 1.340221, -0.272107)",
        "(-0.280000, 1.334975, -0.268617)",
        "(-0.280000, 1.329922, -0.265018)",
        "(-0.280000, 1.325016, -0.261285)",
        "(-0.280000, 1.320265, -0.257428)",
        "(-0.280000, 1.315774, -0.253604)",
        "(-0.280000, 1.311381, -0.249606)",
        "(-0.280000, 1.307099, -0.245409)",
        "(-0.280000, 1.302945, -0.240990)",
        "(-0.280000, 1.298926, -0.236331)",
        "(-0.280000, 1.295143, -0.231658)",
        "(-0.280000, 1.291540, -0.226755)",
        "(-0.280000, 1.288123, -0.221592)",
        "(-0.280000, 1.284933, -0.216209)",
        "(-0.280000, 1.282001, -0.210636)",
        "(-0.280000, 1.279338, -0.205078)",
        "(-0.280000, 1.276937, -0.199311)",
        "(-0.280000, 1.274812, -0.193329)",
        "(-0.280000, 1.272934, -0.187078)",
        "(-0.280000, 1.271304, -0.180541)",
        "(-0.280000, 1.269874, -0.174025)",
        "(-0.280000, 1.268726, -0.167035)",
        "(-0.280000, 1.267934, -0.159548)",
        "(-0.280000, 1.267628, -0.151422)",
        "(-0.280000, 1.267985, -0.142552)",
        "(-0.280000, 1.268861, -0.133524)",
        "(-0.280000, 1.270916, -0.123342)",
        "(-0.280000, 1.274679, -0.111790)",
        "(-0.280000, 1.280902, -0.098651)",
        "(-0.280000, 1.290489, -0.084238)",
        "(-0.280000, 1.303690, -0.072944)",
        "(-0.280000, 1.319915, -0.062028)",
        "(-0.280000, 1.338298, -0.052768)",
        "(-0.280000, 1.357838, -0.045911)",
        "(-0.280000, 1.377778, -0.041683)",
        "(-0.280000, 1.396891, -0.040051)",
        "(-0.280000, 1.415461, -0.040662)",
        "(-0.280000, 1.433246, -0.043301)",
        "(-0.280000, 1.449955, -0.047702)",
        "(-0.280000, 1.465517, -0.053624)",
        "(-0.280000, 1.479507, -0.060637)",
        "(-0.280000, 1.492395, -0.068739)",
        "(-0.280000, 1.504167, -0.077786)",
        "(-0.280000, 1.514875, -0.087708)",
        "(-0.280000, 1.524537, -0.098448)",
        "(-0.280000, 1.532823, -0.109476)",
        "(-0.280000, 1.540215, -0.121331)",
        "(-0.280000, 1.546648, -0.134015)",
        "(-0.280000, 1.552045, -0.147553)",
        "(-0.280000, 1.556282, -0.161916)",
        "(-0.280000, 1.559122, -0.176365)",
        "(-0.280000, 1.560655, -0.191641)",
        "(-0.280000, 1.560683, -0.207696)",
        "(-0.280000, 1.558988, -0.224419)",
        "(-0.280000, 1.552575, -0.240774)",
        "(-0.280000, 1.544426, -0.255789)",
        "(-0.280000, 1.534589, -0.269967)",
        "(-0.280000, 1.523233, -0.282966)",
        "(-0.280000, 1.510654, -0.294435)",
        "(-0.280000, 1.497111, -0.304205)",
        "(-0.280000, 1.483330, -0.311871)",
        "(-0.280000, 1.469313, -0.317778)",
        "(-0.280000, 1.455314, -0.321969)",
        "(-0.280000, 1.441539, -0.324559)",
        "(-0.280000, 1.428283, -0.325645)",
        "(-0.280000, 1.415942, -0.325342)",
        "(-0.280000, 1.404318, -0.323889)",
        "(-0.280000, 1.393525, -0.321432)",
        "(-0.280000, 1.383554, -0.318153)",
        "(-0.280000, 1.374458, -0.314261)",
        "(-0.280000, 1.366422, -0.310008)",
        "(-0.280000, 1.359097, -0.305470)",
        "(-0.280000, 1.352448, -0.300775)",
        "(-0.280000, 1.346396, -0.296013)",
        "(-0.280000, 1.340876, -0.291264)",
        "(-0.280000, 1.335903, -0.286641)",
        "(-0.280000, 1.331257, -0.282084)",
        "(-0.280000, 1.326872, -0.277604)",
        "(-0.280000, 1.322660, -0.273158)",
        "(-0.280000, 1.318578, -0.268730)",
        "(-0.280000, 1.314736, -0.264483)",
        "(-0.280000, 1.310929, -0.260185)",
        "(-0.280000, 1.307155, -0.255812)",
        "(-0.280000, 1.303439, -0.251369)",
        "(-0.280000, 1.299767, -0.246805)",
        "(-0.280000, 1.296250, -0.242327)",
        "(-0.280000, 1.292802, -0.237700)",
        "(-0.280000, 1.289419, -0.232839)",
        "(-0.280000, 1.286142, -0.227725)",
        "(-0.280000, 1.283019, -0.222326)",
        "(-0.280000, 1.280074, -0.216558)",
        "(-0.280000, 1.277409, -0.210783)",
        "(-0.280000, 1.275024, -0.204609)",
        "(-0.280000, 1.272977, -0.197959)",
        "(-0.280000, 1.271361, -0.190825)",
        "(-0.280000, 1.270204, -0.183768)",
        "(-0.280000, 1.269598, -0.176229)",
        "(-0.280000, 1.269640, -0.168274)",
        "(-0.280000, 1.270423, -0.159941)",
        "(-0.280000, 1.272037, -0.151308)",
        "(-0.280000, 1.274287, -0.143058)",
        "(-0.280000, 1.277431, -0.134673)",
        "(-0.280000, 1.281470, -0.126355)",
        "(-0.280000, 1.286435, -0.118192)",
        "(-0.280000, 1.292282, -0.110372)",
        "(-0.280000, 1.298486, -0.103536)",
        "(-0.280000, 1.305494, -0.097139)",
        "(-0.280000, 1.313217, -0.091329)",
        "(-0.280000, 1.321593, -0.086191)",
        "(-0.280000, 1.330628, -0.081762)",
        "(-0.280000, 1.339589, -0.078454)",
        "(-0.280000, 1.349064, -0.075882)",
        "(-0.280000, 1.359071, -0.074087)",
        "(-0.280000, 1.369553, -0.073136)",
        "(-0.280000, 1.380463, -0.073084)",
        "(-0.280000, 1.390857, -0.074082)",
        "(-0.280000, 1.401661, -0.075968)",
        "(-0.280000, 1.412697, -0.078825)",
        "(-0.280000, 1.423887, -0.082776)",
        "(-0.280000, 1.434854, -0.087854)",
        "(-0.280000, 1.444683, -0.093754)",
        "(-0.280000, 1.453973, -0.100608)",
        "(-0.280000, 1.462455, -0.108260)",
        "(-0.280000, 1.469934, -0.116505)",
        "(-0.280000, 1.476333, -0.125136)",
        "(-0.280000, 1.481421, -0.133706)",
        "(-0.280000, 1.485580, -0.142372)",
        "(-0.280000, 1.488847, -0.150979)",
        "(-0.280000, 1.491312, -0.159479)",
        "(-0.280000, 1.493066, -0.167821)",
        "(-0.280000, 1.494111, -0.175652)",
        "(-0.280000, 1.494662, -0.183337)",
        "(-0.280000, 1.494774, -0.190891)",
        "(-0.280000, 1.494485, -0.198341)",
        "(-0.280000, 1.493811, -0.205730)",
        "(-0.280000, 1.492813, -0.212700)",
        "(-0.280000, 1.491479, -0.219696)",
        "(-0.280000, 1.489774, -0.226764)",
        "(-0.280000, 1.487642, -0.233940)",
        "(-0.280000, 1.484987, -0.241285)",
        "(-0.280000, 1.481785, -0.248677)",
        "(-0.280000, 1.477689, -0.256464)",
        "(-0.280000, 1.472561, -0.264469)",
        "(-0.280000, 1.466337, -0.272457)",
        "(-0.280000, 1.459026, -0.280154)",
        "(-0.280000, 1.451019, -0.287122)",
        "(-0.280000, 1.442063, -0.293448)",
        "(-0.280000, 1.432313, -0.298928)",
        "(-0.280000, 1.421933, -0.303418)",
        "(-0.280000, 1.411137, -0.306813)",
        "(-0.280000, 1.400409, -0.309082)",
        "(-0.280000, 1.389573, -0.310269)",
        "(-0.280000, 1.378826, -0.310384)",
        "(-0.280000, 1.368266, -0.309471)",
        "(-0.280000, 1.358079, -0.307601)",
        "(-0.280000, 1.348649, -0.304991)",
        "(-0.280000, 1.339694, -0.301610)",
        "(-0.280000, 1.331308, -0.297545)",
        "(-0.280000, 1.323552, -0.292887)",
        "(-0.280000, 1.316423, -0.287697)",
        "(-0.280000, 1.310180, -0.282307)",
        "(-0.280000, 1.304544, -0.276537)",
        "(-0.280000, 1.299501, -0.270438)",
        "(-0.280000, 1.295058, -0.264083)",
        "(-0.280000, 1.291200, -0.257548)",
        "(-0.280000, 1.288011, -0.251155)",
        "(-0.280000, 1.285262, -0.244622)",
        "(-0.280000, 1.282922, -0.238014)",
        "(-0.280000, 1.280959, -0.231285)",
        "(-0.280000, 1.279380, -0.224455)",
        "(-0.280000, 1.278240, -0.217895)",
        "(-0.280000, 1.277443, -0.211166)",
        "(-0.280000, 1.277011, -0.204287)",
        "(-0.280000, 1.276964, -0.197277)",
        "(-0.280000, 1.277322, -0.190159)",
        "(-0.280000, 1.278110, -0.182918)",
        "(-0.280000, 1.279266, -0.176024)",
        "(-0.280000, 1.280851, -0.169035)",
        "(-0.280000, 1.282886, -0.162001)",
        "(-0.280000, 1.285375, -0.154989)",
        "(-0.280000, 1.288337, -0.148016)",
        "(-0.280000, 1.291590, -0.141477)",
        "(-0.280000, 1.295335, -0.134958)",
        "(-0.280000, 1.299592, -0.128502)",
        "(-0.280000, 1.304428, -0.122095)",
        "(-0.280000, 1.309469, -0.116231)",
        "(-0.280000, 1.315078, -0.110489)",
        "(-0.280000, 1.321286, -0.104921)",
        "(-0.280000, 1.328092, -0.099610)",
        "(-0.280000, 1.335499, -0.094631)",
        "(-0.280000, 1.342987, -0.090334)",
        "(-0.280000, 1.351095, -0.086418)",
        "(-0.280000, 1.359798, -0.082984)",
        "(-0.280000, 1.369132, -0.080110)",
        "(-0.280000, 1.379049, -0.077910)",
        "(-0.280000, 1.388781, -0.076562)",
        "(-0.280000, 1.399099, -0.075980)",
        "(-0.280000, 1.409898, -0.076292)",
        "(-0.280000, 1.421111, -0.077622)",
        "(-0.280000, 1.432592, -0.080080)",
        "(-0.280000, 1.443478, -0.083499)",
        "(-0.280000, 1.454409, -0.088098)",
        "(-0.280000, 1.465152, -0.093902)",
        "(-0.280000, 1.475524, -0.100924)",
        "(-0.280000, 1.485263, -0.109075)",
        "(-0.280000, 1.493768, -0.117784)",
        "(-0.280000, 1.501470, -0.127413)",
        "(-0.280000, 1.508227, -0.137844)",
        "(-0.280000, 1.513946, -0.148987)",
        "(-0.280000, 1.518561, -0.160801)",
        "(-0.280000, 1.521846, -0.172585)",
        "(-0.280000, 1.523979, -0.184830)",
        "(-0.280000, 1.524880, -0.197501)",
        "(-0.280000, 1.524455, -0.210491)",
        "(-0.280000, 1.522614, -0.223673)",
        "(-0.280000, 1.519450, -0.236320)",
        "(-0.280000, 1.514837, -0.248889)",
        "(-0.280000, 1.508754, -0.261121)",
        "(-0.280000, 1.501161, -0.272803)",
        "(-0.280000, 1.492111, -0.283639)",
        "(-0.280000, 1.482145, -0.292992)",
        "(-0.280000, 1.471086, -0.301098)",
        "(-0.280000, 1.459210, -0.307739)",
        "(-0.280000, 1.446810, -0.312792)",
        "(-0.280000, 1.434202, -0.316209)",
        "(-0.280000, 1.421961, -0.317967)",
        "(-0.280000, 1.409979, -0.318277)",
        "(-0.280000, 1.398484, -0.317257)",
        "(-0.280000, 1.387594, -0.315043)",
        "(-0.280000, 1.377439, -0.311797)",
        "(-0.280000, 1.368400, -0.307781)",
        "(-0.280000, 1.360160, -0.303089)",
        "(-0.280000, 1.352766, -0.297886)",
        "(-0.280000, 1.346210, -0.292319)",
        "(-0.280000, 1.340424, -0.286479)",
        "(-0.280000, 1.335575, -0.280648)",
        "(-0.280000, 1.331353, -0.274757)",
        "(-0.280000, 1.327669, -0.268828)",
        "(-0.280000, 1.324483, -0.262931)",
        "(-0.280000, 1.321729, -0.257102)",
        "(-0.280000, 1.319475, -0.251551)",
        "(-0.280000, 1.317490, -0.246067)",
        "(-0.280000, 1.315747, -0.240688)",
        "(-0.280000, 1.314188, -0.235361)",
        "(-0.280000, 1.312787, -0.230096)",
        "(-0.280000, 1.311590, -0.225141)",
        "(-0.280000, 1.310472, -0.220204)",
        "(-0.280000, 1.309422, -0.215284)",
        "(-0.280000, 1.308429, -0.210334)",
        "(-0.280000, 1.307497, -0.205333)",
        "(-0.280000, 1.306630, -0.200500)",
        "(-0.280000, 1.305818, -0.195537)",
        "(-0.280000, 1.305085, -0.190459)",
        "(-0.280000, 1.304458, -0.185172)",
        "(-0.280000, 1.303977, -0.179681)",
        "(-0.280000, 1.303598, -0.174320)",
        "(-0.280000, 1.303416, -0.168715)",
        "(-0.280000, 1.303466, -0.162916)",
        "(-0.280000, 1.303790, -0.156950)",
        "(-0.280000, 1.304417, -0.150824)",
        "(-0.280000, 1.305215, -0.144864)",
        "(-0.280000, 1.306362, -0.138786)",
        "(-0.280000, 1.307879, -0.132610)",
        "(-0.280000, 1.309790, -0.126381)",
        "(-0.280000, 1.312107, -0.120150)",
        "(-0.280000, 1.314619, -0.114156)",
        "(-0.280000, 1.317614, -0.108123)",
        "(-0.280000, 1.321123, -0.102099)",
        "(-0.280000, 1.325246, -0.096098)",
        "(-0.280000, 1.330068, -0.090197)",
        "(-0.280000, 1.335096, -0.084805)",
        "(-0.280000, 1.340938, -0.079606)",
        "(-0.280000, 1.347576, -0.074742)",
        "(-0.280000, 1.355025, -0.070323)",
        "(-0.280000, 1.363244, -0.066483)",
        "(-0.280000, 1.371520, -0.063474)",
        "(-0.280000, 1.380569, -0.061163)",
        "(-0.280000, 1.390305, -0.059681)",
        "(-0.280000, 1.400707, -0.059144)",
        "(-0.280000, 1.411621, -0.059677)",
        "(-0.280000, 1.422062, -0.061249)",
        "(-0.280000, 1.432876, -0.063975)",
        "(-0.280000, 1.443780, -0.067907)",
        "(-0.280000, 1.454493, -0.073035)",
        "(-0.280000, 1.464840, -0.079351)",
        "(-0.280000, 1.474004, -0.086389)",
        "(-0.280000, 1.482568, -0.094391)",
        "(-0.280000, 1.490379, -0.103271)",
        "(-0.280000, 1.497300, -0.112891)",
        "(-0.280000, 1.503240, -0.123105)",
        "(-0.280000, 1.507843, -0.133316)",
        "(-0.280000, 1.511506, -0.143890)",
        "(-0.280000, 1.514199, -0.154689)",
        "(-0.280000, 1.515938, -0.165694)",
        "(-0.280000, 1.516727, -0.176847)",
        "(-0.280000, 1.516513, -0.187565)",
        "(-0.280000, 1.515431, -0.198326)",
        "(-0.280000, 1.513469, -0.209113)",
        "(-0.280000, 1.510603, -0.219869)",
        "(-0.280000, 1.506818, -0.230488)",
        "(-0.280000, 1.502253, -0.240494)",
        "(-0.280000, 1.496838, -0.250211)",
        "(-0.280000, 1.490625, -0.259493)",
        "(-0.280000, 1.483657, -0.268253)",
        "(-0.280000, 1.476010, -0.276405)",
        "(-0.280000, 1.468072, -0.283637)",
        "(-0.280000, 1.459583, -0.290269)",
        "(-0.280000, 1.450591, -0.296258)",
        "(-0.280000, 1.441144, -0.301561)",
        "(-0.280000, 1.431235, -0.306167)",
        "(-0.280000, 1.421354, -0.309939)",
        "(-0.280000, 1.411102, -0.312993)",
        "(-0.280000, 1.400491, -0.315281)",
        "(-0.280000, 1.389636, -0.316740)",
        "(-0.280000, 1.378652, -0.317321)",
        "(-0.280000, 1.368036, -0.317123)",
        "(-0.280000, 1.357404, -0.316048)",
        "(-0.280000, 1.346881, -0.314086)",
        "(-0.280000, 1.336484, -0.311279)",
        "(-0.280000, 1.326298, -0.307694)",
        "(-0.280000, 1.316744, -0.303679)",
        "(-0.280000, 1.307373, -0.298984)",
        "(-0.280000, 1.298261, -0.293646)",
        "(-0.280000, 1.289452, -0.287682)",
        "(-0.280000, 1.280999, -0.281102)",
        "(-0.280000, 1.273176, -0.274338)",
        "(-0.280000, 1.265731, -0.266988)",
        "(-0.280000, 1.258759, -0.259107)",
        "(-0.280000, 1.252286, -0.250685)",
        "(-0.280000, 1.246524, -0.241741)",
        "(-0.280000, 1.244276, -0.232308)",
        "(-0.280000, 1.242613, -0.222831)",
        "(-0.280000, 1.241537, -0.213422)",
        "(-0.280000, 1.241022, -0.204068)",
        "(-0.280000, 1.241054, -0.194724)",
        "(-0.280000, 1.241587, -0.185903)",
        "(-0.280000, 1.242613, -0.177075)",
        "(-0.280000, 1.244143, -0.168243)",
        "(-0.280000, 1.246185, -0.159436)",
        "(-0.280000, 1.248752, -0.150664)",
        "(-0.280000, 1.251670, -0.142429)",
        "(-0.280000, 1.255137, -0.134135)",
        "(-0.280000, 1.259193, -0.125803)",
        "(-0.280000, 1.263908, -0.117415)",
        "(-0.280000, 1.269321, -0.109033)",
        "(-0.280000, 1.274994, -0.101325)",
        "(-0.280000, 1.281439, -0.093608)",
        "(-0.280000, 1.288663, -0.086009)",
        "(-0.280000, 1.296733, -0.078586)",
        "(-0.280000, 1.305680, -0.071445)",
        "(-0.280000, 1.314794, -0.065167)",
        "(-0.280000, 1.324878, -0.059232)",
        "(-0.280000, 1.335946, -0.053791)",
        "(-0.280000, 1.348024, -0.049000)",
        "(-0.280000, 1.361786, -0.047851)",
        "(-0.280000, 1.374925, -0.048174)",
        "(-0.280000, 1.388413, -0.049573)",
        "(-0.280000, 1.402002, -0.052131)",
        "(-0.280000, 1.415375, -0.055868)",
        "(-0.280000, 1.428324, -0.060772)",
        "(-0.280000, 1.439938, -0.066553)",
        "(-0.280000, 1.450942, -0.073229)",
        "(-0.280000, 1.461224, -0.080743)",
        "(-0.280000, 1.470633, -0.088969)",
        "(-0.280000, 1.479051, -0.097759)",
        "(-0.280000, 1.486094, -0.106710)",
        "(-0.280000, 1.492177, -0.116021)",
        "(-0.280000, 1.497283, -0.125612)",
        "(-0.280000, 1.501445, -0.135391)",
        "(-0.280000, 1.504712, -0.145232)",
        "(-0.280000, 1.506991, -0.154658)",
        "(-0.280000, 1.508621, -0.164120)",
        "(-0.280000, 1.509658, -0.173665)",
        "(-0.280000, 1.510120, -0.183338)",
        "(-0.280000, 1.509993, -0.193154)",
        "(-0.280000, 1.509249, -0.202601)",
        "(-0.280000, 1.507908, -0.212286)",
        "(-0.280000, 1.505888, -0.222190)",
        "(-0.280000, 1.503065, -0.232356)",
        "(-0.280000, 1.499312, -0.242724)",
        "(-0.280000, 1.494771, -0.252713)",
        "(-0.280000, 1.489196, -0.262670)",
        "(-0.280000, 1.482563, -0.272384)",
        "(-0.280000, 1.474897, -0.281643)",
        "(-0.280000, 1.466193, -0.290320)",
        "(-0.280000, 1.456898, -0.298021)",
        "(-0.280000, 1.446725, -0.304909)",
        "(-0.280000, 1.435701, -0.310876)",
        "(-0.280000, 1.423994, -0.315765)",
        "(-0.280000, 1.411719, -0.319469)",
        "(-0.280000, 1.399494, -0.321924)",
        "(-0.280000, 1.386938, -0.323145)",
        "(-0.280000, 1.374280, -0.323084)",
        "(-0.280000, 1.361659, -0.321737)",
        "(-0.280000, 1.349298, -0.319131)",
        "(-0.280000, 1.337782, -0.315546)",
        "(-0.280000, 1.326729, -0.310873)",
        "(-0.280000, 1.316313, -0.305211)",
        "(-0.280000, 1.306669, -0.298678)",
        "(-0.280000, 1.297899, -0.291403)",
        "(-0.280000, 1.290285, -0.283812)",
        "(-0.280000, 1.283570, -0.275712)",
        "(-0.280000, 1.277784, -0.267199)",
        "(-0.280000, 1.272921, -0.258326)",
        "(-0.280000, 1.269022, -0.249242)",
        "(-0.280000, 1.266202, -0.240445)",
        "(-0.280000, 1.264266, -0.231605)",
        "(-0.280000, 1.263197, -0.222816)",
        "(-0.280000, 1.262959, -0.214124)",
        "(-0.280000, 1.263521, -0.205546)",
        "(-0.280000, 1.264842, -0.197549)",
        "(-0.280000, 1.266836, -0.189764)",
        "(-0.280000, 1.269471, -0.182229)",
        "(-0.280000, 1.272692, -0.174977)",
        "(-0.280000, 1.276436, -0.168052)",
        "(-0.280000, 1.280540, -0.161833)",
        "(-0.280000, 1.285032, -0.155879)",
        "(-0.280000, 1.289855, -0.150204)",
        "(-0.280000, 1.295005, -0.144819)",
        "(-0.280000, 1.300437, -0.139780)",
        "(-0.280000, 1.305872, -0.135462)",
        "(-0.280000, 1.311548, -0.131420)",
        "(-0.280000, 1.317438, -0.127668)",
        "(-0.280000, 1.323544, -0.124193)",
        "(-0.280000, 1.329841, -0.121006)",
        "(-0.280000, 1.335980, -0.118393)",
        "(-0.280000, 1.342350, -0.115973)",
        "(-0.280000, 1.348912, -0.113785)",
        "(-0.280000, 1.355695, -0.111841)",
        "(-0.280000, 1.362677, -0.110169)",
        "(-0.280000, 1.369332, -0.108971)",
        "(-0.280000, 1.376217, -0.108008)",
        "(-0.280000, 1.383305, -0.107320)",
        "(-0.280000, 1.390555, -0.106947)",
        "(-0.280000, 1.397988, -0.106926)",
        "(-0.280000, 1.405075, -0.107271)",
        "(-0.280000, 1.412366, -0.107973)",
        "(-0.280000, 1.419918, -0.109104)",
        "(-0.280000, 1.427677, -0.110731)",
        "(-0.280000, 1.435590, -0.112923)",
        "(-0.280000, 1.443145, -0.115509)",
        "(-0.280000, 1.450876, -0.118763)",
        "(-0.280000, 1.458741, -0.122803)",
        "(-0.280000, 1.466733, -0.127804)",
        "(-0.280000, 1.474795, -0.133986)",
        "(-0.280000, 1.482273, -0.140871)",
        "(-0.280000, 1.489591, -0.149238)",
        "(-0.280000, 1.496386, -0.159110)",
        "(-0.280000, 1.502287, -0.170427)",
        "(-0.280000, 1.506918, -0.182979)",
        "(-0.280000, 1.509983, -0.196073)",
        "(-0.280000, 1.511367, -0.209962)",
        "(-0.280000, 1.510870, -0.224334)",
        "(-0.280000, 1.508379, -0.238854)",
        "(-0.280000, 1.503851, -0.253140)",
        "(-0.280000, 1.497561, -0.266479)",
        "(-0.280000, 1.489480, -0.278946)",
        "(-0.280000, 1.479832, -0.290191)",
        "(-0.280000, 1.468870, -0.299979)",
        "(-0.280000, 1.456858, -0.308163)",
        "(-0.280000, 1.444456, -0.314497)",
        "(-0.280000, 1.431636, -0.319158)",
        "(-0.280000, 1.418626, -0.322182)",
        "(-0.280000, 1.405670, -0.323632)",
        "(-0.280000, 1.393007, -0.323616)",
        "(-0.280000, 1.381091, -0.322331)",
        "(-0.280000, 1.369667, -0.319932)",
        "(-0.280000, 1.358852, -0.316590)",
        "(-0.280000, 1.348652, -0.312453)",
        "(-0.280000, 1.339117, -0.307679)",
        "(-0.280000, 1.330519, -0.302588)",
        "(-0.280000, 1.322452, -0.297083)",
        "(-0.280000, 1.314912, -0.291248)",
        "(-0.280000, 1.307863, -0.285129)",
        "(-0.280000, 1.301273, -0.278755)",
        "(-0.280000, 1.295285, -0.272401)",
        "(-0.280000, 1.289645, -0.265796)",
        "(-0.280000, 1.284354, -0.258932)",
        "(-0.280000, 1.279387, -0.251743)",
        "(-0.280000, 1.274788, -0.244250)",
        "(-0.280000, 1.270705, -0.236854)",
        "(-0.280000, 1.266997, -0.229156)",
        "(-0.280000, 1.263720, -0.221213)",
        "(-0.280000, 1.260918, -0.213069)",
        "(-0.280000, 1.258608, -0.204685)",
        "(-0.280000, 1.256827, -0.196530)",
        "(-0.280000, 1.255581, -0.188171)",
        "(-0.280000, 1.254909, -0.179598)",
        "(-0.280000, 1.254855, -0.170882)",
        "(-0.280000, 1.255453, -0.162102)",
        "(-0.280000, 1.256586, -0.153726)",
        "(-0.280000, 1.258386, -0.145325)",
        "(-0.280000, 1.260856, -0.137010)",
        "(-0.280000, 1.263996, -0.128841)",
        "(-0.280000, 1.267795, -0.120904)",
        "(-0.280000, 1.271962, -0.113675)",
        "(-0.280000, 1.276807, -0.106631)",
        "(-0.280000, 1.282342, -0.099825)",
        "(-0.280000, 1.288607, -0.093277)",
        "(-0.280000, 1.295606, -0.087053)",
        "(-0.280000, 1.302834, -0.081645)",
        "(-0.280000, 1.310862, -0.076554)",
        "(-0.280000, 1.319711, -0.071859)",
        "(-0.280000, 1.329422, -0.067653)",
        "(-0.280000, 1.339111, -0.064452)",
        "(-0.280000, 1.349592, -0.061852)",
        "(-0.280000, 1.360788, -0.060007)",
        "(-0.280000, 1.372482, -0.059077)",
        "(-0.280000, 1.384435, -0.059166)",
        "(-0.280000, 1.396404, -0.060342)",
        "(-0.280000, 1.407485, -0.062565)",
        "(-0.280000, 1.418325, -0.065721)",
        "(-0.280000, 1.428834, -0.069795)",
        "(-0.280000, 1.438846, -0.074719)",
        "(-0.280000, 1.448235, -0.080402)",
        "(-0.280000, 1.456474, -0.086548)",
        "(-0.280000, 1.464080, -0.093260)",
        "(-0.280000, 1.470962, -0.100442)",
        "(-0.280000, 1.477140, -0.108124)",
        "(-0.280000, 1.482519, -0.116231)",
        "(-0.280000, 1.486743, -0.124333)",
        "(-0.280000, 1.490241, -0.132814)",
        "(-0.280000, 1.492988, -0.141637)",
        "(-0.280000, 1.494958, -0.150780)",
        "(-0.280000, 1.496109, -0.160159)",
        "(-0.280000, 1.496225, -0.169194)",
        "(-0.280000, 1.495568, -0.178394)",
        "(-0.280000, 1.494105, -0.187666)",
        "(-0.280000, 1.491785, -0.196926)",
        "(-0.280000, 1.488597, -0.206023)",
        "(-0.280000, 1.484626, -0.214428)",
        "(-0.280000, 1.479875, -0.222523)",
        "(-0.280000, 1.474379, -0.230186)",
        "(-0.280000, 1.468222, -0.237254)",
        "(-0.280000, 1.461486, -0.243616)",
        "(-0.280000, 1.454504, -0.248972)",
        "(-0.280000, 1.447228, -0.253581)",
        "(-0.280000, 1.439749, -0.257440)",
        "(-0.280000, 1.432179, -0.260567)",
        "(-0.280000, 1.424615, -0.263000)",
        "(-0.280000, 1.417323, -0.264747)",
        "(-0.280000, 1.410122, -0.265981)",
        "(-0.280000, 1.403060, -0.266756)",
        "(-0.280000, 1.396136, -0.267133)",
        "(-0.280000, 1.389356, -0.267165)",
        "(-0.280000, 1.382877, -0.266934)",
        "(-0.280000, 1.376467, -0.266450)",
        "(-0.280000, 1.370121, -0.265722)",
        "(-0.280000, 1.363818, -0.264746)",
        "(-0.280000, 1.357585, -0.263529)",
        "(-0.280000, 1.351511, -0.262154)",
        "(-0.280000, 1.345473, -0.260525)",
        "(-0.280000, 1.339506, -0.258631)",
        "(-0.280000, 1.333610, -0.256463)",
        "(-0.280000, 1.327837, -0.254030)",
        "(-0.280000, 1.322307, -0.251456)",
        "(-0.280000, 1.316921, -0.248607)",
        "(-0.280000, 1.311737, -0.245508)",
        "(-0.280000, 1.306797, -0.242183)",
        "(-0.280000, 1.302092, -0.238606)",
        "(-0.280000, 1.297705, -0.234935)",
        "(-0.280000, 1.293597, -0.231029)",
        "(-0.280000, 1.289752, -0.226851)",
        "(-0.280000, 1.286195, -0.222443)",
        "(-0.280000, 1.282933, -0.217815)",
        "(-0.280000, 1.279956, -0.213150)",
        "(-0.280000, 1.277213, -0.208245)",
        "(-0.280000, 1.274687, -0.203114)",
        "(-0.280000, 1.272375, -0.197703)",
        "(-0.280000, 1.270311, -0.192019)",
        "(-0.280000, 1.268504, -0.186388)",
        "(-0.280000, 1.266985, -0.180447)",
        "(-0.280000, 1.265807, -0.174210)",
        "(-0.280000, 1.265013, -0.167696)",
        "(-0.280000, 1.264662, -0.160908)",
        "(-0.280000, 1.264659, -0.154265)",
        "(-0.280000, 1.265164, -0.147367)",
        "(-0.280000, 1.266240, -0.140236)",
        "(-0.280000, 1.268015, -0.132746)",
        "(-0.280000, 1.270579, -0.124944)",
        "(-0.280000, 1.273627, -0.117502)",
        "(-0.280000, 1.277615, -0.109766)",
        "(-0.280000, 1.282644, -0.101829)",
        "(-0.280000, 1.288787, -0.093826)",
        "(-0.280000, 1.296192, -0.085821)",
        "(-0.280000, 1.304107, -0.078653)",
        "(-0.280000, 1.313451, -0.071648)",
        "(-0.280000, 1.324373, -0.064990)",
        "(-0.280000, 1.336919, -0.058974)",
        "(-0.280000, 1.351086, -0.053931)",
        "(-0.280000, 1.365362, -0.050566)",
        "(-0.280000, 1.380937, -0.048622)",
        "(-0.280000, 1.397338, -0.048435)",
        "(-0.280000, 1.414085, -0.050215)",
        "(-0.280000, 1.430623, -0.054014)",
        "(-0.280000, 1.445633, -0.059468)",
        "(-0.280000, 1.459822, -0.066557)",
        "(-0.280000, 1.472933, -0.075097)",
        "(-0.280000, 1.484704, -0.084820)",
        "(-0.280000, 1.495036, -0.095471)",
        "(-0.280000, 1.503560, -0.106459)",
        "(-0.280000, 1.510794, -0.118002)",
        "(-0.280000, 1.516751, -0.129936)",
        "(-0.280000, 1.521478, -0.142182)",
        "(-0.280000, 1.525010, -0.154630)",
        "(-0.280000, 1.527234, -0.166602)",
        "(-0.280000, 1.528448, -0.178638)",
        "(-0.280000, 1.528675, -0.190662)",
        "(-0.280000, 1.527936, -0.202628)",
        "(-0.280000, 1.526228, -0.214533)",
        "(-0.280000, 1.523635, -0.225901)",
        "(-0.280000, 1.520082, -0.237268)",
        "(-0.280000, 1.515369, -0.248861)",
        "(-0.280000, 1.509400, -0.260424)",
        "(-0.280000, 1.502173, -0.271620)",
        "(-0.280000, 1.493968, -0.281904)",
        "(-0.280000, 1.484596, -0.291441)",
        "(-0.280000, 1.474199, -0.299974)",
        "(-0.280000, 1.462927, -0.307393)",
        "(-0.280000, 1.450982, -0.313611)",
        "(-0.280000, 1.438966, -0.318454)",
        "(-0.280000, 1.426611, -0.322147)",
        "(-0.280000, 1.414094, -0.324686)",
        "(-0.280000, 1.401568, -0.326103)",
        "(-0.280000, 1.389179, -0.326449)",
        "(-0.280000, 1.377361, -0.325859)",
        "(-0.280000, 1.365790, -0.324384)",
        "(-0.280000, 1.354579, -0.322094)",
        "(-0.280000, 1.343731, -0.319039)",
        "(-0.280000, 1.333330, -0.315291)",
        "(-0.280000, 1.323738, -0.311130)",
        "(-0.280000, 1.314569, -0.306401)",
        "(-0.280000, 1.305895, -0.301173)",
        "(-0.280000, 1.297768, -0.295514)",
        "(-0.280000, 1.290190, -0.289472)",
        "(-0.280000, 1.283376, -0.283365)",
        "(-0.280000, 1.277110, -0.276978)",
        "(-0.280000, 1.271368, -0.270306)",
        "(-0.280000, 1.266170, -0.263373)",
        "(-0.280000, 1.261524, -0.256182)",
        "(-0.280000, 1.257534, -0.249036)",
        "(-0.280000, 1.254076, -0.241627)",
        "(-0.280000, 1.251180, -0.233974)",
        "(-0.280000, 1.248856, -0.226051)",
        "(-0.280000, 1.247140, -0.217904)",
        "(-0.280000, 1.246091, -0.210032)",
        "(-0.280000, 1.245649, -0.201848)",
        "(-0.280000, 1.245860, -0.193430)",
        "(-0.280000, 1.246760, -0.184840)",
        "(-0.280000, 1.248367, -0.176191)",
        "(-0.280000, 1.250593, -0.168031)",
        "(-0.280000, 1.253509, -0.159859)",
        "(-0.280000, 1.257096, -0.151813)",
        "(-0.280000, 1.261343, -0.143978)",
        "(-0.280000, 1.266181, -0.136501)",
        "(-0.280000, 1.271307, -0.129905)",
        "(-0.280000, 1.276941, -0.123634)",
        "(-0.280000, 1.283086, -0.117674)",
        "(-0.280000, 1.289747, -0.112014)",
        "(-0.280000, 1.297029, -0.106583)",
        "(-0.280000, 1.304426, -0.101935)",
        "(-0.280000, 1.312473, -0.097492)",
        "(-0.280000, 1.321273, -0.093292)",
        "(-0.280000, 1.330922, -0.089399)",
        "(-0.280000, 1.341550, -0.085907)",
        "(-0.280000, 1.352213, -0.083443)",
        "(-0.280000, 1.364055, -0.081573)",
        "(-0.280000, 1.376957, -0.080645)",
        "(-0.280000, 1.390682, -0.081052)",
        "(-0.280000, 1.404739, -0.083105)",
        "(-0.280000, 1.417720, -0.086807)",
        "(-0.280000, 1.430274, -0.092136)",
        "(-0.280000, 1.441934, -0.098981)",
        "(-0.280000, 1.452430, -0.107173)",
        "(-0.280000, 1.461547, -0.116472)",
        "(-0.280000, 1.468848, -0.126366)",
        "(-0.280000, 1.474721, -0.136892)",
        "(-0.280000, 1.479176, -0.147889)",
        "(-0.280000, 1.482212, -0.159241)",
        "(-0.280000, 1.483821, -0.170769)",
        "(-0.280000, 1.483935, -0.181929)",
        "(-0.280000, 1.482734, -0.192881)",
        "(-0.280000, 1.480283, -0.203416)",
        "(-0.280000, 1.476701, -0.213304)",
        "(-0.280000, 1.472124, -0.222421)",
        "(-0.280000, 1.466828, -0.230453)",
        "(-0.280000, 1.460950, -0.237594)",
        "(-0.280000, 1.454639, -0.243849)",
        "(-0.280000, 1.448046, -0.249251)",
        "(-0.280000, 1.441302, -0.253857)",
        "(-0.280000, 1.434629, -0.257668)",
        "(-0.280000, 1.427941, -0.260898)",
        "(-0.280000, 1.421260, -0.263620)",
        "(-0.280000, 1.414555, -0.265909)",
        "(-0.280000, 1.407831, -0.267801)",
        "(-0.280000, 1.401285, -0.269320)",
        "(-0.280000, 1.394640, -0.270524)",
        "(-0.280000, 1.387880, -0.271395)",
        "(-0.280000, 1.380977, -0.271904)",
        "(-0.280000, 1.373948, -0.272011)",
        "(-0.280000, 1.367014, -0.271791)",
        "(-0.280000, 1.359950, -0.271120)",
        "(-0.280000, 1.352822, -0.269962)",
        "(-0.280000, 1.345626, -0.268265)",
        "(-0.280000, 1.338430, -0.265986)",
        "(-0.280000, 1.331512, -0.263317)",
        "(-0.280000, 1.324663, -0.260018)",
        "(-0.280000, 1.317972, -0.256065)",
        "(-0.280000, 1.311531, -0.251451)",
        "(-0.280000, 1.305408, -0.246196)",
        "(-0.280000, 1.299826, -0.240660)",
        "(-0.280000, 1.294682, -0.234556)",
        "(-0.280000, 1.290018, -0.227929)",
        "(-0.280000, 1.285897, -0.220861)",
        "(-0.280000, 1.282354, -0.213447)",
        "(-0.280000, 1.279393, -0.206077)",
        "(-0.280000, 1.276944, -0.198428)",
        "(-0.280000, 1.275007, -0.190540)",
        "(-0.280000, 1.273624, -0.182410)",
        "(-0.280000, 1.272864, -0.174112)",
        "(-0.280000, 1.272668, -0.166143)",
        "(-0.280000, 1.273143, -0.158073)",
        "(-0.280000, 1.274305, -0.150036)",
        "(-0.280000, 1.276147, -0.142146)",
        "(-0.280000, 1.278654, -0.134496)",
        "(-0.280000, 1.281622, -0.127436)",
        "(-0.280000, 1.285225, -0.120635)",
        "(-0.280000, 1.289440, -0.114157)",
        "(-0.280000, 1.294277, -0.108005)",
        "(-0.280000, 1.299720, -0.102227)",
        "(-0.280000, 1.305383, -0.097200)",
        "(-0.280000, 1.311708, -0.092471)",
        "(-0.280000, 1.318775, -0.088036)",
        "(-0.280000, 1.326649, -0.083927)",
        "(-0.280000, 1.335538, -0.080137)",
        "(-0.280000, 1.344585, -0.077214)",
        "(-0.280000, 1.354776, -0.074731)",
        "(-0.280000, 1.366168, -0.072899)",
        "(-0.280000, 1.378574, -0.072008)",
        "(-0.280000, 1.391743, -0.072316)",
        "(-0.280000, 1.404316, -0.074009)",
        "(-0.280000, 1.417213, -0.077042)",
        "(-0.280000, 1.429954, -0.081469)",
        "(-0.280000, 1.442140, -0.087241)",
        "(-0.280000, 1.453475, -0.094200)",
        "(-0.280000, 1.463332, -0.101869)",
        "(-0.280000, 1.472248, -0.110353)",
        "(-0.280000, 1.480150, -0.119490)",
        "(-0.280000, 1.487031, -0.129156)",
        "(-0.280000, 1.492923, -0.139268)",
        "(-0.280000, 1.497673, -0.149444)",
        "(-0.280000, 1.501564, -0.159985)",
        "(-0.280000, 1.504600, -0.170924)",
        "(-0.280000, 1.506746, -0.182305)",
        "(-0.280000, 1.507923, -0.194105)",
        "(-0.280000, 1.508060, -0.205758)",
        "(-0.280000, 1.507138, -0.217739)",
        "(-0.280000, 1.505067, -0.229875)",
        "(-0.280000, 1.501796, -0.241981)",
        "(-0.280000, 1.497298, -0.253914)",
        "(-0.280000, 1.491856, -0.265109)",
        "(-0.280000, 1.485291, -0.275870)",
        "(-0.280000, 1.477649, -0.286055)",
        "(-0.280000, 1.469012, -0.295505)",
        "(-0.280000, 1.459463, -0.304087)",
        "(-0.280000, 1.449498, -0.311534)",
        "(-0.280000, 1.438784, -0.318012)",
        "(-0.280000, 1.427431, -0.323400)",
        "(-0.280000, 1.415537, -0.327615)",
        "(-0.280000, 1.403301, -0.330566)",
        "(-0.280000, 1.391410, -0.332242)",
        "(-0.280000, 1.379476, -0.332695)",
        "(-0.280000, 1.367714, -0.331937)",
        "(-0.280000, 1.356248, -0.330005)",
        "(-0.280000, 1.345237, -0.326966)",
        "(-0.280000, 1.335117, -0.323078)",
        "(-0.280000, 1.325501, -0.318223)",
        "(-0.280000, 1.316494, -0.312471)",
        "(-0.280000, 1.308168, -0.305893)",
        "(-0.280000, 1.300603, -0.298581)",
        "(-0.280000, 1.294198, -0.291032)",
        "(-0.280000, 1.288581, -0.282961)",
        "(-0.280000, 1.283786, -0.274466)",
        "(-0.280000, 1.279845, -0.265667)",
        "(-0.280000, 1.276764, -0.256657)",
        "(-0.280000, 1.274695, -0.247962)",
        "(-0.280000, 1.273400, -0.239298)",
        "(-0.280000, 1.272834, -0.230676)",
        "(-0.280000, 1.272954, -0.222167)",
        "(-0.280000, 1.273715, -0.213872)",
        "(-0.280000, 1.275085, -0.206162)",
        "(-0.280000, 1.276941, -0.198706)",
        "(-0.280000, 1.279225, -0.191511)"
    ],
    "leftHandPositions": [
        "(-0.102166, 1.229555, 0.107449)",
        "(-0.280000, 1.410161, 0.070869)",
        "(-0.280000, 1.408875, 0.069422)",
        "(-0.280000, 1.407581, 0.067900)",
        "(-0.280000, 1.406275, 0.066328)",
        "(-0.280000, 1.404961, 0.064726)",
        "(-0.280000, 1.403632, 0.063123)",
        "(-0.280000, 1.402312, 0.061527)",
        "(-0.280000, 1.401004, 0.059964)",
        "(-0.280000, 1.399705, 0.058464)",
        "(-0.280000, 1.398435, 0.057034)",
        "(-0.280000, 1.397198, 0.055699)",
        "(-0.280000, 1.396000, 0.054483)",
        "(-0.280000, 1.394861, 0.053387)",
        "(-0.280000, 1.393785, 0.052432)",
        "(-0.280000, 1.392764, 0.051632)",
        "(-0.280000, 1.391836, 0.050978)",
        "(-0.280000, 1.390980, 0.050482)",
        "(-0.280000, 1.390200, 0.050142)",
        "(-0.280000, 1.389520, 0.049936)",
        "(-0.280000, 1.388919, 0.049859)",
        "(-0.280000, 1.388393, 0.049886)",
        "(-0.280000, 1.387964, 0.049975)",
        "(-0.280000, 1.387601, 0.050096)",
        "(-0.280000, 1.387288, 0.050210)",
        "(-0.280000, 1.387063, 0.050293)",
        "(-0.280000, 1.386925, 0.050344)",
        "(-0.280000, 1.386873, 0.050364)",
        "(-0.280000, 1.386890, 0.050358)",
        "(-0.280000, 1.387012, 0.050312)",
        "(-0.280000, 1.387241, 0.050228)",
        "(-0.280000, 1.387546, 0.050116)",
        "(-0.280000, 1.387940, 0.049975)",
        "(-0.280000, 1.388344, 0.049832)",
        "(-0.280000, 1.388807, 0.049673)",
        "(-0.280000, 1.389340, 0.049493)",
        "(-0.280000, 1.389933, 0.049299)",
        "(-0.280000, 1.390576, 0.049095)",
        "(-0.280000, 1.391231, 0.048894)",
        "(-0.280000, 1.391948, 0.048683)",
        "(-0.280000, 1.392735, 0.048460)",
        "(-0.280000, 1.393615, 0.048222)",
        "(-0.280000, 1.394568, 0.047978)",
        "(-0.280000, 1.395494, 0.047755)",
        "(-0.280000, 1.396503, 0.047527)",
        "(-0.280000, 1.397576, 0.047301)",
        "(-0.280000, 1.398692, 0.047085)",
        "(-0.280000, 1.399884, 0.046874)",
        "(-0.280000, 1.401048, 0.046689)",
        "(-0.280000, 1.402265, 0.046516)",
        "(-0.280000, 1.403537, 0.046359)",
        "(-0.280000, 1.404832, 0.046223)",
        "(-0.280000, 1.406138, 0.046111)",
        "(-0.280000, 1.407406, 0.046025)",
        "(-0.280000, 1.408685, 0.045961)",
        "(-0.280000, 1.409997, 0.045920)",
        "(-0.280000, 1.411328, 0.045904)",
        "(-0.280000, 1.412691, 0.045913)",
        "(-0.280000, 1.414012, 0.045947)",
        "(-0.280000, 1.415352, 0.046007)",
        "(-0.280000, 1.416732, 0.046096)",
        "(-0.280000, 1.418131, 0.046213)",
        "(-0.280000, 1.419557, 0.046362)",
        "(-0.280000, 1.420949, 0.046536)",
        "(-0.280000, 1.422358, 0.046741)",
        "(-0.280000, 1.423782, 0.046977)",
        "(-0.280000, 1.425252, 0.047253)",
        "(-0.280000, 1.426757, 0.047569)",
        "(-0.280000, 1.428202, 0.047905)",
        "(-0.280000, 1.429701, 0.048288)",
        "(-0.280000, 1.431251, 0.048720)",
        "(-0.280000, 1.432848, 0.049207)",
        "(-0.280000, 1.434502, 0.049755)",
        "(-0.280000, 1.436104, 0.050329)",
        "(-0.280000, 1.437738, 0.050961)",
        "(-0.280000, 1.439413, 0.051658)",
        "(-0.280000, 1.441108, 0.052415)",
        "(-0.280000, 1.442790, 0.053221)",
        "(-0.280000, 1.444387, 0.054038)",
        "(-0.280000, 1.445953, 0.054890)",
        "(-0.280000, 1.447489, 0.055776)",
        "(-0.280000, 1.448983, 0.056688)",
        "(-0.280000, 1.450437, 0.057627)",
        "(-0.280000, 1.451801, 0.058554)",
        "(-0.280000, 1.453116, 0.059493)",
        "(-0.280000, 1.454402, 0.060457)",
        "(-0.280000, 1.455665, 0.061450)",
        "(-0.280000, 1.456905, 0.062470)",
        "(-0.280000, 1.458075, 0.063479)",
        "(-0.280000, 1.459253, 0.064540)",
        "(-0.280000, 1.460421, 0.065641)",
        "(-0.280000, 1.461600, 0.066806)",
        "(-0.280000, 1.462787, 0.068036)",
        "(-0.280000, 1.463902, 0.069248)",
        "(-0.280000, 1.465049, 0.070556)",
        "(-0.280000, 1.466215, 0.071956)",
        "(-0.280000, 1.467401, 0.073459)",
        "(-0.280000, 1.468612, 0.075087)",
        "(-0.280000, 1.469759, 0.076723)",
        "(-0.280000, 1.470914, 0.078477)",
        "(-0.280000, 1.472085, 0.080380)",
        "(-0.280000, 1.473249, 0.082420)",
        "(-0.280000, 1.474387, 0.084579)",
        "(-0.280000, 1.475432, 0.086740)",
        "(-0.280000, 1.476443, 0.089030)",
        "(-0.280000, 1.477412, 0.091461)",
        "(-0.280000, 1.478316, 0.094004)",
        "(-0.280000, 1.479154, 0.096690)",
        "(-0.280000, 1.479864, 0.099326)",
        "(-0.280000, 1.480488, 0.102069)",
        "(-0.280000, 1.481020, 0.104947)",
        "(-0.280000, 1.481445, 0.107947)",
        "(-0.280000, 1.481750, 0.111095)",
        "(-0.280000, 1.481912, 0.114193)",
        "(-0.280000, 1.481933, 0.117523)",
        "(-0.280000, 1.481781, 0.121096)",
        "(-0.280000, 1.481410, 0.124966)",
        "(-0.280000, 1.480759, 0.129176)",
        "(-0.280000, 1.479859, 0.133318)",
        "(-0.280000, 1.478574, 0.137832)",
        "(-0.280000, 1.476826, 0.142664)",
        "(-0.280000, 1.474548, 0.147726)",
        "(-0.280000, 1.471679, 0.152920)",
        "(-0.280000, 1.468431, 0.157788)",
        "(-0.280000, 1.464615, 0.162558)",
        "(-0.280000, 1.460232, 0.167073)",
        "(-0.280000, 1.455339, 0.171165)",
        "(-0.280000, 1.450033, 0.174694)",
        "(-0.280000, 1.444606, 0.177470)",
        "(-0.280000, 1.438973, 0.179584)",
        "(-0.280000, 1.433259, 0.181002)",
        "(-0.280000, 1.427600, 0.181721)",
        "(-0.280000, 1.422255, 0.181741)",
        "(-0.280000, 1.417069, 0.181174)",
        "(-0.280000, 1.412139, 0.180065)",
        "(-0.280000, 1.407488, 0.178467)",
        "(-0.280000, 1.403164, 0.176442)",
        "(-0.280000, 1.399190, 0.174059)",
        "(-0.280000, 1.395728, 0.171414)",
        "(-0.280000, 1.392605, 0.168545)",
        "(-0.280000, 1.389817, 0.165511)",
        "(-0.280000, 1.387356, 0.162353)",
        "(-0.280000, 1.385202, 0.159122)",
        "(-0.280000, 1.383463, 0.155960)",
        "(-0.280000, 1.381950, 0.152796)",
        "(-0.280000, 1.380643, 0.149671)",
        "(-0.280000, 1.379515, 0.146613)",
        "(-0.280000, 1.378533, 0.143627)",
        "(-0.280000, 1.377755, 0.140849)",
        "(-0.280000, 1.377044, 0.138179)",
        "(-0.280000, 1.376374, 0.135605)",
        "(-0.280000, 1.375716, 0.133129)",
        "(-0.280000, 1.375050, 0.130750)",
        "(-0.280000, 1.374379, 0.128526)",
        "(-0.280000, 1.373641, 0.126339)",
        "(-0.280000, 1.372826, 0.124160)",
        "(-0.280000, 1.371935, 0.121973)",
        "(-0.280000, 1.370964, 0.119744)",
        "(-0.280000, 1.369925, 0.117550)",
        "(-0.280000, 1.368819, 0.115273)",
        "(-0.280000, 1.367658, 0.112865)",
        "(-0.280000, 1.366468, 0.110320)",
        "(-0.280000, 1.365278, 0.107631)",
        "(-0.280000, 1.364081, 0.104890)",
        "(-0.280000, 1.362926, 0.101978)",
        "(-0.280000, 1.361849, 0.098904)",
        "(-0.280000, 1.360871, 0.095658)",
        "(-0.280000, 1.360025, 0.092256)",
        "(-0.280000, 1.359278, 0.088836)",
        "(-0.280000, 1.358707, 0.085261)",
        "(-0.280000, 1.358331, 0.081565)",
        "(-0.280000, 1.358166, 0.077786)",
        "(-0.280000, 1.358217, 0.073924)",
        "(-0.280000, 1.358398, 0.070118)",
        "(-0.280000, 1.358796, 0.066278)",
        "(-0.280000, 1.359412, 0.062400)",
        "(-0.280000, 1.360885, 0.059232)",
        "(-0.280000, 1.363326, 0.057155)",
        "(-0.280000, 1.365718, 0.055284)",
        "(-0.280000, 1.368165, 0.053522)",
        "(-0.280000, 1.370641, 0.051882)",
        "(-0.280000, 1.373139, 0.050363)",
        "(-0.280000, 1.375674, 0.048950)",
        "(-0.280000, 1.378120, 0.047704)",
        "(-0.280000, 1.380588, 0.046556)",
        "(-0.280000, 1.383096, 0.045497)",
        "(-0.280000, 1.385640, 0.044528)",
        "(-0.280000, 1.388216, 0.043650)",
        "(-0.280000, 1.390725, 0.042892)",
        "(-0.280000, 1.393302, 0.042210)",
        "(-0.280000, 1.395945, 0.041609)",
        "(-0.280000, 1.398685, 0.041090)",
        "(-0.280000, 1.401521, 0.040660)",
        "(-0.280000, 1.404291, 0.040345)",
        "(-0.280000, 1.407173, 0.040125)",
        "(-0.280000, 1.410162, 0.040012)",
        "(-0.280000, 1.413231, 0.040019)",
        "(-0.280000, 1.416410, 0.040156)",
        "(-0.280000, 1.419513, 0.040418)",
        "(-0.280000, 1.422692, 0.040820)",
        "(-0.280000, 1.425950, 0.041374)",
        "(-0.280000, 1.429269, 0.042089)",
        "(-0.280000, 1.432639, 0.042976)",
        "(-0.280000, 1.435890, 0.043991)",
        "(-0.280000, 1.439177, 0.045183)",
        "(-0.280000, 1.442468, 0.046551)",
        "(-0.280000, 1.445761, 0.048106)",
        "(-0.280000, 1.449054, 0.049861)",
        "(-0.280000, 1.452154, 0.051708)",
        "(-0.280000, 1.455198, 0.053726)",
        "(-0.280000, 1.458197, 0.055929)",
        "(-0.280000, 1.461111, 0.058297)",
        "(-0.280000, 1.463789, 0.060697)",
        "(-0.280000, 1.465935, 0.063640)",
        "(-0.280000, 1.467453, 0.067059)",
        "(-0.280000, 1.468866, 0.070369)",
        "(-0.280000, 1.470209, 0.073593)",
        "(-0.280000, 1.471446, 0.076645)",
        "(-0.280000, 1.472648, 0.079600)",
        "(-0.280000, 1.473843, 0.082511)",
        "(-0.280000, 1.475024, 0.085385)",
        "(-0.280000, 1.476177, 0.088239)",
        "(-0.280000, 1.477293, 0.091123)",
        "(-0.280000, 1.478304, 0.093967)",
        "(-0.280000, 1.479203, 0.096858)",
        "(-0.280000, 1.479986, 0.099826)",
        "(-0.280000, 1.480651, 0.102886)",
        "(-0.280000, 1.481195, 0.106075)",
        "(-0.280000, 1.481591, 0.109276)",
        "(-0.280000, 1.481851, 0.112698)",
        "(-0.280000, 1.481943, 0.116441)",
        "(-0.280000, 1.481805, 0.120731)",
        "(-0.280000, 1.481263, 0.126076)",
        "(-0.280000, 1.480183, 0.131961)",
        "(-0.280000, 1.477740, 0.140277)",
        "(-0.280000, 1.473250, 0.150204)",
        "(-0.280000, 1.467003, 0.159680)",
        "(-0.280000, 1.459474, 0.167881)",
        "(-0.280000, 1.451184, 0.174497)",
        "(-0.280000, 1.442377, 0.179607)",
        "(-0.280000, 1.433399, 0.183241)",
        "(-0.280000, 1.424507, 0.185516)",
        "(-0.280000, 1.415913, 0.186585)",
        "(-0.280000, 1.407874, 0.186626)",
        "(-0.280000, 1.400364, 0.185830)",
        "(-0.280000, 1.393422, 0.184352)",
        "(-0.280000, 1.387064, 0.182333)",
        "(-0.280000, 1.381253, 0.179877)",
        "(-0.280000, 1.376078, 0.177143)",
        "(-0.280000, 1.371396, 0.174160)",
        "(-0.280000, 1.367148, 0.170969)",
        "(-0.280000, 1.363304, 0.167608)",
        "(-0.280000, 1.359833, 0.164108)",
        "(-0.280000, 1.356805, 0.160608)",
        "(-0.280000, 1.354078, 0.157009)",
        "(-0.280000, 1.351643, 0.153331)",
        "(-0.280000, 1.349492, 0.149601)",
        "(-0.280000, 1.347598, 0.145801)",
        "(-0.280000, 1.346013, 0.142088)",
        "(-0.280000, 1.344657, 0.138330)",
        "(-0.280000, 1.343518, 0.134511)",
        "(-0.280000, 1.342602, 0.130654)",
        "(-0.280000, 1.341910, 0.126793)",
        "(-0.280000, 1.341450, 0.123064)",
        "(-0.280000, 1.341190, 0.119336)",
        "(-0.280000, 1.341129, 0.115643)",
        "(-0.280000, 1.341260, 0.111961)",
        "(-0.280000, 1.341582, 0.108311)",
        "(-0.280000, 1.342063, 0.104858)",
        "(-0.280000, 1.342714, 0.101443)",
        "(-0.280000, 1.343521, 0.098104)",
        "(-0.280000, 1.344474, 0.094859)",
        "(-0.280000, 1.345574, 0.091681)",
        "(-0.280000, 1.346760, 0.088713)",
        "(-0.280000, 1.348053, 0.085837)",
        "(-0.280000, 1.349412, 0.083033)",
        "(-0.280000, 1.350791, 0.080290)",
        "(-0.280000, 1.352153, 0.077601)",
        "(-0.280000, 1.353433, 0.075001)",
        "(-0.280000, 1.354665, 0.072396)",
        "(-0.280000, 1.355852, 0.069760)",
        "(-0.280000, 1.357002, 0.067084)",
        "(-0.280000, 1.358129, 0.064345)",
        "(-0.280000, 1.359174, 0.061612)",
        "(-0.280000, 1.360721, 0.059377)",
        "(-0.280000, 1.362731, 0.057646)",
        "(-0.280000, 1.364790, 0.055992)",
        "(-0.280000, 1.366886, 0.054424)",
        "(-0.280000, 1.368943, 0.052992)",
        "(-0.280000, 1.371064, 0.051616)",
        "(-0.280000, 1.373238, 0.050305)",
        "(-0.280000, 1.375505, 0.049041)",
        "(-0.280000, 1.377864, 0.047830)",
        "(-0.280000, 1.380160, 0.046748)",
        "(-0.280000, 1.382575, 0.045708)",
        "(-0.280000, 1.385088, 0.044729)",
        "(-0.280000, 1.387697, 0.043819)",
        "(-0.280000, 1.390414, 0.042981)",
        "(-0.280000, 1.393062, 0.042270)",
        "(-0.280000, 1.395799, 0.041640)",
        "(-0.280000, 1.398624, 0.041100)",
        "(-0.280000, 1.401524, 0.040659)",
        "(-0.280000, 1.404471, 0.040328)",
        "(-0.280000, 1.407328, 0.040116)",
        "(-0.280000, 1.410248, 0.040011)",
        "(-0.280000, 1.413214, 0.040019)",
        "(-0.280000, 1.416200, 0.040143)",
        "(-0.280000, 1.419202, 0.040386)",
        "(-0.280000, 1.422068, 0.040731)",
        "(-0.280000, 1.424930, 0.041185)",
        "(-0.280000, 1.427796, 0.041753)",
        "(-0.280000, 1.430626, 0.042427)",
        "(-0.280000, 1.433407, 0.043202)",
        "(-0.280000, 1.436050, 0.044045)",
        "(-0.280000, 1.438660, 0.044984)",
        "(-0.280000, 1.441224, 0.046012)",
        "(-0.280000, 1.443759, 0.047138)",
        "(-0.280000, 1.446242, 0.048349)",
        "(-0.280000, 1.448570, 0.049589)",
        "(-0.280000, 1.450864, 0.050915)",
        "(-0.280000, 1.453111, 0.052320)",
        "(-0.280000, 1.454551, 0.054880)",
        "(-0.280000, 1.455304, 0.058261)",
        "(-0.280000, 1.455809, 0.061565)",
        "(-0.280000, 1.456159, 0.064843)",
        "(-0.280000, 1.456365, 0.068108)",
        "(-0.280000, 1.456425, 0.071337)",
        "(-0.280000, 1.456357, 0.074518)",
        "(-0.280000, 1.456120, 0.077601)",
        "(-0.280000, 1.455783, 0.080618)",
        "(-0.280000, 1.455362, 0.083563)",
        "(-0.280000, 1.454874, 0.086412)",
        "(-0.280000, 1.454298, 0.089119)",
        "(-0.280000, 1.453704, 0.091735)",
        "(-0.280000, 1.453117, 0.094257)",
        "(-0.280000, 1.452562, 0.096725)",
        "(-0.280000, 1.452061, 0.099146)",
        "(-0.280000, 1.451634, 0.101547)",
        "(-0.280000, 1.451253, 0.103849)",
        "(-0.280000, 1.450984, 0.106240)",
        "(-0.280000, 1.450837, 0.108856)",
        "(-0.280000, 1.450786, 0.111929)",
        "(-0.280000, 1.450728, 0.115777)",
        "(-0.280000, 1.450479, 0.119925)",
        "(-0.280000, 1.449750, 0.125206)",
        "(-0.280000, 1.448250, 0.131069)",
        "(-0.280000, 1.445949, 0.136904)",
        "(-0.280000, 1.442912, 0.142446)",
        "(-0.280000, 1.439255, 0.147533)",
        "(-0.280000, 1.434987, 0.152157)",
        "(-0.280000, 1.430158, 0.156265)",
        "(-0.280000, 1.424835, 0.159788)",
        "(-0.280000, 1.419096, 0.162666)",
        "(-0.280000, 1.413088, 0.164861)",
        "(-0.280000, 1.406845, 0.166354)",
        "(-0.280000, 1.400460, 0.167123)",
        "(-0.280000, 1.394044, 0.167162)",
        "(-0.280000, 1.387691, 0.166493)",
        "(-0.280000, 1.381582, 0.165189)",
        "(-0.280000, 1.375742, 0.163273)",
        "(-0.280000, 1.370216, 0.160791)",
        "(-0.280000, 1.365079, 0.157803)",
        "(-0.280000, 1.360398, 0.154382)",
        "(-0.280000, 1.356251, 0.150682)",
        "(-0.280000, 1.352614, 0.146713)",
        "(-0.280000, 1.349502, 0.142541)",
        "(-0.280000, 1.346903, 0.138208)",
        "(-0.280000, 1.344824, 0.133800)",
        "(-0.280000, 1.343268, 0.129481)",
        "(-0.280000, 1.342168, 0.125187)",
        "(-0.280000, 1.341493, 0.120973)",
        "(-0.280000, 1.341194, 0.116867)",
        "(-0.280000, 1.341219, 0.112859)",
        "(-0.280000, 1.341498, 0.109080)",
        "(-0.280000, 1.341971, 0.105435)",
        "(-0.280000, 1.342616, 0.101901)",
        "(-0.280000, 1.343417, 0.098496)",
        "(-0.280000, 1.344358, 0.095224)",
        "(-0.280000, 1.345395, 0.092168)",
        "(-0.280000, 1.346543, 0.089230)",
        "(-0.280000, 1.347794, 0.086403)",
        "(-0.280000, 1.349139, 0.083689)",
        "(-0.280000, 1.350580, 0.081072)",
        "(-0.280000, 1.352057, 0.078632)",
        "(-0.280000, 1.353601, 0.076298)",
        "(-0.280000, 1.355226, 0.074043)",
        "(-0.280000, 1.356918, 0.071878)",
        "(-0.280000, 1.358672, 0.069805)",
        "(-0.280000, 1.360433, 0.067877)",
        "(-0.280000, 1.362257, 0.066022)",
        "(-0.280000, 1.364140, 0.064243)",
        "(-0.280000, 1.366088, 0.062535)",
        "(-0.280000, 1.368097, 0.060900)",
        "(-0.280000, 1.370072, 0.059407)",
        "(-0.280000, 1.372124, 0.057967)",
        "(-0.280000, 1.374253, 0.056584)",
        "(-0.280000, 1.376456, 0.055264)",
        "(-0.280000, 1.378753, 0.054000)",
        "(-0.280000, 1.381011, 0.052864)",
        "(-0.280000, 1.383365, 0.051784)",
        "(-0.280000, 1.385825, 0.050765)",
        "(-0.280000, 1.388391, 0.049816)",
        "(-0.280000, 1.391052, 0.048949)",
        "(-0.280000, 1.393654, 0.048212)",
        "(-0.280000, 1.396354, 0.047560)",
        "(-0.280000, 1.399149, 0.047001)",
        "(-0.280000, 1.402026, 0.046549)",
        "(-0.280000, 1.404827, 0.046224)",
        "(-0.280000, 1.407722, 0.046007)",
        "(-0.280000, 1.410695, 0.045909)",
        "(-0.280000, 1.413754, 0.045939)",
        "(-0.280000, 1.416871, 0.046106)",
        "(-0.280000, 1.420029, 0.046418)",
        "(-0.280000, 1.423077, 0.046856)",
        "(-0.280000, 1.426144, 0.047436)",
        "(-0.280000, 1.429202, 0.048156)",
        "(-0.280000, 1.432266, 0.049025)",
        "(-0.280000, 1.435277, 0.050027)",
        "(-0.280000, 1.438113, 0.051113)",
        "(-0.280000, 1.440901, 0.052320)",
        "(-0.280000, 1.443616, 0.053637)",
        "(-0.280000, 1.446243, 0.055053)",
        "(-0.280000, 1.448791, 0.056568)",
        "(-0.280000, 1.451178, 0.058125)",
        "(-0.280000, 1.453466, 0.059752)",
        "(-0.280000, 1.455672, 0.061455)",
        "(-0.280000, 1.457785, 0.063224)",
        "(-0.280000, 1.459803, 0.065053)",
        "(-0.280000, 1.461691, 0.066899)",
        "(-0.280000, 1.463502, 0.068807)",
        "(-0.280000, 1.465240, 0.070781)",
        "(-0.280000, 1.466903, 0.072818)",
        "(-0.280000, 1.468513, 0.074950)",
        "(-0.280000, 1.470012, 0.077098)",
        "(-0.280000, 1.471446, 0.079326)",
        "(-0.280000, 1.472842, 0.081689)",
        "(-0.280000, 1.474188, 0.084189)",
        "(-0.280000, 1.475476, 0.086834)",
        "(-0.280000, 1.476655, 0.089542)",
        "(-0.280000, 1.477767, 0.092424)",
        "(-0.280000, 1.478788, 0.095471)",
        "(-0.280000, 1.479711, 0.098724)",
        "(-0.280000, 1.480507, 0.102161)",
        "(-0.280000, 1.481122, 0.105591)",
        "(-0.280000, 1.481585, 0.109215)",
        "(-0.280000, 1.481867, 0.113035)",
        "(-0.280000, 1.481939, 0.117073)",
        "(-0.280000, 1.481756, 0.121454)",
        "(-0.280000, 1.481294, 0.125855)",
        "(-0.280000, 1.480426, 0.130853)",
        "(-0.280000, 1.478900, 0.136789)",
        "(-0.280000, 1.476227, 0.144104)",
        "(-0.280000, 1.471779, 0.152755)",
        "(-0.280000, 1.466002, 0.160930)",
        "(-0.280000, 1.458457, 0.168807)",
        "(-0.280000, 1.449681, 0.175493)",
        "(-0.280000, 1.440169, 0.180636)",
        "(-0.280000, 1.430293, 0.184177)",
        "(-0.280000, 1.420497, 0.186149)",
        "(-0.280000, 1.410919, 0.186719)",
        "(-0.280000, 1.401734, 0.186036)",
        "(-0.280000, 1.393130, 0.184274)",
        "(-0.280000, 1.385229, 0.181623)",
        "(-0.280000, 1.378173, 0.178316)",
        "(-0.280000, 1.371862, 0.174481)",
        "(-0.280000, 1.366292, 0.170262)",
        "(-0.280000, 1.361408, 0.165757)",
        "(-0.280000, 1.357176, 0.161063)",
        "(-0.280000, 1.353637, 0.156378)",
        "(-0.280000, 1.350630, 0.151641)",
        "(-0.280000, 1.348124, 0.146915)",
        "(-0.280000, 1.346076, 0.142247)",
        "(-0.280000, 1.344431, 0.137631)",
        "(-0.280000, 1.343185, 0.133217)",
        "(-0.280000, 1.342261, 0.128907)",
        "(-0.280000, 1.341625, 0.124681)",
        "(-0.280000, 1.341253, 0.120550)",
        "(-0.280000, 1.341126, 0.116520)",
        "(-0.280000, 1.341218, 0.112697)",
        "(-0.280000, 1.341512, 0.108948)",
        "(-0.280000, 1.341997, 0.105271)",
        "(-0.280000, 1.342666, 0.101666)",
        "(-0.280000, 1.343513, 0.098131)",
        "(-0.280000, 1.344488, 0.094814)",
        "(-0.280000, 1.345613, 0.091578)",
        "(-0.280000, 1.346890, 0.088410)",
        "(-0.280000, 1.348310, 0.085326)",
        "(-0.280000, 1.349867, 0.082334)",
        "(-0.280000, 1.351495, 0.079535)",
        "(-0.280000, 1.353249, 0.076813)",
        "(-0.280000, 1.355114, 0.074193)",
        "(-0.280000, 1.357103, 0.071651)",
        "(-0.280000, 1.359200, 0.069212)",
        "(-0.280000, 1.361295, 0.066983)",
        "(-0.280000, 1.363494, 0.064839)",
        "(-0.280000, 1.365783, 0.062794)",
        "(-0.280000, 1.368160, 0.060851)",
        "(-0.280000, 1.370627, 0.059006)",
        "(-0.280000, 1.373059, 0.057346)",
        "(-0.280000, 1.375567, 0.055784)",
        "(-0.280000, 1.378166, 0.054313)",
        "(-0.280000, 1.380844, 0.052945)",
        "(-0.280000, 1.383577, 0.051692)",
        "(-0.280000, 1.386254, 0.050599)",
        "(-0.280000, 1.389004, 0.049606)",
        "(-0.280000, 1.391803, 0.048725)",
        "(-0.280000, 1.394635, 0.047962)",
        "(-0.280000, 1.397507, 0.047315)",
        "(-0.280000, 1.400280, 0.046809)",
        "(-0.280000, 1.403070, 0.046414)",
        "(-0.280000, 1.405916, 0.046128)",
        "(-0.280000, 1.408781, 0.045957)",
        "(-0.280000, 1.411661, 0.045904)",
        "(-0.280000, 1.414437, 0.045963)",
        "(-0.280000, 1.417240, 0.046135)",
        "(-0.280000, 1.420043, 0.046420)",
        "(-0.280000, 1.422874, 0.046823)",
        "(-0.280000, 1.425707, 0.047345)",
        "(-0.280000, 1.428404, 0.047954)",
        "(-0.280000, 1.431116, 0.048681)",
        "(-0.280000, 1.433826, 0.049526)",
        "(-0.280000, 1.436519, 0.050486)",
        "(-0.280000, 1.439210, 0.051571)",
        "(-0.280000, 1.441759, 0.052721)",
        "(-0.280000, 1.444266, 0.053984)",
        "(-0.280000, 1.446741, 0.055414)",
        "(-0.280000, 1.449124, 0.057028)",
        "(-0.280000, 1.451392, 0.058850)",
        "(-0.280000, 1.453431, 0.060827)",
        "(-0.280000, 1.455308, 0.063021)",
        "(-0.280000, 1.456999, 0.065424)",
        "(-0.280000, 1.458474, 0.068011)",
        "(-0.280000, 1.459736, 0.070788)",
        "(-0.280000, 1.460686, 0.073632)",
        "(-0.280000, 1.461414, 0.076603)",
        "(-0.280000, 1.461929, 0.079709)",
        "(-0.280000, 1.462231, 0.082915)",
        "(-0.280000, 1.462336, 0.086210)",
        "(-0.280000, 1.462181, 0.089462)",
        "(-0.280000, 1.461873, 0.092805)",
        "(-0.280000, 1.461428, 0.096242)",
        "(-0.280000, 1.460854, 0.099823)",
        "(-0.280000, 1.460146, 0.103543)",
        "(-0.280000, 1.459235, 0.107120)",
        "(-0.280000, 1.458192, 0.110891)",
        "(-0.280000, 1.456976, 0.114855)",
        "(-0.280000, 1.455536, 0.119011)",
        "(-0.280000, 1.453789, 0.123361)",
        "(-0.280000, 1.451775, 0.127439)",
        "(-0.280000, 1.449374, 0.131671)",
        "(-0.280000, 1.446499, 0.135959)",
        "(-0.280000, 1.443112, 0.140159)",
        "(-0.280000, 1.439246, 0.144090)",
        "(-0.280000, 1.435142, 0.147496)",
        "(-0.280000, 1.430684, 0.150514)",
        "(-0.280000, 1.425943, 0.153086)",
        "(-0.280000, 1.420998, 0.155179)",
        "(-0.280000, 1.415898, 0.156793)",
        "(-0.280000, 1.410791, 0.157934)",
        "(-0.280000, 1.405625, 0.158630)",
        "(-0.280000, 1.400405, 0.158894)",
        "(-0.280000, 1.395182, 0.158733)",
        "(-0.280000, 1.389998, 0.158160)",
        "(-0.280000, 1.384945, 0.157243)",
        "(-0.280000, 1.379955, 0.155948)",
        "(-0.280000, 1.375060, 0.154277)",
        "(-0.280000, 1.370270, 0.152238)",
        "(-0.280000, 1.365632, 0.149852)",
        "(-0.280000, 1.361243, 0.147240)",
        "(-0.280000, 1.357039, 0.144334)",
        "(-0.280000, 1.353040, 0.141138)",
        "(-0.280000, 1.349275, 0.137672)",
        "(-0.280000, 1.345742, 0.133944)",
        "(-0.280000, 1.342490, 0.130107)",
        "(-0.280000, 1.339504, 0.126071)",
        "(-0.280000, 1.336814, 0.121811)",
        "(-0.280000, 1.335229, 0.117349)",
        "(-0.280000, 1.335299, 0.112885)",
        "(-0.280000, 1.335609, 0.108635)",
        "(-0.280000, 1.336146, 0.104476)",
        "(-0.280000, 1.336900, 0.100398)",
        "(-0.280000, 1.337860, 0.096422)",
        "(-0.280000, 1.339024, 0.092524)",
        "(-0.280000, 1.340333, 0.088853)",
        "(-0.280000, 1.341814, 0.085286)",
        "(-0.280000, 1.343473, 0.081797)",
        "(-0.280000, 1.345307, 0.078397)",
        "(-0.280000, 1.347298, 0.075114)",
        "(-0.280000, 1.349366, 0.072055)",
        "(-0.280000, 1.351573, 0.069108)",
        "(-0.280000, 1.353904, 0.066290)",
        "(-0.280000, 1.356375, 0.063577)",
        "(-0.280000, 1.358983, 0.060978)",
        "(-0.280000, 1.361582, 0.058620)",
        "(-0.280000, 1.364306, 0.056370)",
        "(-0.280000, 1.367155, 0.054242)",
        "(-0.280000, 1.371144, 0.053845)",
        "(-0.280000, 1.375129, 0.053717)",
        "(-0.280000, 1.378936, 0.053905)",
        "(-0.280000, 1.382682, 0.054283)",
        "(-0.280000, 1.386379, 0.054824)",
        "(-0.280000, 1.389996, 0.055500)",
        "(-0.280000, 1.393508, 0.056281)",
        "(-0.280000, 1.396771, 0.057181)",
        "(-0.280000, 1.399952, 0.058108)",
        "(-0.280000, 1.403045, 0.059037)",
        "(-0.280000, 1.406059, 0.059940)",
        "(-0.280000, 1.408860, 0.060810)",
        "(-0.280000, 1.411638, 0.061600)",
        "(-0.280000, 1.414397, 0.062297)",
        "(-0.280000, 1.417175, 0.062898)",
        "(-0.280000, 1.419994, 0.063398)",
        "(-0.280000, 1.422860, 0.063798)",
        "(-0.280000, 1.425685, 0.064074)",
        "(-0.280000, 1.428633, 0.064263)",
        "(-0.280000, 1.431715, 0.064390)",
        "(-0.280000, 1.434967, 0.064482)",
        "(-0.280000, 1.438392, 0.064573)",
        "(-0.280000, 1.441868, 0.064633)",
        "(-0.280000, 1.445542, 0.064764)",
        "(-0.280000, 1.449392, 0.065012)",
        "(-0.280000, 1.453404, 0.065438)",
        "(-0.280000, 1.457565, 0.066094)",
        "(-0.280000, 1.461727, 0.066935)",
        "(-0.280000, 1.465958, 0.068129)",
        "(-0.280000, 1.470225, 0.069742)",
        "(-0.280000, 1.473855, 0.072270)",
        "(-0.280000, 1.476289, 0.075933)",
        "(-0.280000, 1.478485, 0.079690)",
        "(-0.280000, 1.480562, 0.083773)",
        "(-0.280000, 1.482482, 0.088205)",
        "(-0.280000, 1.484195, 0.092989)",
        "(-0.280000, 1.485655, 0.098152)",
        "(-0.280000, 1.486736, 0.103339)",
        "(-0.280000, 1.487484, 0.108882)",
        "(-0.280000, 1.487832, 0.114807)",
        "(-0.280000, 1.487695, 0.121128)",
        "(-0.280000, 1.486971, 0.127844)",
        "(-0.280000, 1.485674, 0.134393)",
        "(-0.280000, 1.483629, 0.141332)",
        "(-0.280000, 1.480688, 0.148584)",
        "(-0.280000, 1.476707, 0.156014)",
        "(-0.280000, 1.471650, 0.163320)",
        "(-0.280000, 1.465980, 0.169785)",
        "(-0.280000, 1.459386, 0.175759)",
        "(-0.280000, 1.452002, 0.181002)",
        "(-0.280000, 1.443237, 0.183607)",
        "(-0.280000, 1.434458, 0.185001)",
        "(-0.280000, 1.426207, 0.185176)",
        "(-0.280000, 1.418302, 0.184389)",
        "(-0.280000, 1.410882, 0.182745)",
        "(-0.280000, 1.404046, 0.180391)",
        "(-0.280000, 1.397882, 0.177488)",
        "(-0.280000, 1.392554, 0.174229)",
        "(-0.280000, 1.387834, 0.170721)",
        "(-0.280000, 1.383675, 0.167071)",
        "(-0.280000, 1.380011, 0.163367)",
        "(-0.280000, 1.376759, 0.159653)",
        "(-0.280000, 1.373953, 0.156077)",
        "(-0.280000, 1.371398, 0.152574)",
        "(-0.280000, 1.369014, 0.149130)",
        "(-0.280000, 1.366756, 0.145749)",
        "(-0.280000, 1.364586, 0.142425)",
        "(-0.280000, 1.362510, 0.139242)",
        "(-0.280000, 1.360434, 0.136067)",
        "(-0.280000, 1.358341, 0.132854)",
        "(-0.280000, 1.356216, 0.129556)",
        "(-0.280000, 1.354075, 0.126147)",
        "(-0.280000, 1.351957, 0.122742)",
        "(-0.280000, 1.349845, 0.119157)",
        "(-0.280000, 1.347784, 0.115381)",
        "(-0.280000, 1.345828, 0.111416)",
        "(-0.280000, 1.344018, 0.107240)",
        "(-0.280000, 1.342392, 0.103020)",
        "(-0.280000, 1.341026, 0.098645)",
        "(-0.280000, 1.339976, 0.094112)",
        "(-0.280000, 1.340002, 0.089728)",
        "(-0.280000, 1.341490, 0.086025)",
        "(-0.280000, 1.343175, 0.082393)",
        "(-0.280000, 1.345042, 0.078865)",
        "(-0.280000, 1.347085, 0.075449)",
        "(-0.280000, 1.349289, 0.072164)",
        "(-0.280000, 1.351669, 0.068987)",
        "(-0.280000, 1.354090, 0.066076)",
        "(-0.280000, 1.356644, 0.063297)",
        "(-0.280000, 1.359333, 0.060648)",
        "(-0.280000, 1.362149, 0.058134)",
        "(-0.280000, 1.365077, 0.055771)",
        "(-0.280000, 1.367987, 0.053645)",
        "(-0.280000, 1.371004, 0.051653)",
        "(-0.280000, 1.374111, 0.049806)",
        "(-0.280000, 1.377333, 0.048093)",
        "(-0.280000, 1.380665, 0.046522)",
        "(-0.280000, 1.383929, 0.045168)",
        "(-0.280000, 1.387330, 0.043940)",
        "(-0.280000, 1.390874, 0.042859)",
        "(-0.280000, 1.394980, 0.043790)",
        "(-0.280000, 1.399079, 0.044979)",
        "(-0.280000, 1.402921, 0.046432)",
        "(-0.280000, 1.406706, 0.048072)",
        "(-0.280000, 1.410426, 0.049886)",
        "(-0.280000, 1.414064, 0.051848)",
        "(-0.280000, 1.417608, 0.053928)",
        "(-0.280000, 1.420865, 0.056084)",
        "(-0.280000, 1.424048, 0.058301)",
        "(-0.280000, 1.427154, 0.060558)",
        "(-0.280000, 1.430180, 0.062832)",
        "(-0.280000, 1.433146, 0.065120)",
        "(-0.280000, 1.435876, 0.067312)",
        "(-0.280000, 1.438584, 0.069470)",
        "(-0.280000, 1.441287, 0.071594)",
        "(-0.280000, 1.443997, 0.073677)",
        "(-0.280000, 1.446708, 0.075706)",
        "(-0.280000, 1.449369, 0.077612)",
        "(-0.280000, 1.452100, 0.079490)",
        "(-0.280000, 1.454893, 0.081338)",
        "(-0.280000, 1.457784, 0.083199)",
        "(-0.280000, 1.460769, 0.085100)",
        "(-0.280000, 1.463802, 0.087004)",
        "(-0.280000, 1.466946, 0.089049)",
        "(-0.280000, 1.470181, 0.091300)",
        "(-0.280000, 1.473460, 0.093807)",
        "(-0.280000, 1.476716, 0.096512)",
        "(-0.280000, 1.479929, 0.099593)",
        "(-0.280000, 1.483034, 0.103127)",
        "(-0.280000, 1.486040, 0.107248)",
        "(-0.280000, 1.487739, 0.112257)",
        "(-0.280000, 1.487815, 0.118543)",
        "(-0.280000, 1.487248, 0.125859)",
        "(-0.280000, 1.484474, 0.138751)",
        "(-0.280000, 1.480158, 0.149695)",
        "(-0.280000, 1.474498, 0.159432)",
        "(-0.280000, 1.467473, 0.168222)",
        "(-0.280000, 1.459115, 0.175976)",
        "(-0.280000, 1.449696, 0.182398)",
        "(-0.280000, 1.439456, 0.187334)",
        "(-0.280000, 1.428718, 0.190665)",
        "(-0.280000, 1.417858, 0.192363)",
        "(-0.280000, 1.407186, 0.192501)",
        "(-0.280000, 1.396990, 0.191226)",
        "(-0.280000, 1.387493, 0.188739)",
        "(-0.280000, 1.378804, 0.185250)",
        "(-0.280000, 1.371014, 0.180979)",
        "(-0.280000, 1.364203, 0.176174)",
        "(-0.280000, 1.358283, 0.170974)",
        "(-0.280000, 1.353217, 0.165533)",
        "(-0.280000, 1.349004, 0.160057)",
        "(-0.280000, 1.345498, 0.154558)",
        "(-0.280000, 1.342630, 0.149111)",
        "(-0.280000, 1.340333, 0.143772)",
        "(-0.280000, 1.338533, 0.138546)",
        "(-0.280000, 1.337171, 0.133449)",
        "(-0.280000, 1.336203, 0.128507)",
        "(-0.280000, 1.335592, 0.123819)",
        "(-0.280000, 1.335279, 0.119274)",
        "(-0.280000, 1.335235, 0.114878)",
        "(-0.280000, 1.335433, 0.110635)",
        "(-0.280000, 1.335853, 0.106523)",
        "(-0.280000, 1.336454, 0.102654)",
        "(-0.280000, 1.337230, 0.098921)",
        "(-0.280000, 1.338173, 0.095297)",
        "(-0.280000, 1.339266, 0.091800)",
        "(-0.280000, 1.340497, 0.088434)",
        "(-0.280000, 1.341823, 0.085265)",
        "(-0.280000, 1.343271, 0.082200)",
        "(-0.280000, 1.344831, 0.079243)",
        "(-0.280000, 1.346513, 0.076366)",
        "(-0.280000, 1.348306, 0.073584)",
        "(-0.280000, 1.350136, 0.070994)",
        "(-0.280000, 1.352072, 0.068481)",
        "(-0.280000, 1.354104, 0.066060)",
        "(-0.280000, 1.357124, 0.064603)",
        "(-0.280000, 1.360931, 0.064098)",
        "(-0.280000, 1.364583, 0.063843)",
        "(-0.280000, 1.368149, 0.063783)",
        "(-0.280000, 1.371641, 0.063866)",
        "(-0.280000, 1.375007, 0.064056)",
        "(-0.280000, 1.378222, 0.064306)",
        "(-0.280000, 1.381218, 0.064617)",
        "(-0.280000, 1.384067, 0.064894)",
        "(-0.280000, 1.386780, 0.065100)",
        "(-0.280000, 1.389371, 0.065201)",
        "(-0.280000, 1.391885, 0.065172)",
        "(-0.280000, 1.394239, 0.065029)",
        "(-0.280000, 1.396550, 0.064722)",
        "(-0.280000, 1.398879, 0.064242)",
        "(-0.280000, 1.401258, 0.063593)",
        "(-0.280000, 1.403721, 0.062790)",
        "(-0.280000, 1.406181, 0.061862)",
        "(-0.280000, 1.408816, 0.060812)",
        "(-0.280000, 1.411660, 0.059679)",
        "(-0.280000, 1.414754, 0.058501)",
        "(-0.280000, 1.418117, 0.057332)",
        "(-0.280000, 1.421553, 0.056200)",
        "(-0.280000, 1.425289, 0.055166)",
        "(-0.280000, 1.429312, 0.054296)",
        "(-0.280000, 1.433589, 0.053651)",
        "(-0.280000, 1.438103, 0.053277)",
        "(-0.280000, 1.442600, 0.053128)",
        "(-0.280000, 1.447236, 0.053320)",
        "(-0.280000, 1.451960, 0.053874)",
        "(-0.280000, 1.456688, 0.054803)",
        "(-0.280000, 1.460178, 0.057513)",
        "(-0.280000, 1.463349, 0.060287)",
        "(-0.280000, 1.466306, 0.063174)",
        "(-0.280000, 1.469027, 0.066131)",
        "(-0.280000, 1.471518, 0.069136)",
        "(-0.280000, 1.473806, 0.072200)",
        "(-0.280000, 1.475839, 0.075220)",
        "(-0.280000, 1.477691, 0.078273)",
        "(-0.280000, 1.479388, 0.081390)",
        "(-0.280000, 1.480938, 0.084582)",
        "(-0.280000, 1.482346, 0.087864)",
        "(-0.280000, 1.483569, 0.091121)",
        "(-0.280000, 1.484659, 0.094487)",
        "(-0.280000, 1.485603, 0.097942)",
        "(-0.280000, 1.486397, 0.101507)",
        "(-0.280000, 1.487008, 0.105026)",
        "(-0.280000, 1.487459, 0.108625)",
        "(-0.280000, 1.487745, 0.112358)",
        "(-0.280000, 1.487847, 0.116283)",
        "(-0.280000, 1.486350, 0.120452)",
        "(-0.280000, 1.483778, 0.124404)",
        "(-0.280000, 1.480866, 0.128583)",
        "(-0.280000, 1.477509, 0.133246)",
        "(-0.280000, 1.473214, 0.139124)",
        "(-0.280000, 1.467154, 0.146602)",
        "(-0.280000, 1.459395, 0.153823)",
        "(-0.280000, 1.450887, 0.159143)",
        "(-0.280000, 1.442017, 0.162580)",
        "(-0.280000, 1.433279, 0.164145)",
        "(-0.280000, 1.425023, 0.164039)",
        "(-0.280000, 1.417519, 0.162496)",
        "(-0.280000, 1.411011, 0.159806)",
        "(-0.280000, 1.405613, 0.156293)",
        "(-0.280000, 1.401351, 0.152237)",
        "(-0.280000, 1.398192, 0.147924)",
        "(-0.280000, 1.396056, 0.143602)",
        "(-0.280000, 1.394827, 0.139455)",
        "(-0.280000, 1.394316, 0.135611)",
        "(-0.280000, 1.394350, 0.132156)",
        "(-0.280000, 1.394771, 0.129109)",
        "(-0.280000, 1.395431, 0.126488)",
        "(-0.280000, 1.396214, 0.124307)",
        "(-0.280000, 1.396993, 0.122488)",
        "(-0.280000, 1.397678, 0.120991)",
        "(-0.280000, 1.398193, 0.119758)",
        "(-0.280000, 1.398489, 0.118717)",
        "(-0.280000, 1.398530, 0.117827)",
        "(-0.280000, 1.398288, 0.116995)",
        "(-0.280000, 1.397759, 0.116151)",
        "(-0.280000, 1.396949, 0.115232)",
        "(-0.280000, 1.395884, 0.114186)",
        "(-0.280000, 1.394581, 0.112991)",
        "(-0.280000, 1.393085, 0.111570)",
        "(-0.280000, 1.391447, 0.109887)",
        "(-0.280000, 1.389727, 0.107923)",
        "(-0.280000, 1.387971, 0.105651)",
        "(-0.280000, 1.386217, 0.103131)",
        "(-0.280000, 1.384552, 0.100322)",
        "(-0.280000, 1.383026, 0.097220)",
        "(-0.280000, 1.381698, 0.093861)",
        "(-0.280000, 1.380623, 0.090290)",
        "(-0.280000, 1.379772, 0.086595)",
        "(-0.280000, 1.379242, 0.082758)",
        "(-0.280000, 1.379063, 0.078836)",
        "(-0.280000, 1.379249, 0.074860)",
        "(-0.280000, 1.379805, 0.070891)",
        "(-0.280000, 1.380633, 0.067046)",
        "(-0.280000, 1.381827, 0.063264)",
        "(-0.280000, 1.383365, 0.059590)",
        "(-0.280000, 1.385221, 0.056052)",
        "(-0.280000, 1.387396, 0.052628)",
        "(-0.280000, 1.389721, 0.049368)",
        "(-0.280000, 1.392291, 0.046200)",
        "(-0.280000, 1.395114, 0.043076)",
        "(-0.280000, 1.398378, 0.041143)",
        "(-0.280000, 1.401934, 0.040606)",
        "(-0.280000, 1.405387, 0.040248)",
        "(-0.280000, 1.408864, 0.040047)",
        "(-0.280000, 1.412357, 0.040004)",
        "(-0.280000, 1.415860, 0.040123)",
        "(-0.280000, 1.419229, 0.040389)",
        "(-0.280000, 1.422605, 0.040807)",
        "(-0.280000, 1.425970, 0.041378)",
        "(-0.280000, 1.429329, 0.042104)",
        "(-0.280000, 1.432663, 0.042983)",
        "(-0.280000, 1.435953, 0.044012)",
        "(-0.280000, 1.439076, 0.045143)",
        "(-0.280000, 1.442168, 0.046418)",
        "(-0.280000, 1.445220, 0.047837)",
        "(-0.280000, 1.448259, 0.049418)",
        "(-0.280000, 1.451135, 0.051079)",
        "(-0.280000, 1.453992, 0.052902)",
        "(-0.280000, 1.456850, 0.054911)",
        "(-0.280000, 1.459702, 0.057122)",
        "(-0.280000, 1.462523, 0.059534)",
        "(-0.280000, 1.465313, 0.062169)",
        "(-0.280000, 1.467905, 0.064874)",
        "(-0.280000, 1.470420, 0.067772)",
        "(-0.280000, 1.472861, 0.070896)",
        "(-0.280000, 1.475194, 0.074228)",
        "(-0.280000, 1.477398, 0.077768)",
        "(-0.280000, 1.479368, 0.081353)",
        "(-0.280000, 1.481196, 0.085154)",
        "(-0.280000, 1.482856, 0.089167)",
        "(-0.280000, 1.484323, 0.093389)",
        "(-0.280000, 1.485585, 0.097868)",
        "(-0.280000, 1.486559, 0.102349)",
        "(-0.280000, 1.487294, 0.107141)",
        "(-0.280000, 1.487745, 0.112373)",
        "(-0.280000, 1.487827, 0.118060)",
        "(-0.280000, 1.487439, 0.124194)",
        "(-0.280000, 1.486558, 0.130278)",
        "(-0.280000, 1.485007, 0.136937)",
        "(-0.280000, 1.482564, 0.144212)",
        "(-0.280000, 1.478934, 0.152102)",
        "(-0.280000, 1.473872, 0.160331)",
        "(-0.280000, 1.467834, 0.167829)",
        "(-0.280000, 1.460310, 0.175003)",
        "(-0.280000, 1.451557, 0.181288)",
        "(-0.280000, 1.441456, 0.185154)",
        "(-0.280000, 1.430879, 0.186405)",
        "(-0.280000, 1.420982, 0.186085)",
        "(-0.280000, 1.411742, 0.184425)",
        "(-0.280000, 1.403353, 0.181565)",
        "(-0.280000, 1.395970, 0.177703)",
        "(-0.280000, 1.389705, 0.173068)",
        "(-0.280000, 1.384696, 0.167914)",
        "(-0.280000, 1.380809, 0.162419)",
        "(-0.280000, 1.378010, 0.156770)",
        "(-0.280000, 1.376244, 0.151160)",
        "(-0.280000, 1.375409, 0.145701)",
        "(-0.280000, 1.375451, 0.140602)",
        "(-0.280000, 1.376173, 0.135885)",
        "(-0.280000, 1.377461, 0.131586)",
        "(-0.280000, 1.379189, 0.127760)",
        "(-0.280000, 1.381231, 0.124437)",
        "(-0.280000, 1.383495, 0.121654)",
        "(-0.280000, 1.385847, 0.119322)",
        "(-0.280000, 1.388187, 0.117414)",
        "(-0.280000, 1.390449, 0.115876)",
        "(-0.280000, 1.392558, 0.114654)",
        "(-0.280000, 1.394447, 0.113730)",
        "(-0.280000, 1.396090, 0.112986)",
        "(-0.280000, 1.397452, 0.112364)",
        "(-0.280000, 1.398515, 0.111802)",
        "(-0.280000, 1.399280, 0.111234)",
        "(-0.280000, 1.399742, 0.110625)",
        "(-0.280000, 1.399927, 0.109895)",
        "(-0.280000, 1.399863, 0.108992)",
        "(-0.280000, 1.399587, 0.107877)",
        "(-0.280000, 1.399142, 0.106520)",
        "(-0.280000, 1.398551, 0.104915)",
        "(-0.280000, 1.397886, 0.103025)",
        "(-0.280000, 1.397197, 0.100846)",
        "(-0.280000, 1.396540, 0.098392)",
        "(-0.280000, 1.395966, 0.095660)",
        "(-0.280000, 1.395482, 0.092711)",
        "(-0.280000, 1.395170, 0.089555)",
        "(-0.280000, 1.395079, 0.086205)",
        "(-0.280000, 1.395242, 0.082714)",
        "(-0.280000, 1.395694, 0.079140)",
        "(-0.280000, 1.396383, 0.075540)",
        "(-0.280000, 1.397389, 0.071943)",
        "(-0.280000, 1.398724, 0.068409)",
        "(-0.280000, 1.400401, 0.064963)",
        "(-0.280000, 1.402311, 0.061679)",
        "(-0.280000, 1.404533, 0.058580)",
        "(-0.280000, 1.407069, 0.055676)",
        "(-0.280000, 1.409896, 0.053001)",
        "(-0.280000, 1.412984, 0.050573)",
        "(-0.280000, 1.416348, 0.048377)",
        "(-0.280000, 1.419828, 0.046394)",
        "(-0.280000, 1.423536, 0.044605)",
        "(-0.280000, 1.427490, 0.042973)",
        "(-0.280000, 1.431378, 0.042625)",
        "(-0.280000, 1.434961, 0.043685)",
        "(-0.280000, 1.438371, 0.044874)",
        "(-0.280000, 1.441742, 0.046233)",
        "(-0.280000, 1.445064, 0.047761)",
        "(-0.280000, 1.448310, 0.049446)",
        "(-0.280000, 1.451481, 0.051290)",
        "(-0.280000, 1.454445, 0.053207)",
        "(-0.280000, 1.457317, 0.055259)",
        "(-0.280000, 1.460110, 0.057457)",
        "(-0.280000, 1.462780, 0.059766)",
        "(-0.280000, 1.465324, 0.062180)",
        "(-0.280000, 1.467668, 0.064615)",
        "(-0.280000, 1.469888, 0.067134)",
        "(-0.280000, 1.471973, 0.069721)",
        "(-0.280000, 1.473931, 0.072377)",
        "(-0.280000, 1.475765, 0.075106)",
        "(-0.280000, 1.477417, 0.077801)",
        "(-0.280000, 1.478955, 0.080562)",
        "(-0.280000, 1.480383, 0.083396)",
        "(-0.280000, 1.481691, 0.086285)",
        "(-0.280000, 1.482895, 0.089271)",
        "(-0.280000, 1.483950, 0.092238)",
        "(-0.280000, 1.484888, 0.095268)",
        "(-0.280000, 1.485721, 0.098425)",
        "(-0.280000, 1.486440, 0.101728)",
        "(-0.280000, 1.487033, 0.105195)",
        "(-0.280000, 1.487465, 0.108686)",
        "(-0.280000, 1.487749, 0.112447)",
        "(-0.280000, 1.487846, 0.116783)",
        "(-0.280000, 1.487549, 0.123047)",
        "(-0.280000, 1.485249, 0.136055)",
        "(-0.280000, 1.481100, 0.147686)",
        "(-0.280000, 1.475421, 0.158052)",
        "(-0.280000, 1.468286, 0.167331)",
        "(-0.280000, 1.459841, 0.175389)",
        "(-0.280000, 1.450248, 0.182077)",
        "(-0.280000, 1.439850, 0.187177)",
        "(-0.280000, 1.428958, 0.190610)",
        "(-0.280000, 1.417905, 0.192359)",
        "(-0.280000, 1.406968, 0.192488)",
        "(-0.280000, 1.396429, 0.191115)",
        "(-0.280000, 1.386575, 0.188428)",
        "(-0.280000, 1.377518, 0.184624)",
        "(-0.280000, 1.369370, 0.179919)",
        "(-0.280000, 1.362996, 0.173570)",
        "(-0.280000, 1.358586, 0.166148)",
        "(-0.280000, 1.355439, 0.158865)",
        "(-0.280000, 1.353379, 0.151804)",
        "(-0.280000, 1.352241, 0.145061)",
        "(-0.280000, 1.351850, 0.138734)",
        "(-0.280000, 1.352035, 0.132875)",
        "(-0.280000, 1.352671, 0.127566)",
        "(-0.280000, 1.353591, 0.122699)",
        "(-0.280000, 1.354685, 0.118228)",
        "(-0.280000, 1.355868, 0.114120)",
        "(-0.280000, 1.357070, 0.110388)",
        "(-0.280000, 1.358239, 0.106893)",
        "(-0.280000, 1.359344, 0.103575)",
        "(-0.280000, 1.360376, 0.100366)",
        "(-0.280000, 1.361334, 0.097210)",
        "(-0.280000, 1.362223, 0.094084)",
        "(-0.280000, 1.363022, 0.091013)",
        "(-0.280000, 1.363784, 0.087894)",
        "(-0.280000, 1.364536, 0.084713)",
        "(-0.280000, 1.365314, 0.081438)",
        "(-0.280000, 1.366154, 0.078069)",
        "(-0.280000, 1.367015, 0.074696)",
        "(-0.280000, 1.367998, 0.071228)",
        "(-0.280000, 1.369136, 0.067687)",
        "(-0.280000, 1.370462, 0.064102)",
        "(-0.280000, 1.372019, 0.060475)",
        "(-0.280000, 1.373701, 0.056932)",
        "(-0.280000, 1.375628, 0.053436)",
        "(-0.280000, 1.377828, 0.050006)",
        "(-0.280000, 1.380301, 0.046694)",
        "(-0.280000, 1.383693, 0.045260)",
        "(-0.280000, 1.387023, 0.044044)",
        "(-0.280000, 1.390406, 0.042983)",
        "(-0.280000, 1.393834, 0.042081)",
        "(-0.280000, 1.397288, 0.041342)",
        "(-0.280000, 1.400796, 0.040759)",
        "(-0.280000, 1.404190, 0.040354)",
        "(-0.280000, 1.407598, 0.040102)",
        "(-0.280000, 1.411037, 0.040002)",
        "(-0.280000, 1.414489, 0.040057)",
        "(-0.280000, 1.417923, 0.040268)",
        "(-0.280000, 1.421218, 0.040617)",
        "(-0.280000, 1.424506, 0.041111)",
        "(-0.280000, 1.427769, 0.041747)",
        "(-0.280000, 1.431024, 0.042531)",
        "(-0.280000, 1.434110, 0.043416)",
        "(-0.280000, 1.437165, 0.044433)",
        "(-0.280000, 1.440208, 0.045592)",
        "(-0.280000, 1.443219, 0.046889)",
        "(-0.280000, 1.445544, 0.049546)",
        "(-0.280000, 1.447185, 0.052960)",
        "(-0.280000, 1.448605, 0.056452)",
        "(-0.280000, 1.449820, 0.059968)",
        "(-0.280000, 1.450860, 0.063521)",
        "(-0.280000, 1.451724, 0.067091)",
        "(-0.280000, 1.452429, 0.070667)",
        "(-0.280000, 1.452864, 0.074142)",
        "(-0.280000, 1.453169, 0.077602)",
        "(-0.280000, 1.453349, 0.081028)",
        "(-0.280000, 1.453410, 0.084394)",
        "(-0.280000, 1.453374, 0.087717)",
        "(-0.280000, 1.453175, 0.090848)",
        "(-0.280000, 1.452920, 0.093890)",
        "(-0.280000, 1.452625, 0.096857)",
        "(-0.280000, 1.452309, 0.099746)",
        "(-0.280000, 1.451989, 0.102548)",
        "(-0.280000, 1.451643, 0.105166)",
        "(-0.280000, 1.451342, 0.107761)",
        "(-0.280000, 1.451098, 0.110394)",
        "(-0.280000, 1.450912, 0.113254)",
        "(-0.280000, 1.450720, 0.117297)",
        "(-0.280000, 1.449968, 0.123566)",
        "(-0.280000, 1.448742, 0.128766)",
        "(-0.280000, 1.447107, 0.133644)",
        "(-0.280000, 1.444978, 0.138446)",
        "(-0.280000, 1.442262, 0.143207)",
        "(-0.280000, 1.438852, 0.147887)",
        "(-0.280000, 1.434741, 0.152317)",
        "(-0.280000, 1.429911, 0.156379)",
        "(-0.280000, 1.424392, 0.159921)",
        "(-0.280000, 1.418255, 0.162796)",
        "(-0.280000, 1.411629, 0.164886)",
        "(-0.280000, 1.404672, 0.166102)",
        "(-0.280000, 1.397536, 0.166396)",
        "(-0.280000, 1.390394, 0.165756)",
        "(-0.280000, 1.383422, 0.164232)",
        "(-0.280000, 1.376763, 0.161887)",
        "(-0.280000, 1.370531, 0.158799)",
        "(-0.280000, 1.364800, 0.155061)",
        "(-0.280000, 1.359652, 0.150776)",
        "(-0.280000, 1.355185, 0.146127)",
        "(-0.280000, 1.351363, 0.141152)",
        "(-0.280000, 1.348212, 0.135963)",
        "(-0.280000, 1.345732, 0.130662)",
        "(-0.280000, 1.343890, 0.125302)",
        "(-0.280000, 1.342672, 0.120073)",
        "(-0.280000, 1.342023, 0.114944)",
        "(-0.280000, 1.341893, 0.109955)",
        "(-0.280000, 1.342233, 0.105141)",
        "(-0.280000, 1.342979, 0.100559)",
        "(-0.280000, 1.344073, 0.096184)",
        "(-0.280000, 1.345404, 0.092143)",
        "(-0.280000, 1.346929, 0.088320)",
        "(-0.280000, 1.348637, 0.084668)",
        "(-0.280000, 1.350504, 0.081203)",
        "(-0.280000, 1.352508, 0.077929)",
        "(-0.280000, 1.354587, 0.074907)",
        "(-0.280000, 1.356787, 0.072039)",
        "(-0.280000, 1.359110, 0.069311)",
        "(-0.280000, 1.361547, 0.066728)",
        "(-0.280000, 1.364118, 0.064264)",
        "(-0.280000, 1.366720, 0.062007)",
        "(-0.280000, 1.369437, 0.059875)",
        "(-0.280000, 1.372292, 0.057854)",
        "(-0.280000, 1.375280, 0.055955)",
        "(-0.280000, 1.378265, 0.054260)",
        "(-0.280000, 1.381397, 0.052679)",
        "(-0.280000, 1.384673, 0.051229)",
        "(-0.280000, 1.388079, 0.049925)",
        "(-0.280000, 1.391650, 0.048770)",
        "(-0.280000, 1.395361, 0.047786)",
        "(-0.280000, 1.399015, 0.047026)",
        "(-0.280000, 1.402800, 0.046448)",
        "(-0.280000, 1.406706, 0.046069)",
        "(-0.280000, 1.410702, 0.045909)",
        "(-0.280000, 1.414786, 0.045979)",
        "(-0.280000, 1.418732, 0.046272)",
        "(-0.280000, 1.422697, 0.046794)",
        "(-0.280000, 1.426689, 0.047554)",
        "(-0.280000, 1.430661, 0.048551)",
        "(-0.280000, 1.434578, 0.049781)",
        "(-0.280000, 1.438269, 0.051177)",
        "(-0.280000, 1.441877, 0.052777)",
        "(-0.280000, 1.445389, 0.054577)",
        "(-0.280000, 1.448775, 0.056559)",
        "(-0.280000, 1.452056, 0.058733)",
        "(-0.280000, 1.455084, 0.060987)",
        "(-0.280000, 1.457978, 0.063394)",
        "(-0.280000, 1.460740, 0.065952)",
        "(-0.280000, 1.463355, 0.068646)",
        "(-0.280000, 1.465807, 0.071459)",
        "(-0.280000, 1.468013, 0.074269)",
        "(-0.280000, 1.470072, 0.077188)",
        "(-0.280000, 1.471987, 0.080216)",
        "(-0.280000, 1.473765, 0.083376)",
        "(-0.280000, 1.475387, 0.086642)",
        "(-0.280000, 1.476781, 0.089849)",
        "(-0.280000, 1.478032, 0.093172)",
        "(-0.280000, 1.479132, 0.096616)",
        "(-0.280000, 1.480074, 0.100194)",
        "(-0.280000, 1.480852, 0.103964)",
        "(-0.280000, 1.481417, 0.107719)",
        "(-0.280000, 1.481801, 0.111828)",
        "(-0.280000, 1.481943, 0.116521)",
        "(-0.280000, 1.481701, 0.122151)",
        "(-0.280000, 1.480725, 0.129354)",
        "(-0.280000, 1.478772, 0.137207)",
        "(-0.280000, 1.474971, 0.146862)",
        "(-0.280000, 1.469496, 0.156287)",
        "(-0.280000, 1.462779, 0.164598)",
        "(-0.280000, 1.455058, 0.171659)",
        "(-0.280000, 1.446588, 0.177375)",
        "(-0.280000, 1.437600, 0.181719)",
        "(-0.280000, 1.428315, 0.184693)",
        "(-0.280000, 1.418963, 0.186329)",
        "(-0.280000, 1.409776, 0.186700)",
        "(-0.280000, 1.400978, 0.185926)",
        "(-0.280000, 1.392644, 0.184140)",
        "(-0.280000, 1.384894, 0.181487)",
        "(-0.280000, 1.377766, 0.178095)",
        "(-0.280000, 1.371290, 0.174087)",
        "(-0.280000, 1.365593, 0.169668)",
        "(-0.280000, 1.360539, 0.164861)",
        "(-0.280000, 1.356124, 0.159754)",
        "(-0.280000, 1.352334, 0.154428)",
        "(-0.280000, 1.349138, 0.148934)",
        "(-0.280000, 1.346578, 0.143480)",
        "(-0.280000, 1.344546, 0.137991)",
        "(-0.280000, 1.343004, 0.132466)",
        "(-0.280000, 1.341937, 0.126971)",
        "(-0.280000, 1.341333, 0.121708)",
        "(-0.280000, 1.341126, 0.116521)",
        "(-0.280000, 1.341294, 0.111440)",
        "(-0.280000, 1.341813, 0.106500)",
        "(-0.280000, 1.342651, 0.101735)",
        "(-0.280000, 1.343789, 0.097132)",
        "(-0.280000, 1.345147, 0.092857)",
        "(-0.280000, 1.346738, 0.088767)",
        "(-0.280000, 1.348542, 0.084859)",
        "(-0.280000, 1.350543, 0.081134)",
        "(-0.280000, 1.352712, 0.077617)",
        "(-0.280000, 1.354975, 0.074379)",
        "(-0.280000, 1.357375, 0.071322)",
        "(-0.280000, 1.359903, 0.068442)",
        "(-0.280000, 1.362561, 0.065725)",
        "(-0.280000, 1.365338, 0.063178)",
        "(-0.280000, 1.368112, 0.060888)",
        "(-0.280000, 1.371000, 0.058742)",
        "(-0.280000, 1.373993, 0.056747)",
        "(-0.280000, 1.377075, 0.054913)",
        "(-0.280000, 1.380150, 0.053285)",
        "(-0.280000, 1.383312, 0.051807)",
        "(-0.280000, 1.386560, 0.050473)",
        "(-0.280000, 1.389907, 0.049238)",
        "(-0.280000, 1.393323, 0.048080)",
        "(-0.280000, 1.396819, 0.046971)",
        "(-0.280000, 1.400273, 0.045916)",
        "(-0.280000, 1.403834, 0.044873)",
        "(-0.280000, 1.407529, 0.043845)",
        "(-0.280000, 1.411354, 0.042847)",
        "(-0.280000, 1.415362, 0.041894)",
        "(-0.280000, 1.419350, 0.040996)",
        "(-0.280000, 1.423391, 0.040927)",
        "(-0.280000, 1.427408, 0.041669)",
        "(-0.280000, 1.431413, 0.042634)",
        "(-0.280000, 1.435381, 0.043821)",
        "(-0.280000, 1.439139, 0.045168)",
        "(-0.280000, 1.442864, 0.046727)",
        "(-0.280000, 1.446500, 0.048482)",
        "(-0.280000, 1.450050, 0.050432)",
        "(-0.280000, 1.453345, 0.052473)",
        "(-0.280000, 1.456531, 0.054677)",
        "(-0.280000, 1.459612, 0.057049)",
        "(-0.280000, 1.462550, 0.059558)",
        "(-0.280000, 1.465340, 0.062196)",
        "(-0.280000, 1.467987, 0.064964)",
        "(-0.280000, 1.470374, 0.067716)",
        "(-0.280000, 1.472605, 0.070552)",
        "(-0.280000, 1.474700, 0.073490)",
        "(-0.280000, 1.476653, 0.076524)",
        "(-0.280000, 1.478455, 0.079636)",
        "(-0.280000, 1.480048, 0.082704)",
        "(-0.280000, 1.481509, 0.085863)",
        "(-0.280000, 1.482837, 0.089118)",
        "(-0.280000, 1.484025, 0.092463)",
        "(-0.280000, 1.485031, 0.095771)",
        "(-0.280000, 1.485911, 0.099234)",
        "(-0.280000, 1.486654, 0.102871)",
        "(-0.280000, 1.487247, 0.106760)",
        "(-0.280000, 1.487659, 0.110952)",
        "(-0.280000, 1.487838, 0.115137)",
        "(-0.280000, 1.487768, 0.119790)",
        "(-0.280000, 1.487349, 0.125019)",
        "(-0.280000, 1.486415, 0.131029)",
        "(-0.280000, 1.484659, 0.138141)",
        "(-0.280000, 1.481627, 0.146489)",
        "(-0.280000, 1.477478, 0.154719)",
        "(-0.280000, 1.471456, 0.163567)",
        "(-0.280000, 1.463834, 0.171886)",
        "(-0.280000, 1.454355, 0.177882)",
        "(-0.280000, 1.444009, 0.181361)",
        "(-0.280000, 1.433931, 0.183065)",
        "(-0.280000, 1.424278, 0.183223)",
        "(-0.280000, 1.415247, 0.181971)",
        "(-0.280000, 1.407044, 0.179486)",
        "(-0.280000, 1.399821, 0.175982)",
        "(-0.280000, 1.393730, 0.171685)",
        "(-0.280000, 1.388735, 0.166811)",
        "(-0.280000, 1.384845, 0.161572)",
        "(-0.280000, 1.382024, 0.156174)",
        "(-0.280000, 1.380194, 0.150758)",
        "(-0.280000, 1.379323, 0.145543)",
        "(-0.280000, 1.379230, 0.140600)",
        "(-0.280000, 1.379807, 0.136002)",
        "(-0.280000, 1.380929, 0.131824)",
        "(-0.280000, 1.382463, 0.128109)",
        "(-0.280000, 1.384320, 0.124919)",
        "(-0.280000, 1.386348, 0.122190)",
        "(-0.280000, 1.388438, 0.119902)",
        "(-0.280000, 1.390514, 0.118015)",
        "(-0.280000, 1.392486, 0.116485)",
        "(-0.280000, 1.394283, 0.115297)",
        "(-0.280000, 1.395860, 0.114335)",
        "(-0.280000, 1.397175, 0.113538)",
        "(-0.280000, 1.398200, 0.112840)",
        "(-0.280000, 1.398934, 0.112167)",
        "(-0.280000, 1.399366, 0.111481)",
        "(-0.280000, 1.399519, 0.110695)",
        "(-0.280000, 1.399419, 0.109753)",
        "(-0.280000, 1.399103, 0.108608)",
        "(-0.280000, 1.398616, 0.107226)",
        "(-0.280000, 1.397984, 0.105595)",
        "(-0.280000, 1.397283, 0.103673)",
        "(-0.280000, 1.396576, 0.101446)",
        "(-0.280000, 1.395928, 0.098923)",
        "(-0.280000, 1.395405, 0.096096)",
        "(-0.280000, 1.395014, 0.093036)",
        "(-0.280000, 1.394862, 0.089746)",
        "(-0.280000, 1.395006, 0.086244)",
        "(-0.280000, 1.395501, 0.082590)",
        "(-0.280000, 1.396283, 0.078895)",
        "(-0.280000, 1.397466, 0.075154)",
        "(-0.280000, 1.399073, 0.071441)",
        "(-0.280000, 1.401102, 0.067835)",
        "(-0.280000, 1.403564, 0.064378)",
        "(-0.280000, 1.406428, 0.061142)",
        "(-0.280000, 1.409523, 0.058192)",
        "(-0.280000, 1.412958, 0.055529)",
        "(-0.280000, 1.416686, 0.053190)",
        "(-0.280000, 1.420653, 0.051192)",
        "(-0.280000, 1.424833, 0.049518)",
        "(-0.280000, 1.429055, 0.048118)",
        "(-0.280000, 1.433422, 0.046989)",
        "(-0.280000, 1.437953, 0.046131)",
        "(-0.280000, 1.442206, 0.046435)",
        "(-0.280000, 1.445706, 0.048079)",
        "(-0.280000, 1.449110, 0.049892)",
        "(-0.280000, 1.452397, 0.051862)",
        "(-0.280000, 1.455562, 0.053982)",
        "(-0.280000, 1.458599, 0.056242)",
        "(-0.280000, 1.461512, 0.058642)",
        "(-0.280000, 1.464176, 0.061063)",
        "(-0.280000, 1.466714, 0.063598)",
        "(-0.280000, 1.469154, 0.066277)",
        "(-0.280000, 1.471478, 0.069086)",
        "(-0.280000, 1.473679, 0.072022)",
        "(-0.280000, 1.475667, 0.074953)",
        "(-0.280000, 1.477552, 0.078033)",
        "(-0.280000, 1.479326, 0.081271)",
        "(-0.280000, 1.480995, 0.084708)",
        "(-0.280000, 1.482455, 0.088138)",
        "(-0.280000, 1.483803, 0.091799)",
        "(-0.280000, 1.485031, 0.095773)",
        "(-0.280000, 1.486108, 0.100114)",
        "(-0.280000, 1.486986, 0.104879)",
        "(-0.280000, 1.487598, 0.110155)",
        "(-0.280000, 1.487842, 0.115462)",
        "(-0.280000, 1.487680, 0.121365)",
        "(-0.280000, 1.486963, 0.127895)",
        "(-0.280000, 1.485519, 0.135019)",
        "(-0.280000, 1.483162, 0.142641)",
        "(-0.280000, 1.480026, 0.149965)",
        "(-0.280000, 1.475738, 0.157562)",
        "(-0.280000, 1.470202, 0.165115)",
        "(-0.280000, 1.463434, 0.172259)",
        "(-0.280000, 1.455545, 0.178656)",
        "(-0.280000, 1.447135, 0.183812)",
        "(-0.280000, 1.438064, 0.187865)",
        "(-0.280000, 1.428577, 0.190698)",
        "(-0.280000, 1.418918, 0.192267)",
        "(-0.280000, 1.409313, 0.192593)",
        "(-0.280000, 1.400234, 0.191186)",
        "(-0.280000, 1.391810, 0.188172)",
        "(-0.280000, 1.384053, 0.184448)",
        "(-0.280000, 1.376956, 0.180125)",
        "(-0.280000, 1.370537, 0.175322)",
        "(-0.280000, 1.364946, 0.170278)",
        "(-0.280000, 1.359979, 0.164963)",
        "(-0.280000, 1.355632, 0.159467)",
        "(-0.280000, 1.351884, 0.153844)",
        "(-0.280000, 1.348711, 0.148122)",
        "(-0.280000, 1.346182, 0.142513)",
        "(-0.280000, 1.344207, 0.136914)",
        "(-0.280000, 1.342747, 0.131337)",
        "(-0.280000, 1.341772, 0.125829)",
        "(-0.280000, 1.341256, 0.120595)",
        "(-0.280000, 1.341131, 0.115454)",
        "(-0.280000, 1.341370, 0.110447)",
        "(-0.280000, 1.341947, 0.105586)",
        "(-0.280000, 1.342832, 0.100903)",
        "(-0.280000, 1.344005, 0.096384)",
        "(-0.280000, 1.345385, 0.092194)",
        "(-0.280000, 1.346982, 0.088199)",
        "(-0.280000, 1.348781, 0.084384)",
        "(-0.280000, 1.350767, 0.080749)",
        "(-0.280000, 1.352844, 0.077417)",
        "(-0.280000, 1.355078, 0.074240)",
        "(-0.280000, 1.357463, 0.071216)",
        "(-0.280000, 1.359980, 0.068358)",
        "(-0.280000, 1.362649, 0.065641)",
        "(-0.280000, 1.365452, 0.063079)",
        "(-0.280000, 1.368262, 0.060771)",
        "(-0.280000, 1.371214, 0.058592)",
        "(-0.280000, 1.374284, 0.056565)",
        "(-0.280000, 1.377474, 0.054690)",
        "(-0.280000, 1.380672, 0.053028)",
        "(-0.280000, 1.383991, 0.051515)",
        "(-0.280000, 1.387423, 0.050161)",
        "(-0.280000, 1.390994, 0.048966)",
        "(-0.280000, 1.394697, 0.047946)",
        "(-0.280000, 1.398376, 0.047144)",
        "(-0.280000, 1.402189, 0.046527)",
        "(-0.280000, 1.406115, 0.046112)",
        "(-0.280000, 1.410145, 0.045917)",
        "(-0.280000, 1.414244, 0.045956)",
        "(-0.280000, 1.418409, 0.046240)",
        "(-0.280000, 1.422433, 0.046752)",
        "(-0.280000, 1.426452, 0.047502)",
        "(-0.280000, 1.430462, 0.048495)",
        "(-0.280000, 1.434408, 0.049722)",
        "(-0.280000, 1.438254, 0.051170)",
        "(-0.280000, 1.441854, 0.052766)",
        "(-0.280000, 1.445350, 0.054556)",
        "(-0.280000, 1.448713, 0.056520)",
        "(-0.280000, 1.451945, 0.058655)",
        "(-0.280000, 1.454902, 0.060845)",
        "(-0.280000, 1.457724, 0.063171)",
        "(-0.280000, 1.460414, 0.065634)",
        "(-0.280000, 1.462972, 0.068234)",
        "(-0.280000, 1.465386, 0.070953)",
        "(-0.280000, 1.467571, 0.073682)",
        "(-0.280000, 1.469655, 0.076570)",
        "(-0.280000, 1.471636, 0.079619)",
        "(-0.280000, 1.473568, 0.082867)",
        "(-0.280000, 1.475478, 0.086335)",
        "(-0.280000, 1.477375, 0.090049)",
        "(-0.280000, 1.479167, 0.093767)",
        "(-0.280000, 1.480970, 0.097829)",
        "(-0.280000, 1.482750, 0.102312)",
        "(-0.280000, 1.484446, 0.107308)",
        "(-0.280000, 1.485974, 0.112923)",
        "(-0.280000, 1.487219, 0.118668)",
        "(-0.280000, 1.487348, 0.125028)",
        "(-0.280000, 1.486233, 0.131927)",
        "(-0.280000, 1.484278, 0.139377)",
        "(-0.280000, 1.481293, 0.147255)",
        "(-0.280000, 1.477492, 0.154696)",
        "(-0.280000, 1.472508, 0.162202)",
        "(-0.280000, 1.466327, 0.169429)",
        "(-0.280000, 1.459020, 0.176052)",
        "(-0.280000, 1.450809, 0.181743)",
        "(-0.280000, 1.442279, 0.186158)",
        "(-0.280000, 1.433261, 0.189467)",
        "(-0.280000, 1.424014, 0.191598)",
        "(-0.280000, 1.414784, 0.192556)",
        "(-0.280000, 1.405727, 0.192404)",
        "(-0.280000, 1.397176, 0.191262)",
        "(-0.280000, 1.388998, 0.189222)",
        "(-0.280000, 1.381245, 0.186357)",
        "(-0.280000, 1.374010, 0.182762)",
        "(-0.280000, 1.367347, 0.178531)",
        "(-0.280000, 1.361448, 0.173888)",
        "(-0.280000, 1.356145, 0.168807)",
        "(-0.280000, 1.351470, 0.163386)",
        "(-0.280000, 1.347426, 0.157709)",
        "(-0.280000, 1.343981, 0.151811)",
        "(-0.280000, 1.341208, 0.145940)",
        "(-0.280000, 1.338981, 0.139967)",
        "(-0.280000, 1.337281, 0.133919)",
        "(-0.280000, 1.336100, 0.127855)",
        "(-0.280000, 1.335424, 0.121857)",
        "(-0.280000, 1.335222, 0.116127)",
        "(-0.280000, 1.335443, 0.110514)",
        "(-0.280000, 1.336056, 0.105061)",
        "(-0.280000, 1.337032, 0.099791)",
        "(-0.280000, 1.338339, 0.094725)",
        "(-0.280000, 1.339892, 0.090025)",
        "(-0.280000, 1.341705, 0.085532)",
        "(-0.280000, 1.343756, 0.081245)",
        "(-0.280000, 1.347152, 0.077850)",
        "(-0.280000, 1.351411, 0.075434)",
        "(-0.280000, 1.355701, 0.073416)",
        "(-0.280000, 1.359991, 0.071773)",
        "(-0.280000, 1.364290, 0.070472)",
        "(-0.280000, 1.368563, 0.069500)",
        "(-0.280000, 1.372777, 0.068839)",
        "(-0.280000, 1.376819, 0.068549)",
        "(-0.280000, 1.380780, 0.068499)",
        "(-0.280000, 1.384639, 0.068668)",
        "(-0.280000, 1.388374, 0.069027)",
        "(-0.280000, 1.391854, 0.069613)",
        "(-0.280000, 1.395204, 0.070316)",
        "(-0.280000, 1.398404, 0.071112)",
        "(-0.280000, 1.401465, 0.071978)",
        "(-0.280000, 1.404384, 0.072886)",
        "(-0.280000, 1.407034, 0.073818)",
        "(-0.280000, 1.409583, 0.074730)",
        "(-0.280000, 1.412042, 0.075600)",
        "(-0.280000, 1.414431, 0.076414)",
        "(-0.280000, 1.416780, 0.077167)",
        "(-0.280000, 1.419114, 0.077855)",
        "(-0.280000, 1.421349, 0.078453)",
        "(-0.280000, 1.423634, 0.078988)",
        "(-0.280000, 1.425989, 0.079477)",
        "(-0.280000, 1.428429, 0.079941)",
        "(-0.280000, 1.430888, 0.080355)",
        "(-0.280000, 1.433486, 0.080798)",
        "(-0.280000, 1.436210, 0.081299)",
        "(-0.280000, 1.439084, 0.081903)",
        "(-0.280000, 1.442094, 0.082650)",
        "(-0.280000, 1.445126, 0.083488)",
        "(-0.280000, 1.448293, 0.084560)",
        "(-0.280000, 1.451559, 0.085913)",
        "(-0.280000, 1.454905, 0.087618)",
        "(-0.280000, 1.458284, 0.089742)",
        "(-0.280000, 1.461666, 0.092366)",
        "(-0.280000, 1.464858, 0.095273)",
        "(-0.280000, 1.467919, 0.098785)",
        "(-0.280000, 1.470761, 0.102979)",
        "(-0.280000, 1.473248, 0.107889)",
        "(-0.280000, 1.475225, 0.113516)",
        "(-0.280000, 1.476560, 0.119349)",
        "(-0.280000, 1.477148, 0.125835)",
        "(-0.280000, 1.476825, 0.132836)",
        "(-0.280000, 1.475468, 0.140170)",
        "(-0.280000, 1.473017, 0.147554)",
        "(-0.280000, 1.469723, 0.154362)",
        "(-0.280000, 1.465430, 0.160873)",
        "(-0.280000, 1.460239, 0.166864)",
        "(-0.280000, 1.454292, 0.172168)",
        "(-0.280000, 1.447779, 0.176666)",
        "(-0.280000, 1.441100, 0.180213)",
        "(-0.280000, 1.434135, 0.182987)",
        "(-0.280000, 1.426977, 0.184940)",
        "(-0.280000, 1.419766, 0.186025)",
        "(-0.280000, 1.412636, 0.186236)",
        "(-0.280000, 1.405942, 0.185614)",
        "(-0.280000, 1.399530, 0.184224)",
        "(-0.280000, 1.393504, 0.182127)",
        "(-0.280000, 1.387964, 0.179406)",
        "(-0.280000, 1.382917, 0.176120)",
        "(-0.280000, 1.378610, 0.172469)",
        "(-0.280000, 1.374787, 0.168413)",
        "(-0.280000, 1.371454, 0.163989)",
        "(-0.280000, 1.368654, 0.159288)",
        "(-0.280000, 1.366430, 0.154425)",
        "(-0.280000, 1.364896, 0.149643)",
        "(-0.280000, 1.363866, 0.144848)",
        "(-0.280000, 1.363313, 0.140121)",
        "(-0.280000, 1.363196, 0.135489)",
        "(-0.280000, 1.363473, 0.131016)",
        "(-0.280000, 1.364124, 0.126904)",
        "(-0.280000, 1.365041, 0.122992)",
        "(-0.280000, 1.366169, 0.119305)",
        "(-0.280000, 1.367453, 0.115852)",
        "(-0.280000, 1.368856, 0.112612)",
        "(-0.280000, 1.370311, 0.109696)",
        "(-0.280000, 1.371783, 0.106955)",
        "(-0.280000, 1.373253, 0.104354)",
        "(-0.280000, 1.374696, 0.101866)",
        "(-0.280000, 1.376059, 0.099548)",
        "(-0.280000, 1.377379, 0.097256)",
        "(-0.280000, 1.378656, 0.094971)",
        "(-0.280000, 1.379905, 0.092660)",
        "(-0.280000, 1.381142, 0.090304)",
        "(-0.280000, 1.382324, 0.087950)",
        "(-0.280000, 1.383544, 0.085500)",
        "(-0.280000, 1.384826, 0.082961)",
        "(-0.280000, 1.386218, 0.080311)",
        "(-0.280000, 1.387758, 0.077562)",
        "(-0.280000, 1.389482, 0.074735)",
        "(-0.280000, 1.391321, 0.071886)",
        "(-0.280000, 1.393405, 0.068989)",
        "(-0.280000, 1.395770, 0.066081)",
        "(-0.280000, 1.398454, 0.063187)",
        "(-0.280000, 1.401333, 0.060385)",
        "(-0.280000, 1.404553, 0.057687)",
        "(-0.280000, 1.408134, 0.055129)",
        "(-0.280000, 1.412058, 0.052770)",
        "(-0.280000, 1.416309, 0.050664)",
        "(-0.280000, 1.420700, 0.048818)",
        "(-0.280000, 1.425372, 0.047277)",
        "(-0.280000, 1.430271, 0.046063)",
        "(-0.280000, 1.435404, 0.045154)",
        "(-0.280000, 1.440288, 0.045624)",
        "(-0.280000, 1.444628, 0.047549)",
        "(-0.280000, 1.448656, 0.049637)",
        "(-0.280000, 1.452542, 0.051954)",
        "(-0.280000, 1.456266, 0.054484)",
        "(-0.280000, 1.459806, 0.057207)",
        "(-0.280000, 1.463043, 0.060005)",
        "(-0.280000, 1.466134, 0.062997)",
        "(-0.280000, 1.469067, 0.066176)",
        "(-0.280000, 1.471858, 0.069572)",
        "(-0.280000, 1.474490, 0.073182)",
        "(-0.280000, 1.476953, 0.077019)",
        "(-0.280000, 1.479124, 0.080882)",
        "(-0.280000, 1.481129, 0.085004)",
        "(-0.280000, 1.482958, 0.089437)",
        "(-0.280000, 1.484617, 0.094346)",
        "(-0.280000, 1.486063, 0.099907)",
        "(-0.280000, 1.487093, 0.105608)",
        "(-0.280000, 1.487749, 0.112449)",
        "(-0.280000, 1.487709, 0.120905)",
        "(-0.280000, 1.486397, 0.131117)",
        "(-0.280000, 1.483361, 0.142091)",
        "(-0.280000, 1.478826, 0.152305)",
        "(-0.280000, 1.472819, 0.161786)",
        "(-0.280000, 1.465619, 0.170150)",
        "(-0.280000, 1.457504, 0.177226)",
        "(-0.280000, 1.448750, 0.182935)",
        "(-0.280000, 1.439691, 0.187241)",
        "(-0.280000, 1.430487, 0.190234)",
        "(-0.280000, 1.421339, 0.191993)",
        "(-0.280000, 1.412457, 0.192620)",
        "(-0.280000, 1.403946, 0.192247)",
        "(-0.280000, 1.396036, 0.191035)",
        "(-0.280000, 1.388677, 0.189122)",
        "(-0.280000, 1.381869, 0.186623)",
        "(-0.280000, 1.375618, 0.183645)",
        "(-0.280000, 1.370057, 0.180369)",
        "(-0.280000, 1.364997, 0.176793)",
        "(-0.280000, 1.360427, 0.172983)",
        "(-0.280000, 1.356321, 0.168992)",
        "(-0.280000, 1.352638, 0.164839)",
        "(-0.280000, 1.349368, 0.160573)",
        "(-0.280000, 1.346586, 0.156378)",
        "(-0.280000, 1.344140, 0.152112)",
        "(-0.280000, 1.342023, 0.147805)",
        "(-0.280000, 1.341391, 0.143038)",
        "(-0.280000, 1.342154, 0.138071)",
        "(-0.280000, 1.343265, 0.133538)",
        "(-0.280000, 1.344658, 0.129278)",
        "(-0.280000, 1.346315, 0.125247)",
        "(-0.280000, 1.348199, 0.121470)",
        "(-0.280000, 1.350272, 0.117965)",
        "(-0.280000, 1.352506, 0.114864)",
        "(-0.280000, 1.354847, 0.112011)",
        "(-0.280000, 1.357260, 0.109411)",
        "(-0.280000, 1.359699, 0.107071)",
        "(-0.280000, 1.362147, 0.104952)",
        "(-0.280000, 1.364535, 0.103146)",
        "(-0.280000, 1.366850, 0.101520)",
        "(-0.280000, 1.369084, 0.100037)",
        "(-0.280000, 1.371212, 0.098673)",
        "(-0.280000, 1.373210, 0.097411)",
        "(-0.280000, 1.375042, 0.096282)",
        "(-0.280000, 1.376738, 0.095172)",
        "(-0.280000, 1.378291, 0.094060)",
        "(-0.280000, 1.379729, 0.092897)",
        "(-0.280000, 1.381055, 0.091667)",
        "(-0.280000, 1.382231, 0.090409)",
        "(-0.280000, 1.383341, 0.089024)",
        "(-0.280000, 1.384418, 0.087495)",
        "(-0.280000, 1.385498, 0.085810)",
        "(-0.280000, 1.386647, 0.083938)",
        "(-0.280000, 1.387832, 0.081942)",
        "(-0.280000, 1.389171, 0.079779)",
        "(-0.280000, 1.390732, 0.077450)",
        "(-0.280000, 1.392558, 0.074998)",
        "(-0.280000, 1.394687, 0.072472)",
        "(-0.280000, 1.397031, 0.069955)",
        "(-0.280000, 1.399716, 0.067462)",
        "(-0.280000, 1.402753, 0.065056)",
        "(-0.280000, 1.406126, 0.062812)",
        "(-0.280000, 1.409844, 0.060782)",
        "(-0.280000, 1.413687, 0.059029)",
        "(-0.280000, 1.417801, 0.057600)",
        "(-0.280000, 1.422157, 0.056540)",
        "(-0.280000, 1.426687, 0.055898)",
        "(-0.280000, 1.431134, 0.055649)",
        "(-0.280000, 1.435664, 0.055853)",
        "(-0.280000, 1.440183, 0.056521)",
        "(-0.280000, 1.444606, 0.057642)",
        "(-0.280000, 1.448891, 0.059206)",
        "(-0.280000, 1.452961, 0.061177)",
        "(-0.280000, 1.456628, 0.063395)",
        "(-0.280000, 1.460025, 0.065923)",
        "(-0.280000, 1.463132, 0.068718)",
        "(-0.280000, 1.465944, 0.071729)",
        "(-0.280000, 1.468483, 0.074923)",
        "(-0.280000, 1.470687, 0.078124)",
        "(-0.280000, 1.472692, 0.081441)",
        "(-0.280000, 1.474471, 0.084895)",
        "(-0.280000, 1.475996, 0.088523)",
        "(-0.280000, 1.477224, 0.092325)",
        "(-0.280000, 1.478069, 0.096136)",
        "(-0.280000, 1.478575, 0.100137)",
        "(-0.280000, 1.478720, 0.104365)",
        "(-0.280000, 1.478469, 0.108827)",
        "(-0.280000, 1.477780, 0.113603)",
        "(-0.280000, 1.476602, 0.118270)",
        "(-0.280000, 1.474895, 0.123398)",
        "(-0.280000, 1.472475, 0.129189)",
        "(-0.280000, 1.469035, 0.135788)",
        "(-0.280000, 1.464255, 0.142913)",
        "(-0.280000, 1.458530, 0.149138)",
        "(-0.280000, 1.451739, 0.154655)",
        "(-0.280000, 1.444378, 0.158897)",
        "(-0.280000, 1.436825, 0.161752)",
        "(-0.280000, 1.429402, 0.163290)",
        "(-0.280000, 1.422446, 0.163650)",
        "(-0.280000, 1.415979, 0.163073)",
        "(-0.280000, 1.410124, 0.161755)",
        "(-0.280000, 1.404926, 0.159898)",
        "(-0.280000, 1.400429, 0.157687)",
        "(-0.280000, 1.396522, 0.155271)",
        "(-0.280000, 1.393130, 0.152768)",
        "(-0.280000, 1.390174, 0.150257)",
        "(-0.280000, 1.387564, 0.147796)",
        "(-0.280000, 1.385267, 0.145460)",
        "(-0.280000, 1.383139, 0.143209)",
        "(-0.280000, 1.381125, 0.141045)",
        "(-0.280000, 1.379168, 0.138947)",
        "(-0.280000, 1.377235, 0.136896)",
        "(-0.280000, 1.375325, 0.134929)",
        "(-0.280000, 1.373373, 0.132944)",
        "(-0.280000, 1.371381, 0.130921)",
        "(-0.280000, 1.369341, 0.128831)",
        "(-0.280000, 1.367261, 0.126646)",
        "(-0.280000, 1.365179, 0.124449)",
        "(-0.280000, 1.363069, 0.122097)",
        "(-0.280000, 1.360962, 0.119577)",
        "(-0.280000, 1.358891, 0.116870)",
        "(-0.280000, 1.356874, 0.113945)",
        "(-0.280000, 1.354954, 0.110781)",
        "(-0.280000, 1.353152, 0.107530)",
        "(-0.280000, 1.351502, 0.104021)",
        "(-0.280000, 1.350048, 0.100271)",
        "(-0.280000, 1.348831, 0.096291)",
        "(-0.280000, 1.347813, 0.092249)",
        "(-0.280000, 1.347070, 0.087997)",
        "(-0.280000, 1.346634, 0.083580)",
        "(-0.280000, 1.346552, 0.079020)",
        "(-0.280000, 1.347507, 0.074790)",
        "(-0.280000, 1.349766, 0.071499)",
        "(-0.280000, 1.352224, 0.068293)",
        "(-0.280000, 1.354880, 0.065186)",
        "(-0.280000, 1.357732, 0.062193)",
        "(-0.280000, 1.360777, 0.059328)",
        "(-0.280000, 1.363891, 0.056700)",
        "(-0.280000, 1.367208, 0.054193)",
        "(-0.280000, 1.370726, 0.051828)",
        "(-0.280000, 1.374495, 0.049592)",
        "(-0.280000, 1.378524, 0.047509)",
        "(-0.280000, 1.382581, 0.045706)",
        "(-0.280000, 1.386893, 0.044088)",
        "(-0.280000, 1.391455, 0.042689)",
        "(-0.280000, 1.396233, 0.041550)",
        "(-0.280000, 1.401238, 0.040698)",
        "(-0.280000, 1.406431, 0.040171)",
        "(-0.280000, 1.411493, 0.040000)",
        "(-0.280000, 1.416698, 0.040175)",
        "(-0.280000, 1.422006, 0.040731)",
        "(-0.280000, 1.426946, 0.043538)",
        "(-0.280000, 1.431613, 0.046740)",
        "(-0.280000, 1.435708, 0.050183)",
        "(-0.280000, 1.439465, 0.053862)",
        "(-0.280000, 1.442895, 0.057745)",
        "(-0.280000, 1.445965, 0.061754)",
        "(-0.280000, 1.448664, 0.065813)",
        "(-0.280000, 1.450881, 0.069768)",
        "(-0.280000, 1.452837, 0.073697)",
        "(-0.280000, 1.454549, 0.077553)",
        "(-0.280000, 1.456060, 0.081309)",
        "(-0.280000, 1.457421, 0.084973)",
        "(-0.280000, 1.458591, 0.088398)",
        "(-0.280000, 1.459720, 0.091736)",
        "(-0.280000, 1.460850, 0.095030)",
        "(-0.280000, 1.462003, 0.098298)",
        "(-0.280000, 1.463196, 0.101578)",
        "(-0.280000, 1.464405, 0.104742)",
        "(-0.280000, 1.465694, 0.108052)",
        "(-0.280000, 1.467040, 0.111578)",
        "(-0.280000, 1.468410, 0.115452)",
        "(-0.280000, 1.469747, 0.119418)",
        "(-0.280000, 1.470968, 0.123966)",
        "(-0.280000, 1.471906, 0.129314)",
        "(-0.280000, 1.472305, 0.135600)",
        "(-0.280000, 1.471858, 0.142816)",
        "(-0.280000, 1.470643, 0.150180)",
        "(-0.280000, 1.468108, 0.158227)",
        "(-0.280000, 1.464098, 0.166543)",
        "(-0.280000, 1.458652, 0.174736)",
        "(-0.280000, 1.451324, 0.181431)",
        "(-0.280000, 1.442954, 0.185857)",
        "(-0.280000, 1.434201, 0.189181)",
        "(-0.280000, 1.425327, 0.191369)",
        "(-0.280000, 1.416549, 0.192460)",
        "(-0.280000, 1.408059, 0.192546)",
        "(-0.280000, 1.400113, 0.191766)",
        "(-0.280000, 1.392623, 0.190245)",
        "(-0.280000, 1.385667, 0.188107)",
        "(-0.280000, 1.379224, 0.185447)",
        "(-0.280000, 1.373305, 0.182359)",
        "(-0.280000, 1.367902, 0.178921)",
        "(-0.280000, 1.363107, 0.175290)",
        "(-0.280000, 1.358765, 0.171440)",
        "(-0.280000, 1.354832, 0.167385)",
        "(-0.280000, 1.351274, 0.163134)",
        "(-0.280000, 1.348198, 0.158882)",
        "(-0.280000, 1.345458, 0.154490)",
        "(-0.280000, 1.343027, 0.149932)",
        "(-0.280000, 1.340909, 0.145221)",
        "(-0.280000, 1.339119, 0.140388)",
        "(-0.280000, 1.337713, 0.135651)",
        "(-0.280000, 1.336612, 0.130809)",
        "(-0.280000, 1.335827, 0.125907)",
        "(-0.280000, 1.335362, 0.120940)",
        "(-0.280000, 1.335223, 0.115953)",
        "(-0.280000, 1.335408, 0.110992)",
        "(-0.280000, 1.335885, 0.106275)",
        "(-0.280000, 1.336650, 0.101620)",
        "(-0.280000, 1.337692, 0.097055)",
        "(-0.280000, 1.338993, 0.092620)",
        "(-0.280000, 1.340483, 0.088469)",
        "(-0.280000, 1.342200, 0.084432)",
        "(-0.280000, 1.344130, 0.080533)",
        "(-0.280000, 1.346272, 0.076759)",
        "(-0.280000, 1.348619, 0.073123)",
        "(-0.280000, 1.351147, 0.069655)",
        "(-0.280000, 1.353757, 0.066459)",
        "(-0.280000, 1.356545, 0.063400)",
        "(-0.280000, 1.359494, 0.060497)",
        "(-0.280000, 1.362624, 0.057735)",
        "(-0.280000, 1.365786, 0.055233)",
        "(-0.280000, 1.369105, 0.052883)",
        "(-0.280000, 1.372606, 0.050676)",
        "(-0.280000, 1.376285, 0.048629)",
        "(-0.280000, 1.380660, 0.047894)",
        "(-0.280000, 1.385347, 0.048479)",
        "(-0.280000, 1.389952, 0.049293)",
        "(-0.280000, 1.394444, 0.050370)",
        "(-0.280000, 1.398848, 0.051718)",
        "(-0.280000, 1.403096, 0.053330)",
        "(-0.280000, 1.407023, 0.055194)",
        "(-0.280000, 1.410753, 0.057271)",
        "(-0.280000, 1.414243, 0.059527)",
        "(-0.280000, 1.417480, 0.061925)",
        "(-0.280000, 1.420439, 0.064418)",
        "(-0.280000, 1.423030, 0.066956)",
        "(-0.280000, 1.425371, 0.069505)",
        "(-0.280000, 1.427476, 0.072025)",
        "(-0.280000, 1.429378, 0.074497)",
        "(-0.280000, 1.431094, 0.076886)",
        "(-0.280000, 1.432578, 0.079121)",
        "(-0.280000, 1.433958, 0.081240)",
        "(-0.280000, 1.435263, 0.083226)",
        "(-0.280000, 1.436518, 0.085070)",
        "(-0.280000, 1.437773, 0.086792)",
        "(-0.280000, 1.438995, 0.088342)",
        "(-0.280000, 1.440268, 0.089778)",
        "(-0.280000, 1.441617, 0.091122)",
        "(-0.280000, 1.443061, 0.092399)",
        "(-0.280000, 1.444613, 0.093638)",
        "(-0.280000, 1.446293, 0.094879)",
        "(-0.280000, 1.448065, 0.096097)",
        "(-0.280000, 1.449960, 0.097383)",
        "(-0.280000, 1.451980, 0.098786)",
        "(-0.280000, 1.454103, 0.100345)",
        "(-0.280000, 1.456266, 0.101996)",
        "(-0.280000, 1.458506, 0.103942)",
        "(-0.280000, 1.460791, 0.106319)",
        "(-0.280000, 1.463085, 0.109461)",
        "(-0.280000, 1.465307, 0.116086)",
        "(-0.280000, 1.466232, 0.126049)",
        "(-0.280000, 1.465447, 0.135795)",
        "(-0.280000, 1.463046, 0.145173)",
        "(-0.280000, 1.459044, 0.154107)",
        "(-0.280000, 1.453524, 0.162317)",
        "(-0.280000, 1.446631, 0.169534)",
        "(-0.280000, 1.438637, 0.175499)",
        "(-0.280000, 1.429850, 0.180034)",
        "(-0.280000, 1.420609, 0.183048)",
        "(-0.280000, 1.411229, 0.184551)",
        "(-0.280000, 1.402087, 0.184627)",
        "(-0.280000, 1.393422, 0.183437)",
        "(-0.280000, 1.385410, 0.181181)",
        "(-0.280000, 1.378177, 0.178077)",
        "(-0.280000, 1.371795, 0.174354)",
        "(-0.280000, 1.366216, 0.170187)",
        "(-0.280000, 1.361459, 0.165809)",
        "(-0.280000, 1.357375, 0.161317)",
        "(-0.280000, 1.353839, 0.156785)",
        "(-0.280000, 1.350762, 0.152285)",
        "(-0.280000, 1.348056, 0.147860)",
        "(-0.280000, 1.345664, 0.143582)",
        "(-0.280000, 1.343475, 0.139352)",
        "(-0.280000, 1.341442, 0.135146)",
        "(-0.280000, 1.339540, 0.130940)",
        "(-0.280000, 1.337744, 0.126695)",
        "(-0.280000, 1.336070, 0.122543)",
        "(-0.280000, 1.335248, 0.118290)",
        "(-0.280000, 1.335256, 0.114029)",
        "(-0.280000, 1.335500, 0.109810)",
        "(-0.280000, 1.335948, 0.105811)",
        "(-0.280000, 1.336607, 0.101841)",
        "(-0.280000, 1.337474, 0.097911)",
        "(-0.280000, 1.338543, 0.094044)",
        "(-0.280000, 1.339823, 0.090216)",
        "(-0.280000, 1.341234, 0.086624)",
        "(-0.280000, 1.342824, 0.083109)",
        "(-0.280000, 1.344602, 0.079657)",
        "(-0.280000, 1.346565, 0.076281)",
        "(-0.280000, 1.348691, 0.073019)",
        "(-0.280000, 1.350888, 0.069992)",
        "(-0.280000, 1.353238, 0.067067)",
        "(-0.280000, 1.355728, 0.064262)",
        "(-0.280000, 1.358371, 0.061565)",
        "(-0.280000, 1.361162, 0.058987)",
        "(-0.280000, 1.363947, 0.056655)",
        "(-0.280000, 1.366879, 0.054430)",
        "(-0.280000, 1.369954, 0.052323)",
        "(-0.280000, 1.373170, 0.050345)",
        "(-0.280000, 1.376532, 0.048501)",
        "(-0.280000, 1.379886, 0.046872)",
        "(-0.280000, 1.383392, 0.045379)",
        "(-0.280000, 1.387046, 0.044036)",
        "(-0.280000, 1.390890, 0.042845)",
        "(-0.280000, 1.394908, 0.041833)",
        "(-0.280000, 1.398857, 0.041060)",
        "(-0.280000, 1.402983, 0.040481)",
        "(-0.280000, 1.407265, 0.040120)",
        "(-0.280000, 1.411666, 0.040000)",
        "(-0.280000, 1.416210, 0.040143)",
        "(-0.280000, 1.420619, 0.040543)",
        "(-0.280000, 1.425103, 0.041216)",
        "(-0.280000, 1.429642, 0.042180)",
        "(-0.280000, 1.434195, 0.043442)",
        "(-0.280000, 1.438235, 0.046231)",
        "(-0.280000, 1.441480, 0.050062)",
        "(-0.280000, 1.444401, 0.054045)",
        "(-0.280000, 1.446963, 0.058129)",
        "(-0.280000, 1.449176, 0.062307)",
        "(-0.280000, 1.451018, 0.066523)",
        "(-0.280000, 1.452392, 0.070634)",
        "(-0.280000, 1.453463, 0.074737)",
        "(-0.280000, 1.454245, 0.078792)",
        "(-0.280000, 1.454778, 0.082796)",
        "(-0.280000, 1.455108, 0.086755)",
        "(-0.280000, 1.455166, 0.090534)",
        "(-0.280000, 1.455126, 0.094355)",
        "(-0.280000, 1.455032, 0.098326)",
        "(-0.280000, 1.454908, 0.102688)",
        "(-0.280000, 1.454713, 0.107791)",
        "(-0.280000, 1.454191, 0.113777)",
        "(-0.280000, 1.453029, 0.119646)",
        "(-0.280000, 1.451161, 0.125667)",
        "(-0.280000, 1.448602, 0.131355)",
        "(-0.280000, 1.445458, 0.136539)",
        "(-0.280000, 1.441913, 0.141083)",
        "(-0.280000, 1.438029, 0.145083)",
        "(-0.280000, 1.433870, 0.148571)",
        "(-0.280000, 1.429513, 0.151563)",
        "(-0.280000, 1.425009, 0.154086)",
        "(-0.280000, 1.420372, 0.156180)",
        "(-0.280000, 1.415723, 0.157853)",
        "(-0.280000, 1.411000, 0.159144)",
        "(-0.280000, 1.406202, 0.160069)",
        "(-0.280000, 1.401360, 0.160624)",
        "(-0.280000, 1.396600, 0.160841)",
        "(-0.280000, 1.391820, 0.160705)",
        "(-0.280000, 1.387049, 0.160205)",
        "(-0.280000, 1.382315, 0.159331)",
        "(-0.280000, 1.377647, 0.158064)",
        "(-0.280000, 1.373175, 0.156501)",
        "(-0.280000, 1.368814, 0.154536)",
        "(-0.280000, 1.364625, 0.152172)",
        "(-0.280000, 1.360634, 0.149398)",
        "(-0.280000, 1.356909, 0.146238)",
        "(-0.280000, 1.353595, 0.142908)",
        "(-0.280000, 1.350613, 0.139251)",
        "(-0.280000, 1.348017, 0.135323)",
        "(-0.280000, 1.345847, 0.131182)",
        "(-0.280000, 1.344113, 0.126849)",
        "(-0.280000, 1.342838, 0.122389)",
        "(-0.280000, 1.342031, 0.118061)",
        "(-0.280000, 1.341651, 0.113716)",
        "(-0.280000, 1.341677, 0.109420)",
        "(-0.280000, 1.342070, 0.105235)",
        "(-0.280000, 1.342750, 0.101315)",
        "(-0.280000, 1.343682, 0.097514)",
        "(-0.280000, 1.344822, 0.093827)",
        "(-0.280000, 1.346195, 0.090257)",
        "(-0.280000, 1.347826, 0.086837)",
        "(-0.280000, 1.349648, 0.083746)",
        "(-0.280000, 1.351746, 0.080826)",
        "(-0.280000, 1.354110, 0.078121)",
        "(-0.280000, 1.356730, 0.075654)",
        "(-0.280000, 1.359583, 0.073449)",
        "(-0.280000, 1.362552, 0.071630)",
        "(-0.280000, 1.365702, 0.070086)",
        "(-0.280000, 1.369001, 0.068819)",
        "(-0.280000, 1.372435, 0.067828)",
        "(-0.280000, 1.375972, 0.067110)",
        "(-0.280000, 1.379440, 0.066745)",
        "(-0.280000, 1.382961, 0.066618)",
        "(-0.280000, 1.386515, 0.066708)",
        "(-0.280000, 1.390075, 0.067001)",
        "(-0.280000, 1.393633, 0.067488)",
        "(-0.280000, 1.397024, 0.068193)",
        "(-0.280000, 1.400351, 0.069039)",
        "(-0.280000, 1.403610, 0.070015)",
        "(-0.280000, 1.406782, 0.071097)",
        "(-0.280000, 1.409836, 0.072262)",
        "(-0.280000, 1.412666, 0.073489)",
        "(-0.280000, 1.415383, 0.074739)",
        "(-0.280000, 1.417999, 0.075990)",
        "(-0.280000, 1.420537, 0.077230)",
        "(-0.280000, 1.423007, 0.078442)",
        "(-0.280000, 1.425330, 0.079581)",
        "(-0.280000, 1.427661, 0.080680)",
        "(-0.280000, 1.430024, 0.081750)",
        "(-0.280000, 1.432438, 0.082802)",
        "(-0.280000, 1.434915, 0.083855)",
        "(-0.280000, 1.437475, 0.084931)",
        "(-0.280000, 1.440041, 0.085976)",
        "(-0.280000, 1.442713, 0.087096)",
        "(-0.280000, 1.445509, 0.088335)",
        "(-0.280000, 1.448419, 0.089734)",
        "(-0.280000, 1.451346, 0.091210)",
        "(-0.280000, 1.454388, 0.092948)",
        "(-0.280000, 1.457516, 0.095007)",
        "(-0.280000, 1.460689, 0.097457)",
        "(-0.280000, 1.463894, 0.100442)",
        "(-0.280000, 1.466980, 0.103752)",
        "(-0.280000, 1.469964, 0.107843)",
        "(-0.280000, 1.472718, 0.112908)",
        "(-0.280000, 1.475014, 0.119196)",
        "(-0.280000, 1.476498, 0.126907)",
        "(-0.280000, 1.476997, 0.135133)",
        "(-0.280000, 1.476026, 0.144566)",
        "(-0.280000, 1.473354, 0.154580)",
        "(-0.280000, 1.469005, 0.164587)",
        "(-0.280000, 1.462344, 0.173251)",
        "(-0.280000, 1.454090, 0.179658)",
        "(-0.280000, 1.445229, 0.184784)",
        "(-0.280000, 1.436033, 0.188586)",
        "(-0.280000, 1.426746, 0.191094)",
        "(-0.280000, 1.417575, 0.192386)",
        "(-0.280000, 1.408872, 0.192579)",
        "(-0.280000, 1.400556, 0.191831)",
        "(-0.280000, 1.392719, 0.190269)",
        "(-0.280000, 1.385399, 0.188010)",
        "(-0.280000, 1.378644, 0.185173)",
        "(-0.280000, 1.372621, 0.181958)",
        "(-0.280000, 1.367102, 0.178356)",
        "(-0.280000, 1.362060, 0.174415)",
        "(-0.280000, 1.357491, 0.170192)",
        "(-0.280000, 1.353359, 0.165701)",
        "(-0.280000, 1.349814, 0.161193)",
        "(-0.280000, 1.346682, 0.156533)",
        "(-0.280000, 1.343938, 0.151729)",
        "(-0.280000, 1.341593, 0.146837)",
        "(-0.280000, 1.339633, 0.141881)",
        "(-0.280000, 1.338101, 0.137075)",
        "(-0.280000, 1.336899, 0.132224)",
        "(-0.280000, 1.336028, 0.127377)",
        "(-0.280000, 1.335476, 0.122530)",
        "(-0.280000, 1.335235, 0.117730)",
        "(-0.280000, 1.335285, 0.113221)",
        "(-0.280000, 1.335596, 0.108771)",
        "(-0.280000, 1.336153, 0.104428)",
        "(-0.280000, 1.336941, 0.100206)",
        "(-0.280000, 1.337937, 0.096139)",
        "(-0.280000, 1.339075, 0.092369)",
        "(-0.280000, 1.340381, 0.088730)",
        "(-0.280000, 1.341830, 0.085249)",
        "(-0.280000, 1.343423, 0.081897)",
        "(-0.280000, 1.345147, 0.078678)",
        "(-0.280000, 1.346903, 0.075737)",
        "(-0.280000, 1.348776, 0.072897)",
        "(-0.280000, 1.350758, 0.070162)",
        "(-0.280000, 1.352837, 0.067546)",
        "(-0.280000, 1.355028, 0.065023)",
        "(-0.280000, 1.357219, 0.062708)",
        "(-0.280000, 1.359513, 0.060479)",
        "(-0.280000, 1.361926, 0.058325)",
        "(-0.280000, 1.364465, 0.056245)",
        "(-0.280000, 1.367848, 0.055273)",
        "(-0.280000, 1.371892, 0.055357)",
        "(-0.280000, 1.375741, 0.055681)",
        "(-0.280000, 1.379537, 0.056184)",
        "(-0.280000, 1.383342, 0.056900)",
        "(-0.280000, 1.387142, 0.057866)",
        "(-0.280000, 1.390790, 0.059152)",
        "(-0.280000, 1.394434, 0.060719)",
        "(-0.280000, 1.398031, 0.062577)",
        "(-0.280000, 1.401552, 0.064727)",
        "(-0.280000, 1.404934, 0.067157)",
        "(-0.280000, 1.408023, 0.069875)",
        "(-0.280000, 1.410877, 0.072821)",
        "(-0.280000, 1.413437, 0.075941)",
        "(-0.280000, 1.415684, 0.079204)",
        "(-0.280000, 1.417587, 0.082539)",
        "(-0.280000, 1.419045, 0.085851)",
        "(-0.280000, 1.420192, 0.089114)",
        "(-0.280000, 1.421039, 0.092259)",
        "(-0.280000, 1.421618, 0.095226)",
        "(-0.280000, 1.421968, 0.097984)",
        "(-0.280000, 1.422081, 0.100450)",
        "(-0.280000, 1.422092, 0.102632)",
        "(-0.280000, 1.422057, 0.104528)",
        "(-0.280000, 1.422039, 0.106136)",
        "(-0.280000, 1.422101, 0.107469)",
        "(-0.280000, 1.422277, 0.108530)",
        "(-0.280000, 1.422656, 0.109404)",
        "(-0.280000, 1.423281, 0.110153)",
        "(-0.280000, 1.424184, 0.110853)",
        "(-0.280000, 1.425378, 0.111594)",
        "(-0.280000, 1.426834, 0.112391)",
        "(-0.280000, 1.428573, 0.113457)",
        "(-0.280000, 1.430537, 0.114986)",
        "(-0.280000, 1.432604, 0.117242)",
        "(-0.280000, 1.434525, 0.120484)",
        "(-0.280000, 1.436093, 0.124423)",
        "(-0.280000, 1.436926, 0.129351)",
        "(-0.280000, 1.436798, 0.134901)",
        "(-0.280000, 1.435606, 0.140764)",
        "(-0.280000, 1.433291, 0.146660)",
        "(-0.280000, 1.429901, 0.152304)",
        "(-0.280000, 1.425449, 0.157524)",
        "(-0.280000, 1.420052, 0.162097)",
        "(-0.280000, 1.413876, 0.165844)",
        "(-0.280000, 1.407110, 0.168668)",
        "(-0.280000, 1.400065, 0.170519)",
        "(-0.280000, 1.392868, 0.171391)",
        "(-0.280000, 1.385670, 0.171337)",
        "(-0.280000, 1.378625, 0.170424)",
        "(-0.280000, 1.371856, 0.168747)",
        "(-0.280000, 1.365497, 0.166501)",
        "(-0.280000, 1.359470, 0.163712)",
        "(-0.280000, 1.353785, 0.160469)",
        "(-0.280000, 1.348433, 0.156829)",
        "(-0.280000, 1.344287, 0.152388)",
        "(-0.280000, 1.341838, 0.147392)",
        "(-0.280000, 1.339827, 0.142422)",
        "(-0.280000, 1.338230, 0.137529)",
        "(-0.280000, 1.337003, 0.132703)",
        "(-0.280000, 1.336118, 0.127972)",
        "(-0.280000, 1.335557, 0.123457)",
        "(-0.280000, 1.335269, 0.118999)",
        "(-0.280000, 1.335241, 0.114616)",
        "(-0.280000, 1.335460, 0.110286)",
        "(-0.280000, 1.335917, 0.106035)",
        "(-0.280000, 1.336571, 0.102027)",
        "(-0.280000, 1.337434, 0.098071)",
        "(-0.280000, 1.338503, 0.094177)",
        "(-0.280000, 1.339767, 0.090369)",
        "(-0.280000, 1.341231, 0.086632)",
        "(-0.280000, 1.342815, 0.083127)",
        "(-0.280000, 1.344563, 0.079728)",
        "(-0.280000, 1.346479, 0.076421)",
        "(-0.280000, 1.348551, 0.073223)",
        "(-0.280000, 1.350766, 0.070152)",
        "(-0.280000, 1.353038, 0.067305)",
        "(-0.280000, 1.355444, 0.064569)",
        "(-0.280000, 1.357977, 0.061951)",
        "(-0.280000, 1.360641, 0.059449)",
        "(-0.280000, 1.363432, 0.057070)",
        "(-0.280000, 1.366217, 0.054913)",
        "(-0.280000, 1.369130, 0.052866)",
        "(-0.280000, 1.372165, 0.050939)",
        "(-0.280000, 1.375340, 0.049129)",
        "(-0.280000, 1.378652, 0.047448)",
        "(-0.280000, 1.381954, 0.045966)",
        "(-0.280000, 1.385401, 0.044614)",
        "(-0.280000, 1.388989, 0.043406)",
        "(-0.280000, 1.392748, 0.042348)",
        "(-0.280000, 1.396686, 0.041458)",
        "(-0.280000, 1.400559, 0.040793)",
        "(-0.280000, 1.404669, 0.040903)",
        "(-0.280000, 1.408887, 0.041843)",
        "(-0.280000, 1.413086, 0.042860)",
        "(-0.280000, 1.417277, 0.043962)",
        "(-0.280000, 1.421233, 0.045117)",
        "(-0.280000, 1.425165, 0.046335)",
        "(-0.280000, 1.429070, 0.047629)",
        "(-0.280000, 1.432947, 0.049016)",
        "(-0.280000, 1.436764, 0.050508)",
        "(-0.280000, 1.440387, 0.052077)",
        "(-0.280000, 1.443965, 0.053817)",
        "(-0.280000, 1.447505, 0.055795)",
        "(-0.280000, 1.451016, 0.058095)",
        "(-0.280000, 1.454501, 0.060802)",
        "(-0.280000, 1.457700, 0.063783)",
        "(-0.280000, 1.460902, 0.067356)",
        "(-0.280000, 1.464102, 0.071672)",
        "(-0.280000, 1.467305, 0.076989)",
        "(-0.280000, 1.470398, 0.083580)",
        "(-0.280000, 1.472689, 0.090701)",
        "(-0.280000, 1.474342, 0.099202)",
        "(-0.280000, 1.474825, 0.108622)",
        "(-0.280000, 1.473790, 0.118245)",
        "(-0.280000, 1.471219, 0.127416)",
        "(-0.280000, 1.467371, 0.135531)",
        "(-0.280000, 1.462463, 0.142625)",
        "(-0.280000, 1.456779, 0.148554)",
        "(-0.280000, 1.450602, 0.153270)",
        "(-0.280000, 1.444169, 0.156801)",
        "(-0.280000, 1.437828, 0.159146)",
        "(-0.280000, 1.431643, 0.160534)",
        "(-0.280000, 1.425717, 0.161091)",
        "(-0.280000, 1.420135, 0.160956)",
        "(-0.280000, 1.414961, 0.160263)",
        "(-0.280000, 1.410330, 0.159134)",
        "(-0.280000, 1.406097, 0.157708)",
        "(-0.280000, 1.402226, 0.156075)",
        "(-0.280000, 1.398653, 0.154294)",
        "(-0.280000, 1.395341, 0.152417)",
        "(-0.280000, 1.392358, 0.150544)",
        "(-0.280000, 1.389522, 0.148642)",
        "(-0.280000, 1.386800, 0.146721)",
        "(-0.280000, 1.384160, 0.144783)",
        "(-0.280000, 1.381579, 0.142823)",
        "(-0.280000, 1.379091, 0.140913)",
        "(-0.280000, 1.376596, 0.138944)",
        "(-0.280000, 1.374092, 0.136899)",
        "(-0.280000, 1.371569, 0.134747)",
        "(-0.280000, 1.369035, 0.132458)",
        "(-0.280000, 1.366549, 0.130146)",
        "(-0.280000, 1.364058, 0.127641)",
        "(-0.280000, 1.361598, 0.124948)",
        "(-0.280000, 1.359199, 0.122033)",
        "(-0.280000, 1.356882, 0.118872)",
        "(-0.280000, 1.354688, 0.115641)",
        "(-0.280000, 1.352638, 0.112196)",
        "(-0.280000, 1.350752, 0.108533)",
        "(-0.280000, 1.349066, 0.104665)",
        "(-0.280000, 1.347606, 0.100638)",
        "(-0.280000, 1.346334, 0.096603)",
        "(-0.280000, 1.345311, 0.092399)",
        "(-0.280000, 1.344541, 0.088065)",
        "(-0.280000, 1.344001, 0.083564)",
        "(-0.280000, 1.344705, 0.079469)",
        "(-0.280000, 1.346611, 0.076206)",
        "(-0.280000, 1.348696, 0.073013)",
        "(-0.280000, 1.350959, 0.069899)",
        "(-0.280000, 1.353401, 0.066875)",
        "(-0.280000, 1.356033, 0.063937)",
        "(-0.280000, 1.358719, 0.061229)",
        "(-0.280000, 1.361619, 0.058589)",
        "(-0.280000, 1.364754, 0.056020)",
        "(-0.280000, 1.368169, 0.053519)",
        "(-0.280000, 1.371912, 0.051093)",
        "(-0.280000, 1.375811, 0.048878)",
        "(-0.280000, 1.380095, 0.046777)",
        "(-0.280000, 1.384794, 0.044838)",
        "(-0.280000, 1.389887, 0.043135)",
        "(-0.280000, 1.395356, 0.041735)",
        "(-0.280000, 1.400890, 0.040746)",
        "(-0.280000, 1.406697, 0.040153)",
        "(-0.280000, 1.412749, 0.040010)",
        "(-0.280000, 1.418960, 0.040362)",
        "(-0.280000, 1.425239, 0.041241)",
        "(-0.280000, 1.431250, 0.042591)",
        "(-0.280000, 1.437246, 0.044462)",
        "(-0.280000, 1.443166, 0.046864)",
        "(-0.280000, 1.449000, 0.049830)",
        "(-0.280000, 1.454707, 0.053386)",
        "(-0.280000, 1.459894, 0.057279)",
        "(-0.280000, 1.464946, 0.061807)",
        "(-0.280000, 1.469824, 0.067059)",
        "(-0.280000, 1.474454, 0.073130)",
        "(-0.280000, 1.478745, 0.080170)",
        "(-0.280000, 1.482244, 0.087610)",
        "(-0.280000, 1.485163, 0.096250)",
        "(-0.280000, 1.487146, 0.105994)",
        "(-0.280000, 1.487847, 0.116550)",
        "(-0.280000, 1.487029, 0.127458)",
        "(-0.280000, 1.484752, 0.137826)",
        "(-0.280000, 1.481003, 0.147899)",
        "(-0.280000, 1.475902, 0.157305)",
        "(-0.280000, 1.469622, 0.165805)",
        "(-0.280000, 1.462369, 0.173229)",
        "(-0.280000, 1.454563, 0.179338)",
        "(-0.280000, 1.446277, 0.184258)",
        "(-0.280000, 1.437695, 0.188001)",
        "(-0.280000, 1.429012, 0.190597)",
        "(-0.280000, 1.420223, 0.190871)",
        "(-0.280000, 1.412082, 0.189023)",
        "(-0.280000, 1.404670, 0.186386)",
        "(-0.280000, 1.398051, 0.183095)",
        "(-0.280000, 1.392199, 0.179307)",
        "(-0.280000, 1.387112, 0.175207)",
        "(-0.280000, 1.382891, 0.171030)",
        "(-0.280000, 1.379250, 0.166802)",
        "(-0.280000, 1.376114, 0.162612)",
        "(-0.280000, 1.373397, 0.158515)",
        "(-0.280000, 1.371009, 0.154539)",
        "(-0.280000, 1.368981, 0.150819)",
        "(-0.280000, 1.367108, 0.147223)",
        "(-0.280000, 1.365350, 0.143756)",
        "(-0.280000, 1.363658, 0.140382)",
        "(-0.280000, 1.361999, 0.137077)",
        "(-0.280000, 1.360409, 0.133973)",
        "(-0.280000, 1.358792, 0.130863)",
        "(-0.280000, 1.357152, 0.127726)",
        "(-0.280000, 1.355503, 0.124551)",
        "(-0.280000, 1.353848, 0.121297)",
        "(-0.280000, 1.352215, 0.118094)",
        "(-0.280000, 1.350612, 0.114796)",
        "(-0.280000, 1.349056, 0.111355)",
        "(-0.280000, 1.347586, 0.107788)",
        "(-0.280000, 1.346236, 0.104108)",
        "(-0.280000, 1.345034, 0.100282)",
        "(-0.280000, 1.343972, 0.096494)",
        "(-0.280000, 1.343121, 0.092601)",
        "(-0.280000, 1.342512, 0.088588)",
        "(-0.280000, 1.342186, 0.084485)",
        "(-0.280000, 1.343718, 0.081319)",
        "(-0.280000, 1.345428, 0.078188)",
        "(-0.280000, 1.347300, 0.075111)",
        "(-0.280000, 1.349337, 0.072096)",
        "(-0.280000, 1.351545, 0.069144)",
        "(-0.280000, 1.353822, 0.066384)",
        "(-0.280000, 1.356268, 0.063689)",
        "(-0.280000, 1.358865, 0.061090)",
        "(-0.280000, 1.361638, 0.058572)",
        "(-0.280000, 1.364570, 0.056163)",
        "(-0.280000, 1.367509, 0.053980)",
        "(-0.280000, 1.370601, 0.051907)",
        "(-0.280000, 1.373843, 0.049958)",
        "(-0.280000, 1.377209, 0.048156)",
        "(-0.280000, 1.380738, 0.046490)",
        "(-0.280000, 1.384257, 0.045041)",
        "(-0.280000, 1.387925, 0.043744)",
        "(-0.280000, 1.391793, 0.042598)",
        "(-0.280000, 1.395892, 0.041620)",
        "(-0.280000, 1.400434, 0.042210)",
        "(-0.280000, 1.404898, 0.043921)",
        "(-0.280000, 1.409375, 0.045937)",
        "(-0.280000, 1.413806, 0.048229)",
        "(-0.280000, 1.418194, 0.050821)",
        "(-0.280000, 1.422469, 0.053716)",
        "(-0.280000, 1.426297, 0.056832)",
        "(-0.280000, 1.429918, 0.060201)",
        "(-0.280000, 1.433261, 0.063777)",
        "(-0.280000, 1.436261, 0.067507)",
        "(-0.280000, 1.438864, 0.071308)",
        "(-0.280000, 1.440955, 0.075049)",
        "(-0.280000, 1.442677, 0.078729)",
        "(-0.280000, 1.444056, 0.082285)",
        "(-0.280000, 1.445140, 0.085693)",
        "(-0.280000, 1.445980, 0.088916)",
        "(-0.280000, 1.446593, 0.091881)",
        "(-0.280000, 1.447093, 0.094668)",
        "(-0.280000, 1.447535, 0.097294)",
        "(-0.280000, 1.447964, 0.099785)",
        "(-0.280000, 1.448428, 0.102214)",
        "(-0.280000, 1.448915, 0.104517)",
        "(-0.280000, 1.449501, 0.106918)",
        "(-0.280000, 1.450203, 0.109662)",
        "(-0.280000, 1.450991, 0.113320)",
        "(-0.280000, 1.451526, 0.119316)",
        "(-0.280000, 1.451181, 0.126093)",
        "(-0.280000, 1.449762, 0.133100)",
        "(-0.280000, 1.447348, 0.139812)",
        "(-0.280000, 1.443991, 0.146139)",
        "(-0.280000, 1.439755, 0.151958)",
        "(-0.280000, 1.434771, 0.157128)",
        "(-0.280000, 1.429170, 0.161572)",
        "(-0.280000, 1.423122, 0.165219)",
        "(-0.280000, 1.416801, 0.168049)",
        "(-0.280000, 1.410351, 0.170073)",
        "(-0.280000, 1.403947, 0.171349)",
        "(-0.280000, 1.397654, 0.171931)",
        "(-0.280000, 1.391562, 0.171878)",
        "(-0.280000, 1.385717, 0.171258)",
        "(-0.280000, 1.380167, 0.170123)",
        "(-0.280000, 1.375038, 0.168584)",
        "(-0.280000, 1.370248, 0.166641)",
        "(-0.280000, 1.365845, 0.164358)",
        "(-0.280000, 1.361855, 0.161786)",
        "(-0.280000, 1.358262, 0.158958)",
        "(-0.280000, 1.355145, 0.156016)",
        "(-0.280000, 1.352441, 0.152941)",
        "(-0.280000, 1.350103, 0.149727)",
        "(-0.280000, 1.348115, 0.146405)",
        "(-0.280000, 1.346448, 0.142992)",
        "(-0.280000, 1.345106, 0.139625)",
        "(-0.280000, 1.343992, 0.136198)",
        "(-0.280000, 1.343060, 0.132705)",
        "(-0.280000, 1.342301, 0.129125)",
        "(-0.280000, 1.341720, 0.125445)",
        "(-0.280000, 1.341347, 0.121894)",
        "(-0.280000, 1.341152, 0.118240)",
        "(-0.280000, 1.341150, 0.114470)",
        "(-0.280000, 1.341356, 0.110616)",
        "(-0.280000, 1.341786, 0.106692)",
        "(-0.280000, 1.342454, 0.102700)",
        "(-0.280000, 1.343312, 0.098903)",
        "(-0.280000, 1.344405, 0.095075)",
        "(-0.280000, 1.345752, 0.091211)",
        "(-0.280000, 1.347358, 0.087351)",
        "(-0.280000, 1.349221, 0.083534)",
        "(-0.280000, 1.351230, 0.079970)",
        "(-0.280000, 1.353494, 0.076454)",
        "(-0.280000, 1.356009, 0.073018)",
        "(-0.280000, 1.358802, 0.069658)",
        "(-0.280000, 1.361680, 0.066594)",
        "(-0.280000, 1.364826, 0.063627)",
        "(-0.280000, 1.368263, 0.060769)",
        "(-0.280000, 1.371985, 0.058061)",
        "(-0.280000, 1.375990, 0.055534)",
        "(-0.280000, 1.380038, 0.053341)",
        "(-0.280000, 1.384383, 0.051349)",
        "(-0.280000, 1.389012, 0.049603)",
        "(-0.280000, 1.393934, 0.048139)",
        "(-0.280000, 1.399115, 0.047008)",
        "(-0.280000, 1.404199, 0.046287)",
        "(-0.280000, 1.409524, 0.045932)",
        "(-0.280000, 1.415048, 0.045991)",
        "(-0.280000, 1.420727, 0.046506)",
        "(-0.280000, 1.426508, 0.047514)",
        "(-0.280000, 1.432037, 0.048955)",
        "(-0.280000, 1.437607, 0.050909)",
        "(-0.280000, 1.443132, 0.053392)",
        "(-0.280000, 1.448538, 0.056411)",
        "(-0.280000, 1.453755, 0.059967)",
        "(-0.280000, 1.458459, 0.063819)",
        "(-0.280000, 1.462912, 0.068169)",
        "(-0.280000, 1.467052, 0.073009)",
        "(-0.280000, 1.470823, 0.078334)",
        "(-0.280000, 1.474201, 0.084213)",
        "(-0.280000, 1.476945, 0.090256)",
        "(-0.280000, 1.479218, 0.096914)",
        "(-0.280000, 1.480904, 0.104258)",
        "(-0.280000, 1.481828, 0.112274)",
        "(-0.280000, 1.481794, 0.120897)",
        "(-0.280000, 1.480721, 0.129375)",
        "(-0.280000, 1.478452, 0.138211)",
        "(-0.280000, 1.474872, 0.147046)",
        "(-0.280000, 1.469956, 0.155492)",
        "(-0.280000, 1.463789, 0.163185)",
        "(-0.280000, 1.456790, 0.169628)",
        "(-0.280000, 1.448934, 0.174923)",
        "(-0.280000, 1.440526, 0.178888)",
        "(-0.280000, 1.431869, 0.181452)",
        "(-0.280000, 1.423289, 0.182631)",
        "(-0.280000, 1.415171, 0.182514)",
        "(-0.280000, 1.407539, 0.181287)",
        "(-0.280000, 1.400562, 0.179117)",
        "(-0.280000, 1.394325, 0.176174)",
        "(-0.280000, 1.388902, 0.172645)",
        "(-0.280000, 1.384423, 0.168772)",
        "(-0.280000, 1.380725, 0.164653)",
        "(-0.280000, 1.377755, 0.160420)",
        "(-0.280000, 1.375453, 0.156191)",
        "(-0.280000, 1.373725, 0.152017)",
        "(-0.280000, 1.372566, 0.148055)",
        "(-0.280000, 1.371807, 0.144269)",
        "(-0.280000, 1.371370, 0.140666)",
        "(-0.280000, 1.371183, 0.137259)",
        "(-0.280000, 1.371186, 0.134071)",
        "(-0.280000, 1.371355, 0.131170)",
        "(-0.280000, 1.371590, 0.128459)",
        "(-0.280000, 1.371840, 0.125907)",
        "(-0.280000, 1.372073, 0.123476)",
        "(-0.280000, 1.372261, 0.121147)",
        "(-0.280000, 1.372390, 0.119000)",
        "(-0.280000, 1.372427, 0.116890)",
        "(-0.280000, 1.372366, 0.114802)",
        "(-0.280000, 1.372204, 0.112702)",
        "(-0.280000, 1.371948, 0.110564)",
        "(-0.280000, 1.371587, 0.108443)",
        "(-0.280000, 1.371148, 0.106223)",
        "(-0.280000, 1.370652, 0.103891)",
        "(-0.280000, 1.370120, 0.101417)",
        "(-0.280000, 1.369585, 0.098787)",
        "(-0.280000, 1.369024, 0.096117)",
        "(-0.280000, 1.368505, 0.093273)",
        "(-0.280000, 1.368060, 0.090271)",
        "(-0.280000, 1.367714, 0.087133)",
        "(-0.280000, 1.367495, 0.083848)",
        "(-0.280000, 1.367358, 0.080530)",
        "(-0.280000, 1.367384, 0.077115)",
        "(-0.280000, 1.367597, 0.073598)",
        "(-0.280000, 1.368007, 0.070016)",
        "(-0.280000, 1.368623, 0.066401)",
        "(-0.280000, 1.369366, 0.062821)",
        "(-0.280000, 1.370328, 0.059221)",
        "(-0.280000, 1.371521, 0.055629)",
        "(-0.280000, 1.372989, 0.052066)",
        "(-0.280000, 1.375104, 0.049257)",
        "(-0.280000, 1.377903, 0.047811)",
        "(-0.280000, 1.380814, 0.046457)",
        "(-0.280000, 1.383858, 0.045195)",
        "(-0.280000, 1.387057, 0.044032)",
        "(-0.280000, 1.390409, 0.042982)",
        "(-0.280000, 1.393758, 0.042099)",
        "(-0.280000, 1.397310, 0.041337)",
        "(-0.280000, 1.401073, 0.040720)",
        "(-0.280000, 1.405104, 0.040271)",
        "(-0.280000, 1.409393, 0.040030)",
        "(-0.280000, 1.413641, 0.040029)",
        "(-0.280000, 1.418159, 0.040288)",
        "(-0.280000, 1.422928, 0.040855)",
        "(-0.280000, 1.427923, 0.041781)",
        "(-0.280000, 1.433124, 0.043118)",
        "(-0.280000, 1.438139, 0.044788)",
        "(-0.280000, 1.443268, 0.046911)",
        "(-0.280000, 1.448462, 0.049529)",
        "(-0.280000, 1.453648, 0.052683)",
        "(-0.280000, 1.457576, 0.057885)",
        "(-0.280000, 1.460816, 0.063257)",
        "(-0.280000, 1.463731, 0.069059)",
        "(-0.280000, 1.466282, 0.075290)",
        "(-0.280000, 1.468450, 0.082044)",
        "(-0.280000, 1.470207, 0.089486)",
        "(-0.280000, 1.471156, 0.096972)",
        "(-0.280000, 1.471497, 0.105402)",
        "(-0.280000, 1.470850, 0.114401)",
        "(-0.280000, 1.469011, 0.123316)",
        "(-0.280000, 1.466053, 0.131660)",
        "(-0.280000, 1.462204, 0.139123)",
        "(-0.280000, 1.457630, 0.145787)",
        "(-0.280000, 1.452509, 0.151625)",
        "(-0.280000, 1.446973, 0.156675)",
        "(-0.280000, 1.441135, 0.160982)",
        "(-0.280000, 1.435181, 0.164551)",
        "(-0.280000, 1.429094, 0.167507)",
        "(-0.280000, 1.422911, 0.169904)",
        "(-0.280000, 1.416673, 0.171782)",
        "(-0.280000, 1.410369, 0.173182)",
        "(-0.280000, 1.404150, 0.174138)",
        "(-0.280000, 1.397897, 0.174664)",
        "(-0.280000, 1.391600, 0.174762)",
        "(-0.280000, 1.385286, 0.174416)",
        "(-0.280000, 1.379000, 0.173608)",
        "(-0.280000, 1.372881, 0.172408)",
        "(-0.280000, 1.366865, 0.170738)",
        "(-0.280000, 1.361026, 0.168609)",
        "(-0.280000, 1.355335, 0.166060)",
        "(-0.280000, 1.350732, 0.162429)",
        "(-0.280000, 1.347610, 0.157993)",
        "(-0.280000, 1.344881, 0.153474)",
        "(-0.280000, 1.342533, 0.148908)",
        "(-0.280000, 1.340542, 0.144307)",
        "(-0.280000, 1.338898, 0.139711)",
        "(-0.280000, 1.337613, 0.135266)",
        "(-0.280000, 1.336619, 0.130846)",
        "(-0.280000, 1.335901, 0.126470)",
        "(-0.280000, 1.335442, 0.122108)",
        "(-0.280000, 1.335236, 0.117776)",
        "(-0.280000, 1.335268, 0.113668)",
        "(-0.280000, 1.335518, 0.109592)",
        "(-0.280000, 1.335983, 0.105559)",
        "(-0.280000, 1.336653, 0.101605)",
        "(-0.280000, 1.337526, 0.097702)",
        "(-0.280000, 1.338546, 0.094035)",
        "(-0.280000, 1.339743, 0.090436)",
        "(-0.280000, 1.341127, 0.086877)",
        "(-0.280000, 1.342688, 0.083393)",
        "(-0.280000, 1.344426, 0.079980)",
        "(-0.280000, 1.346258, 0.076783)",
        "(-0.280000, 1.348263, 0.073648)",
        "(-0.280000, 1.350439, 0.070586)",
        "(-0.280000, 1.352803, 0.067587)",
        "(-0.280000, 1.355354, 0.064666)",
        "(-0.280000, 1.357947, 0.061981)",
        "(-0.280000, 1.360740, 0.059361)",
        "(-0.280000, 1.363727, 0.056831)",
        "(-0.280000, 1.366928, 0.054394)",
        "(-0.280000, 1.370345, 0.052071)",
        "(-0.280000, 1.373798, 0.049983)",
        "(-0.280000, 1.377487, 0.048016)",
        "(-0.280000, 1.381411, 0.046197)",
        "(-0.280000, 1.385614, 0.044537)",
        "(-0.280000, 1.390105, 0.043071)",
        "(-0.280000, 1.394596, 0.041904)",
        "(-0.280000, 1.399388, 0.040973)",
        "(-0.280000, 1.404483, 0.040327)",
        "(-0.280000, 1.409827, 0.040019)",
        "(-0.280000, 1.415434, 0.040100)",
        "(-0.280000, 1.420911, 0.040578)",
        "(-0.280000, 1.426542, 0.041490)",
        "(-0.280000, 1.432310, 0.042882)",
        "(-0.280000, 1.438112, 0.044777)",
        "(-0.280000, 1.443334, 0.048319)",
        "(-0.280000, 1.447423, 0.053074)",
        "(-0.280000, 1.451060, 0.058044)",
        "(-0.280000, 1.454181, 0.063181)",
        "(-0.280000, 1.456803, 0.068428)",
        "(-0.280000, 1.458951, 0.073690)",
        "(-0.280000, 1.460524, 0.078703)",
        "(-0.280000, 1.461815, 0.083703)",
        "(-0.280000, 1.462880, 0.088709)",
        "(-0.280000, 1.463778, 0.093816)",
        "(-0.280000, 1.464552, 0.099203)",
        "(-0.280000, 1.465033, 0.104504)",
        "(-0.280000, 1.465342, 0.110485)",
        "(-0.280000, 1.465246, 0.117406)",
        "(-0.280000, 1.464380, 0.125195)",
        "(-0.280000, 1.462499, 0.133273)",
        "(-0.280000, 1.459698, 0.140930)",
        "(-0.280000, 1.455924, 0.148298)",
        "(-0.280000, 1.451257, 0.155170)",
        "(-0.280000, 1.445768, 0.161429)",
        "(-0.280000, 1.439538, 0.166992)",
        "(-0.280000, 1.432742, 0.171740)",
        "(-0.280000, 1.425410, 0.175654)",
        "(-0.280000, 1.417622, 0.178691)",
        "(-0.280000, 1.409514, 0.180795)",
        "(-0.280000, 1.401236, 0.181939)",
        "(-0.280000, 1.393028, 0.182167)",
        "(-0.280000, 1.384908, 0.181493)",
        "(-0.280000, 1.377027, 0.179967)",
        "(-0.280000, 1.369457, 0.177649)",
        "(-0.280000, 1.362309, 0.174614)",
        "(-0.280000, 1.357062, 0.169758)",
        "(-0.280000, 1.352483, 0.164650)",
        "(-0.280000, 1.348538, 0.159382)",
        "(-0.280000, 1.345186, 0.154015)",
        "(-0.280000, 1.342393, 0.148608)",
        "(-0.280000, 1.340167, 0.143336)",
        "(-0.280000, 1.338387, 0.138063)",
        "(-0.280000, 1.337028, 0.132816)",
        "(-0.280000, 1.336060, 0.127593)",
        "(-0.280000, 1.335466, 0.122412)",
        "(-0.280000, 1.335232, 0.117518)",
        "(-0.280000, 1.335308, 0.112691)",
        "(-0.280000, 1.335679, 0.107975)",
        "(-0.280000, 1.336323, 0.103399)",
        "(-0.280000, 1.337223, 0.098952)",
        "(-0.280000, 1.338314, 0.094811)",
        "(-0.280000, 1.339607, 0.090817)",
        "(-0.280000, 1.341094, 0.086956)",
        "(-0.280000, 1.342757, 0.083247)",
        "(-0.280000, 1.345800, 0.080349)",
        "(-0.280000, 1.349587, 0.078272)",
        "(-0.280000, 1.353443, 0.076529)",
        "(-0.280000, 1.357308, 0.075081)",
        "(-0.280000, 1.361187, 0.073903)",
        "(-0.280000, 1.365045, 0.072992)",
        "(-0.280000, 1.368749, 0.072435)",
        "(-0.280000, 1.372416, 0.072083)",
        "(-0.280000, 1.376023, 0.071918)",
        "(-0.280000, 1.379548, 0.071925)",
        "(-0.280000, 1.382964, 0.072085)",
        "(-0.280000, 1.386174, 0.072437)",
        "(-0.280000, 1.389290, 0.072867)",
        "(-0.280000, 1.392310, 0.073348)",
        "(-0.280000, 1.395256, 0.073864)",
        "(-0.280000, 1.398119, 0.074395)",
        "(-0.280000, 1.400766, 0.074960)",
        "(-0.280000, 1.403373, 0.075492)",
        "(-0.280000, 1.405951, 0.075982)",
        "(-0.280000, 1.408515, 0.076423)",
        "(-0.280000, 1.411094, 0.076819)",
        "(-0.280000, 1.413564, 0.077168)",
        "(-0.280000, 1.416106, 0.077469)",
        "(-0.280000, 1.418759, 0.077747)",
        "(-0.280000, 1.421552, 0.078032)",
        "(-0.280000, 1.424500, 0.078362)",
        "(-0.280000, 1.427477, 0.078718)",
        "(-0.280000, 1.430665, 0.079202)",
        "(-0.280000, 1.434082, 0.079892)",
        "(-0.280000, 1.437764, 0.080886)",
        "(-0.280000, 1.441709, 0.082304)",
        "(-0.280000, 1.445670, 0.084054)",
        "(-0.280000, 1.449893, 0.086513)",
        "(-0.280000, 1.454312, 0.089927)",
        "(-0.280000, 1.458763, 0.094546)",
        "(-0.280000, 1.462935, 0.100516)",
        "(-0.280000, 1.466350, 0.107270)",
        "(-0.280000, 1.468848, 0.115225)",
        "(-0.280000, 1.470077, 0.124005)",
        "(-0.280000, 1.469840, 0.133226)",
        "(-0.280000, 1.468057, 0.142479)",
        "(-0.280000, 1.464832, 0.151293)",
        "(-0.280000, 1.460230, 0.159513)",
        "(-0.280000, 1.454380, 0.166910)",
        "(-0.280000, 1.447499, 0.173256)",
        "(-0.280000, 1.439816, 0.178416)",
        "(-0.280000, 1.431753, 0.182247)",
        "(-0.280000, 1.423394, 0.184819)",
        "(-0.280000, 1.414933, 0.186162)",
        "(-0.280000, 1.406599, 0.186336)",
        "(-0.280000, 1.398591, 0.185454)",
        "(-0.280000, 1.391195, 0.183711)",
        "(-0.280000, 1.384291, 0.181237)",
        "(-0.280000, 1.377937, 0.178198)",
        "(-0.280000, 1.372093, 0.174718)",
        "(-0.280000, 1.366751, 0.170919)",
        "(-0.280000, 1.361997, 0.167016)",
        "(-0.280000, 1.357602, 0.162936)",
        "(-0.280000, 1.353519, 0.158705)",
        "(-0.280000, 1.349715, 0.154339)",
        "(-0.280000, 1.346178, 0.149864)",
        "(-0.280000, 1.342949, 0.145447)",
        "(-0.280000, 1.339916, 0.140900)",
        "(-0.280000, 1.337813, 0.136028)",
        "(-0.280000, 1.336644, 0.130975)",
        "(-0.280000, 1.335835, 0.125964)",
        "(-0.280000, 1.335379, 0.121212)",
        "(-0.280000, 1.335222, 0.116502)",
        "(-0.280000, 1.335352, 0.111864)",
        "(-0.280000, 1.335754, 0.107315)",
        "(-0.280000, 1.336418, 0.102857)",
        "(-0.280000, 1.337286, 0.098682)",
        "(-0.280000, 1.338370, 0.094622)",
        "(-0.280000, 1.339663, 0.090660)",
        "(-0.280000, 1.341156, 0.086809)",
        "(-0.280000, 1.342834, 0.083089)",
        "(-0.280000, 1.344615, 0.079633)",
        "(-0.280000, 1.346563, 0.076283)",
        "(-0.280000, 1.348665, 0.073057)",
        "(-0.280000, 1.350928, 0.069940)",
        "(-0.280000, 1.353336, 0.066951)",
        "(-0.280000, 1.355759, 0.064229)",
        "(-0.280000, 1.358318, 0.061617)",
        "(-0.280000, 1.361000, 0.059130)",
        "(-0.280000, 1.363806, 0.056767)",
        "(-0.280000, 1.366733, 0.054535)",
        "(-0.280000, 1.369663, 0.052513)",
        "(-0.280000, 1.372736, 0.050599)",
        "(-0.280000, 1.375949, 0.048805)",
        "(-0.280000, 1.379367, 0.047111)",
        "(-0.280000, 1.382809, 0.045613)",
        "(-0.280000, 1.386446, 0.044242)",
        "(-0.280000, 1.390347, 0.043000)",
        "(-0.280000, 1.394510, 0.041923)",
        "(-0.280000, 1.398931, 0.041048)",
        "(-0.280000, 1.403613, 0.040412)",
        "(-0.280000, 1.408241, 0.040071)",
        "(-0.280000, 1.413063, 0.040015)",
        "(-0.280000, 1.418049, 0.040279)",
        "(-0.280000, 1.423139, 0.040887)",
        "(-0.280000, 1.427959, 0.043137)",
        "(-0.280000, 1.432095, 0.046577)",
        "(-0.280000, 1.435904, 0.050255)",
        "(-0.280000, 1.439317, 0.054123)",
        "(-0.280000, 1.442301, 0.058191)",
        "(-0.280000, 1.444830, 0.062438)",
        "(-0.280000, 1.446730, 0.066725)",
        "(-0.280000, 1.448194, 0.071155)",
        "(-0.280000, 1.449207, 0.075684)",
        "(-0.280000, 1.449795, 0.080300)",
        "(-0.280000, 1.449980, 0.084980)",
        "(-0.280000, 1.449627, 0.089522)",
        "(-0.280000, 1.448966, 0.094157)",
        "(-0.280000, 1.448038, 0.098964)",
        "(-0.280000, 1.446810, 0.104069)",
        "(-0.280000, 1.445167, 0.109519)",
        "(-0.280000, 1.442853, 0.114453)",
        "(-0.280000, 1.439935, 0.119167)",
        "(-0.280000, 1.436503, 0.123056)",
        "(-0.280000, 1.432827, 0.125953)",
        "(-0.280000, 1.429133, 0.127935)",
        "(-0.280000, 1.425632, 0.129123)",
        "(-0.280000, 1.422445, 0.129715)",
        "(-0.280000, 1.419623, 0.129884)",
        "(-0.280000, 1.417178, 0.129805)",
        "(-0.280000, 1.415077, 0.129628)",
        "(-0.280000, 1.413263, 0.129464)",
        "(-0.280000, 1.411620, 0.129405)",
        "(-0.280000, 1.410047, 0.129493)",
        "(-0.280000, 1.408439, 0.129737)",
        "(-0.280000, 1.406710, 0.130119)",
        "(-0.280000, 1.404827, 0.130612)",
        "(-0.280000, 1.402695, 0.131156)",
        "(-0.280000, 1.400287, 0.131686)",
        "(-0.280000, 1.397594, 0.132138)",
        "(-0.280000, 1.394629, 0.132443)",
        "(-0.280000, 1.391440, 0.132594)",
        "(-0.280000, 1.388028, 0.132504)",
        "(-0.280000, 1.384453, 0.132135)",
        "(-0.280000, 1.380747, 0.131458)",
        "(-0.280000, 1.376975, 0.130451)",
        "(-0.280000, 1.373235, 0.129192)",
        "(-0.280000, 1.369527, 0.127596)",
        "(-0.280000, 1.365912, 0.125656)",
        "(-0.280000, 1.362455, 0.123388)",
        "(-0.280000, 1.359185, 0.120815)",
        "(-0.280000, 1.356157, 0.118090)",
        "(-0.280000, 1.353391, 0.115130)",
        "(-0.280000, 1.350891, 0.111940)",
        "(-0.280000, 1.348679, 0.108553)",
        "(-0.280000, 1.346756, 0.105023)",
        "(-0.280000, 1.345059, 0.101500)",
        "(-0.280000, 1.343589, 0.097852)",
        "(-0.280000, 1.342315, 0.094098)",
        "(-0.280000, 1.341234, 0.090213)",
        "(-0.280000, 1.341249, 0.086587)",
        "(-0.280000, 1.342556, 0.083669)",
        "(-0.280000, 1.343990, 0.080797)",
        "(-0.280000, 1.345543, 0.077988)",
        "(-0.280000, 1.347220, 0.075237)",
        "(-0.280000, 1.349011, 0.072559)",
        "(-0.280000, 1.350839, 0.070056)",
        "(-0.280000, 1.352792, 0.067601)",
        "(-0.280000, 1.354875, 0.065192)",
        "(-0.280000, 1.357126, 0.062803)",
        "(-0.280000, 1.359540, 0.060454)",
        "(-0.280000, 1.361971, 0.058286)",
        "(-0.280000, 1.364599, 0.056141)",
        "(-0.280000, 1.367428, 0.054037)",
        "(-0.280000, 1.370464, 0.051994)",
        "(-0.280000, 1.373754, 0.050008)",
        "(-0.280000, 1.377085, 0.048218)",
        "(-0.280000, 1.380667, 0.046521)",
        "(-0.280000, 1.384538, 0.044935)",
        "(-0.280000, 1.388699, 0.043497)",
        "(-0.280000, 1.393160, 0.042245)",
        "(-0.280000, 1.397677, 0.041269)",
        "(-0.280000, 1.402499, 0.040537)",
        "(-0.280000, 1.407589, 0.040102)",
        "(-0.280000, 1.412952, 0.040013)",
        "(-0.280000, 1.418527, 0.040321)",
        "(-0.280000, 1.423969, 0.041020)",
        "(-0.280000, 1.429524, 0.042151)",
        "(-0.280000, 1.435107, 0.043732)",
        "(-0.280000, 1.440622, 0.045761)",
        "(-0.280000, 1.446018, 0.048236)",
        "(-0.280000, 1.451040, 0.051021)",
        "(-0.280000, 1.455877, 0.054205)",
        "(-0.280000, 1.460506, 0.057786)",
        "(-0.280000, 1.464908, 0.061770)",
        "(-0.280000, 1.469019, 0.066122)",
        "(-0.280000, 1.472645, 0.070606)",
        "(-0.280000, 1.475521, 0.075822)",
        "(-0.280000, 1.477571, 0.081788)",
        "(-0.280000, 1.479460, 0.088315)",
        "(-0.280000, 1.481256, 0.096150)",
        "(-0.280000, 1.482468, 0.104849)",
        "(-0.280000, 1.482825, 0.116963)",
        "(-0.280000, 1.481248, 0.129154)",
        "(-0.280000, 1.477922, 0.140397)",
        "(-0.280000, 1.473040, 0.150720)",
        "(-0.280000, 1.466701, 0.160077)",
        "(-0.280000, 1.459136, 0.168193)",
        "(-0.280000, 1.450607, 0.174896)",
        "(-0.280000, 1.441413, 0.180141)",
        "(-0.280000, 1.431888, 0.183937)",
        "(-0.280000, 1.422370, 0.186365)",
        "(-0.280000, 1.413028, 0.187589)",
        "(-0.280000, 1.404036, 0.187774)",
        "(-0.280000, 1.395482, 0.187094)",
        "(-0.280000, 1.387408, 0.185704)",
        "(-0.280000, 1.379882, 0.183773)",
        "(-0.280000, 1.372806, 0.181380)",
        "(-0.280000, 1.366598, 0.177992)",
        "(-0.280000, 1.361344, 0.173797)",
        "(-0.280000, 1.356699, 0.169385)",
        "(-0.280000, 1.352736, 0.164957)",
        "(-0.280000, 1.349269, 0.160433)",
        "(-0.280000, 1.346270, 0.155862)",
        "(-0.280000, 1.343711, 0.151293)",
        "(-0.280000, 1.341540, 0.146716)",
        "(-0.280000, 1.339789, 0.142315)",
        "(-0.280000, 1.338355, 0.137954)",
        "(-0.280000, 1.337203, 0.133586)",
        "(-0.280000, 1.336325, 0.129242)",
        "(-0.280000, 1.335711, 0.124939)",
        "(-0.280000, 1.335356, 0.120827)",
        "(-0.280000, 1.335223, 0.116739)",
        "(-0.280000, 1.335308, 0.112686)",
        "(-0.280000, 1.335607, 0.108655)",
        "(-0.280000, 1.336117, 0.104657)",
        "(-0.280000, 1.336793, 0.100908)",
        "(-0.280000, 1.337664, 0.097161)",
        "(-0.280000, 1.338727, 0.093451)",
        "(-0.280000, 1.339980, 0.089789)",
        "(-0.280000, 1.341412, 0.086206)",
        "(-0.280000, 1.342954, 0.082842)",
        "(-0.280000, 1.344669, 0.079536)",
        "(-0.280000, 1.346549, 0.076307)",
        "(-0.280000, 1.348613, 0.073133)",
        "(-0.280000, 1.350854, 0.070037)",
        "(-0.280000, 1.353144, 0.067178)",
        "(-0.280000, 1.355620, 0.064379)",
        "(-0.280000, 1.358273, 0.061661)",
        "(-0.280000, 1.361121, 0.059023)",
        "(-0.280000, 1.364196, 0.056457)",
        "(-0.280000, 1.367312, 0.054119)",
        "(-0.280000, 1.370667, 0.051865)",
        "(-0.280000, 1.374307, 0.049697)",
        "(-0.280000, 1.378259, 0.047637)",
        "(-0.280000, 1.383039, 0.046941)",
        "(-0.280000, 1.388070, 0.047500)",
        "(-0.280000, 1.393196, 0.048334)",
        "(-0.280000, 1.398400, 0.049478)",
        "(-0.280000, 1.403685, 0.051020)",
        "(-0.280000, 1.408995, 0.053031)",
        "(-0.280000, 1.413921, 0.055551)",
        "(-0.280000, 1.418732, 0.058596)",
        "(-0.280000, 1.423301, 0.062170)",
        "(-0.280000, 1.427548, 0.066270)",
        "(-0.280000, 1.431393, 0.070866)",
        "(-0.280000, 1.434433, 0.075762)",
        "(-0.280000, 1.437045, 0.081082)",
        "(-0.280000, 1.439182, 0.086832)",
        "(-0.280000, 1.440678, 0.092968)",
        "(-0.280000, 1.441295, 0.099237)",
        "(-0.280000, 1.440811, 0.105034)",
        "(-0.280000, 1.439449, 0.110356)",
        "(-0.280000, 1.437362, 0.114954)",
        "(-0.280000, 1.434783, 0.118724)",
        "(-0.280000, 1.431932, 0.121674)",
        "(-0.280000, 1.429039, 0.123826)",
        "(-0.280000, 1.426266, 0.125348)",
        "(-0.280000, 1.423713, 0.126376)",
        "(-0.280000, 1.421436, 0.127077)",
        "(-0.280000, 1.419448, 0.127593)",
        "(-0.280000, 1.417736, 0.128038)",
        "(-0.280000, 1.416215, 0.128540)",
        "(-0.280000, 1.414802, 0.129168)",
        "(-0.280000, 1.413398, 0.129963)",
        "(-0.280000, 1.411909, 0.130933)",
        "(-0.280000, 1.410304, 0.132059)",
        "(-0.280000, 1.408450, 0.133311)",
        "(-0.280000, 1.406289, 0.134625)",
        "(-0.280000, 1.403789, 0.135929)",
        "(-0.280000, 1.400937, 0.137137)",
        "(-0.280000, 1.397794, 0.138224)",
        "(-0.280000, 1.394308, 0.139072)",
        "(-0.280000, 1.390523, 0.139600)",
        "(-0.280000, 1.386468, 0.139742)",
        "(-0.280000, 1.382221, 0.139443)",
        "(-0.280000, 1.377949, 0.138778)",
        "(-0.280000, 1.373615, 0.137622)",
        "(-0.280000, 1.369310, 0.135955)",
        "(-0.280000, 1.365125, 0.133779)",
        "(-0.280000, 1.361111, 0.131084)",
        "(-0.280000, 1.357396, 0.128096)",
        "(-0.280000, 1.353984, 0.124684)",
        "(-0.280000, 1.350907, 0.120902)",
        "(-0.280000, 1.348204, 0.116805)",
        "(-0.280000, 1.345892, 0.112464)",
        "(-0.280000, 1.343929, 0.108077)",
        "(-0.280000, 1.342300, 0.103506)",
        "(-0.280000, 1.340988, 0.098800)",
        "(-0.280000, 1.340027, 0.093950)",
        "(-0.280000, 1.340165, 0.089294)",
        "(-0.280000, 1.341772, 0.085381)",
        "(-0.280000, 1.343577, 0.081595)",
        "(-0.280000, 1.345562, 0.077956)",
        "(-0.280000, 1.347722, 0.074461)",
        "(-0.280000, 1.350030, 0.071137)",
        "(-0.280000, 1.352388, 0.068091)",
        "(-0.280000, 1.354888, 0.065177)",
        "(-0.280000, 1.357514, 0.062411)",
        "(-0.280000, 1.360285, 0.059770)",
        "(-0.280000, 1.363203, 0.057256)",
        "(-0.280000, 1.366106, 0.054995)",
        "(-0.280000, 1.369197, 0.052822)",
        "(-0.280000, 1.372475, 0.050754)",
        "(-0.280000, 1.375962, 0.048798)",
        "(-0.280000, 1.379714, 0.046951)",
        "(-0.280000, 1.383493, 0.045339)",
        "(-0.280000, 1.387561, 0.043863)",
        "(-0.280000, 1.391991, 0.042545)",
        "(-0.280000, 1.396819, 0.041441)",
        "(-0.280000, 1.402284, 0.042502)",
        "(-0.280000, 1.407545, 0.044010)",
        "(-0.280000, 1.412912, 0.045917)",
        "(-0.280000, 1.418322, 0.048238)",
        "(-0.280000, 1.423732, 0.051006)",
        "(-0.280000, 1.429077, 0.054229)",
        "(-0.280000, 1.433888, 0.057754)",
        "(-0.280000, 1.438603, 0.061706)",
        "(-0.280000, 1.443183, 0.066109)",
        "(-0.280000, 1.447602, 0.071017)",
        "(-0.280000, 1.451811, 0.076493)",
        "(-0.280000, 1.455375, 0.082169)",
        "(-0.280000, 1.458660, 0.088515)",
        "(-0.280000, 1.461467, 0.095512)",
        "(-0.280000, 1.463582, 0.103045)",
        "(-0.280000, 1.464845, 0.110879)",
        "(-0.280000, 1.465210, 0.118557)",
        "(-0.280000, 1.464734, 0.126260)",
        "(-0.280000, 1.463432, 0.133866)",
        "(-0.280000, 1.461337, 0.141271)",
        "(-0.280000, 1.458493, 0.148412)",
        "(-0.280000, 1.455042, 0.155112)",
        "(-0.280000, 1.450975, 0.161427)",
        "(-0.280000, 1.446299, 0.167353)",
        "(-0.280000, 1.441069, 0.172817)",
        "(-0.280000, 1.435341, 0.177750)",
        "(-0.280000, 1.429308, 0.182076)",
        "(-0.280000, 1.422842, 0.185808)",
        "(-0.280000, 1.415991, 0.188864)",
        "(-0.280000, 1.408787, 0.191185)",
        "(-0.280000, 1.401432, 0.191954)",
        "(-0.280000, 1.394627, 0.190729)",
        "(-0.280000, 1.388076, 0.188930)",
        "(-0.280000, 1.381836, 0.186609)",
        "(-0.280000, 1.375962, 0.183827)",
        "(-0.280000, 1.370480, 0.180641)",
        "(-0.280000, 1.365555, 0.177218)",
        "(-0.280000, 1.360968, 0.173467)",
        "(-0.280000, 1.356738, 0.169425)",
        "(-0.280000, 1.352861, 0.165108)",
        "(-0.280000, 1.349358, 0.160559)",
        "(-0.280000, 1.346373, 0.156032)",
        "(-0.280000, 1.343722, 0.151315)",
        "(-0.280000, 1.341427, 0.146455)",
        "(-0.280000, 1.339500, 0.141504)",
        "(-0.280000, 1.337931, 0.136466)",
        "(-0.280000, 1.336770, 0.131608)",
        "(-0.280000, 1.335932, 0.126696)",
        "(-0.280000, 1.335414, 0.121728)",
        "(-0.280000, 1.335232, 0.116773)",
        "(-0.280000, 1.337272, 0.111990)",
        "(-0.280000, 1.339635, 0.107707)",
        "(-0.280000, 1.342260, 0.103723)",
        "(-0.280000, 1.345083, 0.100055)"
    ],
    "rightHandRotations": [
        "(318.092900, 109.026700, 308.968900)",
        "(290.000000, 70.000000, 0.000000)",
        "(290.000000, 70.000000, 0.000000)",
        "(290.000000, 70.000000, 0.000000)",
        "(290.000000, 70.000000, 0.000000)",
        "(290.000000, 70.000000, 0.000000)",
        "(290.000000, 70.000000, 0.000000)",
        "(290.000000, 70.000000, 0.000000)",
        "(290.000000, 70.000000, 0.000000)",
        "(290.000000, 70.000000, 0.000000)",
        "(290.000000, 70.000000, 0.000000)",
        "(290.000000, 70.000000, 0.000000)",
        "(290.000000, 70.000000, 0.000000)",
        "(290.000000, 70.000000, 0.000000)",
        "(290.000000, 70.000000, 0.000000)",
        "(290.000000, 70.000000, 0.000000)",
        "(290.000000, 70.000000, 0.000000)",
        "(290.000000, 70.000000, 0.000000)",
        "(290.000000, 70.000000, 0.000000)",
        "(290.000000, 70.000000, 0.000000)",
        "(290.000000, 70.000000, 0.000000)",
        "(290.000000, 70.000000, 0.000000)",
        "(290.000000, 70.000000, 0.000000)",
        "(290.000000, 70.000000, 0.000000)",
        "(290.000000, 70.000000, 0.000000)",
        "(290.000000, 70.000000, 0.000000)",
        "(290.000000, 70.000000, 0.000000)",
        "(290.000000, 70.000000, 0.000000)",
        "(290.000000, 70.000000, 0.000000)",
        "(290.000000, 70.000000, 0.000000)",
        "(290.000000, 70.000000, 0.000000)",
        "(290.000000, 70.000000, 0.000000)",
        "(290.000000, 70.000000, 0.000000)",
        "(290.000000, 70.000000, 0.000000)",
        "(290.000000, 70.000000, 0.000000)",
        "(290.000000, 70.000000, 0.000000)",
        "(290.000000, 70.000000, 0.000000)",
        "(290.000000, 70.000000, 0.000000)",
        "(290.000000, 70.000000, 0.000000)",
        "(290.000000, 70.000000, 0.000000)",
        "(290.000000, 70.000000, 0.000000)",
        "(290.000000, 70.000000, 0.000000)",
        "(290.000000, 70.000000, 0.000000)",
        "(290.000000, 70.000000, 0.000000)",
        "(290.000000, 70.000000, 0.000000)",
        "(290.000000, 70.000000, 0.000000)",
        "(290.000000, 70.000000, 0.000000)",
        "(290.000000, 70.000000, 0.000000)",
        "(290.000000, 70.000000, 0.000000)",
        "(290.000000, 70.000000, 0.000000)",
        "(290.000000, 70.000000, 0.000000)",
        "(290.000000, 70.000000, 0.000000)",
        "(290.000000, 70.000000, 0.000000)",
        "(290.000000, 70.000000, 0.000000)",
        "(290.000000, 70.000000, 0.000000)",
        "(290.000000, 70.000000, 0.000000)",
        "(290.000000, 70.000000, 0.000000)",
        "(290.000000, 70.000000, 0.000000)",
        "(290.000000, 70.000000, 0.000000)",
        "(290.000000, 70.000000, 0.000000)",
        "(290.000000, 70.000000, 0.000000)",
        "(290.000000, 70.000000, 0.000000)",
        "(290.000000, 70.000000, 0.000000)",
        "(290.000000, 70.000000, 0.000000)",
        "(290.000000, 70.000000, 0.000000)",
        "(290.000000, 70.000000, 0.000000)",
        "(290.000000, 70.000000, 0.000000)",
        "(290.000000, 70.000000, 0.000000)",
        "(290.000000, 70.000000, 0.000000)",
        "(290.000000, 70.000000, 0.000000)",
        "(290.000000, 70.000000, 0.000000)",
        "(290.000000, 70.000000, 0.000000)",
        "(290.000000, 70.000000, 0.000000)",
        "(290.000000, 70.000000, 0.000000)",
        "(290.000000, 70.000000, 0.000000)",
        "(290.000000, 70.000000, 0.000000)",
        "(290.000000, 70.000000, 0.000000)",
        "(290.000000, 70.000000, 0.000000)",
        "(290.000000, 70.000000, 0.000000)",
        "(290.000000, 70.000000, 0.000000)",
        "(290.000000, 70.000000, 0.000000)",
        "(290.000000, 70.000000, 0.000000)",
        "(290.000000, 70.000000, 0.000000)",
        "(290.000000, 70.000000, 0.000000)",
        "(290.000000, 70.000000, 0.000000)",
        "(290.000000, 70.000000, 0.000000)",
        "(290.000000, 70.000000, 0.000000)",
        "(290.000000, 70.000000, 0.000000)",
        "(290.000000, 70.000000, 0.000000)",
        "(290.000000, 70.000000, 0.000000)",
        "(290.000000, 70.000000, 0.000000)",
        "(290.000000, 70.000000, 0.000000)",
        "(290.000000, 70.000000, 0.000000)",
        "(290.000000, 70.000000, 0.000000)",
        "(290.000000, 70.000000, 0.000000)",
        "(290.000000, 70.000000, 0.000000)",
        "(290.000000, 70.000000, 0.000000)",
        "(290.000000, 70.000000, 0.000000)",
        "(290.000000, 70.000000, 0.000000)",
        "(290.000000, 70.000000, 0.000000)",
        "(290.000000, 70.000000, 0.000000)",
        "(290.000000, 70.000000, 0.000000)",
        "(290.000000, 70.000000, 0.000000)",
        "(290.000000, 70.000000, 0.000000)",
        "(290.000000, 70.000000, 0.000000)",
        "(290.000000, 70.000000, 0.000000)",
        "(290.000000, 70.000000, 0.000000)",
        "(290.000000, 70.000000, 0.000000)",
        "(290.000000, 70.000000, 0.000000)",
        "(290.000000, 70.000000, 0.000000)",
        "(290.000000, 70.000000, 0.000000)",
        "(290.000000, 70.000000, 0.000000)",
        "(290.000000, 70.000000, 0.000000)",
        "(290.000000, 70.000000, 0.000000)",
        "(290.000000, 70.000000, 0.000000)",
        "(290.000000, 70.000000, 0.000000)",
        "(290.000000, 70.000000, 0.000000)",
        "(290.000000, 70.000000, 0.000000)",
        "(290.000000, 70.000000, 0.000000)",
        "(290.000000, 70.000000, 0.000000)",
        "(290.000000, 70.000000, 0.000000)",
        "(290.000000, 70.000000, 0.000000)",
        "(290.000000, 70.000000, 0.000000)",
        "(290.000000, 70.000000, 0.000000)",
        "(290.000000, 70.000000, 0.000000)",
        "(290.000000, 70.000000, 0.000000)",
        "(290.000000, 70.000000, 0.000000)",
        "(290.000000, 70.000000, 0.000000)",
        "(290.000000, 70.000000, 0.000000)",
        "(290.000000, 70.000000, 0.000000)",
        "(290.000000, 70.000000, 0.000000)",
        "(290.000000, 70.000000, 0.000000)",
        "(290.000000, 70.000000, 0.000000)",
        "(290.000000, 70.000000, 0.000000)",
        "(290.000000, 70.000000, 0.000000)",
        "(290.000000, 70.000000, 0.000000)",
        "(290.000000, 70.000000, 0.000000)",
        "(290.000000, 70.000000, 0.000000)",
        "(290.000000, 70.000000, 0.000000)",
        "(290.000000, 70.000000, 0.000000)",
        "(290.000000, 70.000000, 0.000000)",
        "(290.000000, 70.000000, 0.000000)",
        "(290.000000, 70.000000, 0.000000)",
        "(290.000000, 70.000000, 0.000000)",
        "(290.000000, 70.000000, 0.000000)",
        "(290.000000, 70.000000, 0.000000)",
        "(290.000000, 70.000000, 0.000000)",
        "(290.000000, 70.000000, 0.000000)",
        "(290.000000, 70.000000, 0.000000)",
        "(290.000000, 70.000000, 0.000000)",
        "(290.000000, 70.000000, 0.000000)",
        "(290.000000, 70.000000, 0.000000)",
        "(290.000000, 70.000000, 0.000000)",
        "(290.000000, 70.000000, 0.000000)",
        "(290.000000, 70.000000, 0.000000)",
        "(290.000000, 70.000000, 0.000000)",
        "(290.000000, 70.000000, 0.000000)",
        "(290.000000, 70.000000, 0.000000)",
        "(290.000000, 70.000000, 0.000000)",
        "(290.000000, 70.000000, 0.000000)",
        "(290.000000, 70.000000, 0.000000)",
        "(290.000000, 70.000000, 0.000000)",
        "(290.000000, 70.000000, 0.000000)",
        "(290.000000, 70.000000, 0.000000)",
        "(290.000000, 70.000000, 0.000000)",
        "(290.000000, 70.000000, 0.000000)",
        "(290.000000, 70.000000, 0.000000)",
        "(290.000000, 70.000000, 0.000000)",
        "(290.000000, 70.000000, 0.000000)",
        "(290.000000, 70.000000, 0.000000)",
        "(290.000000, 70.000000, 0.000000)",
        "(290.000000, 70.000000, 0.000000)",
        "(290.000000, 70.000000, 0.000000)",
        "(290.000000, 70.000000, 0.000000)",
        "(290.000000, 70.000000, 0.000000)",
        "(290.000000, 70.000000, 0.000000)",
        "(290.000000, 70.000000, 0.000000)",
        "(290.000000, 70.000000, 0.000000)",
        "(290.000000, 70.000000, 0.000000)",
        "(290.000000, 70.000000, 0.000000)",
        "(290.000000, 70.000000, 0.000000)",
        "(290.000000, 70.000000, 0.000000)",
        "(290.000000, 70.000000, 0.000000)",
        "(290.000000, 70.000000, 0.000000)",
        "(290.000000, 70.000000, 0.000000)",
        "(290.000000, 70.000000, 0.000000)",
        "(290.000000, 70.000000, 0.000000)",
        "(290.000000, 70.000000, 0.000000)",
        "(290.000000, 70.000000, 0.000000)",
        "(290.000000, 70.000000, 0.000000)",
        "(290.000000, 70.000000, 0.000000)",
        "(290.000000, 70.000000, 0.000000)",
        "(290.000000, 70.000000, 0.000000)",
        "(290.000000, 70.000000, 0.000000)",
        "(290.000000, 70.000000, 0.000000)",
        "(290.000000, 70.000000, 0.000000)",
        "(290.000000, 70.000000, 0.000000)",
        "(290.000000, 70.000000, 0.000000)",
        "(290.000000, 70.000000, 0.000000)",
        "(290.000000, 70.000000, 0.000000)",
        "(290.000000, 70.000000, 0.000000)",
        "(290.000000, 70.000000, 0.000000)",
        "(290.000000, 70.000000, 0.000000)",
        "(290.000000, 70.000000, 0.000000)",
        "(290.000000, 70.000000, 0.000000)",
        "(290.000000, 70.000000, 0.000000)",
        "(290.000000, 70.000000, 0.000000)",
        "(290.000000, 70.000000, 0.000000)",
        "(290.000000, 70.000000, 0.000000)",
        "(290.000000, 70.000000, 0.000000)",
        "(290.000000, 70.000000, 0.000000)",
        "(290.000000, 70.000000, 0.000000)",
        "(290.000000, 70.000000, 0.000000)",
        "(290.000000, 70.000000, 0.000000)",
        "(290.000000, 70.000000, 0.000000)",
        "(290.000000, 70.000000, 0.000000)",
        "(290.000000, 70.000000, 0.000000)",
        "(290.000000, 70.000000, 0.000000)",
        "(290.000000, 70.000000, 0.000000)",
        "(290.000000, 70.000000, 0.000000)",
        "(290.000000, 70.000000, 0.000000)",
        "(290.000000, 70.000000, 0.000000)",
        "(290.000000, 70.000000, 0.000000)",
        "(290.000000, 70.000000, 0.000000)",
        "(290.000000, 70.000000, 0.000000)",
        "(290.000000, 70.000000, 0.000000)",
        "(290.000000, 70.000000, 0.000000)",
        "(290.000000, 70.000000, 0.000000)",
        "(290.000000, 70.000000, 0.000000)",
        "(290.000000, 70.000000, 0.000000)",
        "(290.000000, 70.000000, 0.000000)",
        "(290.000000, 70.000000, 0.000000)",
        "(290.000000, 70.000000, 0.000000)",
        "(290.000000, 70.000000, 0.000000)",
        "(290.000000, 70.000000, 0.000000)",
        "(290.000000, 70.000000, 0.000000)",
        "(290.000000, 70.000000, 0.000000)",
        "(290.000000, 70.000000, 0.000000)",
        "(290.000000, 70.000000, 0.000000)",
        "(290.000000, 70.000000, 0.000000)",
        "(290.000000, 70.000000, 0.000000)",
        "(290.000000, 70.000000, 0.000000)",
        "(290.000000, 70.000000, 0.000000)",
        "(290.000000, 70.000000, 0.000000)",
        "(290.000000, 70.000000, 0.000000)",
        "(290.000000, 70.000000, 0.000000)",
        "(290.000000, 70.000000, 0.000000)",
        "(290.000000, 70.000000, 0.000000)",
        "(290.000000, 70.000000, 0.000000)",
        "(290.000000, 70.000000, 0.000000)",
        "(290.000000, 70.000000, 0.000000)",
        "(290.000000, 70.000000, 0.000000)",
        "(290.000000, 70.000000, 0.000000)",
        "(290.000000, 70.000000, 0.000000)",
        "(290.000000, 70.000000, 0.000000)",
        "(290.000000, 70.000000, 0.000000)",
        "(290.000000, 70.000000, 0.000000)",
        "(290.000000, 70.000000, 0.000000)",
        "(290.000000, 70.000000, 0.000000)",
        "(290.000000, 70.000000, 0.000000)",
        "(290.000000, 70.000000, 0.000000)",
        "(290.000000, 70.000000, 0.000000)",
        "(290.000000, 70.000000, 0.000000)",
        "(290.000000, 70.000000, 0.000000)",
        "(290.000000, 70.000000, 0.000000)",
        "(290.000000, 70.000000, 0.000000)",
        "(290.000000, 70.000000, 0.000000)",
        "(290.000000, 70.000000, 0.000000)",
        "(290.000000, 70.000000, 0.000000)",
        "(290.000000, 70.000000, 0.000000)",
        "(290.000000, 70.000000, 0.000000)",
        "(290.000000, 70.000000, 0.000000)",
        "(290.000000, 70.000000, 0.000000)",
        "(290.000000, 70.000000, 0.000000)",
        "(290.000000, 70.000000, 0.000000)",
        "(290.000000, 70.000000, 0.000000)",
        "(290.000000, 70.000000, 0.000000)",
        "(290.000000, 70.000000, 0.000000)",
        "(290.000000, 70.000000, 0.000000)",
        "(290.000000, 70.000000, 0.000000)",
        "(290.000000, 70.000000, 0.000000)",
        "(290.000000, 70.000000, 0.000000)",
        "(290.000000, 70.000000, 0.000000)",
        "(290.000000, 70.000000, 0.000000)",
        "(290.000000, 70.000000, 0.000000)",
        "(290.000000, 70.000000, 0.000000)",
        "(290.000000, 70.000000, 0.000000)",
        "(290.000000, 70.000000, 0.000000)",
        "(290.000000, 70.000000, 0.000000)",
        "(290.000000, 70.000000, 0.000000)",
        "(290.000000, 70.000000, 0.000000)",
        "(290.000000, 70.000000, 0.000000)",
        "(290.000000, 70.000000, 0.000000)",
        "(290.000000, 70.000000, 0.000000)",
        "(290.000000, 70.000000, 0.000000)",
        "(290.000000, 70.000000, 0.000000)",
        "(290.000000, 70.000000, 0.000000)",
        "(290.000000, 70.000000, 0.000000)",
        "(290.000000, 70.000000, 0.000000)",
        "(290.000000, 70.000000, 0.000000)",
        "(290.000000, 70.000000, 0.000000)",
        "(290.000000, 70.000000, 0.000000)",
        "(290.000000, 70.000000, 0.000000)",
        "(290.000000, 70.000000, 0.000000)",
        "(290.000000, 70.000000, 0.000000)",
        "(290.000000, 70.000000, 0.000000)",
        "(290.000000, 70.000000, 0.000000)",
        "(290.000000, 70.000000, 0.000000)",
        "(290.000000, 70.000000, 0.000000)",
        "(290.000000, 70.000000, 0.000000)",
        "(290.000000, 70.000000, 0.000000)",
        "(290.000000, 70.000000, 0.000000)",
        "(290.000000, 70.000000, 0.000000)",
        "(290.000000, 70.000000, 0.000000)",
        "(290.000000, 70.000000, 0.000000)",
        "(290.000000, 70.000000, 0.000000)",
        "(290.000000, 70.000000, 0.000000)",
        "(290.000000, 70.000000, 0.000000)",
        "(290.000000, 70.000000, 0.000000)",
        "(290.000000, 70.000000, 0.000000)",
        "(290.000000, 70.000000, 0.000000)",
        "(290.000000, 70.000000, 0.000000)",
        "(290.000000, 70.000000, 0.000000)",
        "(290.000000, 70.000000, 0.000000)",
        "(290.000000, 70.000000, 0.000000)",
        "(290.000000, 70.000000, 0.000000)",
        "(290.000000, 70.000000, 0.000000)",
        "(290.000000, 70.000000, 0.000000)",
        "(290.000000, 70.000000, 0.000000)",
        "(290.000000, 70.000000, 0.000000)",
        "(290.000000, 70.000000, 0.000000)",
        "(290.000000, 70.000000, 0.000000)",
        "(290.000000, 70.000000, 0.000000)",
        "(290.000000, 70.000000, 0.000000)",
        "(290.000000, 70.000000, 0.000000)",
        "(290.000000, 70.000000, 0.000000)",
        "(290.000000, 70.000000, 0.000000)",
        "(290.000000, 70.000000, 0.000000)",
        "(290.000000, 70.000000, 0.000000)",
        "(290.000000, 70.000000, 0.000000)",
        "(290.000000, 70.000000, 0.000000)",
        "(290.000000, 70.000000, 0.000000)",
        "(290.000000, 70.000000, 0.000000)",
        "(290.000000, 70.000000, 0.000000)",
        "(290.000000, 70.000000, 0.000000)",
        "(290.000000, 70.000000, 0.000000)",
        "(290.000000, 70.000000, 0.000000)",
        "(290.000000, 70.000000, 0.000000)",
        "(290.000000, 70.000000, 0.000000)",
        "(290.000000, 70.000000, 0.000000)",
        "(290.000000, 70.000000, 0.000000)",
        "(290.000000, 70.000000, 0.000000)",
        "(290.000000, 70.000000, 0.000000)",
        "(290.000000, 70.000000, 0.000000)",
        "(290.000000, 70.000000, 0.000000)",
        "(290.000000, 70.000000, 0.000000)",
        "(290.000000, 70.000000, 0.000000)",
        "(290.000000, 70.000000, 0.000000)",
        "(290.000000, 70.000000, 0.000000)",
        "(290.000000, 70.000000, 0.000000)",
        "(290.000000, 70.000000, 0.000000)",
        "(290.000000, 70.000000, 0.000000)",
        "(290.000000, 70.000000, 0.000000)",
        "(290.000000, 70.000000, 0.000000)",
        "(290.000000, 70.000000, 0.000000)",
        "(290.000000, 70.000000, 0.000000)",
        "(290.000000, 70.000000, 0.000000)",
        "(290.000000, 70.000000, 0.000000)",
        "(290.000000, 70.000000, 0.000000)",
        "(290.000000, 70.000000, 0.000000)",
        "(290.000000, 70.000000, 0.000000)",
        "(290.000000, 70.000000, 0.000000)",
        "(290.000000, 70.000000, 0.000000)",
        "(290.000000, 70.000000, 0.000000)",
        "(290.000000, 70.000000, 0.000000)",
        "(290.000000, 70.000000, 0.000000)",
        "(290.000000, 70.000000, 0.000000)",
        "(290.000000, 70.000000, 0.000000)",
        "(290.000000, 70.000000, 0.000000)",
        "(290.000000, 70.000000, 0.000000)",
        "(290.000000, 70.000000, 0.000000)",
        "(290.000000, 70.000000, 0.000000)",
        "(290.000000, 70.000000, 0.000000)",
        "(290.000000, 70.000000, 0.000000)",
        "(290.000000, 70.000000, 0.000000)",
        "(290.000000, 70.000000, 0.000000)",
        "(290.000000, 70.000000, 0.000000)",
        "(290.000000, 70.000000, 0.000000)",
        "(290.000000, 70.000000, 0.000000)",
        "(290.000000, 70.000000, 0.000000)",
        "(290.000000, 70.000000, 0.000000)",
        "(290.000000, 70.000000, 0.000000)",
        "(290.000000, 70.000000, 0.000000)",
        "(290.000000, 70.000000, 0.000000)",
        "(290.000000, 70.000000, 0.000000)",
        "(290.000000, 70.000000, 0.000000)",
        "(290.000000, 70.000000, 0.000000)",
        "(290.000000, 70.000000, 0.000000)",
        "(290.000000, 70.000000, 0.000000)",
        "(290.000000, 70.000000, 0.000000)",
        "(290.000000, 70.000000, 0.000000)",
        "(290.000000, 70.000000, 0.000000)",
        "(290.000000, 70.000000, 0.000000)",
        "(290.000000, 70.000000, 0.000000)",
        "(290.000000, 70.000000, 0.000000)",
        "(290.000000, 70.000000, 0.000000)",
        "(290.000000, 70.000000, 0.000000)",
        "(290.000000, 70.000000, 0.000000)",
        "(290.000000, 70.000000, 0.000000)",
        "(290.000000, 70.000000, 0.000000)",
        "(290.000000, 70.000000, 0.000000)",
        "(290.000000, 70.000000, 0.000000)",
        "(290.000000, 70.000000, 0.000000)",
        "(290.000000, 70.000000, 0.000000)",
        "(290.000000, 70.000000, 0.000000)",
        "(290.000000, 70.000000, 0.000000)",
        "(290.000000, 70.000000, 0.000000)",
        "(290.000000, 70.000000, 0.000000)",
        "(290.000000, 70.000000, 0.000000)",
        "(290.000000, 70.000000, 0.000000)",
        "(290.000000, 70.000000, 0.000000)",
        "(290.000000, 70.000000, 0.000000)",
        "(290.000000, 70.000000, 0.000000)",
        "(290.000000, 70.000000, 0.000000)",
        "(290.000000, 70.000000, 0.000000)",
        "(290.000000, 70.000000, 0.000000)",
        "(290.000000, 70.000000, 0.000000)",
        "(290.000000, 70.000000, 0.000000)",
        "(290.000000, 70.000000, 0.000000)",
        "(290.000000, 70.000000, 0.000000)",
        "(290.000000, 70.000000, 0.000000)",
        "(290.000000, 70.000000, 0.000000)",
        "(290.000000, 70.000000, 0.000000)",
        "(290.000000, 70.000000, 0.000000)",
        "(290.000000, 70.000000, 0.000000)",
        "(290.000000, 70.000000, 0.000000)",
        "(290.000000, 70.000000, 0.000000)",
        "(290.000000, 70.000000, 0.000000)",
        "(290.000000, 70.000000, 0.000000)",
        "(290.000000, 70.000000, 0.000000)",
        "(290.000000, 70.000000, 0.000000)",
        "(290.000000, 70.000000, 0.000000)",
        "(290.000000, 70.000000, 0.000000)",
        "(290.000000, 70.000000, 0.000000)",
        "(290.000000, 70.000000, 0.000000)",
        "(290.000000, 70.000000, 0.000000)",
        "(290.000000, 70.000000, 0.000000)",
        "(290.000000, 70.000000, 0.000000)",
        "(290.000000, 70.000000, 0.000000)",
        "(290.000000, 70.000000, 0.000000)",
        "(290.000000, 70.000000, 0.000000)",
        "(290.000000, 70.000000, 0.000000)",
        "(290.000000, 70.000000, 0.000000)",
        "(290.000000, 70.000000, 0.000000)",
        "(290.000000, 70.000000, 0.000000)",
        "(290.000000, 70.000000, 0.000000)",
        "(290.000000, 70.000000, 0.000000)",
        "(290.000000, 70.000000, 0.000000)",
        "(290.000000, 70.000000, 0.000000)",
        "(290.000000, 70.000000, 0.000000)",
        "(290.000000, 70.000000, 0.000000)",
        "(290.000000, 70.000000, 0.000000)",
        "(290.000000, 70.000000, 0.000000)",
        "(290.000000, 70.000000, 0.000000)",
        "(290.000000, 70.000000, 0.000000)",
        "(290.000000, 70.000000, 0.000000)",
        "(290.000000, 70.000000, 0.000000)",
        "(290.000000, 70.000000, 0.000000)",
        "(290.000000, 70.000000, 0.000000)",
        "(290.000000, 70.000000, 0.000000)",
        "(290.000000, 70.000000, 0.000000)",
        "(290.000000, 70.000000, 0.000000)",
        "(290.000000, 70.000000, 0.000000)",
        "(290.000000, 70.000000, 0.000000)",
        "(290.000000, 70.000000, 0.000000)",
        "(290.000000, 70.000000, 0.000000)",
        "(290.000000, 70.000000, 0.000000)",
        "(290.000000, 70.000000, 0.000000)",
        "(290.000000, 70.000000, 0.000000)",
        "(290.000000, 70.000000, 0.000000)",
        "(290.000000, 70.000000, 0.000000)",
        "(290.000000, 70.000000, 0.000000)",
        "(290.000000, 70.000000, 0.000000)",
        "(290.000000, 70.000000, 0.000000)",
        "(290.000000, 70.000000, 0.000000)",
        "(290.000000, 70.000000, 0.000000)",
        "(290.000000, 70.000000, 0.000000)",
        "(290.000000, 70.000000, 0.000000)",
        "(290.000000, 70.000000, 0.000000)",
        "(290.000000, 70.000000, 0.000000)",
        "(290.000000, 70.000000, 0.000000)",
        "(290.000000, 70.000000, 0.000000)",
        "(290.000000, 70.000000, 0.000000)",
        "(290.000000, 70.000000, 0.000000)",
        "(290.000000, 70.000000, 0.000000)",
        "(290.000000, 70.000000, 0.000000)",
        "(290.000000, 70.000000, 0.000000)",
        "(290.000000, 70.000000, 0.000000)",
        "(290.000000, 70.000000, 0.000000)",
        "(290.000000, 70.000000, 0.000000)",
        "(290.000000, 70.000000, 0.000000)",
        "(290.000000, 70.000000, 0.000000)",
        "(290.000000, 70.000000, 0.000000)",
        "(290.000000, 70.000000, 0.000000)",
        "(290.000000, 70.000000, 0.000000)",
        "(290.000000, 70.000000, 0.000000)",
        "(290.000000, 70.000000, 0.000000)",
        "(290.000000, 70.000000, 0.000000)",
        "(290.000000, 70.000000, 0.000000)",
        "(290.000000, 70.000000, 0.000000)",
        "(290.000000, 70.000000, 0.000000)",
        "(290.000000, 70.000000, 0.000000)",
        "(290.000000, 70.000000, 0.000000)",
        "(290.000000, 70.000000, 0.000000)",
        "(290.000000, 70.000000, 0.000000)",
        "(290.000000, 70.000000, 0.000000)",
        "(290.000000, 70.000000, 0.000000)",
        "(290.000000, 70.000000, 0.000000)",
        "(290.000000, 70.000000, 0.000000)",
        "(290.000000, 70.000000, 0.000000)",
        "(290.000000, 70.000000, 0.000000)",
        "(290.000000, 70.000000, 0.000000)",
        "(290.000000, 70.000000, 0.000000)",
        "(290.000000, 70.000000, 0.000000)",
        "(290.000000, 70.000000, 0.000000)",
        "(290.000000, 70.000000, 0.000000)",
        "(290.000000, 70.000000, 0.000000)",
        "(290.000000, 70.000000, 0.000000)",
        "(290.000000, 70.000000, 0.000000)",
        "(290.000000, 70.000000, 0.000000)",
        "(290.000000, 70.000000, 0.000000)",
        "(290.000000, 70.000000, 0.000000)",
        "(290.000000, 70.000000, 0.000000)",
        "(290.000000, 70.000000, 0.000000)",
        "(290.000000, 70.000000, 0.000000)",
        "(290.000000, 70.000000, 0.000000)",
        "(290.000000, 70.000000, 0.000000)",
        "(290.000000, 70.000000, 0.000000)",
        "(290.000000, 70.000000, 0.000000)",
        "(290.000000, 70.000000, 0.000000)",
        "(290.000000, 70.000000, 0.000000)",
        "(290.000000, 70.000000, 0.000000)",
        "(290.000000, 70.000000, 0.000000)",
        "(290.000000, 70.000000, 0.000000)",
        "(290.000000, 70.000000, 0.000000)",
        "(290.000000, 70.000000, 0.000000)",
        "(290.000000, 70.000000, 0.000000)",
        "(290.000000, 70.000000, 0.000000)",
        "(290.000000, 70.000000, 0.000000)",
        "(290.000000, 70.000000, 0.000000)",
        "(290.000000, 70.000000, 0.000000)",
        "(290.000000, 70.000000, 0.000000)",
        "(290.000000, 70.000000, 0.000000)",
        "(290.000000, 70.000000, 0.000000)",
        "(290.000000, 70.000000, 0.000000)",
        "(290.000000, 70.000000, 0.000000)",
        "(290.000000, 70.000000, 0.000000)",
        "(290.000000, 70.000000, 0.000000)",
        "(290.000000, 70.000000, 0.000000)",
        "(290.000000, 70.000000, 0.000000)",
        "(290.000000, 70.000000, 0.000000)",
        "(290.000000, 70.000000, 0.000000)",
        "(290.000000, 70.000000, 0.000000)",
        "(290.000000, 70.000000, 0.000000)",
        "(290.000000, 70.000000, 0.000000)",
        "(290.000000, 70.000000, 0.000000)",
        "(290.000000, 70.000000, 0.000000)",
        "(290.000000, 70.000000, 0.000000)",
        "(290.000000, 70.000000, 0.000000)",
        "(290.000000, 70.000000, 0.000000)",
        "(290.000000, 70.000000, 0.000000)",
        "(290.000000, 70.000000, 0.000000)",
        "(290.000000, 70.000000, 0.000000)",
        "(290.000000, 70.000000, 0.000000)",
        "(290.000000, 70.000000, 0.000000)",
        "(290.000000, 70.000000, 0.000000)",
        "(290.000000, 70.000000, 0.000000)",
        "(290.000000, 70.000000, 0.000000)",
        "(290.000000, 70.000000, 0.000000)",
        "(290.000000, 70.000000, 0.000000)",
        "(290.000000, 70.000000, 0.000000)",
        "(290.000000, 70.000000, 0.000000)",
        "(290.000000, 70.000000, 0.000000)",
        "(290.000000, 70.000000, 0.000000)",
        "(290.000000, 70.000000, 0.000000)",
        "(290.000000, 70.000000, 0.000000)",
        "(290.000000, 70.000000, 0.000000)",
        "(290.000000, 70.000000, 0.000000)",
        "(290.000000, 70.000000, 0.000000)",
        "(290.000000, 70.000000, 0.000000)",
        "(290.000000, 70.000000, 0.000000)",
        "(290.000000, 70.000000, 0.000000)",
        "(290.000000, 70.000000, 0.000000)",
        "(290.000000, 70.000000, 0.000000)",
        "(290.000000, 70.000000, 0.000000)",
        "(290.000000, 70.000000, 0.000000)",
        "(290.000000, 70.000000, 0.000000)",
        "(290.000000, 70.000000, 0.000000)",
        "(290.000000, 70.000000, 0.000000)",
        "(290.000000, 70.000000, 0.000000)",
        "(290.000000, 70.000000, 0.000000)",
        "(290.000000, 70.000000, 0.000000)",
        "(290.000000, 70.000000, 0.000000)",
        "(290.000000, 70.000000, 0.000000)",
        "(290.000000, 70.000000, 0.000000)",
        "(290.000000, 70.000000, 0.000000)",
        "(290.000000, 70.000000, 0.000000)",
        "(290.000000, 70.000000, 0.000000)",
        "(290.000000, 70.000000, 0.000000)",
        "(290.000000, 70.000000, 0.000000)",
        "(290.000000, 70.000000, 0.000000)",
        "(290.000000, 70.000000, 0.000000)",
        "(290.000000, 70.000000, 0.000000)",
        "(290.000000, 70.000000, 0.000000)",
        "(290.000000, 70.000000, 0.000000)",
        "(290.000000, 70.000000, 0.000000)",
        "(290.000000, 70.000000, 0.000000)",
        "(290.000000, 70.000000, 0.000000)",
        "(290.000000, 70.000000, 0.000000)",
        "(290.000000, 70.000000, 0.000000)",
        "(290.000000, 70.000000, 0.000000)",
        "(290.000000, 70.000000, 0.000000)",
        "(290.000000, 70.000000, 0.000000)",
        "(290.000000, 70.000000, 0.000000)",
        "(290.000000, 70.000000, 0.000000)",
        "(290.000000, 70.000000, 0.000000)",
        "(290.000000, 70.000000, 0.000000)",
        "(290.000000, 70.000000, 0.000000)",
        "(290.000000, 70.000000, 0.000000)",
        "(290.000000, 70.000000, 0.000000)",
        "(290.000000, 70.000000, 0.000000)",
        "(290.000000, 70.000000, 0.000000)",
        "(290.000000, 70.000000, 0.000000)",
        "(290.000000, 70.000000, 0.000000)",
        "(290.000000, 70.000000, 0.000000)",
        "(290.000000, 70.000000, 0.000000)",
        "(290.000000, 70.000000, 0.000000)",
        "(290.000000, 70.000000, 0.000000)",
        "(290.000000, 70.000000, 0.000000)",
        "(290.000000, 70.000000, 0.000000)",
        "(290.000000, 70.000000, 0.000000)",
        "(290.000000, 70.000000, 0.000000)",
        "(290.000000, 70.000000, 0.000000)",
        "(290.000000, 70.000000, 0.000000)",
        "(290.000000, 70.000000, 0.000000)",
        "(290.000000, 70.000000, 0.000000)",
        "(290.000000, 70.000000, 0.000000)",
        "(290.000000, 70.000000, 0.000000)",
        "(290.000000, 70.000000, 0.000000)",
        "(290.000000, 70.000000, 0.000000)",
        "(290.000000, 70.000000, 0.000000)",
        "(290.000000, 70.000000, 0.000000)",
        "(290.000000, 70.000000, 0.000000)",
        "(290.000000, 70.000000, 0.000000)",
        "(290.000000, 70.000000, 0.000000)",
        "(290.000000, 70.000000, 0.000000)",
        "(290.000000, 70.000000, 0.000000)",
        "(290.000000, 70.000000, 0.000000)",
        "(290.000000, 70.000000, 0.000000)",
        "(290.000000, 70.000000, 0.000000)",
        "(290.000000, 70.000000, 0.000000)",
        "(290.000000, 70.000000, 0.000000)",
        "(290.000000, 70.000000, 0.000000)",
        "(290.000000, 70.000000, 0.000000)",
        "(290.000000, 70.000000, 0.000000)",
        "(290.000000, 70.000000, 0.000000)",
        "(290.000000, 70.000000, 0.000000)",
        "(290.000000, 70.000000, 0.000000)",
        "(290.000000, 70.000000, 0.000000)",
        "(290.000000, 70.000000, 0.000000)",
        "(290.000000, 70.000000, 0.000000)",
        "(290.000000, 70.000000, 0.000000)",
        "(290.000000, 70.000000, 0.000000)",
        "(290.000000, 70.000000, 0.000000)",
        "(290.000000, 70.000000, 0.000000)",
        "(290.000000, 70.000000, 0.000000)",
        "(290.000000, 70.000000, 0.000000)",
        "(290.000000, 70.000000, 0.000000)",
        "(290.000000, 70.000000, 0.000000)",
        "(290.000000, 70.000000, 0.000000)",
        "(290.000000, 70.000000, 0.000000)",
        "(290.000000, 70.000000, 0.000000)",
        "(290.000000, 70.000000, 0.000000)",
        "(290.000000, 70.000000, 0.000000)",
        "(290.000000, 70.000000, 0.000000)",
        "(290.000000, 70.000000, 0.000000)",
        "(290.000000, 70.000000, 0.000000)",
        "(290.000000, 70.000000, 0.000000)",
        "(290.000000, 70.000000, 0.000000)",
        "(290.000000, 70.000000, 0.000000)",
        "(290.000000, 70.000000, 0.000000)",
        "(290.000000, 70.000000, 0.000000)",
        "(290.000000, 70.000000, 0.000000)",
        "(290.000000, 70.000000, 0.000000)",
        "(290.000000, 70.000000, 0.000000)",
        "(290.000000, 70.000000, 0.000000)",
        "(290.000000, 70.000000, 0.000000)",
        "(290.000000, 70.000000, 0.000000)",
        "(290.000000, 70.000000, 0.000000)",
        "(290.000000, 70.000000, 0.000000)",
        "(290.000000, 70.000000, 0.000000)",
        "(290.000000, 70.000000, 0.000000)",
        "(290.000000, 70.000000, 0.000000)",
        "(290.000000, 70.000000, 0.000000)",
        "(290.000000, 70.000000, 0.000000)",
        "(290.000000, 70.000000, 0.000000)",
        "(290.000000, 70.000000, 0.000000)",
        "(290.000000, 70.000000, 0.000000)",
        "(290.000000, 70.000000, 0.000000)",
        "(290.000000, 70.000000, 0.000000)",
        "(290.000000, 70.000000, 0.000000)",
        "(290.000000, 70.000000, 0.000000)",
        "(290.000000, 70.000000, 0.000000)",
        "(290.000000, 70.000000, 0.000000)",
        "(290.000000, 70.000000, 0.000000)",
        "(290.000000, 70.000000, 0.000000)",
        "(290.000000, 70.000000, 0.000000)",
        "(290.000000, 70.000000, 0.000000)",
        "(290.000000, 70.000000, 0.000000)",
        "(290.000000, 70.000000, 0.000000)",
        "(290.000000, 70.000000, 0.000000)",
        "(290.000000, 70.000000, 0.000000)",
        "(290.000000, 70.000000, 0.000000)",
        "(290.000000, 70.000000, 0.000000)",
        "(290.000000, 70.000000, 0.000000)",
        "(290.000000, 70.000000, 0.000000)",
        "(290.000000, 70.000000, 0.000000)",
        "(290.000000, 70.000000, 0.000000)",
        "(290.000000, 70.000000, 0.000000)",
        "(290.000000, 70.000000, 0.000000)",
        "(290.000000, 70.000000, 0.000000)",
        "(290.000000, 70.000000, 0.000000)",
        "(290.000000, 70.000000, 0.000000)",
        "(290.000000, 70.000000, 0.000000)",
        "(290.000000, 70.000000, 0.000000)",
        "(290.000000, 70.000000, 0.000000)",
        "(290.000000, 70.000000, 0.000000)",
        "(290.000000, 70.000000, 0.000000)",
        "(290.000000, 70.000000, 0.000000)",
        "(290.000000, 70.000000, 0.000000)",
        "(290.000000, 70.000000, 0.000000)",
        "(290.000000, 70.000000, 0.000000)",
        "(290.000000, 70.000000, 0.000000)",
        "(290.000000, 70.000000, 0.000000)",
        "(290.000000, 70.000000, 0.000000)",
        "(290.000000, 70.000000, 0.000000)",
        "(290.000000, 70.000000, 0.000000)",
        "(290.000000, 70.000000, 0.000000)",
        "(290.000000, 70.000000, 0.000000)",
        "(290.000000, 70.000000, 0.000000)",
        "(290.000000, 70.000000, 0.000000)",
        "(290.000000, 70.000000, 0.000000)",
        "(290.000000, 70.000000, 0.000000)",
        "(290.000000, 70.000000, 0.000000)",
        "(290.000000, 70.000000, 0.000000)",
        "(290.000000, 70.000000, 0.000000)",
        "(290.000000, 70.000000, 0.000000)",
        "(290.000000, 70.000000, 0.000000)",
        "(290.000000, 70.000000, 0.000000)",
        "(290.000000, 70.000000, 0.000000)",
        "(290.000000, 70.000000, 0.000000)",
        "(290.000000, 70.000000, 0.000000)",
        "(290.000000, 70.000000, 0.000000)",
        "(290.000000, 70.000000, 0.000000)",
        "(290.000000, 70.000000, 0.000000)",
        "(290.000000, 70.000000, 0.000000)",
        "(290.000000, 70.000000, 0.000000)",
        "(290.000000, 70.000000, 0.000000)",
        "(290.000000, 70.000000, 0.000000)",
        "(290.000000, 70.000000, 0.000000)",
        "(290.000000, 70.000000, 0.000000)",
        "(290.000000, 70.000000, 0.000000)",
        "(290.000000, 70.000000, 0.000000)",
        "(290.000000, 70.000000, 0.000000)",
        "(290.000000, 70.000000, 0.000000)",
        "(290.000000, 70.000000, 0.000000)",
        "(290.000000, 70.000000, 0.000000)",
        "(290.000000, 70.000000, 0.000000)",
        "(290.000000, 70.000000, 0.000000)",
        "(290.000000, 70.000000, 0.000000)",
        "(290.000000, 70.000000, 0.000000)",
        "(290.000000, 70.000000, 0.000000)",
        "(290.000000, 70.000000, 0.000000)",
        "(290.000000, 70.000000, 0.000000)",
        "(290.000000, 70.000000, 0.000000)",
        "(290.000000, 70.000000, 0.000000)",
        "(290.000000, 70.000000, 0.000000)",
        "(290.000000, 70.000000, 0.000000)",
        "(290.000000, 70.000000, 0.000000)",
        "(290.000000, 70.000000, 0.000000)",
        "(290.000000, 70.000000, 0.000000)",
        "(290.000000, 70.000000, 0.000000)",
        "(290.000000, 70.000000, 0.000000)",
        "(290.000000, 70.000000, 0.000000)",
        "(290.000000, 70.000000, 0.000000)",
        "(290.000000, 70.000000, 0.000000)",
        "(290.000000, 70.000000, 0.000000)",
        "(290.000000, 70.000000, 0.000000)",
        "(290.000000, 70.000000, 0.000000)",
        "(290.000000, 70.000000, 0.000000)",
        "(290.000000, 70.000000, 0.000000)",
        "(290.000000, 70.000000, 0.000000)",
        "(290.000000, 70.000000, 0.000000)",
        "(290.000000, 70.000000, 0.000000)",
        "(290.000000, 70.000000, 0.000000)",
        "(290.000000, 70.000000, 0.000000)",
        "(290.000000, 70.000000, 0.000000)",
        "(290.000000, 70.000000, 0.000000)",
        "(290.000000, 70.000000, 0.000000)",
        "(290.000000, 70.000000, 0.000000)",
        "(290.000000, 70.000000, 0.000000)",
        "(290.000000, 70.000000, 0.000000)",
        "(290.000000, 70.000000, 0.000000)",
        "(290.000000, 70.000000, 0.000000)",
        "(290.000000, 70.000000, 0.000000)",
        "(290.000000, 70.000000, 0.000000)",
        "(290.000000, 70.000000, 0.000000)",
        "(290.000000, 70.000000, 0.000000)",
        "(290.000000, 70.000000, 0.000000)",
        "(290.000000, 70.000000, 0.000000)",
        "(290.000000, 70.000000, 0.000000)",
        "(290.000000, 70.000000, 0.000000)",
        "(290.000000, 70.000000, 0.000000)",
        "(290.000000, 70.000000, 0.000000)",
        "(290.000000, 70.000000, 0.000000)",
        "(290.000000, 70.000000, 0.000000)",
        "(290.000000, 70.000000, 0.000000)",
        "(290.000000, 70.000000, 0.000000)",
        "(290.000000, 70.000000, 0.000000)",
        "(290.000000, 70.000000, 0.000000)",
        "(290.000000, 70.000000, 0.000000)",
        "(290.000000, 70.000000, 0.000000)",
        "(290.000000, 70.000000, 0.000000)",
        "(290.000000, 70.000000, 0.000000)",
        "(290.000000, 70.000000, 0.000000)",
        "(290.000000, 70.000000, 0.000000)",
        "(290.000000, 70.000000, 0.000000)",
        "(290.000000, 70.000000, 0.000000)",
        "(290.000000, 70.000000, 0.000000)",
        "(290.000000, 70.000000, 0.000000)",
        "(290.000000, 70.000000, 0.000000)",
        "(290.000000, 70.000000, 0.000000)",
        "(290.000000, 70.000000, 0.000000)",
        "(290.000000, 70.000000, 0.000000)",
        "(290.000000, 70.000000, 0.000000)",
        "(290.000000, 70.000000, 0.000000)",
        "(290.000000, 70.000000, 0.000000)",
        "(290.000000, 70.000000, 0.000000)",
        "(290.000000, 70.000000, 0.000000)",
        "(290.000000, 70.000000, 0.000000)",
        "(290.000000, 70.000000, 0.000000)",
        "(290.000000, 70.000000, 0.000000)",
        "(290.000000, 70.000000, 0.000000)",
        "(290.000000, 70.000000, 0.000000)",
        "(290.000000, 70.000000, 0.000000)",
        "(290.000000, 70.000000, 0.000000)",
        "(290.000000, 70.000000, 0.000000)",
        "(290.000000, 70.000000, 0.000000)",
        "(290.000000, 70.000000, 0.000000)",
        "(290.000000, 70.000000, 0.000000)",
        "(290.000000, 70.000000, 0.000000)",
        "(290.000000, 70.000000, 0.000000)",
        "(290.000000, 70.000000, 0.000000)",
        "(290.000000, 70.000000, 0.000000)",
        "(290.000000, 70.000000, 0.000000)",
        "(290.000000, 70.000000, 0.000000)",
        "(290.000000, 70.000000, 0.000000)",
        "(290.000000, 70.000000, 0.000000)",
        "(290.000000, 70.000000, 0.000000)",
        "(290.000000, 70.000000, 0.000000)",
        "(290.000000, 70.000000, 0.000000)",
        "(290.000000, 70.000000, 0.000000)",
        "(290.000000, 70.000000, 0.000000)",
        "(290.000000, 70.000000, 0.000000)",
        "(290.000000, 70.000000, 0.000000)",
        "(290.000000, 70.000000, 0.000000)",
        "(290.000000, 70.000000, 0.000000)",
        "(290.000000, 70.000000, 0.000000)",
        "(290.000000, 70.000000, 0.000000)",
        "(290.000000, 70.000000, 0.000000)",
        "(290.000000, 70.000000, 0.000000)",
        "(290.000000, 70.000000, 0.000000)",
        "(290.000000, 70.000000, 0.000000)",
        "(290.000000, 70.000000, 0.000000)",
        "(290.000000, 70.000000, 0.000000)",
        "(290.000000, 70.000000, 0.000000)",
        "(290.000000, 70.000000, 0.000000)",
        "(290.000000, 70.000000, 0.000000)",
        "(290.000000, 70.000000, 0.000000)",
        "(290.000000, 70.000000, 0.000000)",
        "(290.000000, 70.000000, 0.000000)",
        "(290.000000, 70.000000, 0.000000)",
        "(290.000000, 70.000000, 0.000000)",
        "(290.000000, 70.000000, 0.000000)",
        "(290.000000, 70.000000, 0.000000)",
        "(290.000000, 70.000000, 0.000000)",
        "(290.000000, 70.000000, 0.000000)",
        "(290.000000, 70.000000, 0.000000)",
        "(290.000000, 70.000000, 0.000000)",
        "(290.000000, 70.000000, 0.000000)",
        "(290.000000, 70.000000, 0.000000)",
        "(290.000000, 70.000000, 0.000000)",
        "(290.000000, 70.000000, 0.000000)",
        "(290.000000, 70.000000, 0.000000)",
        "(290.000000, 70.000000, 0.000000)",
        "(290.000000, 70.000000, 0.000000)",
        "(290.000000, 70.000000, 0.000000)",
        "(290.000000, 70.000000, 0.000000)",
        "(290.000000, 70.000000, 0.000000)",
        "(290.000000, 70.000000, 0.000000)",
        "(290.000000, 70.000000, 0.000000)",
        "(290.000000, 70.000000, 0.000000)",
        "(290.000000, 70.000000, 0.000000)",
        "(290.000000, 70.000000, 0.000000)",
        "(290.000000, 70.000000, 0.000000)",
        "(290.000000, 70.000000, 0.000000)",
        "(290.000000, 70.000000, 0.000000)",
        "(290.000000, 70.000000, 0.000000)",
        "(290.000000, 70.000000, 0.000000)",
        "(290.000000, 70.000000, 0.000000)",
        "(290.000000, 70.000000, 0.000000)",
        "(290.000000, 70.000000, 0.000000)",
        "(290.000000, 70.000000, 0.000000)",
        "(290.000000, 70.000000, 0.000000)",
        "(290.000000, 70.000000, 0.000000)",
        "(290.000000, 70.000000, 0.000000)",
        "(290.000000, 70.000000, 0.000000)",
        "(290.000000, 70.000000, 0.000000)",
        "(290.000000, 70.000000, 0.000000)",
        "(290.000000, 70.000000, 0.000000)",
        "(290.000000, 70.000000, 0.000000)",
        "(290.000000, 70.000000, 0.000000)",
        "(290.000000, 70.000000, 0.000000)",
        "(290.000000, 70.000000, 0.000000)",
        "(290.000000, 70.000000, 0.000000)",
        "(290.000000, 70.000000, 0.000000)",
        "(290.000000, 70.000000, 0.000000)",
        "(290.000000, 70.000000, 0.000000)",
        "(290.000000, 70.000000, 0.000000)",
        "(290.000000, 70.000000, 0.000000)",
        "(290.000000, 70.000000, 0.000000)",
        "(290.000000, 70.000000, 0.000000)",
        "(290.000000, 70.000000, 0.000000)",
        "(290.000000, 70.000000, 0.000000)",
        "(290.000000, 70.000000, 0.000000)",
        "(290.000000, 70.000000, 0.000000)",
        "(290.000000, 70.000000, 0.000000)",
        "(290.000000, 70.000000, 0.000000)",
        "(290.000000, 70.000000, 0.000000)",
        "(290.000000, 70.000000, 0.000000)",
        "(290.000000, 70.000000, 0.000000)",
        "(290.000000, 70.000000, 0.000000)",
        "(290.000000, 70.000000, 0.000000)",
        "(290.000000, 70.000000, 0.000000)",
        "(290.000000, 70.000000, 0.000000)",
        "(290.000000, 70.000000, 0.000000)",
        "(290.000000, 70.000000, 0.000000)",
        "(290.000000, 70.000000, 0.000000)",
        "(290.000000, 70.000000, 0.000000)",
        "(290.000000, 70.000000, 0.000000)",
        "(290.000000, 70.000000, 0.000000)",
        "(290.000000, 70.000000, 0.000000)",
        "(290.000000, 70.000000, 0.000000)",
        "(290.000000, 70.000000, 0.000000)",
        "(290.000000, 70.000000, 0.000000)",
        "(290.000000, 70.000000, 0.000000)",
        "(290.000000, 70.000000, 0.000000)",
        "(290.000000, 70.000000, 0.000000)",
        "(290.000000, 70.000000, 0.000000)",
        "(290.000000, 70.000000, 0.000000)",
        "(290.000000, 70.000000, 0.000000)",
        "(290.000000, 70.000000, 0.000000)",
        "(290.000000, 70.000000, 0.000000)",
        "(290.000000, 70.000000, 0.000000)",
        "(290.000000, 70.000000, 0.000000)",
        "(290.000000, 70.000000, 0.000000)",
        "(290.000000, 70.000000, 0.000000)",
        "(290.000000, 70.000000, 0.000000)",
        "(290.000000, 70.000000, 0.000000)",
        "(290.000000, 70.000000, 0.000000)",
        "(290.000000, 70.000000, 0.000000)",
        "(290.000000, 70.000000, 0.000000)",
        "(290.000000, 70.000000, 0.000000)",
        "(290.000000, 70.000000, 0.000000)",
        "(290.000000, 70.000000, 0.000000)",
        "(290.000000, 70.000000, 0.000000)",
        "(290.000000, 70.000000, 0.000000)",
        "(290.000000, 70.000000, 0.000000)",
        "(290.000000, 70.000000, 0.000000)",
        "(290.000000, 70.000000, 0.000000)",
        "(290.000000, 70.000000, 0.000000)",
        "(290.000000, 70.000000, 0.000000)",
        "(290.000000, 70.000000, 0.000000)",
        "(290.000000, 70.000000, 0.000000)",
        "(290.000000, 70.000000, 0.000000)",
        "(290.000000, 70.000000, 0.000000)",
        "(290.000000, 70.000000, 0.000000)",
        "(290.000000, 70.000000, 0.000000)",
        "(290.000000, 70.000000, 0.000000)",
        "(290.000000, 70.000000, 0.000000)",
        "(290.000000, 70.000000, 0.000000)",
        "(290.000000, 70.000000, 0.000000)",
        "(290.000000, 70.000000, 0.000000)",
        "(290.000000, 70.000000, 0.000000)",
        "(290.000000, 70.000000, 0.000000)",
        "(290.000000, 70.000000, 0.000000)",
        "(290.000000, 70.000000, 0.000000)",
        "(290.000000, 70.000000, 0.000000)",
        "(290.000000, 70.000000, 0.000000)",
        "(290.000000, 70.000000, 0.000000)",
        "(290.000000, 70.000000, 0.000000)",
        "(290.000000, 70.000000, 0.000000)",
        "(290.000000, 70.000000, 0.000000)",
        "(290.000000, 70.000000, 0.000000)",
        "(290.000000, 70.000000, 0.000000)",
        "(290.000000, 70.000000, 0.000000)",
        "(290.000000, 70.000000, 0.000000)",
        "(290.000000, 70.000000, 0.000000)",
        "(290.000000, 70.000000, 0.000000)",
        "(290.000000, 70.000000, 0.000000)",
        "(290.000000, 70.000000, 0.000000)",
        "(290.000000, 70.000000, 0.000000)",
        "(290.000000, 70.000000, 0.000000)",
        "(290.000000, 70.000000, 0.000000)",
        "(290.000000, 70.000000, 0.000000)",
        "(290.000000, 70.000000, 0.000000)",
        "(290.000000, 70.000000, 0.000000)",
        "(290.000000, 70.000000, 0.000000)",
        "(290.000000, 70.000000, 0.000000)",
        "(290.000000, 70.000000, 0.000000)",
        "(290.000000, 70.000000, 0.000000)",
        "(290.000000, 70.000000, 0.000000)",
        "(290.000000, 70.000000, 0.000000)",
        "(290.000000, 70.000000, 0.000000)",
        "(290.000000, 70.000000, 0.000000)",
        "(290.000000, 70.000000, 0.000000)",
        "(290.000000, 70.000000, 0.000000)",
        "(290.000000, 70.000000, 0.000000)",
        "(290.000000, 70.000000, 0.000000)",
        "(290.000000, 70.000000, 0.000000)",
        "(290.000000, 70.000000, 0.000000)",
        "(290.000000, 70.000000, 0.000000)",
        "(290.000000, 70.000000, 0.000000)",
        "(290.000000, 70.000000, 0.000000)",
        "(290.000000, 70.000000, 0.000000)",
        "(290.000000, 70.000000, 0.000000)",
        "(290.000000, 70.000000, 0.000000)",
        "(290.000000, 70.000000, 0.000000)",
        "(290.000000, 70.000000, 0.000000)",
        "(290.000000, 70.000000, 0.000000)",
        "(290.000000, 70.000000, 0.000000)",
        "(290.000000, 70.000000, 0.000000)",
        "(290.000000, 70.000000, 0.000000)",
        "(290.000000, 70.000000, 0.000000)",
        "(290.000000, 70.000000, 0.000000)",
        "(290.000000, 70.000000, 0.000000)",
        "(290.000000, 70.000000, 0.000000)",
        "(290.000000, 70.000000, 0.000000)",
        "(290.000000, 70.000000, 0.000000)",
        "(290.000000, 70.000000, 0.000000)",
        "(290.000000, 70.000000, 0.000000)",
        "(290.000000, 70.000000, 0.000000)",
        "(290.000000, 70.000000, 0.000000)",
        "(290.000000, 70.000000, 0.000000)",
        "(290.000000, 70.000000, 0.000000)",
        "(290.000000, 70.000000, 0.000000)",
        "(290.000000, 70.000000, 0.000000)",
        "(290.000000, 70.000000, 0.000000)",
        "(290.000000, 70.000000, 0.000000)",
        "(290.000000, 70.000000, 0.000000)",
        "(290.000000, 70.000000, 0.000000)",
        "(290.000000, 70.000000, 0.000000)",
        "(290.000000, 70.000000, 0.000000)",
        "(290.000000, 70.000000, 0.000000)",
        "(290.000000, 70.000000, 0.000000)",
        "(290.000000, 70.000000, 0.000000)",
        "(290.000000, 70.000000, 0.000000)",
        "(290.000000, 70.000000, 0.000000)",
        "(290.000000, 70.000000, 0.000000)",
        "(290.000000, 70.000000, 0.000000)",
        "(290.000000, 70.000000, 0.000000)",
        "(290.000000, 70.000000, 0.000000)",
        "(290.000000, 70.000000, 0.000000)",
        "(290.000000, 70.000000, 0.000000)",
        "(290.000000, 70.000000, 0.000000)",
        "(290.000000, 70.000000, 0.000000)",
        "(290.000000, 70.000000, 0.000000)",
        "(290.000000, 70.000000, 0.000000)",
        "(290.000000, 70.000000, 0.000000)",
        "(290.000000, 70.000000, 0.000000)",
        "(290.000000, 70.000000, 0.000000)",
        "(290.000000, 70.000000, 0.000000)",
        "(290.000000, 70.000000, 0.000000)",
        "(290.000000, 70.000000, 0.000000)",
        "(290.000000, 70.000000, 0.000000)",
        "(290.000000, 70.000000, 0.000000)",
        "(290.000000, 70.000000, 0.000000)",
        "(290.000000, 70.000000, 0.000000)",
        "(290.000000, 70.000000, 0.000000)",
        "(290.000000, 70.000000, 0.000000)",
        "(290.000000, 70.000000, 0.000000)",
        "(290.000000, 70.000000, 0.000000)",
        "(290.000000, 70.000000, 0.000000)",
        "(290.000000, 70.000000, 0.000000)",
        "(290.000000, 70.000000, 0.000000)",
        "(290.000000, 70.000000, 0.000000)",
        "(290.000000, 70.000000, 0.000000)",
        "(290.000000, 70.000000, 0.000000)",
        "(290.000000, 70.000000, 0.000000)",
        "(290.000000, 70.000000, 0.000000)",
        "(290.000000, 70.000000, 0.000000)",
        "(290.000000, 70.000000, 0.000000)",
        "(290.000000, 70.000000, 0.000000)",
        "(290.000000, 70.000000, 0.000000)",
        "(290.000000, 70.000000, 0.000000)",
        "(290.000000, 70.000000, 0.000000)",
        "(290.000000, 70.000000, 0.000000)",
        "(290.000000, 70.000000, 0.000000)",
        "(290.000000, 70.000000, 0.000000)",
        "(290.000000, 70.000000, 0.000000)",
        "(290.000000, 70.000000, 0.000000)",
        "(290.000000, 70.000000, 0.000000)",
        "(290.000000, 70.000000, 0.000000)",
        "(290.000000, 70.000000, 0.000000)",
        "(290.000000, 70.000000, 0.000000)",
        "(290.000000, 70.000000, 0.000000)",
        "(290.000000, 70.000000, 0.000000)",
        "(290.000000, 70.000000, 0.000000)",
        "(290.000000, 70.000000, 0.000000)",
        "(290.000000, 70.000000, 0.000000)",
        "(290.000000, 70.000000, 0.000000)",
        "(290.000000, 70.000000, 0.000000)",
        "(290.000000, 70.000000, 0.000000)",
        "(290.000000, 70.000000, 0.000000)",
        "(290.000000, 70.000000, 0.000000)",
        "(290.000000, 70.000000, 0.000000)",
        "(290.000000, 70.000000, 0.000000)",
        "(290.000000, 70.000000, 0.000000)",
        "(290.000000, 70.000000, 0.000000)",
        "(290.000000, 70.000000, 0.000000)",
        "(290.000000, 70.000000, 0.000000)",
        "(290.000000, 70.000000, 0.000000)",
        "(290.000000, 70.000000, 0.000000)",
        "(290.000000, 70.000000, 0.000000)",
        "(290.000000, 70.000000, 0.000000)",
        "(290.000000, 70.000000, 0.000000)",
        "(290.000000, 70.000000, 0.000000)",
        "(290.000000, 70.000000, 0.000000)",
        "(290.000000, 70.000000, 0.000000)",
        "(290.000000, 70.000000, 0.000000)",
        "(290.000000, 70.000000, 0.000000)",
        "(290.000000, 70.000000, 0.000000)",
        "(290.000000, 70.000000, 0.000000)",
        "(290.000000, 70.000000, 0.000000)",
        "(290.000000, 70.000000, 0.000000)",
        "(290.000000, 70.000000, 0.000000)",
        "(290.000000, 70.000000, 0.000000)",
        "(290.000000, 70.000000, 0.000000)",
        "(290.000000, 70.000000, 0.000000)",
        "(290.000000, 70.000000, 0.000000)",
        "(290.000000, 70.000000, 0.000000)",
        "(290.000000, 70.000000, 0.000000)",
        "(290.000000, 70.000000, 0.000000)",
        "(290.000000, 70.000000, 0.000000)",
        "(290.000000, 70.000000, 0.000000)",
        "(290.000000, 70.000000, 0.000000)",
        "(290.000000, 70.000000, 0.000000)",
        "(290.000000, 70.000000, 0.000000)",
        "(290.000000, 70.000000, 0.000000)",
        "(290.000000, 70.000000, 0.000000)",
        "(290.000000, 70.000000, 0.000000)",
        "(290.000000, 70.000000, 0.000000)",
        "(290.000000, 70.000000, 0.000000)",
        "(290.000000, 70.000000, 0.000000)",
        "(290.000000, 70.000000, 0.000000)",
        "(290.000000, 70.000000, 0.000000)",
        "(290.000000, 70.000000, 0.000000)",
        "(290.000000, 70.000000, 0.000000)",
        "(290.000000, 70.000000, 0.000000)",
        "(290.000000, 70.000000, 0.000000)",
        "(290.000000, 70.000000, 0.000000)",
        "(290.000000, 70.000000, 0.000000)",
        "(290.000000, 70.000000, 0.000000)",
        "(290.000000, 70.000000, 0.000000)",
        "(290.000000, 70.000000, 0.000000)",
        "(290.000000, 70.000000, 0.000000)",
        "(290.000000, 70.000000, 0.000000)",
        "(290.000000, 70.000000, 0.000000)",
        "(290.000000, 70.000000, 0.000000)",
        "(290.000000, 70.000000, 0.000000)",
        "(290.000000, 70.000000, 0.000000)",
        "(290.000000, 70.000000, 0.000000)",
        "(290.000000, 70.000000, 0.000000)",
        "(290.000000, 70.000000, 0.000000)",
        "(290.000000, 70.000000, 0.000000)",
        "(290.000000, 70.000000, 0.000000)",
        "(290.000000, 70.000000, 0.000000)",
        "(290.000000, 70.000000, 0.000000)",
        "(290.000000, 70.000000, 0.000000)",
        "(290.000000, 70.000000, 0.000000)",
        "(290.000000, 70.000000, 0.000000)",
        "(290.000000, 70.000000, 0.000000)",
        "(290.000000, 70.000000, 0.000000)",
        "(290.000000, 70.000000, 0.000000)",
        "(290.000000, 70.000000, 0.000000)",
        "(290.000000, 70.000000, 0.000000)",
        "(290.000000, 70.000000, 0.000000)",
        "(290.000000, 70.000000, 0.000000)",
        "(290.000000, 70.000000, 0.000000)",
        "(290.000000, 70.000000, 0.000000)",
        "(290.000000, 70.000000, 0.000000)",
        "(290.000000, 70.000000, 0.000000)",
        "(290.000000, 70.000000, 0.000000)",
        "(290.000000, 70.000000, 0.000000)",
        "(290.000000, 70.000000, 0.000000)",
        "(290.000000, 70.000000, 0.000000)",
        "(290.000000, 70.000000, 0.000000)",
        "(290.000000, 70.000000, 0.000000)",
        "(290.000000, 70.000000, 0.000000)",
        "(290.000000, 70.000000, 0.000000)",
        "(290.000000, 70.000000, 0.000000)",
        "(290.000000, 70.000000, 0.000000)",
        "(290.000000, 70.000000, 0.000000)",
        "(290.000000, 70.000000, 0.000000)",
        "(290.000000, 70.000000, 0.000000)",
        "(290.000000, 70.000000, 0.000000)",
        "(290.000000, 70.000000, 0.000000)",
        "(290.000000, 70.000000, 0.000000)",
        "(290.000000, 70.000000, 0.000000)",
        "(290.000000, 70.000000, 0.000000)",
        "(290.000000, 70.000000, 0.000000)",
        "(290.000000, 70.000000, 0.000000)",
        "(290.000000, 70.000000, 0.000000)",
        "(290.000000, 70.000000, 0.000000)",
        "(290.000000, 70.000000, 0.000000)",
        "(290.000000, 70.000000, 0.000000)",
        "(290.000000, 70.000000, 0.000000)",
        "(290.000000, 70.000000, 0.000000)",
        "(290.000000, 70.000000, 0.000000)",
        "(290.000000, 70.000000, 0.000000)",
        "(290.000000, 70.000000, 0.000000)",
        "(290.000000, 70.000000, 0.000000)",
        "(290.000000, 70.000000, 0.000000)",
        "(290.000000, 70.000000, 0.000000)",
        "(290.000000, 70.000000, 0.000000)",
        "(290.000000, 70.000000, 0.000000)",
        "(290.000000, 70.000000, 0.000000)",
        "(290.000000, 70.000000, 0.000000)",
        "(290.000000, 70.000000, 0.000000)",
        "(290.000000, 70.000000, 0.000000)",
        "(290.000000, 70.000000, 0.000000)",
        "(290.000000, 70.000000, 0.000000)",
        "(290.000000, 70.000000, 0.000000)",
        "(290.000000, 70.000000, 0.000000)",
        "(290.000000, 70.000000, 0.000000)",
        "(290.000000, 70.000000, 0.000000)",
        "(290.000000, 70.000000, 0.000000)",
        "(290.000000, 70.000000, 0.000000)",
        "(290.000000, 70.000000, 0.000000)",
        "(290.000000, 70.000000, 0.000000)",
        "(290.000000, 70.000000, 0.000000)",
        "(290.000000, 70.000000, 0.000000)",
        "(290.000000, 70.000000, 0.000000)",
        "(290.000000, 70.000000, 0.000000)",
        "(290.000000, 70.000000, 0.000000)",
        "(290.000000, 70.000000, 0.000000)",
        "(290.000000, 70.000000, 0.000000)",
        "(290.000000, 70.000000, 0.000000)",
        "(290.000000, 70.000000, 0.000000)",
        "(290.000000, 70.000000, 0.000000)",
        "(290.000000, 70.000000, 0.000000)",
        "(290.000000, 70.000000, 0.000000)",
        "(290.000000, 70.000000, 0.000000)",
        "(290.000000, 70.000000, 0.000000)",
        "(290.000000, 70.000000, 0.000000)",
        "(290.000000, 70.000000, 0.000000)",
        "(290.000000, 70.000000, 0.000000)",
        "(290.000000, 70.000000, 0.000000)",
        "(290.000000, 70.000000, 0.000000)",
        "(290.000000, 70.000000, 0.000000)",
        "(290.000000, 70.000000, 0.000000)",
        "(290.000000, 70.000000, 0.000000)",
        "(290.000000, 70.000000, 0.000000)",
        "(290.000000, 70.000000, 0.000000)",
        "(290.000000, 70.000000, 0.000000)",
        "(290.000000, 70.000000, 0.000000)",
        "(290.000000, 70.000000, 0.000000)",
        "(290.000000, 70.000000, 0.000000)",
        "(290.000000, 70.000000, 0.000000)",
        "(290.000000, 70.000000, 0.000000)",
        "(290.000000, 70.000000, 0.000000)",
        "(290.000000, 70.000000, 0.000000)",
        "(290.000000, 70.000000, 0.000000)",
        "(290.000000, 70.000000, 0.000000)",
        "(290.000000, 70.000000, 0.000000)",
        "(290.000000, 70.000000, 0.000000)",
        "(290.000000, 70.000000, 0.000000)",
        "(290.000000, 70.000000, 0.000000)",
        "(290.000000, 70.000000, 0.000000)",
        "(290.000000, 70.000000, 0.000000)",
        "(290.000000, 70.000000, 0.000000)",
        "(290.000000, 70.000000, 0.000000)",
        "(290.000000, 70.000000, 0.000000)",
        "(290.000000, 70.000000, 0.000000)",
        "(290.000000, 70.000000, 0.000000)",
        "(290.000000, 70.000000, 0.000000)",
        "(290.000000, 70.000000, 0.000000)",
        "(290.000000, 70.000000, 0.000000)",
        "(290.000000, 70.000000, 0.000000)",
        "(290.000000, 70.000000, 0.000000)",
        "(290.000000, 70.000000, 0.000000)",
        "(290.000000, 70.000000, 0.000000)",
        "(290.000000, 70.000000, 0.000000)",
        "(290.000000, 70.000000, 0.000000)",
        "(290.000000, 70.000000, 0.000000)",
        "(290.000000, 70.000000, 0.000000)",
        "(290.000000, 70.000000, 0.000000)",
        "(290.000000, 70.000000, 0.000000)",
        "(290.000000, 70.000000, 0.000000)",
        "(290.000000, 70.000000, 0.000000)",
        "(290.000000, 70.000000, 0.000000)",
        "(290.000000, 70.000000, 0.000000)",
        "(290.000000, 70.000000, 0.000000)",
        "(290.000000, 70.000000, 0.000000)",
        "(290.000000, 70.000000, 0.000000)",
        "(290.000000, 70.000000, 0.000000)",
        "(290.000000, 70.000000, 0.000000)",
        "(290.000000, 70.000000, 0.000000)",
        "(290.000000, 70.000000, 0.000000)",
        "(290.000000, 70.000000, 0.000000)",
        "(290.000000, 70.000000, 0.000000)",
        "(290.000000, 70.000000, 0.000000)",
        "(290.000000, 70.000000, 0.000000)",
        "(290.000000, 70.000000, 0.000000)",
        "(290.000000, 70.000000, 0.000000)",
        "(290.000000, 70.000000, 0.000000)",
        "(290.000000, 70.000000, 0.000000)",
        "(290.000000, 70.000000, 0.000000)",
        "(290.000000, 70.000000, 0.000000)",
        "(290.000000, 70.000000, 0.000000)",
        "(290.000000, 70.000000, 0.000000)",
        "(290.000000, 70.000000, 0.000000)",
        "(290.000000, 70.000000, 0.000000)",
        "(290.000000, 70.000000, 0.000000)",
        "(290.000000, 70.000000, 0.000000)",
        "(290.000000, 70.000000, 0.000000)",
        "(290.000000, 70.000000, 0.000000)",
        "(290.000000, 70.000000, 0.000000)",
        "(290.000000, 70.000000, 0.000000)",
        "(290.000000, 70.000000, 0.000000)",
        "(290.000000, 70.000000, 0.000000)",
        "(290.000000, 70.000000, 0.000000)",
        "(290.000000, 70.000000, 0.000000)",
        "(290.000000, 70.000000, 0.000000)",
        "(290.000000, 70.000000, 0.000000)",
        "(290.000000, 70.000000, 0.000000)",
        "(290.000000, 70.000000, 0.000000)",
        "(290.000000, 70.000000, 0.000000)",
        "(290.000000, 70.000000, 0.000000)",
        "(290.000000, 70.000000, 0.000000)",
        "(290.000000, 70.000000, 0.000000)",
        "(290.000000, 70.000000, 0.000000)",
        "(290.000000, 70.000000, 0.000000)",
        "(290.000000, 70.000000, 0.000000)",
        "(290.000000, 70.000000, 0.000000)",
        "(290.000000, 70.000000, 0.000000)",
        "(290.000000, 70.000000, 0.000000)",
        "(290.000000, 70.000000, 0.000000)",
        "(290.000000, 70.000000, 0.000000)",
        "(290.000000, 70.000000, 0.000000)",
        "(290.000000, 70.000000, 0.000000)",
        "(290.000000, 70.000000, 0.000000)",
        "(290.000000, 70.000000, 0.000000)",
        "(290.000000, 70.000000, 0.000000)",
        "(290.000000, 70.000000, 0.000000)",
        "(290.000000, 70.000000, 0.000000)",
        "(290.000000, 70.000000, 0.000000)",
        "(290.000000, 70.000000, 0.000000)",
        "(290.000000, 70.000000, 0.000000)",
        "(290.000000, 70.000000, 0.000000)",
        "(290.000000, 70.000000, 0.000000)",
[truncated: 249,989 more chars]
