# Supplementary material for: Playing the mirror game in virtual reality with an autonomous character
Source: Sci Rep. 2022 Dec 9;12:21329. doi: 10.1038/s41598-022-25197-z (PMC9734752; doi:10.1038/s41598-022-25197-z)
Supplement: Supplementary file 2 — Supplementary Information 1. [file 41598_2022_25197_MOESM2_ESM.zip › Data/Couple16/condition3_trial1_player2.json]

{
    "isFemale": true,
    "eyesLevel": 1.685366153717041,
    "timestamps": [
        0.0,
        0.01995849609375,
        0.03997802734375,
        0.05999755859375,
        0.08001708984375,
        0.0999755859375,
        0.1199951171875,
        0.1400146484375,
        0.15997314453125,
        0.17999267578125,
        0.20001220703125,
        0.219970703125,
        0.239990234375,
        0.260009765625,
        0.27996826171875,
        0.29998779296875,
        0.32000732421875,
        0.3399658203125,
        0.3599853515625,
        0.3800048828125,
        0.39996337890625,
        0.41998291015625,
        0.44000244140625,
        0.4599609375,
        0.47998046875,
        0.5,
        0.51995849609375,
        0.53997802734375,
        0.55999755859375,
        0.58001708984375,
        0.5999755859375,
        0.6199951171875,
        0.6400146484375,
        0.65997314453125,
        0.67999267578125,
        0.70001220703125,
        0.719970703125,
        0.739990234375,
        0.760009765625,
        0.77996826171875,
        0.79998779296875,
        0.82000732421875,
        0.8399658203125,
        0.8599853515625,
        0.8800048828125,
        0.89996337890625,
        0.91998291015625,
        0.94000244140625,
        0.9599609375,
        0.97998046875,
        1.0,
        1.01995849609375,
        1.03997802734375,
        1.05999755859375,
        1.08001708984375,
        1.0999755859375,
        1.1199951171875,
        1.1400146484375,
        1.15997314453125,
        1.17999267578125,
        1.20001220703125,
        1.219970703125,
        1.239990234375,
        1.260009765625,
        1.27996826171875,
        1.29998779296875,
        1.32000732421875,
        1.3399658203125,
        1.3599853515625,
        1.3800048828125,
        1.39996337890625,
        1.41998291015625,
        1.44000244140625,
        1.4599609375,
        1.47998046875,
        1.5,
        1.51995849609375,
        1.53997802734375,
        1.55999755859375,
        1.58001708984375,
        1.5999755859375,
        1.6199951171875,
        1.6400146484375,
        1.65997314453125,
        1.67999267578125,
        1.70001220703125,
        1.719970703125,
        1.739990234375,
        1.760009765625,
        1.77996826171875,
        1.79998779296875,
        1.82000732421875,
        1.8399658203125,
        1.8599853515625,
        1.8800048828125,
        1.89996337890625,
        1.91998291015625,
        1.94000244140625,
        1.9599609375,
        1.97998046875,
        2.0,
        2.01995849609375,
        2.03997802734375,
        2.05999755859375,
        2.08001708984375,
        2.0999755859375,
        2.1199951171875,
        2.1400146484375,
        2.15997314453125,
        2.17999267578125,
        2.20001220703125,
        2.219970703125,
        2.239990234375,
        2.260009765625,
        2.27996826171875,
        2.29998779296875,
        2.32000732421875,
        2.3399658203125,
        2.3599853515625,
        2.3800048828125,
        2.39996337890625,
        2.41998291015625,
        2.44000244140625,
        2.4599609375,
        2.47998046875,
        2.5,
        2.51995849609375,
        2.53997802734375,
        2.55999755859375,
        2.58001708984375,
        2.5999755859375,
        2.6199951171875,
        2.6400146484375,
        2.65997314453125,
        2.67999267578125,
        2.70001220703125,
        2.719970703125,
        2.739990234375,
        2.760009765625,
        2.77996826171875,
        2.79998779296875,
        2.82000732421875,
        2.8399658203125,
        2.8599853515625,
        2.8800048828125,
        2.89996337890625,
        2.91998291015625,
        2.94000244140625,
        2.9599609375,
        2.97998046875,
        3.0,
        3.01995849609375,
        3.03997802734375,
        3.05999755859375,
        3.08001708984375,
        3.0999755859375,
        3.1199951171875,
        3.1400146484375,
        3.15997314453125,
        3.17999267578125,
        3.20001220703125,
        3.219970703125,
        3.239990234375,
        3.260009765625,
        3.27996826171875,
        3.29998779296875,
        3.32000732421875,
        3.3399658203125,
        3.3599853515625,
        3.3800048828125,
        3.39996337890625,
        3.41998291015625,
        3.44000244140625,
        3.4599609375,
        3.47998046875,
        3.5,
        3.51995849609375,
        3.53997802734375,
        3.55999755859375,
        3.58001708984375,
        3.5999755859375,
        3.6199951171875,
        3.6400146484375,
        3.65997314453125,
        3.67999267578125,
        3.70001220703125,
        3.719970703125,
        3.739990234375,
        3.760009765625,
        3.77996826171875,
        3.79998779296875,
        3.82000732421875,
        3.8399658203125,
        3.8599853515625,
        3.8800048828125,
        3.89996337890625,
        3.91998291015625,
        3.94000244140625,
        3.9599609375,
        3.97998046875,
        4.0,
        4.01995849609375,
        4.03997802734375,
        4.05999755859375,
        4.08001708984375,
        4.0999755859375,
        4.1199951171875,
        4.1400146484375,
        4.15997314453125,
        4.17999267578125,
        4.20001220703125,
        4.219970703125,
        4.239990234375,
        4.260009765625,
        4.27996826171875,
        4.29998779296875,
        4.32000732421875,
        4.3399658203125,
        4.3599853515625,
        4.3800048828125,
        4.39996337890625,
        4.41998291015625,
        4.44000244140625,
        4.4599609375,
        4.47998046875,
        4.5,
        4.51995849609375,
        4.53997802734375,
        4.55999755859375,
        4.58001708984375,
        4.5999755859375,
        4.6199951171875,
        4.6400146484375,
        4.65997314453125,
        4.67999267578125,
        4.70001220703125,
        4.719970703125,
        4.739990234375,
        4.760009765625,
        4.77996826171875,
        4.79998779296875,
        4.82000732421875,
        4.8399658203125,
        4.8599853515625,
        4.8800048828125,
        4.89996337890625,
        4.91998291015625,
        4.94000244140625,
        4.9599609375,
        4.97998046875,
        5.0,
        5.01995849609375,
        5.03997802734375,
        5.05999755859375,
        5.08001708984375,
        5.0999755859375,
        5.1199951171875,
        5.1400146484375,
        5.15997314453125,
        5.17999267578125,
        5.20001220703125,
        5.219970703125,
        5.239990234375,
        5.260009765625,
        5.27996826171875,
        5.29998779296875,
        5.32000732421875,
        5.3399658203125,
        5.3599853515625,
        5.3800048828125,
        5.39996337890625,
        5.41998291015625,
        5.44000244140625,
        5.4599609375,
        5.47998046875,
        5.5,
        5.51995849609375,
        5.53997802734375,
        5.55999755859375,
        5.58001708984375,
        5.5999755859375,
        5.6199951171875,
        5.6400146484375,
        5.65997314453125,
        5.67999267578125,
        5.70001220703125,
        5.719970703125,
        5.739990234375,
        5.760009765625,
        5.77996826171875,
        5.79998779296875,
        5.82000732421875,
        5.8399658203125,
        5.8599853515625,
        5.8800048828125,
        5.89996337890625,
        5.91998291015625,
        5.94000244140625,
        5.9599609375,
        5.97998046875,
        6.0,
        6.01995849609375,
        6.03997802734375,
        6.05999755859375,
        6.08001708984375,
        6.0999755859375,
        6.1199951171875,
        6.1400146484375,
        6.15997314453125,
        6.17999267578125,
        6.20001220703125,
        6.219970703125,
        6.239990234375,
        6.260009765625,
        6.27996826171875,
        6.29998779296875,
        6.32000732421875,
        6.3399658203125,
        6.3599853515625,
        6.3800048828125,
        6.39996337890625,
        6.41998291015625,
        6.44000244140625,
        6.4599609375,
        6.47998046875,
        6.5,
        6.51995849609375,
        6.53997802734375,
        6.55999755859375,
        6.58001708984375,
        6.5999755859375,
        6.6199951171875,
        6.6400146484375,
        6.65997314453125,
        6.67999267578125,
        6.70001220703125,
        6.719970703125,
        6.739990234375,
        6.760009765625,
        6.77996826171875,
        6.79998779296875,
        6.82000732421875,
        6.8399658203125,
        6.8599853515625,
        6.8800048828125,
        6.89996337890625,
        6.91998291015625,
        6.94000244140625,
        6.9599609375,
        6.97998046875,
        7.0,
        7.01995849609375,
        7.03997802734375,
        7.05999755859375,
        7.08001708984375,
        7.0999755859375,
        7.1199951171875,
        7.1400146484375,
        7.15997314453125,
        7.17999267578125,
        7.20001220703125,
        7.219970703125,
        7.239990234375,
        7.260009765625,
        7.27996826171875,
        7.29998779296875,
        7.32000732421875,
        7.3399658203125,
        7.3599853515625,
        7.3800048828125,
        7.39996337890625,
        7.41998291015625,
        7.44000244140625,
        7.4599609375,
        7.47998046875,
        7.5,
        7.51995849609375,
        7.53997802734375,
        7.55999755859375,
        7.58001708984375,
        7.5999755859375,
        7.6199951171875,
        7.6400146484375,
        7.65997314453125,
        7.67999267578125,
        7.70001220703125,
        7.719970703125,
        7.739990234375,
        7.760009765625,
        7.77996826171875,
        7.79998779296875,
        7.82000732421875,
        7.8399658203125,
        7.8599853515625,
        7.8800048828125,
        7.89996337890625,
        7.91998291015625,
        7.94000244140625,
        7.9599609375,
        7.97998046875,
        8.0,
        8.01995849609375,
        8.03997802734375,
        8.05999755859375,
        8.08001708984375,
        8.0999755859375,
        8.1199951171875,
        8.1400146484375,
        8.15997314453125,
        8.17999267578125,
        8.20001220703125,
        8.219970703125,
        8.239990234375,
        8.260009765625,
        8.27996826171875,
        8.29998779296875,
        8.32000732421875,
        8.3399658203125,
        8.3599853515625,
        8.3800048828125,
        8.39996337890625,
        8.41998291015625,
        8.44000244140625,
        8.4599609375,
        8.47998046875,
        8.5,
        8.51995849609375,
        8.53997802734375,
        8.55999755859375,
        8.58001708984375,
        8.5999755859375,
        8.6199951171875,
        8.6400146484375,
        8.65997314453125,
        8.67999267578125,
        8.70001220703125,
        8.719970703125,
        8.739990234375,
        8.760009765625,
        8.77996826171875,
        8.79998779296875,
        8.82000732421875,
        8.8399658203125,
        8.8599853515625,
        8.8800048828125,
        8.89996337890625,
        8.91998291015625,
        8.94000244140625,
        8.9599609375,
        8.97998046875,
        9.0,
        9.01995849609375,
        9.03997802734375,
        9.05999755859375,
        9.08001708984375,
        9.0999755859375,
        9.1199951171875,
        9.1400146484375,
        9.15997314453125,
        9.17999267578125,
        9.20001220703125,
        9.219970703125,
        9.239990234375,
        9.260009765625,
        9.27996826171875,
        9.29998779296875,
        9.32000732421875,
        9.3399658203125,
        9.3599853515625,
        9.3800048828125,
        9.39996337890625,
        9.41998291015625,
        9.44000244140625,
        9.4599609375,
        9.47998046875,
        9.5,
        9.51995849609375,
        9.53997802734375,
        9.55999755859375,
        9.58001708984375,
        9.5999755859375,
        9.6199951171875,
        9.6400146484375,
        9.65997314453125,
        9.67999267578125,
        9.70001220703125,
        9.719970703125,
        9.739990234375,
        9.760009765625,
        9.77996826171875,
        9.79998779296875,
        9.82000732421875,
        9.8399658203125,
        9.8599853515625,
        9.8800048828125,
        9.89996337890625,
        9.91998291015625,
        9.94000244140625,
        9.9599609375,
        9.97998046875,
        10.0,
        10.01995849609375,
        10.03997802734375,
        10.05999755859375,
        10.08001708984375,
        10.0999755859375,
        10.1199951171875,
        10.1400146484375,
        10.15997314453125,
        10.17999267578125,
        10.20001220703125,
        10.219970703125,
        10.239990234375,
        10.260009765625,
        10.27996826171875,
        10.29998779296875,
        10.32000732421875,
        10.3399658203125,
        10.3599853515625,
        10.3800048828125,
        10.39996337890625,
        10.41998291015625,
        10.44000244140625,
        10.4599609375,
        10.47998046875,
        10.5,
        10.51995849609375,
        10.53997802734375,
        10.55999755859375,
        10.58001708984375,
        10.5999755859375,
        10.6199951171875,
        10.6400146484375,
        10.65997314453125,
        10.67999267578125,
        10.70001220703125,
        10.719970703125,
        10.739990234375,
        10.760009765625,
        10.77996826171875,
        10.79998779296875,
        10.82000732421875,
        10.8399658203125,
        10.8599853515625,
        10.8800048828125,
        10.89996337890625,
        10.91998291015625,
        10.94000244140625,
        10.9599609375,
        10.97998046875,
        11.0,
        11.01995849609375,
        11.03997802734375,
        11.05999755859375,
        11.08001708984375,
        11.0999755859375,
        11.1199951171875,
        11.1400146484375,
        11.15997314453125,
        11.17999267578125,
        11.20001220703125,
        11.219970703125,
        11.239990234375,
        11.260009765625,
        11.27996826171875,
        11.29998779296875,
        11.32000732421875,
        11.3399658203125,
        11.3599853515625,
        11.3800048828125,
        11.39996337890625,
        11.41998291015625,
        11.44000244140625,
        11.4599609375,
        11.47998046875,
        11.5,
        11.51995849609375,
        11.53997802734375,
        11.55999755859375,
        11.58001708984375,
        11.5999755859375,
        11.6199951171875,
        11.6400146484375,
        11.65997314453125,
        11.67999267578125,
        11.70001220703125,
        11.719970703125,
        11.739990234375,
        11.760009765625,
        11.77996826171875,
        11.79998779296875,
        11.82000732421875,
        11.8399658203125,
        11.8599853515625,
        11.8800048828125,
        11.89996337890625,
        11.91998291015625,
        11.94000244140625,
        11.9599609375,
        11.97998046875,
        12.0,
        12.01995849609375,
        12.03997802734375,
        12.05999755859375,
        12.08001708984375,
        12.0999755859375,
        12.1199951171875,
        12.1400146484375,
        12.15997314453125,
        12.17999267578125,
        12.20001220703125,
        12.219970703125,
        12.239990234375,
        12.260009765625,
        12.27996826171875,
        12.29998779296875,
        12.32000732421875,
        12.3399658203125,
        12.3599853515625,
        12.3800048828125,
        12.39996337890625,
        12.41998291015625,
        12.44000244140625,
        12.4599609375,
        12.47998046875,
        12.5,
        12.51995849609375,
        12.53997802734375,
        12.55999755859375,
        12.58001708984375,
        12.5999755859375,
        12.6199951171875,
        12.6400146484375,
        12.65997314453125,
        12.67999267578125,
        12.70001220703125,
        12.719970703125,
        12.739990234375,
        12.760009765625,
        12.77996826171875,
        12.79998779296875,
        12.82000732421875,
        12.8399658203125,
        12.8599853515625,
        12.8800048828125,
        12.89996337890625,
        12.91998291015625,
        12.94000244140625,
        12.9599609375,
        12.97998046875,
        13.0,
        13.01995849609375,
        13.03997802734375,
        13.05999755859375,
        13.08001708984375,
        13.0999755859375,
        13.1199951171875,
        13.1400146484375,
        13.15997314453125,
        13.17999267578125,
        13.20001220703125,
        13.219970703125,
        13.239990234375,
        13.260009765625,
        13.27996826171875,
        13.29998779296875,
        13.32000732421875,
        13.3399658203125,
        13.3599853515625,
        13.3800048828125,
        13.39996337890625,
        13.41998291015625,
        13.44000244140625,
        13.4599609375,
        13.47998046875,
        13.5,
        13.51995849609375,
        13.53997802734375,
        13.55999755859375,
        13.58001708984375,
        13.5999755859375,
        13.6199951171875,
        13.6400146484375,
        13.65997314453125,
        13.67999267578125,
        13.70001220703125,
        13.719970703125,
        13.739990234375,
        13.760009765625,
        13.77996826171875,
        13.79998779296875,
        13.82000732421875,
        13.8399658203125,
        13.8599853515625,
        13.8800048828125,
        13.89996337890625,
        13.91998291015625,
        13.94000244140625,
        13.9599609375,
        13.97998046875,
        14.0,
        14.01995849609375,
        14.03997802734375,
        14.05999755859375,
        14.08001708984375,
        14.0999755859375,
        14.1199951171875,
        14.1400146484375,
        14.15997314453125,
        14.17999267578125,
        14.20001220703125,
        14.219970703125,
        14.239990234375,
        14.260009765625,
        14.27996826171875,
        14.29998779296875,
        14.32000732421875,
        14.3399658203125,
        14.3599853515625,
        14.3800048828125,
        14.39996337890625,
        14.41998291015625,
        14.44000244140625,
        14.4599609375,
        14.47998046875,
        14.5,
        14.51995849609375,
        14.53997802734375,
        14.55999755859375,
        14.58001708984375,
        14.5999755859375,
        14.6199951171875,
        14.6400146484375,
        14.65997314453125,
        14.67999267578125,
        14.70001220703125,
        14.719970703125,
        14.739990234375,
        14.760009765625,
        14.77996826171875,
        14.79998779296875,
        14.82000732421875,
        14.8399658203125,
        14.8599853515625,
        14.8800048828125,
        14.89996337890625,
        14.91998291015625,
        14.94000244140625,
        14.9599609375,
        14.97998046875,
        15.0,
        15.01995849609375,
        15.03997802734375,
        15.05999755859375,
        15.08001708984375,
        15.0999755859375,
        15.1199951171875,
        15.1400146484375,
        15.15997314453125,
        15.17999267578125,
        15.20001220703125,
        15.219970703125,
        15.239990234375,
        15.260009765625,
        15.27996826171875,
        15.29998779296875,
        15.32000732421875,
        15.3399658203125,
        15.3599853515625,
        15.3800048828125,
        15.39996337890625,
        15.41998291015625,
        15.44000244140625,
        15.4599609375,
        15.47998046875,
        15.5,
        15.51995849609375,
        15.53997802734375,
        15.55999755859375,
        15.58001708984375,
        15.5999755859375,
        15.6199951171875,
        15.6400146484375,
        15.65997314453125,
        15.67999267578125,
        15.70001220703125,
        15.719970703125,
        15.739990234375,
        15.760009765625,
        15.77996826171875,
        15.79998779296875,
        15.82000732421875,
        15.8399658203125,
        15.8599853515625,
        15.8800048828125,
        15.89996337890625,
        15.91998291015625,
        15.94000244140625,
        15.9599609375,
        15.97998046875,
        16.0,
        16.01995849609375,
        16.03997802734375,
        16.05999755859375,
        16.08001708984375,
        16.0999755859375,
        16.1199951171875,
        16.1400146484375,
        16.15997314453125,
        16.17999267578125,
        16.20001220703125,
        16.219970703125,
        16.239990234375,
        16.260009765625,
        16.27996826171875,
        16.29998779296875,
        16.32000732421875,
        16.3399658203125,
        16.3599853515625,
        16.3800048828125,
        16.39996337890625,
        16.41998291015625,
        16.44000244140625,
        16.4599609375,
        16.47998046875,
        16.5,
        16.51995849609375,
        16.53997802734375,
        16.55999755859375,
        16.58001708984375,
        16.5999755859375,
        16.6199951171875,
        16.6400146484375,
        16.65997314453125,
        16.67999267578125,
        16.70001220703125,
        16.719970703125,
        16.739990234375,
        16.760009765625,
        16.77996826171875,
        16.79998779296875,
        16.82000732421875,
        16.8399658203125,
        16.8599853515625,
        16.8800048828125,
        16.89996337890625,
        16.91998291015625,
        16.94000244140625,
        16.9599609375,
        16.97998046875,
        17.0,
        17.01995849609375,
        17.03997802734375,
        17.05999755859375,
        17.08001708984375,
        17.0999755859375,
        17.1199951171875,
        17.1400146484375,
        17.15997314453125,
        17.17999267578125,
        17.20001220703125,
        17.219970703125,
        17.239990234375,
        17.260009765625,
        17.27996826171875,
        17.29998779296875,
        17.32000732421875,
        17.3399658203125,
        17.3599853515625,
        17.3800048828125,
        17.39996337890625,
        17.41998291015625,
        17.44000244140625,
        17.4599609375,
        17.47998046875,
        17.5,
        17.51995849609375,
        17.53997802734375,
        17.55999755859375,
        17.58001708984375,
        17.5999755859375,
        17.6199951171875,
        17.6400146484375,
        17.65997314453125,
        17.67999267578125,
        17.70001220703125,
        17.719970703125,
        17.739990234375,
        17.760009765625,
        17.77996826171875,
        17.79998779296875,
        17.82000732421875,
        17.8399658203125,
        17.8599853515625,
        17.8800048828125,
        17.89996337890625,
        17.91998291015625,
        17.94000244140625,
        17.9599609375,
        17.97998046875,
        18.0,
        18.01995849609375,
        18.03997802734375,
        18.05999755859375,
        18.08001708984375,
        18.0999755859375,
        18.1199951171875,
        18.1400146484375,
        18.15997314453125,
        18.17999267578125,
        18.20001220703125,
        18.219970703125,
        18.239990234375,
        18.260009765625,
        18.27996826171875,
        18.29998779296875,
        18.32000732421875,
        18.3399658203125,
        18.3599853515625,
        18.3800048828125,
        18.39996337890625,
        18.41998291015625,
        18.44000244140625,
        18.4599609375,
        18.47998046875,
        18.5,
        18.51995849609375,
        18.53997802734375,
        18.55999755859375,
        18.58001708984375,
        18.5999755859375,
        18.6199951171875,
        18.6400146484375,
        18.65997314453125,
        18.67999267578125,
        18.70001220703125,
        18.719970703125,
        18.739990234375,
        18.760009765625,
        18.77996826171875,
        18.79998779296875,
        18.82000732421875,
        18.8399658203125,
        18.8599853515625,
        18.8800048828125,
        18.89996337890625,
        18.91998291015625,
        18.94000244140625,
        18.9599609375,
        18.97998046875,
        19.0,
        19.01995849609375,
        19.03997802734375,
        19.05999755859375,
        19.08001708984375,
        19.0999755859375,
        19.1199951171875,
        19.1400146484375,
        19.15997314453125,
        19.17999267578125,
        19.20001220703125,
        19.219970703125,
        19.239990234375,
        19.260009765625,
        19.27996826171875,
        19.29998779296875,
        19.32000732421875,
        19.3399658203125,
        19.3599853515625,
        19.3800048828125,
        19.39996337890625,
        19.41998291015625,
        19.44000244140625,
        19.4599609375,
        19.47998046875,
        19.5,
        19.51995849609375,
        19.53997802734375,
        19.55999755859375,
        19.58001708984375,
        19.5999755859375,
        19.6199951171875,
        19.6400146484375,
        19.65997314453125,
        19.67999267578125,
        19.70001220703125,
        19.719970703125,
        19.739990234375,
        19.760009765625,
        19.77996826171875,
        19.79998779296875,
        19.82000732421875,
        19.8399658203125,
        19.8599853515625,
        19.8800048828125,
        19.89996337890625,
        19.91998291015625,
        19.94000244140625,
        19.9599609375,
        19.97998046875,
        20.0,
        20.01995849609375,
        20.03997802734375,
        20.05999755859375,
        20.08001708984375,
        20.0999755859375,
        20.1199951171875,
        20.1400146484375,
        20.15997314453125,
        20.17999267578125,
        20.20001220703125,
        20.219970703125,
        20.239990234375,
        20.260009765625,
        20.27996826171875,
        20.29998779296875,
        20.32000732421875,
        20.3399658203125,
        20.3599853515625,
        20.3800048828125,
        20.39996337890625,
        20.41998291015625,
        20.44000244140625,
        20.4599609375,
        20.47998046875,
        20.5,
        20.51995849609375,
        20.53997802734375,
        20.55999755859375,
        20.58001708984375,
        20.5999755859375,
        20.6199951171875,
        20.6400146484375,
        20.65997314453125,
        20.67999267578125,
        20.70001220703125,
        20.719970703125,
        20.739990234375,
        20.760009765625,
        20.77996826171875,
        20.79998779296875,
        20.82000732421875,
        20.8399658203125,
        20.8599853515625,
        20.8800048828125,
        20.89996337890625,
        20.91998291015625,
        20.94000244140625,
        20.9599609375,
        20.97998046875,
        21.0,
        21.01995849609375,
        21.03997802734375,
        21.05999755859375,
        21.08001708984375,
        21.0999755859375,
        21.1199951171875,
        21.1400146484375,
        21.15997314453125,
        21.17999267578125,
        21.20001220703125,
        21.219970703125,
        21.239990234375,
        21.260009765625,
        21.27996826171875,
        21.29998779296875,
        21.32000732421875,
        21.3399658203125,
        21.3599853515625,
        21.3800048828125,
        21.39996337890625,
        21.41998291015625,
        21.44000244140625,
        21.4599609375,
        21.47998046875,
        21.5,
        21.51995849609375,
        21.53997802734375,
        21.55999755859375,
        21.58001708984375,
        21.5999755859375,
        21.6199951171875,
        21.6400146484375,
        21.65997314453125,
        21.67999267578125,
        21.70001220703125,
        21.719970703125,
        21.739990234375,
        21.760009765625,
        21.77996826171875,
        21.79998779296875,
        21.82000732421875,
        21.8399658203125,
        21.8599853515625,
        21.8800048828125,
        21.89996337890625,
        21.91998291015625,
        21.94000244140625,
        21.9599609375,
        21.97998046875,
        22.0,
        22.01995849609375,
        22.03997802734375,
        22.05999755859375,
        22.08001708984375,
        22.0999755859375,
        22.1199951171875,
        22.1400146484375,
        22.15997314453125,
        22.17999267578125,
        22.20001220703125,
        22.219970703125,
        22.239990234375,
        22.260009765625,
        22.27996826171875,
        22.29998779296875,
        22.32000732421875,
        22.3399658203125,
        22.3599853515625,
        22.3800048828125,
        22.39996337890625,
        22.41998291015625,
        22.44000244140625,
        22.4599609375,
        22.47998046875,
        22.5,
        22.51995849609375,
        22.53997802734375,
        22.55999755859375,
        22.58001708984375,
        22.5999755859375,
        22.6199951171875,
        22.6400146484375,
        22.65997314453125,
        22.67999267578125,
        22.70001220703125,
        22.719970703125,
        22.739990234375,
        22.760009765625,
        22.77996826171875,
        22.79998779296875,
        22.82000732421875,
        22.8399658203125,
        22.8599853515625,
        22.8800048828125,
        22.89996337890625,
        22.91998291015625,
        22.94000244140625,
        22.9599609375,
        22.97998046875,
        23.0,
        23.01995849609375,
        23.03997802734375,
        23.05999755859375,
        23.08001708984375,
        23.0999755859375,
        23.1199951171875,
        23.1400146484375,
        23.15997314453125,
        23.17999267578125,
        23.20001220703125,
        23.219970703125,
        23.239990234375,
        23.260009765625,
        23.27996826171875,
        23.29998779296875,
        23.32000732421875,
        23.3399658203125,
        23.3599853515625,
        23.3800048828125,
        23.39996337890625,
        23.41998291015625,
        23.44000244140625,
        23.4599609375,
        23.47998046875,
        23.5,
        23.51995849609375,
        23.53997802734375,
        23.55999755859375,
        23.58001708984375,
        23.5999755859375,
        23.6199951171875,
        23.6400146484375,
        23.65997314453125,
        23.67999267578125,
        23.70001220703125,
        23.719970703125,
        23.739990234375,
        23.760009765625,
        23.77996826171875,
        23.79998779296875,
        23.82000732421875,
        23.8399658203125,
        23.8599853515625,
        23.8800048828125,
        23.89996337890625,
        23.91998291015625,
        23.94000244140625,
        23.9599609375,
        23.97998046875,
        24.0,
        24.01995849609375,
        24.03997802734375,
        24.05999755859375,
        24.08001708984375,
        24.0999755859375,
        24.1199951171875,
        24.1400146484375,
        24.15997314453125,
        24.17999267578125,
        24.20001220703125,
        24.219970703125,
        24.239990234375,
        24.260009765625,
        24.27996826171875,
        24.29998779296875,
        24.32000732421875,
        24.3399658203125,
        24.3599853515625,
        24.3800048828125,
        24.39996337890625,
        24.41998291015625,
        24.44000244140625,
        24.4599609375,
        24.47998046875,
        24.5,
        24.51995849609375,
        24.53997802734375,
        24.55999755859375,
        24.58001708984375,
        24.5999755859375,
        24.6199951171875,
        24.6400146484375,
        24.65997314453125,
        24.67999267578125,
        24.70001220703125,
        24.719970703125,
        24.739990234375,
        24.760009765625,
        24.77996826171875,
        24.79998779296875,
        24.82000732421875,
        24.8399658203125,
        24.8599853515625,
        24.8800048828125,
        24.89996337890625,
        24.91998291015625,
        24.94000244140625,
        24.9599609375,
        24.97998046875,
        25.0,
        25.01995849609375,
        25.03997802734375,
        25.05999755859375,
        25.08001708984375,
        25.0999755859375,
        25.1199951171875,
        25.1400146484375,
        25.15997314453125,
        25.17999267578125,
        25.20001220703125,
        25.219970703125,
        25.239990234375,
        25.260009765625,
        25.27996826171875,
        25.29998779296875,
        25.32000732421875,
        25.3399658203125,
        25.3599853515625,
        25.3800048828125,
        25.39996337890625,
        25.41998291015625,
        25.44000244140625,
        25.4599609375,
        25.47998046875,
        25.5,
        25.51995849609375,
        25.53997802734375,
        25.55999755859375,
        25.58001708984375,
        25.5999755859375,
        25.6199951171875,
        25.6400146484375,
        25.65997314453125,
        25.67999267578125,
        25.70001220703125,
        25.719970703125,
        25.739990234375,
        25.760009765625,
        25.77996826171875,
        25.79998779296875,
        25.82000732421875,
        25.8399658203125,
        25.8599853515625,
        25.8800048828125,
        25.89996337890625,
        25.91998291015625,
        25.94000244140625,
        25.9599609375,
        25.97998046875,
        26.0,
        26.01995849609375,
        26.03997802734375,
        26.05999755859375,
        26.08001708984375,
        26.0999755859375,
        26.1199951171875,
        26.1400146484375,
        26.15997314453125,
        26.17999267578125,
        26.20001220703125,
        26.219970703125,
        26.239990234375,
        26.260009765625,
        26.27996826171875,
        26.29998779296875,
        26.32000732421875,
        26.3399658203125,
        26.3599853515625,
        26.3800048828125,
        26.39996337890625,
        26.41998291015625,
        26.44000244140625,
        26.4599609375,
        26.47998046875,
        26.5,
        26.51995849609375,
        26.53997802734375,
        26.55999755859375,
        26.58001708984375,
        26.5999755859375,
        26.6199951171875,
        26.6400146484375,
        26.65997314453125,
        26.67999267578125,
        26.70001220703125,
        26.719970703125,
        26.739990234375,
        26.760009765625,
        26.77996826171875,
        26.79998779296875,
        26.82000732421875,
        26.8399658203125,
        26.8599853515625,
        26.8800048828125,
        26.89996337890625,
        26.91998291015625,
        26.94000244140625,
        26.9599609375,
        26.97998046875,
        27.0,
        27.01995849609375,
        27.03997802734375,
        27.05999755859375,
        27.08001708984375,
        27.0999755859375,
        27.1199951171875,
        27.1400146484375,
        27.15997314453125,
        27.17999267578125,
        27.20001220703125,
        27.219970703125,
        27.239990234375,
        27.260009765625,
        27.27996826171875,
        27.29998779296875,
        27.32000732421875,
        27.3399658203125,
        27.3599853515625,
        27.3800048828125,
        27.39996337890625,
        27.41998291015625,
        27.44000244140625,
        27.4599609375,
        27.47998046875,
        27.5,
        27.51995849609375,
        27.53997802734375,
        27.55999755859375,
        27.58001708984375,
        27.5999755859375,
        27.6199951171875,
        27.6400146484375,
        27.65997314453125,
        27.67999267578125,
        27.70001220703125,
        27.719970703125,
        27.739990234375,
        27.760009765625,
        27.77996826171875,
        27.79998779296875,
        27.82000732421875,
        27.8399658203125,
        27.8599853515625,
        27.8800048828125,
        27.89996337890625,
        27.91998291015625,
        27.94000244140625,
        27.9599609375,
        27.97998046875,
        28.0,
        28.01995849609375,
        28.03997802734375,
        28.05999755859375,
        28.08001708984375,
        28.0999755859375,
        28.1199951171875,
        28.1400146484375,
        28.15997314453125,
        28.17999267578125,
        28.20001220703125,
        28.219970703125,
        28.239990234375,
        28.260009765625,
        28.27996826171875,
        28.29998779296875,
        28.32000732421875,
        28.3399658203125,
        28.3599853515625,
        28.3800048828125,
        28.39996337890625,
        28.41998291015625,
        28.44000244140625,
        28.4599609375,
        28.47998046875,
        28.5,
        28.51995849609375,
        28.53997802734375,
        28.55999755859375,
        28.58001708984375,
        28.5999755859375,
        28.6199951171875,
        28.6400146484375,
        28.65997314453125,
        28.67999267578125,
        28.70001220703125,
        28.719970703125,
        28.739990234375,
        28.760009765625,
        28.77996826171875,
        28.79998779296875,
        28.82000732421875,
        28.8399658203125,
        28.8599853515625,
        28.8800048828125,
        28.89996337890625,
        28.91998291015625,
        28.94000244140625,
        28.9599609375,
        28.97998046875,
        29.0,
        29.01995849609375,
        29.03997802734375,
        29.05999755859375,
        29.08001708984375,
        29.0999755859375,
        29.1199951171875,
        29.1400146484375,
        29.15997314453125,
        29.17999267578125,
        29.20001220703125,
        29.219970703125,
        29.239990234375,
        29.260009765625,
        29.27996826171875,
        29.29998779296875,
        29.32000732421875,
        29.3399658203125,
        29.3599853515625,
        29.3800048828125,
        29.39996337890625,
        29.41998291015625,
        29.44000244140625,
        29.4599609375,
        29.47998046875,
        29.5,
        29.51995849609375,
        29.53997802734375,
        29.55999755859375,
        29.58001708984375,
        29.5999755859375,
        29.6199951171875,
        29.6400146484375,
        29.65997314453125,
        29.67999267578125,
        29.70001220703125,
        29.719970703125,
        29.739990234375,
        29.760009765625,
        29.77996826171875,
        29.79998779296875,
        29.82000732421875,
        29.8399658203125,
        29.8599853515625,
        29.8800048828125,
        29.89996337890625,
        29.91998291015625,
        29.94000244140625,
        29.9599609375,
        29.97998046875,
        30.0,
        30.01995849609375,
        30.03997802734375,
        30.05999755859375,
        30.08001708984375,
        30.0999755859375,
        30.1199951171875,
        30.1400146484375,
        30.15997314453125,
        30.17999267578125,
        30.20001220703125,
        30.219970703125,
        30.239990234375,
        30.260009765625,
        30.27996826171875,
        30.29998779296875,
        30.32000732421875,
        30.3399658203125,
        30.3599853515625,
        30.3800048828125,
        30.39996337890625,
        30.41998291015625,
        30.44000244140625,
        30.4599609375,
        30.47998046875,
        30.5,
        30.51995849609375,
        30.53997802734375,
        30.55999755859375,
        30.58001708984375,
        30.5999755859375,
        30.6199951171875,
        30.6400146484375,
        30.65997314453125,
        30.67999267578125,
        30.70001220703125,
        30.719970703125,
        30.739990234375,
        30.760009765625,
        30.77996826171875,
        30.79998779296875,
        30.82000732421875,
        30.8399658203125,
        30.8599853515625,
        30.8800048828125,
        30.89996337890625,
        30.91998291015625,
        30.94000244140625,
        30.9599609375,
        30.97998046875,
        31.0,
        31.01995849609375,
        31.03997802734375,
        31.05999755859375,
        31.08001708984375,
        31.0999755859375,
        31.1199951171875,
        31.1400146484375,
        31.15997314453125,
        31.17999267578125,
        31.20001220703125,
        31.219970703125,
        31.239990234375,
        31.260009765625,
        31.27996826171875,
        31.29998779296875,
        31.32000732421875,
        31.3399658203125,
        31.3599853515625,
        31.3800048828125,
        31.39996337890625,
        31.41998291015625,
        31.44000244140625,
        31.4599609375,
        31.47998046875,
        31.5,
        31.51995849609375,
        31.53997802734375,
        31.55999755859375,
        31.58001708984375,
        31.5999755859375,
        31.6199951171875,
        31.6400146484375,
        31.65997314453125,
        31.67999267578125,
        31.70001220703125,
        31.719970703125,
        31.739990234375,
        31.760009765625,
        31.77996826171875,
        31.79998779296875,
        31.82000732421875,
        31.8399658203125,
        31.8599853515625,
        31.8800048828125,
        31.89996337890625,
        31.91998291015625,
        31.94000244140625,
        31.9599609375,
        31.97998046875,
        32.0,
        32.01995849609375,
        32.03997802734375,
        32.05999755859375,
        32.08001708984375,
        32.0999755859375,
        32.1199951171875,
        32.1400146484375,
        32.15997314453125,
        32.17999267578125,
        32.20001220703125,
        32.219970703125,
        32.239990234375,
        32.260009765625,
        32.27996826171875,
        32.29998779296875,
        32.32000732421875,
        32.3399658203125,
        32.3599853515625,
        32.3800048828125,
        32.39996337890625,
        32.41998291015625,
        32.44000244140625,
        32.4599609375,
        32.47998046875,
        32.5,
        32.51995849609375,
        32.53997802734375,
        32.55999755859375,
        32.58001708984375,
        32.5999755859375,
        32.6199951171875,
        32.6400146484375,
        32.65997314453125,
        32.67999267578125,
        32.70001220703125,
        32.719970703125,
        32.739990234375,
        32.760009765625,
        32.77996826171875,
        32.79998779296875,
        32.82000732421875,
        32.8399658203125,
        32.8599853515625,
        32.8800048828125,
        32.89996337890625,
        32.91998291015625,
        32.94000244140625,
        32.9599609375,
        32.97998046875,
        33.0,
        33.01995849609375,
        33.03997802734375,
        33.05999755859375,
        33.08001708984375,
        33.0999755859375,
        33.1199951171875,
        33.1400146484375,
        33.15997314453125,
        33.17999267578125,
        33.20001220703125,
        33.219970703125,
        33.239990234375,
        33.260009765625,
        33.27996826171875,
        33.29998779296875,
        33.32000732421875,
        33.3399658203125,
        33.3599853515625,
        33.3800048828125,
        33.39996337890625,
        33.41998291015625,
        33.44000244140625,
        33.4599609375,
        33.47998046875,
        33.5,
        33.51995849609375,
        33.53997802734375,
        33.55999755859375,
        33.58001708984375,
        33.5999755859375,
        33.6199951171875,
        33.6400146484375,
        33.65997314453125,
        33.67999267578125,
        33.70001220703125,
        33.719970703125,
        33.739990234375,
        33.760009765625,
        33.77996826171875,
        33.79998779296875,
        33.82000732421875,
        33.8399658203125,
        33.8599853515625,
        33.8800048828125,
        33.89996337890625,
        33.91998291015625,
        33.94000244140625,
        33.9599609375,
        33.97998046875,
        34.0,
        34.01995849609375,
        34.03997802734375,
        34.05999755859375,
        34.08001708984375,
        34.0999755859375,
        34.1199951171875,
        34.1400146484375,
        34.15997314453125,
        34.17999267578125,
        34.20001220703125,
        34.219970703125,
        34.239990234375,
        34.260009765625,
        34.27996826171875,
        34.29998779296875,
        34.32000732421875,
        34.3399658203125,
        34.3599853515625,
        34.3800048828125,
        34.39996337890625,
        34.41998291015625,
        34.44000244140625,
        34.4599609375,
        34.47998046875,
        34.5,
        34.51995849609375,
        34.53997802734375,
        34.55999755859375,
        34.58001708984375,
        34.5999755859375,
        34.6199951171875,
        34.6400146484375,
        34.65997314453125,
        34.67999267578125,
        34.70001220703125,
        34.719970703125,
        34.739990234375,
        34.760009765625,
        34.77996826171875,
        34.79998779296875,
        34.82000732421875,
        34.8399658203125,
        34.8599853515625,
        34.8800048828125,
        34.89996337890625,
        34.91998291015625,
        34.94000244140625,
        34.9599609375,
        34.97998046875,
        35.0,
        35.01995849609375,
        35.03997802734375,
        35.05999755859375,
        35.08001708984375,
        35.0999755859375,
        35.1199951171875,
        35.1400146484375,
        35.15997314453125,
        35.17999267578125,
        35.20001220703125,
        35.219970703125,
        35.239990234375,
        35.260009765625,
        35.27996826171875,
        35.29998779296875,
        35.32000732421875,
        35.3399658203125,
        35.3599853515625,
        35.3800048828125,
        35.39996337890625,
        35.41998291015625,
        35.44000244140625,
        35.4599609375,
        35.47998046875,
        35.5,
        35.51995849609375,
        35.53997802734375,
        35.55999755859375,
        35.58001708984375,
        35.5999755859375,
        35.6199951171875,
        35.6400146484375,
        35.65997314453125,
        35.67999267578125,
        35.70001220703125,
        35.719970703125,
        35.739990234375,
        35.760009765625,
        35.77996826171875,
        35.79998779296875,
        35.82000732421875,
        35.8399658203125,
        35.8599853515625,
        35.8800048828125,
        35.89996337890625,
        35.91998291015625,
        35.94000244140625,
        35.9599609375,
        35.97998046875,
        36.0,
        36.01995849609375,
        36.03997802734375,
        36.05999755859375,
        36.08001708984375,
        36.0999755859375,
        36.1199951171875,
        36.1400146484375,
        36.15997314453125,
        36.17999267578125,
        36.20001220703125,
        36.219970703125,
        36.239990234375,
        36.260009765625,
        36.27996826171875,
        36.29998779296875,
        36.32000732421875,
        36.3399658203125,
        36.3599853515625,
        36.3800048828125,
        36.39996337890625,
        36.41998291015625,
        36.44000244140625,
        36.4599609375,
        36.47998046875,
        36.5,
        36.51995849609375,
        36.53997802734375,
        36.55999755859375,
        36.58001708984375,
        36.5999755859375,
        36.6199951171875,
        36.6400146484375,
        36.65997314453125,
        36.67999267578125,
        36.70001220703125,
        36.719970703125,
        36.739990234375,
        36.760009765625,
        36.77996826171875,
        36.79998779296875,
        36.82000732421875,
        36.8399658203125,
        36.8599853515625,
        36.8800048828125,
        36.89996337890625,
        36.91998291015625,
        36.94000244140625,
        36.9599609375,
        36.97998046875,
        37.0,
        37.01995849609375,
        37.03997802734375,
        37.05999755859375,
        37.08001708984375,
        37.0999755859375,
        37.1199951171875,
        37.1400146484375,
        37.15997314453125,
        37.17999267578125,
        37.20001220703125,
        37.219970703125,
        37.239990234375,
        37.260009765625,
        37.27996826171875,
        37.29998779296875,
        37.32000732421875,
        37.3399658203125,
        37.3599853515625,
        37.3800048828125,
        37.39996337890625,
        37.41998291015625,
        37.44000244140625,
        37.4599609375,
        37.47998046875,
        37.5,
        37.51995849609375,
        37.53997802734375,
        37.55999755859375,
        37.58001708984375,
        37.5999755859375,
        37.6199951171875,
        37.6400146484375,
        37.65997314453125,
        37.67999267578125,
        37.70001220703125,
        37.719970703125,
        37.739990234375,
        37.760009765625,
        37.77996826171875,
        37.79998779296875,
        37.82000732421875,
        37.8399658203125,
        37.8599853515625,
        37.8800048828125,
        37.89996337890625,
        37.91998291015625,
        37.94000244140625,
        37.9599609375,
        37.97998046875,
        38.0,
        38.01995849609375,
        38.03997802734375,
        38.05999755859375,
        38.08001708984375,
        38.0999755859375,
        38.1199951171875,
        38.1400146484375,
        38.15997314453125,
        38.17999267578125,
        38.20001220703125,
        38.219970703125,
        38.239990234375,
        38.260009765625,
        38.27996826171875,
        38.29998779296875,
        38.32000732421875,
        38.3399658203125,
        38.3599853515625,
        38.3800048828125,
        38.39996337890625,
        38.41998291015625,
        38.44000244140625,
        38.4599609375,
        38.47998046875,
        38.5,
        38.51995849609375,
        38.53997802734375,
        38.55999755859375,
        38.58001708984375,
        38.5999755859375,
        38.6199951171875,
        38.6400146484375,
        38.65997314453125,
        38.67999267578125,
        38.70001220703125,
        38.719970703125,
        38.739990234375,
        38.760009765625,
        38.77996826171875,
        38.79998779296875,
        38.82000732421875,
        38.8399658203125,
        38.8599853515625,
        38.8800048828125,
        38.89996337890625,
        38.91998291015625,
        38.94000244140625,
        38.9599609375,
        38.97998046875,
        39.0,
        39.01995849609375,
        39.03997802734375,
        39.05999755859375,
        39.08001708984375,
        39.0999755859375,
        39.1199951171875,
        39.1400146484375,
        39.15997314453125,
        39.17999267578125,
        39.20001220703125,
        39.219970703125,
        39.239990234375,
        39.260009765625,
        39.27996826171875,
        39.29998779296875,
        39.32000732421875,
        39.3399658203125,
        39.3599853515625,
        39.3800048828125,
        39.39996337890625,
        39.41998291015625,
        39.44000244140625,
        39.4599609375,
        39.47998046875,
        39.5,
        39.51995849609375,
        39.53997802734375,
        39.55999755859375,
        39.58001708984375,
        39.5999755859375,
        39.6199951171875,
        39.6400146484375,
        39.65997314453125,
        39.67999267578125,
        39.70001220703125,
        39.719970703125,
        39.739990234375,
        39.760009765625,
        39.77996826171875,
        39.79998779296875,
        39.82000732421875,
        39.8399658203125,
        39.8599853515625,
        39.8800048828125,
        39.89996337890625,
        39.91998291015625,
        39.94000244140625,
        39.9599609375,
        39.97998046875,
        40.0,
        40.01995849609375,
        40.03997802734375,
        40.05999755859375,
        40.08001708984375,
        40.0999755859375,
        40.1199951171875,
        40.1400146484375,
        40.15997314453125,
        40.17999267578125,
        40.20001220703125,
        40.219970703125,
        40.239990234375,
        40.260009765625,
        40.27996826171875,
        40.29998779296875,
        40.32000732421875,
        40.3399658203125,
        40.3599853515625,
        40.3800048828125,
        40.39996337890625,
        40.41998291015625,
        40.44000244140625,
        40.4599609375,
        40.47998046875,
        40.5,
        40.51995849609375,
        40.53997802734375,
        40.55999755859375,
        40.58001708984375,
        40.5999755859375,
        40.6199951171875,
        40.6400146484375,
        40.65997314453125,
        40.67999267578125,
        40.70001220703125,
        40.719970703125,
        40.739990234375,
        40.760009765625,
        40.77996826171875,
        40.79998779296875,
        40.82000732421875,
        40.8399658203125,
        40.8599853515625,
        40.8800048828125,
        40.89996337890625,
        40.91998291015625,
        40.94000244140625,
        40.9599609375,
        40.97998046875,
        41.0,
        41.01995849609375,
        41.03997802734375,
        41.05999755859375,
        41.08001708984375,
        41.0999755859375,
        41.1199951171875,
        41.1400146484375,
        41.15997314453125,
        41.17999267578125,
        41.20001220703125,
        41.219970703125,
        41.239990234375,
        41.260009765625,
        41.27996826171875,
        41.29998779296875,
        41.32000732421875,
        41.3399658203125,
        41.3599853515625,
        41.3800048828125,
        41.39996337890625,
        41.41998291015625,
        41.44000244140625,
        41.4599609375,
        41.47998046875,
        41.5,
        41.51995849609375,
        41.53997802734375,
        41.55999755859375,
        41.58001708984375,
        41.5999755859375,
        41.6199951171875,
        41.6400146484375,
        41.65997314453125,
        41.67999267578125,
        41.70001220703125,
        41.719970703125,
        41.739990234375,
        41.760009765625,
        41.77996826171875,
        41.79998779296875,
        41.82000732421875,
        41.8399658203125,
        41.8599853515625,
        41.8800048828125,
        41.89996337890625,
        41.91998291015625,
        41.94000244140625,
        41.9599609375,
        41.97998046875,
        42.0,
        42.01995849609375,
        42.03997802734375,
        42.05999755859375,
        42.08001708984375,
        42.0999755859375,
        42.1199951171875,
        42.1400146484375,
        42.15997314453125,
        42.17999267578125,
        42.20001220703125,
        42.219970703125,
        42.239990234375,
        42.260009765625,
        42.27996826171875,
        42.29998779296875,
        42.32000732421875,
        42.3399658203125,
        42.3599853515625,
        42.3800048828125,
        42.39996337890625,
        42.41998291015625,
        42.44000244140625,
        42.4599609375,
        42.47998046875,
        42.5,
        42.51995849609375,
        42.53997802734375,
        42.55999755859375,
        42.58001708984375,
        42.5999755859375,
        42.6199951171875,
        42.6400146484375,
        42.65997314453125,
        42.67999267578125,
        42.70001220703125,
        42.719970703125,
        42.739990234375,
        42.760009765625,
        42.77996826171875,
        42.79998779296875,
        42.82000732421875,
        42.8399658203125,
        42.8599853515625,
        42.8800048828125,
        42.89996337890625,
        42.91998291015625,
        42.94000244140625,
        42.9599609375,
        42.97998046875,
        43.0,
        43.01995849609375,
        43.03997802734375,
        43.05999755859375,
        43.08001708984375,
        43.0999755859375,
        43.1199951171875,
        43.1400146484375,
        43.15997314453125,
        43.17999267578125,
        43.20001220703125,
        43.219970703125,
        43.239990234375,
        43.260009765625,
        43.27996826171875,
        43.29998779296875,
        43.32000732421875,
        43.3399658203125,
        43.3599853515625,
        43.3800048828125,
        43.39996337890625,
        43.41998291015625,
        43.44000244140625,
        43.4599609375,
        43.47998046875,
        43.5,
        43.51995849609375,
        43.53997802734375,
        43.55999755859375,
        43.58001708984375,
        43.5999755859375,
        43.6199951171875,
        43.6400146484375,
        43.65997314453125,
        43.67999267578125,
        43.70001220703125,
        43.719970703125,
        43.739990234375,
        43.760009765625,
        43.77996826171875,
        43.79998779296875,
        43.82000732421875,
        43.8399658203125,
        43.8599853515625,
        43.8800048828125,
        43.89996337890625,
        43.91998291015625,
        43.94000244140625,
        43.9599609375,
        43.97998046875,
        44.0,
        44.01995849609375,
        44.03997802734375,
        44.05999755859375,
        44.08001708984375,
        44.0999755859375,
        44.1199951171875,
        44.1400146484375,
        44.15997314453125,
        44.17999267578125,
        44.20001220703125,
        44.219970703125,
        44.239990234375,
        44.260009765625,
        44.27996826171875,
        44.29998779296875,
        44.32000732421875,
        44.3399658203125,
        44.3599853515625,
        44.3800048828125,
        44.39996337890625,
        44.41998291015625,
        44.44000244140625,
        44.4599609375,
        44.47998046875,
        44.5,
        44.51995849609375,
        44.53997802734375,
        44.55999755859375,
        44.58001708984375,
        44.5999755859375,
        44.6199951171875,
        44.6400146484375,
        44.65997314453125,
        44.67999267578125,
        44.70001220703125,
        44.719970703125,
        44.739990234375,
        44.760009765625,
        44.77996826171875,
        44.79998779296875,
        44.82000732421875,
        44.8399658203125,
        44.8599853515625,
        44.8800048828125,
        44.89996337890625,
        44.91998291015625,
        44.94000244140625,
        44.9599609375,
        44.97998046875,
        45.0,
        45.01995849609375,
        45.03997802734375,
        45.05999755859375,
        45.08001708984375,
        45.0999755859375,
        45.1199951171875,
        45.1400146484375,
        45.15997314453125,
        45.17999267578125,
        45.20001220703125,
        45.219970703125,
        45.239990234375,
        45.260009765625,
        45.27996826171875,
        45.29998779296875,
        45.32000732421875,
        45.3399658203125,
        45.3599853515625,
        45.3800048828125,
        45.39996337890625,
        45.41998291015625,
        45.44000244140625,
        45.4599609375,
        45.47998046875,
        45.5,
        45.51995849609375,
        45.53997802734375,
        45.55999755859375,
        45.58001708984375,
        45.5999755859375,
        45.6199951171875,
        45.6400146484375,
        45.65997314453125,
        45.67999267578125,
        45.70001220703125,
        45.719970703125,
        45.739990234375,
        45.760009765625,
        45.77996826171875,
        45.79998779296875,
        45.82000732421875,
        45.8399658203125,
        45.8599853515625,
        45.8800048828125,
        45.89996337890625,
        45.91998291015625,
        45.94000244140625,
        45.9599609375,
        45.97998046875,
        46.0,
        46.01995849609375,
        46.03997802734375,
        46.05999755859375,
        46.08001708984375,
        46.0999755859375,
        46.1199951171875,
        46.1400146484375,
        46.15997314453125,
        46.17999267578125,
        46.20001220703125,
        46.219970703125,
        46.239990234375,
        46.260009765625,
        46.27996826171875,
        46.29998779296875,
        46.32000732421875,
        46.3399658203125,
        46.3599853515625,
        46.3800048828125,
        46.39996337890625,
        46.41998291015625,
        46.44000244140625,
        46.4599609375,
        46.47998046875,
        46.5,
        46.51995849609375,
        46.53997802734375,
        46.55999755859375,
        46.58001708984375,
        46.5999755859375,
        46.6199951171875,
        46.6400146484375,
        46.65997314453125,
        46.67999267578125,
        46.70001220703125,
        46.719970703125,
        46.739990234375,
        46.760009765625,
        46.77996826171875,
        46.79998779296875,
        46.82000732421875,
        46.8399658203125,
        46.8599853515625,
        46.8800048828125,
        46.89996337890625,
        46.91998291015625,
        46.94000244140625,
        46.9599609375,
        46.97998046875,
        47.0,
        47.01995849609375,
        47.03997802734375,
        47.05999755859375,
        47.08001708984375,
        47.0999755859375,
        47.1199951171875,
        47.1400146484375,
        47.15997314453125,
        47.17999267578125,
        47.20001220703125,
        47.219970703125,
        47.239990234375,
        47.260009765625,
        47.27996826171875,
        47.29998779296875,
        47.32000732421875,
        47.3399658203125,
        47.3599853515625,
        47.3800048828125,
        47.39996337890625,
        47.41998291015625,
        47.44000244140625,
        47.4599609375,
        47.47998046875,
        47.5,
        47.51995849609375,
        47.53997802734375,
        47.55999755859375,
        47.58001708984375,
        47.5999755859375,
        47.6199951171875,
        47.6400146484375,
        47.65997314453125,
        47.67999267578125,
        47.70001220703125,
        47.719970703125,
        47.739990234375,
        47.760009765625,
        47.77996826171875,
        47.79998779296875,
        47.82000732421875,
        47.8399658203125,
        47.8599853515625,
        47.8800048828125,
        47.89996337890625,
        47.91998291015625,
        47.94000244140625,
        47.9599609375,
        47.97998046875,
        48.0,
        48.01995849609375,
        48.03997802734375,
        48.05999755859375,
        48.08001708984375,
        48.0999755859375,
        48.1199951171875,
        48.1400146484375,
        48.15997314453125,
        48.17999267578125,
        48.20001220703125,
        48.219970703125,
        48.239990234375,
        48.260009765625,
        48.27996826171875,
        48.29998779296875,
        48.32000732421875,
        48.3399658203125,
        48.3599853515625,
        48.3800048828125,
        48.39996337890625,
        48.41998291015625,
        48.44000244140625,
        48.4599609375,
        48.47998046875,
        48.5,
        48.51995849609375,
        48.53997802734375,
        48.55999755859375,
        48.58001708984375,
        48.5999755859375,
        48.6199951171875,
        48.6400146484375,
        48.65997314453125,
        48.67999267578125,
        48.70001220703125,
        48.719970703125,
        48.739990234375,
        48.760009765625,
        48.77996826171875,
        48.79998779296875,
        48.82000732421875,
        48.8399658203125,
        48.8599853515625,
        48.8800048828125,
        48.89996337890625,
        48.91998291015625,
        48.94000244140625,
        48.9599609375,
        48.97998046875,
        49.0,
        49.01995849609375,
        49.03997802734375,
        49.05999755859375,
        49.08001708984375,
        49.0999755859375,
        49.1199951171875,
        49.1400146484375,
        49.15997314453125,
        49.17999267578125,
        49.20001220703125,
        49.219970703125,
        49.239990234375,
        49.260009765625,
        49.27996826171875,
        49.29998779296875,
        49.32000732421875,
        49.3399658203125,
        49.3599853515625,
        49.3800048828125,
        49.39996337890625,
        49.41998291015625,
        49.44000244140625,
        49.4599609375,
        49.47998046875,
        49.5,
        49.51995849609375,
        49.53997802734375,
        49.55999755859375,
        49.58001708984375,
        49.5999755859375,
        49.6199951171875,
        49.6400146484375,
        49.65997314453125,
        49.67999267578125,
        49.70001220703125,
        49.719970703125,
        49.739990234375,
        49.760009765625,
        49.77996826171875,
        49.79998779296875,
        49.82000732421875,
        49.8399658203125,
        49.8599853515625,
        49.8800048828125,
        49.89996337890625,
        49.91998291015625,
        49.94000244140625,
        49.9599609375,
        49.97998046875,
        50.0,
        50.01995849609375,
        50.03997802734375,
        50.05999755859375,
        50.08001708984375,
        50.0999755859375,
        50.1199951171875,
        50.1400146484375,
        50.15997314453125,
        50.17999267578125,
        50.20001220703125,
        50.219970703125,
        50.239990234375,
        50.260009765625,
        50.27996826171875,
        50.29998779296875,
        50.32000732421875,
        50.3399658203125,
        50.3599853515625,
        50.3800048828125,
        50.39996337890625,
        50.41998291015625,
        50.44000244140625,
        50.4599609375,
        50.47998046875,
        50.5,
        50.51995849609375,
        50.53997802734375,
        50.55999755859375,
        50.58001708984375,
        50.5999755859375,
        50.6199951171875,
        50.6400146484375,
        50.65997314453125,
        50.67999267578125,
        50.70001220703125,
        50.719970703125,
        50.739990234375,
        50.760009765625,
        50.77996826171875,
        50.79998779296875,
        50.82000732421875,
        50.8399658203125,
        50.8599853515625,
        50.8800048828125,
        50.89996337890625,
        50.91998291015625,
        50.94000244140625,
        50.9599609375,
        50.97998046875,
        51.0,
        51.01995849609375,
        51.03997802734375,
        51.05999755859375,
        51.08001708984375,
        51.0999755859375,
        51.1199951171875,
        51.1400146484375,
        51.15997314453125,
        51.17999267578125,
        51.20001220703125,
        51.219970703125,
        51.239990234375,
        51.260009765625,
        51.27996826171875,
        51.29998779296875,
        51.32000732421875,
        51.3399658203125,
        51.3599853515625,
        51.3800048828125,
        51.39996337890625,
        51.41998291015625,
        51.44000244140625,
        51.4599609375,
        51.47998046875,
        51.5,
        51.51995849609375,
        51.53997802734375,
        51.55999755859375,
        51.58001708984375,
        51.5999755859375,
        51.6199951171875,
        51.6400146484375,
        51.65997314453125,
        51.67999267578125,
        51.70001220703125,
        51.719970703125,
        51.739990234375,
        51.760009765625,
        51.77996826171875,
        51.79998779296875,
        51.82000732421875,
        51.8399658203125,
        51.8599853515625,
        51.8800048828125,
        51.89996337890625,
        51.91998291015625,
        51.94000244140625,
        51.9599609375,
        51.97998046875,
        52.0,
        52.01995849609375,
        52.03997802734375,
        52.05999755859375,
        52.08001708984375,
        52.0999755859375,
        52.1199951171875,
        52.1400146484375,
        52.15997314453125,
        52.17999267578125,
        52.20001220703125,
        52.219970703125,
        52.239990234375,
        52.260009765625,
        52.27996826171875,
        52.29998779296875,
        52.32000732421875,
        52.3399658203125,
        52.3599853515625,
        52.3800048828125,
        52.39996337890625,
        52.41998291015625,
        52.44000244140625,
        52.4599609375,
        52.47998046875,
        52.5,
        52.51995849609375,
        52.53997802734375,
        52.55999755859375,
        52.58001708984375,
        52.5999755859375,
        52.6199951171875,
        52.6400146484375,
        52.65997314453125,
        52.67999267578125,
        52.70001220703125,
        52.719970703125,
        52.739990234375,
        52.760009765625,
        52.77996826171875,
        52.79998779296875,
        52.82000732421875,
        52.8399658203125,
        52.8599853515625,
        52.8800048828125,
        52.89996337890625,
        52.91998291015625,
        52.94000244140625,
        52.9599609375,
        52.97998046875,
        53.0,
        53.01995849609375,
        53.03997802734375,
        53.05999755859375,
        53.08001708984375,
        53.0999755859375,
        53.1199951171875,
        53.1400146484375,
        53.15997314453125,
        53.17999267578125,
        53.20001220703125,
        53.219970703125,
        53.239990234375,
        53.260009765625,
        53.27996826171875,
        53.29998779296875,
        53.32000732421875,
        53.3399658203125,
        53.3599853515625,
        53.3800048828125,
        53.39996337890625,
        53.41998291015625,
        53.44000244140625,
        53.4599609375,
        53.47998046875,
        53.5,
        53.51995849609375,
        53.53997802734375,
        53.55999755859375,
        53.58001708984375,
        53.5999755859375,
        53.6199951171875,
        53.6400146484375,
        53.65997314453125,
        53.67999267578125,
        53.70001220703125,
        53.719970703125,
        53.739990234375,
        53.760009765625,
        53.77996826171875,
        53.79998779296875,
        53.82000732421875,
        53.8399658203125,
        53.8599853515625,
        53.8800048828125,
        53.89996337890625,
        53.91998291015625,
        53.94000244140625,
        53.9599609375,
        53.97998046875,
        54.0,
        54.01995849609375,
        54.03997802734375,
        54.05999755859375,
        54.08001708984375,
        54.0999755859375,
        54.1199951171875,
        54.1400146484375,
        54.15997314453125,
        54.17999267578125,
        54.20001220703125,
        54.219970703125,
        54.239990234375,
        54.260009765625,
        54.27996826171875,
        54.29998779296875,
        54.32000732421875,
        54.3399658203125,
        54.3599853515625,
        54.3800048828125,
        54.39996337890625,
        54.41998291015625,
        54.44000244140625,
        54.4599609375,
        54.47998046875,
        54.5,
        54.51995849609375,
        54.53997802734375,
        54.55999755859375,
        54.58001708984375,
        54.5999755859375,
        54.6199951171875,
        54.6400146484375,
        54.65997314453125,
        54.67999267578125,
        54.70001220703125,
        54.719970703125,
        54.739990234375,
        54.760009765625,
        54.77996826171875,
        54.79998779296875,
        54.82000732421875,
        54.8399658203125,
        54.8599853515625,
        54.8800048828125,
        54.89996337890625,
        54.91998291015625,
        54.94000244140625,
        54.9599609375,
        54.97998046875,
        55.0,
        55.01995849609375,
        55.03997802734375,
        55.05999755859375,
        55.08001708984375,
        55.0999755859375,
        55.1199951171875,
        55.1400146484375,
        55.15997314453125,
        55.17999267578125,
        55.20001220703125,
        55.219970703125,
        55.239990234375,
        55.260009765625,
        55.27996826171875,
        55.29998779296875,
        55.32000732421875,
        55.3399658203125,
        55.3599853515625,
        55.3800048828125,
        55.39996337890625,
        55.41998291015625,
        55.44000244140625,
        55.4599609375,
        55.47998046875,
        55.5,
        55.51995849609375,
        55.53997802734375,
        55.55999755859375,
        55.58001708984375,
        55.5999755859375,
        55.6199951171875,
        55.6400146484375,
        55.65997314453125,
        55.67999267578125,
        55.70001220703125,
        55.719970703125,
        55.739990234375,
        55.760009765625,
        55.77996826171875,
        55.79998779296875,
        55.82000732421875,
        55.8399658203125,
        55.8599853515625,
        55.8800048828125,
        55.89996337890625,
        55.91998291015625,
        55.94000244140625,
        55.9599609375,
        55.97998046875,
        56.0,
        56.01995849609375,
        56.03997802734375,
        56.05999755859375,
        56.08001708984375,
        56.0999755859375,
        56.1199951171875,
        56.1400146484375,
        56.15997314453125,
        56.17999267578125,
        56.20001220703125,
        56.219970703125,
        56.239990234375,
        56.260009765625,
        56.27996826171875,
        56.29998779296875,
        56.32000732421875,
        56.3399658203125,
        56.3599853515625,
        56.3800048828125,
        56.39996337890625,
        56.41998291015625,
        56.44000244140625,
        56.4599609375,
        56.47998046875,
        56.5,
        56.51995849609375,
        56.53997802734375,
        56.55999755859375,
        56.58001708984375,
        56.5999755859375,
        56.6199951171875,
        56.6400146484375,
        56.65997314453125,
        56.67999267578125,
        56.70001220703125,
        56.719970703125,
        56.739990234375,
        56.760009765625,
        56.77996826171875,
        56.79998779296875,
        56.82000732421875,
        56.8399658203125,
        56.8599853515625,
        56.8800048828125,
        56.89996337890625,
        56.91998291015625,
        56.94000244140625,
        56.9599609375,
        56.97998046875,
        57.0,
        57.01995849609375,
        57.03997802734375,
        57.05999755859375,
        57.08001708984375,
        57.0999755859375,
        57.1199951171875,
        57.1400146484375,
        57.15997314453125,
        57.17999267578125,
        57.20001220703125,
        57.219970703125,
        57.239990234375,
        57.260009765625,
        57.27996826171875,
        57.29998779296875,
        57.32000732421875,
        57.3399658203125,
        57.3599853515625,
        57.3800048828125,
        57.39996337890625,
        57.41998291015625,
        57.44000244140625,
        57.4599609375,
        57.47998046875,
        57.5,
        57.51995849609375,
        57.53997802734375,
        57.55999755859375,
        57.58001708984375,
        57.5999755859375,
        57.6199951171875,
        57.6400146484375,
        57.65997314453125,
        57.67999267578125,
        57.70001220703125,
        57.719970703125,
        57.739990234375,
        57.760009765625,
        57.77996826171875,
        57.79998779296875,
        57.82000732421875,
        57.8399658203125,
        57.8599853515625,
        57.8800048828125,
        57.89996337890625,
        57.91998291015625,
        57.94000244140625,
        57.9599609375,
        57.97998046875,
        58.0,
        58.01995849609375,
        58.03997802734375,
        58.05999755859375,
        58.08001708984375,
        58.0999755859375,
        58.1199951171875,
        58.1400146484375,
        58.15997314453125,
        58.17999267578125,
        58.20001220703125,
        58.219970703125,
        58.239990234375,
        58.260009765625,
        58.27996826171875,
        58.29998779296875,
        58.32000732421875,
        58.3399658203125,
        58.3599853515625,
        58.3800048828125,
        58.39996337890625,
        58.41998291015625,
        58.44000244140625,
        58.4599609375,
        58.47998046875,
        58.5,
        58.51995849609375,
        58.53997802734375,
        58.55999755859375,
        58.58001708984375,
        58.5999755859375,
        58.6199951171875,
        58.6400146484375,
        58.65997314453125,
        58.67999267578125,
        58.70001220703125,
        58.719970703125,
        58.739990234375,
        58.760009765625,
        58.77996826171875,
        58.79998779296875,
        58.82000732421875,
        58.8399658203125,
        58.8599853515625,
        58.8800048828125,
        58.89996337890625,
        58.91998291015625,
        58.94000244140625,
        58.9599609375,
        58.97998046875,
        59.0,
        59.01995849609375,
        59.03997802734375,
        59.05999755859375,
        59.08001708984375,
        59.0999755859375,
        59.1199951171875,
        59.1400146484375,
        59.15997314453125,
        59.17999267578125,
        59.20001220703125,
        59.219970703125,
        59.239990234375,
        59.260009765625,
        59.27996826171875,
        59.29998779296875,
        59.32000732421875,
        59.3399658203125,
        59.3599853515625,
        59.3800048828125,
        59.39996337890625,
        59.41998291015625,
        59.44000244140625,
        59.4599609375,
        59.47998046875,
        59.5,
        59.51995849609375,
        59.53997802734375,
        59.55999755859375,
        59.58001708984375,
        59.5999755859375,
        59.6199951171875,
        59.6400146484375,
        59.65997314453125,
        59.67999267578125,
        59.70001220703125,
        59.719970703125,
        59.739990234375,
        59.760009765625,
        59.77996826171875,
        59.79998779296875,
        59.82000732421875,
        59.8399658203125,
        59.8599853515625,
        59.8800048828125,
        59.89996337890625,
        59.91998291015625,
        59.94000244140625,
        59.9599609375,
        59.97998046875
    ],
    "rightHandPositions": [
        "(0.330502, 1.268723, 0.046621)",
        "(0.330500, 1.268793, 0.046557)",
        "(0.330506, 1.268935, 0.046461)",
        "(0.330513, 1.269102, 0.046380)",
        "(0.330514, 1.269234, 0.046322)",
        "(0.330500, 1.269352, 0.046296)",
        "(0.330479, 1.269451, 0.046272)",
        "(0.330474, 1.269470, 0.046267)",
        "(0.330454, 1.269522, 0.046261)",
        "(0.330421, 1.269593, 0.046289)",
        "(0.330438, 1.269689, 0.046339)",
        "(0.330441, 1.269783, 0.046405)",
        "(0.330436, 1.269820, 0.046444)",
        "(0.330426, 1.269877, 0.046535)",
        "(0.330436, 1.269906, 0.046631)",
        "(0.330447, 1.269902, 0.046701)",
        "(0.330419, 1.269853, 0.046731)",
        "(0.330407, 1.269826, 0.046731)",
        "(0.330409, 1.269797, 0.046731)",
        "(0.330387, 1.269840, 0.046708)",
        "(0.330205, 1.270202, 0.046548)",
        "(0.329702, 1.271185, 0.046078)",
        "(0.329435, 1.271724, 0.045883)",
        "(0.328632, 1.273282, 0.045472)",
        "(0.327369, 1.275447, 0.044888)",
        "(0.325792, 1.278214, 0.044141)",
        "(0.323656, 1.281419, 0.043146)",
        "(0.322469, 1.283042, 0.042498)",
        "(0.319704, 1.286286, 0.040898)",
        "(0.315819, 1.289371, 0.039141)",
        "(0.311266, 1.292301, 0.037547)",
        "(0.306000, 1.294907, 0.036075)",
        "(0.303207, 1.296129, 0.035378)",
        "(0.297519, 1.298698, 0.034181)",
        "(0.291969, 1.301764, 0.033343)",
        "(0.286467, 1.305273, 0.032860)",
        "(0.280826, 1.308859, 0.032547)",
        "(0.277920, 1.310614, 0.032364)",
        "(0.272437, 1.314104, 0.031883)",
        "(0.267313, 1.318336, 0.031588)",
        "(0.262701, 1.322601, 0.031362)",
        "(0.258186, 1.326447, 0.030919)",
        "(0.255946, 1.328238, 0.030644)",
        "(0.251831, 1.331650, 0.030060)",
        "(0.248258, 1.335015, 0.029465)",
        "(0.245068, 1.338275, 0.028778)",
        "(0.242404, 1.341522, 0.028060)",
        "(0.241210, 1.343120, 0.027663)",
        "(0.239162, 1.346133, 0.026665)",
        "(0.237352, 1.348832, 0.025420)",
        "(0.235793, 1.351108, 0.024066)",
        "(0.234006, 1.353292, 0.022727)",
        "(0.233165, 1.354346, 0.022040)",
        "(0.231672, 1.356568, 0.020728)",
        "(0.230312, 1.358925, 0.019359)",
        "(0.229035, 1.361303, 0.017822)",
        "(0.227914, 1.363755, 0.016232)",
        "(0.227354, 1.365003, 0.015437)",
        "(0.226264, 1.367527, 0.013820)",
        "(0.225143, 1.370100, 0.012288)",
        "(0.223851, 1.372728, 0.010846)",
        "(0.221884, 1.376337, 0.011935)",
        "(0.220869, 1.377859, 0.011821)",
        "(0.218505, 1.380562, 0.011229)",
        "(0.216210, 1.383525, 0.010958)",
        "(0.214099, 1.386743, 0.011011)",
        "(0.211755, 1.389962, 0.010899)",
        "(0.210544, 1.391591, 0.010768)",
        "(0.208280, 1.394930, 0.010519)",
        "(0.206226, 1.398520, 0.010353)",
        "(0.204252, 1.402288, 0.010275)",
        "(0.202338, 1.406176, 0.010220)",
        "(0.201429, 1.408149, 0.010233)",
        "(0.199728, 1.412114, 0.010344)",
        "(0.198139, 1.416010, 0.010603)",
        "(0.196654, 1.419767, 0.011012)",
        "(0.195210, 1.423134, 0.011424)",
        "(0.194459, 1.424748, 0.011670)",
        "(0.192970, 1.427700, 0.012146)",
        "(0.191632, 1.430439, 0.012833)",
        "(0.190628, 1.432964, 0.013737)",
        "(0.189672, 1.435274, 0.014728)",
        "(0.189177, 1.436406, 0.015287)",
        "(0.188161, 1.438548, 0.016488)",
        "(0.187097, 1.440597, 0.017778)",
        "(0.186200, 1.442734, 0.019453)",
        "(0.185364, 1.444940, 0.021394)",
        "(0.184954, 1.446062, 0.022460)",
        "(0.184054, 1.448302, 0.024763)",
        "(0.183167, 1.450455, 0.027170)",
        "(0.182260, 1.452597, 0.029743)",
        "(0.181394, 1.454766, 0.032502)",
        "(0.180964, 1.455835, 0.033955)",
        "(0.180104, 1.458001, 0.037186)",
        "(0.179357, 1.460154, 0.040857)",
        "(0.178565, 1.462146, 0.044876)",
        "(0.177833, 1.463942, 0.049296)",
        "(0.177440, 1.464768, 0.051575)",
        "(0.176544, 1.466192, 0.056315)",
        "(0.175550, 1.467375, 0.061220)",
        "(0.174479, 1.468272, 0.066152)",
        "(0.173305, 1.468915, 0.071058)",
        "(0.172683, 1.469141, 0.073475)",
        "(0.171345, 1.469458, 0.078270)",
        "(0.170116, 1.469590, 0.082926)",
        "(0.168938, 1.469548, 0.087512)",
        "(0.168002, 1.469327, 0.092044)",
        "(0.167554, 1.469140, 0.094276)",
        "(0.166773, 1.468493, 0.098631)",
        "(0.165963, 1.467500, 0.102917)",
        "(0.165197, 1.466185, 0.107312)",
        "(0.164441, 1.464646, 0.111844)",
        "(0.164058, 1.463800, 0.114184)",
        "(0.163331, 1.461898, 0.119051)",
        "(0.162598, 1.459658, 0.124074)",
        "(0.162051, 1.457223, 0.129271)",
        "(0.161513, 1.454488, 0.134756)",
        "(0.161232, 1.453032, 0.137556)",
        "(0.160756, 1.449957, 0.143311)",
        "(0.160357, 1.446638, 0.149180)",
        "(0.160119, 1.443206, 0.155327)",
        "(0.159938, 1.439659, 0.161573)",
        "(0.159864, 1.437844, 0.164686)",
        "(0.159827, 1.434101, 0.170910)",
        "(0.159860, 1.430232, 0.177053)",
        "(0.160019, 1.426239, 0.183054)",
        "(0.160380, 1.422146, 0.188858)",
        "(0.160608, 1.420086, 0.191725)",
        "(0.161251, 1.415870, 0.197195)",
        "(0.161840, 1.411394, 0.202197)",
        "(0.162529, 1.406695, 0.206685)",
        "(0.162923, 1.404254, 0.208776)",
        "(0.163755, 1.399127, 0.212724)",
        "(0.164502, 1.393404, 0.216073)",
        "(0.165098, 1.387216, 0.218930)",
        "(0.165737, 1.380466, 0.221255)",
        "(0.166445, 1.373227, 0.223082)",
        "(0.166813, 1.369470, 0.223819)",
        "(0.167537, 1.361638, 0.224779)",
        "(0.168037, 1.353270, 0.225146)",
        "(0.168582, 1.344523, 0.224989)",
        "(0.168742, 1.335186, 0.224067)",
        "(0.168700, 1.330346, 0.223367)",
        "(0.168442, 1.320314, 0.221365)",
        "(0.168227, 1.310042, 0.218573)",
        "(0.167775, 1.299394, 0.214957)",
        "(0.167353, 1.288821, 0.210349)",
        "(0.167391, 1.283801, 0.207843)",
        "(0.167820, 1.274408, 0.202122)",
        "(0.168584, 1.265858, 0.195488)",
        "(0.169505, 1.258246, 0.188274)",
        "(0.170556, 1.251723, 0.180719)",
        "(0.171029, 1.248679, 0.176833)",
        "(0.172017, 1.243345, 0.168533)",
        "(0.172997, 1.239023, 0.159804)",
        "(0.174039, 1.235993, 0.150983)",
        "(0.174961, 1.234194, 0.142219)",
        "(0.175387, 1.233586, 0.137829)",
        "(0.176251, 1.233340, 0.129009)",
        "(0.177076, 1.234018, 0.120101)",
        "(0.177889, 1.235546, 0.111325)",
        "(0.178679, 1.238179, 0.103009)",
        "(0.179068, 1.239772, 0.098998)",
        "(0.179791, 1.243588, 0.091312)",
        "(0.180391, 1.247949, 0.083975)",
        "(0.180785, 1.252842, 0.077227)",
        "(0.181280, 1.258255, 0.070928)",
        "(0.181493, 1.261097, 0.067942)",
        "(0.181864, 1.267078, 0.062445)",
        "(0.182181, 1.273293, 0.057563)",
        "(0.182421, 1.279563, 0.053405)",
        "(0.182473, 1.285750, 0.049686)",
        "(0.182483, 1.288817, 0.047995)",
        "(0.182475, 1.294825, 0.045051)",
        "(0.182378, 1.300654, 0.042568)",
        "(0.182332, 1.306314, 0.040512)",
        "(0.182421, 1.311829, 0.038783)",
        "(0.182432, 1.314485, 0.037989)",
        "(0.182413, 1.319487, 0.036543)",
        "(0.182562, 1.324234, 0.035306)",
        "(0.182832, 1.328806, 0.034312)",
        "(0.183090, 1.333136, 0.033400)",
        "(0.183207, 1.335261, 0.032959)",
        "(0.183433, 1.339410, 0.032176)",
        "(0.183716, 1.343474, 0.031562)",
        "(0.184024, 1.347555, 0.031003)",
        "(0.184329, 1.351654, 0.030534)",
        "(0.184548, 1.353752, 0.030335)",
        "(0.185059, 1.358060, 0.029965)",
        "(0.185309, 1.362369, 0.029558)",
        "(0.185395, 1.366741, 0.029158)",
        "(0.185550, 1.371246, 0.028850)",
        "(0.185679, 1.373514, 0.028705)",
        "(0.185892, 1.378123, 0.028447)",
        "(0.185917, 1.382744, 0.028259)",
        "(0.185730, 1.387354, 0.028074)",
        "(0.185717, 1.392116, 0.028150)",
        "(0.185792, 1.394529, 0.028266)",
        "(0.185842, 1.399338, 0.028531)",
        "(0.185634, 1.404038, 0.028773)",
        "(0.185557, 1.408790, 0.029299)",
        "(0.185734, 1.413670, 0.030282)",
        "(0.185811, 1.416106, 0.030834)",
        "(0.185766, 1.420850, 0.031993)",
        "(0.185387, 1.425438, 0.033322)",
        "(0.185376, 1.430011, 0.035200)",
        "(0.185315, 1.434401, 0.037299)",
        "(0.185269, 1.436486, 0.038406)",
        "(0.185134, 1.440365, 0.040925)",
        "(0.185135, 1.443979, 0.043696)",
        "(0.184864, 1.447058, 0.046683)",
        "(0.184616, 1.448363, 0.048193)",
        "(0.184242, 1.450583, 0.051324)",
        "(0.184004, 1.452260, 0.054643)",
        "(0.183673, 1.453322, 0.058054)",
        "(0.183205, 1.453771, 0.061667)",
        "(0.182916, 1.453775, 0.063530)",
        "(0.182205, 1.453532, 0.067346)",
        "(0.181391, 1.452797, 0.071318)",
        "(0.180561, 1.451773, 0.075242)",
        "(0.179607, 1.450404, 0.079183)",
        "(0.178652, 1.448719, 0.083206)",
        "(0.178113, 1.447776, 0.085219)",
        "(0.176908, 1.445596, 0.089196)",
        "(0.175515, 1.443177, 0.093154)",
        "(0.174152, 1.440579, 0.097175)",
        "(0.173033, 1.437780, 0.101338)",
        "(0.172572, 1.436251, 0.103476)",
        "(0.171648, 1.432909, 0.107907)",
        "(0.170518, 1.429170, 0.112433)",
        "(0.169283, 1.425084, 0.117126)",
        "(0.168268, 1.420603, 0.121922)",
        "(0.167849, 1.418213, 0.124354)",
        "(0.167065, 1.413282, 0.129176)",
        "(0.166386, 1.408187, 0.133981)",
        "(0.165765, 1.403006, 0.138590)",
        "(0.165325, 1.397792, 0.142849)",
        "(0.165178, 1.395190, 0.144869)",
        "(0.164936, 1.390110, 0.148735)",
        "(0.164752, 1.385105, 0.152342)",
        "(0.164630, 1.380146, 0.155518)",
        "(0.164618, 1.375222, 0.158228)",
        "(0.164672, 1.372801, 0.159469)",
        "(0.165023, 1.368052, 0.161621)",
        "(0.165289, 1.363303, 0.163275)",
        "(0.165662, 1.358589, 0.164447)",
        "(0.166301, 1.353892, 0.165088)",
        "(0.166709, 1.351535, 0.165260)",
        "(0.167521, 1.346744, 0.165208)",
        "(0.168274, 1.341823, 0.164695)",
        "(0.168951, 1.336769, 0.163777)",
        "(0.169523, 1.331558, 0.162392)",
        "(0.169820, 1.328924, 0.161594)",
        "(0.170375, 1.323531, 0.159645)",
        "(0.170638, 1.317887, 0.157360)",
        "(0.170900, 1.312215, 0.154702)",
        "(0.171309, 1.306535, 0.151524)",
        "(0.171523, 1.303700, 0.149727)",
        "(0.171996, 1.298112, 0.145649)",
        "(0.172443, 1.292685, 0.141105)",
        "(0.172913, 1.287449, 0.136145)",
        "(0.173346, 1.282533, 0.130876)",
        "(0.173618, 1.280213, 0.128201)",
        "(0.174151, 1.275964, 0.122710)",
        "(0.174696, 1.272197, 0.116970)",
        "(0.175266, 1.268924, 0.110999)",
        "(0.175836, 1.266276, 0.104894)",
        "(0.176157, 1.265094, 0.101835)",
        "(0.176715, 1.263133, 0.095752)",
        "(0.177267, 1.261759, 0.089903)",
        "(0.177870, 1.260930, 0.083961)",
        "(0.178540, 1.260733, 0.078170)",
        "(0.178860, 1.260792, 0.075337)",
        "(0.179436, 1.261324, 0.069814)",
        "(0.180035, 1.262424, 0.064743)",
        "(0.180552, 1.264015, 0.060142)",
        "(0.180942, 1.265993, 0.055813)",
        "(0.181117, 1.267086, 0.053727)",
        "(0.181459, 1.269655, 0.049913)",
        "(0.181821, 1.272680, 0.046440)",
        "(0.182206, 1.276230, 0.043357)",
        "(0.182510, 1.280145, 0.040527)",
        "(0.182642, 1.282214, 0.039218)",
        "(0.182867, 1.286692, 0.036873)",
        "(0.183012, 1.291414, 0.034742)",
        "(0.183013, 1.296365, 0.032774)",
        "(0.183006, 1.301523, 0.031063)",
        "(0.183014, 1.304179, 0.030278)",
        "(0.183028, 1.309687, 0.028832)",
        "(0.182979, 1.315346, 0.027465)",
        "(0.182929, 1.321236, 0.026282)",
        "(0.182803, 1.327195, 0.025160)",
        "(0.182702, 1.330201, 0.024626)",
        "(0.182410, 1.336241, 0.023660)",
        "(0.182129, 1.342226, 0.022742)",
        "(0.181781, 1.348076, 0.021855)",
        "(0.181298, 1.353764, 0.021022)",
        "(0.180970, 1.356511, 0.020625)",
        "(0.180272, 1.361923, 0.019944)",
        "(0.179592, 1.367202, 0.019461)",
        "(0.178892, 1.372294, 0.019062)",
        "(0.178113, 1.377213, 0.018721)",
        "(0.177728, 1.379650, 0.018633)",
        "(0.177274, 1.384551, 0.018668)",
        "(0.176742, 1.389223, 0.018840)",
        "(0.176153, 1.393657, 0.019072)",
        "(0.175658, 1.397926, 0.019384)",
        "(0.175479, 1.400022, 0.019578)",
        "(0.175226, 1.404062, 0.020010)",
        "(0.174866, 1.407849, 0.020439)",
        "(0.174295, 1.411461, 0.020882)",
        "(0.173951, 1.414975, 0.021449)",
        "(0.173846, 1.416711, 0.021793)",
        "(0.173630, 1.420110, 0.022566)",
        "(0.173364, 1.423380, 0.023453)",
        "(0.173439, 1.426566, 0.024715)",
        "(0.173419, 1.429530, 0.026161)",
        "(0.173420, 1.430953, 0.026969)",
        "(0.173442, 1.433604, 0.028961)",
        "(0.173507, 1.436001, 0.031320)",
        "(0.173543, 1.438091, 0.034044)",
        "(0.173722, 1.439897, 0.037083)",
        "(0.173837, 1.440699, 0.038686)",
        "(0.174051, 1.442071, 0.042096)",
        "(0.174293, 1.443136, 0.045814)",
        "(0.174542, 1.443935, 0.049749)",
        "(0.174916, 1.444473, 0.053868)",
        "(0.175123, 1.444621, 0.056010)",
        "(0.175546, 1.444717, 0.060431)",
        "(0.176133, 1.444434, 0.065028)",
        "(0.176916, 1.443719, 0.069851)",
        "(0.177236, 1.443197, 0.072297)",
        "(0.177902, 1.441967, 0.077265)",
        "(0.178723, 1.440336, 0.082509)",
        "(0.179619, 1.438439, 0.087937)",
        "(0.180552, 1.436270, 0.093352)",
        "(0.181708, 1.433751, 0.098871)",
        "(0.182281, 1.432411, 0.101656)",
        "(0.183506, 1.429348, 0.107332)",
        "(0.184621, 1.426066, 0.113034)",
        "(0.185738, 1.422585, 0.118546)",
        "(0.187069, 1.418912, 0.123737)",
        "(0.187788, 1.416965, 0.126214)",
        "(0.189197, 1.412778, 0.130697)",
        "(0.190425, 1.408324, 0.134681)",
        "(0.191463, 1.403472, 0.137875)",
        "(0.192462, 1.398415, 0.140510)",
        "(0.192922, 1.395753, 0.141561)",
        "(0.193795, 1.390352, 0.143307)",
        "(0.194668, 1.384829, 0.144402)",
        "(0.195540, 1.379224, 0.144886)",
        "(0.196218, 1.373624, 0.144934)",
        "(0.196470, 1.370833, 0.144728)",
        "(0.197013, 1.365322, 0.144027)",
        "(0.197583, 1.359956, 0.142846)",
        "(0.197947, 1.354690, 0.141252)",
        "(0.198249, 1.349507, 0.139454)",
        "(0.198343, 1.346913, 0.138497)",
        "(0.198431, 1.341795, 0.136424)",
        "(0.198424, 1.336727, 0.134089)",
        "(0.198497, 1.331677, 0.131429)",
        "(0.198479, 1.326664, 0.128605)",
        "(0.198560, 1.324243, 0.127178)",
        "(0.198761, 1.319522, 0.124244)",
        "(0.198878, 1.314723, 0.120959)",
        "(0.199012, 1.309886, 0.117382)",
        "(0.199039, 1.305027, 0.113682)",
        "(0.199044, 1.302634, 0.111799)",
        "(0.199064, 1.298000, 0.107901)",
        "(0.199089, 1.293700, 0.103815)",
        "(0.199218, 1.289836, 0.099375)",
        "(0.199442, 1.286342, 0.094572)",
        "(0.199550, 1.284746, 0.092142)",
        "(0.199719, 1.281981, 0.087208)",
        "(0.199927, 1.279725, 0.082174)",
        "(0.200086, 1.278007, 0.077111)",
        "(0.200160, 1.276407, 0.071990)",
        "(0.200219, 1.275739, 0.069404)",
        "(0.200362, 1.274588, 0.064321)",
        "(0.200586, 1.273819, 0.059235)",
        "(0.200941, 1.273326, 0.054035)",
        "(0.201372, 1.273285, 0.048951)",
        "(0.201636, 1.273468, 0.046503)",
        "(0.202173, 1.274303, 0.041810)",
        "(0.202782, 1.275854, 0.037425)",
        "(0.203388, 1.278158, 0.033428)",
        "(0.203968, 1.280865, 0.029635)",
        "(0.204228, 1.282360, 0.027808)",
        "(0.204692, 1.285773, 0.024452)",
        "(0.205051, 1.289659, 0.021498)",
        "(0.205343, 1.293889, 0.018872)",
        "(0.205632, 1.298610, 0.016517)",
        "(0.205808, 1.301111, 0.015461)",
        "(0.206329, 1.306545, 0.013591)",
        "(0.206850, 1.312467, 0.011948)",
        "(0.207342, 1.318735, 0.010575)",
        "(0.208149, 1.325314, 0.009270)",
        "(0.208593, 1.328670, 0.008614)",
        "(0.209392, 1.335357, 0.007262)",
        "(0.210019, 1.342141, 0.005964)",
        "(0.210930, 1.349076, 0.004934)",
        "(0.211671, 1.355912, 0.003905)",
        "(0.211928, 1.359269, 0.003391)",
        "(0.212423, 1.365992, 0.002514)",
        "(0.213013, 1.372702, 0.001945)",
        "(0.213097, 1.379179, 0.001299)",
        "(0.212983, 1.382371, 0.000930)",
        "(0.213076, 1.388887, 0.000660)",
        "(0.213402, 1.395473, 0.000815)",
        "(0.213289, 1.401642, 0.000840)",
        "(0.213051, 1.407693, 0.001029)",
        "(0.213092, 1.413682, 0.001738)",
        "(0.213010, 1.416593, 0.002094)",
        "(0.212430, 1.422036, 0.002833)",
        "(0.211787, 1.427130, 0.003878)",
        "(0.211581, 1.431834, 0.005446)",
        "(0.211037, 1.436060, 0.006988)",
        "(0.210619, 1.437992, 0.007803)",
        "(0.209641, 1.441500, 0.009727)",
        "(0.208850, 1.444665, 0.012131)",
        "(0.207822, 1.447314, 0.014785)",
        "(0.206653, 1.449611, 0.017587)",
        "(0.206042, 1.450643, 0.019095)",
        "(0.205046, 1.452444, 0.022378)",
        "(0.203957, 1.453899, 0.025836)",
        "(0.202853, 1.455051, 0.029395)",
        "(0.201752, 1.456034, 0.033154)",
        "(0.201184, 1.456468, 0.035054)",
        "(0.200001, 1.457077, 0.038884)",
        "(0.198901, 1.457478, 0.042879)",
        "(0.197919, 1.457633, 0.047190)",
        "(0.196874, 1.457590, 0.051618)",
        "(0.196339, 1.457509, 0.053896)",
        "(0.195309, 1.457153, 0.058644)",
        "(0.194334, 1.456569, 0.063625)",
        "(0.193310, 1.455793, 0.068776)",
        "(0.192309, 1.454826, 0.073978)",
        "(0.191810, 1.454256, 0.076609)",
        "(0.190802, 1.452847, 0.081850)",
        "(0.189738, 1.451134, 0.086974)",
        "(0.188589, 1.449162, 0.091927)",
        "(0.187688, 1.446939, 0.096594)",
        "(0.187299, 1.445683, 0.098825)",
        "(0.186530, 1.442949, 0.103263)",
        "(0.185739, 1.439744, 0.107617)",
        "(0.184869, 1.436146, 0.111877)",
        "(0.183926, 1.432150, 0.116099)",
        "(0.183503, 1.430051, 0.118211)",
        "(0.182819, 1.425626, 0.122296)",
        "(0.182403, 1.420936, 0.126136)",
        "(0.182298, 1.415988, 0.129786)",
        "(0.182517, 1.410871, 0.133129)",
        "(0.182697, 1.408211, 0.134660)",
        "(0.183118, 1.402530, 0.137258)",
        "(0.183457, 1.396438, 0.139337)",
        "(0.183977, 1.390053, 0.141147)",
        "(0.184647, 1.383525, 0.142640)",
        "(0.185100, 1.380192, 0.143137)",
        "(0.185855, 1.373415, 0.143808)",
        "(0.186570, 1.366592, 0.144023)",
        "(0.187369, 1.359821, 0.143952)",
        "(0.188176, 1.353159, 0.143609)",
        "(0.188528, 1.349838, 0.143299)",
        "(0.189199, 1.343220, 0.142241)",
        "(0.190040, 1.336637, 0.140678)",
        "(0.191190, 1.330167, 0.138526)",
        "(0.192170, 1.323729, 0.135921)",
        "(0.192593, 1.320571, 0.134484)",
        "(0.193464, 1.314571, 0.131282)",
        "(0.194421, 1.309014, 0.127763)",
        "(0.195245, 1.304119, 0.123911)",
        "(0.196042, 1.299650, 0.119835)",
        "(0.196452, 1.297693, 0.117679)",
        "(0.197373, 1.294222, 0.113188)",
        "(0.198204, 1.291441, 0.108534)",
        "(0.199090, 1.289375, 0.103712)",
        "(0.199931, 1.287837, 0.098634)",
        "(0.200366, 1.287284, 0.095985)",
        "(0.201187, 1.286406, 0.090562)",
        "(0.201983, 1.286001, 0.084920)",
        "(0.202734, 1.285923, 0.079283)",
        "(0.203362, 1.286234, 0.073795)",
        "(0.203642, 1.286526, 0.071107)",
        "(0.204214, 1.287471, 0.065765)",
        "(0.204797, 1.288763, 0.060495)",
        "(0.205493, 1.290516, 0.055364)",
        "(0.206269, 1.292650, 0.050409)",
        "(0.206674, 1.293867, 0.048018)",
        "(0.207433, 1.296630, 0.043373)",
        "(0.208104, 1.299685, 0.038887)",
        "(0.208710, 1.303128, 0.034680)",
        "(0.209126, 1.306799, 0.030672)",
        "(0.209305, 1.308718, 0.028721)",
        "(0.209525, 1.312756, 0.025077)",
        "(0.209378, 1.316985, 0.021579)",
        "(0.209349, 1.321559, 0.018367)",
        "(0.209339, 1.326445, 0.015458)",
        "(0.209302, 1.328932, 0.014051)",
        "(0.209235, 1.334145, 0.011390)",
        "(0.209187, 1.339528, 0.008951)",
        "(0.209094, 1.344995, 0.006737)",
        "(0.209037, 1.350467, 0.004827)",
        "(0.208941, 1.353326, 0.003856)",
        "(0.208591, 1.358893, 0.002166)",
        "(0.208227, 1.364361, 0.000858)",
        "(0.207949, 1.369763, -0.000060)",
        "(0.207391, 1.375055, -0.000834)",
        "(0.207023, 1.377706, -0.001143)",
        "(0.206250, 1.383032, -0.001415)",
        "(0.205550, 1.388414, -0.001247)",
        "(0.204540, 1.393624, -0.000988)",
        "(0.203530, 1.398730, -0.000557)",
        "(0.203158, 1.401298, -0.000166)",
        "(0.202366, 1.406357, 0.000858)",
        "(0.201317, 1.411187, 0.001945)",
        "(0.200136, 1.415849, 0.003231)",
        "(0.199387, 1.420447, 0.005035)",
        "(0.198979, 1.422659, 0.006003)",
        "(0.197979, 1.426883, 0.008018)",
        "(0.197011, 1.430943, 0.010325)",
        "(0.196196, 1.434813, 0.013083)",
        "(0.195303, 1.438377, 0.015910)",
        "(0.194844, 1.440013, 0.017351)",
        "(0.193983, 1.443189, 0.020426)",
        "(0.193282, 1.446110, 0.023820)",
        "(0.192579, 1.448637, 0.027521)",
        "(0.191967, 1.450862, 0.031604)",
        "(0.191632, 1.451844, 0.033772)",
        "(0.190942, 1.453510, 0.038383)",
        "(0.190258, 1.454629, 0.043338)",
        "(0.189581, 1.455281, 0.048502)",
        "(0.188890, 1.455559, 0.053917)",
        "(0.188532, 1.455572, 0.056707)",
        "(0.187836, 1.455311, 0.062500)",
        "(0.187287, 1.454723, 0.068416)",
        "(0.186820, 1.453762, 0.074370)",
        "(0.186374, 1.452513, 0.080481)",
        "(0.186179, 1.451797, 0.083644)",
        "(0.185785, 1.450099, 0.090080)",
        "(0.185220, 1.448093, 0.096513)",
        "(0.184661, 1.445833, 0.102891)",
        "(0.184228, 1.443346, 0.109077)",
        "(0.184060, 1.442027, 0.112085)",
        "(0.183982, 1.439142, 0.117928)",
        "(0.183982, 1.435890, 0.123491)",
        "(0.184026, 1.432226, 0.128585)",
        "(0.184054, 1.428150, 0.133290)",
        "(0.184122, 1.425926, 0.135454)",
        "(0.184226, 1.421170, 0.139465)",
        "(0.184389, 1.415815, 0.142862)",
        "(0.184718, 1.409871, 0.145746)",
        "(0.184939, 1.403543, 0.148121)",
        "(0.185008, 1.400239, 0.149051)",
        "(0.185336, 1.393514, 0.150536)",
        "(0.186024, 1.386556, 0.151302)",
        "(0.186692, 1.379486, 0.151839)",
        "(0.187144, 1.372272, 0.152233)",
        "(0.187355, 1.368601, 0.152389)",
        "(0.187721, 1.360981, 0.152464)",
        "(0.188049, 1.353020, 0.152150)",
        "(0.188476, 1.344865, 0.151416)",
        "(0.188975, 1.336792, 0.150262)",
        "(0.189238, 1.332814, 0.149473)",
        "(0.189943, 1.325080, 0.147228)",
        "(0.190868, 1.317643, 0.144048)",
        "(0.191865, 1.310575, 0.140429)",
        "(0.192736, 1.303981, 0.136625)",
        "(0.193137, 1.300933, 0.134599)",
        "(0.193856, 1.295162, 0.130364)",
        "(0.194703, 1.290164, 0.125580)",
        "(0.195679, 1.285754, 0.120319)",
        "(0.196601, 1.281979, 0.114929)",
        "(0.197018, 1.280295, 0.112229)",
        "(0.197785, 1.277491, 0.106682)",
        "(0.198569, 1.275353, 0.100809)",
        "(0.199449, 1.273849, 0.094874)",
        "(0.200403, 1.273172, 0.089007)",
        "(0.200876, 1.273166, 0.086086)",
        "(0.201699, 1.273552, 0.080213)",
        "(0.202510, 1.274627, 0.074421)",
        "(0.203255, 1.276402, 0.068943)",
        "(0.203960, 1.278769, 0.063630)",
        "(0.204221, 1.280131, 0.061007)",
        "(0.204672, 1.283066, 0.055864)",
        "(0.205087, 1.286509, 0.051000)",
        "(0.205376, 1.290248, 0.046427)",
        "(0.205474, 1.294132, 0.042099)",
        "(0.205553, 1.296124, 0.040025)",
        "(0.205856, 1.300432, 0.036295)",
        "(0.206229, 1.305165, 0.033085)",
        "(0.206675, 1.310236, 0.030172)",
        "(0.207073, 1.315552, 0.027543)",
        "(0.207239, 1.318270, 0.026363)",
        "(0.207470, 1.323916, 0.024348)",
        "(0.207475, 1.329665, 0.022584)",
        "(0.207413, 1.335590, 0.021128)",
        "(0.207459, 1.341715, 0.019932)",
        "(0.207414, 1.344790, 0.019393)",
        "(0.207235, 1.351067, 0.018458)",
        "(0.206898, 1.357414, 0.017717)",
        "(0.206725, 1.363809, 0.017183)",
        "(0.206666, 1.370157, 0.016828)",
        "(0.206715, 1.373324, 0.016730)",
        "(0.207061, 1.379754, 0.016859)",
        "(0.207507, 1.386177, 0.017149)",
        "(0.208184, 1.392616, 0.017660)",
        "(0.208522, 1.395834, 0.017985)",
        "(0.209139, 1.402137, 0.018841)",
        "(0.209870, 1.408395, 0.020139)",
        "(0.210422, 1.414492, 0.021730)",
        "(0.210902, 1.420381, 0.023578)",
        "(0.211157, 1.425855, 0.025964)",
        "(0.211197, 1.428499, 0.027245)",
        "(0.211153, 1.433441, 0.030142)",
        "(0.210867, 1.437860, 0.033349)",
        "(0.210503, 1.441723, 0.036927)",
        "(0.209961, 1.445046, 0.040821)",
        "(0.209634, 1.446493, 0.042875)",
        "(0.208704, 1.448796, 0.047169)",
        "(0.207804, 1.450499, 0.051848)",
        "(0.206914, 1.451742, 0.056850)",
        "(0.205801, 1.452408, 0.061929)",
        "(0.205264, 1.452611, 0.064518)",
        "(0.204267, 1.452739, 0.069918)",
        "(0.203316, 1.452573, 0.075378)",
        "(0.202494, 1.452112, 0.080847)",
        "(0.201895, 1.451534, 0.086342)",
        "(0.201594, 1.451216, 0.089088)",
        "(0.200845, 1.450432, 0.094512)",
        "(0.200066, 1.449495, 0.099813)",
        "(0.199427, 1.448383, 0.104914)",
        "(0.198857, 1.447033, 0.109880)",
        "(0.198588, 1.446240, 0.112313)",
        "(0.198102, 1.444398, 0.117058)",
        "(0.197474, 1.442204, 0.121625)",
        "(0.196962, 1.439730, 0.126198)",
        "(0.196532, 1.436898, 0.130723)",
        "(0.196360, 1.435303, 0.132943)",
        "(0.195966, 1.431726, 0.137307)",
        "(0.195295, 1.427592, 0.141597)",
        "(0.194542, 1.423118, 0.145919)",
        "(0.193934, 1.418318, 0.149976)",
        "(0.193760, 1.415796, 0.151853)",
        "(0.193581, 1.410437, 0.155229)",
        "(0.193639, 1.404713, 0.158161)",
        "(0.193713, 1.398686, 0.160761)",
        "(0.193641, 1.392252, 0.162977)",
        "(0.193546, 1.388868, 0.163937)",
        "(0.193428, 1.381749, 0.165553)",
        "(0.193577, 1.374370, 0.166788)",
        "(0.194004, 1.366709, 0.167424)",
        "(0.194576, 1.359042, 0.167752)",
        "(0.194934, 1.355230, 0.167782)",
        "(0.195607, 1.347623, 0.167328)",
        "(0.196402, 1.340116, 0.166196)",
        "(0.197079, 1.332629, 0.164303)",
        "(0.197776, 1.325266, 0.161712)",
        "(0.198131, 1.321664, 0.160203)",
        "(0.198854, 1.314753, 0.156609)",
        "(0.199470, 1.308175, 0.152213)",
        "(0.200081, 1.302009, 0.147390)",
        "(0.200588, 1.296285, 0.142259)",
        "(0.200778, 1.293581, 0.139634)",
        "(0.201079, 1.288685, 0.134156)",
        "(0.201294, 1.284452, 0.128069)",
        "(0.201669, 1.280850, 0.121598)",
        "(0.202091, 1.278087, 0.115061)",
        "(0.202265, 1.277028, 0.111790)",
        "(0.202575, 1.275340, 0.105214)",
        "(0.203055, 1.274749, 0.098666)",
        "(0.203525, 1.274876, 0.092206)",
        "(0.204028, 1.275834, 0.086051)",
        "(0.204259, 1.276529, 0.083051)",
        "(0.204566, 1.278384, 0.077135)",
        "(0.204808, 1.280921, 0.071419)",
        "(0.204927, 1.283708, 0.065888)",
        "(0.204928, 1.285294, 0.063208)",
        "(0.204858, 1.288659, 0.057987)",
        "(0.204688, 1.292311, 0.052921)",
        "(0.204491, 1.296250, 0.048085)",
        "(0.204283, 1.300466, 0.043611)",
        "(0.204182, 1.305024, 0.039532)",
        "(0.204086, 1.307372, 0.037633)",
        "(0.203874, 1.312161, 0.034071)",
        "(0.203677, 1.317132, 0.030987)",
        "(0.203526, 1.322169, 0.028165)",
        "(0.203310, 1.327202, 0.025566)",
        "(0.203174, 1.329725, 0.024378)",
        "(0.202914, 1.334870, 0.022292)",
        "(0.202727, 1.340169, 0.020497)",
        "(0.202505, 1.345683, 0.019007)",
        "(0.202318, 1.351358, 0.017751)",
        "(0.202243, 1.354270, 0.017220)",
        "(0.202126, 1.360309, 0.016437)",
        "(0.202148, 1.366672, 0.015939)",
        "(0.202287, 1.373241, 0.015742)",
        "(0.202578, 1.380073, 0.015946)",
        "(0.202847, 1.383558, 0.016198)",
        "(0.203360, 1.390568, 0.016997)",
        "(0.203447, 1.397531, 0.018003)",
        "(0.203496, 1.404621, 0.019590)",
        "(0.203870, 1.411854, 0.021771)",
        "(0.203986, 1.415435, 0.022944)",
        "(0.204045, 1.422436, 0.025514)",
        "(0.204144, 1.429289, 0.028570)",
        "(0.204555, 1.435872, 0.032019)",
        "(0.205022, 1.441970, 0.035751)",
        "(0.205266, 1.444838, 0.037717)",
        "(0.205854, 1.450016, 0.041946)",
        "(0.206439, 1.454330, 0.046613)",
        "(0.207035, 1.457776, 0.051482)",
        "(0.207442, 1.460169, 0.056421)",
        "(0.207640, 1.461020, 0.058945)",
        "(0.207905, 1.461803, 0.064062)",
        "(0.208017, 1.461469, 0.069148)",
        "(0.208014, 1.460210, 0.074250)",
        "(0.207765, 1.457989, 0.079418)",
        "(0.207552, 1.456688, 0.082049)",
        "(0.206910, 1.453513, 0.087380)",
        "(0.206225, 1.449726, 0.092725)",
        "(0.205450, 1.445303, 0.097892)",
        "(0.205190, 1.442936, 0.100416)",
        "(0.205063, 1.437960, 0.105402)",
        "(0.205637, 1.432455, 0.110197)",
        "(0.206360, 1.426602, 0.114671)",
        "(0.206845, 1.420579, 0.118701)",
        "(0.207335, 1.414376, 0.122208)",
        "(0.207627, 1.411203, 0.123738)",
        "(0.208175, 1.404635, 0.126242)",
        "(0.208396, 1.397925, 0.128137)",
        "(0.208215, 1.391249, 0.129723)",
        "(0.207987, 1.384697, 0.131023)",
        "(0.207890, 1.381439, 0.131593)",
        "(0.207674, 1.375059, 0.132546)",
        "(0.207480, 1.368904, 0.133280)",
        "(0.207323, 1.362884, 0.133752)",
        "(0.207203, 1.356898, 0.133840)",
        "(0.207177, 1.353913, 0.133750)",
        "(0.207075, 1.347968, 0.133397)",
        "(0.206949, 1.342029, 0.132486)",
        "(0.206949, 1.336117, 0.131046)",
        "(0.207054, 1.330321, 0.129114)",
        "(0.207175, 1.327508, 0.127991)",
        "(0.207528, 1.322066, 0.125428)",
        "(0.207885, 1.316980, 0.122599)",
        "(0.208087, 1.314625, 0.121074)",
        "(0.208411, 1.310029, 0.117969)",
        "(0.208678, 1.305813, 0.114581)",
        "(0.208831, 1.301906, 0.110823)",
        "(0.209204, 1.298469, 0.106816)",
        "(0.209477, 1.295330, 0.102453)",
        "(0.209921, 1.292921, 0.097997)",
        "(0.210149, 1.291954, 0.095705)",
        "(0.210559, 1.290280, 0.091106)",
        "(0.210826, 1.289225, 0.086523)",
        "(0.210960, 1.288539, 0.081959)",
        "(0.210953, 1.288191, 0.077300)",
        "(0.210951, 1.288162, 0.075001)",
        "(0.210980, 1.288500, 0.070522)",
        "(0.210908, 1.289278, 0.066303)",
        "(0.210746, 1.290372, 0.062355)",
        "(0.210530, 1.291825, 0.058529)",
        "(0.210436, 1.292675, 0.056667)",
        "(0.210289, 1.294680, 0.053088)",
        "(0.210054, 1.297042, 0.049792)",
        "(0.209841, 1.299750, 0.046775)",
        "(0.209543, 1.302720, 0.043937)",
        "(0.209357, 1.304250, 0.042608)",
        "(0.208924, 1.307499, 0.040178)",
        "(0.208562, 1.310942, 0.038073)",
        "(0.208173, 1.314426, 0.036145)",
        "(0.207788, 1.318012, 0.034500)",
        "(0.207590, 1.319838, 0.033756)",
        "(0.207166, 1.323558, 0.032409)",
        "(0.206757, 1.327348, 0.031206)",
        "(0.206317, 1.331137, 0.030060)",
        "(0.205917, 1.334968, 0.029021)",
        "(0.205755, 1.336918, 0.028535)",
        "(0.205458, 1.340928, 0.027559)",
        "(0.205150, 1.345113, 0.026568)",
        "(0.204812, 1.349492, 0.025623)",
        "(0.204476, 1.354159, 0.024832)",
        "(0.204291, 1.356563, 0.024472)",
        "(0.203784, 1.361523, 0.023771)",
        "(0.203164, 1.366673, 0.023252)",
        "(0.202649, 1.372204, 0.022986)",
        "(0.202030, 1.377927, 0.022783)",
        "(0.201749, 1.380930, 0.022757)",
        "(0.201176, 1.387115, 0.022878)",
        "(0.200771, 1.393593, 0.023207)",
        "(0.200404, 1.400207, 0.023682)",
        "(0.200245, 1.407000, 0.024406)",
        "(0.200207, 1.410412, 0.024814)",
        "(0.200322, 1.417242, 0.025806)",
        "(0.200536, 1.423999, 0.027113)",
        "(0.200803, 1.430615, 0.028712)",
        "(0.201130, 1.436881, 0.030494)",
        "(0.201364, 1.439863, 0.031493)",
        "(0.201849, 1.445539, 0.033690)",
        "(0.202314, 1.450548, 0.036333)",
        "(0.202663, 1.454936, 0.039212)",
        "(0.203001, 1.458564, 0.042401)",
        "(0.203126, 1.460111, 0.044079)",
        "(0.203197, 1.462467, 0.047550)",
        "(0.203161, 1.463835, 0.051165)",
        "(0.203011, 1.464548, 0.055062)",
        "(0.202859, 1.464643, 0.059195)",
        "(0.202816, 1.464520, 0.061359)",
        "(0.202797, 1.463874, 0.065883)",
        "(0.202660, 1.462772, 0.070564)",
        "(0.202577, 1.461429, 0.075516)",
        "(0.202415, 1.459742, 0.080485)",
        "(0.202287, 1.458775, 0.082934)",
        "(0.201990, 1.456535, 0.087787)",
        "(0.201443, 1.453822, 0.092476)",
        "(0.200706, 1.450650, 0.096924)",
        "(0.200371, 1.448805, 0.099043)",
        "(0.199614, 1.444876, 0.103256)",
        "(0.198777, 1.440458, 0.107380)",
        "(0.197922, 1.435818, 0.111449)",
        "(0.197259, 1.431112, 0.115487)",
        "(0.197053, 1.428726, 0.117349)",
        "(0.196903, 1.423852, 0.120822)",
        "(0.196939, 1.418785, 0.123961)",
        "(0.196710, 1.413641, 0.126990)",
        "(0.196499, 1.408452, 0.129759)",
        "(0.196373, 1.402988, 0.131953)",
        "(0.196334, 1.400114, 0.132858)",
        "(0.196243, 1.394110, 0.134371)",
        "(0.196073, 1.387797, 0.135529)",
        "(0.195921, 1.381286, 0.136299)",
        "(0.195913, 1.374551, 0.136649)",
        "(0.196048, 1.371192, 0.136764)",
        "(0.196519, 1.364501, 0.136811)",
        "(0.197109, 1.357949, 0.136471)",
        "(0.197749, 1.351549, 0.135809)",
        "(0.198517, 1.345318, 0.134891)",
        "(0.198915, 1.342260, 0.134353)",
        "(0.199731, 1.336342, 0.132927)",
        "(0.200397, 1.330634, 0.130890)",
        "(0.200950, 1.325188, 0.128072)",
        "(0.201448, 1.320088, 0.124738)",
        "(0.201706, 1.317684, 0.122939)",
        "(0.202303, 1.313339, 0.118995)",
        "(0.202890, 1.309698, 0.114858)",
        "(0.203480, 1.306739, 0.110650)",
        "(0.204019, 1.304481, 0.106137)",
        "(0.204277, 1.303585, 0.103795)",
        "(0.204775, 1.302463, 0.098890)",
        "(0.205256, 1.302118, 0.093903)",
        "(0.205675, 1.302364, 0.088837)",
        "(0.206086, 1.303216, 0.083626)",
        "(0.206346, 1.303817, 0.081011)",
        "(0.206742, 1.305393, 0.075723)",
        "(0.207108, 1.307484, 0.070510)",
        "(0.207446, 1.309952, 0.065372)",
        "(0.207674, 1.312737, 0.060391)",
        "(0.207779, 1.314233, 0.057994)",
        "(0.207908, 1.317456, 0.053407)",
        "(0.207887, 1.320813, 0.048993)",
        "(0.207898, 1.324430, 0.044929)",
        "(0.207832, 1.328160, 0.041086)",
        "(0.207787, 1.330067, 0.039228)",
        "(0.207670, 1.333978, 0.035744)",
        "(0.207536, 1.338007, 0.032536)",
        "(0.207362, 1.342027, 0.029497)",
        "(0.207099, 1.346129, 0.026827)",
        "(0.206964, 1.348220, 0.025606)",
        "(0.206643, 1.352444, 0.023428)",
        "(0.206449, 1.356808, 0.021638)",
        "(0.206144, 1.361182, 0.020146)",
        "(0.205802, 1.365557, 0.018975)",
        "(0.205662, 1.367755, 0.018513)",
        "(0.205402, 1.372125, 0.017819)",
        "(0.205031, 1.376436, 0.017289)",
        "(0.204637, 1.380749, 0.017014)",
        "(0.204271, 1.385081, 0.016988)",
        "(0.203988, 1.387219, 0.017001)",
        "(0.203316, 1.391466, 0.017104)",
        "(0.202729, 1.395777, 0.017393)",
        "(0.202208, 1.400059, 0.017827)",
        "(0.201906, 1.402181, 0.018068)",
        "(0.201304, 1.406391, 0.018699)",
        "(0.200729, 1.410546, 0.019641)",
        "(0.200320, 1.414591, 0.020913)",
        "(0.199820, 1.418534, 0.022350)",
        "(0.199219, 1.422467, 0.024044)",
        "(0.198950, 1.424415, 0.024966)",
        "(0.198592, 1.428277, 0.027002)",
        "(0.198180, 1.432020, 0.029332)",
        "(0.197863, 1.435712, 0.032092)",
        "(0.197748, 1.437537, 0.033690)",
        "(0.197428, 1.441099, 0.037172)",
        "(0.197043, 1.444513, 0.041063)",
        "(0.196678, 1.447743, 0.045368)",
        "(0.196381, 1.450697, 0.049950)",
        "(0.196008, 1.453285, 0.054664)",
        "(0.195775, 1.454447, 0.057084)",
        "(0.195342, 1.456409, 0.062029)",
        "(0.195059, 1.457822, 0.067109)",
        "(0.194750, 1.458705, 0.072303)",
        "(0.194562, 1.459088, 0.077716)",
        "(0.194526, 1.459118, 0.080473)",
        "(0.194467, 1.458691, 0.085926)",
        "(0.194350, 1.457531, 0.091287)",
        "(0.194443, 1.455770, 0.096656)",
        "(0.194600, 1.453264, 0.102190)",
        "(0.194580, 1.451786, 0.104977)",
        "(0.194319, 1.448360, 0.110573)",
        "(0.194007, 1.444610, 0.116116)",
        "(0.193824, 1.440645, 0.121224)",
        "(0.193868, 1.436359, 0.125707)",
        "(0.193961, 1.434097, 0.127791)",
        "(0.194197, 1.429254, 0.131599)",
        "(0.194186, 1.424011, 0.134923)",
        "(0.194256, 1.418564, 0.137796)",
        "(0.194449, 1.412906, 0.139961)",
        "(0.194520, 1.410026, 0.140852)",
        "(0.194655, 1.404140, 0.142150)",
        "(0.194829, 1.398134, 0.142964)",
        "(0.195175, 1.392075, 0.143442)",
        "(0.195428, 1.385982, 0.143532)",
        "(0.195544, 1.382939, 0.143468)",
        "(0.195913, 1.376898, 0.143070)",
        "(0.196362, 1.370932, 0.142302)",
        "(0.196731, 1.364996, 0.141172)",
        "(0.196954, 1.359103, 0.139629)",
        "(0.197035, 1.356176, 0.138713)",
        "(0.197173, 1.350384, 0.136462)",
        "(0.197384, 1.344899, 0.133695)",
        "(0.197668, 1.339715, 0.130612)",
        "(0.197918, 1.334826, 0.127014)",
        "(0.198061, 1.332490, 0.125063)",
        "(0.198412, 1.328148, 0.120836)",
        "(0.199024, 1.324390, 0.116307)",
        "(0.199461, 1.320984, 0.111664)",
        "(0.199842, 1.318076, 0.106951)",
        "(0.200041, 1.316790, 0.104536)",
        "(0.200469, 1.314691, 0.099580)",
        "(0.200936, 1.313159, 0.094468)",
        "(0.201522, 1.312321, 0.089261)",
        "(0.202177, 1.312002, 0.083973)",
        "(0.202520, 1.311998, 0.081295)",
        "(0.203211, 1.312431, 0.075936)",
        "(0.203818, 1.313300, 0.070708)",
        "(0.204419, 1.314479, 0.065661)",
        "(0.204915, 1.316017, 0.060890)",
        "(0.205111, 1.316911, 0.058580)",
        "(0.205593, 1.318932, 0.054107)",
        "(0.206090, 1.321311, 0.049925)",
        "(0.206500, 1.324046, 0.046004)",
        "(0.206924, 1.327175, 0.042348)",
        "(0.207124, 1.328872, 0.040644)",
        "(0.207523, 1.332443, 0.037436)",
        "(0.207829, 1.336304, 0.034663)",
        "(0.208059, 1.340392, 0.032270)",
        "(0.208254, 1.344633, 0.030192)",
        "(0.208353, 1.346807, 0.029319)",
        "(0.208513, 1.351210, 0.027752)",
        "(0.208639, 1.355665, 0.026441)",
        "(0.208777, 1.360129, 0.025362)",
        "(0.208906, 1.364524, 0.024473)",
        "(0.208943, 1.366679, 0.024093)",
        "(0.209073, 1.370971, 0.023385)",
        "(0.209347, 1.375219, 0.022858)",
        "(0.209601, 1.379387, 0.022459)",
        "(0.209750, 1.381485, 0.022339)",
        "(0.210154, 1.385659, 0.022267)",
        "(0.210574, 1.389740, 0.022348)",
        "(0.210807, 1.393671, 0.022562)",
        "(0.210934, 1.397624, 0.022932)",
        "(0.211006, 1.401584, 0.023448)",
        "(0.210998, 1.403567, 0.023759)",
        "(0.210887, 1.407526, 0.024411)",
        "(0.210792, 1.411499, 0.025333)",
        "(0.210744, 1.415391, 0.026431)",
        "(0.210604, 1.419158, 0.027639)",
        "(0.210544, 1.421035, 0.028366)",
        "(0.210485, 1.424754, 0.030049)",
        "(0.210495, 1.428288, 0.031969)",
        "(0.210484, 1.431641, 0.034141)",
        "(0.210448, 1.434730, 0.036646)",
        "(0.210410, 1.436258, 0.038010)",
        "(0.210406, 1.439007, 0.041039)",
        "(0.210330, 1.441303, 0.044340)",
        "(0.210092, 1.443164, 0.047726)",
        "(0.209793, 1.444574, 0.051285)",
        "(0.209656, 1.445140, 0.053128)",
        "(0.209227, 1.445842, 0.056899)",
        "(0.208745, 1.446159, 0.060737)",
        "(0.208281, 1.446057, 0.064640)",
        "(0.207860, 1.445593, 0.068645)",
        "(0.207615, 1.445196, 0.070694)",
        "(0.207161, 1.444151, 0.074854)",
        "(0.206785, 1.442773, 0.079120)",
        "(0.206296, 1.441041, 0.083461)",
        "(0.205842, 1.438956, 0.087870)",
        "(0.205723, 1.437786, 0.090116)",
        "(0.205537, 1.435031, 0.094681)",
        "(0.205165, 1.431865, 0.099363)",
        "(0.204849, 1.428359, 0.104109)",
        "(0.204815, 1.424515, 0.108696)",
        "(0.204927, 1.422434, 0.110878)",
        "(0.205270, 1.418059, 0.115019)",
        "(0.205696, 1.413447, 0.118874)",
        "(0.205820, 1.408416, 0.122187)",
        "(0.205727, 1.403176, 0.124922)",
        "(0.205723, 1.400548, 0.126138)",
        "(0.205858, 1.395183, 0.128127)",
        "(0.206277, 1.389637, 0.129559)",
        "(0.206502, 1.383870, 0.130550)",
        "(0.206641, 1.380958, 0.130869)",
        "(0.206941, 1.375111, 0.131149)",
        "(0.207570, 1.369176, 0.130940)",
        "(0.208283, 1.362882, 0.130159)",
        "(0.208554, 1.356303, 0.129139)",
        "(0.208663, 1.349673, 0.127832)",
        "(0.208708, 1.346349, 0.127012)",
        "(0.208617, 1.339649, 0.124705)",
        "(0.208637, 1.333193, 0.121960)",
        "(0.208867, 1.327239, 0.118747)",
        "(0.209193, 1.321888, 0.115033)",
        "(0.209406, 1.319516, 0.112987)",
        "(0.209847, 1.315175, 0.108652)",
        "(0.210193, 1.311459, 0.104078)",
        "(0.210534, 1.308424, 0.099376)",
        "(0.210736, 1.305944, 0.094547)",
        "(0.210815, 1.304963, 0.092103)",
        "(0.210976, 1.303389, 0.087212)",
        "(0.211222, 1.302405, 0.082332)",
        "(0.211486, 1.301929, 0.077461)",
        "(0.211633, 1.301954, 0.075114)",
        "(0.211892, 1.302315, 0.070572)",
        "(0.212071, 1.303258, 0.066111)",
        "(0.212190, 1.304616, 0.061734)",
        "(0.212260, 1.306409, 0.057565)",
        "(0.212265, 1.308554, 0.053505)",
        "(0.212290, 1.309795, 0.051544)",
        "(0.212229, 1.312460, 0.047787)",
        "(0.212004, 1.315478, 0.044351)",
        "(0.211722, 1.318895, 0.041260)",
        "(0.211358, 1.322512, 0.038307)",
        "(0.211138, 1.324385, 0.036891)",
        "(0.210772, 1.328370, 0.034276)",
        "(0.210390, 1.332452, 0.031764)",
        "(0.210058, 1.336695, 0.029434)",
        "(0.209814, 1.341061, 0.027301)",
        "(0.209701, 1.343267, 0.026288)",
        "(0.209455, 1.347720, 0.024393)",
        "(0.209228, 1.352269, 0.022793)",
        "(0.209055, 1.356788, 0.021376)",
        "(0.208903, 1.361286, 0.020121)",
        "(0.208827, 1.363522, 0.019605)",
        "(0.208768, 1.368036, 0.018703)",
        "(0.208518, 1.372429, 0.017831)",
        "(0.208263, 1.376822, 0.017163)",
        "(0.208035, 1.381253, 0.016733)",
        "(0.207917, 1.383471, 0.016601)",
        "(0.207581, 1.387821, 0.016421)",
        "(0.207145, 1.392137, 0.016433)",
        "(0.206718, 1.396436, 0.016595)",
        "(0.206363, 1.400659, 0.016890)",
        "(0.206202, 1.402739, 0.017109)",
        "(0.205883, 1.406867, 0.017690)",
        "(0.205444, 1.410900, 0.018573)",
        "(0.205006, 1.414905, 0.019889)",
        "(0.204836, 1.416893, 0.020759)",
        "(0.204361, 1.420798, 0.022659)",
        "(0.203805, 1.424535, 0.024982)",
        "(0.203275, 1.428162, 0.027591)",
        "(0.202627, 1.431530, 0.030503)",
        "(0.202283, 1.433114, 0.032158)",
        "(0.201599, 1.436148, 0.035770)",
        "(0.200993, 1.438919, 0.039939)",
        "(0.200458, 1.441430, 0.044689)",
        "(0.199949, 1.443692, 0.049882)",
        "(0.199528, 1.445617, 0.055375)",
        "(0.199412, 1.446406, 0.058225)",
        "(0.199222, 1.447702, 0.063947)",
        "(0.199204, 1.448328, 0.069671)",
        "(0.199296, 1.448425, 0.075401)",
        "(0.199502, 1.447998, 0.081124)",
        "(0.199635, 1.447503, 0.083905)",
        "(0.199974, 1.446087, 0.089315)",
        "(0.200251, 1.443981, 0.094593)",
        "(0.200622, 1.441117, 0.099749)",
        "(0.201070, 1.437368, 0.104691)",
        "(0.201364, 1.435091, 0.107098)",
        "(0.201843, 1.429939, 0.111819)",
        "(0.202122, 1.423905, 0.116193)",
        "(0.202557, 1.417159, 0.120137)",
        "(0.203158, 1.409687, 0.123520)",
        "(0.203439, 1.405653, 0.124920)",
        "(0.203748, 1.397377, 0.127358)",
        "(0.204159, 1.388952, 0.129327)",
        "(0.204840, 1.380402, 0.130755)",
        "(0.205654, 1.371872, 0.131669)",
        "(0.205973, 1.367625, 0.131961)",
        "(0.206373, 1.359106, 0.132217)",
        "(0.206805, 1.350730, 0.132037)",
        "(0.207289, 1.342492, 0.131310)",
        "(0.207474, 1.338447, 0.130660)",
        "(0.207773, 1.330617, 0.128851)",
        "(0.208094, 1.323180, 0.126201)",
        "(0.208245, 1.316049, 0.122626)",
        "(0.208483, 1.309521, 0.118707)",
        "(0.208587, 1.306575, 0.116706)",
        "(0.208772, 1.301064, 0.112475)",
        "(0.209115, 1.296178, 0.107665)",
        "(0.209581, 1.291878, 0.102243)",
        "(0.210148, 1.288286, 0.096313)",
        "(0.210529, 1.286838, 0.093238)",
        "(0.211221, 1.284497, 0.087146)",
        "(0.211786, 1.283058, 0.081266)",
        "(0.212383, 1.282509, 0.075597)",
        "(0.212887, 1.282730, 0.069937)",
        "(0.213102, 1.283153, 0.067149)",
        "(0.213546, 1.284460, 0.061782)",
        "(0.213889, 1.286531, 0.056829)",
        "(0.214152, 1.289049, 0.052238)",
        "(0.214325, 1.292075, 0.048096)",
        "(0.214376, 1.295423, 0.044210)",
        "(0.214408, 1.297239, 0.042380)",
        "(0.214572, 1.301015, 0.038955)",
        "(0.214620, 1.304997, 0.035875)",
        "(0.214716, 1.309160, 0.033168)",
        "(0.214717, 1.313488, 0.030790)",
        "(0.214683, 1.315689, 0.029671)",
        "(0.214590, 1.320174, 0.027546)",
        "(0.214492, 1.324838, 0.025670)",
        "(0.214409, 1.329584, 0.023961)",
        "(0.214324, 1.334391, 0.022445)",
        "(0.214246, 1.336815, 0.021739)",
        "(0.214141, 1.341700, 0.020450)",
        "(0.213995, 1.346672, 0.019393)",
        "(0.213652, 1.351713, 0.018505)",
        "(0.213511, 1.354325, 0.018112)",
        "(0.213126, 1.359645, 0.017459)",
        "(0.212643, 1.365192, 0.017037)",
        "(0.212076, 1.370852, 0.016675)",
        "(0.211379, 1.376674, 0.016483)",
        "(0.210558, 1.382601, 0.016407)",
        "(0.210117, 1.385537, 0.016380)",
        "(0.209517, 1.391583, 0.016463)",
        "(0.208944, 1.397620, 0.016625)",
        "(0.208414, 1.403708, 0.016837)",
        "(0.208030, 1.409769, 0.017209)",
        "(0.207792, 1.412725, 0.017483)",
        "(0.207230, 1.418557, 0.018211)",
        "(0.206722, 1.424333, 0.019396)",
        "(0.206083, 1.429907, 0.020769)",
        "(0.205491, 1.435267, 0.022285)",
        "(0.205179, 1.437816, 0.023126)",
        "(0.204711, 1.442815, 0.025056)",
        "(0.204304, 1.447465, 0.027406)",
        "(0.203816, 1.451775, 0.030253)",
        "(0.203455, 1.455828, 0.033664)",
        "(0.203370, 1.457636, 0.035664)",
        "(0.203151, 1.460943, 0.039683)",
        "(0.203042, 1.463655, 0.044075)",
        "(0.202971, 1.465719, 0.048883)",
        "(0.202723, 1.467039, 0.054014)",
        "(0.202535, 1.467390, 0.056704)",
        "(0.202156, 1.467698, 0.062329)",
        "(0.201759, 1.467381, 0.068234)",
        "(0.201461, 1.466338, 0.074216)",
        "(0.201285, 1.464529, 0.080279)",
        "(0.201098, 1.463285, 0.083292)",
        "(0.200508, 1.460271, 0.089203)",
        "(0.199947, 1.456595, 0.095141)",
        "(0.199517, 1.452238, 0.100947)",
        "(0.199027, 1.447142, 0.106499)",
        "(0.198820, 1.444352, 0.109291)",
        "(0.198375, 1.438443, 0.114840)",
        "(0.198000, 1.432151, 0.120103)",
        "(0.197879, 1.425490, 0.124913)",
        "(0.197946, 1.418450, 0.129203)",
        "(0.198016, 1.414796, 0.131152)",
        "(0.198175, 1.407463, 0.134853)",
        "(0.198483, 1.400106, 0.138225)",
        "(0.199234, 1.392726, 0.141052)",
        "(0.200268, 1.385171, 0.143211)",
        "(0.200820, 1.381281, 0.144025)",
        "(0.201641, 1.373402, 0.145415)",
        "(0.202145, 1.365630, 0.146450)",
        "(0.202576, 1.358085, 0.146954)",
        "(0.203213, 1.350745, 0.146730)",
        "(0.203613, 1.347155, 0.146284)",
        "(0.204239, 1.340063, 0.144880)",
        "(0.204623, 1.333248, 0.142777)",
        "(0.204925, 1.326860, 0.139771)",
        "(0.205136, 1.320882, 0.135719)",
        "(0.205220, 1.318115, 0.133298)",
        "(0.205563, 1.313112, 0.128089)",
        "(0.205919, 1.308828, 0.122303)",
        "(0.206077, 1.305238, 0.115973)",
        "(0.206148, 1.302463, 0.109337)",
        "(0.206174, 1.301417, 0.105913)",
        "(0.206329, 1.299792, 0.098919)",
        "(0.206501, 1.298907, 0.091780)",
        "(0.206742, 1.298727, 0.084790)",
        "(0.206874, 1.298888, 0.081333)",
        "(0.207121, 1.299559, 0.074550)",
        "(0.207459, 1.300770, 0.068148)",
        "(0.207730, 1.302335, 0.062072)",
        "(0.207946, 1.304257, 0.056422)",
        "(0.208033, 1.306481, 0.051154)",
        "(0.208061, 1.307728, 0.048662)",
        "(0.208084, 1.310448, 0.043927)",
        "(0.208123, 1.313488, 0.039609)",
        "(0.208136, 1.316878, 0.035773)",
        "(0.208053, 1.320368, 0.032180)",
        "(0.207955, 1.322186, 0.030503)",
        "(0.207765, 1.325963, 0.027450)",
        "(0.207446, 1.329908, 0.024755)",
        "(0.207031, 1.334014, 0.022390)",
        "(0.206660, 1.338283, 0.020357)",
        "(0.206463, 1.340441, 0.019427)",
        "(0.206065, 1.344843, 0.017765)",
        "(0.205725, 1.349381, 0.016378)",
        "(0.205390, 1.353966, 0.015105)",
        "(0.205218, 1.356269, 0.014502)",
        "(0.204931, 1.360981, 0.013475)",
        "(0.204629, 1.365746, 0.012567)",
        "(0.204343, 1.370623, 0.011819)",
        "(0.204039, 1.375683, 0.011310)",
        "(0.203522, 1.380925, 0.011015)",
        "(0.203163, 1.383613, 0.010908)",
        "(0.202465, 1.389046, 0.010788)",
        "(0.201746, 1.394577, 0.010785)",
        "(0.201128, 1.400217, 0.010835)",
        "(0.200284, 1.405860, 0.010904)",
        "(0.199802, 1.408683, 0.011009)",
        "(0.199073, 1.414451, 0.011520)",
        "(0.198529, 1.420242, 0.012374)",
        "(0.197819, 1.425940, 0.013383)",
        "(0.197052, 1.431570, 0.014737)",
        "(0.196798, 1.434347, 0.015582)",
        "(0.196502, 1.439810, 0.017435)",
        "(0.196149, 1.444980, 0.019372)",
        "(0.195792, 1.449852, 0.021710)",
        "(0.195589, 1.452179, 0.022981)",
        "(0.195382, 1.456606, 0.025682)",
        "(0.195330, 1.460663, 0.028635)",
        "(0.195257, 1.464314, 0.031797)",
        "(0.195274, 1.467474, 0.035297)",
        "(0.195490, 1.470072, 0.039141)",
        "(0.195609, 1.471116, 0.041168)",
        "(0.195682, 1.472795, 0.045419)",
        "(0.195760, 1.473880, 0.050099)",
        "(0.195982, 1.474355, 0.055175)",
        "(0.196077, 1.474195, 0.060454)",
        "(0.196110, 1.473849, 0.063172)",
        "(0.196190, 1.472800, 0.068759)",
        "(0.196226, 1.471212, 0.074510)",
        "(0.196181, 1.469044, 0.080336)",
        "(0.196205, 1.467713, 0.083319)",
        "(0.196366, 1.464632, 0.089518)",
        "(0.196581, 1.461057, 0.095782)",
        "(0.196922, 1.456914, 0.102126)",
        "(0.197489, 1.452255, 0.108386)",
        "(0.197947, 1.449695, 0.111458)",
        "(0.199060, 1.444256, 0.117444)",
        "(0.200002, 1.438198, 0.122933)",
        "(0.200438, 1.431708, 0.127923)",
        "(0.200991, 1.424996, 0.132493)",
        "(0.201786, 1.417968, 0.136240)",
        "(0.202139, 1.414291, 0.137766)",
        "(0.202466, 1.406699, 0.140390)",
        "(0.202523, 1.398982, 0.142514)",
        "(0.202779, 1.391289, 0.144151)",
        "(0.203150, 1.383641, 0.145127)",
        "(0.203491, 1.380036, 0.145340)",
        "(0.204313, 1.372149, 0.145590)",
        "(0.204896, 1.364325, 0.145407)",
        "(0.205390, 1.356699, 0.144831)",
        "(0.205739, 1.349133, 0.143716)",
        "(0.205882, 1.345361, 0.142925)",
        "(0.205800, 1.337736, 0.140755)",
        "(0.205647, 1.330388, 0.138167)",
        "(0.205532, 1.323500, 0.134785)",
        "(0.205739, 1.317281, 0.130507)",
        "(0.205893, 1.314436, 0.128155)",
        "(0.206199, 1.309528, 0.122945)",
        "(0.206656, 1.305579, 0.117546)",
        "(0.206997, 1.302436, 0.111822)",
        "(0.207339, 1.300134, 0.105812)",
        "(0.207522, 1.299300, 0.102697)",
        "(0.207800, 1.298077, 0.096410)",
        "(0.208043, 1.297480, 0.090138)",
        "(0.208268, 1.297362, 0.083894)",
        "(0.208544, 1.297664, 0.077722)",
        "(0.208722, 1.297985, 0.074673)",
        "(0.209145, 1.298879, 0.068693)",
        "(0.209585, 1.300207, 0.063076)",
        "(0.210027, 1.301836, 0.057548)",
        "(0.210522, 1.303827, 0.052072)",
        "(0.210777, 1.305026, 0.049474)",
        "(0.211129, 1.307753, 0.044588)",
        "(0.211449, 1.310937, 0.040011)",
        "(0.211719, 1.314483, 0.035654)",
        "(0.212086, 1.318450, 0.031547)",
        "(0.212223, 1.320601, 0.029562)",
        "(0.212558, 1.325190, 0.025765)",
        "(0.212890, 1.330202, 0.022234)",
        "(0.213203, 1.335527, 0.018872)",
        "(0.213558, 1.341203, 0.015816)",
        "(0.213706, 1.344163, 0.014422)",
        "(0.213944, 1.350215, 0.011888)",
        "(0.213976, 1.356505, 0.009725)",
        "(0.214019, 1.362943, 0.007965)",
        "(0.214022, 1.366183, 0.007254)",
        "(0.214037, 1.372611, 0.006002)",
        "(0.213995, 1.379011, 0.005193)",
        "(0.214001, 1.385390, 0.004655)",
        "(0.214062, 1.391673, 0.004345)",
        "(0.214273, 1.397878, 0.004306)",
        "(0.214316, 1.400896, 0.004376)",
        "(0.214233, 1.406731, 0.004583)",
        "(0.214108, 1.412372, 0.004917)",
        "(0.214089, 1.417879, 0.005507)",
        "(0.213857, 1.423168, 0.006133)",
        "(0.213673, 1.425750, 0.006519)",
        "(0.213310, 1.430836, 0.007490)",
        "(0.212930, 1.435757, 0.008747)",
        "(0.212402, 1.440449, 0.010136)",
        "(0.212132, 1.442754, 0.010972)",
        "(0.211557, 1.447264, 0.013024)",
        "(0.210945, 1.451671, 0.015553)",
        "(0.210332, 1.455862, 0.018648)",
        "(0.209745, 1.459884, 0.021990)",
        "(0.209097, 1.463626, 0.025686)",
        "(0.208827, 1.465369, 0.027721)",
        "(0.208574, 1.468579, 0.032254)",
        "(0.208450, 1.471241, 0.037295)",
        "(0.208186, 1.473285, 0.042933)",
        "(0.207847, 1.474856, 0.049099)",
        "(0.207630, 1.475438, 0.052304)",
        "(0.207212, 1.476042, 0.059050)",
        "(0.206894, 1.475892, 0.066214)",
        "(0.206513, 1.474924, 0.073753)",
        "(0.206272, 1.474085, 0.077665)",
        "(0.205745, 1.471942, 0.085674)",
        "(0.205130, 1.469167, 0.093834)",
        "(0.204788, 1.465745, 0.101916)",
        "(0.204679, 1.461784, 0.109850)",
        "(0.204535, 1.457097, 0.117430)",
        "(0.204487, 1.454590, 0.121079)",
        "(0.204492, 1.449307, 0.127934)",
        "(0.204604, 1.443552, 0.134057)",
        "(0.204843, 1.437372, 0.139399)",
        "(0.205025, 1.430790, 0.143954)",
        "(0.205089, 1.427382, 0.145911)",
        "(0.205359, 1.420444, 0.149294)",
        "(0.205838, 1.413330, 0.151865)",
        "(0.206412, 1.405936, 0.153748)",
        "(0.207082, 1.398278, 0.155144)",
        "(0.207337, 1.394329, 0.155658)",
        "(0.207896, 1.386361, 0.156459)",
        "(0.208671, 1.378248, 0.156695)",
        "(0.209661, 1.369844, 0.156135)",
        "(0.210489, 1.361073, 0.154849)",
        "(0.210668, 1.356579, 0.153908)",
        "(0.210771, 1.347653, 0.151602)",
        "(0.210623, 1.338784, 0.147929)",
        "(0.210370, 1.330039, 0.143046)",
        "(0.209943, 1.321649, 0.137295)",
        "(0.209702, 1.317754, 0.134166)",
        "(0.209181, 1.310608, 0.127623)",
        "(0.208674, 1.304503, 0.120687)",
        "(0.208279, 1.299979, 0.113319)",
        "(0.207776, 1.296683, 0.105940)",
        "(0.207540, 1.295632, 0.102316)",
        "(0.207091, 1.294433, 0.095290)",
        "(0.206657, 1.294346, 0.088393)",
        "(0.206328, 1.295130, 0.081492)",
        "(0.206236, 1.295886, 0.078135)",
        "(0.206080, 1.297812, 0.071649)",
        "(0.205932, 1.300303, 0.065511)",
        "(0.205839, 1.303194, 0.059791)",
        "(0.205632, 1.306346, 0.054448)",
        "(0.205466, 1.309664, 0.049475)",
        "(0.205434, 1.311445, 0.047246)",
        "(0.205418, 1.315050, 0.042959)",
        "(0.205309, 1.318759, 0.039024)",
        "(0.205247, 1.322685, 0.035430)",
        "(0.205175, 1.324709, 0.033758)",
        "(0.205106, 1.328904, 0.030563)",
        "(0.204949, 1.333203, 0.027552)",
        "(0.204906, 1.337731, 0.024809)",
        "(0.204931, 1.342381, 0.022348)",
        "(0.205037, 1.347119, 0.020102)",
        "(0.205114, 1.349528, 0.019033)",
        "(0.205180, 1.354326, 0.016997)",
        "(0.205327, 1.359183, 0.015211)",
        "(0.205462, 1.364105, 0.013720)",
        "(0.205454, 1.366575, 0.013107)",
        "(0.205318, 1.371550, 0.012094)",
        "(0.205162, 1.376618, 0.011378)",
        "(0.204801, 1.381635, 0.010804)",
        "(0.204429, 1.386701, 0.010442)",
        "(0.204223, 1.389244, 0.010356)",
        "(0.203934, 1.394395, 0.010404)",
        "(0.203732, 1.399571, 0.010768)",
        "(0.203501, 1.404720, 0.011317)",
        "(0.203307, 1.409901, 0.012242)",
        "(0.203111, 1.415050, 0.013404)",
        "(0.203001, 1.417610, 0.014080)",
        "(0.202712, 1.422614, 0.015567)",
        "(0.202614, 1.427491, 0.017364)",
        "(0.202443, 1.432146, 0.019356)",
        "(0.202231, 1.436551, 0.021533)",
        "(0.202146, 1.438692, 0.022801)",
        "(0.201948, 1.442819, 0.025635)",
        "(0.201680, 1.446666, 0.028898)",
        "(0.201342, 1.450238, 0.032463)",
        "(0.201279, 1.451877, 0.034469)",
        "(0.201077, 1.454897, 0.038696)",
        "(0.200887, 1.457404, 0.043416)",
        "(0.200775, 1.459498, 0.048574)",
        "(0.200582, 1.461041, 0.054208)",
        "(0.200485, 1.461650, 0.057190)",
        "(0.200336, 1.462361, 0.063514)",
        "(0.200138, 1.462626, 0.070095)",
        "(0.199811, 1.462477, 0.076960)",
        "(0.199502, 1.461947, 0.084042)",
        "(0.199235, 1.460927, 0.091179)",
        "(0.199161, 1.460208, 0.094704)",
        "(0.199057, 1.458409, 0.101704)",
        "(0.198998, 1.456006, 0.108635)",
        "(0.199001, 1.453117, 0.115501)",
        "(0.199025, 1.449723, 0.122075)",
        "(0.199108, 1.447852, 0.125215)",
        "(0.199438, 1.443461, 0.131015)",
        "(0.199631, 1.438513, 0.136460)",
        "(0.199617, 1.432833, 0.141599)",
        "(0.199706, 1.426778, 0.146405)",
        "(0.199919, 1.423551, 0.148581)",
        "(0.200542, 1.416838, 0.152528)",
        "(0.201208, 1.409418, 0.155792)",
        "(0.201778, 1.401397, 0.158552)",
        "(0.202470, 1.393048, 0.160849)",
        "(0.202946, 1.388695, 0.161706)",
        "(0.203864, 1.379733, 0.162969)",
        "(0.204544, 1.370564, 0.163623)",
        "(0.205330, 1.361561, 0.163692)",
        "(0.206223, 1.352729, 0.162804)",
        "(0.206770, 1.348324, 0.161813)",
        "(0.207759, 1.339562, 0.158956)",
        "(0.208365, 1.330997, 0.154891)",
        "(0.208651, 1.322793, 0.149859)",
        "(0.208670, 1.315257, 0.143626)",
        "(0.208678, 1.311778, 0.140369)",
        "(0.208694, 1.305906, 0.133351)",
        "(0.208667, 1.301198, 0.126012)",
        "(0.208750, 1.297737, 0.118434)",
        "(0.208668, 1.295611, 0.110233)",
        "(0.208702, 1.294910, 0.105953)",
        "(0.208775, 1.293921, 0.097300)",
        "(0.208776, 1.293888, 0.088727)",
        "(0.208639, 1.294333, 0.080498)",
        "(0.208375, 1.295180, 0.072658)",
        "(0.208243, 1.295770, 0.068908)",
        "(0.207942, 1.297123, 0.061686)",
        "(0.207599, 1.298611, 0.054880)",
        "(0.207558, 1.300270, 0.048484)",
        "(0.207677, 1.302078, 0.042554)",
        "(0.207824, 1.303069, 0.039788)",
        "(0.208003, 1.305123, 0.034435)",
        "(0.207987, 1.307484, 0.029466)",
        "(0.207866, 1.310408, 0.025044)",
        "(0.207747, 1.312243, 0.023169)",
        "(0.207393, 1.316221, 0.019682)",
        "(0.206704, 1.320832, 0.016672)",
        "(0.205807, 1.326032, 0.014162)",
        "(0.204720, 1.331974, 0.012223)",
        "(0.203390, 1.338581, 0.010896)",
        "(0.202745, 1.342084, 0.010413)",
        "(0.201516, 1.349300, 0.009684)",
        "(0.200373, 1.356801, 0.009302)",
        "(0.199417, 1.364478, 0.009175)",
        "(0.199058, 1.368311, 0.009232)",
        "(0.198370, 1.375838, 0.009543)",
        "(0.197531, 1.383108, 0.010208)",
        "(0.196764, 1.390203, 0.011333)",
        "(0.196126, 1.397090, 0.012967)",
        "(0.195735, 1.400411, 0.013865)",
        "(0.194859, 1.406791, 0.015970)",
        "(0.194024, 1.412914, 0.018551)",
        "(0.193355, 1.418706, 0.021484)",
        "(0.192609, 1.424161, 0.024485)",
        "(0.191966, 1.429341, 0.027719)",
        "(0.191633, 1.431823, 0.029424)",
        "(0.190980, 1.436512, 0.033080)",
        "(0.190456, 1.440735, 0.036982)",
        "(0.190097, 1.444705, 0.041192)",
        "(0.189986, 1.446507, 0.043493)",
        "(0.189843, 1.449789, 0.048292)",
        "(0.189747, 1.452533, 0.053339)",
        "(0.189690, 1.454741, 0.058629)",
        "(0.189683, 1.456484, 0.064177)",
        "(0.189664, 1.457159, 0.067049)",
        "(0.189617, 1.458243, 0.072971)",
        "(0.189637, 1.458889, 0.078917)",
        "(0.189565, 1.459177, 0.085284)",
        "(0.189455, 1.458995, 0.091874)",
        "(0.189364, 1.458288, 0.098658)",
        "(0.189348, 1.457748, 0.102100)",
        "(0.189395, 1.456399, 0.109054)",
        "(0.189545, 1.454733, 0.116072)",
        "(0.189918, 1.452650, 0.123079)",
        "(0.190473, 1.450085, 0.129959)",
        "(0.190809, 1.448647, 0.133351)",
        "(0.191561, 1.445192, 0.140091)",
        "(0.192059, 1.441268, 0.146777)",
        "(0.192470, 1.436940, 0.153293)",
        "(0.193045, 1.432161, 0.159400)",
        "(0.193408, 1.429568, 0.162270)",
        "(0.194232, 1.424005, 0.167784)",
        "(0.195164, 1.417856, 0.172967)",
        "(0.196069, 1.411202, 0.177792)",
        "(0.197260, 1.404228, 0.182094)",
        "(0.198108, 1.400559, 0.183866)",
        "(0.200016, 1.392872, 0.186780)",
        "(0.202182, 1.384821, 0.189073)",
        "(0.204317, 1.376399, 0.190719)",
        "(0.206247, 1.367766, 0.191735)",
        "(0.207241, 1.363423, 0.191861)",
        "(0.209181, 1.354861, 0.191551)",
        "(0.210856, 1.346651, 0.190136)",
        "(0.212275, 1.338927, 0.187658)",
        "(0.213530, 1.331693, 0.183581)",
        "(0.214041, 1.328201, 0.180772)",
        "(0.215082, 1.321427, 0.174078)",
        "(0.216015, 1.314923, 0.166131)",
        "(0.216687, 1.308850, 0.157608)",
        "(0.217352, 1.303509, 0.148822)",
        "(0.217577, 1.301078, 0.144269)",
        "(0.217919, 1.296665, 0.135083)",
        "(0.218123, 1.293143, 0.125631)",
        "(0.218130, 1.290417, 0.115739)",
        "(0.217986, 1.288365, 0.105659)",
        "(0.217881, 1.287716, 0.100691)",
        "(0.217616, 1.287024, 0.090929)",
        "(0.217262, 1.287008, 0.081288)",
        "(0.216914, 1.287756, 0.071935)",
        "(0.216589, 1.289362, 0.063027)",
        "(0.216431, 1.290632, 0.058850)",
        "(0.216013, 1.293450, 0.050806)",
        "(0.215480, 1.297072, 0.043509)",
        "(0.214770, 1.301261, 0.036808)",
        "(0.214385, 1.303586, 0.033689)",
        "(0.213511, 1.308589, 0.027894)",
        "(0.212476, 1.314142, 0.022889)",
        "(0.211364, 1.320063, 0.018490)",
        "(0.210235, 1.326223, 0.014628)",
        "(0.209656, 1.329363, 0.012887)",
        "(0.208534, 1.335906, 0.009966)",
        "(0.207276, 1.342575, 0.007554)",
        "(0.206038, 1.349347, 0.005482)",
        "(0.204775, 1.356139, 0.003736)",
        "(0.203524, 1.362995, 0.002408)",
        "(0.202850, 1.366418, 0.001883)",
        "(0.201506, 1.373251, 0.001110)",
        "(0.200109, 1.380071, 0.000666)",
        "(0.198758, 1.386897, 0.000639)",
        "(0.198149, 1.390335, 0.000768)",
        "(0.196915, 1.397129, 0.001367)",
        "(0.195739, 1.403830, 0.002445)",
        "(0.194581, 1.410397, 0.004003)",
        "(0.193452, 1.416699, 0.005933)",
        "(0.192908, 1.419730, 0.007066)",
        "(0.191945, 1.425642, 0.009620)",
        "(0.190978, 1.431158, 0.012555)",
        "(0.190081, 1.436265, 0.015844)",
        "(0.189260, 1.440799, 0.019562)",
        "(0.188394, 1.444981, 0.023644)",
        "(0.187979, 1.446848, 0.025929)",
        "(0.187303, 1.450272, 0.030801)",
        "(0.186751, 1.453165, 0.036006)",
        "(0.186341, 1.455363, 0.041689)",
        "(0.186195, 1.456195, 0.044759)",
        "(0.185899, 1.457451, 0.051252)",
        "(0.185699, 1.458085, 0.058134)",
        "(0.185736, 1.458010, 0.065295)",
        "(0.185891, 1.457288, 0.072538)",
        "(0.186310, 1.455806, 0.079917)",
        "(0.186659, 1.454796, 0.083618)",
        "(0.187548, 1.451953, 0.091058)",
        "(0.188458, 1.448282, 0.098599)",
        "(0.189334, 1.443935, 0.106289)",
        "(0.190512, 1.439177, 0.113759)",
        "(0.191226, 1.436456, 0.117307)",
        "(0.192929, 1.430650, 0.124141)",
        "(0.194709, 1.424236, 0.130638)",
        "(0.196253, 1.417460, 0.136900)",
        "(0.197748, 1.410419, 0.142859)",
        "(0.198552, 1.406811, 0.145721)",
        "(0.200378, 1.399306, 0.151139)",
        "(0.202217, 1.391465, 0.156271)",
        "(0.203671, 1.383490, 0.161055)",
        "(0.205127, 1.375555, 0.165296)",
        "(0.205883, 1.371569, 0.167044)",
        "(0.207595, 1.363624, 0.170046)",
        "(0.209130, 1.355719, 0.172268)",
        "(0.210557, 1.348028, 0.174128)",
        "(0.211901, 1.340625, 0.175360)",
        "(0.212598, 1.337083, 0.175718)",
        "(0.213935, 1.330376, 0.175720)",
        "(0.215282, 1.324137, 0.174816)",
        "(0.216512, 1.318338, 0.173109)",
        "(0.217085, 1.315645, 0.171967)",
        "(0.217912, 1.310515, 0.169248)",
        "(0.218502, 1.305863, 0.165773)",
        "(0.219051, 1.301771, 0.161656)",
        "(0.219295, 1.298084, 0.157044)",
        "(0.219560, 1.295030, 0.152081)",
        "(0.219587, 1.293804, 0.149453)",
        "(0.219597, 1.291459, 0.144118)",
        "(0.219398, 1.289755, 0.138544)",
        "(0.219206, 1.288593, 0.132982)",
        "(0.218912, 1.287882, 0.127364)",
        "(0.218708, 1.287688, 0.124522)",
        "(0.218269, 1.287531, 0.118747)",
        "(0.217869, 1.287627, 0.112751)",
        "(0.217555, 1.287909, 0.106624)",
        "(0.217327, 1.288390, 0.100547)",
        "(0.217219, 1.288723, 0.097541)",
        "(0.216892, 1.289464, 0.091660)",
        "(0.216413, 1.290334, 0.085995)",
        "(0.215891, 1.291389, 0.080439)",
        "(0.215341, 1.292603, 0.074827)",
        "(0.215032, 1.293307, 0.072018)",
        "(0.214440, 1.294969, 0.066578)",
        "(0.213859, 1.296875, 0.061316)",
        "(0.213391, 1.299108, 0.056243)",
        "(0.212929, 1.301513, 0.051260)",
        "(0.212755, 1.302795, 0.048752)",
        "(0.212449, 1.305614, 0.043885)",
        "(0.212049, 1.308861, 0.039239)",
        "(0.211666, 1.312604, 0.034795)",
        "(0.211398, 1.316872, 0.030628)",
        "(0.211305, 1.319194, 0.028690)",
        "(0.211038, 1.324001, 0.024998)",
        "(0.210573, 1.328974, 0.021504)",
        "(0.210018, 1.334294, 0.018505)",
        "(0.209298, 1.339920, 0.016023)",
        "(0.208916, 1.342817, 0.014938)",
        "(0.208049, 1.348721, 0.013020)",
        "(0.207015, 1.354859, 0.011483)",
        "(0.206135, 1.361300, 0.010355)",
        "(0.205403, 1.368071, 0.009659)",
        "(0.205021, 1.371509, 0.009430)",
        "(0.204267, 1.378471, 0.009264)",
        "(0.203731, 1.385656, 0.009632)",
        "(0.203260, 1.392884, 0.010234)",
        "(0.202902, 1.400174, 0.011185)",
        "(0.202729, 1.403794, 0.011755)",
        "(0.202526, 1.410992, 0.013320)",
        "(0.202337, 1.417979, 0.015268)",
        "(0.202094, 1.424799, 0.017675)",
        "(0.202004, 1.428115, 0.019040)",
        "(0.201959, 1.434382, 0.022175)",
        "(0.202045, 1.440047, 0.025703)",
        "(0.202127, 1.444973, 0.029523)",
        "(0.202388, 1.449098, 0.033890)",
        "(0.202639, 1.452552, 0.038568)",
        "(0.202684, 1.453754, 0.041096)",
        "(0.202694, 1.455855, 0.046217)",
        "(0.202778, 1.457035, 0.051837)",
        "(0.202671, 1.457454, 0.057799)",
        "(0.202302, 1.457021, 0.063972)",
        "(0.202086, 1.456559, 0.067125)",
        "(0.201588, 1.455204, 0.073418)",
        "(0.200866, 1.453289, 0.079581)",
        "(0.200052, 1.451070, 0.085646)",
        "(0.199386, 1.448574, 0.091543)",
        "(0.199195, 1.447203, 0.094406)",
        "(0.198990, 1.444317, 0.099984)",
        "(0.198876, 1.441154, 0.105429)",
        "(0.198997, 1.437705, 0.110701)",
        "(0.199180, 1.433955, 0.115788)",
        "(0.199338, 1.431973, 0.118277)",
        "(0.199725, 1.427736, 0.123078)",
        "(0.200205, 1.423105, 0.127632)",
        "(0.200839, 1.418104, 0.131966)",
        "(0.201432, 1.412592, 0.136050)",
        "(0.201779, 1.409630, 0.138041)",
        "(0.202543, 1.403387, 0.141926)",
        "(0.203349, 1.396823, 0.145606)",
        "(0.204388, 1.389879, 0.148893)",
        "(0.205660, 1.382636, 0.151638)",
        "(0.206365, 1.378850, 0.152789)",
        "(0.207739, 1.371148, 0.154982)",
        "(0.208882, 1.363392, 0.156925)",
        "(0.210086, 1.355733, 0.158442)",
        "(0.210849, 1.351972, 0.159008)",
        "(0.212487, 1.344551, 0.159888)",
        "(0.214035, 1.337291, 0.160267)",
        "(0.215299, 1.330362, 0.160158)",
        "(0.216533, 1.323865, 0.159368)",
        "(0.217151, 1.320800, 0.158507)",
        "(0.218534, 1.314926, 0.156482)",
        "(0.219932, 1.309527, 0.153839)",
        "(0.220939, 1.304577, 0.150438)",
        "(0.221703, 1.300125, 0.146443)",
        "(0.221889, 1.298028, 0.144199)",
        "(0.222062, 1.294072, 0.139444)",
        "(0.222045, 1.290508, 0.134602)",
        "(0.221849, 1.287379, 0.129544)",
        "(0.221615, 1.284705, 0.124197)",
        "(0.221514, 1.283600, 0.121399)",
        "(0.221376, 1.281824, 0.115686)",
        "(0.221230, 1.280749, 0.109750)",
        "(0.221140, 1.280380, 0.103566)",
        "(0.221158, 1.280649, 0.097140)",
        "(0.221220, 1.281723, 0.090396)",
        "(0.221243, 1.282399, 0.087012)",
        "(0.221257, 1.284239, 0.080284)",
        "(0.221284, 1.286442, 0.073742)",
        "(0.221261, 1.288858, 0.067292)",
        "(0.221197, 1.290191, 0.064146)",
        "(0.221138, 1.293195, 0.058128)",
        "(0.221127, 1.296394, 0.052503)",
        "(0.220941, 1.299940, 0.047428)",
        "(0.220630, 1.303688, 0.042682)",
        "(0.220503, 1.305647, 0.040403)",
        "(0.220175, 1.309803, 0.036092)",
        "(0.219807, 1.314324, 0.032119)",
        "(0.219430, 1.319205, 0.028435)",
        "(0.218968, 1.324422, 0.024887)",
        "(0.218684, 1.327185, 0.023205)",
        "(0.217993, 1.332988, 0.020033)",
        "(0.217402, 1.339137, 0.017423)",
        "(0.216585, 1.346132, 0.015088)",
        "(0.215369, 1.353550, 0.013192)",
        "(0.214603, 1.357280, 0.012397)",
        "(0.212899, 1.364967, 0.011297)",
        "(0.211576, 1.372866, 0.010726)",
        "(0.210065, 1.380785, 0.010540)",
        "(0.208615, 1.388806, 0.010973)",
        "(0.207381, 1.396853, 0.011861)",
        "(0.206822, 1.400870, 0.012474)",
        "(0.205684, 1.408869, 0.013979)",
        "(0.204683, 1.416850, 0.015862)",
        "(0.203998, 1.424643, 0.018215)",
        "(0.203643, 1.432129, 0.021027)",
        "(0.203511, 1.435722, 0.022641)",
        "(0.203264, 1.442605, 0.026263)",
        "(0.203039, 1.449001, 0.030450)",
        "(0.202826, 1.454784, 0.035022)",
        "(0.202686, 1.459653, 0.040163)",
        "(0.202618, 1.461917, 0.042883)",
        "(0.202477, 1.465728, 0.048576)",
        "(0.202332, 1.468792, 0.054377)",
        "(0.202259, 1.471091, 0.060368)",
        "(0.202146, 1.472617, 0.066541)",
        "(0.202054, 1.473157, 0.069726)",
        "(0.201828, 1.473549, 0.076336)",
        "(0.201482, 1.472989, 0.082987)",
        "(0.201010, 1.471688, 0.089551)",
        "(0.200441, 1.469565, 0.096129)",
        "(0.200060, 1.468126, 0.099366)",
        "(0.199138, 1.464791, 0.105816)",
        "(0.198180, 1.460848, 0.112206)",
        "(0.197429, 1.456232, 0.118452)",
        "(0.197213, 1.453613, 0.121498)",
        "(0.196911, 1.448004, 0.127640)",
        "(0.196477, 1.441988, 0.133790)",
        "(0.196232, 1.435595, 0.139666)",
        "(0.196455, 1.428851, 0.144975)",
        "(0.196827, 1.425283, 0.147272)",
        "(0.197523, 1.417969, 0.151653)",
        "(0.198192, 1.410168, 0.155553)",
        "(0.198591, 1.402063, 0.158989)",
        "(0.199087, 1.393840, 0.161965)",
        "(0.199472, 1.389725, 0.163235)",
        "(0.200423, 1.381508, 0.165411)",
        "(0.201542, 1.373386, 0.167133)",
        "(0.202606, 1.365417, 0.168580)",
        "(0.203627, 1.357621, 0.169685)",
        "(0.204105, 1.353846, 0.170062)",
        "(0.205072, 1.346535, 0.170480)",
        "(0.206123, 1.339641, 0.170273)",
        "(0.207239, 1.333108, 0.169382)",
        "(0.208335, 1.326826, 0.167826)",
        "(0.209404, 1.320918, 0.165424)",
        "(0.209906, 1.318056, 0.164071)",
        "(0.210931, 1.312698, 0.160812)",
        "(0.211957, 1.307749, 0.156546)",
        "(0.212847, 1.303022, 0.151475)",
        "(0.213210, 1.300778, 0.148599)",
        "(0.213812, 1.296489, 0.142490)",
        "(0.214067, 1.292489, 0.135669)",
        "(0.214217, 1.289174, 0.127855)",
        "(0.214645, 1.286566, 0.119585)",
        "(0.214869, 1.285547, 0.115215)",
        "(0.215341, 1.284009, 0.106426)",
        "(0.215839, 1.283199, 0.097624)",
        "(0.216227, 1.282949, 0.088791)",
        "(0.216509, 1.283183, 0.080015)",
        "(0.216776, 1.283975, 0.071451)",
        "(0.216867, 1.284589, 0.067326)",
        "(0.216992, 1.286133, 0.059393)",
        "(0.216948, 1.288134, 0.051968)",
        "(0.216831, 1.290910, 0.045296)",
        "(0.216735, 1.292542, 0.042171)",
        "(0.216525, 1.296302, 0.036305)",
        "(0.216345, 1.300720, 0.031035)",
        "(0.216141, 1.305591, 0.026300)",
        "(0.215744, 1.310867, 0.022153)",
        "(0.215205, 1.316470, 0.018599)",
        "(0.214863, 1.319322, 0.016960)",
        "(0.213990, 1.325111, 0.013892)",
        "(0.212857, 1.331113, 0.011344)",
        "(0.211679, 1.337296, 0.009337)",
        "(0.211107, 1.340438, 0.008553)",
        "(0.209802, 1.346613, 0.007107)",
        "(0.208419, 1.352663, 0.005916)",
        "(0.207130, 1.358597, 0.004987)",
        "(0.205894, 1.364391, 0.004332)",
        "(0.205275, 1.367262, 0.004072)",
        "(0.204076, 1.372934, 0.003850)",
        "(0.202961, 1.378582, 0.003984)",
        "(0.201954, 1.384204, 0.004363)",
        "(0.201123, 1.389779, 0.005131)",
        "(0.200728, 1.392544, 0.005614)",
        "(0.199840, 1.397936, 0.006777)",
        "(0.198934, 1.403225, 0.008269)",
        "(0.198057, 1.408356, 0.010057)",
        "(0.197171, 1.413264, 0.012112)",
        "(0.196724, 1.415622, 0.013263)",
        "(0.195891, 1.420181, 0.015770)",
        "(0.195190, 1.424525, 0.018597)",
        "(0.194573, 1.428558, 0.021789)",
        "(0.194102, 1.432230, 0.025330)",
        "(0.193938, 1.433873, 0.027264)",
        "(0.193816, 1.436816, 0.031405)",
        "(0.193739, 1.439174, 0.035891)",
        "(0.193604, 1.440927, 0.040829)",
        "(0.193434, 1.441959, 0.046370)",
        "(0.193325, 1.442140, 0.049293)",
        "(0.193187, 1.442252, 0.055074)",
        "(0.193130, 1.441563, 0.061103)",
        "(0.192975, 1.440398, 0.067293)",
        "(0.192809, 1.438667, 0.073751)",
        "(0.192448, 1.436437, 0.080260)",
        "(0.192277, 1.435177, 0.083491)",
        "(0.192216, 1.432456, 0.089778)",
        "(0.192464, 1.429404, 0.095767)",
        "(0.192725, 1.426083, 0.101468)",
        "(0.192828, 1.424325, 0.104200)",
        "(0.193243, 1.420660, 0.109516)",
        "(0.193998, 1.416675, 0.114481)",
        "(0.194797, 1.412309, 0.118994)",
        "(0.195489, 1.407826, 0.123289)",
        "(0.195805, 1.405475, 0.125238)",
        "(0.196492, 1.400612, 0.128840)",
        "(0.197217, 1.395500, 0.132105)",
        "(0.197978, 1.390117, 0.134957)",
        "(0.198835, 1.384410, 0.137180)",
        "(0.199333, 1.381388, 0.137996)",
        "(0.200284, 1.375140, 0.139454)",
        "(0.201316, 1.368520, 0.140545)",
        "(0.202389, 1.361700, 0.141339)",
        "(0.203685, 1.354842, 0.142025)",
        "(0.204382, 1.351399, 0.142304)",
        "(0.205777, 1.344378, 0.142648)",
        "(0.206976, 1.337134, 0.142775)",
        "(0.207860, 1.329694, 0.142680)",
        "(0.208453, 1.322135, 0.142212)",
        "(0.209086, 1.314548, 0.141239)",
        "(0.209383, 1.310775, 0.140479)",
        "(0.209897, 1.303293, 0.138505)",
        "(0.210301, 1.295992, 0.136030)",
        "(0.210628, 1.289064, 0.132966)",
        "(0.211048, 1.282728, 0.129194)",
        "(0.211172, 1.279687, 0.126991)",
        "(0.211358, 1.273869, 0.122049)",
        "(0.211371, 1.268462, 0.116518)",
        "(0.211324, 1.263870, 0.110468)",
        "(0.211167, 1.260330, 0.103971)",
        "(0.211067, 1.258932, 0.100565)",
        "(0.210881, 1.256860, 0.093524)",
        "(0.210805, 1.255964, 0.086265)",
        "(0.210719, 1.256140, 0.078894)",
        "(0.210693, 1.256647, 0.075183)",
        "(0.210690, 1.258204, 0.067799)",
        "(0.210663, 1.260509, 0.060436)",
        "(0.210590, 1.263521, 0.053375)",
        "(0.210437, 1.267111, 0.046588)",
        "(0.210356, 1.269083, 0.043309)",
        "(0.210199, 1.273481, 0.037046)",
        "(0.210067, 1.278227, 0.031024)",
        "(0.210005, 1.283323, 0.025396)",
        "(0.209970, 1.288660, 0.020260)",
        "(0.209972, 1.291375, 0.017820)",
        "(0.209928, 1.296945, 0.013327)",
        "(0.209844, 1.302681, 0.009307)",
        "(0.209653, 1.308642, 0.005680)",
        "(0.209384, 1.314985, 0.002589)",
        "(0.209244, 1.318262, 0.001216)",
        "(0.208864, 1.324917, -0.001259)",
        "(0.208359, 1.331815, -0.003268)",
        "(0.207743, 1.338971, -0.004850)",
        "(0.207195, 1.346326, -0.005986)",
        "(0.207005, 1.350128, -0.006330)",
        "(0.206698, 1.357813, -0.006766)",
        "(0.206389, 1.365526, -0.006880)",
        "(0.206266, 1.373406, -0.006424)",
        "(0.206187, 1.381254, -0.005600)",
        "(0.206193, 1.385104, -0.005060)",
        "(0.206113, 1.392700, -0.003747)",
        "(0.205884, 1.400159, -0.001899)",
        "(0.205590, 1.407400, 0.000665)",
        "(0.205290, 1.414407, 0.003609)",
        "(0.205174, 1.417760, 0.005346)",
        "(0.204919, 1.424185, 0.009146)",
        "(0.204635, 1.430061, 0.013402)",
        "(0.204334, 1.435382, 0.017959)",
        "(0.204167, 1.440061, 0.023006)",
        "(0.204068, 1.442082, 0.025714)",
        "(0.203753, 1.445582, 0.031334)",
        "(0.203370, 1.448321, 0.037397)",
        "(0.202893, 1.450257, 0.043807)",
        "(0.202317, 1.451389, 0.050440)",
        "(0.202010, 1.451688, 0.053884)",
        "(0.201426, 1.451592, 0.061086)",
        "(0.200835, 1.450593, 0.068627)",
        "(0.200076, 1.448824, 0.076530)",
        "(0.199273, 1.446343, 0.084815)",
        "(0.198924, 1.444962, 0.088984)",
        "(0.198460, 1.441682, 0.097465)",
        "(0.198208, 1.437792, 0.106145)",
        "(0.197885, 1.433362, 0.115042)",
        "(0.197423, 1.428612, 0.124048)",
        "(0.197282, 1.423541, 0.132891)",
        "(0.197435, 1.420879, 0.137073)",
        "(0.197808, 1.415177, 0.144974)",
        "(0.198259, 1.408971, 0.152358)",
        "(0.198580, 1.402295, 0.159274)",
        "(0.198730, 1.398822, 0.162493)",
        "(0.199214, 1.391646, 0.168363)",
        "(0.199961, 1.384179, 0.173458)",
        "(0.200944, 1.376511, 0.177840)",
        "(0.201880, 1.368626, 0.181287)",
        "(0.202862, 1.360672, 0.183709)",
        "(0.203418, 1.356695, 0.184441)",
        "(0.204472, 1.348724, 0.185023)",
        "(0.205404, 1.340821, 0.184904)",
        "(0.206144, 1.333138, 0.183878)",
        "(0.206453, 1.329451, 0.182999)",
        "(0.207177, 1.322402, 0.180704)",
        "(0.208035, 1.315917, 0.177547)",
        "(0.208923, 1.309927, 0.173290)",
        "(0.209845, 1.304204, 0.168101)",
        "(0.210325, 1.301522, 0.165144)",
        "(0.211180, 1.296422, 0.158744)",
        "(0.211942, 1.291781, 0.151699)",
        "(0.212558, 1.287539, 0.144126)",
        "(0.213270, 1.283806, 0.136127)",
        "(0.213577, 1.282098, 0.132011)",
        "(0.214071, 1.279158, 0.123598)",
        "(0.214696, 1.277110, 0.115207)",
        "(0.215305, 1.275814, 0.106719)",
        "(0.216000, 1.275140, 0.098239)",
        "(0.216696, 1.275180, 0.089582)",
        "(0.216949, 1.275389, 0.085446)",
        "(0.217158, 1.276348, 0.077611)",
        "(0.217233, 1.277950, 0.070536)",
        "(0.217122, 1.280090, 0.063952)",
        "(0.217051, 1.281376, 0.060824)",
        "(0.216837, 1.284273, 0.054783)",
        "(0.216596, 1.287591, 0.049031)",
        "(0.216330, 1.291370, 0.043566)",
        "(0.216083, 1.295542, 0.038364)",
        "(0.215887, 1.297789, 0.035929)",
        "(0.215480, 1.302582, 0.031351)",
        "(0.215018, 1.307656, 0.027069)",
        "(0.214601, 1.313075, 0.023171)",
        "(0.214289, 1.318801, 0.019726)",
        "(0.214125, 1.321791, 0.018226)",
        "(0.213682, 1.327925, 0.015552)",
        "(0.213096, 1.334384, 0.013369)",
        "(0.212414, 1.341041, 0.011596)",
        "(0.211639, 1.347944, 0.010402)",
        "(0.211178, 1.351395, 0.009864)",
        "(0.210252, 1.358379, 0.009091)",
        "(0.209420, 1.365504, 0.008737)",
        "(0.208523, 1.372601, 0.008533)",
        "(0.207648, 1.379609, 0.008594)",
        "(0.207235, 1.383080, 0.008825)",
        "(0.206358, 1.389966, 0.009394)",
        "(0.205078, 1.396554, 0.010067)",
        "(0.203876, 1.403104, 0.011072)",
        "(0.202874, 1.409498, 0.012386)",
        "(0.202381, 1.412622, 0.013112)",
        "(0.201433, 1.418701, 0.014924)",
        "(0.200578, 1.424531, 0.017177)",
        "(0.199884, 1.430148, 0.019983)",
        "(0.199246, 1.435442, 0.023293)",
        "(0.199035, 1.437920, 0.025257)",
        "(0.198581, 1.442728, 0.029366)",
        "(0.198262, 1.447158, 0.034164)",
        "(0.198086, 1.451069, 0.039375)",
        "(0.198272, 1.454194, 0.044908)",
        "(0.198431, 1.456421, 0.050754)",
        "(0.198463, 1.457251, 0.053801)",
        "(0.198627, 1.458534, 0.060124)",
        "(0.198829, 1.458902, 0.066798)",
        "(0.198898, 1.458589, 0.073600)",
        "(0.199012, 1.458146, 0.077090)",
        "(0.199448, 1.456783, 0.084134)",
        "(0.199777, 1.454636, 0.091112)",
        "(0.199859, 1.451836, 0.098106)",
        "(0.199782, 1.448342, 0.105303)",
        "(0.199769, 1.446363, 0.108928)",
        "(0.199770, 1.442078, 0.115922)",
        "(0.199950, 1.437288, 0.122441)",
        "(0.200531, 1.432207, 0.128630)",
        "(0.201243, 1.426921, 0.134618)",
        "(0.201566, 1.424186, 0.137500)",
        "(0.202262, 1.418454, 0.142946)",
        "(0.202992, 1.412471, 0.147912)",
        "(0.203894, 1.406374, 0.152371)",
        "(0.204989, 1.400167, 0.156300)",
        "(0.205461, 1.396961, 0.157953)",
        "(0.206374, 1.390563, 0.161025)",
        "(0.207350, 1.384048, 0.163578)",
        "(0.208449, 1.377403, 0.165543)",
        "(0.209707, 1.370646, 0.167060)",
        "(0.210391, 1.367193, 0.167647)",
        "(0.211644, 1.360145, 0.168533)",
        "(0.212893, 1.353009, 0.168953)",
        "(0.213999, 1.345801, 0.168938)",
        "(0.215124, 1.338624, 0.168296)",
        "(0.215648, 1.335070, 0.167738)",
        "(0.216714, 1.328050, 0.165773)",
        "(0.217733, 1.321157, 0.162697)",
        "(0.218738, 1.314448, 0.158598)",
        "(0.219538, 1.307953, 0.153695)",
        "(0.219894, 1.304875, 0.150956)",
        "(0.220320, 1.299085, 0.145131)",
        "(0.220641, 1.293860, 0.138797)",
        "(0.221033, 1.289408, 0.131924)",
        "(0.221442, 1.285745, 0.124536)",
        "(0.221619, 1.284206, 0.120610)",
        "(0.221943, 1.281541, 0.112567)",
        "(0.222173, 1.279578, 0.104489)",
        "(0.222382, 1.278183, 0.096438)",
        "(0.222481, 1.277317, 0.088397)",
        "(0.222584, 1.277079, 0.084429)",
        "(0.222887, 1.276892, 0.076686)",
        "(0.223332, 1.277359, 0.069381)",
        "(0.223722, 1.278219, 0.062397)",
        "(0.224060, 1.279613, 0.055863)",
        "(0.224190, 1.280465, 0.052732)",
        "(0.224288, 1.282545, 0.046799)",
        "(0.224146, 1.285050, 0.041237)",
        "(0.223942, 1.288035, 0.036055)",
        "(0.223699, 1.291568, 0.031371)",
        "(0.223577, 1.293489, 0.029164)",
        "(0.223192, 1.297501, 0.024998)",
        "(0.222659, 1.301837, 0.021170)",
        "(0.222013, 1.306513, 0.017670)",
        "(0.221303, 1.311548, 0.014540)",
        "(0.220889, 1.314175, 0.013100)",
        "(0.219981, 1.319557, 0.010373)",
        "(0.219229, 1.325326, 0.008069)",
        "(0.218488, 1.331281, 0.005992)",
        "(0.217697, 1.337437, 0.004246)",
        "(0.216843, 1.343677, 0.002825)",
        "(0.216461, 1.346810, 0.002202)",
        "(0.215889, 1.353150, 0.001170)",
        "(0.215242, 1.359493, 0.000401)",
        "(0.214468, 1.365862, 0.000006)",
        "(0.214021, 1.369116, 0.000042)",
        "(0.213175, 1.375661, 0.000337)",
        "(0.212349, 1.382168, 0.000959)",
        "(0.211460, 1.388631, 0.001940)",
        "(0.210387, 1.395009, 0.003403)",
        "(0.209857, 1.398137, 0.004361)",
        "(0.208909, 1.404328, 0.006655)",
        "(0.207907, 1.410332, 0.009448)",
        "(0.206891, 1.416245, 0.012858)",
        "(0.205768, 1.422013, 0.017101)",
        "(0.205232, 1.424869, 0.019405)",
        "(0.204226, 1.430423, 0.024517)",
        "(0.203251, 1.435712, 0.030115)",
        "(0.202422, 1.440676, 0.036116)",
        "(0.201967, 1.445127, 0.042491)",
        "(0.201853, 1.447180, 0.045737)",
        "(0.201779, 1.450604, 0.052351)",
        "(0.202035, 1.453163, 0.059098)",
        "(0.202572, 1.454742, 0.065956)",
        "(0.203173, 1.455170, 0.072976)",
        "(0.203439, 1.455031, 0.076549)",
        "(0.203848, 1.454166, 0.083844)",
        "(0.204164, 1.452417, 0.091230)",
        "(0.204577, 1.449757, 0.098540)",
        "(0.205216, 1.446198, 0.105751)",
        "(0.205497, 1.443958, 0.109283)",
        "(0.205931, 1.439042, 0.116286)",
        "(0.206168, 1.433392, 0.123128)",
        "(0.206485, 1.427240, 0.129655)",
        "(0.207184, 1.420480, 0.135548)",
        "(0.207658, 1.416754, 0.138130)",
        "(0.208300, 1.409075, 0.143003)",
        "(0.208818, 1.400914, 0.147355)",
        "(0.209304, 1.392346, 0.150987)",
        "(0.209917, 1.383674, 0.153819)",
        "(0.210265, 1.379345, 0.154898)",
        "(0.211061, 1.370707, 0.156294)",
        "(0.211875, 1.362317, 0.156901)",
        "(0.212581, 1.354211, 0.156976)",
        "(0.213435, 1.346532, 0.156505)",
        "(0.213849, 1.342776, 0.156124)",
        "(0.214784, 1.335543, 0.154932)",
        "(0.215729, 1.328595, 0.153296)",
        "(0.216522, 1.321897, 0.151224)",
        "(0.217323, 1.315486, 0.148652)",
        "(0.217776, 1.312358, 0.147174)",
        "(0.218602, 1.306225, 0.143647)",
        "(0.219497, 1.300344, 0.139614)",
        "(0.220216, 1.294766, 0.135160)",
        "(0.220863, 1.289716, 0.130498)",
        "(0.221260, 1.287424, 0.128067)",
        "(0.222180, 1.283546, 0.122979)",
        "(0.222958, 1.280423, 0.117718)",
        "(0.223491, 1.278128, 0.112282)",
        "(0.223682, 1.276782, 0.106653)",
        "(0.223781, 1.276378, 0.103790)",
        "(0.223938, 1.276451, 0.097847)",
        "(0.224157, 1.277230, 0.091919)",
        "(0.224308, 1.278733, 0.086216)",
        "(0.224244, 1.280767, 0.080735)",
        "(0.224167, 1.282012, 0.078096)",
        "(0.224046, 1.284791, 0.072923)",
        "(0.224026, 1.288088, 0.067982)",
        "(0.223977, 1.291632, 0.063249)",
        "(0.223780, 1.295347, 0.058882)",
        "(0.223650, 1.297236, 0.056831)",
        "(0.223196, 1.301091, 0.053109)",
        "(0.222688, 1.305040, 0.049728)",
        "(0.222215, 1.309225, 0.046971)",
        "(0.221654, 1.313581, 0.044736)",
        "(0.221366, 1.315804, 0.043724)",
        "(0.220860, 1.320460, 0.042057)",
        "(0.220371, 1.325190, 0.040616)",
        "(0.219898, 1.330097, 0.039609)",
        "(0.219380, 1.335138, 0.038965)",
        "(0.219042, 1.337706, 0.038778)",
        "(0.218347, 1.342962, 0.038621)",
        "(0.217694, 1.348436, 0.038811)",
        "(0.217058, 1.353993, 0.039284)",
        "(0.216464, 1.359613, 0.040050)",
        "(0.216187, 1.362426, 0.040510)",
        "(0.215671, 1.367993, 0.041591)",
        "(0.215224, 1.373432, 0.042805)",
        "(0.214839, 1.378762, 0.044089)",
        "(0.214496, 1.384023, 0.045458)",
        "(0.214403, 1.386664, 0.046189)",
        "(0.214275, 1.391814, 0.047631)",
        "(0.214076, 1.396639, 0.049168)",
        "(0.213802, 1.401259, 0.050989)",
        "(0.213368, 1.405518, 0.053115)",
        "(0.213155, 1.407530, 0.054303)",
        "(0.212713, 1.411159, 0.057055)",
        "(0.212322, 1.414338, 0.059898)",
        "(0.212203, 1.417097, 0.062975)",
        "(0.212166, 1.419415, 0.066266)",
        "(0.212208, 1.420442, 0.068081)",
        "(0.212303, 1.422263, 0.072013)",
        "(0.212437, 1.423815, 0.076361)",
        "(0.212712, 1.425100, 0.081276)",
        "(0.213100, 1.426090, 0.086742)",
        "(0.213359, 1.426517, 0.089634)",
        "(0.213892, 1.427101, 0.095866)",
        "(0.214294, 1.427267, 0.102504)",
        "(0.214516, 1.427084, 0.109495)",
        "(0.214860, 1.426454, 0.116670)",
        "(0.215112, 1.426004, 0.120267)",
        "(0.215885, 1.424633, 0.127531)",
        "(0.216938, 1.422630, 0.135037)",
        "(0.217976, 1.420134, 0.142692)",
        "(0.219027, 1.417145, 0.150345)",
        "(0.219713, 1.415392, 0.154143)",
        "(0.221293, 1.411665, 0.161521)",
        "(0.223202, 1.407157, 0.168478)",
        "(0.224895, 1.401718, 0.175017)",
        "(0.226356, 1.395505, 0.181238)",
        "(0.227032, 1.392166, 0.184177)",
        "(0.228342, 1.384835, 0.189273)",
        "(0.229480, 1.376819, 0.193364)",
        "(0.230203, 1.368169, 0.196553)",
        "(0.230665, 1.359247, 0.198874)",
        "(0.230934, 1.354811, 0.199720)",
        "(0.231535, 1.345927, 0.200259)",
        "(0.231745, 1.336972, 0.199253)",
        "(0.231741, 1.328218, 0.196904)",
        "(0.231246, 1.319645, 0.193209)",
        "(0.230890, 1.315481, 0.191032)",
        "(0.230052, 1.307558, 0.186312)",
        "(0.229053, 1.300349, 0.181006)",
        "(0.228101, 1.294020, 0.175112)",
        "(0.227205, 1.288654, 0.168630)",
        "(0.226856, 1.286465, 0.165172)",
        "(0.226295, 1.282885, 0.158083)",
        "(0.225854, 1.280432, 0.150769)",
        "(0.225386, 1.278890, 0.143345)",
        "(0.224970, 1.278358, 0.135651)",
        "(0.224744, 1.278397, 0.131741)",
        "(0.224292, 1.278898, 0.124013)",
        "(0.223910, 1.280057, 0.116669)",
        "(0.223483, 1.281667, 0.108948)",
        "(0.223039, 1.283702, 0.101407)",
        "(0.222760, 1.284821, 0.097875)",
        "(0.222078, 1.287324, 0.091121)",
        "(0.221340, 1.290077, 0.084712)",
        "(0.220630, 1.293164, 0.078708)",
        "(0.219908, 1.296539, 0.073071)",
        "(0.219504, 1.298361, 0.070361)",
        "(0.218626, 1.302240, 0.065188)",
        "(0.217788, 1.306536, 0.060380)",
        "(0.216791, 1.310870, 0.055747)",
        "(0.215685, 1.315464, 0.051499)",
        "(0.215134, 1.317888, 0.049497)",
        "(0.213883, 1.322942, 0.045756)",
        "(0.212578, 1.328309, 0.042452)",
        "(0.211295, 1.334021, 0.039581)",
        "(0.209886, 1.339942, 0.037056)",
        "(0.209198, 1.342950, 0.035904)",
        "(0.207904, 1.349105, 0.033918)",
        "(0.206684, 1.355401, 0.032334)",
        "(0.205510, 1.361775, 0.031163)",
        "(0.204301, 1.368176, 0.030342)",
        "(0.203741, 1.371401, 0.030079)",
        "(0.202586, 1.377823, 0.030011)",
        "(0.201480, 1.384212, 0.030406)",
        "(0.200606, 1.390525, 0.031244)",
        "(0.200021, 1.396745, 0.032680)",
        "(0.199801, 1.399898, 0.033762)",
        "(0.199564, 1.406340, 0.036530)",
        "(0.199416, 1.412663, 0.039952)",
        "(0.199340, 1.418697, 0.043868)",
        "(0.199478, 1.424261, 0.048434)",
        "(0.199601, 1.426931, 0.050839)",
        "(0.199837, 1.431813, 0.055993)",
        "(0.200131, 1.436132, 0.061667)",
        "(0.200571, 1.439988, 0.067943)",
        "(0.201124, 1.443232, 0.074785)",
        "(0.201390, 1.444636, 0.078399)",
        "(0.201920, 1.446814, 0.086170)",
        "(0.202490, 1.448106, 0.094583)",
        "(0.203265, 1.448199, 0.103648)",
        "(0.203757, 1.447188, 0.113167)",
        "(0.204011, 1.446230, 0.118188)",
        "(0.204549, 1.443642, 0.128410)",
        "(0.204979, 1.439897, 0.138454)",
        "(0.205548, 1.435227, 0.148062)",
        "(0.206194, 1.429592, 0.157115)",
        "(0.206418, 1.426494, 0.161462)",
        "(0.206666, 1.419728, 0.169684)",
        "(0.207183, 1.412497, 0.177148)",
        "(0.207829, 1.404748, 0.183514)",
        "(0.208383, 1.396667, 0.188777)",
        "(0.208622, 1.392613, 0.191011)",
        "(0.209096, 1.384675, 0.194919)",
        "(0.209518, 1.376894, 0.197410)",
        "(0.209995, 1.369181, 0.198493)",
        "(0.210164, 1.361443, 0.198415)",
        "(0.210187, 1.357591, 0.198189)",
        "(0.209997, 1.350032, 0.197026)",
        "(0.209750, 1.342868, 0.194905)",
        "(0.209449, 1.335983, 0.192036)",
        "(0.209078, 1.329472, 0.188507)",
        "(0.208824, 1.326381, 0.186509)",
        "(0.208299, 1.320611, 0.182140)",
        "(0.207807, 1.315470, 0.177117)",
        "(0.207461, 1.310825, 0.171472)",
        "(0.207111, 1.306753, 0.165159)",
        "(0.206876, 1.304818, 0.161962)",
        "(0.206475, 1.301314, 0.155436)",
        "(0.206045, 1.298238, 0.148822)",
        "(0.205519, 1.295526, 0.142040)",
        "(0.205072, 1.293327, 0.135185)",
        "(0.204841, 1.292341, 0.131796)",
        "(0.204391, 1.290753, 0.125066)",
        "(0.204049, 1.289636, 0.118460)",
        "(0.203803, 1.288957, 0.111979)",
        "(0.203676, 1.288622, 0.105581)",
        "(0.203620, 1.288586, 0.102470)",
        "(0.203431, 1.288735, 0.096415)",
        "(0.203247, 1.289220, 0.090461)",
        "(0.203133, 1.290114, 0.084658)",
        "(0.202924, 1.291314, 0.079040)",
        "(0.202629, 1.292785, 0.073598)",
        "(0.202452, 1.293635, 0.070948)",
        "(0.202059, 1.295715, 0.065840)",
        "(0.201688, 1.298231, 0.060876)",
        "(0.201225, 1.301214, 0.056139)",
        "(0.201007, 1.302833, 0.053851)",
        "(0.200494, 1.306469, 0.049467)",
        "(0.199967, 1.310347, 0.045349)",
        "(0.199402, 1.314445, 0.041487)",
        "(0.198814, 1.318733, 0.037872)",
        "(0.198514, 1.320907, 0.036138)",
        "(0.197925, 1.325323, 0.032901)",
        "(0.197394, 1.329858, 0.030060)",
        "(0.196861, 1.334445, 0.027505)",
        "(0.196281, 1.339125, 0.025298)",
        "(0.195961, 1.341518, 0.024382)",
        "(0.195302, 1.346435, 0.022846)",
        "(0.194567, 1.351503, 0.021698)",
        "(0.193747, 1.356696, 0.020880)",
        "(0.192941, 1.362094, 0.020430)",
        "(0.192530, 1.364851, 0.020266)",
        "(0.191754, 1.370642, 0.020167)",
        "(0.191068, 1.376834, 0.020294)",
        "(0.190528, 1.383525, 0.020573)",
        "(0.189953, 1.390597, 0.020980)",
        "(0.189668, 1.394291, 0.021289)",
        "(0.189121, 1.402033, 0.022218)",
        "(0.188579, 1.409995, 0.023440)",
        "(0.188472, 1.418172, 0.025206)",
        "(0.188482, 1.426191, 0.027289)",
        "(0.188539, 1.430081, 0.028444)",
        "(0.188712, 1.437536, 0.031100)",
        "(0.189040, 1.444414, 0.034219)",
        "(0.189484, 1.450419, 0.037700)",
        "(0.189882, 1.455301, 0.041489)",
        "(0.190082, 1.457322, 0.043499)",
        "(0.190588, 1.459918, 0.047918)",
        "(0.191059, 1.461524, 0.052644)",
        "(0.191174, 1.461647, 0.057800)",
        "(0.191148, 1.460667, 0.063492)",
        "(0.191077, 1.459744, 0.066531)",
        "(0.190718, 1.457238, 0.072827)",
        "(0.190417, 1.453918, 0.079489)",
        "(0.190231, 1.449481, 0.086754)",
        "(0.189922, 1.444338, 0.094262)",
        "(0.189734, 1.441534, 0.098067)",
        "(0.189654, 1.435353, 0.105863)",
        "(0.190087, 1.428582, 0.113708)",
        "(0.190866, 1.421102, 0.121516)",
        "(0.191585, 1.413235, 0.129472)",
        "(0.191934, 1.409177, 0.133512)",
        "(0.192972, 1.401066, 0.141591)",
        "(0.194532, 1.392809, 0.149250)",
        "(0.196515, 1.384269, 0.156580)",
        "(0.198711, 1.375304, 0.163674)",
        "(0.199783, 1.370783, 0.167244)",
        "(0.201832, 1.361767, 0.174261)",
        "(0.203913, 1.353069, 0.180708)",
        "(0.206455, 1.344789, 0.186304)",
        "(0.209375, 1.336713, 0.190903)",
        "(0.210707, 1.332632, 0.193041)",
        "(0.213014, 1.324455, 0.196816)",
        "(0.214717, 1.316314, 0.199984)",
        "(0.216129, 1.308386, 0.202334)",
        "(0.217190, 1.300703, 0.203544)",
        "(0.217655, 1.296941, 0.203764)",
        "(0.218399, 1.289650, 0.203671)",
        "(0.219209, 1.282989, 0.202859)",
        "(0.219992, 1.276965, 0.201260)",
        "(0.220665, 1.271654, 0.199059)",
        "(0.220940, 1.269242, 0.197810)",
        "(0.221377, 1.264951, 0.194746)",
        "(0.221478, 1.261188, 0.190817)",
        "(0.221405, 1.258072, 0.185952)",
        "(0.221231, 1.255653, 0.180055)",
        "(0.221057, 1.254708, 0.176704)",
        "(0.220671, 1.253271, 0.169547)",
        "(0.220294, 1.252584, 0.161592)",
        "(0.219830, 1.252306, 0.153105)",
        "(0.219326, 1.252598, 0.144062)",
        "(0.219102, 1.253034, 0.139444)",
        "(0.218549, 1.254242, 0.130014)",
        "(0.218008, 1.256064, 0.120321)",
        "(0.217431, 1.258395, 0.110637)",
        "(0.216836, 1.261338, 0.101027)",
        "(0.216163, 1.264922, 0.091699)",
        "(0.215793, 1.267003, 0.087205)",
        "(0.215040, 1.271665, 0.078464)",
        "(0.214280, 1.277003, 0.070079)",
        "(0.213386, 1.283188, 0.062337)",
        "(0.212396, 1.290005, 0.055310)",
        "(0.211831, 1.293596, 0.052041)",
        "(0.210483, 1.301183, 0.046112)",
        "(0.209099, 1.309268, 0.040922)",
        "(0.207792, 1.317824, 0.036500)",
        "(0.207140, 1.322217, 0.034511)",
        "(0.205766, 1.331287, 0.031216)",
        "(0.204381, 1.340596, 0.028593)",
        "(0.202891, 1.350034, 0.026669)",
        "(0.201811, 1.359680, 0.025416)",
        "(0.201296, 1.364478, 0.025007)",
        "(0.200276, 1.374030, 0.024576)",
        "(0.199353, 1.383544, 0.024794)",
        "(0.198859, 1.392991, 0.025805)",
        "(0.198435, 1.402170, 0.027456)",
        "(0.198199, 1.406615, 0.028513)",
        "(0.197884, 1.415392, 0.031153)",
        "(0.197735, 1.423831, 0.034733)",
        "(0.197651, 1.431761, 0.039040)",
        "(0.197599, 1.439073, 0.044254)",
        "(0.197693, 1.442411, 0.047218)",
        "(0.198060, 1.448730, 0.053323)",
        "(0.198667, 1.453918, 0.059894)",
        "(0.199403, 1.457958, 0.066797)",
        "(0.200131, 1.460864, 0.074067)",
        "(0.200484, 1.461824, 0.077832)",
        "(0.201195, 1.463102, 0.085456)",
        "(0.201899, 1.463081, 0.093281)",
        "(0.202628, 1.461773, 0.101299)",
        "(0.203442, 1.459519, 0.109622)",
        "(0.203758, 1.457921, 0.113807)",
        "(0.204310, 1.454198, 0.122101)",
        "(0.204939, 1.449785, 0.130199)",
        "(0.205751, 1.444297, 0.137697)",
        "(0.206814, 1.437849, 0.144545)",
        "(0.207312, 1.434445, 0.147829)",
        "(0.208183, 1.427119, 0.153902)",
        "(0.209113, 1.419452, 0.159338)",
        "(0.210169, 1.411502, 0.163902)",
        "(0.211327, 1.403082, 0.167659)",
        "(0.211799, 1.398745, 0.169470)",
        "(0.212516, 1.389728, 0.172814)",
        "(0.212916, 1.380584, 0.175863)",
        "(0.213471, 1.371658, 0.178434)",
        "(0.214364, 1.363162, 0.180272)",
        "(0.214805, 1.358974, 0.180950)",
        "(0.215661, 1.350756, 0.181652)",
        "(0.216360, 1.342644, 0.182001)",
        "(0.217048, 1.334770, 0.182013)",
        "(0.217584, 1.327107, 0.181547)",
        "(0.217764, 1.323413, 0.181132)",
        "(0.218183, 1.316318, 0.180037)",
        "(0.218543, 1.309687, 0.178327)",
        "(0.219024, 1.303593, 0.175966)",
        "(0.219392, 1.297993, 0.172736)",
        "(0.219587, 1.295356, 0.170940)",
        "(0.219838, 1.290564, 0.166829)",
        "(0.219967, 1.286275, 0.162187)",
        "(0.220141, 1.282567, 0.157032)",
        "(0.220418, 1.279639, 0.151528)",
        "(0.220524, 1.278327, 0.148731)",
        "(0.220779, 1.276304, 0.143046)",
        "(0.221015, 1.274691, 0.136704)",
        "(0.221344, 1.273475, 0.130017)",
        "(0.221723, 1.272703, 0.123169)",
        "(0.221945, 1.272524, 0.119782)",
        "(0.222373, 1.272468, 0.113178)",
        "(0.222787, 1.272809, 0.106661)",
        "(0.223287, 1.273513, 0.100085)",
        "(0.223907, 1.274687, 0.093485)",
        "(0.224196, 1.275354, 0.090228)",
        "(0.224824, 1.276976, 0.083842)",
        "(0.225557, 1.278900, 0.077549)",
        "(0.226309, 1.280983, 0.071204)",
        "(0.226975, 1.283208, 0.065067)",
        "(0.227278, 1.284414, 0.062104)",
        "(0.227911, 1.287013, 0.056406)",
        "(0.228493, 1.289727, 0.050922)",
        "(0.229006, 1.292604, 0.045748)",
        "(0.229586, 1.295592, 0.040778)",
        "(0.229876, 1.297134, 0.038420)",
        "(0.230514, 1.300362, 0.033928)",
        "(0.231234, 1.303730, 0.029739)",
        "(0.231985, 1.307240, 0.025921)",
        "(0.232645, 1.310859, 0.022430)",
        "(0.232938, 1.312737, 0.020833)",
        "(0.233489, 1.316662, 0.017843)",
        "(0.233933, 1.320894, 0.015305)",
        "(0.234318, 1.325594, 0.013382)",
        "(0.234542, 1.330720, 0.011959)",
        "(0.234639, 1.333443, 0.011404)",
        "(0.234801, 1.339263, 0.010737)",
        "(0.234881, 1.345506, 0.010574)",
        "(0.234886, 1.352052, 0.010864)",
        "(0.235044, 1.358911, 0.011692)",
        "(0.235155, 1.362527, 0.012462)",
        "(0.235352, 1.369913, 0.014244)",
        "(0.235749, 1.377726, 0.016870)",
        "(0.236294, 1.385684, 0.020212)",
        "(0.236937, 1.393552, 0.024201)",
        "(0.237209, 1.397401, 0.026521)",
        "(0.237675, 1.404884, 0.031636)",
        "(0.238091, 1.411934, 0.037320)",
        "(0.238711, 1.418464, 0.043606)",
        "(0.239228, 1.424190, 0.050279)",
        "(0.239463, 1.426781, 0.053729)",
        "(0.239816, 1.431136, 0.060931)",
        "(0.240033, 1.434430, 0.068461)",
        "(0.240228, 1.436605, 0.076313)",
        "(0.240194, 1.437560, 0.084431)",
        "(0.240007, 1.437777, 0.088516)",
        "(0.239491, 1.437447, 0.096686)",
        "(0.238988, 1.436152, 0.104586)",
        "(0.238397, 1.433887, 0.112250)",
        "(0.237859, 1.430712, 0.119899)",
        "(0.237607, 1.428938, 0.123754)",
        "(0.237126, 1.424694, 0.131242)",
        "(0.236736, 1.419966, 0.138448)",
        "(0.236413, 1.414754, 0.145210)",
        "(0.236274, 1.409168, 0.151550)",
        "(0.236158, 1.406181, 0.154520)",
        "(0.235908, 1.400019, 0.160251)",
        "(0.235679, 1.393499, 0.165385)",
        "(0.235398, 1.386624, 0.169606)",
        "(0.234923, 1.379352, 0.172767)",
        "(0.234693, 1.375696, 0.174218)",
        "(0.234208, 1.368228, 0.176654)",
        "(0.233618, 1.360522, 0.178471)",
        "(0.232897, 1.352637, 0.179612)",
        "(0.232245, 1.344746, 0.180116)",
        "(0.231864, 1.340778, 0.180189)",
        "(0.230927, 1.332860, 0.179682)",
        "(0.230110, 1.325101, 0.178407)",
        "(0.229581, 1.317632, 0.176501)",
        "(0.229221, 1.310375, 0.173910)",
        "(0.229015, 1.306827, 0.172445)",
        "(0.228518, 1.299951, 0.169336)",
        "(0.227788, 1.293317, 0.165892)",
        "(0.227049, 1.287100, 0.161947)",
        "(0.226593, 1.281502, 0.157586)",
        "(0.226387, 1.278858, 0.155273)",
        "(0.226114, 1.274066, 0.150191)",
        "(0.225860, 1.269860, 0.144792)",
        "(0.225840, 1.266403, 0.138973)",
        "(0.225926, 1.263506, 0.132930)",
        "(0.225978, 1.262233, 0.129866)",
        "(0.226191, 1.260412, 0.123722)",
        "(0.226458, 1.259339, 0.117505)",
        "(0.226773, 1.258865, 0.110941)",
        "(0.226981, 1.258712, 0.104208)",
        "(0.227065, 1.258751, 0.100848)",
        "(0.227156, 1.259104, 0.094136)",
        "(0.227165, 1.259761, 0.087431)",
        "(0.227169, 1.260776, 0.080762)",
        "(0.227162, 1.262275, 0.074141)",
        "(0.227129, 1.263180, 0.070836)",
        "(0.227070, 1.265471, 0.064178)",
        "(0.226965, 1.268168, 0.057626)",
        "(0.226771, 1.271482, 0.051275)",
        "(0.226561, 1.275255, 0.045070)",
        "(0.226486, 1.277342, 0.042027)",
        "(0.226280, 1.281925, 0.036192)",
        "(0.226001, 1.287037, 0.030696)",
        "(0.225553, 1.292636, 0.025567)",
        "(0.225015, 1.298620, 0.020849)",
        "(0.224720, 1.301776, 0.018629)",
        "(0.223999, 1.308419, 0.014527)",
        "(0.223222, 1.315495, 0.010923)",
        "(0.222606, 1.323108, 0.007943)",
        "(0.222034, 1.331021, 0.005418)",
        "(0.221750, 1.335116, 0.004375)",
        "(0.221144, 1.343569, 0.002718)",
        "(0.220818, 1.352548, 0.001963)",
        "(0.220422, 1.361766, 0.001659)",
        "(0.219922, 1.371351, 0.002178)",
        "(0.219671, 1.376279, 0.002816)",
        "(0.219349, 1.386173, 0.004672)",
        "(0.219217, 1.396033, 0.007314)",
        "(0.219282, 1.405649, 0.010668)",
        "(0.219379, 1.414935, 0.014894)",
        "(0.219436, 1.419452, 0.017328)",
        "(0.219518, 1.427940, 0.023023)",
        "(0.219609, 1.435579, 0.029501)",
        "(0.219880, 1.442164, 0.036690)",
        "(0.219985, 1.447687, 0.044144)",
        "(0.219927, 1.450029, 0.047898)",
        "(0.219599, 1.453582, 0.055450)",
        "(0.219265, 1.455794, 0.063250)",
        "(0.218783, 1.456814, 0.071114)",
        "(0.218181, 1.456499, 0.079016)",
        "(0.217922, 1.455829, 0.083077)",
        "(0.217420, 1.453903, 0.091330)",
        "(0.216787, 1.450722, 0.099639)",
        "(0.216054, 1.446575, 0.108022)",
        "(0.215677, 1.441798, 0.116272)",
        "(0.215636, 1.439151, 0.120289)",
        "(0.215805, 1.433083, 0.127955)",
        "(0.215899, 1.426215, 0.135247)",
        "(0.215713, 1.418819, 0.142205)",
        "(0.215803, 1.411025, 0.148513)",
        "(0.215970, 1.407025, 0.151416)",
        "(0.216554, 1.398546, 0.156413)",
        "(0.216871, 1.389525, 0.160440)",
        "(0.216791, 1.380244, 0.163637)",
        "(0.216698, 1.370916, 0.166057)",
        "(0.216658, 1.366174, 0.166822)",
        "(0.216555, 1.356490, 0.167595)",
        "(0.216397, 1.346631, 0.167456)",
        "(0.216161, 1.336814, 0.166731)",
        "(0.215682, 1.327093, 0.165402)",
        "(0.215435, 1.322265, 0.164491)",
        "(0.215052, 1.312885, 0.162282)",
        "(0.214674, 1.304051, 0.159770)",
        "(0.214297, 1.295887, 0.156774)",
        "(0.214004, 1.288498, 0.152973)",
        "(0.213869, 1.285005, 0.150826)",
        "(0.213649, 1.278756, 0.146015)",
        "(0.213540, 1.273467, 0.140706)",
        "(0.213530, 1.269264, 0.134997)",
        "(0.213662, 1.265846, 0.128812)",
        "(0.213735, 1.264344, 0.125498)",
        "(0.213948, 1.261887, 0.118298)",
        "(0.214304, 1.260056, 0.110628)",
        "(0.214701, 1.258543, 0.102691)",
        "(0.215174, 1.257428, 0.094478)",
        "(0.215475, 1.257035, 0.090349)",
        "(0.216385, 1.256715, 0.082236)",
        "(0.217311, 1.256668, 0.074244)",
        "(0.218384, 1.257079, 0.066443)",
        "(0.219541, 1.257902, 0.058735)",
        "(0.220144, 1.258483, 0.054954)",
        "(0.221398, 1.260255, 0.047774)",
        "(0.222482, 1.262707, 0.041059)",
        "(0.223387, 1.265908, 0.034709)",
        "(0.224105, 1.269849, 0.028790)",
        "(0.224399, 1.272159, 0.026066)",
        "(0.224838, 1.277081, 0.020808)",
        "(0.225205, 1.282837, 0.016131)",
        "(0.225473, 1.289376, 0.012168)",
        "(0.225434, 1.296355, 0.008780)",
        "(0.225343, 1.300063, 0.007319)",
        "(0.224921, 1.308004, 0.005109)",
        "(0.224312, 1.316254, 0.003601)",
        "(0.223331, 1.324741, 0.002809)",
        "(0.221861, 1.333324, 0.002591)",
        "(0.221153, 1.337686, 0.002704)",
        "(0.220131, 1.346679, 0.003436)",
        "(0.218998, 1.355668, 0.004662)",
        "(0.217804, 1.364640, 0.006295)",
        "(0.216766, 1.373531, 0.008477)",
        "(0.216282, 1.377893, 0.009752)",
        "(0.215325, 1.386454, 0.012576)",
        "(0.214340, 1.394722, 0.015976)",
        "(0.213298, 1.402620, 0.020062)",
        "(0.212217, 1.410068, 0.024946)",
        "(0.211610, 1.413607, 0.027617)",
        "(0.210336, 1.420231, 0.033683)",
        "(0.209037, 1.426138, 0.040593)",
        "(0.207483, 1.431240, 0.047811)",
        "(0.205982, 1.435444, 0.055444)",
        "(0.205375, 1.437263, 0.059343)",
        "(0.204138, 1.440066, 0.067410)",
        "(0.203019, 1.441954, 0.075876)",
        "(0.202044, 1.442852, 0.084495)",
        "(0.201467, 1.442813, 0.093375)",
        "(0.201265, 1.442584, 0.097809)",
        "(0.200938, 1.441374, 0.106586)",
        "(0.200697, 1.439366, 0.115444)",
        "(0.200308, 1.436500, 0.124182)",
        "(0.199879, 1.432994, 0.132669)",
        "(0.199735, 1.431013, 0.136807)",
        "(0.199739, 1.426368, 0.144792)",
        "(0.199757, 1.420994, 0.152516)",
        "(0.199625, 1.415117, 0.159944)",
        "(0.199588, 1.408669, 0.166707)",
        "(0.199698, 1.405337, 0.169872)",
        "(0.200229, 1.398204, 0.175416)",
        "(0.200545, 1.390491, 0.180094)",
        "(0.200600, 1.382370, 0.183967)",
        "(0.201010, 1.374066, 0.186950)",
        "(0.201256, 1.369803, 0.188053)",
        "(0.201639, 1.360919, 0.189191)",
        "(0.201791, 1.351881, 0.189407)",
        "(0.201705, 1.342900, 0.188990)",
        "(0.201804, 1.334155, 0.187941)",
        "(0.201856, 1.329804, 0.187180)",
        "(0.201791, 1.321246, 0.185077)",
        "(0.201430, 1.313012, 0.182428)",
        "(0.200945, 1.305244, 0.179042)",
        "(0.200126, 1.297723, 0.174924)",
        "(0.199659, 1.294101, 0.172574)",
        "(0.198828, 1.287467, 0.167186)",
        "(0.198349, 1.281684, 0.160992)",
        "(0.198133, 1.276731, 0.154025)",
        "(0.198065, 1.272416, 0.146720)",
        "(0.198010, 1.270408, 0.142984)",
        "(0.198081, 1.266825, 0.135249)",
        "(0.198295, 1.263831, 0.127321)",
        "(0.198789, 1.261302, 0.119358)",
        "(0.199617, 1.259319, 0.111270)",
        "(0.200138, 1.258534, 0.107199)",
        "(0.201408, 1.257473, 0.099053)",
        "(0.202883, 1.256886, 0.090916)",
        "(0.204479, 1.256716, 0.082705)",
        "(0.206145, 1.256960, 0.074657)",
        "(0.207007, 1.257239, 0.070693)",
        "(0.208806, 1.258179, 0.062783)",
        "(0.210735, 1.259604, 0.055059)",
        "(0.212744, 1.261589, 0.047596)",
        "(0.214842, 1.264026, 0.040299)",
        "(0.215913, 1.265425, 0.036742)",
        "(0.218122, 1.268743, 0.029815)",
        "(0.220179, 1.272430, 0.023127)",
        "(0.222031, 1.276653, 0.016965)",
        "(0.223734, 1.281381, 0.011327)",
        "(0.224521, 1.283871, 0.008673)",
        "(0.225914, 1.289273, 0.003854)",
        "(0.227003, 1.295221, -0.000357)",
        "(0.227914, 1.301571, -0.004049)",
        "(0.228498, 1.308313, -0.007176)",
        "(0.228663, 1.311830, -0.008505)",
        "(0.228598, 1.319244, -0.010587)",
        "(0.228450, 1.327430, -0.011847)",
        "(0.228010, 1.336151, -0.012642)",
        "(0.227538, 1.340765, -0.012761)",
        "(0.226748, 1.349997, -0.012814)",
        "(0.225837, 1.359669, -0.012151)",
        "(0.225000, 1.369575, -0.011143)",
        "(0.223966, 1.379496, -0.009762)",
        "(0.222507, 1.389328, -0.007806)",
        "(0.221672, 1.394173, -0.006644)",
        "(0.220014, 1.403619, -0.003740)",
        "(0.218289, 1.412510, 0.000039)",
        "(0.216290, 1.420628, 0.004559)",
        "(0.214229, 1.427917, 0.009935)",
        "(0.213179, 1.431224, 0.012897)",
        "(0.210900, 1.436858, 0.019528)",
        "(0.208682, 1.441147, 0.026746)",
        "(0.206766, 1.443990, 0.034675)",
        "(0.204891, 1.445783, 0.043231)",
        "(0.203935, 1.446381, 0.047743)",
        "(0.201917, 1.446689, 0.057226)",
        "(0.199872, 1.445915, 0.067053)",
        "(0.198065, 1.444366, 0.076994)",
        "(0.196517, 1.441968, 0.087033)",
        "(0.195799, 1.440515, 0.092044)",
        "(0.194395, 1.436961, 0.101960)",
        "(0.193064, 1.433001, 0.111493)",
        "(0.191975, 1.428380, 0.120383)",
        "(0.191230, 1.423153, 0.128557)",
        "(0.190900, 1.420464, 0.132175)",
        "(0.190235, 1.414407, 0.139949)",
        "(0.189576, 1.407588, 0.147679)",
        "(0.189029, 1.400539, 0.154781)",
        "(0.188892, 1.393377, 0.161198)",
        "(0.188972, 1.389751, 0.164136)",
        "(0.189273, 1.382271, 0.169365)",
        "(0.189635, 1.374501, 0.173878)",
        "(0.190071, 1.366466, 0.177673)",
        "(0.190496, 1.358350, 0.180863)",
        "(0.190712, 1.354243, 0.182169)",
        "(0.191223, 1.345974, 0.183914)",
        "(0.191848, 1.337605, 0.184584)",
        "(0.192533, 1.329169, 0.184145)",
        "(0.193265, 1.320819, 0.182883)",
        "(0.193627, 1.316687, 0.181982)",
        "(0.194468, 1.308412, 0.179505)",
        "(0.195612, 1.300236, 0.176494)",
        "(0.196698, 1.292088, 0.172958)",
        "(0.197835, 1.284108, 0.168709)",
        "(0.198507, 1.280321, 0.166350)",
        "(0.200061, 1.273334, 0.161222)",
        "(0.201769, 1.267090, 0.155786)",
        "(0.203512, 1.261860, 0.149993)",
        "(0.204995, 1.257312, 0.143747)",
        "(0.205704, 1.255301, 0.140414)",
        "(0.207191, 1.251958, 0.133314)",
        "(0.208678, 1.249413, 0.125753)",
        "(0.210066, 1.247382, 0.117945)",
        "(0.211274, 1.245890, 0.110042)",
        "(0.211773, 1.245390, 0.106116)",
        "(0.212658, 1.244715, 0.098250)",
        "(0.213550, 1.244632, 0.090341)",
        "(0.214371, 1.245066, 0.082505)",
        "(0.215160, 1.246080, 0.074915)",
        "(0.215579, 1.246887, 0.071308)",
        "(0.216310, 1.248757, 0.064287)",
        "(0.216845, 1.251202, 0.057598)",
        "(0.217415, 1.254241, 0.051209)",
        "(0.217989, 1.257959, 0.045220)",
        "(0.218216, 1.260065, 0.042389)",
        "(0.218586, 1.264548, 0.036991)",
        "(0.218759, 1.269632, 0.032113)",
        "(0.218826, 1.275218, 0.027709)",
        "(0.218708, 1.281284, 0.023804)",
        "(0.218604, 1.284490, 0.022051)",
        "(0.218300, 1.291312, 0.018997)",
        "(0.218087, 1.298696, 0.016461)",
        "(0.217825, 1.306323, 0.014211)",
        "(0.217419, 1.314139, 0.012330)",
        "(0.217205, 1.318154, 0.011588)",
        "(0.216895, 1.326303, 0.010373)",
        "(0.216594, 1.334553, 0.009642)",
        "(0.216173, 1.342874, 0.009312)",
        "(0.215663, 1.351231, 0.009370)",
        "(0.215397, 1.355425, 0.009578)",
        "(0.214825, 1.363760, 0.010326)",
        "(0.214140, 1.372034, 0.011642)",
        "(0.213573, 1.380268, 0.013521)",
        "(0.212995, 1.388293, 0.015884)",
        "(0.212674, 1.392169, 0.017276)",
        "(0.211994, 1.399779, 0.020493)",
        "(0.211223, 1.406885, 0.024471)",
        "(0.210415, 1.413465, 0.028940)",
        "(0.209544, 1.419404, 0.033989)",
        "(0.209040, 1.422117, 0.036670)",
        "(0.208185, 1.426891, 0.042482)",
        "(0.207332, 1.430765, 0.048716)",
        "(0.206501, 1.433602, 0.055240)",
        "(0.205677, 1.435670, 0.061973)",
        "(0.205230, 1.436412, 0.065388)",
        "(0.204252, 1.437110, 0.072323)",
        "(0.203393, 1.437043, 0.079436)",
        "(0.202811, 1.436148, 0.086482)",
        "(0.202427, 1.434261, 0.093174)",
        "(0.202317, 1.433120, 0.096458)",
        "(0.202229, 1.430186, 0.102947)",
        "(0.202184, 1.426569, 0.109325)",
        "(0.202328, 1.422286, 0.115390)",
        "(0.202570, 1.417495, 0.121110)",
        "(0.202725, 1.414910, 0.123882)",
        "(0.202940, 1.409231, 0.129268)",
        "(0.203096, 1.403065, 0.134559)",
        "(0.203323, 1.396558, 0.139837)",
        "(0.204007, 1.389744, 0.144836)",
        "(0.204448, 1.386212, 0.147157)",
        "(0.205354, 1.378703, 0.151453)",
        "(0.206198, 1.370927, 0.155626)",
        "(0.206943, 1.363038, 0.159645)",
        "(0.207867, 1.355066, 0.163270)",
        "(0.208441, 1.351071, 0.164903)",
        "(0.209590, 1.342995, 0.167938)",
        "(0.210603, 1.334751, 0.170353)",
        "(0.211548, 1.326699, 0.172275)",
        "(0.212515, 1.318852, 0.173289)",
        "(0.212984, 1.314924, 0.173428)",
        "(0.214045, 1.307199, 0.172921)",
        "(0.215254, 1.299749, 0.171623)",
        "(0.216282, 1.292426, 0.169623)",
        "(0.217186, 1.285378, 0.166879)",
        "(0.217582, 1.281956, 0.165305)",
        "(0.218223, 1.275394, 0.161592)",
        "(0.218971, 1.269479, 0.157305)",
        "(0.219554, 1.264053, 0.152523)",
        "(0.220131, 1.259372, 0.147154)",
        "(0.220458, 1.257291, 0.144306)",
        "(0.221078, 1.253752, 0.138090)",
        "(0.221468, 1.250942, 0.131091)",
        "(0.221642, 1.248874, 0.123690)",
        "(0.221571, 1.247542, 0.115874)",
        "(0.221527, 1.247175, 0.111899)",
        "(0.221318, 1.247221, 0.103918)",
        "(0.220973, 1.248092, 0.095948)",
        "(0.220607, 1.249519, 0.088061)",
        "(0.220154, 1.251438, 0.080272)",
        "(0.219879, 1.252577, 0.076386)",
        "(0.219303, 1.255028, 0.068595)",
        "(0.218748, 1.257976, 0.061090)",
        "(0.217974, 1.261336, 0.054040)",
        "(0.217086, 1.265322, 0.047524)",
        "(0.216624, 1.267497, 0.044395)",
        "(0.215681, 1.272397, 0.038545)",
        "(0.214643, 1.278066, 0.033417)",
        "(0.213633, 1.284293, 0.028854)",
        "(0.212699, 1.291119, 0.024963)",
        "(0.212176, 1.294738, 0.023243)",
        "(0.211013, 1.302520, 0.020367)",
        "(0.209771, 1.311035, 0.018285)",
        "(0.208726, 1.320112, 0.016962)",
        "(0.207664, 1.329627, 0.016412)",
        "(0.207069, 1.334489, 0.016424)",
        "(0.205944, 1.344512, 0.017263)",
        "(0.204955, 1.354620, 0.018945)",
        "(0.203924, 1.364601, 0.021216)",
        "(0.202893, 1.374422, 0.024173)",
        "(0.202406, 1.379254, 0.025857)",
        "(0.201505, 1.388597, 0.029781)",
        "(0.200744, 1.397535, 0.034283)",
        "(0.200015, 1.405848, 0.039459)",
        "(0.199509, 1.413545, 0.045422)",
        "(0.199316, 1.417070, 0.048692)",
        "(0.199014, 1.423570, 0.055546)",
        "(0.198825, 1.428918, 0.063430)",
        "(0.198839, 1.433347, 0.072247)",
        "(0.198820, 1.436598, 0.081928)",
        "(0.198820, 1.437845, 0.087049)",
        "(0.198897, 1.439427, 0.098040)",
        "(0.199039, 1.439837, 0.109894)",
        "(0.199265, 1.439327, 0.122136)",
        "(0.199675, 1.437880, 0.134769)",
        "(0.199924, 1.436881, 0.141152)",
        "(0.200549, 1.434119, 0.153812)",
        "(0.201297, 1.430501, 0.166105)",
        "(0.202168, 1.426077, 0.177868)",
        "(0.203240, 1.420720, 0.188718)",
        "(0.203878, 1.417636, 0.193675)",
        "(0.205058, 1.411108, 0.202955)",
        "(0.206321, 1.403883, 0.210678)",
        "(0.208083, 1.396316, 0.216869)",
        "(0.209632, 1.388156, 0.221253)",
        "(0.210239, 1.383851, 0.222798)",
        "(0.211390, 1.375177, 0.225327)",
        "(0.212337, 1.366302, 0.226258)",
        "(0.213149, 1.357227, 0.225748)",
        "(0.213793, 1.347958, 0.223676)",
        "(0.214116, 1.343315, 0.222219)",
        "(0.214665, 1.334074, 0.218423)",
        "(0.214925, 1.325026, 0.213937)",
        "(0.214862, 1.316316, 0.209050)",
        "(0.214804, 1.308177, 0.203419)",
        "(0.214765, 1.304298, 0.200323)",
        "(0.214614, 1.297099, 0.193417)",
        "(0.214572, 1.290752, 0.185591)",
        "(0.214555, 1.285108, 0.177258)",
        "(0.214618, 1.280296, 0.168643)",
        "(0.214662, 1.278202, 0.164296)",
        "(0.214631, 1.274326, 0.155556)",
        "(0.214575, 1.270831, 0.146609)",
        "(0.214706, 1.267622, 0.137360)",
        "(0.214924, 1.264732, 0.127840)",
        "(0.215072, 1.263493, 0.123135)",
        "(0.215509, 1.261419, 0.113860)",
        "(0.216171, 1.260331, 0.104965)",
        "(0.216802, 1.259786, 0.096365)",
        "(0.217467, 1.259723, 0.087958)",
        "(0.217750, 1.259994, 0.083903)",
        "(0.218254, 1.260748, 0.075964)",
        "(0.218733, 1.262212, 0.068332)",
        "(0.219289, 1.264257, 0.060911)",
        "(0.219870, 1.266874, 0.053766)",
        "(0.220189, 1.268464, 0.050408)",
        "(0.220699, 1.271952, 0.044036)",
        "(0.221056, 1.276101, 0.038255)",
        "(0.221362, 1.280859, 0.033034)",
        "(0.221570, 1.286143, 0.028351)",
        "(0.221640, 1.288925, 0.026183)",
        "(0.221603, 1.294973, 0.022445)",
        "(0.221176, 1.301544, 0.019402)",
        "(0.220552, 1.308529, 0.016797)",
        "(0.219649, 1.316022, 0.014753)",
        "(0.219124, 1.320028, 0.014029)",
        "(0.218057, 1.328468, 0.013062)",
        "(0.216932, 1.337415, 0.012848)",
        "(0.216007, 1.346747, 0.013239)",
        "(0.214982, 1.356339, 0.014493)",
        "(0.214481, 1.361203, 0.015449)",
        "(0.213580, 1.371020, 0.017779)",
        "(0.212882, 1.380822, 0.021175)",
        "(0.212592, 1.390514, 0.025433)",
        "(0.212351, 1.399754, 0.030440)",
        "(0.212241, 1.404135, 0.033280)",
        "(0.212084, 1.412612, 0.039458)",
        "(0.212276, 1.420269, 0.046512)",
        "(0.212715, 1.427115, 0.054098)",
        "(0.213044, 1.432987, 0.062412)",
        "(0.213214, 1.435462, 0.066849)",
        "(0.213538, 1.439638, 0.076073)",
        "(0.214004, 1.442686, 0.085890)",
        "(0.214249, 1.444535, 0.096086)",
        "(0.214500, 1.445375, 0.106584)",
        "(0.214670, 1.445236, 0.111977)",
        "(0.215169, 1.444198, 0.122708)",
        "(0.215869, 1.441936, 0.133500)",
        "(0.216466, 1.438863, 0.144292)",
        "(0.217097, 1.435039, 0.154778)",
        "(0.217452, 1.432948, 0.159846)",
        "(0.218267, 1.428252, 0.169443)",
        "(0.219241, 1.422987, 0.178304)",
        "(0.220368, 1.417215, 0.186470)",
        "(0.221349, 1.411253, 0.193910)",
        "(0.221868, 1.408206, 0.197315)",
        "(0.223007, 1.402119, 0.202902)",
        "(0.224146, 1.395251, 0.207687)",
        "(0.224964, 1.388333, 0.211520)",
        "(0.225610, 1.381333, 0.214201)",
        "(0.225998, 1.377762, 0.215128)",
        "(0.226757, 1.370295, 0.215766)",
        "(0.227429, 1.362372, 0.215310)",
        "(0.227650, 1.354163, 0.213982)",
        "(0.227711, 1.345993, 0.212072)",
        "(0.227871, 1.342024, 0.210925)",
        "(0.228275, 1.334235, 0.208172)",
        "(0.228767, 1.326682, 0.205025)",
        "(0.229267, 1.319357, 0.201619)",
        "(0.229607, 1.312287, 0.197541)",
        "(0.229803, 1.308863, 0.195173)",
        "(0.229990, 1.302121, 0.189627)",
        "(0.230044, 1.295603, 0.183401)",
        "(0.230086, 1.289482, 0.176873)",
        "(0.230053, 1.283763, 0.169775)",
        "(0.230076, 1.281057, 0.166034)",
        "(0.230209, 1.276131, 0.158142)",
        "(0.230177, 1.271895, 0.150012)",
        "(0.230241, 1.268426, 0.141749)",
        "(0.230413, 1.265681, 0.133208)",
        "(0.230578, 1.264550, 0.128817)",
        "(0.231158, 1.262904, 0.119615)",
        "(0.231845, 1.261870, 0.110144)",
        "(0.232445, 1.261590, 0.101086)",
        "(0.233017, 1.262121, 0.092337)",
        "(0.233310, 1.262696, 0.087966)",
        "(0.233964, 1.264226, 0.079317)",
        "(0.234580, 1.266763, 0.071230)",
        "(0.235006, 1.269931, 0.063616)"
    ],
    "leftHandPositions": [
        "(0.340296, 1.246615, -0.057419)",
        "(0.340319, 1.246706, -0.057386)",
        "(0.340357, 1.246870, -0.057343)",
        "(0.340371, 1.246986, -0.057270)",
        "(0.340387, 1.247111, -0.057199)",
        "(0.340384, 1.247173, -0.057146)",
        "(0.340356, 1.247198, -0.057064)",
        "(0.340359, 1.247203, -0.057040)",
        "(0.340370, 1.247222, -0.056997)",
        "(0.340378, 1.247277, -0.056963)",
        "(0.340388, 1.247387, -0.056931)",
        "(0.340369, 1.247487, -0.056878)",
        "(0.340356, 1.247522, -0.056842)",
        "(0.340353, 1.247603, -0.056746)",
        "(0.340385, 1.247661, -0.056689)",
        "(0.340387, 1.247687, -0.056632)",
        "(0.340381, 1.247689, -0.056531)",
        "(0.340381, 1.247681, -0.056469)",
        "(0.340386, 1.247654, -0.056300)",
        "(0.340286, 1.247764, -0.056090)",
        "(0.340011, 1.248359, -0.055399)",
        "(0.339848, 1.249479, -0.054296)",
        "(0.339730, 1.250321, -0.053777)",
        "(0.339350, 1.252559, -0.052772)",
        "(0.338263, 1.255180, -0.051532)",
        "(0.336377, 1.257849, -0.049932)",
        "(0.333830, 1.260727, -0.048206)",
        "(0.332469, 1.262176, -0.047324)",
        "(0.329080, 1.265113, -0.045696)",
        "(0.324269, 1.268036, -0.044323)",
        "(0.318636, 1.270982, -0.043573)",
        "(0.312165, 1.274091, -0.043386)",
        "(0.308920, 1.275740, -0.043292)",
        "(0.302729, 1.279408, -0.043280)",
        "(0.296922, 1.283417, -0.043243)",
        "(0.291099, 1.287480, -0.043207)",
        "(0.285467, 1.291683, -0.043415)",
        "(0.282737, 1.293854, -0.043538)",
        "(0.277624, 1.298296, -0.043775)",
        "(0.273047, 1.302824, -0.044013)",
        "(0.268905, 1.307256, -0.044167)",
        "(0.264899, 1.311530, -0.044175)",
        "(0.263043, 1.313589, -0.044158)",
        "(0.259729, 1.317535, -0.044037)",
        "(0.256496, 1.321176, -0.043672)",
        "(0.253260, 1.324541, -0.043135)",
        "(0.250590, 1.327879, -0.042863)",
        "(0.249323, 1.329459, -0.042705)",
        "(0.246898, 1.332254, -0.042063)",
        "(0.244544, 1.334682, -0.041282)",
        "(0.242446, 1.336744, -0.040457)",
        "(0.240464, 1.338845, -0.039668)",
        "(0.239491, 1.339895, -0.039218)",
        "(0.237644, 1.342152, -0.038421)",
        "(0.235938, 1.344661, -0.037752)",
        "(0.234241, 1.347295, -0.036991)",
        "(0.232511, 1.349985, -0.036123)",
        "(0.231658, 1.351344, -0.035665)",
        "(0.230143, 1.354212, -0.034943)",
        "(0.228419, 1.357276, -0.034348)",
        "(0.226688, 1.360576, -0.033769)",
        "(0.224260, 1.364495, -0.035330)",
        "(0.223080, 1.366126, -0.035542)",
        "(0.220497, 1.369781, -0.035749)",
        "(0.218230, 1.373717, -0.035995)",
        "(0.216044, 1.377806, -0.036417)",
        "(0.213715, 1.381859, -0.036656)",
        "(0.212599, 1.383827, -0.036713)",
        "(0.210383, 1.387783, -0.036832)",
        "(0.208199, 1.391743, -0.037033)",
        "(0.205897, 1.395749, -0.037295)",
        "(0.203720, 1.399328, -0.037640)",
        "(0.202640, 1.401005, -0.037804)",
        "(0.200496, 1.404319, -0.038211)",
        "(0.198419, 1.407524, -0.038816)",
        "(0.196577, 1.410624, -0.039597)",
        "(0.194912, 1.413465, -0.040397)",
        "(0.194167, 1.414846, -0.040816)",
        "(0.192924, 1.417580, -0.041842)",
        "(0.191970, 1.420090, -0.042924)",
        "(0.191090, 1.422444, -0.043913)",
        "(0.190528, 1.424571, -0.044946)",
        "(0.190311, 1.425580, -0.045485)",
        "(0.189963, 1.427286, -0.046404)",
        "(0.189442, 1.428942, -0.047235)",
        "(0.189014, 1.431437, -0.049075)",
        "(0.188388, 1.433926, -0.051441)",
        "(0.187818, 1.435231, -0.052737)",
        "(0.186337, 1.438169, -0.055833)",
        "(0.185034, 1.441105, -0.059176)",
        "(0.183757, 1.443866, -0.062433)",
        "(0.182809, 1.446704, -0.065833)",
        "(0.182392, 1.448079, -0.067599)",
        "(0.181435, 1.450774, -0.071360)",
        "(0.180631, 1.453336, -0.075558)",
        "(0.179767, 1.455587, -0.080057)",
        "(0.178961, 1.457556, -0.084905)",
        "(0.178590, 1.458444, -0.087433)",
        "(0.177752, 1.459949, -0.092631)",
        "(0.176887, 1.461229, -0.097936)",
        "(0.176055, 1.462160, -0.103179)",
        "(0.175270, 1.462765, -0.108256)",
        "(0.174885, 1.462964, -0.110733)",
        "(0.174178, 1.463165, -0.115556)",
        "(0.173495, 1.463142, -0.120172)",
        "(0.172883, 1.462774, -0.124462)",
        "(0.172347, 1.462144, -0.128568)",
        "(0.172048, 1.461768, -0.130607)",
        "(0.171495, 1.460806, -0.134605)",
        "(0.170892, 1.459576, -0.138512)",
        "(0.170218, 1.457974, -0.142383)",
        "(0.169392, 1.456189, -0.146415)",
        "(0.168944, 1.455211, -0.148523)",
        "(0.168102, 1.453004, -0.152969)",
        "(0.167174, 1.450453, -0.157611)",
        "(0.166225, 1.447689, -0.162391)",
        "(0.165126, 1.444595, -0.167420)",
        "(0.164555, 1.442938, -0.169986)",
        "(0.163548, 1.439393, -0.175245)",
        "(0.162750, 1.435566, -0.180640)",
        "(0.162088, 1.431483, -0.186135)",
        "(0.161344, 1.427163, -0.191737)",
        "(0.161004, 1.424899, -0.194567)",
        "(0.160466, 1.420202, -0.200389)",
        "(0.160100, 1.415404, -0.206513)",
        "(0.160016, 1.410593, -0.212865)",
        "(0.160109, 1.405673, -0.219121)",
        "(0.160241, 1.403156, -0.222152)",
        "(0.160705, 1.397998, -0.228086)",
        "(0.161333, 1.392819, -0.233925)",
        "(0.162171, 1.387439, -0.239379)",
        "(0.162661, 1.384536, -0.241872)",
        "(0.163766, 1.378418, -0.246526)",
        "(0.164895, 1.371782, -0.250617)",
        "(0.165931, 1.364629, -0.254260)",
        "(0.167025, 1.356911, -0.257328)",
        "(0.168373, 1.348615, -0.259609)",
        "(0.169135, 1.344403, -0.260558)",
        "(0.170732, 1.335677, -0.261914)",
        "(0.172469, 1.326628, -0.262582)",
        "(0.174407, 1.317349, -0.262364)",
        "(0.176160, 1.307907, -0.260885)",
        "(0.177015, 1.303171, -0.259753)",
        "(0.178762, 1.293792, -0.256436)",
        "(0.180788, 1.284828, -0.252125)",
        "(0.182672, 1.276315, -0.247013)",
        "(0.184542, 1.268457, -0.241110)",
        "(0.185474, 1.264696, -0.237977)",
        "(0.187141, 1.257610, -0.231000)",
        "(0.188862, 1.251134, -0.223271)",
        "(0.190549, 1.245356, -0.215022)",
        "(0.192298, 1.240545, -0.206364)",
        "(0.193098, 1.238256, -0.201834)",
        "(0.194497, 1.234036, -0.192232)",
        "(0.195663, 1.230485, -0.182567)",
        "(0.196517, 1.227816, -0.173200)",
        "(0.197065, 1.226115, -0.164238)",
        "(0.197248, 1.225487, -0.159829)",
        "(0.197663, 1.225038, -0.151223)",
        "(0.197969, 1.225455, -0.142932)",
        "(0.198292, 1.226714, -0.135024)",
        "(0.198490, 1.228608, -0.127234)",
        "(0.198601, 1.229689, -0.123355)",
        "(0.198775, 1.232279, -0.115857)",
        "(0.198971, 1.235347, -0.108808)",
        "(0.199150, 1.238936, -0.102499)",
        "(0.199219, 1.242991, -0.096771)",
        "(0.199277, 1.245134, -0.094073)",
        "(0.199306, 1.249655, -0.089038)",
        "(0.199297, 1.254508, -0.084507)",
        "(0.199175, 1.259701, -0.080625)",
        "(0.198812, 1.265035, -0.077188)",
        "(0.198571, 1.267741, -0.075628)",
        "(0.197957, 1.273189, -0.072794)",
        "(0.197326, 1.278709, -0.070306)",
        "(0.196668, 1.284390, -0.068270)",
        "(0.195873, 1.290177, -0.066478)",
        "(0.195478, 1.293103, -0.065742)",
        "(0.194560, 1.298988, -0.064404)",
        "(0.193657, 1.305041, -0.063330)",
        "(0.192696, 1.311197, -0.062409)",
        "(0.191794, 1.317436, -0.061606)",
        "(0.191263, 1.320599, -0.061219)",
        "(0.190197, 1.327003, -0.060530)",
        "(0.189078, 1.333561, -0.059944)",
        "(0.187883, 1.340262, -0.059440)",
        "(0.186712, 1.347232, -0.058996)",
        "(0.186164, 1.350744, -0.058754)",
        "(0.185049, 1.357813, -0.058195)",
        "(0.183874, 1.364968, -0.057568)",
        "(0.182898, 1.372251, -0.056945)",
        "(0.181996, 1.379609, -0.056203)",
        "(0.181535, 1.383297, -0.055759)",
        "(0.180453, 1.390722, -0.054764)",
        "(0.179371, 1.398169, -0.053863)",
        "(0.178562, 1.405798, -0.053306)",
        "(0.177657, 1.413493, -0.052865)",
        "(0.177016, 1.417395, -0.052672)",
        "(0.175707, 1.425263, -0.052584)",
        "(0.174859, 1.433235, -0.053082)",
        "(0.173687, 1.441251, -0.054029)",
        "(0.172193, 1.449452, -0.055593)",
        "(0.171482, 1.453586, -0.056564)",
        "(0.170273, 1.461919, -0.059408)",
        "(0.169239, 1.470046, -0.062794)",
        "(0.168115, 1.478056, -0.066919)",
        "(0.166966, 1.485847, -0.071778)",
        "(0.166417, 1.489634, -0.074458)",
        "(0.165439, 1.496851, -0.080649)",
        "(0.164291, 1.503627, -0.087461)",
        "(0.163339, 1.509711, -0.095214)",
        "(0.162924, 1.512436, -0.099364)",
        "(0.162109, 1.517372, -0.108014)",
        "(0.161269, 1.521220, -0.117398)",
        "(0.160431, 1.524288, -0.127284)",
        "(0.159689, 1.526082, -0.137897)",
        "(0.159455, 1.526599, -0.143473)",
        "(0.158825, 1.527154, -0.154950)",
        "(0.158159, 1.526634, -0.167051)",
        "(0.157866, 1.525362, -0.179378)",
        "(0.157947, 1.522935, -0.191933)",
        "(0.158084, 1.519761, -0.204542)",
        "(0.158188, 1.518024, -0.210889)",
        "(0.158812, 1.513804, -0.223784)",
        "(0.159687, 1.508993, -0.236552)",
        "(0.160732, 1.503363, -0.249006)",
        "(0.162185, 1.497290, -0.261070)",
        "(0.163031, 1.493869, -0.266797)",
        "(0.164808, 1.486820, -0.277866)",
        "(0.167147, 1.478966, -0.287932)",
        "(0.169909, 1.470507, -0.297344)",
        "(0.172740, 1.461372, -0.305988)",
        "(0.174127, 1.456558, -0.309833)",
        "(0.176891, 1.446863, -0.316992)",
        "(0.179399, 1.436941, -0.323268)",
        "(0.181711, 1.426878, -0.328374)",
        "(0.183818, 1.416714, -0.332317)",
        "(0.184714, 1.411602, -0.333816)",
        "(0.186312, 1.401498, -0.336230)",
        "(0.187551, 1.391622, -0.337802)",
        "(0.188783, 1.382097, -0.338394)",
        "(0.189995, 1.372920, -0.337663)",
        "(0.190677, 1.368451, -0.336971)",
        "(0.192121, 1.359881, -0.334798)",
        "(0.193402, 1.351738, -0.331979)",
        "(0.194403, 1.343961, -0.328672)",
        "(0.195074, 1.336484, -0.324715)",
        "(0.195286, 1.332751, -0.322504)",
        "(0.195377, 1.325342, -0.317431)",
        "(0.195543, 1.318004, -0.311440)",
        "(0.195434, 1.310692, -0.304865)",
        "(0.195305, 1.303606, -0.297809)",
        "(0.195312, 1.300153, -0.294208)",
        "(0.195069, 1.293457, -0.286538)",
        "(0.194556, 1.286883, -0.278058)",
        "(0.194331, 1.280545, -0.268597)",
        "(0.194169, 1.274524, -0.258735)",
        "(0.194156, 1.271664, -0.253679)",
        "(0.194086, 1.266199, -0.243401)",
        "(0.194049, 1.261205, -0.233160)",
        "(0.194131, 1.256759, -0.222612)",
        "(0.194238, 1.252586, -0.211300)",
        "(0.194323, 1.250590, -0.205620)",
        "(0.194595, 1.247108, -0.194630)",
        "(0.194685, 1.244255, -0.184166)",
        "(0.194719, 1.241788, -0.173582)",
        "(0.194725, 1.239765, -0.162916)",
        "(0.194789, 1.238934, -0.157710)",
        "(0.194884, 1.237846, -0.147772)",
        "(0.194864, 1.237381, -0.138370)",
        "(0.194739, 1.237417, -0.129354)",
        "(0.194620, 1.237861, -0.120757)",
        "(0.194577, 1.238263, -0.116659)",
        "(0.194505, 1.239612, -0.109109)",
        "(0.194263, 1.241341, -0.102162)",
        "(0.193898, 1.243326, -0.095722)",
        "(0.193326, 1.245686, -0.090064)",
        "(0.193030, 1.246982, -0.087473)",
        "(0.192260, 1.249949, -0.082918)",
        "(0.191218, 1.253224, -0.078951)",
        "(0.190166, 1.256925, -0.075533)",
        "(0.188915, 1.261033, -0.072448)",
        "(0.188316, 1.263088, -0.071091)",
        "(0.187042, 1.267445, -0.068546)",
        "(0.185549, 1.272035, -0.066149)",
        "(0.183780, 1.277012, -0.064096)",
        "(0.182034, 1.282282, -0.062285)",
        "(0.181075, 1.284967, -0.061410)",
        "(0.179048, 1.290494, -0.059708)",
        "(0.176806, 1.296203, -0.058156)",
        "(0.174792, 1.302264, -0.056936)",
        "(0.172687, 1.308446, -0.055784)",
        "(0.171636, 1.311596, -0.055243)",
        "(0.169612, 1.318081, -0.054305)",
        "(0.167544, 1.324615, -0.053402)",
        "(0.165792, 1.331157, -0.052578)",
        "(0.163839, 1.337727, -0.051812)",
        "(0.162865, 1.340987, -0.051429)",
        "(0.161026, 1.347476, -0.050687)",
        "(0.159446, 1.353940, -0.050020)",
        "(0.157955, 1.360317, -0.049404)",
        "(0.156736, 1.366570, -0.048939)",
        "(0.156202, 1.369690, -0.048793)",
        "(0.155186, 1.375840, -0.048592)",
        "(0.154270, 1.381728, -0.048427)",
        "(0.153251, 1.387417, -0.048354)",
        "(0.152502, 1.393021, -0.048458)",
        "(0.152288, 1.395786, -0.048576)",
        "(0.151761, 1.401202, -0.048805)",
        "(0.150959, 1.406417, -0.048941)",
        "(0.150305, 1.411565, -0.049181)",
        "(0.150043, 1.416634, -0.049615)",
        "(0.149872, 1.419157, -0.049863)",
        "(0.149196, 1.424226, -0.050429)",
        "(0.148305, 1.429379, -0.051286)",
        "(0.147929, 1.434726, -0.052898)",
        "(0.147726, 1.440259, -0.055275)",
        "(0.147443, 1.443096, -0.056657)",
        "(0.146548, 1.448959, -0.060174)",
        "(0.145911, 1.454994, -0.064685)",
        "(0.145549, 1.461013, -0.070038)",
        "(0.145112, 1.466819, -0.075795)",
        "(0.144881, 1.469658, -0.078816)",
        "(0.144814, 1.475178, -0.085441)",
        "(0.145467, 1.480294, -0.092751)",
        "(0.146185, 1.484927, -0.100354)",
        "(0.146982, 1.489101, -0.108592)",
        "(0.147476, 1.490936, -0.113013)",
        "(0.148499, 1.494192, -0.122165)",
        "(0.149520, 1.496764, -0.131906)",
        "(0.150813, 1.498667, -0.142348)",
        "(0.151558, 1.499371, -0.147816)",
        "(0.153163, 1.500384, -0.158907)",
        "(0.154923, 1.500606, -0.170362)",
        "(0.156813, 1.500080, -0.182179)",
        "(0.158824, 1.499042, -0.194529)",
        "(0.161212, 1.497392, -0.207508)",
        "(0.162420, 1.496441, -0.214047)",
        "(0.165087, 1.493676, -0.227369)",
        "(0.167742, 1.490118, -0.240577)",
        "(0.170388, 1.485660, -0.253670)",
        "(0.173225, 1.480322, -0.266577)",
        "(0.174725, 1.477275, -0.272940)",
        "(0.177741, 1.470738, -0.285414)",
        "(0.180862, 1.463342, -0.297229)",
        "(0.184379, 1.454587, -0.307606)",
        "(0.187890, 1.445241, -0.316786)",
        "(0.189641, 1.440283, -0.320750)",
        "(0.192875, 1.430045, -0.327862)",
        "(0.195610, 1.419171, -0.333336)",
        "(0.198083, 1.407708, -0.336920)",
        "(0.200194, 1.395927, -0.339174)",
        "(0.201064, 1.389950, -0.339635)",
        "(0.202665, 1.377944, -0.339799)",
        "(0.204048, 1.365813, -0.338485)",
        "(0.205092, 1.353621, -0.335823)",
        "(0.206116, 1.341576, -0.332197)",
        "(0.206678, 1.335629, -0.330024)",
        "(0.207875, 1.323960, -0.324683)",
        "(0.208799, 1.312510, -0.318258)",
        "(0.209474, 1.301372, -0.311162)",
        "(0.210025, 1.290659, -0.303917)",
        "(0.210201, 1.285457, -0.300228)",
        "(0.210288, 1.275433, -0.292556)",
        "(0.210210, 1.265971, -0.284405)",
        "(0.210387, 1.257528, -0.275765)",
        "(0.210505, 1.249921, -0.266857)",
        "(0.210546, 1.246421, -0.262258)",
        "(0.210636, 1.240282, -0.252679)",
        "(0.210594, 1.235058, -0.242628)",
        "(0.210254, 1.230768, -0.232312)",
        "(0.209903, 1.227332, -0.222238)",
        "(0.209653, 1.225977, -0.217415)",
        "(0.208972, 1.224175, -0.208203)",
        "(0.208136, 1.223284, -0.199074)",
        "(0.207167, 1.223158, -0.189710)",
        "(0.206046, 1.223683, -0.180553)",
        "(0.205470, 1.224294, -0.176104)",
        "(0.204263, 1.225737, -0.167031)",
        "(0.203029, 1.227520, -0.157341)",
        "(0.202089, 1.229572, -0.147502)",
        "(0.201196, 1.232224, -0.138649)",
        "(0.200723, 1.233714, -0.134520)",
        "(0.199726, 1.236797, -0.126453)",
        "(0.198928, 1.239854, -0.118247)",
        "(0.198184, 1.243032, -0.110354)",
        "(0.197388, 1.246579, -0.103225)",
        "(0.196949, 1.248432, -0.099877)",
        "(0.196015, 1.252223, -0.093475)",
        "(0.195179, 1.256047, -0.087334)",
        "(0.194285, 1.260001, -0.081783)",
        "(0.193226, 1.264128, -0.076908)",
        "(0.192645, 1.266196, -0.074668)",
        "(0.191289, 1.270314, -0.070702)",
        "(0.189758, 1.274514, -0.067395)",
        "(0.188299, 1.278943, -0.064653)",
        "(0.186372, 1.283592, -0.062277)",
        "(0.185372, 1.286082, -0.061233)",
        "(0.183301, 1.291585, -0.059583)",
        "(0.181156, 1.297677, -0.058227)",
        "(0.179194, 1.304459, -0.057135)",
        "(0.177191, 1.311911, -0.056289)",
        "(0.176215, 1.315860, -0.055944)",
        "(0.174570, 1.324227, -0.055511)",
        "(0.173068, 1.333088, -0.055332)",
        "(0.171351, 1.342088, -0.055271)",
        "(0.170572, 1.346651, -0.055345)",
        "(0.169192, 1.355772, -0.055609)",
        "(0.167835, 1.364823, -0.055995)",
        "(0.166475, 1.373828, -0.056515)",
        "(0.165614, 1.382755, -0.057285)",
        "(0.164945, 1.391459, -0.058288)",
        "(0.164511, 1.395698, -0.058832)",
        "(0.163655, 1.403934, -0.060132)",
        "(0.163383, 1.411881, -0.062015)",
        "(0.163486, 1.419471, -0.064293)",
        "(0.163410, 1.426584, -0.066739)",
        "(0.163347, 1.430046, -0.068031)",
        "(0.163495, 1.436672, -0.070963)",
        "(0.164284, 1.442909, -0.074310)",
        "(0.165071, 1.448610, -0.077807)",
        "(0.165609, 1.453893, -0.081466)",
        "(0.165878, 1.456444, -0.083393)",
        "(0.166634, 1.461099, -0.087762)",
        "(0.167388, 1.465388, -0.092338)",
        "(0.167835, 1.469126, -0.097256)",
        "(0.168186, 1.472665, -0.102695)",
        "(0.168396, 1.474347, -0.105654)",
        "(0.168824, 1.477359, -0.112025)",
        "(0.169184, 1.479923, -0.118907)",
        "(0.169620, 1.482057, -0.126505)",
        "(0.170149, 1.483723, -0.134598)",
        "(0.170409, 1.484432, -0.138723)",
        "(0.170884, 1.485165, -0.147550)",
        "(0.171523, 1.485389, -0.156834)",
        "(0.172102, 1.484863, -0.166552)",
        "(0.172495, 1.483800, -0.176635)",
        "(0.172662, 1.482987, -0.181931)",
        "(0.172964, 1.481071, -0.192679)",
        "(0.173200, 1.478510, -0.203798)",
        "(0.173586, 1.475435, -0.215225)",
        "(0.174225, 1.471926, -0.226819)",
        "(0.174624, 1.470027, -0.232660)",
        "(0.175474, 1.465844, -0.244435)",
        "(0.176455, 1.461100, -0.256140)",
        "(0.177892, 1.455664, -0.267500)",
        "(0.179549, 1.449577, -0.278536)",
        "(0.180525, 1.446234, -0.283946)",
        "(0.182682, 1.438971, -0.294621)",
        "(0.184868, 1.431100, -0.305237)",
        "(0.187325, 1.422739, -0.315567)",
        "(0.190159, 1.413981, -0.325168)",
        "(0.191634, 1.409447, -0.329627)",
        "(0.194654, 1.400034, -0.337551)",
        "(0.197546, 1.390407, -0.344378)",
        "(0.200203, 1.380597, -0.349963)",
        "(0.202799, 1.370673, -0.354558)",
        "(0.204032, 1.365703, -0.356348)",
        "(0.206432, 1.355837, -0.359197)",
        "(0.208719, 1.346131, -0.360714)",
        "(0.210708, 1.336464, -0.360428)",
        "(0.212092, 1.326884, -0.358636)",
        "(0.212661, 1.322156, -0.357227)",
        "(0.213557, 1.312945, -0.353219)",
        "(0.214198, 1.304111, -0.348128)",
        "(0.214803, 1.295622, -0.342321)",
        "(0.215166, 1.287491, -0.335569)",
        "(0.215255, 1.283538, -0.331869)",
        "(0.215189, 1.276028, -0.323573)",
        "(0.214986, 1.269018, -0.314145)",
        "(0.214746, 1.262837, -0.303945)",
        "(0.214571, 1.257283, -0.293696)",
        "(0.214426, 1.254829, -0.288418)",
        "(0.214094, 1.250389, -0.277710)",
        "(0.213987, 1.246720, -0.266868)",
        "(0.213900, 1.243759, -0.256076)",
        "(0.213502, 1.241502, -0.245368)",
        "(0.213227, 1.240679, -0.239929)",
        "(0.212546, 1.239352, -0.228482)",
        "(0.211837, 1.238658, -0.216541)",
        "(0.211382, 1.238868, -0.204806)",
        "(0.210945, 1.239712, -0.193406)",
        "(0.210689, 1.240326, -0.187815)",
        "(0.210127, 1.241870, -0.176897)",
        "(0.209424, 1.243940, -0.166462)",
        "(0.208677, 1.246385, -0.156567)",
        "(0.207847, 1.249133, -0.147296)",
        "(0.207348, 1.250600, -0.142925)",
        "(0.206259, 1.253793, -0.134883)",
        "(0.204972, 1.257235, -0.127663)",
        "(0.203452, 1.260831, -0.121214)",
        "(0.201943, 1.264712, -0.115315)",
        "(0.201078, 1.266945, -0.112462)",
        "(0.199244, 1.271164, -0.107661)",
        "(0.197312, 1.275592, -0.103110)",
        "(0.195581, 1.280357, -0.098809)",
        "(0.193631, 1.285358, -0.094809)",
        "(0.192533, 1.287896, -0.092906)",
        "(0.190210, 1.293164, -0.089382)",
        "(0.188103, 1.298622, -0.086308)",
        "(0.186137, 1.304192, -0.083599)",
        "(0.184178, 1.309791, -0.081086)",
        "(0.183190, 1.312597, -0.079893)",
        "(0.181387, 1.318320, -0.077828)",
        "(0.179477, 1.324122, -0.076092)",
        "(0.177374, 1.329972, -0.074597)",
        "(0.175493, 1.335972, -0.073392)",
        "(0.174616, 1.339049, -0.072914)",
        "(0.172770, 1.345252, -0.072129)",
        "(0.170915, 1.351520, -0.071475)",
        "(0.169423, 1.357843, -0.071037)",
        "(0.167832, 1.364096, -0.070605)",
        "(0.166964, 1.367179, -0.070380)",
        "(0.165355, 1.373395, -0.070055)",
        "(0.164366, 1.379737, -0.070027)",
        "(0.163395, 1.386014, -0.070055)",
        "(0.162183, 1.392311, -0.070169)",
        "(0.161543, 1.395451, -0.070275)",
        "(0.160411, 1.401764, -0.070733)",
        "(0.159809, 1.408180, -0.071740)",
        "(0.159122, 1.414558, -0.072978)",
        "(0.158262, 1.420912, -0.074385)",
        "(0.157802, 1.424102, -0.075304)",
        "(0.157058, 1.430484, -0.077534)",
        "(0.156583, 1.436804, -0.080391)",
        "(0.156007, 1.442945, -0.083682)",
        "(0.155160, 1.448885, -0.087490)",
        "(0.154756, 1.451785, -0.089633)",
        "(0.154214, 1.457345, -0.094413)",
        "(0.154094, 1.462282, -0.099882)",
        "(0.154120, 1.466634, -0.105526)",
        "(0.154226, 1.470329, -0.111651)",
        "(0.154389, 1.471941, -0.114907)",
        "(0.154967, 1.474470, -0.121913)",
        "(0.155468, 1.476201, -0.129459)",
        "(0.155898, 1.477057, -0.137726)",
        "(0.156400, 1.477316, -0.146849)",
        "(0.156637, 1.477229, -0.151669)",
        "(0.156965, 1.476502, -0.161803)",
        "(0.157315, 1.475232, -0.172289)",
        "(0.158090, 1.473544, -0.183361)",
        "(0.158967, 1.471487, -0.194763)",
        "(0.159484, 1.470311, -0.200477)",
        "(0.161028, 1.467484, -0.212000)",
        "(0.163250, 1.463848, -0.223568)",
        "(0.165711, 1.459393, -0.235137)",
        "(0.168463, 1.454088, -0.246977)",
        "(0.169956, 1.451140, -0.253110)",
        "(0.173110, 1.444868, -0.265563)",
        "(0.176376, 1.437840, -0.277859)",
        "(0.179532, 1.430002, -0.289395)",
        "(0.182736, 1.421671, -0.300293)",
        "(0.184491, 1.417349, -0.305487)",
        "(0.188240, 1.408515, -0.315380)",
        "(0.192038, 1.399176, -0.324062)",
        "(0.195677, 1.389531, -0.331731)",
        "(0.199156, 1.379522, -0.338389)",
        "(0.200864, 1.374425, -0.341429)",
        "(0.204295, 1.363891, -0.346333)",
        "(0.207415, 1.353040, -0.349487)",
        "(0.209535, 1.341871, -0.351221)",
        "(0.211017, 1.330436, -0.351098)",
        "(0.211597, 1.324719, -0.350470)",
        "(0.212053, 1.313283, -0.347851)",
        "(0.211892, 1.302152, -0.343563)",
        "(0.211759, 1.291581, -0.337789)",
        "(0.211546, 1.281628, -0.330294)",
        "(0.211410, 1.276959, -0.325904)",
        "(0.211300, 1.268127, -0.316436)",
        "(0.211250, 1.260315, -0.305676)",
        "(0.211294, 1.253274, -0.294240)",
        "(0.211260, 1.246881, -0.282098)",
        "(0.211165, 1.243886, -0.275872)",
        "(0.210967, 1.238518, -0.263071)",
        "(0.210360, 1.233672, -0.250155)",
        "(0.209796, 1.229444, -0.237182)",
        "(0.209110, 1.226069, -0.224136)",
        "(0.208680, 1.224789, -0.217557)",
        "(0.208042, 1.222979, -0.204181)",
        "(0.207381, 1.222253, -0.190968)",
        "(0.206838, 1.222864, -0.178359)",
        "(0.206258, 1.224624, -0.166181)",
        "(0.205935, 1.225858, -0.160120)",
        "(0.205399, 1.228786, -0.148023)",
        "(0.204921, 1.232670, -0.136361)",
        "(0.204427, 1.237252, -0.125433)",
        "(0.203793, 1.242324, -0.115280)",
        "(0.203431, 1.244985, -0.110433)",
        "(0.202711, 1.250708, -0.101456)",
        "(0.201854, 1.256793, -0.093530)",
        "(0.200763, 1.263055, -0.086463)",
        "(0.199636, 1.269627, -0.080338)",
        "(0.198925, 1.273011, -0.077517)",
        "(0.197468, 1.280098, -0.072326)",
        "(0.196202, 1.287746, -0.067945)",
        "(0.195077, 1.295784, -0.064171)",
        "(0.193862, 1.303912, -0.060596)",
        "(0.193190, 1.308013, -0.058908)",
        "(0.191843, 1.316431, -0.055971)",
        "(0.190345, 1.324969, -0.053520)",
        "(0.188666, 1.333520, -0.051402)",
        "(0.186770, 1.342075, -0.049995)",
        "(0.185930, 1.346290, -0.049507)",
        "(0.184540, 1.354572, -0.048830)",
        "(0.183138, 1.362728, -0.048324)",
        "(0.182039, 1.370891, -0.048131)",
        "(0.181581, 1.374960, -0.048099)",
        "(0.181188, 1.383082, -0.048221)",
        "(0.181227, 1.391279, -0.048772)",
        "(0.181049, 1.399603, -0.049826)",
        "(0.180680, 1.408116, -0.051642)",
        "(0.180345, 1.416704, -0.054574)",
        "(0.180219, 1.420975, -0.056296)",
        "(0.179769, 1.429363, -0.060359)",
        "(0.179234, 1.437498, -0.065139)",
        "(0.178800, 1.445252, -0.070804)",
        "(0.178475, 1.452494, -0.077040)",
        "(0.178388, 1.455899, -0.080308)",
        "(0.178389, 1.462210, -0.087268)",
        "(0.178478, 1.467941, -0.094775)",
        "(0.178624, 1.472955, -0.102984)",
        "(0.178694, 1.477309, -0.111719)",
        "(0.178664, 1.479273, -0.116279)",
        "(0.178556, 1.482695, -0.125889)",
        "(0.178324, 1.485389, -0.136302)",
        "(0.178250, 1.487414, -0.147143)",
        "(0.178526, 1.488902, -0.158282)",
        "(0.178751, 1.489483, -0.163964)",
        "(0.179339, 1.490236, -0.175539)",
        "(0.180303, 1.490422, -0.187182)",
        "(0.181698, 1.489972, -0.198880)",
        "(0.183175, 1.488955, -0.210412)",
        "(0.183965, 1.488205, -0.216054)",
        "(0.185786, 1.486178, -0.227168)",
        "(0.187716, 1.483362, -0.238105)",
        "(0.189642, 1.479935, -0.248805)",
        "(0.191566, 1.475677, -0.259173)",
        "(0.192555, 1.473276, -0.264165)",
        "(0.194702, 1.468015, -0.273827)",
        "(0.197027, 1.462177, -0.283046)",
        "(0.199391, 1.455877, -0.291778)",
        "(0.201711, 1.449069, -0.299863)",
        "(0.202839, 1.445543, -0.303724)",
        "(0.205069, 1.437922, -0.310377)",
        "(0.207074, 1.429840, -0.315880)",
        "(0.208770, 1.421389, -0.320326)",
        "(0.210161, 1.412634, -0.323832)",
        "(0.210812, 1.408184, -0.325240)",
        "(0.211963, 1.399078, -0.327302)",
        "(0.212902, 1.389690, -0.328448)",
        "(0.213770, 1.379845, -0.328345)",
        "(0.214441, 1.369784, -0.327496)",
        "(0.214779, 1.364700, -0.326864)",
        "(0.215177, 1.354206, -0.324637)",
        "(0.215251, 1.343516, -0.321867)",
        "(0.214951, 1.332648, -0.318157)",
        "(0.214424, 1.321815, -0.313501)",
        "(0.214164, 1.316450, -0.310671)",
        "(0.213655, 1.305984, -0.303843)",
        "(0.212992, 1.296001, -0.295696)",
        "(0.212333, 1.286620, -0.286807)",
        "(0.211768, 1.277943, -0.277201)",
        "(0.211506, 1.273840, -0.272206)",
        "(0.210886, 1.266258, -0.261690)",
        "(0.210203, 1.259539, -0.250589)",
        "(0.209479, 1.253629, -0.239490)",
        "(0.208679, 1.248811, -0.228367)",
        "(0.208188, 1.246792, -0.222717)",
        "(0.207096, 1.243234, -0.211307)",
        "(0.206173, 1.241134, -0.199712)",
        "(0.205342, 1.240171, -0.188290)",
        "(0.204299, 1.240347, -0.177319)",
        "(0.203730, 1.240796, -0.171969)",
        "(0.202667, 1.242543, -0.161457)",
        "(0.201719, 1.245317, -0.151083)",
        "(0.200552, 1.248620, -0.141176)",
        "(0.199918, 1.250719, -0.136596)",
        "(0.198477, 1.255338, -0.127993)",
        "(0.196959, 1.260597, -0.119997)",
        "(0.195445, 1.266344, -0.112475)",
        "(0.193569, 1.272323, -0.105295)",
        "(0.191704, 1.278652, -0.098586)",
        "(0.190922, 1.282030, -0.095573)",
        "(0.189169, 1.288862, -0.089902)",
        "(0.187045, 1.295817, -0.084787)",
        "(0.185192, 1.302994, -0.080093)",
        "(0.183613, 1.310522, -0.076112)",
        "(0.182689, 1.314339, -0.074299)",
        "(0.180502, 1.322176, -0.071143)",
        "(0.178211, 1.330191, -0.068323)",
        "(0.176613, 1.338614, -0.066153)",
        "(0.175033, 1.347221, -0.064370)",
        "(0.174165, 1.351564, -0.063534)",
        "(0.172412, 1.360464, -0.062193)",
        "(0.171222, 1.369732, -0.061448)",
        "(0.170861, 1.379190, -0.061100)",
        "(0.170637, 1.388561, -0.060793)",
        "(0.170578, 1.393251, -0.060742)",
        "(0.170550, 1.402575, -0.060898)",
        "(0.170684, 1.411608, -0.061341)",
        "(0.171225, 1.420404, -0.062346)",
        "(0.171646, 1.428993, -0.064112)",
        "(0.171792, 1.433186, -0.065195)",
        "(0.172174, 1.441486, -0.068090)",
        "(0.172595, 1.448882, -0.071691)",
        "(0.172953, 1.455989, -0.075948)",
        "(0.173335, 1.462669, -0.080846)",
        "(0.173474, 1.465812, -0.083508)",
        "(0.173720, 1.471560, -0.089383)",
        "(0.174194, 1.476391, -0.095926)",
        "(0.174634, 1.480195, -0.102951)",
        "(0.174851, 1.482927, -0.110604)",
        "(0.174912, 1.483938, -0.114631)",
        "(0.174849, 1.485030, -0.123276)",
        "(0.174594, 1.485067, -0.132641)",
        "(0.174398, 1.484072, -0.142914)",
        "(0.174234, 1.482383, -0.153630)",
        "(0.174205, 1.481274, -0.159070)",
        "(0.174262, 1.478435, -0.170252)",
        "(0.174412, 1.474862, -0.181725)",
        "(0.174873, 1.470568, -0.193304)",
        "(0.175283, 1.468237, -0.199169)",
        "(0.176145, 1.463371, -0.211013)",
        "(0.177239, 1.458062, -0.222983)",
        "(0.178954, 1.452431, -0.234945)",
        "(0.180856, 1.446658, -0.246628)",
        "(0.182506, 1.440626, -0.257873)",
        "(0.183303, 1.437546, -0.263352)",
        "(0.185128, 1.431388, -0.274027)",
        "(0.187041, 1.425273, -0.284050)",
        "(0.188986, 1.419220, -0.293348)",
        "(0.190948, 1.413244, -0.301742)",
        "(0.191963, 1.410267, -0.305593)",
        "(0.193937, 1.404234, -0.312364)",
        "(0.195792, 1.397921, -0.317899)",
        "(0.197513, 1.391242, -0.322508)",
        "(0.199025, 1.384270, -0.326256)",
        "(0.199733, 1.380645, -0.327678)",
        "(0.200896, 1.373132, -0.329683)",
        "(0.201603, 1.365144, -0.330096)",
        "(0.202303, 1.357070, -0.329744)",
        "(0.203015, 1.349042, -0.328671)",
        "(0.203309, 1.345047, -0.327890)",
        "(0.203565, 1.336996, -0.325563)",
        "(0.203387, 1.328881, -0.322473)",
        "(0.203150, 1.324861, -0.320665)",
        "(0.202689, 1.316996, -0.316832)",
        "(0.202085, 1.309380, -0.312130)",
        "(0.201327, 1.302016, -0.306379)",
        "(0.200473, 1.295039, -0.299676)",
        "(0.199600, 1.288542, -0.292062)",
        "(0.198524, 1.282566, -0.283841)",
        "(0.197962, 1.279855, -0.279576)",
        "(0.196882, 1.274885, -0.270983)",
        "(0.195657, 1.270765, -0.261651)",
        "(0.194377, 1.267263, -0.251420)",
        "(0.193052, 1.264453, -0.240765)",
        "(0.192383, 1.263303, -0.235466)",
        "(0.190877, 1.261650, -0.225061)",
        "(0.189115, 1.260750, -0.214620)",
        "(0.187620, 1.260514, -0.203727)",
        "(0.186080, 1.260916, -0.192800)",
        "(0.185328, 1.261378, -0.187420)",
        "(0.183956, 1.262940, -0.176917)",
        "(0.182619, 1.265187, -0.166767)",
        "(0.181398, 1.267976, -0.156992)",
        "(0.180298, 1.271470, -0.147898)",
        "(0.179796, 1.273449, -0.143561)",
        "(0.178739, 1.277840, -0.135155)",
        "(0.177700, 1.282627, -0.126775)",
        "(0.177114, 1.287737, -0.118467)",
        "(0.176572, 1.293229, -0.110565)",
        "(0.176234, 1.296109, -0.106828)",
        "(0.175474, 1.302198, -0.099854)",
        "(0.174551, 1.308626, -0.093549)",
        "(0.173339, 1.315390, -0.087986)",
        "(0.171773, 1.322562, -0.083138)",
        "(0.170990, 1.326309, -0.080896)",
        "(0.169498, 1.334223, -0.076850)",
        "(0.167977, 1.342489, -0.073186)",
        "(0.166492, 1.351120, -0.070036)",
        "(0.165255, 1.360112, -0.067477)",
        "(0.164785, 1.364657, -0.066310)",
        "(0.163956, 1.373788, -0.064197)",
        "(0.163264, 1.382937, -0.062421)",
        "(0.162966, 1.392049, -0.061284)",
        "(0.162733, 1.400908, -0.060501)",
        "(0.162571, 1.405187, -0.060241)",
        "(0.162033, 1.413512, -0.059864)",
        "(0.161308, 1.421623, -0.060064)",
        "(0.160755, 1.429667, -0.060856)",
        "(0.160234, 1.437706, -0.062315)",
        "(0.160022, 1.441758, -0.063265)",
        "(0.159585, 1.449922, -0.065722)",
        "(0.159170, 1.457962, -0.068638)",
        "(0.158822, 1.465845, -0.071910)",
        "(0.158675, 1.473448, -0.075689)",
        "(0.158650, 1.477075, -0.077802)",
        "(0.158810, 1.484006, -0.082277)",
        "(0.159247, 1.490231, -0.087329)",
        "(0.159570, 1.495763, -0.092668)",
        "(0.159913, 1.500508, -0.098396)",
        "(0.160093, 1.502593, -0.101372)",
        "(0.160379, 1.506039, -0.107763)",
        "(0.160692, 1.508563, -0.114862)",
        "(0.160908, 1.510387, -0.122552)",
        "(0.160945, 1.511383, -0.130728)",
        "(0.160967, 1.511638, -0.135015)",
        "(0.161186, 1.511646, -0.144118)",
        "(0.161701, 1.510720, -0.154025)",
        "(0.162322, 1.509194, -0.164180)",
        "(0.162952, 1.506903, -0.174635)",
        "(0.163290, 1.505440, -0.180026)",
        "(0.164004, 1.502121, -0.190954)",
        "(0.164783, 1.497926, -0.202122)",
        "(0.165511, 1.493045, -0.213279)",
        "(0.166007, 1.490217, -0.218855)",
        "(0.166898, 1.484386, -0.229965)",
        "(0.167833, 1.478034, -0.241072)",
        "(0.169207, 1.471319, -0.252302)",
        "(0.170978, 1.464410, -0.263415)",
        "(0.172060, 1.460754, -0.268784)",
        "(0.174371, 1.453274, -0.279113)",
        "(0.176943, 1.445365, -0.288493)",
        "(0.179444, 1.437134, -0.297124)",
        "(0.182164, 1.428590, -0.304960)",
        "(0.184966, 1.419747, -0.311830)",
        "(0.186279, 1.415236, -0.314992)",
        "(0.188746, 1.405785, -0.319797)",
        "(0.190910, 1.396040, -0.323334)",
        "(0.192645, 1.386057, -0.325979)",
        "(0.194379, 1.375933, -0.327696)",
        "(0.195298, 1.370855, -0.328134)",
        "(0.196852, 1.360632, -0.327734)",
        "(0.198248, 1.350539, -0.325803)",
        "(0.199855, 1.340822, -0.323021)",
        "(0.201348, 1.331408, -0.319237)",
        "(0.202030, 1.326779, -0.316948)",
        "(0.203315, 1.317754, -0.311264)",
        "(0.204595, 1.309155, -0.304514)",
        "(0.206112, 1.301239, -0.297076)",
        "(0.207493, 1.293816, -0.289175)",
        "(0.208056, 1.290381, -0.284804)",
        "(0.208859, 1.283756, -0.275690)",
        "(0.209224, 1.278008, -0.265943)",
        "(0.209563, 1.272954, -0.256092)",
        "(0.209526, 1.268734, -0.245792)",
        "(0.209437, 1.266799, -0.240483)",
        "(0.209080, 1.263886, -0.229166)",
        "(0.208570, 1.261876, -0.217740)",
        "(0.207879, 1.260776, -0.206829)",
        "(0.206821, 1.260676, -0.196490)",
        "(0.206262, 1.260901, -0.191378)",
        "(0.204985, 1.261940, -0.181295)",
        "(0.203636, 1.264174, -0.171578)",
        "(0.202382, 1.267003, -0.162117)",
        "(0.201174, 1.270718, -0.152975)",
        "(0.200589, 1.272738, -0.148455)",
        "(0.199527, 1.277148, -0.139591)",
        "(0.198490, 1.282063, -0.131349)",
        "(0.197325, 1.287501, -0.124019)",
        "(0.196118, 1.293063, -0.116921)",
        "(0.195570, 1.295935, -0.113520)",
        "(0.194484, 1.301826, -0.107166)",
        "(0.193243, 1.308025, -0.101556)",
        "(0.191948, 1.314442, -0.096385)",
        "(0.190606, 1.320981, -0.091710)",
        "(0.190010, 1.324252, -0.089417)",
        "(0.188949, 1.330919, -0.085318)",
        "(0.187725, 1.337616, -0.081659)",
        "(0.186327, 1.344316, -0.078249)",
        "(0.185107, 1.351078, -0.075154)",
        "(0.184662, 1.354486, -0.073738)",
        "(0.183789, 1.361323, -0.071119)",
        "(0.182591, 1.368165, -0.068786)",
        "(0.181380, 1.375048, -0.066792)",
        "(0.180589, 1.381907, -0.065277)",
        "(0.180182, 1.385295, -0.064616)",
        "(0.179271, 1.391950, -0.063384)",
        "(0.178179, 1.398573, -0.062462)",
        "(0.177582, 1.405123, -0.061965)",
        "(0.177461, 1.408330, -0.061774)",
        "(0.177123, 1.414571, -0.061234)",
        "(0.176623, 1.420662, -0.060815)",
        "(0.176455, 1.426759, -0.061113)",
        "(0.176508, 1.432710, -0.062095)",
        "(0.176052, 1.438451, -0.063580)",
        "(0.175634, 1.441336, -0.064671)",
        "(0.174806, 1.447263, -0.067594)",
        "(0.174379, 1.453216, -0.071948)",
        "(0.173825, 1.458919, -0.076941)",
        "(0.173364, 1.461680, -0.079662)",
        "(0.172543, 1.467117, -0.085555)",
        "(0.171959, 1.472329, -0.092243)",
        "(0.171350, 1.477111, -0.099436)",
        "(0.170569, 1.481419, -0.106920)",
        "(0.170166, 1.485316, -0.114842)",
        "(0.170059, 1.487100, -0.118996)",
        "(0.169787, 1.490117, -0.127610)",
        "(0.169436, 1.492272, -0.136501)",
        "(0.169075, 1.493696, -0.145809)",
        "(0.168723, 1.494416, -0.155672)",
        "(0.168742, 1.494546, -0.160705)",
        "(0.168905, 1.494217, -0.170916)",
        "(0.169243, 1.492937, -0.180937)",
        "(0.169957, 1.490887, -0.190814)",
        "(0.170955, 1.487942, -0.200678)",
        "(0.171403, 1.486208, -0.205622)",
        "(0.172136, 1.482116, -0.215549)",
        "(0.172981, 1.477255, -0.225439)",
        "(0.174018, 1.471711, -0.235120)",
        "(0.175130, 1.465613, -0.244649)",
        "(0.175726, 1.462429, -0.249405)",
        "(0.177325, 1.455649, -0.258700)",
        "(0.179161, 1.448259, -0.267517)",
        "(0.180686, 1.440858, -0.275251)",
        "(0.182197, 1.433062, -0.282417)",
        "(0.182972, 1.429048, -0.285811)",
        "(0.184395, 1.420742, -0.291934)",
        "(0.185700, 1.412096, -0.297158)",
        "(0.187174, 1.403221, -0.301561)",
        "(0.188304, 1.394078, -0.304967)",
        "(0.188777, 1.389468, -0.306255)",
        "(0.189659, 1.380177, -0.307744)",
        "(0.190488, 1.370976, -0.307883)",
        "(0.191549, 1.361993, -0.306877)",
        "(0.192480, 1.353105, -0.304699)",
        "(0.192938, 1.348706, -0.303294)",
        "(0.193825, 1.340068, -0.299783)",
        "(0.194350, 1.331664, -0.295555)",
        "(0.194764, 1.323460, -0.290675)",
        "(0.195211, 1.315543, -0.284904)",
        "(0.195457, 1.311695, -0.281689)",
        "(0.195872, 1.304315, -0.274475)",
        "(0.196188, 1.297406, -0.266392)",
        "(0.196656, 1.291095, -0.257932)",
        "(0.197150, 1.285478, -0.249287)",
        "(0.197334, 1.282880, -0.244915)",
        "(0.197450, 1.278185, -0.236173)",
        "(0.197178, 1.274544, -0.227401)",
        "(0.196916, 1.271539, -0.218000)",
        "(0.196574, 1.269174, -0.207897)",
        "(0.196374, 1.268256, -0.202745)",
        "(0.196050, 1.267273, -0.192453)",
        "(0.195587, 1.267234, -0.182351)",
        "(0.195139, 1.267873, -0.172270)",
        "(0.194694, 1.269214, -0.162486)",
        "(0.194372, 1.270149, -0.157787)",
        "(0.193636, 1.272340, -0.148693)",
        "(0.192724, 1.275078, -0.140064)",
        "(0.191781, 1.278308, -0.131651)",
        "(0.191112, 1.282178, -0.123475)",
        "(0.190927, 1.284430, -0.119624)",
        "(0.190430, 1.289384, -0.112517)",
        "(0.189760, 1.294932, -0.106217)",
        "(0.188787, 1.300983, -0.100569)",
        "(0.187919, 1.307503, -0.095147)",
        "(0.187695, 1.311039, -0.092581)",
        "(0.187183, 1.318458, -0.087743)",
        "(0.186417, 1.326300, -0.083337)",
        "(0.185538, 1.334592, -0.079617)",
        "(0.184510, 1.343207, -0.076597)",
        "(0.183983, 1.347642, -0.075348)",
        "(0.182968, 1.356589, -0.073009)",
        "(0.181866, 1.365822, -0.071336)",
        "(0.180684, 1.375191, -0.070108)",
        "(0.180097, 1.379876, -0.069623)",
        "(0.179045, 1.389221, -0.068854)",
        "(0.178102, 1.398499, -0.068399)",
        "(0.177282, 1.407562, -0.068117)",
        "(0.176578, 1.416430, -0.068166)",
        "(0.175985, 1.425041, -0.068624)",
        "(0.175701, 1.429181, -0.068971)",
        "(0.175058, 1.437234, -0.069749)",
        "(0.174387, 1.444815, -0.070950)",
        "(0.173622, 1.452093, -0.072750)",
        "(0.172844, 1.458964, -0.075115)",
        "(0.172470, 1.462207, -0.076551)",
        "(0.171743, 1.468411, -0.079773)",
        "(0.170918, 1.474180, -0.083686)",
        "(0.170115, 1.479703, -0.088160)",
        "(0.169442, 1.484904, -0.093278)",
        "(0.169088, 1.487354, -0.096013)",
        "(0.168178, 1.491831, -0.101942)",
        "(0.167301, 1.495845, -0.108504)",
        "(0.166560, 1.499356, -0.115697)",
        "(0.165998, 1.502409, -0.123262)",
        "(0.165786, 1.503778, -0.127177)",
        "(0.165630, 1.505986, -0.135291)",
        "(0.165643, 1.507756, -0.143739)",
        "(0.165731, 1.509153, -0.152690)",
        "(0.166103, 1.510120, -0.162141)",
        "(0.166516, 1.510386, -0.167145)",
        "(0.167654, 1.510526, -0.177503)",
        "(0.168996, 1.509877, -0.188064)",
        "(0.170639, 1.508442, -0.198744)",
        "(0.172569, 1.506164, -0.209353)",
        "(0.173553, 1.504677, -0.214620)",
        "(0.175506, 1.500720, -0.225171)",
        "(0.177470, 1.495975, -0.235925)",
        "(0.179573, 1.490377, -0.246976)",
        "(0.182027, 1.483864, -0.258066)",
        "(0.183457, 1.480225, -0.263544)",
        "(0.186621, 1.472503, -0.274275)",
        "(0.189886, 1.464174, -0.284443)",
        "(0.193119, 1.455230, -0.293591)",
        "(0.196327, 1.445845, -0.301485)",
        "(0.197881, 1.441006, -0.304978)",
        "(0.200848, 1.431005, -0.310615)",
        "(0.203637, 1.420768, -0.314353)",
        "(0.206168, 1.410369, -0.316607)",
        "(0.207285, 1.405129, -0.317176)",
        "(0.209521, 1.394596, -0.317522)",
        "(0.211340, 1.383957, -0.317017)",
        "(0.212559, 1.373187, -0.315423)",
        "(0.213370, 1.362303, -0.312992)",
        "(0.213552, 1.351354, -0.309526)",
        "(0.213583, 1.345931, -0.307435)",
        "(0.213556, 1.335418, -0.302221)",
        "(0.213396, 1.325449, -0.295971)",
        "(0.212929, 1.316203, -0.288612)",
        "(0.212299, 1.307836, -0.280248)",
        "(0.211924, 1.303934, -0.275756)",
        "(0.210802, 1.296899, -0.265971)",
        "(0.209509, 1.290747, -0.255998)",
        "(0.208298, 1.285777, -0.246045)",
        "(0.206611, 1.281674, -0.235862)",
        "(0.205812, 1.280020, -0.230572)",
        "(0.204296, 1.277341, -0.219895)",
        "(0.202764, 1.275714, -0.209511)",
        "(0.201296, 1.275123, -0.199472)",
        "(0.200503, 1.275136, -0.194420)",
        "(0.198901, 1.275437, -0.184156)",
        "(0.197333, 1.276586, -0.173913)",
        "(0.195807, 1.278310, -0.163936)",
        "(0.194269, 1.280575, -0.154527)",
        "(0.192835, 1.283685, -0.146110)",
        "(0.192164, 1.285494, -0.142168)",
        "(0.190828, 1.289363, -0.134539)",
        "(0.189638, 1.293762, -0.127348)",
        "(0.188694, 1.298456, -0.120470)",
        "(0.187888, 1.303577, -0.114296)",
        "(0.187494, 1.306236, -0.111453)",
        "(0.186963, 1.311776, -0.106224)",
        "(0.186654, 1.317425, -0.101414)",
        "(0.186357, 1.323135, -0.097017)",
        "(0.186006, 1.328999, -0.093213)",
        "(0.185812, 1.332005, -0.091580)",
        "(0.185419, 1.337998, -0.088584)",
        "(0.185113, 1.343998, -0.086038)",
        "(0.184786, 1.350042, -0.084043)",
        "(0.184270, 1.356105, -0.082436)",
        "(0.183986, 1.359104, -0.081752)",
        "(0.183518, 1.365102, -0.080609)",
        "(0.183294, 1.371164, -0.079861)",
        "(0.182833, 1.377150, -0.079221)",
        "(0.182326, 1.383006, -0.078610)",
        "(0.182186, 1.385887, -0.078368)",
        "(0.181908, 1.391523, -0.078044)",
        "(0.181367, 1.397012, -0.077788)",
        "(0.180506, 1.402320, -0.077645)",
        "(0.179553, 1.407435, -0.077604)",
        "(0.179195, 1.409914, -0.077681)",
        "(0.178904, 1.414847, -0.077959)",
        "(0.178505, 1.419675, -0.078410)",
        "(0.177744, 1.424335, -0.078988)",
        "(0.177379, 1.426609, -0.079325)",
        "(0.176782, 1.431043, -0.080319)",
        "(0.176225, 1.435338, -0.081881)",
        "(0.175330, 1.439473, -0.083774)",
        "(0.174512, 1.443392, -0.086195)",
        "(0.174241, 1.445290, -0.087612)",
        "(0.173643, 1.448882, -0.090950)",
        "(0.172765, 1.452114, -0.094943)",
        "(0.171869, 1.455055, -0.099785)",
        "(0.171481, 1.457793, -0.105673)",
        "(0.171443, 1.460330, -0.112338)",
        "(0.171419, 1.461475, -0.115917)",
        "(0.171474, 1.463682, -0.123094)",
        "(0.171820, 1.465532, -0.131002)",
        "(0.172332, 1.467069, -0.139211)",
        "(0.172747, 1.468241, -0.147557)",
        "(0.172965, 1.468706, -0.151879)",
        "(0.173824, 1.469505, -0.160787)",
        "(0.174936, 1.469875, -0.169753)",
        "(0.175894, 1.469692, -0.178763)",
        "(0.177323, 1.469039, -0.187967)",
        "(0.178237, 1.468419, -0.192537)",
        "(0.180052, 1.466432, -0.201450)",
        "(0.181876, 1.463334, -0.210134)",
        "(0.183537, 1.459351, -0.218924)",
        "(0.185038, 1.454452, -0.227707)",
        "(0.185793, 1.451637, -0.232037)",
        "(0.187467, 1.445504, -0.240406)",
        "(0.189316, 1.438657, -0.248313)",
        "(0.191249, 1.431198, -0.255919)",
        "(0.193398, 1.423360, -0.263199)",
        "(0.194436, 1.419263, -0.266637)",
        "(0.196340, 1.410703, -0.273031)",
        "(0.198080, 1.401735, -0.278837)",
        "(0.199798, 1.392508, -0.283798)",
        "(0.200720, 1.387816, -0.285841)",
        "(0.202502, 1.378362, -0.289098)",
        "(0.204224, 1.368850, -0.290854)",
        "(0.205327, 1.359300, -0.291289)",
        "(0.206155, 1.349843, -0.290670)",
        "(0.206606, 1.345209, -0.289925)",
        "(0.207491, 1.336129, -0.287865)",
        "(0.208039, 1.327301, -0.284911)",
        "(0.208470, 1.318868, -0.281100)",
        "(0.208903, 1.311115, -0.276432)",
        "(0.208945, 1.307530, -0.273688)",
        "(0.208650, 1.300812, -0.267640)",
        "(0.208124, 1.294949, -0.260742)",
        "(0.207567, 1.290105, -0.253012)",
        "(0.207030, 1.286275, -0.244331)",
        "(0.206629, 1.284788, -0.239764)",
        "(0.205554, 1.282331, -0.230701)",
        "(0.204255, 1.281139, -0.221814)",
        "(0.202640, 1.280709, -0.213125)",
        "(0.200802, 1.281146, -0.204348)",
        "(0.198951, 1.282519, -0.195335)",
        "(0.198131, 1.283633, -0.190758)",
        "(0.196641, 1.286330, -0.181598)",
        "(0.194896, 1.290058, -0.172522)",
        "(0.193215, 1.294172, -0.164363)",
        "(0.191703, 1.298934, -0.156476)",
        "(0.190993, 1.301509, -0.152578)",
        "(0.189557, 1.306932, -0.144815)",
        "(0.188260, 1.312706, -0.137253)",
        "(0.187249, 1.318793, -0.129998)",
        "(0.186379, 1.325083, -0.123150)",
        "(0.185924, 1.328270, -0.119907)",
        "(0.185069, 1.334675, -0.113672)",
        "(0.184311, 1.341085, -0.107870)",
        "(0.183434, 1.347560, -0.102614)",
        "(0.182965, 1.350863, -0.100284)",
        "(0.181998, 1.357537, -0.095940)",
        "(0.180889, 1.364239, -0.092108)",
        "(0.179793, 1.370937, -0.088731)",
        "(0.178578, 1.377855, -0.085927)",
        "(0.177105, 1.384974, -0.083487)",
        "(0.176323, 1.388572, -0.082348)",
        "(0.174905, 1.396015, -0.080462)",
        "(0.173922, 1.403635, -0.078865)",
        "(0.173061, 1.411339, -0.077349)",
        "(0.172264, 1.419174, -0.076057)",
        "(0.171901, 1.423164, -0.075579)",
        "(0.171207, 1.431165, -0.074819)",
        "(0.170474, 1.439180, -0.074465)",
        "(0.169758, 1.447127, -0.074540)",
        "(0.169107, 1.455050, -0.075092)",
        "(0.168772, 1.458965, -0.075556)",
        "(0.168271, 1.466748, -0.076912)",
        "(0.168013, 1.474362, -0.079035)",
        "(0.167941, 1.481712, -0.081994)",
        "(0.167908, 1.488706, -0.085628)",
        "(0.167856, 1.491938, -0.087879)",
        "(0.167676, 1.498112, -0.092739)",
        "(0.167780, 1.503595, -0.098382)",
        "(0.168076, 1.508247, -0.104736)",
        "(0.168293, 1.511999, -0.111760)",
        "(0.168387, 1.513532, -0.115555)",
        "(0.168596, 1.516031, -0.123444)",
        "(0.168723, 1.517695, -0.131727)",
        "(0.168834, 1.518570, -0.140370)",
        "(0.169128, 1.518893, -0.149391)",
        "(0.169307, 1.518786, -0.153977)",
        "(0.169892, 1.518220, -0.163295)",
        "(0.170901, 1.516948, -0.172927)",
        "(0.172236, 1.514805, -0.183022)",
        "(0.173639, 1.511523, -0.193543)",
        "(0.174322, 1.509367, -0.198923)",
        "(0.175738, 1.504291, -0.209710)",
        "(0.177075, 1.498036, -0.220418)",
        "(0.178491, 1.490529, -0.230843)",
        "(0.179861, 1.481944, -0.241024)",
        "(0.180495, 1.477284, -0.246074)",
        "(0.181764, 1.467581, -0.256079)",
        "(0.183321, 1.457566, -0.265549)",
        "(0.184931, 1.447273, -0.273842)",
        "(0.186801, 1.436836, -0.280919)",
        "(0.187930, 1.431655, -0.284050)",
        "(0.190366, 1.421371, -0.289616)",
        "(0.192516, 1.411149, -0.294010)",
        "(0.194478, 1.401019, -0.296993)",
        "(0.196361, 1.390991, -0.298624)",
        "(0.197282, 1.386087, -0.298875)",
        "(0.198980, 1.376595, -0.298506)",
        "(0.200263, 1.367538, -0.296997)",
        "(0.201332, 1.358950, -0.294415)",
        "(0.202500, 1.350919, -0.290616)",
        "(0.202832, 1.347158, -0.288198)",
        "(0.203062, 1.340014, -0.282538)",
        "(0.202966, 1.333453, -0.275662)",
        "(0.202543, 1.327463, -0.267828)",
        "(0.202055, 1.322268, -0.259557)",
        "(0.201744, 1.320009, -0.255299)",
        "(0.200722, 1.315942, -0.246654)",
        "(0.199447, 1.312650, -0.237721)",
        "(0.198307, 1.310346, -0.228791)",
        "(0.197649, 1.309579, -0.224320)",
        "(0.196293, 1.308577, -0.215358)",
        "(0.194951, 1.308361, -0.206559)",
        "(0.193600, 1.308875, -0.198061)",
        "(0.192143, 1.309982, -0.189801)",
        "(0.190832, 1.311636, -0.181748)",
        "(0.190244, 1.312684, -0.177890)",
        "(0.189129, 1.315144, -0.170530)",
        "(0.188002, 1.317975, -0.163600)",
        "(0.186838, 1.321258, -0.157227)",
        "(0.185712, 1.324807, -0.151172)",
        "(0.185218, 1.326709, -0.148215)",
        "(0.184380, 1.330638, -0.142478)",
        "(0.183593, 1.334797, -0.137165)",
        "(0.182944, 1.339190, -0.132326)",
        "(0.182258, 1.343712, -0.127848)",
        "(0.181960, 1.346006, -0.125732)",
        "(0.181572, 1.350725, -0.121666)",
        "(0.181347, 1.355582, -0.117919)",
        "(0.181015, 1.360547, -0.114325)",
        "(0.180809, 1.363031, -0.112521)",
        "(0.180415, 1.368019, -0.109109)",
        "(0.180083, 1.373078, -0.105992)",
        "(0.179582, 1.378135, -0.103096)",
        "(0.178803, 1.383171, -0.100256)",
        "(0.177919, 1.388402, -0.097646)",
        "(0.177527, 1.391081, -0.096359)",
        "(0.176635, 1.396467, -0.093744)",
        "(0.175666, 1.402064, -0.091310)",
        "(0.174686, 1.407919, -0.089097)",
        "(0.173699, 1.413989, -0.087158)",
        "(0.173215, 1.417092, -0.086248)",
        "(0.172164, 1.423346, -0.084592)",
        "(0.170967, 1.429749, -0.083212)",
        "(0.169798, 1.436333, -0.082152)",
        "(0.168593, 1.443181, -0.081533)",
        "(0.167982, 1.446707, -0.081435)",
        "(0.166908, 1.453985, -0.081609)",
        "(0.165851, 1.461525, -0.082231)",
        "(0.164984, 1.469255, -0.083516)",
        "(0.164552, 1.473143, -0.084383)",
        "(0.163841, 1.480986, -0.086491)",
        "(0.163346, 1.488976, -0.089513)",
        "(0.162996, 1.496973, -0.093181)",
        "(0.162631, 1.504789, -0.097517)",
        "(0.162221, 1.512394, -0.102681)",
        "(0.162098, 1.516073, -0.105653)",
        "(0.161949, 1.523151, -0.112219)",
        "(0.161888, 1.529600, -0.119594)",
        "(0.162025, 1.535228, -0.127720)",
        "(0.162269, 1.539872, -0.136509)",
        "(0.162370, 1.541725, -0.141245)",
        "(0.162575, 1.544745, -0.151207)",
        "(0.162898, 1.546629, -0.161891)",
        "(0.163445, 1.547485, -0.173346)",
        "(0.163838, 1.547491, -0.179337)",
        "(0.164712, 1.546766, -0.191698)",
        "(0.165845, 1.545306, -0.204178)",
        "(0.167434, 1.542435, -0.217025)",
        "(0.169313, 1.538766, -0.230021)",
        "(0.170466, 1.536316, -0.236518)",
        "(0.172753, 1.531036, -0.249398)",
        "(0.175331, 1.524701, -0.262024)",
        "(0.178313, 1.517210, -0.274034)",
        "(0.181465, 1.508846, -0.285257)",
        "(0.184846, 1.499563, -0.295305)",
        "(0.186548, 1.494575, -0.299809)",
        "(0.189586, 1.484281, -0.307994)",
        "(0.192321, 1.473551, -0.314744)",
        "(0.194881, 1.462216, -0.319863)",
        "(0.197246, 1.450316, -0.323456)",
        "(0.198362, 1.444158, -0.324679)",
        "(0.200547, 1.431672, -0.326453)",
        "(0.202393, 1.418877, -0.327127)",
        "(0.203940, 1.405818, -0.326821)",
        "(0.205683, 1.392687, -0.325455)",
        "(0.206540, 1.386156, -0.324435)",
        "(0.207812, 1.373334, -0.321363)",
        "(0.208611, 1.361020, -0.317388)",
        "(0.208893, 1.349577, -0.312118)",
        "(0.208878, 1.338879, -0.305944)",
        "(0.208755, 1.334056, -0.302294)",
        "(0.208280, 1.325158, -0.294532)",
        "(0.207739, 1.317629, -0.286110)",
        "(0.207105, 1.311143, -0.277276)",
        "(0.206339, 1.305828, -0.267908)",
        "(0.205821, 1.303491, -0.263039)",
        "(0.204467, 1.299700, -0.252721)",
        "(0.203074, 1.296623, -0.242136)",
        "(0.201600, 1.294570, -0.231552)",
        "(0.199983, 1.293377, -0.221167)",
        "(0.199019, 1.293106, -0.216015)",
        "(0.197081, 1.293054, -0.205582)",
        "(0.195227, 1.293752, -0.195016)",
        "(0.193511, 1.295173, -0.184542)",
        "(0.191925, 1.297330, -0.174463)",
        "(0.191113, 1.298653, -0.169623)",
        "(0.189526, 1.301568, -0.160171)",
        "(0.188041, 1.305026, -0.151103)",
        "(0.186540, 1.309040, -0.142639)",
        "(0.185041, 1.313638, -0.134781)",
        "(0.184319, 1.316167, -0.131061)",
        "(0.183032, 1.321515, -0.123827)",
        "(0.181791, 1.327197, -0.116809)",
        "(0.180736, 1.333303, -0.110207)",
        "(0.179682, 1.339792, -0.104135)",
        "(0.179172, 1.343185, -0.101345)",
        "(0.178143, 1.350148, -0.096196)",
        "(0.177156, 1.357414, -0.091755)",
        "(0.176263, 1.364883, -0.087876)",
        "(0.175815, 1.368647, -0.086124)",
        "(0.175021, 1.376206, -0.082828)",
        "(0.174504, 1.383870, -0.080134)",
        "(0.174147, 1.391558, -0.077982)",
        "(0.173747, 1.399265, -0.076332)",
        "(0.173405, 1.406893, -0.075125)",
        "(0.173227, 1.410643, -0.074671)",
        "(0.172903, 1.418033, -0.074179)",
        "(0.172460, 1.425228, -0.074007)",
        "(0.171862, 1.432273, -0.074131)",
        "(0.171289, 1.439099, -0.074511)",
        "(0.171085, 1.442391, -0.074823)",
        "(0.170952, 1.448770, -0.075593)",
        "(0.170689, 1.454875, -0.076549)",
        "(0.170340, 1.460694, -0.077590)",
        "(0.170108, 1.463506, -0.078210)",
        "(0.169804, 1.468953, -0.079686)",
        "(0.169519, 1.474148, -0.081442)",
        "(0.169096, 1.478954, -0.083635)",
        "(0.168684, 1.483636, -0.086327)",
        "(0.168191, 1.488190, -0.089595)",
        "(0.167944, 1.490388, -0.091508)",
        "(0.167510, 1.494597, -0.095822)",
        "(0.167161, 1.498573, -0.101008)",
        "(0.167012, 1.501942, -0.106491)",
        "(0.167133, 1.504997, -0.112537)",
        "(0.167330, 1.506338, -0.115774)",
        "(0.167740, 1.508432, -0.122727)",
        "(0.168183, 1.509708, -0.130288)",
        "(0.168559, 1.510044, -0.138731)",
        "(0.168666, 1.509795, -0.143344)",
        "(0.168896, 1.508680, -0.153162)",
        "(0.169107, 1.506702, -0.163821)",
        "(0.169380, 1.503797, -0.175085)",
        "(0.169879, 1.500104, -0.186662)",
        "(0.170893, 1.495472, -0.198465)",
        "(0.171536, 1.492896, -0.204307)",
        "(0.172847, 1.487190, -0.215638)",
        "(0.174307, 1.480760, -0.226373)",
        "(0.176212, 1.473735, -0.236484)",
        "(0.178372, 1.466306, -0.246113)",
        "(0.179534, 1.462517, -0.250806)",
        "(0.182057, 1.454890, -0.260069)",
        "(0.184997, 1.447031, -0.268711)",
        "(0.188128, 1.438813, -0.276434)",
        "(0.191256, 1.430220, -0.283346)",
        "(0.192828, 1.425779, -0.286527)",
        "(0.195997, 1.416641, -0.292618)",
        "(0.198887, 1.406988, -0.298012)",
        "(0.201626, 1.396677, -0.302275)",
        "(0.204424, 1.385858, -0.305312)",
        "(0.205775, 1.380377, -0.306344)",
        "(0.208163, 1.369483, -0.307744)",
        "(0.209980, 1.358755, -0.307532)",
        "(0.211620, 1.348422, -0.306055)",
        "(0.213009, 1.338757, -0.303405)",
        "(0.213504, 1.334291, -0.301636)",
        "(0.214041, 1.325992, -0.297497)",
        "(0.214215, 1.318566, -0.292364)",
        "(0.213985, 1.312401, -0.285836)",
        "(0.213400, 1.307307, -0.278505)",
        "(0.212915, 1.305236, -0.274510)",
        "(0.211592, 1.301750, -0.266143)",
        "(0.209818, 1.299227, -0.257390)",
        "(0.207832, 1.297689, -0.248400)",
        "(0.206727, 1.297303, -0.243808)",
        "(0.204416, 1.297071, -0.234511)",
        "(0.202116, 1.297653, -0.225142)",
        "(0.199976, 1.299023, -0.215897)",
        "(0.197895, 1.301147, -0.206924)",
        "(0.195844, 1.303768, -0.198139)",
        "(0.194820, 1.305376, -0.193922)",
        "(0.192701, 1.308651, -0.185734)",
        "(0.190729, 1.312325, -0.178059)",
        "(0.188605, 1.316230, -0.170856)",
        "(0.187472, 1.318246, -0.167489)",
        "(0.185332, 1.322450, -0.161152)",
        "(0.183258, 1.326739, -0.155299)",
        "(0.181175, 1.331101, -0.149713)",
        "(0.179227, 1.335667, -0.144296)",
        "(0.177604, 1.340519, -0.139121)",
        "(0.176903, 1.343069, -0.136676)",
        "(0.175676, 1.348335, -0.132025)",
        "(0.174496, 1.353945, -0.127764)",
        "(0.173262, 1.359889, -0.123898)",
        "(0.172681, 1.363012, -0.122119)",
        "(0.171730, 1.369508, -0.118752)",
        "(0.170710, 1.376270, -0.115683)",
        "(0.169735, 1.383291, -0.112758)",
        "(0.168926, 1.390547, -0.110115)",
        "(0.168556, 1.394220, -0.108907)",
        "(0.167700, 1.401630, -0.106569)",
        "(0.166883, 1.409052, -0.104374)",
        "(0.166196, 1.416506, -0.102381)",
        "(0.165743, 1.424033, -0.100809)",
        "(0.165125, 1.431448, -0.099426)",
        "(0.164728, 1.435120, -0.098861)",
        "(0.163883, 1.442347, -0.097955)",
        "(0.163041, 1.449394, -0.097300)",
        "(0.162361, 1.456210, -0.096848)",
        "(0.161949, 1.462914, -0.096612)",
        "(0.161808, 1.466200, -0.096550)",
        "(0.161591, 1.472607, -0.096370)",
        "(0.161310, 1.478808, -0.096316)",
        "(0.160847, 1.484823, -0.096567)",
        "(0.160625, 1.487723, -0.097008)",
        "(0.160364, 1.493388, -0.098439)",
        "(0.160277, 1.498885, -0.101322)",
        "(0.160164, 1.504274, -0.105742)",
        "(0.159885, 1.509340, -0.111625)",
        "(0.159695, 1.511690, -0.114944)",
        "(0.159437, 1.515843, -0.122637)",
        "(0.159636, 1.519488, -0.131262)",
        "(0.159996, 1.522532, -0.140838)",
        "(0.160242, 1.524957, -0.151261)",
        "(0.160605, 1.526665, -0.162433)",
        "(0.160896, 1.527193, -0.168302)",
        "(0.161935, 1.527605, -0.180364)",
        "(0.163185, 1.527120, -0.192846)",
        "(0.164771, 1.525527, -0.205881)",
        "(0.166616, 1.523090, -0.219311)",
        "(0.167594, 1.521543, -0.226072)",
        "(0.169671, 1.517387, -0.239582)",
        "(0.171798, 1.512416, -0.252875)",
        "(0.174313, 1.506140, -0.265918)",
        "(0.176969, 1.498912, -0.278624)",
        "(0.178286, 1.494855, -0.284856)",
        "(0.180862, 1.486298, -0.297242)",
        "(0.183567, 1.476781, -0.309284)",
        "(0.186737, 1.466378, -0.320462)",
        "(0.190141, 1.455076, -0.330708)",
        "(0.191903, 1.449063, -0.335466)",
        "(0.195206, 1.436736, -0.344531)",
        "(0.198169, 1.423786, -0.352252)",
        "(0.201150, 1.410476, -0.358463)",
        "(0.204031, 1.396706, -0.361941)",
        "(0.205162, 1.389773, -0.362782)",
        "(0.206814, 1.376001, -0.363043)",
        "(0.208028, 1.362591, -0.360884)",
        "(0.208858, 1.349662, -0.356607)",
        "(0.209289, 1.337527, -0.349888)",
        "(0.209331, 1.331934, -0.345447)",
        "(0.208848, 1.321787, -0.335346)",
        "(0.208079, 1.312738, -0.324571)",
        "(0.207248, 1.304965, -0.313077)",
        "(0.206172, 1.298812, -0.300652)",
        "(0.205442, 1.296207, -0.294239)",
        "(0.203796, 1.291690, -0.281243)",
        "(0.201891, 1.288705, -0.267803)",
        "(0.200137, 1.286781, -0.253870)",
        "(0.198666, 1.285846, -0.239879)",
        "(0.197974, 1.285656, -0.233086)",
        "(0.196713, 1.286133, -0.220241)",
        "(0.195500, 1.287125, -0.207846)",
        "(0.194440, 1.288700, -0.195668)",
        "(0.193332, 1.290554, -0.183548)",
        "(0.192860, 1.291637, -0.177525)",
        "(0.192034, 1.293863, -0.165467)",
        "(0.191281, 1.296182, -0.153498)",
        "(0.190570, 1.298723, -0.141947)",
        "(0.190192, 1.300180, -0.136499)",
        "(0.189429, 1.303124, -0.125816)",
        "(0.188463, 1.306383, -0.116129)",
        "(0.187353, 1.310367, -0.107869)",
        "(0.186098, 1.314955, -0.100732)",
        "(0.184774, 1.320213, -0.094696)",
        "(0.184159, 1.323108, -0.091975)",
        "(0.183063, 1.329304, -0.087025)",
        "(0.181927, 1.336197, -0.082959)",
        "(0.180553, 1.343251, -0.079050)",
        "(0.179705, 1.346889, -0.077231)",
        "(0.178062, 1.354480, -0.073951)",
        "(0.176751, 1.362467, -0.071318)",
        "(0.175678, 1.370825, -0.069245)",
        "(0.174374, 1.379497, -0.067985)",
        "(0.173691, 1.383895, -0.067566)",
        "(0.172437, 1.392827, -0.067268)",
        "(0.171648, 1.401884, -0.067708)",
        "(0.170982, 1.410795, -0.068415)",
        "(0.170095, 1.419607, -0.069537)",
        "(0.169011, 1.428322, -0.071264)",
        "(0.168497, 1.432600, -0.072326)",
        "(0.167811, 1.440870, -0.075264)",
        "(0.167501, 1.448796, -0.079265)",
        "(0.167055, 1.456352, -0.083580)",
        "(0.166802, 1.459914, -0.085988)",
        "(0.166353, 1.466786, -0.091236)",
        "(0.165943, 1.472955, -0.097266)",
        "(0.165495, 1.478491, -0.103805)",
        "(0.164925, 1.483244, -0.111239)",
        "(0.164704, 1.485341, -0.115299)",
        "(0.164333, 1.489116, -0.123835)",
        "(0.164106, 1.492198, -0.132838)",
        "(0.164207, 1.494665, -0.142168)",
        "(0.164914, 1.496342, -0.152095)",
        "(0.165923, 1.496955, -0.162506)",
        "(0.166569, 1.496938, -0.167857)",
        "(0.168188, 1.496430, -0.178919)",
        "(0.170196, 1.495324, -0.190454)",
        "(0.172234, 1.493510, -0.202380)",
        "(0.174137, 1.490895, -0.214432)",
        "(0.175111, 1.489386, -0.220471)",
        "(0.177279, 1.485718, -0.232565)",
        "(0.179455, 1.481461, -0.244449)",
        "(0.181576, 1.476536, -0.256157)",
        "(0.183885, 1.471005, -0.267538)",
        "(0.185069, 1.467988, -0.273097)",
        "(0.187555, 1.461579, -0.284008)",
        "(0.190580, 1.454625, -0.294542)",
        "(0.193813, 1.447150, -0.304503)",
        "(0.197027, 1.439178, -0.313682)",
        "(0.198652, 1.434919, -0.317907)",
        "(0.202098, 1.426062, -0.325835)",
        "(0.205653, 1.416971, -0.333051)",
        "(0.209272, 1.407580, -0.339190)",
        "(0.213019, 1.398025, -0.344184)",
        "(0.214833, 1.393181, -0.345954)",
        "(0.218102, 1.383482, -0.348307)",
        "(0.220674, 1.373826, -0.348561)",
        "(0.223020, 1.364444, -0.347019)",
        "(0.224965, 1.355371, -0.343462)",
        "(0.225742, 1.351006, -0.340824)",
        "(0.226957, 1.342528, -0.334417)",
        "(0.227868, 1.334473, -0.326239)",
        "(0.228189, 1.326665, -0.316409)",
        "(0.227723, 1.319116, -0.305476)",
        "(0.227269, 1.315489, -0.299745)",
        "(0.226166, 1.308485, -0.288044)",
        "(0.224627, 1.301964, -0.275572)",
        "(0.222320, 1.296039, -0.262457)",
        "(0.219604, 1.290904, -0.249224)",
        "(0.218110, 1.288735, -0.242568)",
        "(0.214991, 1.285055, -0.229059)",
        "(0.211798, 1.282478, -0.214936)",
        "(0.209175, 1.281580, -0.201857)",
        "(0.206644, 1.281884, -0.189113)",
        "(0.205393, 1.282595, -0.182967)",
        "(0.202746, 1.284324, -0.171137)",
        "(0.199975, 1.286775, -0.160085)",
        "(0.197066, 1.290035, -0.150078)",
        "(0.195560, 1.292044, -0.145546)",
        "(0.192598, 1.296759, -0.137227)",
        "(0.189827, 1.302555, -0.129987)",
        "(0.187001, 1.309166, -0.123636)",
        "(0.184264, 1.316496, -0.118084)",
        "(0.182957, 1.320372, -0.115531)",
        "(0.180635, 1.328682, -0.110977)",
        "(0.178542, 1.337445, -0.107040)",
        "(0.176463, 1.346369, -0.103464)",
        "(0.174349, 1.355392, -0.100406)",
        "(0.172311, 1.364554, -0.097795)",
        "(0.171416, 1.369177, -0.096625)",
        "(0.169775, 1.378489, -0.094672)",
        "(0.168182, 1.387777, -0.093107)",
        "(0.166697, 1.396991, -0.091788)",
        "(0.165883, 1.401528, -0.091174)",
        "(0.164511, 1.410468, -0.090214)",
        "(0.163427, 1.419310, -0.089668)",
        "(0.162555, 1.427970, -0.089447)",
        "(0.161497, 1.436365, -0.089421)",
        "(0.160845, 1.440387, -0.089488)",
        "(0.159538, 1.448154, -0.089928)",
        "(0.158693, 1.455563, -0.091221)",
        "(0.158393, 1.462651, -0.093187)",
        "(0.157645, 1.469195, -0.095664)",
        "(0.156614, 1.475563, -0.098754)",
        "(0.156034, 1.478601, -0.100752)",
        "(0.155070, 1.484411, -0.105281)",
        "(0.154373, 1.489802, -0.110323)",
        "(0.153671, 1.494730, -0.116039)",
        "(0.153307, 1.497035, -0.119239)",
        "(0.152739, 1.501369, -0.126255)",
        "(0.152632, 1.505272, -0.134147)",
        "(0.152553, 1.508568, -0.142679)",
        "(0.152387, 1.511227, -0.151518)",
        "(0.152468, 1.513257, -0.160888)",
        "(0.152632, 1.514071, -0.165709)",
        "(0.153199, 1.515056, -0.175445)",
        "(0.154140, 1.515090, -0.184892)",
        "(0.155931, 1.513852, -0.194140)",
        "(0.158012, 1.511778, -0.203537)",
        "(0.159074, 1.510235, -0.208345)",
        "(0.161200, 1.506474, -0.218361)",
        "(0.163802, 1.501693, -0.229069)",
        "(0.166713, 1.496029, -0.240120)",
        "(0.169836, 1.489391, -0.251467)",
        "(0.171489, 1.485822, -0.257296)",
        "(0.174970, 1.478172, -0.269359)",
        "(0.178522, 1.469815, -0.281280)",
        "(0.182246, 1.460874, -0.292508)",
        "(0.186089, 1.451401, -0.302778)",
        "(0.187976, 1.446464, -0.307498)",
        "(0.191626, 1.436457, -0.316499)",
        "(0.195227, 1.426276, -0.324176)",
        "(0.198760, 1.416014, -0.330271)",
        "(0.202121, 1.405716, -0.334541)",
        "(0.203620, 1.400578, -0.336119)",
        "(0.205997, 1.390383, -0.338083)",
        "(0.207870, 1.380529, -0.338989)",
        "(0.209497, 1.371092, -0.339023)",
        "(0.210163, 1.366559, -0.338652)",
        "(0.211333, 1.357821, -0.337372)",
        "(0.212382, 1.349587, -0.335370)",
        "(0.213224, 1.341841, -0.332712)",
        "(0.213575, 1.334546, -0.329227)",
        "(0.213799, 1.327619, -0.325118)",
        "(0.213768, 1.324434, -0.322551)",
        "(0.213412, 1.318186, -0.317075)",
        "(0.212410, 1.312501, -0.310517)",
        "(0.211094, 1.307302, -0.303511)",
        "(0.209694, 1.302690, -0.296212)",
        "(0.208986, 1.300686, -0.292503)",
        "(0.207558, 1.297120, -0.284968)",
        "(0.206040, 1.294233, -0.277387)",
        "(0.204502, 1.291989, -0.270008)",
        "(0.202888, 1.290372, -0.262821)",
        "(0.201904, 1.289874, -0.259256)",
        "(0.199680, 1.289293, -0.252001)",
        "(0.197308, 1.289618, -0.244588)",
        "(0.194980, 1.290770, -0.236957)",
        "(0.192677, 1.292795, -0.229055)",
        "(0.191532, 1.294163, -0.225052)",
        "(0.189231, 1.297332, -0.217090)",
        "(0.186813, 1.300981, -0.209142)",
        "(0.184238, 1.305250, -0.201233)",
        "(0.181560, 1.309993, -0.193339)",
        "(0.180213, 1.312630, -0.189451)",
        "(0.177539, 1.318305, -0.181810)",
        "(0.174761, 1.324566, -0.174255)",
        "(0.172070, 1.331395, -0.166767)",
        "(0.170099, 1.338934, -0.159471)",
        "(0.169292, 1.342941, -0.155922)",
        "(0.167716, 1.351166, -0.148931)",
        "(0.166165, 1.359586, -0.142074)",
        "(0.164561, 1.368114, -0.135369)",
        "(0.163410, 1.376748, -0.128930)",
        "(0.163081, 1.381121, -0.125830)",
        "(0.162448, 1.389754, -0.119699)",
        "(0.161997, 1.398362, -0.113720)",
        "(0.161822, 1.407025, -0.108136)",
        "(0.161826, 1.415727, -0.103099)",
        "(0.161835, 1.420057, -0.100833)",
        "(0.161953, 1.428676, -0.096828)",
        "(0.162065, 1.437249, -0.093446)",
        "(0.162200, 1.445813, -0.090843)",
        "(0.162484, 1.454399, -0.089316)",
        "(0.162646, 1.458674, -0.088703)",
        "(0.163191, 1.467158, -0.088430)",
        "(0.164055, 1.475623, -0.089314)",
        "(0.165141, 1.483992, -0.091405)",
        "(0.165688, 1.488089, -0.092831)",
        "(0.166820, 1.495960, -0.096668)",
        "(0.168154, 1.503142, -0.101613)",
        "(0.169838, 1.509370, -0.107548)",
        "(0.171632, 1.514408, -0.114148)",
        "(0.173184, 1.518047, -0.121108)",
        "(0.173901, 1.519391, -0.124728)",
        "(0.175474, 1.521504, -0.132424)",
        "(0.177165, 1.522467, -0.141086)",
        "(0.178305, 1.522554, -0.150693)",
        "(0.179074, 1.521923, -0.161494)",
        "(0.179431, 1.521363, -0.167258)",
        "(0.179985, 1.519751, -0.179103)",
        "(0.180409, 1.517400, -0.191245)",
        "(0.180891, 1.514462, -0.203643)",
        "(0.181307, 1.510864, -0.215925)",
        "(0.181598, 1.508781, -0.221932)",
        "(0.182479, 1.504404, -0.233801)",
        "(0.183614, 1.499595, -0.245237)",
        "(0.185097, 1.494249, -0.255996)",
        "(0.187011, 1.488436, -0.266188)",
        "(0.187995, 1.485321, -0.271031)",
        "(0.189780, 1.478694, -0.280160)",
        "(0.191219, 1.471642, -0.288661)",
        "(0.192484, 1.463967, -0.296282)",
        "(0.193860, 1.455832, -0.303261)",
        "(0.194514, 1.451592, -0.306486)",
        "(0.195570, 1.442882, -0.312401)",
        "(0.196746, 1.433886, -0.317539)",
        "(0.198157, 1.424656, -0.322011)",
        "(0.199508, 1.415119, -0.325843)",
        "(0.200055, 1.410238, -0.327469)",
        "(0.201059, 1.400369, -0.330058)",
        "(0.201850, 1.390397, -0.331802)",
        "(0.202599, 1.380434, -0.332296)",
        "(0.203066, 1.375538, -0.332247)",
        "(0.203814, 1.365899, -0.331865)",
        "(0.204273, 1.356437, -0.330706)",
        "(0.204433, 1.347320, -0.328591)",
        "(0.204599, 1.338552, -0.325926)",
        "(0.204573, 1.334449, -0.324171)",
        "(0.204301, 1.326558, -0.320275)",
        "(0.203708, 1.319179, -0.315804)",
        "(0.202847, 1.312665, -0.310460)",
        "(0.201962, 1.307005, -0.304133)",
        "(0.201401, 1.304493, -0.300508)",
        "(0.199980, 1.299956, -0.292652)",
        "(0.198483, 1.296142, -0.284331)",
        "(0.196727, 1.293196, -0.275344)",
        "(0.194696, 1.290941, -0.265582)",
        "(0.193593, 1.290087, -0.260400)",
        "(0.191673, 1.288927, -0.249841)",
        "(0.189953, 1.288505, -0.239182)",
        "(0.188256, 1.288826, -0.228565)",
        "(0.186537, 1.289737, -0.217800)",
        "(0.184761, 1.291377, -0.206636)",
        "(0.183825, 1.292339, -0.201080)",
        "(0.182063, 1.294893, -0.190157)",
        "(0.180332, 1.297793, -0.179527)",
        "(0.178568, 1.300997, -0.169129)",
        "(0.177697, 1.302768, -0.164038)",
        "(0.176082, 1.306615, -0.154257)",
        "(0.174536, 1.310715, -0.145107)",
        "(0.172757, 1.315123, -0.136778)",
        "(0.170842, 1.319978, -0.129161)",
        "(0.169869, 1.322607, -0.125631)",
        "(0.167943, 1.328209, -0.118962)",
        "(0.166039, 1.334351, -0.112938)",
        "(0.164135, 1.341041, -0.107476)",
        "(0.162139, 1.348221, -0.102521)",
        "(0.161200, 1.352118, -0.100323)",
        "(0.159453, 1.360435, -0.096424)",
        "(0.157798, 1.369286, -0.092916)",
        "(0.156234, 1.378621, -0.089937)",
        "(0.154871, 1.388375, -0.087448)",
        "(0.154305, 1.393321, -0.086272)",
        "(0.153537, 1.403574, -0.084372)",
        "(0.152707, 1.413867, -0.082775)",
        "(0.151959, 1.424171, -0.081609)",
        "(0.151565, 1.434380, -0.080839)",
        "(0.151137, 1.444388, -0.080648)",
        "(0.150855, 1.449346, -0.080878)",
        "(0.150603, 1.459192, -0.082032)",
        "(0.150527, 1.468825, -0.083872)",
        "(0.150745, 1.478034, -0.086360)",
        "(0.151960, 1.486898, -0.089933)",
        "(0.152671, 1.491140, -0.092164)",
        "(0.153894, 1.499146, -0.096898)",
        "(0.155266, 1.506488, -0.102238)",
        "(0.156830, 1.513233, -0.108169)",
        "(0.158718, 1.518855, -0.114827)",
        "(0.159640, 1.521408, -0.118305)",
        "(0.161452, 1.525656, -0.125781)",
        "(0.163362, 1.529144, -0.133925)",
        "(0.165263, 1.531487, -0.141769)",
        "(0.167111, 1.532933, -0.149765)",
        "(0.167980, 1.533443, -0.153874)",
        "(0.169491, 1.533842, -0.162329)",
        "(0.170832, 1.533468, -0.171000)",
        "(0.172228, 1.532456, -0.179728)",
        "(0.173533, 1.530810, -0.188485)",
        "(0.174114, 1.529714, -0.192861)",
        "(0.175211, 1.527183, -0.201751)",
        "(0.176070, 1.524062, -0.210760)",
        "(0.176912, 1.520288, -0.219781)",
        "(0.177420, 1.518136, -0.224345)",
        "(0.178630, 1.513496, -0.233472)",
        "(0.179839, 1.508327, -0.242438)",
        "(0.180687, 1.502526, -0.251193)",
        "(0.181186, 1.496181, -0.259832)",
        "(0.181371, 1.492690, -0.264044)",
        "(0.181672, 1.485505, -0.272248)",
        "(0.181787, 1.477790, -0.280046)",
        "(0.181843, 1.469793, -0.287469)",
        "(0.182027, 1.461535, -0.294313)",
        "(0.182200, 1.457304, -0.297491)",
        "(0.182638, 1.448699, -0.303408)",
        "(0.183260, 1.439934, -0.308615)",
        "(0.184049, 1.431178, -0.313345)",
        "(0.184843, 1.422376, -0.317545)",
        "(0.185160, 1.417910, -0.319349)",
        "(0.185674, 1.408812, -0.322453)",
        "(0.186220, 1.399550, -0.324677)",
        "(0.186840, 1.390064, -0.326058)",
        "(0.186777, 1.380173, -0.326888)",
        "(0.186450, 1.370082, -0.326882)",
        "(0.186511, 1.365124, -0.326669)",
        "(0.186835, 1.355360, -0.325634)",
        "(0.187120, 1.345880, -0.323781)",
        "(0.187004, 1.336650, -0.321151)",
        "(0.186906, 1.332165, -0.319354)",
        "(0.186499, 1.323318, -0.315106)",
        "(0.185948, 1.314954, -0.309796)",
        "(0.185355, 1.307379, -0.303014)",
        "(0.184485, 1.300247, -0.295425)",
        "(0.184065, 1.296934, -0.291134)",
        "(0.183293, 1.290705, -0.281927)",
        "(0.182203, 1.285010, -0.271909)",
        "(0.180872, 1.280021, -0.261304)",
        "(0.179475, 1.275901, -0.250231)",
        "(0.177841, 1.272599, -0.238740)",
        "(0.177151, 1.271434, -0.232856)",
        "(0.175885, 1.269880, -0.221077)",
        "(0.174393, 1.269286, -0.209237)",
        "(0.172804, 1.270076, -0.197445)",
        "(0.171982, 1.270900, -0.191703)",
        "(0.170290, 1.273349, -0.180729)",
        "(0.168430, 1.276913, -0.170456)",
        "(0.166065, 1.281310, -0.160619)",
        "(0.163876, 1.287097, -0.151400)",
        "(0.162657, 1.294537, -0.142873)",
        "(0.162216, 1.298671, -0.138842)",
        "(0.161064, 1.307373, -0.131104)",
        "(0.159802, 1.316874, -0.124040)",
        "(0.158391, 1.327085, -0.117918)",
        "(0.157716, 1.332482, -0.115183)",
        "(0.156692, 1.343648, -0.110011)",
        "(0.155863, 1.355219, -0.105281)",
        "(0.155088, 1.367058, -0.101167)",
        "(0.154288, 1.378873, -0.097558)",
        "(0.153901, 1.384711, -0.095912)",
        "(0.153388, 1.396138, -0.093074)",
        "(0.153040, 1.407069, -0.090864)",
        "(0.152420, 1.417491, -0.089003)",
        "(0.151932, 1.427446, -0.087639)",
        "(0.151717, 1.432287, -0.087114)",
        "(0.151445, 1.441590, -0.086578)",
        "(0.151080, 1.450398, -0.086701)",
        "(0.150294, 1.458643, -0.087341)",
        "(0.149212, 1.466291, -0.088510)",
        "(0.148791, 1.469942, -0.089339)",
        "(0.148273, 1.476941, -0.091530)",
        "(0.147847, 1.483397, -0.094287)",
        "(0.147517, 1.489407, -0.097751)",
        "(0.147322, 1.495104, -0.102172)",
        "(0.147225, 1.497769, -0.104833)",
        "(0.146912, 1.502787, -0.110833)",
        "(0.146720, 1.507309, -0.117843)",
        "(0.146731, 1.511185, -0.125941)",
        "(0.147088, 1.514388, -0.134924)",
        "(0.147440, 1.515596, -0.139866)",
        "(0.148055, 1.517679, -0.149895)",
        "(0.148703, 1.518687, -0.160711)",
        "(0.149528, 1.518990, -0.172142)",
        "(0.150667, 1.518466, -0.184506)",
        "(0.152041, 1.517077, -0.197630)",
        "(0.152807, 1.516030, -0.204281)",
        "(0.154526, 1.513373, -0.217597)",
        "(0.156606, 1.509930, -0.230817)",
        "(0.158946, 1.505732, -0.243903)",
        "(0.160309, 1.503322, -0.250301)",
        "(0.163290, 1.498022, -0.262817)",
        "(0.166269, 1.492015, -0.274848)",
        "(0.169326, 1.485190, -0.286259)",
        "(0.172547, 1.477843, -0.297288)",
        "(0.174207, 1.473847, -0.302547)",
        "(0.177584, 1.465399, -0.312486)",
        "(0.180689, 1.456337, -0.321371)",
        "(0.183371, 1.446874, -0.329252)",
        "(0.186018, 1.437186, -0.335895)",
        "(0.187331, 1.432308, -0.338687)",
        "(0.189820, 1.422534, -0.343550)",
        "(0.192355, 1.412806, -0.347075)",
        "(0.194820, 1.403147, -0.349659)",
        "(0.197190, 1.393452, -0.351372)",
        "(0.198291, 1.388612, -0.351935)",
        "(0.200293, 1.378883, -0.352567)",
        "(0.202151, 1.369069, -0.352001)",
        "(0.203804, 1.359080, -0.350549)",
        "(0.205086, 1.348929, -0.348217)",
        "(0.206099, 1.338757, -0.345067)",
        "(0.206501, 1.333674, -0.343077)",
        "(0.207200, 1.323637, -0.338363)",
        "(0.207723, 1.313800, -0.332642)",
        "(0.208235, 1.304344, -0.325791)",
        "(0.208551, 1.295500, -0.317717)",
        "(0.208483, 1.291222, -0.313542)",
        "(0.208102, 1.283002, -0.304698)",
        "(0.207232, 1.275283, -0.295368)",
        "(0.206097, 1.268516, -0.285516)",
        "(0.204822, 1.262989, -0.275283)",
        "(0.204067, 1.260693, -0.269914)",
        "(0.202359, 1.256753, -0.258806)",
        "(0.200426, 1.254304, -0.247307)",
        "(0.198668, 1.253026, -0.235961)",
        "(0.197699, 1.253092, -0.230335)",
        "(0.195631, 1.253568, -0.219122)",
        "(0.193449, 1.255015, -0.208049)",
        "(0.191183, 1.257264, -0.197195)",
        "(0.188942, 1.260253, -0.186733)",
        "(0.187769, 1.261978, -0.181696)",
        "(0.185374, 1.265877, -0.172046)",
        "(0.183136, 1.270572, -0.162954)",
        "(0.181040, 1.275716, -0.154255)",
        "(0.179006, 1.281272, -0.146140)",
        "(0.177975, 1.284103, -0.142246)",
        "(0.176307, 1.290132, -0.134945)",
        "(0.174756, 1.296444, -0.128209)",
        "(0.172948, 1.302945, -0.122051)",
        "(0.170870, 1.309762, -0.116649)",
        "(0.169965, 1.313341, -0.114244)",
        "(0.168261, 1.320613, -0.109744)",
        "(0.166491, 1.328092, -0.105806)",
        "(0.164805, 1.335831, -0.102227)",
        "(0.163179, 1.343854, -0.099296)",
        "(0.162346, 1.347883, -0.097905)",
        "(0.160803, 1.356147, -0.095427)",
        "(0.159549, 1.364564, -0.093165)",
        "(0.158650, 1.373266, -0.091474)",
        "(0.157697, 1.382087, -0.090192)",
        "(0.157210, 1.386564, -0.089851)",
        "(0.156261, 1.395479, -0.089264)",
        "(0.155705, 1.404372, -0.089110)",
        "(0.155511, 1.413247, -0.089293)",
        "(0.155444, 1.422069, -0.089831)",
        "(0.155431, 1.426451, -0.090402)",
        "(0.155402, 1.435230, -0.091894)",
        "(0.155411, 1.443945, -0.094360)",
        "(0.155336, 1.452423, -0.097473)",
        "(0.155219, 1.460617, -0.101318)",
        "(0.155270, 1.464574, -0.103574)",
        "(0.155708, 1.472217, -0.108683)",
        "(0.156286, 1.479353, -0.114505)",
        "(0.156945, 1.485814, -0.120978)",
        "(0.157532, 1.491587, -0.128199)",
        "(0.157789, 1.494213, -0.132098)",
        "(0.158355, 1.498779, -0.140692)",
        "(0.159117, 1.502453, -0.150236)",
        "(0.160236, 1.505167, -0.160656)",
        "(0.161844, 1.506792, -0.172077)",
        "(0.162746, 1.507360, -0.177995)",
        "(0.164685, 1.507616, -0.190572)",
        "(0.166698, 1.506899, -0.203924)",
        "(0.168883, 1.505219, -0.217846)",
        "(0.171417, 1.502534, -0.232128)",
        "(0.174243, 1.498594, -0.246623)",
        "(0.175645, 1.496238, -0.253897)",
        "(0.178363, 1.490876, -0.268467)",
        "(0.181144, 1.484535, -0.283033)",
        "(0.184097, 1.477183, -0.297202)",
        "(0.185611, 1.473071, -0.304047)",
        "(0.188807, 1.464238, -0.317468)",
        "(0.192295, 1.454630, -0.330315)",
        "(0.195820, 1.444359, -0.342434)",
        "(0.199118, 1.433231, -0.353451)",
        "(0.202385, 1.421497, -0.363516)",
        "(0.204053, 1.415423, -0.368098)",
        "(0.207258, 1.403017, -0.376209)",
        "(0.210239, 1.390464, -0.383227)",
        "(0.213050, 1.377741, -0.388644)",
        "(0.214342, 1.371351, -0.390706)",
        "(0.216768, 1.358696, -0.393822)",
        "(0.218977, 1.346240, -0.395368)",
        "(0.220946, 1.334148, -0.395276)",
        "(0.222900, 1.322407, -0.393657)",
        "(0.223748, 1.316666, -0.392106)",
        "(0.225091, 1.305450, -0.387916)",
        "(0.225984, 1.294696, -0.382349)",
        "(0.226427, 1.284497, -0.375632)",
        "(0.226636, 1.275123, -0.367838)",
        "(0.226596, 1.270709, -0.363551)",
        "(0.226195, 1.262575, -0.353733)",
        "(0.225326, 1.255350, -0.342598)",
        "(0.223862, 1.248892, -0.330672)",
        "(0.221993, 1.243525, -0.318215)",
        "(0.220098, 1.239648, -0.305967)",
        "(0.219070, 1.237911, -0.299710)",
        "(0.216814, 1.235263, -0.287178)",
        "(0.214351, 1.233851, -0.274909)",
        "(0.211509, 1.233675, -0.262445)",
        "(0.210030, 1.234178, -0.255994)",
        "(0.207188, 1.236238, -0.242708)",
        "(0.204396, 1.239354, -0.229202)",
        "(0.201650, 1.243606, -0.215872)",
        "(0.199059, 1.248945, -0.203013)",
        "(0.197744, 1.251966, -0.196711)",
        "(0.195036, 1.258416, -0.184193)",
        "(0.192379, 1.265538, -0.172245)",
        "(0.190036, 1.273684, -0.161423)",
        "(0.188579, 1.282932, -0.151916)",
        "(0.187972, 1.287944, -0.147695)",
        "(0.186549, 1.298268, -0.139814)",
        "(0.185020, 1.309013, -0.132547)",
        "(0.183344, 1.319840, -0.125541)",
        "(0.182196, 1.331124, -0.119397)",
        "(0.181810, 1.336830, -0.116505)",
        "(0.180858, 1.348288, -0.111147)",
        "(0.179617, 1.359714, -0.106230)",
        "(0.178150, 1.371048, -0.101790)",
        "(0.177141, 1.382342, -0.097911)",
        "(0.176775, 1.387894, -0.096142)",
        "(0.175916, 1.398817, -0.092617)",
        "(0.174875, 1.409450, -0.089429)",
        "(0.173562, 1.419841, -0.086736)",
        "(0.172046, 1.430026, -0.085085)",
        "(0.171303, 1.435060, -0.084580)",
        "(0.170025, 1.444962, -0.084386)",
        "(0.168944, 1.454603, -0.085173)",
        "(0.168005, 1.463966, -0.086934)",
        "(0.167282, 1.472936, -0.089794)",
        "(0.167009, 1.477197, -0.091808)",
        "(0.166561, 1.485463, -0.096133)",
        "(0.166215, 1.493165, -0.101436)",
        "(0.166085, 1.500148, -0.107653)",
        "(0.166214, 1.506229, -0.114568)",
        "(0.166901, 1.511221, -0.122405)",
        "(0.167414, 1.513284, -0.126652)",
        "(0.168532, 1.516650, -0.135587)",
        "(0.169832, 1.518369, -0.145766)",
        "(0.171315, 1.518804, -0.156752)",
        "(0.172118, 1.518435, -0.162567)",
        "(0.173806, 1.516747, -0.174483)",
        "(0.175485, 1.513826, -0.186949)",
        "(0.177298, 1.510012, -0.199972)",
        "(0.179271, 1.505120, -0.213135)",
        "(0.180269, 1.502223, -0.219457)",
        "(0.182387, 1.495881, -0.231580)",
        "(0.184891, 1.488864, -0.243308)",
        "(0.187533, 1.481213, -0.254796)",
        "(0.189935, 1.473224, -0.266454)",
        "(0.191127, 1.469171, -0.272362)",
        "(0.193650, 1.460957, -0.284311)",
        "(0.196302, 1.452556, -0.295867)",
        "(0.199166, 1.444011, -0.306637)",
        "(0.202341, 1.435438, -0.316327)",
        "(0.204020, 1.431153, -0.320666)",
        "(0.207072, 1.422517, -0.328967)",
        "(0.209972, 1.413725, -0.336237)",
        "(0.212782, 1.404709, -0.342237)",
        "(0.215376, 1.395300, -0.347012)",
        "(0.216609, 1.390471, -0.348908)",
        "(0.219056, 1.380748, -0.352018)",
        "(0.221385, 1.370864, -0.353656)",
        "(0.223270, 1.360776, -0.353963)",
        "(0.224752, 1.350594, -0.352931)",
        "(0.225377, 1.345518, -0.352182)",
        "(0.226330, 1.335484, -0.349983)",
        "(0.226900, 1.325715, -0.347249)",
        "(0.227296, 1.316454, -0.343889)",
        "(0.227454, 1.307848, -0.339834)",
        "(0.227437, 1.303918, -0.337254)",
        "(0.227002, 1.296373, -0.331557)",
        "(0.226113, 1.289597, -0.324743)",
        "(0.224990, 1.283582, -0.317043)",
        "(0.223751, 1.278429, -0.308835)",
        "(0.223100, 1.276234, -0.304528)",
        "(0.221514, 1.272389, -0.295724)",
        "(0.219595, 1.269336, -0.286475)",
        "(0.217619, 1.266869, -0.277084)",
        "(0.215525, 1.265633, -0.267966)",
        "(0.214430, 1.265229, -0.263617)",
        "(0.212021, 1.264576, -0.255105)",
        "(0.209328, 1.264684, -0.246829)",
        "(0.206799, 1.265244, -0.238541)",
        "(0.204306, 1.266466, -0.230381)",
        "(0.203099, 1.267301, -0.226387)",
        "(0.200968, 1.269647, -0.218668)",
        "(0.198969, 1.272528, -0.211106)",
        "(0.197014, 1.276040, -0.203702)",
        "(0.195220, 1.279968, -0.196329)",
        "(0.194318, 1.282055, -0.192647)",
        "(0.192425, 1.286398, -0.185411)",
        "(0.190471, 1.291071, -0.178578)",
        "(0.188592, 1.296053, -0.172048)",
        "(0.186750, 1.301382, -0.165852)",
        "(0.185814, 1.304210, -0.162911)",
        "(0.183839, 1.310067, -0.157105)",
        "(0.182008, 1.316407, -0.151455)",
        "(0.180417, 1.323280, -0.145936)",
        "(0.178910, 1.330674, -0.140663)",
        "(0.177362, 1.338659, -0.135750)",
        "(0.176594, 1.342822, -0.133360)",
        "(0.175144, 1.351362, -0.128625)",
        "(0.173967, 1.360375, -0.124150)",
        "(0.172800, 1.369756, -0.120028)",
        "(0.172218, 1.374608, -0.118138)",
        "(0.171054, 1.384467, -0.114607)",
        "(0.169912, 1.394486, -0.111624)",
        "(0.169012, 1.404483, -0.109148)",
        "(0.168269, 1.414424, -0.107280)",
        "(0.167871, 1.419352, -0.106594)",
        "(0.167066, 1.429143, -0.105610)",
        "(0.166206, 1.438871, -0.105475)",
        "(0.165934, 1.448498, -0.106314)",
        "(0.165763, 1.457907, -0.108503)",
        "(0.165578, 1.462531, -0.109906)",
        "(0.165060, 1.471566, -0.113679)",
        "(0.164645, 1.480193, -0.118375)",
        "(0.164522, 1.488218, -0.123801)",
        "(0.164723, 1.495476, -0.130135)",
        "(0.164835, 1.498948, -0.133430)",
        "(0.165331, 1.504727, -0.141068)",
        "(0.166098, 1.509593, -0.149503)",
        "(0.167328, 1.512956, -0.159277)",
        "(0.168585, 1.514751, -0.170003)",
        "(0.169211, 1.515025, -0.175740)",
        "(0.170528, 1.514534, -0.188000)",
        "(0.172033, 1.512460, -0.201214)",
        "(0.173499, 1.508782, -0.215035)",
        "(0.175379, 1.503667, -0.229104)",
        "(0.176608, 1.500543, -0.236174)",
        "(0.179280, 1.493708, -0.250310)",
        "(0.182311, 1.485712, -0.264374)",
        "(0.185684, 1.476885, -0.278101)",
        "(0.189641, 1.467009, -0.291302)",
        "(0.191724, 1.461726, -0.297621)",
        "(0.195934, 1.451102, -0.310098)",
        "(0.200254, 1.440167, -0.321954)",
        "(0.204478, 1.428888, -0.332887)",
        "(0.208755, 1.417357, -0.342600)",
        "(0.210948, 1.411608, -0.347184)",
        "(0.215417, 1.400071, -0.354882)",
        "(0.219604, 1.388655, -0.360841)",
        "(0.223397, 1.377405, -0.365649)",
        "(0.226928, 1.366354, -0.368905)",
        "(0.228545, 1.360899, -0.369914)",
        "(0.231686, 1.350148, -0.370863)",
        "(0.234525, 1.339619, -0.370337)",
        "(0.236893, 1.329348, -0.368417)",
        "(0.238822, 1.319291, -0.365246)",
        "(0.239494, 1.314352, -0.363029)",
        "(0.240610, 1.304567, -0.358015)",
        "(0.241399, 1.295225, -0.351622)",
        "(0.241970, 1.286251, -0.344177)",
        "(0.242091, 1.277658, -0.335586)",
        "(0.242076, 1.273518, -0.330931)",
        "(0.241414, 1.265641, -0.320553)",
        "(0.240024, 1.257968, -0.309314)",
        "(0.238277, 1.251132, -0.297205)",
        "(0.236344, 1.245593, -0.284743)",
        "(0.235244, 1.243133, -0.278432)",
        "(0.232606, 1.239378, -0.265167)",
        "(0.229797, 1.236836, -0.251336)",
        "(0.226887, 1.235779, -0.237316)",
        "(0.223842, 1.236053, -0.223409)",
        "(0.222342, 1.236743, -0.216482)",
        "(0.219456, 1.238638, -0.202622)",
        "(0.216514, 1.241520, -0.189134)",
        "(0.213735, 1.245379, -0.176332)",
        "(0.211430, 1.250160, -0.163897)",
        "(0.210451, 1.252733, -0.157615)",
        "(0.208987, 1.258397, -0.144998)",
        "(0.207736, 1.264392, -0.132986)",
        "(0.206753, 1.270941, -0.122202)",
        "(0.205559, 1.277798, -0.112754)",
        "(0.204931, 1.281268, -0.108266)",
        "(0.203653, 1.288279, -0.100081)",
        "(0.202322, 1.295425, -0.092656)",
        "(0.200870, 1.303000, -0.086462)",
        "(0.199451, 1.311009, -0.081097)",
        "(0.198805, 1.315218, -0.078832)",
        "(0.197505, 1.323836, -0.074782)",
        "(0.196254, 1.332813, -0.071470)",
        "(0.195187, 1.342145, -0.068930)",
        "(0.194127, 1.351656, -0.066997)",
        "(0.193602, 1.356455, -0.066172)",
        "(0.192611, 1.366171, -0.064967)",
        "(0.191839, 1.375882, -0.064290)",
        "(0.191225, 1.385531, -0.064116)",
        "(0.190480, 1.395083, -0.064435)",
        "(0.190209, 1.399857, -0.064745)",
        "(0.190019, 1.409259, -0.065881)",
        "(0.189770, 1.418323, -0.067443)",
        "(0.189635, 1.427036, -0.069661)",
        "(0.189911, 1.435386, -0.072911)",
        "(0.190146, 1.439432, -0.074773)",
        "(0.190711, 1.446908, -0.079157)",
        "(0.191351, 1.453750, -0.084040)",
        "(0.192241, 1.459866, -0.089590)",
        "(0.193212, 1.465291, -0.095892)",
        "(0.193643, 1.467695, -0.099443)",
        "(0.194313, 1.472162, -0.107357)",
        "(0.195085, 1.476175, -0.116671)",
        "(0.196175, 1.479243, -0.126556)",
        "(0.197488, 1.481516, -0.137429)",
        "(0.198156, 1.482441, -0.143043)",
        "(0.199448, 1.483728, -0.154996)",
        "(0.200840, 1.484347, -0.167815)",
        "(0.202322, 1.484110, -0.181356)",
        "(0.203858, 1.482844, -0.195571)",
        "(0.204690, 1.481982, -0.202855)",
        "(0.206635, 1.479547, -0.217834)",
        "(0.208631, 1.476307, -0.233278)",
        "(0.210988, 1.472438, -0.248888)",
        "(0.213849, 1.467629, -0.264284)",
        "(0.215481, 1.464728, -0.271809)",
        "(0.218608, 1.458598, -0.286637)",
        "(0.221766, 1.451405, -0.300885)",
        "(0.224978, 1.443084, -0.314359)",
        "(0.228174, 1.433492, -0.326609)",
        "(0.229708, 1.428309, -0.332276)",
        "(0.232546, 1.416985, -0.342211)",
        "(0.235047, 1.404861, -0.350421)",
        "(0.237236, 1.392155, -0.357098)",
        "(0.238885, 1.379267, -0.362044)",
        "(0.239514, 1.372917, -0.364069)",
        "(0.240597, 1.360235, -0.366382)",
        "(0.241257, 1.347622, -0.366667)",
        "(0.241195, 1.335098, -0.365082)",
        "(0.240493, 1.323065, -0.362085)",
        "(0.240103, 1.317331, -0.360248)",
        "(0.239289, 1.306494, -0.355944)",
        "(0.238245, 1.296581, -0.350441)",
        "(0.236915, 1.287810, -0.343795)",
        "(0.235306, 1.280373, -0.336343)",
        "(0.234437, 1.277265, -0.332342)",
        "(0.232333, 1.271919, -0.324076)",
        "(0.229982, 1.268023, -0.315389)",
        "(0.227575, 1.265353, -0.306328)",
        "(0.224948, 1.264157, -0.296764)",
        "(0.223454, 1.264040, -0.291727)",
        "(0.220299, 1.264432, -0.281127)",
        "(0.217136, 1.265780, -0.269979)",
        "(0.214093, 1.268002, -0.258882)",
        "(0.211248, 1.271115, -0.248383)",
        "(0.209814, 1.272813, -0.243342)",
        "(0.206985, 1.276579, -0.233632)",
        "(0.204315, 1.280726, -0.224480)",
        "(0.201799, 1.285336, -0.216098)",
        "(0.199452, 1.290358, -0.208276)",
        "(0.198307, 1.293032, -0.204613)",
        "(0.195935, 1.298644, -0.197465)",
        "(0.193719, 1.304713, -0.190592)",
        "(0.191688, 1.311258, -0.184070)",
        "(0.189784, 1.318121, -0.177830)",
        "(0.188929, 1.321625, -0.174750)",
        "(0.187274, 1.328880, -0.168879)",
        "(0.185503, 1.336437, -0.163436)",
        "(0.183867, 1.344177, -0.158352)",
        "(0.182222, 1.352062, -0.153650)",
        "(0.181383, 1.356032, -0.151394)",
        "(0.179943, 1.364168, -0.147214)",
        "(0.178516, 1.372396, -0.143438)",
        "(0.176917, 1.380754, -0.140141)",
        "(0.175336, 1.389080, -0.137113)",
        "(0.174723, 1.393239, -0.135682)",
        "(0.173930, 1.401560, -0.133084)",
        "(0.173326, 1.409860, -0.130643)",
        "(0.172663, 1.418107, -0.128292)",
        "(0.172211, 1.426368, -0.126368)",
        "(0.172213, 1.430517, -0.125675)",
        "(0.172599, 1.438762, -0.124697)",
        "(0.172955, 1.446858, -0.124338)",
        "(0.173300, 1.454743, -0.124527)",
        "(0.173754, 1.462416, -0.125899)",
        "(0.174050, 1.466200, -0.126913)",
        "(0.174909, 1.473562, -0.129815)",
        "(0.175732, 1.480445, -0.133778)",
        "(0.176305, 1.486925, -0.138758)",
        "(0.176833, 1.492857, -0.145210)",
        "(0.177093, 1.495612, -0.148981)",
        "(0.177826, 1.500373, -0.158052)",
        "(0.178765, 1.503923, -0.168624)",
        "(0.179848, 1.505684, -0.180418)",
        "(0.181039, 1.505698, -0.193140)",
        "(0.181557, 1.504903, -0.199965)",
        "(0.182759, 1.502048, -0.214140)",
        "(0.184158, 1.496979, -0.229039)",
        "(0.185508, 1.490172, -0.244001)",
        "(0.187285, 1.481709, -0.258744)",
        "(0.188343, 1.477049, -0.265995)",
        "(0.190759, 1.466685, -0.280059)",
        "(0.193621, 1.455426, -0.293362)",
        "(0.196724, 1.443710, -0.305949)",
        "(0.199614, 1.431620, -0.317418)",
        "(0.201007, 1.425608, -0.322577)",
        "(0.203834, 1.413667, -0.331867)",
        "(0.206634, 1.401864, -0.339197)",
        "(0.209129, 1.390290, -0.344633)",
        "(0.211195, 1.379296, -0.348321)",
        "(0.212182, 1.374016, -0.349766)",
        "(0.213841, 1.364079, -0.351255)",
        "(0.214978, 1.354937, -0.351050)",
        "(0.215833, 1.346496, -0.349648)",
        "(0.216302, 1.338842, -0.347219)",
        "(0.216319, 1.335327, -0.345593)",
        "(0.215968, 1.328772, -0.341803)",
        "(0.215181, 1.322959, -0.337304)",
        "(0.214342, 1.317921, -0.332242)",
        "(0.213374, 1.313862, -0.326206)",
        "(0.212790, 1.311974, -0.322990)",
        "(0.211381, 1.308670, -0.316065)",
        "(0.209683, 1.305804, -0.308929)",
        "(0.207675, 1.303226, -0.301526)",
        "(0.205528, 1.301033, -0.293717)",
        "(0.204428, 1.300019, -0.289697)",
        "(0.202079, 1.298298, -0.281472)",
        "(0.199633, 1.297015, -0.273301)",
        "(0.197162, 1.296154, -0.265310)",
        "(0.194939, 1.295762, -0.257446)",
        "(0.193900, 1.295821, -0.253578)",
        "(0.191849, 1.296045, -0.245804)",
        "(0.189828, 1.296501, -0.237830)",
        "(0.187951, 1.297221, -0.229668)",
        "(0.186069, 1.298132, -0.221392)",
        "(0.184200, 1.299259, -0.213095)",
        "(0.183301, 1.299918, -0.208936)",
        "(0.181597, 1.301439, -0.200477)",
        "(0.179880, 1.303265, -0.191867)",
        "(0.178192, 1.305317, -0.183179)",
        "(0.177374, 1.306397, -0.178891)",
        "(0.175826, 1.308855, -0.170541)",
        "(0.174434, 1.311632, -0.162398)",
        "(0.173127, 1.314709, -0.154264)",
        "(0.171932, 1.317977, -0.146030)",
        "(0.171362, 1.319672, -0.142045)",
        "(0.170276, 1.323305, -0.134519)",
        "(0.169157, 1.327314, -0.127569)",
        "(0.168177, 1.331615, -0.120931)",
        "(0.167244, 1.336340, -0.114812)",
        "(0.166714, 1.338850, -0.111947)",
        "(0.165656, 1.344189, -0.106588)",
        "(0.164601, 1.350017, -0.101663)",
        "(0.163420, 1.356397, -0.097168)",
        "(0.162148, 1.363436, -0.093149)",
        "(0.161483, 1.367110, -0.091208)",
        "(0.160068, 1.375095, -0.087686)",
        "(0.158720, 1.383952, -0.084825)",
        "(0.157193, 1.393802, -0.082618)",
        "(0.155672, 1.404935, -0.081457)",
        "(0.154996, 1.410869, -0.081227)",
        "(0.153935, 1.423781, -0.081762)",
        "(0.153069, 1.437731, -0.083474)",
        "(0.152364, 1.453174, -0.087161)",
        "(0.151897, 1.468892, -0.092015)",
        "(0.152003, 1.476988, -0.095431)",
        "(0.152802, 1.492786, -0.102924)",
        "(0.154510, 1.507735, -0.111480)",
        "(0.156873, 1.521320, -0.120708)",
        "(0.160014, 1.532716, -0.131044)",
        "(0.161655, 1.537777, -0.136415)",
        "(0.165008, 1.545332, -0.147740)",
        "(0.167924, 1.551280, -0.159239)",
        "(0.170705, 1.554166, -0.171184)",
        "(0.173599, 1.554557, -0.183483)",
        "(0.175143, 1.553499, -0.189691)",
        "(0.178293, 1.550565, -0.202130)",
        "(0.181531, 1.546125, -0.214598)",
        "(0.184664, 1.539138, -0.226862)",
        "(0.187684, 1.530782, -0.238709)",
        "(0.189170, 1.526143, -0.244431)",
        "(0.192045, 1.515733, -0.255290)",
        "(0.194617, 1.504299, -0.265592)",
        "(0.197190, 1.492011, -0.275098)",
        "(0.199888, 1.479207, -0.283989)",
        "(0.201361, 1.472512, -0.288095)",
        "(0.204377, 1.458705, -0.295890)",
        "(0.207192, 1.444493, -0.303146)",
        "(0.209653, 1.430147, -0.310108)",
        "(0.211892, 1.415796, -0.316329)",
        "(0.213079, 1.408696, -0.319061)",
        "(0.215554, 1.394793, -0.323572)",
        "(0.218115, 1.381308, -0.326921)",
        "(0.220185, 1.368220, -0.329165)",
        "(0.222163, 1.355526, -0.330008)",
        "(0.223116, 1.349299, -0.330144)",
        "(0.224887, 1.337284, -0.329340)",
        "(0.226621, 1.325880, -0.327271)",
        "(0.227937, 1.315015, -0.324354)",
        "(0.228813, 1.304789, -0.320685)",
        "(0.228987, 1.299900, -0.318600)",
        "(0.228987, 1.290593, -0.313907)",
        "(0.228956, 1.282064, -0.308348)",
        "(0.228929, 1.274355, -0.302110)",
        "(0.228787, 1.267368, -0.295116)",
        "(0.228584, 1.264071, -0.291389)",
        "(0.227752, 1.257979, -0.283195)",
        "(0.226646, 1.252618, -0.274394)",
        "(0.225338, 1.248156, -0.265088)",
        "(0.224011, 1.244643, -0.255269)",
        "(0.223243, 1.243244, -0.250148)",
        "(0.221615, 1.240995, -0.239820)",
        "(0.219826, 1.239812, -0.229444)",
        "(0.217845, 1.239187, -0.218810)",
        "(0.215723, 1.239353, -0.207855)",
        "(0.214676, 1.239775, -0.202258)",
        "(0.212573, 1.241083, -0.191104)",
        "(0.210506, 1.243323, -0.180115)",
        "(0.208493, 1.246256, -0.169378)",
        "(0.206500, 1.249810, -0.158765)",
        "(0.204490, 1.254160, -0.148397)",
        "(0.203395, 1.256588, -0.143400)",
        "(0.201174, 1.262168, -0.133512)",
        "(0.199021, 1.267909, -0.124735)",
        "(0.196820, 1.274437, -0.116783)",
        "(0.194525, 1.281641, -0.109250)",
        "(0.193431, 1.285455, -0.105646)",
        "(0.191465, 1.293649, -0.098837)",
        "(0.189588, 1.302306, -0.092417)",
        "(0.187681, 1.311282, -0.086367)",
        "(0.186785, 1.315845, -0.083533)",
        "(0.185051, 1.325321, -0.078591)",
        "(0.183282, 1.335135, -0.074367)",
        "(0.181741, 1.345244, -0.070866)",
        "(0.180446, 1.355566, -0.068012)",
        "(0.180021, 1.360876, -0.067000)",
        "(0.179314, 1.371635, -0.065636)",
        "(0.178551, 1.382559, -0.065192)",
        "(0.177748, 1.393617, -0.065791)",
        "(0.177098, 1.404805, -0.067478)",
        "(0.176693, 1.410428, -0.068742)",
        "(0.175804, 1.421647, -0.071906)",
        "(0.174811, 1.432801, -0.076321)",
        "(0.174356, 1.443739, -0.082093)",
        "(0.174079, 1.454401, -0.088853)",
        "(0.173989, 1.459491, -0.092715)",
        "(0.173948, 1.469363, -0.100799)",
        "(0.174363, 1.478369, -0.110023)",
        "(0.175026, 1.486254, -0.120025)",
        "(0.175719, 1.492828, -0.130534)",
        "(0.176122, 1.495514, -0.135976)",
        "(0.177145, 1.500011, -0.147025)",
        "(0.178360, 1.502756, -0.158608)",
        "(0.179768, 1.503685, -0.170747)",
        "(0.181425, 1.503059, -0.183224)",
        "(0.182309, 1.501944, -0.189493)",
        "(0.184025, 1.498527, -0.201910)",
        "(0.185969, 1.493288, -0.213980)",
        "(0.187842, 1.486703, -0.225831)",
        "(0.189863, 1.478711, -0.237416)",
        "(0.190967, 1.474471, -0.243051)",
        "(0.193117, 1.465174, -0.253713)",
        "(0.195540, 1.455065, -0.263457)",
        "(0.198227, 1.444381, -0.272217)",
        "(0.200563, 1.433246, -0.280226)",
        "(0.201732, 1.427702, -0.284131)",
        "(0.204205, 1.416633, -0.291498)",
        "(0.207100, 1.405743, -0.298000)",
        "(0.209907, 1.394956, -0.303333)",
        "(0.212511, 1.384375, -0.307388)",
        "(0.213789, 1.379173, -0.309120)",
        "(0.216215, 1.368968, -0.311650)",
        "(0.218464, 1.358948, -0.313310)",
        "(0.220363, 1.349172, -0.313897)",
        "(0.222061, 1.339658, -0.313580)",
        "(0.222730, 1.335129, -0.312863)",
        "(0.224008, 1.326258, -0.311212)",
        "(0.225108, 1.317928, -0.308705)",
        "(0.226011, 1.310206, -0.305379)",
        "(0.226792, 1.302963, -0.301181)",
        "(0.227069, 1.299516, -0.298743)",
        "(0.227103, 1.293063, -0.293119)",
        "(0.226838, 1.287188, -0.286729)",
        "(0.226388, 1.281956, -0.279803)",
        "(0.225781, 1.277428, -0.272176)",
        "(0.225414, 1.275332, -0.268242)",
        "(0.224489, 1.271696, -0.260074)",
        "(0.223365, 1.268772, -0.251579)",
        "(0.222079, 1.266356, -0.242814)",
        "(0.220550, 1.264518, -0.234009)",
        "(0.219719, 1.263901, -0.229704)",
        "(0.218130, 1.263188, -0.221315)",
        "(0.216529, 1.263129, -0.213006)",
        "(0.214892, 1.263481, -0.204413)",
        "(0.213081, 1.264406, -0.195744)",
        "(0.212175, 1.265013, -0.191519)",
        "(0.210270, 1.266566, -0.183286)",
        "(0.208424, 1.268507, -0.175114)",
        "(0.206832, 1.270922, -0.166814)",
        "(0.205285, 1.273577, -0.158587)",
        "(0.204533, 1.274981, -0.154582)",
        "(0.203045, 1.278014, -0.146899)",
        "(0.201510, 1.281182, -0.139589)",
        "(0.199878, 1.284419, -0.132523)",
        "(0.198306, 1.287817, -0.125712)",
        "(0.197577, 1.289624, -0.122445)",
        "(0.196023, 1.293312, -0.116093)",
        "(0.194174, 1.297297, -0.110108)",
        "(0.192032, 1.301790, -0.104600)",
        "(0.189863, 1.306957, -0.099487)",
        "(0.188947, 1.309884, -0.097095)",
        "(0.187088, 1.316166, -0.092463)",
        "(0.185357, 1.323295, -0.088332)",
        "(0.183548, 1.331047, -0.084628)",
        "(0.181871, 1.339233, -0.081097)",
        "(0.181161, 1.343489, -0.079461)",
        "(0.179868, 1.352400, -0.076603)",
        "(0.178700, 1.361655, -0.074304)",
        "(0.177530, 1.371167, -0.072431)",
        "(0.176422, 1.380868, -0.070915)",
        "(0.176137, 1.385902, -0.070405)",
        "(0.175704, 1.396194, -0.069717)",
        "(0.175570, 1.407014, -0.069945)",
        "(0.175676, 1.418239, -0.071091)",
        "(0.176096, 1.429881, -0.073275)",
        "(0.176782, 1.435876, -0.074971)",
        "(0.178374, 1.447828, -0.079123)",
        "(0.179854, 1.459511, -0.084205)",
        "(0.181315, 1.470723, -0.090357)",
        "(0.182661, 1.481269, -0.097622)",
        "(0.183510, 1.486309, -0.101657)",
        "(0.185557, 1.495727, -0.110690)",
        "(0.187374, 1.504105, -0.120469)",
        "(0.189079, 1.511434, -0.131112)",
        "(0.191146, 1.517612, -0.142737)",
        "(0.192190, 1.520507, -0.148615)",
        "(0.194194, 1.524822, -0.161048)",
        "(0.196057, 1.528073, -0.173898)",
        "(0.198057, 1.529871, -0.187713)",
        "(0.200159, 1.530604, -0.202179)",
        "(0.201226, 1.530631, -0.209402)",
        "(0.203390, 1.529354, -0.223642)",
        "(0.205586, 1.526904, -0.237621)",
        "(0.208022, 1.523080, -0.251186)",
        "(0.210683, 1.517956, -0.264491)",
        "(0.212074, 1.514827, -0.271017)",
        "(0.214872, 1.507841, -0.283725)",
        "(0.217449, 1.499475, -0.295575)",
        "(0.219692, 1.490012, -0.306315)",
        "(0.221713, 1.479662, -0.315923)",
        "(0.222652, 1.474120, -0.320194)",
        "(0.224263, 1.462500, -0.327849)",
        "(0.224982, 1.449835, -0.333908)",
        "(0.224303, 1.436055, -0.338231)",
        "(0.222563, 1.421301, -0.341039)",
        "(0.221588, 1.413830, -0.342170)",
        "(0.219616, 1.398750, -0.343697)",
        "(0.217983, 1.383688, -0.343717)",
        "(0.216799, 1.368964, -0.342445)",
        "(0.216183, 1.354929, -0.339748)",
        "(0.215978, 1.348221, -0.337956)",
        "(0.215612, 1.335265, -0.333504)",
        "(0.215309, 1.323099, -0.327870)",
        "(0.215006, 1.311755, -0.321089)",
        "(0.214806, 1.301277, -0.313316)",
        "(0.214866, 1.296352, -0.309162)",
        "(0.215017, 1.287314, -0.300395)",
        "(0.215012, 1.279221, -0.291281)",
        "(0.214674, 1.271959, -0.281740)",
        "(0.214027, 1.265504, -0.271610)",
        "(0.213752, 1.262409, -0.266539)",
        "(0.213103, 1.257348, -0.256276)",
        "(0.212301, 1.253132, -0.246080)",
        "(0.211419, 1.250199, -0.235469)",
        "(0.210598, 1.248101, -0.224841)",
        "(0.210176, 1.247433, -0.219636)",
        "(0.209241, 1.246974, -0.209612)",
        "(0.207941, 1.247895, -0.200076)",
        "(0.206444, 1.249357, -0.190514)",
        "(0.204825, 1.251914, -0.180850)",
        "(0.203968, 1.253435, -0.176017)",
        "(0.202271, 1.257281, -0.166557)",
        "(0.200518, 1.261890, -0.157483)",
        "(0.198555, 1.267568, -0.148996)",
        "(0.196376, 1.273676, -0.140673)",
        "(0.195379, 1.277103, -0.136632)",
        "(0.193561, 1.284294, -0.128708)",
        "(0.191700, 1.292056, -0.121096)",
        "(0.189903, 1.300350, -0.114069)",
        "(0.187745, 1.308794, -0.107478)",
        "(0.186605, 1.313082, -0.104309)",
        "(0.184663, 1.322030, -0.098486)",
        "(0.182712, 1.331240, -0.093216)",
        "(0.180539, 1.340699, -0.088356)",
        "(0.178401, 1.350526, -0.083847)",
        "(0.177400, 1.355624, -0.081807)",
        "(0.175645, 1.366283, -0.078339)",
        "(0.173836, 1.377559, -0.075581)",
        "(0.171924, 1.389222, -0.073182)",
        "(0.169897, 1.401532, -0.071653)",
        "(0.168935, 1.407980, -0.071382)",
        "(0.167413, 1.421155, -0.071756)",
        "(0.166391, 1.434597, -0.073277)",
        "(0.165585, 1.447935, -0.075496)",
        "(0.164813, 1.461038, -0.078634)",
        "(0.164436, 1.467500, -0.080608)",
        "(0.164014, 1.479973, -0.085702)",
        "(0.164327, 1.491588, -0.092195)",
        "(0.164921, 1.501829, -0.099883)",
        "(0.165461, 1.510716, -0.108178)",
        "(0.165776, 1.514673, -0.112546)",
        "(0.166689, 1.521114, -0.121942)",
        "(0.167941, 1.525496, -0.132204)",
        "(0.169189, 1.528138, -0.142759)",
        "(0.170317, 1.529076, -0.153536)",
        "(0.170963, 1.528892, -0.159132)",
        "(0.172413, 1.527744, -0.170666)",
        "(0.173990, 1.525115, -0.183157)",
        "(0.175525, 1.521148, -0.196484)",
        "(0.177143, 1.516178, -0.209985)",
        "(0.177994, 1.513332, -0.216799)",
        "(0.179805, 1.506715, -0.230420)",
        "(0.182136, 1.499173, -0.243852)",
        "(0.185003, 1.490983, -0.257075)",
        "(0.188216, 1.481923, -0.269611)",
        "(0.189732, 1.477182, -0.275565)",
        "(0.192860, 1.467034, -0.286477)",
        "(0.196144, 1.456226, -0.295804)",
        "(0.199109, 1.444533, -0.303148)",
        "(0.202231, 1.432310, -0.309293)",
        "(0.203872, 1.425964, -0.311938)",
        "(0.206901, 1.412918, -0.316712)",
        "(0.209763, 1.398884, -0.320349)",
        "(0.212586, 1.385110, -0.322790)",
        "(0.215529, 1.370727, -0.324302)",
        "(0.217017, 1.363386, -0.324742)",
        "(0.219822, 1.348465, -0.324870)",
        "(0.221806, 1.333557, -0.324251)",
        "(0.223357, 1.318809, -0.322536)",
        "(0.224973, 1.304642, -0.319177)",
        "(0.225782, 1.297852, -0.317048)",
        "(0.226923, 1.285077, -0.311573)",
        "(0.227753, 1.273452, -0.304894)",
        "(0.228614, 1.263504, -0.297213)",
        "(0.229417, 1.254931, -0.288834)",
        "(0.229731, 1.251070, -0.284414)",
        "(0.230200, 1.244600, -0.274951)",
        "(0.230202, 1.239462, -0.264703)",
        "(0.229607, 1.235176, -0.254161)",
        "(0.228535, 1.232050, -0.243789)",
        "(0.227858, 1.230874, -0.238717)",
        "(0.226043, 1.229636, -0.228793)",
        "(0.223993, 1.229216, -0.218718)",
        "(0.221677, 1.229932, -0.208058)",
        "(0.219307, 1.231451, -0.197169)",
        "(0.218117, 1.232521, -0.191787)",
        "(0.215841, 1.235443, -0.181232)",
        "(0.213342, 1.239177, -0.171001)",
        "(0.210850, 1.243898, -0.160987)",
        "(0.208191, 1.249189, -0.151089)",
        "(0.206863, 1.252089, -0.146213)",
        "(0.204224, 1.258199, -0.136642)",
        "(0.201657, 1.265066, -0.127569)",
        "(0.198930, 1.272557, -0.119189)",
        "(0.196242, 1.280620, -0.111720)",
        "(0.194892, 1.284827, -0.108283)",
        "(0.192102, 1.293676, -0.102117)",
        "(0.189308, 1.302845, -0.096491)",
        "(0.186763, 1.312398, -0.091466)",
        "(0.184383, 1.322225, -0.086883)",
        "(0.183147, 1.327159, -0.084693)",
        "(0.180549, 1.337076, -0.080636)",
        "(0.177877, 1.347203, -0.077313)",
        "(0.175345, 1.357449, -0.074532)",
        "(0.173087, 1.367790, -0.072545)",
        "(0.171960, 1.372953, -0.071897)",
        "(0.169569, 1.383277, -0.071254)",
        "(0.167052, 1.393500, -0.071673)",
        "(0.164818, 1.403492, -0.073184)",
        "(0.162642, 1.413178, -0.075804)",
        "(0.161601, 1.417886, -0.077476)",
        "(0.159798, 1.426928, -0.081831)",
        "(0.158958, 1.435398, -0.087743)",
        "(0.158410, 1.443000, -0.094518)",
        "(0.157961, 1.449451, -0.102072)",
        "(0.157734, 1.452294, -0.106118)",
        "(0.157524, 1.456998, -0.114958)",
        "(0.157490, 1.460490, -0.124630)",
        "(0.157572, 1.462861, -0.135135)",
        "(0.158064, 1.464184, -0.146801)",
        "(0.158417, 1.464625, -0.152924)",
        "(0.159386, 1.464669, -0.165857)",
        "(0.160678, 1.463638, -0.179120)",
        "(0.162544, 1.461519, -0.192518)",
        "(0.164800, 1.458564, -0.205894)",
        "(0.166063, 1.456681, -0.212537)",
        "(0.168822, 1.452351, -0.225636)",
        "(0.172110, 1.446887, -0.238520)",
        "(0.175759, 1.440431, -0.251084)",
        "(0.179501, 1.432780, -0.262966)",
        "(0.181400, 1.428703, -0.268705)",
        "(0.185427, 1.419749, -0.279321)",
        "(0.189414, 1.410219, -0.288768)",
        "(0.193049, 1.400025, -0.296692)",
        "(0.196301, 1.389415, -0.303163)",
        "(0.197991, 1.384060, -0.305894)",
        "(0.201300, 1.373188, -0.309904)",
        "(0.204081, 1.362182, -0.312345)",
        "(0.206152, 1.351125, -0.313671)",
        "(0.207768, 1.340147, -0.314026)",
        "(0.208450, 1.334696, -0.313775)",
        "(0.209468, 1.323983, -0.312206)",
        "(0.210218, 1.313824, -0.309665)",
        "(0.210736, 1.304391, -0.306208)",
        "(0.210830, 1.295562, -0.302039)",
        "(0.210788, 1.291404, -0.299694)",
        "(0.210525, 1.283808, -0.294266)",
        "(0.209928, 1.277045, -0.288060)",
        "(0.209164, 1.271253, -0.280930)",
        "(0.208333, 1.266144, -0.273095)",
        "(0.207863, 1.263788, -0.268987)",
        "(0.206835, 1.259685, -0.260295)",
        "(0.205728, 1.256219, -0.251029)",
        "(0.204506, 1.253167, -0.241379)",
        "(0.203042, 1.250564, -0.231473)",
        "(0.202229, 1.249424, -0.226563)",
        "(0.200602, 1.247757, -0.216979)",
        "(0.198926, 1.246847, -0.207668)",
        "(0.197163, 1.246721, -0.198358)",
        "(0.195336, 1.247210, -0.188876)",
        "(0.194403, 1.247706, -0.184094)",
        "(0.192452, 1.249372, -0.174493)",
        "(0.190404, 1.251731, -0.165018)",
        "(0.188032, 1.254711, -0.155699)",
        "(0.185480, 1.258246, -0.146565)",
        "(0.184154, 1.260280, -0.142127)",
        "(0.181499, 1.265235, -0.133739)",
        "(0.178653, 1.270873, -0.125989)",
        "(0.175477, 1.277529, -0.119290)",
        "(0.172497, 1.285377, -0.113608)",
        "(0.171007, 1.289542, -0.110964)",
        "(0.167936, 1.298371, -0.106083)",
        "(0.165070, 1.307863, -0.101771)",
        "(0.162558, 1.317807, -0.097990)",
        "(0.160213, 1.327919, -0.094629)",
        "(0.159096, 1.333031, -0.093095)",
        "(0.156892, 1.343345, -0.090311)",
        "(0.154985, 1.353811, -0.087856)",
        "(0.153456, 1.364409, -0.085752)",
        "(0.152768, 1.369717, -0.084762)",
        "(0.151313, 1.380290, -0.082772)",
        "(0.149852, 1.390774, -0.081067)",
        "(0.149016, 1.401307, -0.080077)",
        "(0.148564, 1.411603, -0.079384)",
        "(0.147869, 1.421567, -0.079038)",
        "(0.147460, 1.426524, -0.078994)",
        "(0.146402, 1.436196, -0.079899)",
        "(0.145419, 1.445567, -0.081889)",
        "(0.144855, 1.454498, -0.084906)",
        "(0.144382, 1.462842, -0.088879)",
        "(0.144182, 1.466767, -0.091122)",
        "(0.144053, 1.473840, -0.096356)",
        "(0.144576, 1.479837, -0.102658)",
        "(0.145574, 1.484488, -0.110280)",
        "(0.146358, 1.487852, -0.118700)",
        "(0.146675, 1.489081, -0.123198)",
        "(0.147318, 1.490459, -0.132955)",
        "(0.148148, 1.490668, -0.143513)",
        "(0.149171, 1.489554, -0.154642)",
        "(0.150405, 1.487481, -0.165951)",
        "(0.151228, 1.485891, -0.171732)",
        "(0.153097, 1.482050, -0.183437)",
        "(0.155152, 1.477589, -0.195228)",
        "(0.157100, 1.472263, -0.206882)",
        "(0.159137, 1.466225, -0.218112)",
        "(0.160336, 1.462970, -0.223485)",
        "(0.163151, 1.456138, -0.233809)",
        "(0.166560, 1.448369, -0.242984)",
        "(0.169994, 1.440007, -0.251098)",
        "(0.173124, 1.431129, -0.258510)",
        "(0.174597, 1.426511, -0.262017)",
        "(0.177617, 1.416819, -0.268292)",
        "(0.180924, 1.406693, -0.273931)",
        "(0.184276, 1.396295, -0.278935)",
        "(0.187394, 1.385763, -0.283531)",
        "(0.188876, 1.380477, -0.285687)",
        "(0.191630, 1.369930, -0.289787)",
        "(0.194030, 1.359519, -0.293522)",
        "(0.196484, 1.349367, -0.296969)",
        "(0.199293, 1.339467, -0.300050)",
        "(0.200824, 1.334508, -0.301500)",
        "(0.204293, 1.324635, -0.303776)",
        "(0.208080, 1.314844, -0.305572)",
        "(0.212156, 1.305253, -0.306949)",
        "(0.216048, 1.295916, -0.307980)",
        "(0.217846, 1.291271, -0.308338)",
        "(0.220642, 1.282317, -0.308446)",
        "(0.222589, 1.273881, -0.307801)",
        "(0.223705, 1.266314, -0.306342)",
        "(0.224603, 1.259770, -0.304133)",
        "(0.224915, 1.256834, -0.302700)",
        "(0.225226, 1.251875, -0.299157)",
        "(0.225051, 1.247997, -0.295072)",
        "(0.224345, 1.244943, -0.290537)",
        "(0.223172, 1.242789, -0.285257)",
        "(0.222273, 1.242014, -0.282206)",
        "(0.220074, 1.240816, -0.275500)",
        "(0.217524, 1.240305, -0.268179)",
        "(0.214647, 1.240510, -0.260434)",
        "(0.211417, 1.241345, -0.252222)",
        "(0.209672, 1.242029, -0.247921)",
        "(0.206244, 1.243786, -0.239093)",
        "(0.202648, 1.246307, -0.229782)",
        "(0.198908, 1.249310, -0.220408)",
        "(0.195040, 1.252891, -0.210992)",
        "(0.193094, 1.254906, -0.206299)",
        "(0.189166, 1.259272, -0.197075)",
        "(0.185365, 1.264344, -0.188074)",
        "(0.181841, 1.269995, -0.179263)",
        "(0.178350, 1.276141, -0.170817)",
        "(0.176634, 1.279344, -0.166745)",
        "(0.173377, 1.286162, -0.159078)",
        "(0.170428, 1.293396, -0.151723)",
        "(0.167654, 1.300749, -0.144116)",
        "(0.165380, 1.308518, -0.136691)",
        "(0.164342, 1.312580, -0.133190)",
        "(0.162214, 1.320836, -0.126519)",
        "(0.160233, 1.329499, -0.120495)",
        "(0.158037, 1.338496, -0.115102)",
        "(0.155751, 1.348046, -0.110381)",
        "(0.154748, 1.353057, -0.108339)",
        "(0.152665, 1.363436, -0.104727)",
        "(0.150651, 1.374405, -0.101952)",
        "(0.148849, 1.386036, -0.100263)",
        "(0.147620, 1.398251, -0.099653)",
        "(0.147246, 1.404463, -0.099758)",
        "(0.146565, 1.416857, -0.100583)",
        "(0.145988, 1.429217, -0.102860)",
        "(0.145546, 1.441240, -0.106284)",
        "(0.145590, 1.452744, -0.110897)",
        "(0.145730, 1.458207, -0.113444)",
        "(0.146275, 1.468253, -0.119196)",
        "(0.146948, 1.477500, -0.126188)",
        "(0.148215, 1.485020, -0.133797)",
        "(0.149478, 1.491655, -0.142198)",
        "(0.149981, 1.494573, -0.146645)",
        "(0.150782, 1.499432, -0.156404)",
        "(0.151877, 1.503043, -0.167059)",
        "(0.153518, 1.505154, -0.178461)",
        "(0.155327, 1.505514, -0.190353)",
        "(0.156297, 1.505282, -0.196357)",
        "(0.158569, 1.503610, -0.208670)",
        "(0.161122, 1.500517, -0.221161)",
        "(0.163616, 1.495846, -0.233653)",
        "(0.166362, 1.490102, -0.245895)",
        "(0.167848, 1.486906, -0.251924)",
        "(0.170874, 1.479691, -0.263648)",
        "(0.173863, 1.471575, -0.274611)",
        "(0.176834, 1.462536, -0.284685)",
        "(0.179947, 1.452977, -0.294166)",
        "(0.181539, 1.448020, -0.298649)",
        "(0.185047, 1.437764, -0.306850)",
        "(0.189101, 1.427205, -0.313990)",
        "(0.192950, 1.416296, -0.320072)",
        "(0.196564, 1.404943, -0.325040)",
        "(0.198500, 1.399146, -0.327091)",
        "(0.202401, 1.387468, -0.330673)",
        "(0.205749, 1.375547, -0.333063)",
        "(0.208710, 1.363432, -0.334687)",
        "(0.211750, 1.351367, -0.335492)",
        "(0.213240, 1.345362, -0.335648)",
        "(0.215904, 1.333455, -0.335210)",
        "(0.218223, 1.321911, -0.333681)",
        "(0.220415, 1.310824, -0.331206)",
        "(0.222394, 1.300293, -0.327755)",
        "(0.223260, 1.295205, -0.325763)",
        "(0.224667, 1.285574, -0.321283)",
        "(0.225499, 1.276695, -0.316238)",
        "(0.225923, 1.268629, -0.310791)",
        "(0.226152, 1.261717, -0.304835)",
        "(0.226150, 1.258631, -0.301644)",
        "(0.225773, 1.253431, -0.294596)",
        "(0.224842, 1.249509, -0.286573)",
        "(0.223287, 1.246493, -0.277829)",
        "(0.221126, 1.244447, -0.268161)",
        "(0.219824, 1.243688, -0.263062)",
        "(0.216773, 1.242881, -0.252404)",
        "(0.213532, 1.242970, -0.241545)",
        "(0.210189, 1.243806, -0.230723)",
        "(0.206771, 1.245377, -0.219589)",
        "(0.205015, 1.246424, -0.213854)",
        "(0.201570, 1.248747, -0.202209)",
        "(0.198309, 1.251772, -0.190500)",
        "(0.195060, 1.255240, -0.179147)",
        "(0.191655, 1.259106, -0.168199)",
        "(0.189925, 1.261152, -0.162825)",
        "(0.186696, 1.265533, -0.152428)",
        "(0.183595, 1.270340, -0.142846)",
        "(0.180265, 1.275663, -0.134336)",
        "(0.176675, 1.281743, -0.127122)",
        "(0.174809, 1.285069, -0.123834)",
        "(0.171049, 1.292520, -0.117822)",
        "(0.167846, 1.301340, -0.112305)",
        "(0.164969, 1.311196, -0.107178)",
        "(0.162551, 1.322160, -0.102691)",
        "(0.161474, 1.327988, -0.100801)",
        "(0.159387, 1.340346, -0.098052)",
        "(0.157044, 1.353351, -0.096853)",
        "(0.154713, 1.366684, -0.096907)",
        "(0.152995, 1.380226, -0.098322)",
        "(0.152315, 1.386991, -0.099399)",
        "(0.151035, 1.400240, -0.102374)",
        "(0.149771, 1.412997, -0.106006)",
        "(0.148661, 1.425181, -0.110650)",
        "(0.147830, 1.436521, -0.116324)",
        "(0.147610, 1.441754, -0.119510)",
        "(0.147555, 1.451572, -0.126307)",
        "(0.148237, 1.459735, -0.134157)",
        "(0.149010, 1.466531, -0.142973)",
        "(0.150027, 1.471697, -0.152784)",
        "(0.150559, 1.473702, -0.157908)",
        "(0.151958, 1.476200, -0.168804)",
        "(0.153895, 1.477004, -0.180864)",
        "(0.155968, 1.476603, -0.193803)",
        "(0.158353, 1.474888, -0.207429)",
        "(0.159747, 1.473640, -0.214332)",
        "(0.163195, 1.470061, -0.228161)",
        "(0.167066, 1.465074, -0.241641)",
        "(0.171117, 1.459084, -0.254542)",
        "(0.175450, 1.452139, -0.266824)",
        "(0.177697, 1.448294, -0.272701)",
        "(0.182060, 1.440254, -0.283901)",
        "(0.186116, 1.431269, -0.293517)",
        "(0.189637, 1.421612, -0.301521)",
        "(0.192614, 1.411472, -0.307703)",
        "(0.193953, 1.406245, -0.310028)",
        "(0.196618, 1.395739, -0.313733)",
        "(0.199321, 1.385137, -0.315331)",
        "(0.201810, 1.374538, -0.315627)",
        "(0.203910, 1.364074, -0.314734)",
        "(0.204898, 1.358914, -0.313988)",
        "(0.206467, 1.348788, -0.311758)",
        "(0.207375, 1.338894, -0.308461)",
        "(0.207909, 1.329265, -0.304356)",
        "(0.208139, 1.320112, -0.299546)",
        "(0.208117, 1.315704, -0.296958)",
        "(0.207678, 1.307435, -0.291240)",
        "(0.206884, 1.299907, -0.284731)",
        "(0.205981, 1.293062, -0.277616)",
        "(0.204903, 1.286853, -0.269845)",
        "(0.204291, 1.284159, -0.265546)",
        "(0.203130, 1.279019, -0.256706)",
        "(0.201764, 1.274347, -0.247423)",
        "(0.200225, 1.270434, -0.237746)",
        "(0.198660, 1.267096, -0.228138)",
        "(0.197805, 1.265814, -0.223346)",
        "(0.196036, 1.263423, -0.213801)",
        "(0.194425, 1.261943, -0.204328)",
        "(0.192937, 1.261067, -0.195129)",
        "(0.191538, 1.260901, -0.186267)",
        "(0.190935, 1.261141, -0.181955)",
        "(0.189898, 1.261965, -0.173280)",
        "(0.188882, 1.263389, -0.164611)",
        "(0.187914, 1.265281, -0.156008)",
        "(0.186924, 1.267618, -0.147607)",
        "(0.186401, 1.268968, -0.143509)",
        "(0.185333, 1.272001, -0.135613)",
        "(0.184244, 1.275844, -0.128530)",
        "(0.183224, 1.280322, -0.122116)",
        "(0.182081, 1.285324, -0.116162)",
        "(0.181506, 1.288029, -0.113334)",
        "(0.180234, 1.293998, -0.108131)",
        "(0.178536, 1.300715, -0.103530)",
        "(0.176564, 1.308097, -0.099546)",
        "(0.174259, 1.316629, -0.096552)",
        "(0.173043, 1.321310, -0.095318)",
        "(0.170452, 1.331247, -0.093246)",
        "(0.167653, 1.342039, -0.091665)",
        "(0.164873, 1.353607, -0.090686)",
        "(0.162517, 1.366086, -0.090439)",
        "(0.161503, 1.372480, -0.090562)",
        "(0.159568, 1.385424, -0.091106)",
        "(0.157894, 1.398574, -0.092525)",
        "(0.156232, 1.411574, -0.094822)",
        "(0.154631, 1.424338, -0.098183)",
        "(0.153889, 1.430606, -0.100228)",
        "(0.152779, 1.442859, -0.105375)",
        "(0.152197, 1.454460, -0.111268)",
        "(0.152157, 1.464915, -0.117512)",
        "(0.152575, 1.474561, -0.124197)",
        "(0.153142, 1.478894, -0.127919)",
        "(0.154708, 1.486646, -0.135972)",
        "(0.156387, 1.493075, -0.144563)",
        "(0.158368, 1.498158, -0.153748)",
        "(0.160534, 1.501474, -0.163700)",
        "(0.161816, 1.502404, -0.168889)",
        "(0.164693, 1.503354, -0.179485)",
        "(0.167635, 1.502104, -0.190595)",
        "(0.170673, 1.499784, -0.202007)",
        "(0.173976, 1.496287, -0.213592)",
        "(0.175771, 1.493888, -0.219343)",
        "(0.179241, 1.488266, -0.230676)",
        "(0.182463, 1.482025, -0.241722)",
        "(0.185798, 1.474899, -0.252169)",
        "(0.189338, 1.467089, -0.261859)",
        "(0.191105, 1.462925, -0.266397)",
        "(0.194475, 1.454109, -0.274558)",
        "(0.197349, 1.444613, -0.281150)",
        "(0.200057, 1.434724, -0.286306)",
        "(0.202598, 1.424244, -0.289797)",
        "(0.203843, 1.418845, -0.291132)",
        "(0.206361, 1.407809, -0.292931)",
        "(0.208535, 1.396663, -0.294003)",
        "(0.209858, 1.385582, -0.294475)",
        "(0.211011, 1.374793, -0.294617)",
        "(0.211691, 1.369554, -0.294625)",
        "(0.213302, 1.359457, -0.294269)",
        "(0.214883, 1.349908, -0.293332)",
        "(0.216165, 1.340529, -0.291586)",
        "(0.217103, 1.331205, -0.288986)",
        "(0.217522, 1.326515, -0.287401)",
        "(0.218267, 1.317083, -0.283413)",
        "(0.218612, 1.307747, -0.278538)",
        "(0.218573, 1.298626, -0.273186)",
        "(0.218377, 1.289888, -0.267367)",
        "(0.218231, 1.285640, -0.264305)",
        "(0.217851, 1.277499, -0.257633)",
        "(0.217358, 1.269961, -0.250126)",
        "(0.216709, 1.263004, -0.242117)",
        "(0.215835, 1.256917, -0.233864)",
        "(0.215343, 1.254234, -0.229692)",
        "(0.214282, 1.249868, -0.221109)",
        "(0.212997, 1.246701, -0.212024)",
        "(0.211451, 1.244473, -0.202638)",
        "(0.209815, 1.243417, -0.193225)",
        "(0.208945, 1.243440, -0.188577)",
        "(0.207097, 1.244111, -0.179374)",
        "(0.205030, 1.246046, -0.170191)",
        "(0.203033, 1.248827, -0.161022)"
    ],
    "rightHandRotations": [
        "(323.646500, 291.416800, 284.421800)",
        "(323.633000, 291.404500, 284.416500)",
        "(323.605700, 291.392400, 284.393600)",
        "(323.565500, 291.382800, 284.370000)",
        "(323.521900, 291.367700, 284.370200)",
        "(323.484400, 291.360900, 284.369900)",
        "(323.442700, 291.346800, 284.378400)",
        "(323.432600, 291.341700, 284.383900)",
        "(323.402300, 291.329700, 284.403300)",
        "(323.353800, 291.353200, 284.413700)",
        "(323.325700, 291.375900, 284.392700)",
        "(323.311600, 291.390700, 284.381700)",
        "(323.309300, 291.401300, 284.380700)",
        "(323.312000, 291.425800, 284.369400)",
        "(323.309100, 291.442300, 284.345600)",
        "(323.299000, 291.459700, 284.332500)",
        "(323.307800, 291.460300, 284.352100)",
        "(323.313700, 291.451500, 284.370900)",
        "(323.320800, 291.446800, 284.394900)",
        "(323.310500, 291.462600, 284.398900)",
        "(323.204600, 291.479300, 284.382300)",
        "(322.860800, 291.384000, 284.475800)",
        "(322.695500, 291.375300, 284.509200)",
        "(322.359700, 291.428400, 284.389400)",
        "(321.881800, 291.591100, 284.237200)",
        "(321.138900, 291.842300, 284.038500)",
        "(320.207000, 292.108300, 283.846300)",
        "(319.641500, 292.117600, 283.864100)",
        "(318.316900, 291.824000, 284.287200)",
        "(316.962800, 291.703400, 285.126300)",
        "(315.957400, 291.859200, 285.386700)",
        "(315.353800, 291.613900, 285.592800)",
        "(315.062900, 291.599000, 285.701600)",
        "(314.490900, 291.497400, 285.950400)",
        "(313.719700, 291.735900, 286.013200)",
        "(313.001300, 292.378900, 285.676900)",
        "(312.602000, 292.888300, 285.121100)",
        "(312.461900, 293.021300, 284.979800)",
        "(312.148500, 293.048700, 285.108900)",
        "(311.529400, 293.323300, 284.936000)",
        "(310.912200, 293.856100, 284.418500)",
        "(310.459500, 294.065000, 284.205900)",
        "(310.253400, 294.089200, 284.202400)",
        "(309.832300, 294.163400, 284.352100)",
        "(309.353700, 294.366100, 284.335200)",
        "(309.204800, 294.333400, 284.260100)",
        "(309.095900, 294.328900, 283.960300)",
        "(309.005700, 294.384700, 283.792800)",
        "(308.821700, 294.355700, 283.641600)",
        "(308.538700, 294.089900, 283.673300)",
        "(308.255000, 293.866500, 283.581800)",
        "(308.114700, 293.764800, 283.596000)",
        "(308.086700, 293.660700, 283.598100)",
        "(307.968000, 293.486400, 283.476400)",
        "(307.744700, 293.555400, 283.240000)",
        "(307.465300, 293.481800, 283.185400)",
        "(307.142800, 293.366300, 283.077100)",
        "(306.983900, 293.374500, 282.992400)",
        "(306.660000, 293.219800, 282.888400)",
        "(306.225800, 293.151200, 282.760000)",
        "(305.824500, 293.043600, 282.704200)",
        "(305.781900, 295.386300, 280.601400)",
        "(305.881500, 294.928000, 280.707400)",
        "(305.328100, 294.353700, 281.585100)",
        "(304.781000, 295.140700, 281.301300)",
        "(304.555400, 295.908100, 280.381700)",
        "(304.338800, 296.537300, 279.754300)",
        "(304.189000, 296.752200, 279.671800)",
        "(303.790100, 297.193100, 279.449000)",
        "(303.365000, 297.660300, 279.026400)",
        "(303.039100, 298.089200, 278.555600)",
        "(302.686100, 298.574600, 278.036500)",
        "(302.495400, 298.803400, 277.824700)",
        "(302.076100, 299.503000, 277.184900)",
        "(301.658400, 300.371200, 276.367100)",
        "(301.288800, 301.226300, 275.510300)",
        "(300.843000, 301.869000, 274.911600)",
        "(300.735600, 302.391800, 274.452000)",
        "(300.411000, 302.721400, 274.171000)",
        "(300.112700, 303.520600, 273.440700)",
        "(299.804300, 304.475900, 272.560200)",
        "(299.592300, 305.161500, 271.908100)",
        "(299.516500, 305.519800, 271.552900)",
        "(299.400300, 306.204500, 270.931900)",
        "(299.261300, 306.970700, 270.332900)",
        "(299.037100, 308.104500, 269.456100)",
        "(298.891200, 309.170200, 268.590700)",
        "(298.857200, 309.612400, 268.184200)",
        "(298.860200, 310.427200, 267.530500)",
        "(298.800700, 311.085000, 267.050800)",
        "(298.668000, 311.908300, 266.484900)",
        "(298.488900, 312.934800, 265.766600)",
        "(298.384800, 313.365400, 265.510800)",
        "(298.205800, 314.505700, 264.795200)",
        "(298.176000, 315.769700, 263.900900)",
        "(298.183400, 316.897600, 263.169300)",
        "(298.163000, 318.164500, 262.389400)",
        "(298.163500, 318.782300, 262.024100)",
        "(298.209400, 319.920000, 261.420800)",
        "(298.279200, 321.018000, 260.902900)",
        "(298.388400, 322.039400, 260.421300)",
        "(298.482900, 323.031100, 260.048000)",
        "(298.526800, 323.466500, 259.910100)",
        "(298.730800, 324.251800, 259.709600)",
        "(298.891400, 324.992900, 259.542800)",
        "(299.059300, 325.730800, 259.427900)",
        "(299.238800, 326.532900, 259.162400)",
        "(299.299600, 326.942200, 259.049300)",
        "(299.326900, 327.616500, 258.970600)",
        "(299.203800, 328.140200, 259.158300)",
        "(299.076600, 328.631200, 259.423300)",
        "(298.979400, 329.072300, 259.734700)",
        "(298.974500, 329.253000, 259.898400)",
        "(298.954400, 329.570100, 260.247000)",
        "(298.889900, 329.838700, 260.796600)",
        "(298.777600, 330.304500, 261.156500)",
        "(298.668500, 330.830900, 261.591200)",
        "(298.623300, 331.045700, 261.855000)",
        "(298.554100, 331.305800, 262.530600)",
        "(298.473800, 331.435000, 263.362900)",
        "(298.597700, 331.721700, 263.985800)",
        "(298.792300, 332.217500, 264.458800)",
        "(298.877400, 332.444800, 264.732500)",
        "(299.023800, 332.975200, 265.206500)",
        "(299.210200, 333.460700, 265.721100)",
        "(299.412900, 333.880600, 266.285700)",
        "(299.675500, 334.327100, 266.785300)",
        "(299.815900, 334.630600, 266.948900)",
        "(300.001500, 335.473000, 267.102000)",
        "(300.084500, 336.271000, 267.368300)",
        "(300.225000, 336.862200, 267.669300)",
        "(300.341300, 337.232700, 267.648900)",
        "(300.531100, 338.120400, 267.513500)",
        "(300.611100, 339.046000, 267.417700)",
        "(300.750200, 339.481700, 267.647500)",
        "(300.822700, 339.928600, 267.845800)",
        "(300.885900, 340.373500, 268.077900)",
        "(300.920700, 340.596100, 268.138000)",
        "(301.073000, 340.868500, 268.220900)",
        "(301.248100, 340.787800, 268.762600)",
        "(301.536900, 341.185900, 268.826700)",
        "(302.118100, 340.714800, 269.487700)",
        "(302.348300, 340.299100, 270.058700)",
        "(302.905600, 339.302400, 271.341200)",
        "(303.423100, 338.363400, 272.432200)",
        "(303.991700, 336.953600, 273.972100)",
        "(304.628700, 334.703300, 276.093000)",
        "(304.979200, 333.649500, 276.917900)",
        "(305.653100, 331.700000, 278.372500)",
        "(305.988100, 329.755700, 279.907700)",
        "(306.400200, 327.655300, 281.374100)",
        "(306.908900, 325.912700, 282.431900)",
        "(307.204400, 325.076100, 282.903500)",
        "(307.632300, 323.197300, 283.894500)",
        "(307.839100, 321.163900, 284.955400)",
        "(307.985400, 319.487000, 285.533100)",
        "(308.187200, 317.993900, 285.874800)",
        "(308.255200, 317.204600, 286.057700)",
        "(308.144900, 315.772900, 286.315200)",
        "(307.779800, 314.197600, 286.704600)",
        "(307.341100, 312.406000, 287.148300)",
        "(306.959000, 310.761200, 287.458100)",
        "(306.747100, 310.113700, 287.422900)",
        "(306.224900, 308.833800, 287.374000)",
        "(305.472300, 307.568000, 287.486100)",
        "(304.820100, 306.479800, 287.492600)",
        "(304.130600, 305.533100, 287.297900)",
        "(303.743500, 305.102200, 287.231100)",
        "(302.968300, 304.467800, 287.003700)",
        "(302.350500, 304.057200, 286.444400)",
        "(301.699600, 304.188900, 285.618000)",
        "(301.190000, 304.224800, 284.875200)",
        "(300.965400, 304.211300, 284.534200)",
        "(300.429700, 304.393800, 283.822000)",
        "(300.023500, 304.644600, 283.112500)",
        "(299.652600, 304.802600, 282.483300)",
        "(299.164600, 305.267700, 281.660200)",
        "(298.950700, 305.410700, 281.331100)",
        "(298.613400, 305.305100, 281.046500)",
        "(298.217800, 305.237700, 280.706800)",
        "(297.737500, 305.681700, 280.063500)",
        "(297.378200, 305.846400, 279.659900)",
        "(297.209000, 305.907300, 279.445900)",
        "(296.986800, 305.921600, 279.189600)",
        "(296.821900, 306.085200, 278.791100)",
        "(296.635900, 306.285600, 278.396100)",
        "(296.549600, 306.356100, 278.094500)",
        "(296.471600, 306.488100, 277.865200)",
        "(296.226300, 307.032700, 277.166700)",
        "(296.115400, 307.198800, 276.768400)",
        "(296.137000, 307.053200, 276.707700)",
        "(296.109000, 307.313400, 276.274100)",
        "(296.015700, 307.534600, 275.958800)",
        "(295.817400, 308.100500, 275.255400)",
        "(295.713200, 308.435100, 274.783800)",
        "(295.666000, 308.348100, 274.809900)",
        "(295.602400, 308.744100, 274.305700)",
        "(295.510300, 309.140700, 273.887000)",
        "(295.295900, 309.785300, 273.314700)",
        "(295.138800, 309.668300, 273.449800)",
        "(294.990600, 309.757100, 273.367000)",
        "(294.781300, 310.905200, 272.329700)",
        "(294.693200, 311.494800, 271.787800)",
        "(294.537200, 312.057700, 271.330100)",
        "(294.545800, 312.100300, 271.545000)",
        "(294.517500, 313.132800, 270.598800)",
        "(294.421000, 314.355000, 269.670000)",
        "(294.338700, 314.885300, 269.281400)",
        "(294.265100, 315.922200, 268.543400)",
        "(294.221300, 317.306000, 267.364600)",
        "(294.318900, 318.536100, 266.446600)",
        "(294.399500, 318.860000, 266.287600)",
        "(294.483000, 319.637400, 265.864000)",
        "(294.500900, 320.835000, 265.038600)",
        "(294.526500, 321.869100, 264.460600)",
        "(294.658300, 322.826500, 264.002200)",
        "(294.777000, 323.241800, 263.836600)",
        "(295.094000, 323.953400, 263.619300)",
        "(295.540500, 324.614400, 263.411300)",
        "(295.875400, 325.415800, 263.145000)",
        "(296.228200, 326.038500, 263.107700)",
        "(296.619900, 326.585400, 263.092200)",
        "(296.797700, 326.886300, 263.089400)",
        "(297.053200, 327.352400, 263.281400)",
        "(297.347100, 327.542900, 263.796100)",
        "(297.647800, 327.660700, 264.300500)",
        "(297.789600, 328.280900, 264.445700)",
        "(297.795700, 328.769900, 264.386600)",
        "(297.843300, 329.744400, 264.285800)",
        "(298.051900, 330.254600, 264.591800)",
        "(298.395700, 330.241900, 265.332800)",
        "(298.663300, 330.388800, 266.029900)",
        "(298.733400, 330.551800, 266.326800)",
        "(298.950800, 330.823600, 266.994800)",
        "(299.383900, 330.986500, 267.677600)",
        "(299.929900, 330.993200, 268.438300)",
        "(300.334300, 330.808200, 269.313400)",
        "(300.490300, 330.798700, 269.665000)",
        "(300.820000, 330.924600, 270.271300)",
        "(301.209400, 331.040600, 270.856000)",
        "(301.583400, 330.977200, 271.492900)",
        "(301.760300, 330.871900, 272.182500)",
        "(301.850600, 330.904500, 272.450900)",
        "(301.927800, 331.206500, 272.635900)",
        "(302.067700, 331.371400, 272.971100)",
        "(302.217000, 331.254900, 273.352400)",
        "(302.175500, 331.532500, 273.447600)",
        "(302.109500, 331.740100, 273.387800)",
        "(302.012100, 331.979500, 273.399200)",
        "(302.042600, 331.825200, 273.665000)",
        "(302.120600, 331.514000, 274.064100)",
        "(302.188300, 331.020500, 274.574600)",
        "(302.243900, 330.752100, 274.798900)",
        "(302.307800, 330.208800, 275.286400)",
        "(302.523000, 329.322000, 276.195200)",
        "(302.934500, 328.370000, 277.046300)",
        "(303.205900, 327.484700, 277.714900)",
        "(303.259300, 326.941300, 278.134500)",
        "(303.307600, 325.626300, 279.126500)",
        "(303.456000, 324.271500, 280.040200)",
        "(303.628300, 322.650600, 281.084300)",
        "(303.659800, 321.140700, 282.157900)",
        "(303.682300, 320.424000, 282.602200)",
        "(303.840000, 319.103000, 283.314500)",
        "(304.010300, 317.662000, 284.042000)",
        "(304.070100, 316.097300, 284.845200)",
        "(304.024000, 314.660200, 285.659200)",
        "(303.980400, 313.939900, 286.006000)",
        "(303.853700, 312.434200, 286.773300)",
        "(303.823200, 311.102700, 287.344200)",
        "(303.735200, 309.910900, 287.785900)",
        "(303.571000, 308.759200, 288.133800)",
        "(303.446200, 308.157500, 288.333500)",
        "(303.144400, 306.931200, 288.811100)",
        "(302.822800, 306.000800, 288.997100)",
        "(302.569300, 305.419100, 288.879400)",
        "(302.326300, 304.780500, 288.858400)",
        "(302.182600, 304.478700, 288.829300)",
        "(301.903800, 304.122600, 288.589700)",
        "(301.599900, 303.807000, 288.327400)",
        "(301.184500, 303.733300, 287.895500)",
        "(300.778300, 303.677300, 287.473800)",
        "(300.563900, 303.659100, 287.233300)",
        "(300.121300, 303.938300, 286.518300)",
        "(299.714700, 304.175500, 285.797300)",
        "(299.327100, 304.428600, 285.094700)",
        "(298.945000, 304.937700, 284.130200)",
        "(298.736900, 305.307300, 283.534100)",
        "(298.278700, 306.187500, 282.239600)",
        "(297.866900, 306.968900, 281.040900)",
        "(297.466600, 307.966400, 279.622000)",
        "(297.012700, 308.981400, 278.285100)",
        "(296.805700, 309.488700, 277.629300)",
        "(296.510900, 310.451600, 276.330600)",
        "(296.135700, 311.485600, 275.044000)",
        "(295.670300, 312.532600, 273.789500)",
        "(295.252600, 313.487100, 272.626400)",
        "(295.064700, 313.892500, 272.142200)",
        "(294.748700, 314.739900, 271.083600)",
        "(294.514800, 315.668400, 269.890000)",
        "(294.226600, 316.574100, 268.874100)",
        "(294.025800, 317.052000, 268.224900)",
        "(293.958700, 317.300700, 267.890700)",
        "(293.806300, 318.300700, 266.725800)",
        "(293.670500, 319.286200, 265.666700)",
        "(293.564200, 319.873700, 264.997800)",
        "(293.452800, 320.504200, 264.253000)",
        "(293.377400, 320.954200, 263.760700)",
        "(293.257900, 322.062000, 262.626100)",
        "(293.127200, 322.910700, 261.755900)",
        "(293.072700, 323.268800, 261.374900)",
        "(293.023800, 323.779700, 260.769400)",
        "(292.977800, 324.273900, 260.265500)",
        "(292.900700, 325.181600, 259.373600)",
        "(292.878100, 325.676500, 258.878700)",
        "(292.811500, 326.911400, 257.685000)",
        "(292.731800, 327.991600, 256.763200)",
        "(292.708700, 328.345700, 256.457700)",
        "(292.710200, 329.268600, 255.700500)",
        "(292.761700, 330.239700, 254.925600)",
        "(292.852900, 331.078000, 254.305100)",
        "(292.931700, 332.264300, 253.458300)",
        "(292.965500, 332.862600, 253.032100)",
        "(293.095300, 333.901500, 252.353100)",
        "(293.278700, 334.907100, 251.759700)",
        "(293.504100, 335.828600, 251.289800)",
        "(293.674700, 336.890400, 250.756400)",
        "(293.760000, 337.394500, 250.535900)",
        "(293.986500, 338.242400, 250.215100)",
        "(294.239400, 338.822600, 250.134600)",
        "(294.454500, 339.795600, 249.756600)",
        "(294.528100, 340.209000, 249.731600)",
        "(294.677500, 340.731200, 249.899200)",
        "(294.978500, 341.145300, 250.104200)",
        "(295.409500, 341.809600, 250.134100)",
        "(295.729600, 342.243500, 250.437100)",
        "(295.931600, 342.827000, 250.658100)",
        "(296.018600, 343.120200, 250.791500)",
        "(296.271500, 343.608600, 251.143200)",
        "(296.711500, 343.797200, 251.753600)",
        "(297.225000, 343.721600, 252.528200)",
        "(297.674200, 343.714300, 253.206500)",
        "(297.860200, 343.757900, 253.507400)",
        "(298.105200, 343.747400, 254.260800)",
        "(298.362300, 343.523400, 255.126200)",
        "(298.716900, 342.876800, 256.253700)",
        "(298.987000, 342.293400, 257.304400)",
        "(299.066900, 342.091200, 257.744100)",
        "(299.210900, 341.552600, 258.776800)",
        "(299.355700, 340.801100, 259.855200)",
        "(299.460400, 340.123700, 260.779200)",
        "(299.578000, 339.324800, 261.843800)",
        "(299.616700, 338.867000, 262.412200)",
        "(299.676600, 337.904400, 263.547400)",
        "(299.652400, 337.041100, 264.494100)",
        "(299.594700, 336.003100, 265.646200)",
        "(299.649600, 334.945800, 266.648500)",
        "(299.719800, 334.441400, 267.138100)",
        "(299.870400, 333.542800, 268.052500)",
        "(300.011100, 332.509000, 269.043800)",
        "(299.948200, 331.596100, 269.890900)",
        "(299.920300, 330.388600, 271.054100)",
        "(299.974900, 329.782800, 271.496200)",
        "(300.117400, 328.793700, 272.193100)",
        "(300.119700, 327.592900, 273.235800)",
        "(300.160700, 326.019900, 274.419600)",
        "(300.239400, 324.399300, 275.731000)",
        "(300.278800, 323.621800, 276.359500)",
        "(300.361400, 322.020200, 277.614700)",
        "(300.586600, 320.371700, 278.793100)",
        "(300.788600, 318.734300, 279.876600)",
        "(300.739600, 317.027200, 281.077500)",
        "(300.713600, 316.278100, 281.590100)",
        "(300.832500, 314.766400, 282.466900)",
        "(300.911800, 313.363500, 283.229100)",
        "(300.863400, 312.042800, 283.905000)",
        "(300.898900, 310.651700, 284.602000)",
        "(300.959100, 309.890600, 284.962900)",
        "(301.033300, 308.693400, 285.420600)",
        "(301.221000, 307.565900, 285.680200)",
        "(301.079500, 306.273400, 286.203200)",
        "(300.933100, 305.003200, 286.714000)",
        "(300.852100, 304.457300, 286.866700)",
        "(300.625200, 303.414600, 287.207000)",
        "(300.354700, 302.538900, 287.363500)",
        "(300.114900, 302.016400, 287.202300)",
        "(299.763100, 301.551500, 287.022100)",
        "(299.560700, 301.342400, 286.926100)",
        "(299.139100, 301.038600, 286.645200)",
        "(298.752500, 300.887500, 286.221100)",
        "(298.377800, 300.779700, 285.759400)",
        "(297.883600, 300.881300, 285.236800)",
        "(297.586300, 300.999000, 284.949200)",
        "(296.905400, 301.431200, 284.154600)",
        "(296.319700, 301.954300, 283.290600)",
        "(296.087500, 302.535300, 282.183400)",
        "(295.738700, 303.395500, 280.816900)",
        "(295.487200, 303.888000, 280.145100)",
        "(294.981100, 304.600500, 279.063900)",
        "(294.653100, 305.132700, 278.219000)",
        "(294.300500, 306.148800, 276.682000)",
        "(293.827900, 307.189900, 275.445400)",
        "(293.639900, 307.520700, 275.019000)",
        "(293.494800, 307.913200, 274.208700)",
        "(293.191700, 309.354900, 272.479900)",
        "(292.986200, 310.026500, 271.754700)",
        "(292.999500, 309.766800, 271.894200)",
        "(292.837900, 310.340400, 271.066400)",
        "(292.483600, 312.656900, 268.704700)",
        "(292.205300, 313.496200, 267.846600)",
        "(291.953700, 313.789000, 267.424900)",
        "(291.627200, 315.697800, 265.488600)",
        "(291.480300, 316.464900, 264.768600)",
        "(291.195800, 316.945200, 264.429700)",
        "(291.013300, 317.243100, 264.186400)",
        "(290.698900, 319.331500, 262.218200)",
        "(290.344700, 320.750700, 261.132200)",
        "(290.166300, 321.147300, 260.876300)",
        "(289.975600, 321.785700, 260.544600)",
        "(289.909200, 323.082600, 259.466400)",
        "(289.836500, 324.436900, 258.522700)",
        "(289.867000, 325.192100, 258.149300)",
        "(289.920000, 325.561800, 257.970800)",
        "(290.068500, 326.837200, 257.071600)",
        "(290.272400, 328.088700, 256.257500)",
        "(290.472500, 328.832900, 255.930500)",
        "(290.719200, 329.943600, 255.300100)",
        "(290.850600, 330.457100, 255.055800)",
        "(291.045800, 331.201000, 254.859800)",
        "(291.268700, 331.963100, 254.606300)",
        "(291.507700, 333.109200, 254.070800)",
        "(291.754100, 333.826000, 253.937700)",
        "(291.894700, 334.077900, 253.979200)",
        "(292.167200, 334.863500, 253.892600)",
        "(292.449300, 335.828300, 253.655800)",
        "(292.773700, 336.623000, 253.605600)",
        "(293.095900, 337.270200, 253.662000)",
        "(293.269700, 337.634000, 253.671000)",
        "(293.621600, 338.302200, 253.787300)",
        "(293.973500, 338.860800, 253.975900)",
        "(294.388200, 339.058900, 254.472500)",
        "(294.627900, 339.438300, 254.807200)",
        "(294.670000, 339.765500, 254.909500)",
        "(294.742700, 340.095500, 255.348100)",
        "(294.874200, 340.213400, 256.024300)",
        "(295.054200, 340.117400, 256.795900)",
        "(295.308000, 339.759900, 257.834500)",
        "(295.459200, 339.680900, 258.240800)",
        "(295.712200, 339.525400, 259.110300)",
        "(295.849400, 339.236700, 260.089800)",
        "(296.028600, 339.219300, 260.796900)",
        "(296.203800, 339.499300, 261.164400)",
        "(296.251300, 339.686200, 261.324600)",
        "(296.209400, 339.888600, 261.760400)",
        "(296.152300, 339.280700, 262.834800)",
        "(296.272200, 338.730500, 263.747100)",
        "(296.458800, 338.193500, 264.641500)",
        "(296.466100, 337.977400, 265.015600)",
        "(296.365500, 337.468800, 265.959400)",
        "(296.429200, 336.269700, 267.377500)",
        "(296.632600, 335.348200, 268.470000)",
        "(296.915900, 334.466200, 269.511000)",
        "(297.074800, 334.013100, 270.051500)",
        "(297.388200, 332.834500, 271.338200)",
        "(297.673200, 331.754700, 272.467000)",
        "(297.902200, 330.756700, 273.283300)",
        "(298.154200, 329.415300, 274.414500)",
        "(298.334600, 328.577700, 275.101000)",
        "(298.626700, 326.997200, 276.389500)",
        "(298.785300, 325.689200, 277.414600)",
        "(299.026500, 324.266400, 278.450900)",
        "(299.257000, 322.925500, 279.352600)",
        "(299.351000, 322.303200, 279.732400)",
        "(299.450600, 321.185100, 280.349700)",
        "(299.582100, 320.031100, 280.930200)",
        "(299.667400, 319.029000, 281.284900)",
        "(299.631000, 318.025300, 281.686000)",
        "(299.593400, 317.490000, 281.843500)",
        "(299.519700, 316.334000, 282.234300)",
        "(299.290600, 315.097300, 282.669900)",
        "(298.994400, 313.936200, 283.041700)",
        "(298.820400, 312.866900, 283.311800)",
        "(298.754800, 312.355500, 283.399100)",
        "(298.550100, 311.415600, 283.503900)",
        "(298.335800, 310.586900, 283.536500)",
        "(298.091800, 309.959500, 283.373900)",
        "(297.844800, 309.435100, 283.105100)",
        "(297.716700, 309.277600, 282.872900)",
        "(297.493500, 308.876200, 282.515700)",
        "(297.217800, 308.311300, 282.335000)",
        "(296.869900, 307.891100, 282.026400)",
        "(296.493700, 307.470200, 281.769500)",
        "(296.278800, 307.289700, 281.628100)",
        "(295.833500, 307.143700, 281.211600)",
        "(295.601400, 306.626000, 281.132500)",
        "(295.335000, 306.573500, 280.527400)",
        "(294.935100, 307.206300, 279.411800)",
        "(294.749000, 307.367500, 279.003700)",
        "(294.397200, 307.609600, 278.252100)",
        "(294.079000, 307.984900, 277.369900)",
        "(293.808200, 308.292600, 276.565100)",
        "(293.441200, 309.157700, 275.302200)",
        "(293.275200, 309.481300, 274.829300)",
        "(292.974500, 309.898300, 274.072800)",
        "(292.722000, 310.437700, 273.194200)",
        "(292.341400, 311.780000, 271.599200)",
        "(291.980500, 312.601400, 270.634800)",
        "(291.832600, 312.921600, 270.255100)",
        "(291.623900, 313.714700, 269.329800)",
        "(291.482900, 315.139300, 267.772800)",
        "(291.317600, 315.826000, 267.081500)",
        "(291.090200, 316.297000, 266.636100)",
        "(290.944900, 316.979500, 265.934800)",
        "(290.625900, 318.799500, 264.287000)",
        "(290.379100, 319.587400, 263.700900)",
        "(290.281400, 319.840500, 263.580400)",
        "(290.192700, 321.414000, 262.055900)",
        "(290.115700, 322.284200, 261.310500)",
        "(289.970500, 323.477800, 260.445500)",
        "(289.949400, 324.523800, 259.573200)",
        "(290.103700, 326.201800, 258.051400)",
        "(290.145700, 327.720100, 256.893200)",
        "(290.128600, 328.268100, 256.509900)",
        "(290.165200, 329.513400, 255.593200)",
        "(290.287500, 331.009500, 254.449100)",
        "(290.337500, 332.436500, 253.486100)",
        "(290.436200, 333.982700, 252.418400)",
        "(290.553700, 334.651400, 252.015600)",
        "(290.898800, 335.724000, 251.389900)",
        "(291.262500, 336.885300, 250.826100)",
        "(291.549600, 338.016200, 250.358600)",
        "(291.881000, 339.089600, 250.001100)",
        "(292.084000, 339.542800, 249.895900)",
        "(292.607800, 340.245500, 249.862100)",
        "(293.102600, 341.126700, 249.665600)",
        "(293.420400, 342.107000, 249.499300)",
        "(293.695600, 342.852400, 249.602200)",
        "(293.861400, 343.237500, 249.609200)",
        "(294.226000, 343.904000, 249.750300)",
        "(294.586400, 344.342700, 250.184000)",
        "(295.035200, 344.584300, 250.762800)",
        "(295.392100, 344.875900, 251.309500)",
        "(295.533100, 345.033200, 251.597400)",
        "(295.833000, 345.378200, 252.082200)",
        "(296.211800, 345.646100, 252.620100)",
        "(296.601900, 345.532800, 253.453600)",
        "(296.986100, 345.272800, 254.417700)",
        "(297.152400, 345.206700, 254.811300)",
        "(297.394100, 345.022000, 255.721700)",
        "(297.480800, 344.580000, 256.875300)",
        "(297.605800, 343.911000, 258.126400)",
        "(297.834300, 343.058600, 259.481800)",
        "(297.940900, 342.408900, 260.349200)",
        "(298.030300, 341.091400, 262.028000)",
        "(297.824300, 340.110900, 263.394100)",
        "(297.679200, 339.237800, 264.718400)",
        "(297.809000, 338.201700, 266.113300)",
        "(297.930100, 337.705600, 266.748400)",
        "(298.153400, 336.779900, 267.988100)",
        "(298.308300, 335.581900, 269.390300)",
        "(298.518700, 334.251700, 270.801700)",
        "(298.775000, 333.096600, 272.038500)",
        "(298.912100, 332.408600, 272.724200)",
        "(299.203900, 330.819000, 274.116300)",
        "(299.253700, 329.048300, 275.539600)",
        "(299.200500, 327.216300, 277.010500)",
        "(299.319000, 325.512200, 278.406900)",
        "(299.442400, 324.560500, 279.141200)",
        "(299.763900, 322.804800, 280.431800)",
        "(299.983900, 321.269800, 281.436800)",
        "(299.971400, 319.518600, 282.540000)",
        "(299.917000, 317.823300, 283.622100)",
        "(299.980800, 317.039600, 284.081100)",
        "(300.241700, 315.598500, 284.728300)",
        "(300.283300, 313.960900, 285.554600)",
        "(300.070000, 312.400200, 286.346100)",
        "(299.914600, 311.170000, 286.784800)",
        "(299.862000, 310.578300, 286.928200)",
        "(299.689200, 309.332400, 287.311100)",
        "(299.356000, 308.097900, 287.681300)",
        "(299.081900, 307.299200, 287.671500)",
        "(298.779300, 306.609000, 287.544700)",
        "(298.596000, 306.266100, 287.525200)",
        "(298.279800, 305.401400, 287.564100)",
        "(297.887800, 304.754000, 287.458500)",
        "(297.589800, 304.185500, 287.256700)",
        "(297.361600, 303.421600, 287.314000)",
        "(297.259900, 302.914500, 287.426500)",
        "(296.987400, 302.406100, 287.229100)",
        "(296.658600, 302.551100, 286.665300)",
        "(296.365400, 302.795900, 285.919500)",
        "(296.025300, 303.032000, 285.193100)",
        "(295.862900, 303.196900, 284.798600)",
        "(295.580900, 303.780200, 283.796200)",
        "(295.308600, 304.332900, 282.908900)",
        "(295.057300, 304.928900, 281.963400)",
        "(294.662800, 305.842500, 280.780400)",
        "(294.476100, 306.254800, 280.274700)",
        "(294.231600, 306.950000, 279.388700)",
        "(294.188800, 307.438800, 278.641800)",
        "(294.075600, 308.108500, 277.651300)",
        "(293.808400, 308.839600, 276.742600)",
        "(293.653000, 309.114900, 276.386800)",
        "(293.392000, 310.332700, 275.009500)",
        "(293.185900, 311.475600, 273.756600)",
        "(292.920600, 312.763800, 272.336400)",
        "(292.787200, 313.330200, 271.731400)",
        "(292.541400, 314.547300, 270.503600)",
        "(292.304800, 316.371200, 268.635200)",
        "(292.062900, 318.305900, 266.803800)",
        "(291.818900, 320.068400, 265.122300)",
        "(291.682200, 322.145300, 263.180900)",
        "(291.688200, 323.033900, 262.360900)",
        "(291.794700, 324.693500, 260.778800)",
        "(291.836600, 326.474000, 259.338100)",
        "(291.848600, 328.383000, 257.799200)",
        "(291.967100, 330.026600, 256.477500)",
        "(292.034900, 330.795400, 255.890200)",
        "(292.143500, 332.094800, 255.166700)",
        "(292.368800, 333.331500, 254.448100)",
        "(292.709000, 334.738400, 253.560100)",
        "(293.051100, 335.555900, 253.381400)",
        "(293.227600, 335.952300, 253.310400)",
        "(293.688500, 336.904300, 253.010800)",
        "(294.179200, 337.759600, 252.818400)",
        "(294.577800, 338.646700, 252.684600)",
        "(294.984300, 339.778800, 252.290800)",
        "(295.208800, 340.309500, 252.104800)",
        "(295.679400, 341.067900, 252.063800)",
        "(296.135300, 341.615600, 252.187400)",
        "(296.559700, 342.237600, 252.248000)",
        "(296.876000, 342.858700, 252.296100)",
        "(297.013200, 343.141400, 252.382300)",
        "(297.237400, 343.753700, 252.503100)",
        "(297.496600, 343.906400, 253.089900)",
        "(297.777900, 344.131700, 253.535100)",
        "(298.012300, 344.534800, 253.933000)",
        "(298.087500, 344.715100, 254.122400)",
        "(298.158000, 344.980200, 254.631700)",
        "(298.322300, 344.887000, 255.549300)",
        "(298.825300, 344.458400, 256.631200)",
        "(299.320400, 344.038400, 257.671400)",
        "(299.481200, 343.913500, 258.101000)",
        "(299.643700, 343.738700, 259.017600)",
        "(299.727700, 343.444200, 259.995100)",
        "(299.894900, 342.975700, 261.048300)",
        "(300.170200, 342.011600, 262.525300)",
        "(300.293200, 341.413800, 263.387600)",
        "(300.605300, 340.062900, 265.187100)",
        "(300.966900, 338.876700, 266.771200)",
        "(301.160000, 337.636700, 268.440000)",
        "(301.529400, 336.391900, 270.034700)",
        "(301.758600, 335.844600, 270.693100)",
        "(302.168400, 334.731700, 272.067800)",
        "(302.433400, 333.557700, 273.371900)",
        "(302.722800, 332.166200, 274.813600)",
        "(302.957000, 330.567300, 276.300200)",
        "(303.052500, 329.787400, 276.980200)",
        "(303.210500, 328.298300, 278.261100)",
        "(303.311600, 326.492600, 279.730700)",
        "(303.287100, 324.729500, 281.088400)",
        "(303.238600, 323.033300, 282.316600)",
        "(303.285500, 322.160500, 282.923400)",
        "(303.541800, 320.519600, 283.911300)",
        "(303.663800, 318.609300, 285.090100)",
        "(303.453600, 316.618600, 286.328000)",
        "(303.287800, 314.905500, 287.198600)",
        "(303.252700, 314.081100, 287.583400)",
        "(303.210900, 312.398500, 288.372700)",
        "(302.982900, 311.101400, 288.818100)",
        "(302.656500, 309.748000, 289.354000)",
        "(302.389000, 308.821900, 289.421900)",
        "(302.299600, 308.448700, 289.353400)",
        "(302.015300, 307.651600, 289.345600)",
        "(301.588300, 306.972100, 289.234400)",
        "(301.187700, 306.424300, 289.012800)",
        "(301.016700, 306.151800, 288.888100)",
        "(300.636700, 305.742500, 288.522500)",
        "(300.203000, 305.264000, 288.248600)",
        "(299.732200, 304.878200, 287.959200)",
        "(299.306300, 304.604700, 287.569400)",
        "(298.776200, 304.663600, 286.913800)",
        "(298.487500, 304.651900, 286.677600)",
        "(297.982200, 304.691900, 286.127100)",
        "(297.601100, 304.899300, 285.402600)",
        "(297.164500, 305.288100, 284.553700)",
        "(296.753400, 305.460800, 283.972700)",
        "(296.584600, 305.588200, 283.643000)",
        "(296.319900, 305.932700, 282.921000)",
        "(296.021100, 306.592200, 281.901700)",
        "(295.785000, 307.153700, 281.045200)",
        "(295.573400, 307.613000, 280.270400)",
        "(295.464100, 307.844600, 279.914200)",
        "(295.274600, 308.422200, 279.112300)",
        "(295.175800, 308.850200, 278.406900)",
        "(295.009600, 309.462000, 277.627900)",
        "(294.831700, 310.328600, 276.604300)",
        "(294.698300, 310.887900, 275.927700)",
        "(294.266400, 312.518600, 274.292400)",
        "(293.991500, 313.316300, 273.583800)",
        "(293.916700, 314.284900, 272.542900)",
        "(293.757300, 316.612400, 270.192100)",
        "(293.649800, 317.710800, 269.167400)",
        "(293.442000, 319.451300, 267.643000)",
        "(293.410600, 321.197700, 266.102900)",
        "(293.372500, 323.561600, 263.945000)",
        "(293.282100, 325.795700, 262.000200)",
        "(293.235400, 326.838700, 261.140300)",
        "(293.140600, 329.021200, 259.422300)",
        "(293.257900, 331.078900, 257.813800)",
        "(293.454700, 333.015700, 256.254700)",
        "(293.634500, 334.557900, 255.257000)",
        "(293.714500, 335.343800, 254.741800)",
        "(293.911300, 336.806200, 253.901200)",
        "(294.058900, 337.872100, 253.504500)",
        "(294.269500, 338.835300, 253.221100)",
        "(294.564000, 339.589000, 253.233800)",
        "(294.768100, 339.850600, 253.340200)",
        "(295.321200, 340.001100, 253.890400)",
        "(295.935200, 340.027200, 254.506700)",
        "(296.467600, 340.036400, 255.330200)",
        "(296.751500, 339.917500, 255.788500)",
        "(297.305100, 339.902800, 256.465500)",
        "(297.744400, 340.497300, 256.714100)",
        "(298.270900, 340.944200, 257.161400)",
        "(298.926200, 340.459000, 258.343200)",
        "(299.565600, 339.955300, 259.386700)",
        "(299.772400, 339.791400, 259.861800)",
        "(299.921400, 339.515800, 260.824400)",
        "(299.968100, 338.868300, 262.063300)",
        "(300.131500, 337.716200, 263.765900)",
        "(300.321500, 336.439700, 265.453900)",
        "(300.382200, 335.917500, 266.216800)",
        "(300.525100, 334.937400, 267.677700)",
        "(300.788600, 334.123600, 268.856000)",
        "(301.133100, 333.248200, 269.976900)",
        "(301.353200, 332.262700, 271.249000)",
        "(301.449900, 331.774600, 271.870700)",
        "(301.793300, 330.805400, 273.003500)",
        "(302.200400, 329.753100, 274.119900)",
        "(302.435500, 328.632200, 275.208800)",
        "(302.562300, 327.543300, 276.254600)",
        "(302.591700, 326.968300, 276.758100)",
        "(302.587200, 325.882400, 277.659700)",
        "(302.607500, 324.816600, 278.564800)",
        "(302.651300, 324.255200, 279.016500)",
        "(302.794900, 323.099600, 279.884300)",
        "(302.912800, 321.989800, 280.708800)",
        "(302.998900, 320.603100, 281.710900)",
        "(302.921400, 319.342200, 282.452100)",
        "(302.777300, 318.002500, 283.422600)",
        "(302.689700, 316.729600, 284.086900)",
        "(302.630000, 316.079700, 284.441700)",
        "(302.431800, 314.857800, 285.100300)",
        "(302.301200, 313.651600, 285.719700)",
        "(302.196100, 312.604500, 286.156700)",
        "(302.026300, 311.441000, 286.707300)",
        "(301.906500, 310.912100, 286.925400)",
        "(301.569800, 310.090400, 287.172200)",
        "(301.337400, 309.363600, 287.373400)",
        "(301.216300, 308.889100, 287.309100)",
        "(301.076000, 308.399100, 287.248000)",
        "(300.939300, 308.223500, 287.170500)",
        "(300.581200, 307.907400, 287.012800)",
        "(300.293100, 307.651800, 286.820000)",
        "(300.034100, 307.624800, 286.364700)",
        "(299.700100, 307.570500, 286.030500)",
        "(299.527800, 307.496800, 285.918600)",
        "(299.175300, 307.410400, 285.662600)",
        "(298.813700, 307.607800, 285.113400)",
        "(298.409100, 307.750300, 284.686600)",
        "(298.031000, 308.058900, 284.124700)",
        "(297.869000, 308.286800, 283.761300)",
        "(297.615800, 308.693000, 283.075900)",
        "(297.316200, 309.211700, 282.305800)",
        "(297.036400, 309.624700, 281.668600)",
        "(296.804000, 310.000600, 281.068800)",
        "(296.662100, 310.250600, 280.695300)",
        "(296.360300, 310.804900, 279.956500)",
        "(296.027200, 311.278000, 279.293500)",
        "(295.723600, 311.659100, 278.740600)",
        "(295.486900, 312.253000, 277.894300)",
        "(295.349600, 312.608000, 277.415000)",
        "(295.035800, 313.289200, 276.620300)",
        "(294.753200, 313.950300, 275.816100)",
        "(294.438200, 315.210800, 274.403300)",
        "(294.068100, 316.279200, 273.275900)",
        "(293.876600, 316.906700, 272.607500)",
        "(293.622100, 318.291300, 271.139000)",
        "(293.350000, 319.829700, 269.495400)",
        "(293.047000, 321.347000, 267.952400)",
        "(292.833900, 323.060200, 266.178000)",
        "(292.726200, 323.938200, 265.312300)",
        "(292.444900, 325.785400, 263.455600)",
        "(292.214500, 327.796900, 261.495400)",
        "(292.130900, 329.725400, 259.571100)",
        "(291.995700, 331.650200, 257.758800)",
        "(291.913200, 332.673900, 256.787600)",
        "(291.831800, 334.696300, 254.860200)",
        "(291.881900, 336.814800, 252.888200)",
        "(291.953900, 338.554000, 251.305800)",
        "(292.135100, 340.247300, 249.751600)",
        "(292.275600, 341.060000, 248.989700)",
        "(292.527900, 342.204500, 248.028200)",
        "(292.635900, 343.280900, 247.329100)",
        "(292.792700, 344.201200, 246.864800)",
        "(293.038100, 344.811500, 246.748500)",
        "(293.170800, 345.157000, 246.665100)",
        "(293.499100, 345.834800, 246.559600)",
        "(293.770100, 346.357000, 246.723800)",
        "(294.193200, 346.773700, 246.894900)",
        "(294.602100, 347.096200, 247.237100)",
        "(294.789700, 347.136400, 247.520300)",
        "(295.200100, 347.222100, 248.008700)",
        "(295.603200, 347.085600, 248.712300)",
        "(295.867700, 346.608900, 249.738200)",
        "(295.912200, 346.526300, 250.124300)",
        "(295.926200, 346.215900, 251.076800)",
        "(295.921500, 345.597000, 252.417200)",
        "(296.055200, 344.766800, 253.931300)",
        "(296.473700, 343.934400, 255.285100)",
        "(296.618300, 343.561800, 255.931100)",
        "(296.642800, 343.162700, 256.953600)",
        "(296.544500, 342.977600, 257.830900)",
        "(296.792100, 342.264000, 259.107100)",
        "(297.258600, 341.456100, 260.297500)",
        "(297.515100, 340.646500, 261.607800)",
        "(297.519700, 340.275800, 262.232200)",
        "(297.568900, 339.328900, 263.616000)",
        "(297.817100, 338.172900, 265.053000)",
        "(298.011000, 336.991500, 266.481400)",
        "(298.027200, 335.658200, 268.082300)",
        "(298.052200, 335.094100, 268.720100)",
        "(298.275900, 334.067600, 269.747100)",
        "(298.484200, 332.887400, 270.976400)",
        "(298.686400, 331.517800, 272.348200)",
        "(298.996700, 330.316600, 273.468500)",
        "(299.195500, 329.776100, 273.946000)",
        "(299.589100, 328.793800, 274.761600)",
        "(299.878800, 327.650800, 275.738200)",
        "(299.973400, 326.265900, 276.941400)",
        "(300.088400, 324.636400, 278.254000)",
        "(300.143700, 323.863700, 278.871900)",
        "(300.153900, 322.389800, 279.980000)",
        "(300.228500, 321.111900, 280.830200)",
        "(300.429900, 320.056200, 281.378700)",
        "(300.528800, 319.114500, 281.826800)",
        "(300.523200, 318.579500, 282.086200)",
        "(300.456500, 317.497100, 282.551000)",
        "(300.288800, 316.574400, 282.832000)",
        "(300.146100, 315.722900, 282.989500)",
        "(299.939300, 314.838200, 283.152300)",
        "(299.752000, 314.505800, 283.135100)",
        "(299.375200, 313.732000, 283.223200)",
        "(299.026400, 313.023300, 283.160600)",
        "(298.572800, 312.417900, 283.040100)",
        "(298.166600, 311.859800, 282.892100)",
        "(297.979700, 311.682600, 282.699900)",
        "(297.600500, 311.556900, 282.153200)",
        "(297.211300, 311.264700, 281.835000)",
        "(296.845700, 311.272900, 281.235100)",
        "(296.495200, 311.325200, 280.623900)",
        "(296.334800, 311.334800, 280.323700)",
        "(296.020900, 311.497600, 279.643600)",
        "(295.679600, 311.761700, 278.899000)",
        "(295.252900, 311.876700, 278.315900)",
        "(294.870500, 312.208200, 277.591700)",
        "(294.713600, 312.377800, 277.203300)",
        "(294.380200, 312.732500, 276.471200)",
        "(293.978800, 313.514300, 275.397600)",
        "(293.722400, 314.225100, 274.388100)",
        "(293.488100, 314.914200, 273.435900)",
        "(293.374600, 315.363000, 272.862700)",
        "(293.146300, 316.446200, 271.617000)",
        "(292.916000, 317.197100, 270.725700)",
        "(292.755900, 318.028700, 269.770500)",
        "(292.642200, 319.117900, 268.547100)",
        "(292.566000, 319.584000, 268.067400)",
        "(292.443600, 320.260400, 267.354800)",
        "(292.350700, 321.228600, 266.298500)",
        "(292.154100, 322.388500, 265.100200)",
        "(292.044200, 322.848400, 264.659200)",
        "(291.887000, 323.701400, 263.802500)",
        "(291.855000, 324.683100, 262.867600)",
        "(291.765900, 326.187600, 261.488500)",
        "(291.688000, 327.617300, 260.244400)",
        "(291.815800, 328.776000, 259.253400)",
        "(291.883600, 329.303100, 258.789500)",
        "(291.898400, 330.826500, 257.426100)",
        "(291.784600, 332.227100, 256.387600)",
        "(291.737900, 333.683100, 255.227800)",
        "(291.763900, 334.490200, 254.560200)",
        "(291.859700, 336.078200, 253.344800)",
        "(292.014100, 337.439700, 252.375200)",
        "(292.257800, 338.817500, 251.399500)",
        "(292.477500, 340.528900, 250.204200)",
        "(292.710100, 341.966000, 249.317700)",
        "(292.865900, 342.569900, 248.975400)",
        "(293.192000, 343.701000, 248.399500)",
        "(293.422800, 345.028100, 247.682700)",
        "(293.588600, 346.005400, 247.401400)",
        "(293.914300, 346.868100, 247.181500)",
        "(294.126500, 347.334900, 247.010300)",
        "(294.533300, 348.089600, 246.862900)",
        "(294.770100, 348.536200, 247.071600)",
        "(294.860000, 349.196500, 247.147200)",
        "(294.971600, 349.811200, 247.275800)",
        "(295.048100, 349.961900, 247.516600)",
        "(295.330300, 349.756600, 248.516700)",
        "(295.927500, 349.404600, 249.522400)",
        "(296.407800, 349.161500, 250.432600)",
        "(296.563300, 349.078600, 251.224000)",
        "(296.601000, 349.007500, 251.632000)",
        "(296.658000, 348.793800, 252.524600)",
        "(296.861600, 347.977500, 253.990500)",
        "(297.203000, 347.064100, 255.465000)",
        "(297.397100, 346.408600, 256.667700)",
        "(297.478300, 345.986400, 257.328500)",
        "(297.652400, 344.918300, 258.737700)",
        "(297.838800, 343.678700, 260.255500)",
        "(297.964600, 342.639300, 261.562700)",
        "(298.136800, 341.291700, 263.142200)",
        "(298.224500, 340.581600, 263.946300)",
        "(298.415400, 339.303000, 265.393700)",
        "(298.565500, 338.273700, 266.510600)",
        "(298.669700, 337.119500, 267.732900)",
        "(298.835300, 335.813800, 269.045200)",
        "(298.930900, 335.102900, 269.731900)",
        "(299.105900, 333.511200, 271.202800)",
        "(299.285000, 331.916700, 272.510000)",
        "(299.429700, 330.553300, 273.598300)",
        "(299.463300, 328.988500, 274.850100)",
        "(299.469500, 328.154000, 275.491600)",
        "(299.526500, 326.467500, 276.715400)",
        "(299.441300, 325.000500, 277.620600)",
        "(299.391500, 323.449100, 278.667100)",
        "(299.437700, 321.963200, 279.569400)",
        "(299.465600, 321.261300, 279.990700)",
        "(299.501200, 319.923600, 280.679100)",
        "(299.424200, 318.572800, 281.372900)",
        "(299.310200, 317.398400, 281.844000)",
        "(299.073400, 316.281000, 282.267500)",
        "(298.926000, 315.722400, 282.490200)",
        "(298.642100, 314.647100, 282.820000)",
        "(298.387000, 313.666500, 283.067500)",
        "(298.081400, 312.879200, 283.160100)",
        "(297.853100, 312.307000, 283.047900)",
        "(297.761000, 312.064700, 282.982800)",
        "(297.522400, 311.633600, 282.758900)",
        "(297.223800, 311.334400, 282.453900)",
        "(296.960700, 311.083600, 282.108600)",
        "(296.665900, 310.950900, 281.654100)",
        "(296.475300, 310.942500, 281.395200)",
        "(296.016400, 310.933800, 280.922300)",
        "(295.638100, 311.165000, 280.211500)",
        "(295.327200, 311.458300, 279.458900)",
        "(294.979700, 311.858400, 278.639600)",
        "(294.779300, 312.162800, 278.169600)",
        "(294.405100, 312.851700, 277.185900)",
        "(294.106800, 313.525000, 276.177200)",
        "(293.828500, 314.267900, 275.152900)",
        "(293.549200, 315.169600, 274.027400)",
        "(293.444400, 315.540200, 273.558300)",
        "(293.242900, 316.330600, 272.535100)",
        "(293.009700, 317.330500, 271.305300)",
        "(292.783100, 318.238300, 270.237200)",
        "(292.714700, 318.673300, 269.740100)",
        "(292.579500, 319.853000, 268.382900)",
        "(292.376900, 321.155500, 266.986300)",
        "(292.241700, 322.170500, 265.962000)",
        "(292.229700, 323.138800, 264.945900)",
        "(292.226400, 324.146600, 263.872100)",
        "(292.222700, 324.742800, 263.265000)",
        "(292.231000, 325.696000, 262.310700)",
        "(292.280800, 326.749500, 261.221000)",
        "(292.259200, 328.185400, 259.880100)",
        "(292.186800, 329.312800, 258.908700)",
        "(292.180900, 329.804900, 258.461100)",
        "(292.235700, 331.068600, 257.261400)",
        "(292.213200, 332.368400, 256.143200)",
        "(292.232800, 333.414900, 255.288700)",
        "(292.372000, 334.461300, 254.449500)",
        "(292.411300, 334.950800, 254.112400)",
        "(292.514300, 336.088800, 253.254200)",
        "(292.689000, 337.231800, 252.430000)",
        "(292.844600, 338.086900, 251.922800)",
        "(293.034900, 338.979600, 251.452600)",
        "(293.149200, 339.535300, 251.124500)",
        "(293.401000, 340.328900, 250.766400)",
        "(293.647300, 340.940600, 250.609800)",
        "(293.869900, 341.535900, 250.520400)",
        "(294.069500, 342.061900, 250.516300)",
        "(294.161600, 342.187500, 250.662000)",
        "(294.360400, 342.396200, 250.989300)",
        "(294.480400, 342.809400, 251.167100)",
        "(294.637500, 342.902600, 251.688500)",
        "(294.818600, 342.811400, 252.358800)",
        "(294.871400, 342.910600, 252.567700)",
        "(294.901000, 343.206900, 252.991300)",
        "(295.022700, 343.078400, 253.848100)",
        "(295.290000, 342.859300, 254.790400)",
        "(295.515700, 342.707800, 255.614000)",
        "(295.575300, 342.646700, 256.006200)",
        "(295.649100, 342.629900, 256.730000)",
        "(295.797600, 342.731500, 257.303500)",
        "(295.932900, 342.193800, 258.371400)",
        "(296.027200, 341.074100, 259.895800)",
        "(296.062900, 340.740400, 260.478500)",
        "(296.062800, 340.094300, 261.510000)",
        "(295.926600, 339.687800, 262.197100)",
        "(295.852100, 338.718200, 263.464100)",
        "(295.902800, 338.123900, 264.107500)",
        "(296.036200, 336.966700, 265.382800)",
        "(295.977900, 336.071100, 266.356400)",
        "(295.697000, 335.202300, 267.345600)",
        "(295.702100, 333.679700, 268.935300)",
        "(296.047100, 332.275300, 270.226100)",
        "(296.219000, 331.624100, 270.747300)",
        "(296.442400, 329.787000, 272.380700)",
        "(296.742600, 327.720900, 274.043200)",
        "(297.006900, 325.904600, 275.426400)",
        "(297.242200, 324.100800, 276.823100)",
        "(297.345400, 323.276000, 277.415000)",
        "(297.447800, 321.633700, 278.494800)",
        "(297.512100, 320.057700, 279.559300)",
        "(297.646800, 318.774800, 280.247200)",
        "(297.706300, 317.429700, 280.993000)",
        "(297.703600, 316.793200, 281.344800)",
        "(297.706400, 315.616900, 281.935600)",
        "(297.710100, 314.573900, 282.319800)",
        "(297.602400, 313.484700, 282.791400)",
        "(297.535700, 313.047100, 282.923800)",
        "(297.440700, 312.493000, 282.918400)",
        "(297.349800, 311.940800, 282.857600)",
        "(297.140800, 311.345800, 282.871400)",
        "(296.897300, 310.927100, 282.749800)",
        "(296.694200, 310.520100, 282.618300)",
        "(296.549800, 310.413500, 282.465400)",
        "(296.227200, 310.248200, 282.170900)",
        "(295.959900, 310.196700, 281.794500)",
        "(295.767500, 310.567300, 281.025000)",
        "(295.506800, 310.760300, 280.446100)",
        "(295.395000, 310.876600, 280.164300)",
        "(295.174700, 311.338200, 279.342500)",
        "(294.912900, 311.572000, 278.773700)",
        "(294.609600, 311.981400, 277.989000)",
        "(294.279700, 312.550500, 277.083600)",
        "(294.087600, 312.800100, 276.676000)",
        "(293.726900, 313.327800, 275.845500)",
        "(293.464200, 314.039600, 274.821900)",
        "(293.219300, 314.759800, 273.768100)",
        "(292.935900, 315.482400, 272.768900)",
        "(292.833900, 315.830000, 272.270200)",
        "(292.592400, 316.856900, 270.965900)",
        "(292.339700, 317.533500, 270.130000)",
        "(292.151100, 318.164600, 269.283500)",
        "(291.934000, 319.162100, 268.140100)",
        "(291.813400, 319.710100, 267.519300)",
        "(291.612900, 320.643100, 266.486900)",
        "(291.524600, 321.432700, 265.605100)",
        "(291.490800, 322.214300, 264.707500)",
        "(291.338000, 323.161600, 263.741300)",
        "(291.246400, 323.637400, 263.270600)",
        "(291.082200, 324.558000, 262.319700)",
        "(290.901400, 325.424100, 261.519100)",
        "(290.796700, 326.365200, 260.682500)",
        "(290.761900, 327.127900, 259.961400)",
        "(290.691700, 328.430400, 258.867100)",
        "(290.617100, 329.373600, 258.146300)",
        "(290.514800, 330.492200, 257.214400)",
        "(290.280800, 331.496600, 256.481300)",
        "(290.129600, 332.038000, 256.115500)",
        "(289.802600, 333.092800, 255.482300)",
        "(289.510100, 334.164200, 254.874900)",
        "(289.279400, 335.341000, 254.253600)",
        "(289.142500, 336.563200, 253.684700)",
        "(289.146200, 337.542600, 253.337500)",
        "(289.185200, 338.241300, 252.949400)",
        "(289.236400, 339.586500, 252.266700)",
        "(289.254800, 340.657300, 251.895800)",
        "(289.330400, 341.711100, 251.565800)",
        "(289.587600, 342.587600, 251.329000)",
        "(289.707900, 342.930300, 251.344300)",
        "(289.925600, 343.630900, 251.309800)",
        "(290.235400, 343.997300, 251.593800)",
        "(290.589800, 344.231800, 251.936200)",
        "(290.813600, 344.307600, 252.513900)",
        "(290.918500, 344.337900, 252.812700)",
        "(291.233600, 344.281100, 253.568200)",
        "(291.692300, 343.577500, 254.936600)",
        "(292.240600, 342.729800, 256.323000)",
        "(292.705400, 341.929000, 257.664300)",
        "(292.827000, 341.472400, 258.438300)",
        "(293.175200, 340.160900, 260.355500)",
        "(293.700500, 338.595400, 262.261300)",
        "(294.029500, 337.309400, 263.952700)",
        "(294.290600, 336.233100, 265.399700)",
        "(294.490100, 335.487200, 266.249300)",
        "(295.017700, 333.674400, 268.298200)",
        "(295.604000, 332.106100, 269.995900)",
        "(296.139200, 330.727300, 271.493200)",
        "(296.406000, 329.973700, 272.277600)",
        "(297.094900, 328.248000, 273.920900)",
        "(297.684000, 326.501800, 275.373400)",
        "(297.836400, 324.243500, 277.426500)",
        "(297.933800, 322.267800, 279.050600)",
        "(298.148000, 321.492600, 279.588800)",
        "(298.697600, 319.960600, 280.650000)",
        "(299.086600, 318.417300, 281.643200)",
        "(299.349800, 316.701000, 282.642200)",
        "(299.417500, 314.860500, 283.714900)",
        "(299.334500, 314.076600, 284.112500)",
        "(299.188200, 312.505200, 284.958900)",
        "(299.269600, 311.095600, 285.529500)",
        "(299.306500, 310.118700, 285.714800)",
        "(299.156300, 308.987100, 286.064700)",
        "(299.024400, 308.383900, 286.279900)",
        "(298.745400, 307.540300, 286.338600)",
        "(298.381000, 306.947400, 286.221600)",
        "(298.025100, 306.442500, 286.110500)",
        "(297.721400, 306.228000, 285.705800)",
        "(297.450000, 305.980900, 285.392900)",
        "(297.284800, 305.883000, 285.226600)",
        "(296.870500, 305.978300, 284.621100)",
        "(296.456700, 305.900200, 284.283400)",
        "(296.095600, 306.134500, 283.660400)",
        "(295.805600, 306.556300, 282.878000)",
        "(295.663600, 306.699700, 282.598600)",
        "(295.365500, 307.110100, 281.891800)",
        "(295.005700, 307.723800, 281.027600)",
        "(294.686600, 308.411400, 280.057800)",
        "(294.400000, 309.154900, 279.059200)",
        "(294.264900, 309.522700, 278.614900)",
        "(293.965300, 310.200100, 277.704200)",
        "(293.660300, 311.024600, 276.702400)",
        "(293.423000, 311.767500, 275.859100)",
        "(293.308200, 312.178000, 275.348900)",
        "(293.077400, 313.171100, 274.255200)",
        "(292.925800, 314.191500, 273.119400)",
        "(292.726300, 315.124100, 272.128600)",
        "(292.571000, 316.152600, 271.098700)",
        "(292.469800, 317.139100, 270.214700)",
        "(292.408100, 317.600200, 269.905700)",
        "(292.292100, 318.827700, 268.703200)",
        "(292.175300, 320.189100, 267.447000)",
        "(292.071400, 321.459000, 266.273700)",
        "(291.946200, 322.685400, 264.958600)",
        "(291.846300, 323.390300, 264.340400)",
        "(291.685800, 324.839700, 263.124400)",
        "(291.718800, 326.410800, 261.571800)",
        "(291.732700, 327.979700, 260.157300)",
        "(291.674000, 329.415400, 258.807400)",
        "(291.601800, 330.099900, 258.212700)",
        "(291.461500, 331.703400, 256.784400)",
        "(291.220300, 333.451200, 255.287100)",
        "(291.050600, 335.088900, 254.012900)",
        "(291.091400, 336.788900, 252.603900)",
        "(291.143800, 337.738000, 251.821400)",
        "(291.110900, 339.398700, 250.595200)",
        "(291.070200, 341.072200, 249.436700)",
        "(291.144900, 342.639700, 248.399700)",
        "(291.300400, 343.910200, 247.747700)",
        "(291.408700, 344.449600, 247.556300)",
        "(291.705800, 345.376100, 247.269300)",
        "(292.100200, 346.399200, 246.963100)",
        "(292.433300, 347.259500, 246.851800)",
        "(292.740800, 348.153400, 246.729200)",
        "(292.932000, 348.445300, 246.875800)",
        "(293.418900, 348.299300, 247.796300)",
        "(294.101400, 348.043400, 248.809600)",
        "(294.793500, 347.971300, 249.648700)",
        "(295.213100, 347.674800, 250.889700)",
        "(295.485700, 347.541500, 251.512400)",
        "(296.251500, 346.983100, 252.904600)",
        "(297.080300, 346.197300, 254.447500)",
        "(297.699100, 345.559800, 255.824500)",
        "(297.960000, 344.870500, 257.294300)",
        "(297.988500, 344.477400, 258.135700)",
        "(298.233900, 343.570900, 259.755500)",
        "(298.666100, 342.519300, 261.392500)",
        "(298.946200, 341.618200, 262.806600)",
        "(298.928000, 340.753400, 264.208400)",
        "(298.857300, 340.258800, 264.959800)",
        "(298.945600, 339.054700, 266.614700)",
        "(299.367800, 337.643400, 268.296200)",
        "(299.826100, 336.526600, 269.692900)",
        "(300.039300, 335.480600, 270.858900)",
        "(300.031900, 335.095800, 271.291000)",
        "(300.125300, 333.888500, 272.452600)",
        "(300.501200, 332.323000, 273.785000)",
        "(300.826200, 330.790900, 275.027300)",
        "(300.914800, 329.048600, 276.384400)",
        "(300.901000, 328.008000, 277.173800)",
        "(300.925200, 326.244400, 278.238400)",
        "(300.930100, 324.631500, 279.008100)",
        "(300.817800, 322.878500, 279.960000)",
        "(300.738700, 321.226200, 280.762200)",
        "(300.736800, 320.422100, 281.088700)",
        "(300.585500, 318.954000, 281.657300)",
        "(300.406100, 317.403000, 282.224800)",
        "(300.186400, 316.050000, 282.594000)",
        "(299.990800, 315.373200, 282.801400)",
        "(299.616600, 313.992400, 283.293100)",
        "(299.271400, 312.971500, 283.394700)",
        "(298.874000, 311.993500, 283.583300)",
        "(298.551800, 311.190100, 283.572900)",
        "(298.283100, 310.591800, 283.432600)",
        "(298.116400, 310.343100, 283.329700)",
        "(297.799400, 309.814800, 283.166600)",
        "(297.474500, 309.508200, 282.836700)",
        "(297.138800, 309.411300, 282.380200)",
        "(296.794000, 309.297100, 282.000600)",
        "(296.645000, 309.208800, 281.851900)",
        "(296.288800, 309.196400, 281.370600)",
        "(295.932400, 309.338900, 280.862700)",
        "(295.662300, 309.410100, 280.408100)",
        "(295.348900, 309.815100, 279.670900)",
        "(295.171600, 309.971800, 279.382400)",
        "(294.874500, 310.342500, 278.712300)",
        "(294.609800, 311.002500, 277.756700)",
        "(294.340400, 311.660300, 276.861200)",
        "(294.209900, 311.908700, 276.480200)",
        "(293.969200, 312.674000, 275.504200)",
        "(293.795000, 313.437300, 274.579900)",
        "(293.622200, 314.259900, 273.577700)",
        "(293.482700, 315.406200, 272.303600)",
        "(293.425800, 316.609200, 271.027400)",
        "(293.440500, 317.013000, 270.572100)",
        "(293.441900, 317.875400, 269.582300)",
        "(293.408600, 318.988600, 268.459700)",
        "(293.216900, 320.331500, 267.071800)",
        "(292.946600, 321.296400, 266.189800)",
        "(292.854400, 321.663800, 265.839200)",
        "(292.723600, 322.866400, 264.593500)",
        "(292.548600, 324.705100, 262.799000)",
        "(292.362400, 326.122800, 261.559300)",
        "(292.385400, 327.295300, 260.531100)",
        "(292.424700, 328.080200, 259.802600)",
        "(292.411700, 330.095700, 257.954700)",
        "(292.292500, 331.766300, 256.564000)",
        "(292.304600, 333.155500, 255.383300)",
        "(292.367600, 333.841900, 254.859100)",
        "(292.448900, 335.201200, 253.729200)",
        "(292.522200, 336.877300, 252.378700)",
        "(292.592700, 338.144400, 251.426900)",
        "(292.681400, 339.376300, 250.547100)",
        "(292.769900, 340.782700, 249.521800)",
        "(292.776900, 341.534800, 249.031700)",
        "(292.814500, 342.646100, 248.462200)",
        "(293.061000, 343.467800, 248.155200)",
        "(293.393600, 344.568500, 247.563400)",
        "(293.703100, 345.217300, 247.478400)",
        "(293.837400, 345.488100, 247.505400)",
        "(294.087600, 346.204800, 247.494600)",
        "(294.342100, 346.717300, 247.662800)",
        "(294.531800, 346.995800, 248.119800)",
        "(294.608200, 347.029100, 248.434400)",
        "(294.843500, 347.215200, 249.006300)",
        "(295.068100, 347.288400, 249.735000)",
        "(295.373200, 347.308200, 250.556400)",
        "(295.729400, 347.074900, 251.559400)",
        "(295.895200, 346.997600, 251.980300)",
        "(296.116000, 347.197300, 252.582100)",
        "(296.114700, 347.427700, 253.349200)",
        "(296.394900, 346.674100, 254.840200)",
        "(296.840500, 346.005700, 256.092800)",
        "(296.952300, 345.695800, 257.002600)",
        "(296.882600, 345.532500, 257.497200)",
        "(296.787900, 344.476900, 259.184800)",
        "(297.010000, 342.884500, 261.219700)",
        "(297.325600, 341.688500, 262.772200)",
        "(297.476100, 340.696700, 264.212900)",
        "(297.473800, 340.297600, 264.734800)",
        "(297.481400, 339.454400, 265.807700)",
        "(297.611200, 338.325800, 267.185700)",
        "(297.983900, 337.102300, 268.419700)",
        "(298.249600, 335.928800, 269.675900)",
        "(298.274700, 335.329900, 270.325300)",
        "(298.438100, 333.531100, 272.087200)",
        "(298.971700, 331.625400, 273.656400)",
        "(299.437600, 329.620800, 275.359700)",
        "(299.499600, 327.747300, 276.847000)",
        "(299.512900, 326.797500, 277.497400)",
        "(299.530600, 324.706100, 278.941400)",
        "(299.509500, 323.158300, 279.843100)",
        "(299.520800, 321.589300, 280.740100)",
        "(299.550900, 320.075100, 281.451700)",
        "(299.491500, 319.338800, 281.791800)",
        "(299.370700, 317.924400, 282.365800)",
        "(299.257400, 316.702800, 282.718100)",
        "(299.128500, 315.602700, 282.966900)",
        "(299.012700, 314.543800, 283.146900)",
        "(298.901300, 313.986100, 283.279300)",
        "(298.566800, 312.941700, 283.582200)",
        "(298.406300, 312.165600, 283.545500)",
        "(298.277700, 311.436100, 283.478300)",
        "(297.934700, 310.627200, 283.562000)",
        "(297.759400, 310.273000, 283.559100)",
        "(297.562200, 309.778500, 283.355000)",
        "(297.408300, 309.465100, 282.988500)",
        "(297.187900, 309.175100, 282.642200)",
        "(296.840800, 309.087700, 282.119100)",
        "(296.663200, 309.076500, 281.866100)",
        "(296.305000, 308.983700, 281.336700)",
        "(295.928700, 309.156300, 280.563200)",
        "(295.465000, 309.294700, 279.865800)",
        "(294.969100, 309.627800, 278.984500)",
        "(294.724000, 309.864700, 278.505700)",
        "(294.264200, 310.397300, 277.508300)",
        "(293.889700, 311.081000, 276.428300)",
        "(293.487200, 311.863300, 275.224200)",
        "(293.284100, 312.440300, 274.488300)",
        "(292.862700, 313.512100, 273.134400)",
        "(292.551900, 314.707600, 271.706200)",
        "(292.345500, 315.952700, 270.215100)",
        "(292.098700, 317.256400, 268.726300)",
        "(291.832000, 318.777500, 266.996000)",
        "(291.725400, 319.540900, 266.164700)",
        "(291.597600, 320.661300, 264.919800)",
        "(291.496900, 321.694400, 263.770600)",
        "(291.357800, 323.193400, 262.148700)",
        "(291.159300, 324.377300, 260.959700)",
        "(291.072700, 324.936700, 260.411800)",
        "(290.962400, 326.145000, 259.174800)",
        "(290.824100, 327.848900, 257.540500)",
        "(290.520800, 329.403300, 256.255700)",
        "(290.395000, 330.131300, 255.684000)",
        "(290.355800, 331.543500, 254.450900)",
        "(290.512600, 332.878000, 253.273700)",
        "(290.741400, 334.404000, 251.983700)",
        "(290.874500, 336.047400, 250.692500)",
        "(291.008400, 337.402700, 249.740300)",
        "(291.081100, 337.971800, 249.371700)",
        "(291.244200, 339.593600, 248.137400)",
        "(291.311400, 341.519000, 246.847400)",
        "(291.513600, 342.936600, 246.159500)",
        "(291.956500, 344.126000, 245.580700)",
        "(292.164200, 344.691300, 245.391100)",
        "(292.505100, 345.959000, 244.981800)",
        "(292.855000, 347.250000, 244.599000)",
        "(293.209900, 348.131300, 244.640000)",
        "(293.405600, 348.423000, 244.843800)",
        "(293.855200, 348.885800, 245.399400)",
        "(294.340100, 349.116700, 246.258900)",
        "(294.657000, 349.447000, 247.010000)",
        "(294.921600, 349.852600, 247.692600)",
        "(295.206500, 349.607900, 248.993100)",
        "(295.424400, 349.312300, 249.753300)",
        "(295.856600, 348.761000, 251.201600)",
        "(296.099000, 348.195000, 252.704500)",
        "(296.131200, 347.841500, 254.024100)",
        "(296.132900, 347.130200, 255.564000)",
        "(296.165200, 346.682700, 256.366800)",
        "(296.241700, 345.654600, 257.961600)",
        "(296.164700, 344.818000, 259.384900)",
        "(295.988900, 343.687100, 261.011700)",
        "(295.936200, 342.644000, 262.545900)",
        "(296.028900, 341.947400, 263.442800)",
        "(296.460300, 340.340900, 265.297200)",
        "(296.921300, 339.084700, 266.746900)",
        "(297.117800, 337.908500, 268.095100)",
        "(297.147000, 336.658100, 269.602600)",
        "(297.306500, 335.733700, 270.580300)",
        "(297.993800, 333.573100, 272.565800)",
        "(298.502700, 331.251200, 274.486200)",
        "(298.466000, 328.565800, 276.715400)",
        "(298.503700, 325.386800, 279.202800)",
        "(298.641700, 323.932600, 280.233200)",
        "(298.953100, 321.085000, 282.199800)",
        "(299.116800, 318.477800, 283.915100)",
        "(298.968800, 316.309200, 285.228600)",
        "(298.977600, 314.235000, 286.405500)",
        "(299.012500, 313.389700, 286.776700)",
        "(299.091500, 312.178300, 287.084700)",
        "(299.100200, 311.159200, 287.183600)",
        "(298.883800, 310.053300, 287.379500)",
        "(298.720400, 309.645700, 287.345400)",
        "(298.393500, 308.966500, 287.150800)",
        "(298.065700, 308.327500, 286.941300)",
        "(297.658100, 307.909800, 286.623700)",
        "(297.352900, 307.498900, 286.282900)",
        "(296.970500, 307.189800, 285.929900)",
        "(296.764500, 307.180300, 285.644000)",
        "(296.395100, 307.160100, 285.079200)",
        "(296.080200, 307.069700, 284.675800)",
        "(295.782100, 307.162400, 284.128400)",
        "(295.679600, 307.201700, 283.883000)",
        "(295.452700, 307.363600, 283.298200)",
        "(295.190400, 307.355600, 283.017900)",
        "(294.933500, 307.622100, 282.441600)",
        "(294.722400, 308.003700, 281.702500)",
        "(294.426700, 308.552200, 280.854400)",
        "(294.266300, 308.840500, 280.391600)",
        "(294.034600, 309.171600, 279.714600)",
        "(293.737500, 309.712300, 278.869800)",
        "(293.362800, 310.564500, 277.803500)",
        "(293.222000, 310.990900, 277.290300)",
        "(293.075900, 311.774600, 276.327800)",
        "(292.969200, 313.029500, 274.885800)",
        "(292.843300, 313.890900, 273.875100)",
        "(292.687300, 314.771600, 272.839600)",
        "(292.574600, 315.239600, 272.366700)",
        "(292.348000, 316.410800, 271.122300)",
        "(292.129300, 317.906000, 269.607300)",
        "(291.972800, 319.190700, 268.299100)",
        "(291.827200, 320.641400, 266.925400)",
        "(291.666700, 322.128600, 265.526800)",
        "(291.625900, 322.802400, 264.877200)",
        "(291.503300, 324.177500, 263.667600)",
        "(291.294300, 326.013100, 262.072100)",
        "(291.036300, 327.728000, 260.776900)",
        "(290.724200, 329.318300, 259.691100)",
        "(290.657500, 330.215500, 259.014600)",
        "(290.681000, 332.211400, 257.472000)",
        "(290.851300, 333.966600, 256.140500)",
        "(291.073800, 335.520400, 255.005200)",
        "(291.215100, 336.425400, 254.268900)",
        "(291.485600, 338.178300, 253.016200)",
        "(291.687400, 339.743700, 252.028600)",
[truncated: 521,998 more chars]
