# Supplementary material for: Playing the mirror game in virtual reality with an autonomous character
Source: Sci Rep. 2022 Dec 9;12:21329. doi: 10.1038/s41598-022-25197-z (PMC9734752; doi:10.1038/s41598-022-25197-z)
Supplement: Supplementary file 2 — Supplementary Information 1. [file 41598_2022_25197_MOESM2_ESM.zip › Data/Couple16/questionnaire1_player2.json]

{(0 -> 3), (3 -> 2), (2 -> 3), (6 -> 3), (7 -> -3), (5 -> -3), (4 -> 3), (9 -> -3), (8 -> 3), (1 -> 3)}
