# Supplementary material for: Playing the mirror game in virtual reality with an autonomous character
Source: Sci Rep. 2022 Dec 9;12:21329. doi: 10.1038/s41598-022-25197-z (PMC9734752; doi:10.1038/s41598-022-25197-z)
Supplement: Supplementary file 2 — Supplementary Information 1. [file 41598_2022_25197_MOESM2_ESM.zip › Data/Couple17/baseline_player1.json]

{
    "isFemale": false,
    "eyesLevel": 1.679246187210083,
    "timestamps": [
        0.0,
        0.019989013671875,
        0.040008544921875,
        0.05999755859375,
        0.08001708984375,
        0.100006103515625,
        0.1199951171875,
        0.1400146484375,
        0.160003662109375,
        0.17999267578125,
        0.20001220703125,
        0.220001220703125,
        0.239990234375,
        0.260009765625,
        0.279998779296875,
        0.300018310546875,
        0.32000732421875,
        0.339996337890625,
        0.360015869140625,
        0.3800048828125,
        0.399993896484375,
        0.420013427734375,
        0.44000244140625,
        0.459991455078125,
        0.480010986328125,
        0.5,
        0.519989013671875,
        0.540008544921875,
        0.55999755859375,
        0.58001708984375,
        0.600006103515625,
        0.6199951171875,
        0.6400146484375,
        0.660003662109375,
        0.67999267578125,
        0.70001220703125,
        0.720001220703125,
        0.739990234375,
        0.760009765625,
        0.779998779296875,
        0.800018310546875,
        0.82000732421875,
        0.839996337890625,
        0.860015869140625,
        0.8800048828125,
        0.899993896484375,
        0.920013427734375,
        0.94000244140625,
        0.959991455078125,
        0.980010986328125,
        1.0,
        1.019989013671875,
        1.040008544921875,
        1.05999755859375,
        1.08001708984375,
        1.100006103515625,
        1.1199951171875,
        1.1400146484375,
        1.160003662109375,
        1.17999267578125,
        1.20001220703125,
        1.220001220703125,
        1.239990234375,
        1.260009765625,
        1.279998779296875,
        1.300018310546875,
        1.32000732421875,
        1.339996337890625,
        1.360015869140625,
        1.3800048828125,
        1.399993896484375,
        1.420013427734375,
        1.44000244140625,
        1.459991455078125,
        1.480010986328125,
        1.5,
        1.519989013671875,
        1.540008544921875,
        1.55999755859375,
        1.58001708984375,
        1.600006103515625,
        1.6199951171875,
        1.6400146484375,
        1.660003662109375,
        1.67999267578125,
        1.70001220703125,
        1.720001220703125,
        1.739990234375,
        1.760009765625,
        1.779998779296875,
        1.800018310546875,
        1.82000732421875,
        1.839996337890625,
        1.860015869140625,
        1.8800048828125,
        1.899993896484375,
        1.920013427734375,
        1.94000244140625,
        1.959991455078125,
        1.980010986328125,
        2.0,
        2.019989013671875,
        2.040008544921875,
        2.05999755859375,
        2.08001708984375,
        2.100006103515625,
        2.1199951171875,
        2.1400146484375,
        2.160003662109375,
        2.17999267578125,
        2.20001220703125,
        2.220001220703125,
        2.239990234375,
        2.260009765625,
        2.279998779296875,
        2.300018310546875,
        2.32000732421875,
        2.339996337890625,
        2.360015869140625,
        2.3800048828125,
        2.399993896484375,
        2.420013427734375,
        2.44000244140625,
        2.459991455078125,
        2.480010986328125,
        2.5,
        2.519989013671875,
        2.540008544921875,
        2.55999755859375,
        2.58001708984375,
        2.600006103515625,
        2.6199951171875,
        2.6400146484375,
        2.660003662109375,
        2.67999267578125,
        2.70001220703125,
        2.720001220703125,
        2.739990234375,
        2.760009765625,
        2.779998779296875,
        2.800018310546875,
        2.82000732421875,
        2.839996337890625,
        2.860015869140625,
        2.8800048828125,
        2.899993896484375,
        2.920013427734375,
        2.94000244140625,
        2.959991455078125,
        2.980010986328125,
        3.0,
        3.019989013671875,
        3.040008544921875,
        3.05999755859375,
        3.08001708984375,
        3.100006103515625,
        3.1199951171875,
        3.1400146484375,
        3.160003662109375,
        3.17999267578125,
        3.20001220703125,
        3.220001220703125,
        3.239990234375,
        3.260009765625,
        3.279998779296875,
        3.300018310546875,
        3.32000732421875,
        3.339996337890625,
        3.360015869140625,
        3.3800048828125,
        3.399993896484375,
        3.420013427734375,
        3.44000244140625,
        3.459991455078125,
        3.480010986328125,
        3.5,
        3.519989013671875,
        3.540008544921875,
        3.55999755859375,
        3.58001708984375,
        3.600006103515625,
        3.6199951171875,
        3.6400146484375,
        3.660003662109375,
        3.67999267578125,
        3.70001220703125,
        3.720001220703125,
        3.739990234375,
        3.760009765625,
        3.779998779296875,
        3.800018310546875,
        3.82000732421875,
        3.839996337890625,
        3.860015869140625,
        3.8800048828125,
        3.899993896484375,
        3.920013427734375,
        3.94000244140625,
        3.959991455078125,
        3.980010986328125,
        4.0,
        4.019989013671875,
        4.040008544921875,
        4.05999755859375,
        4.08001708984375,
        4.100006103515625,
        4.1199951171875,
        4.1400146484375,
        4.160003662109375,
        4.17999267578125,
        4.20001220703125,
        4.220001220703125,
        4.239990234375,
        4.260009765625,
        4.279998779296875,
        4.300018310546875,
        4.32000732421875,
        4.339996337890625,
        4.360015869140625,
        4.3800048828125,
        4.399993896484375,
        4.420013427734375,
        4.44000244140625,
        4.459991455078125,
        4.480010986328125,
        4.5,
        4.519989013671875,
        4.540008544921875,
        4.55999755859375,
        4.58001708984375,
        4.600006103515625,
        4.6199951171875,
        4.6400146484375,
        4.660003662109375,
        4.67999267578125,
        4.70001220703125,
        4.720001220703125,
        4.739990234375,
        4.760009765625,
        4.779998779296875,
        4.800018310546875,
        4.82000732421875,
        4.839996337890625,
        4.860015869140625,
        4.8800048828125,
        4.899993896484375,
        4.920013427734375,
        4.94000244140625,
        4.959991455078125,
        4.980010986328125,
        5.0,
        5.019989013671875,
        5.040008544921875,
        5.05999755859375,
        5.08001708984375,
        5.100006103515625,
        5.1199951171875,
        5.1400146484375,
        5.160003662109375,
        5.17999267578125,
        5.20001220703125,
        5.220001220703125,
        5.239990234375,
        5.260009765625,
        5.279998779296875,
        5.300018310546875,
        5.32000732421875,
        5.339996337890625,
        5.360015869140625,
        5.3800048828125,
        5.399993896484375,
        5.420013427734375,
        5.44000244140625,
        5.459991455078125,
        5.480010986328125,
        5.5,
        5.519989013671875,
        5.540008544921875,
        5.55999755859375,
        5.58001708984375,
        5.600006103515625,
        5.6199951171875,
        5.6400146484375,
        5.660003662109375,
        5.67999267578125,
        5.70001220703125,
        5.720001220703125,
        5.739990234375,
        5.760009765625,
        5.779998779296875,
        5.800018310546875,
        5.82000732421875,
        5.839996337890625,
        5.860015869140625,
        5.8800048828125,
        5.899993896484375,
        5.920013427734375,
        5.94000244140625,
        5.959991455078125,
        5.980010986328125,
        6.0,
        6.019989013671875,
        6.040008544921875,
        6.05999755859375,
        6.08001708984375,
        6.100006103515625,
        6.1199951171875,
        6.1400146484375,
        6.160003662109375,
        6.17999267578125,
        6.20001220703125,
        6.220001220703125,
        6.239990234375,
        6.260009765625,
        6.279998779296875,
        6.300018310546875,
        6.32000732421875,
        6.339996337890625,
        6.360015869140625,
        6.3800048828125,
        6.399993896484375,
        6.420013427734375,
        6.44000244140625,
        6.459991455078125,
        6.480010986328125,
        6.5,
        6.519989013671875,
        6.540008544921875,
        6.55999755859375,
        6.58001708984375,
        6.600006103515625,
        6.6199951171875,
        6.6400146484375,
        6.660003662109375,
        6.67999267578125,
        6.70001220703125,
        6.720001220703125,
        6.739990234375,
        6.760009765625,
        6.779998779296875,
        6.800018310546875,
        6.82000732421875,
        6.839996337890625,
        6.860015869140625,
        6.8800048828125,
        6.899993896484375,
        6.920013427734375,
        6.94000244140625,
        6.959991455078125,
        6.980010986328125,
        7.0,
        7.019989013671875,
        7.040008544921875,
        7.05999755859375,
        7.08001708984375,
        7.100006103515625,
        7.1199951171875,
        7.1400146484375,
        7.160003662109375,
        7.17999267578125,
        7.20001220703125,
        7.220001220703125,
        7.239990234375,
        7.260009765625,
        7.279998779296875,
        7.300018310546875,
        7.32000732421875,
        7.339996337890625,
        7.360015869140625,
        7.3800048828125,
        7.399993896484375,
        7.420013427734375,
        7.44000244140625,
        7.459991455078125,
        7.480010986328125,
        7.5,
        7.519989013671875,
        7.540008544921875,
        7.55999755859375,
        7.58001708984375,
        7.600006103515625,
        7.6199951171875,
        7.6400146484375,
        7.660003662109375,
        7.67999267578125,
        7.70001220703125,
        7.720001220703125,
        7.739990234375,
        7.760009765625,
        7.779998779296875,
        7.800018310546875,
        7.82000732421875,
        7.839996337890625,
        7.860015869140625,
        7.8800048828125,
        7.899993896484375,
        7.920013427734375,
        7.94000244140625,
        7.959991455078125,
        7.980010986328125,
        8.0,
        8.019989013671875,
        8.040008544921875,
        8.05999755859375,
        8.08001708984375,
        8.100006103515625,
        8.1199951171875,
        8.1400146484375,
        8.160003662109375,
        8.17999267578125,
        8.20001220703125,
        8.220001220703125,
        8.239990234375,
        8.260009765625,
        8.279998779296875,
        8.300018310546875,
        8.32000732421875,
        8.339996337890625,
        8.360015869140625,
        8.3800048828125,
        8.399993896484375,
        8.420013427734375,
        8.44000244140625,
        8.459991455078125,
        8.480010986328125,
        8.5,
        8.519989013671875,
        8.540008544921875,
        8.55999755859375,
        8.58001708984375,
        8.600006103515625,
        8.6199951171875,
        8.6400146484375,
        8.660003662109375,
        8.67999267578125,
        8.70001220703125,
        8.720001220703125,
        8.739990234375,
        8.760009765625,
        8.779998779296875,
        8.800018310546875,
        8.82000732421875,
        8.839996337890625,
        8.860015869140625,
        8.8800048828125,
        8.899993896484375,
        8.920013427734375,
        8.94000244140625,
        8.959991455078125,
        8.980010986328125,
        9.0,
        9.019989013671875,
        9.040008544921875,
        9.05999755859375,
        9.08001708984375,
        9.100006103515625,
        9.1199951171875,
        9.1400146484375,
        9.160003662109375,
        9.17999267578125,
        9.20001220703125,
        9.220001220703125,
        9.239990234375,
        9.260009765625,
        9.279998779296875,
        9.300018310546875,
        9.32000732421875,
        9.339996337890625,
        9.360015869140625,
        9.3800048828125,
        9.399993896484375,
        9.420013427734375,
        9.44000244140625,
        9.459991455078125,
        9.480010986328125,
        9.5,
        9.519989013671875,
        9.540008544921875,
        9.55999755859375,
        9.58001708984375,
        9.600006103515625,
        9.6199951171875,
        9.6400146484375,
        9.660003662109375,
        9.67999267578125,
        9.70001220703125,
        9.720001220703125,
        9.739990234375,
        9.760009765625,
        9.779998779296875,
        9.800018310546875,
        9.82000732421875,
        9.839996337890625,
        9.860015869140625,
        9.8800048828125,
        9.899993896484375,
        9.920013427734375,
        9.94000244140625,
        9.959991455078125,
        9.980010986328125,
        10.0,
        10.019989013671875,
        10.040008544921875,
        10.05999755859375,
        10.08001708984375,
        10.100006103515625,
        10.1199951171875,
        10.1400146484375,
        10.160003662109375,
        10.17999267578125,
        10.20001220703125,
        10.220001220703125,
        10.239990234375,
        10.260009765625,
        10.279998779296875,
        10.300018310546875,
        10.32000732421875,
        10.339996337890625,
        10.360015869140625,
        10.3800048828125,
        10.399993896484375,
        10.420013427734375,
        10.44000244140625,
        10.459991455078125,
        10.480010986328125,
        10.5,
        10.519989013671875,
        10.540008544921875,
        10.55999755859375,
        10.58001708984375,
        10.600006103515625,
        10.6199951171875,
        10.6400146484375,
        10.660003662109375,
        10.67999267578125,
        10.70001220703125,
        10.720001220703125,
        10.739990234375,
        10.760009765625,
        10.779998779296875,
        10.800018310546875,
        10.82000732421875,
        10.839996337890625,
        10.860015869140625,
        10.8800048828125,
        10.899993896484375,
        10.920013427734375,
        10.94000244140625,
        10.959991455078125,
        10.980010986328125,
        11.0,
        11.019989013671875,
        11.040008544921875,
        11.05999755859375,
        11.08001708984375,
        11.100006103515625,
        11.1199951171875,
        11.1400146484375,
        11.160003662109375,
        11.17999267578125,
        11.20001220703125,
        11.220001220703125,
        11.239990234375,
        11.260009765625,
        11.279998779296875,
        11.300018310546875,
        11.32000732421875,
        11.339996337890625,
        11.360015869140625,
        11.3800048828125,
        11.399993896484375,
        11.420013427734375,
        11.44000244140625,
        11.459991455078125,
        11.480010986328125,
        11.5,
        11.519989013671875,
        11.540008544921875,
        11.55999755859375,
        11.58001708984375,
        11.600006103515625,
        11.6199951171875,
        11.6400146484375,
        11.660003662109375,
        11.67999267578125,
        11.70001220703125,
        11.720001220703125,
        11.739990234375,
        11.760009765625,
        11.779998779296875,
        11.800018310546875,
        11.82000732421875,
        11.839996337890625,
        11.860015869140625,
        11.8800048828125,
        11.899993896484375,
        11.920013427734375,
        11.94000244140625,
        11.959991455078125,
        11.980010986328125,
        12.0,
        12.019989013671875,
        12.040008544921875,
        12.05999755859375,
        12.08001708984375,
        12.100006103515625,
        12.1199951171875,
        12.1400146484375,
        12.160003662109375,
        12.17999267578125,
        12.20001220703125,
        12.220001220703125,
        12.239990234375,
        12.260009765625,
        12.279998779296875,
        12.300018310546875,
        12.32000732421875,
        12.339996337890625,
        12.360015869140625,
        12.3800048828125,
        12.399993896484375,
        12.420013427734375,
        12.44000244140625,
        12.459991455078125,
        12.480010986328125,
        12.5,
        12.519989013671875,
        12.540008544921875,
        12.55999755859375,
        12.58001708984375,
        12.600006103515625,
        12.6199951171875,
        12.6400146484375,
        12.660003662109375,
        12.67999267578125,
        12.70001220703125,
        12.720001220703125,
        12.739990234375,
        12.760009765625,
        12.779998779296875,
        12.800018310546875,
        12.82000732421875,
        12.839996337890625,
        12.860015869140625,
        12.8800048828125,
        12.899993896484375,
        12.920013427734375,
        12.94000244140625,
        12.959991455078125,
        12.980010986328125,
        13.0,
        13.019989013671875,
        13.040008544921875,
        13.05999755859375,
        13.08001708984375,
        13.100006103515625,
        13.1199951171875,
        13.1400146484375,
        13.160003662109375,
        13.17999267578125,
        13.20001220703125,
        13.220001220703125,
        13.239990234375,
        13.260009765625,
        13.279998779296875,
        13.300018310546875,
        13.32000732421875,
        13.339996337890625,
        13.360015869140625,
        13.3800048828125,
        13.399993896484375,
        13.420013427734375,
        13.44000244140625,
        13.459991455078125,
        13.480010986328125,
        13.5,
        13.519989013671875,
        13.540008544921875,
        13.55999755859375,
        13.58001708984375,
        13.600006103515625,
        13.6199951171875,
        13.6400146484375,
        13.660003662109375,
        13.67999267578125,
        13.70001220703125,
        13.720001220703125,
        13.739990234375,
        13.760009765625,
        13.779998779296875,
        13.800018310546875,
        13.82000732421875,
        13.839996337890625,
        13.860015869140625,
        13.8800048828125,
        13.899993896484375,
        13.920013427734375,
        13.94000244140625,
        13.959991455078125,
        13.980010986328125,
        14.0,
        14.019989013671875,
        14.040008544921875,
        14.05999755859375,
        14.08001708984375,
        14.100006103515625,
        14.1199951171875,
        14.1400146484375,
        14.160003662109375,
        14.17999267578125,
        14.20001220703125,
        14.220001220703125,
        14.239990234375,
        14.260009765625,
        14.279998779296875,
        14.300018310546875,
        14.32000732421875,
        14.339996337890625,
        14.360015869140625,
        14.3800048828125,
        14.399993896484375,
        14.420013427734375,
        14.44000244140625,
        14.459991455078125,
        14.480010986328125,
        14.5,
        14.519989013671875,
        14.540008544921875,
        14.55999755859375,
        14.58001708984375,
        14.600006103515625,
        14.6199951171875,
        14.6400146484375,
        14.660003662109375,
        14.67999267578125,
        14.70001220703125,
        14.720001220703125,
        14.739990234375,
        14.760009765625,
        14.779998779296875,
        14.800018310546875,
        14.82000732421875,
        14.839996337890625,
        14.860015869140625,
        14.8800048828125,
        14.899993896484375,
        14.920013427734375,
        14.94000244140625,
        14.959991455078125,
        14.980010986328125,
        15.0,
        15.019989013671875,
        15.040008544921875,
        15.05999755859375,
        15.08001708984375,
        15.100006103515625,
        15.1199951171875,
        15.1400146484375,
        15.160003662109375,
        15.17999267578125,
        15.20001220703125,
        15.220001220703125,
        15.239990234375,
        15.260009765625,
        15.279998779296875,
        15.300018310546875,
        15.32000732421875,
        15.339996337890625,
        15.360015869140625,
        15.3800048828125,
        15.399993896484375,
        15.420013427734375,
        15.44000244140625,
        15.459991455078125,
        15.480010986328125,
        15.5,
        15.519989013671875,
        15.540008544921875,
        15.55999755859375,
        15.58001708984375,
        15.600006103515625,
        15.6199951171875,
        15.6400146484375,
        15.660003662109375,
        15.67999267578125,
        15.70001220703125,
        15.720001220703125,
        15.739990234375,
        15.760009765625,
        15.779998779296875,
        15.800018310546875,
        15.82000732421875,
        15.839996337890625,
        15.860015869140625,
        15.8800048828125,
        15.899993896484375,
        15.920013427734375,
        15.94000244140625,
        15.959991455078125,
        15.980010986328125,
        16.0,
        16.019989013671876,
        16.040008544921876,
        16.05999755859375,
        16.08001708984375,
        16.100006103515626,
        16.1199951171875,
        16.1400146484375,
        16.160003662109376,
        16.17999267578125,
        16.20001220703125,
        16.220001220703126,
        16.239990234375,
        16.260009765625,
        16.279998779296876,
        16.300018310546876,
        16.32000732421875,
        16.339996337890626,
        16.360015869140626,
        16.3800048828125,
        16.399993896484376,
        16.420013427734376,
        16.44000244140625,
        16.459991455078126,
        16.480010986328126,
        16.5,
        16.519989013671876,
        16.540008544921876,
        16.55999755859375,
        16.58001708984375,
        16.600006103515626,
        16.6199951171875,
        16.6400146484375,
        16.660003662109376,
        16.67999267578125,
        16.70001220703125,
        16.720001220703126,
        16.739990234375,
        16.760009765625,
        16.779998779296876,
        16.800018310546876,
        16.82000732421875,
        16.839996337890626,
        16.860015869140626,
        16.8800048828125,
        16.899993896484376,
        16.920013427734376,
        16.94000244140625,
        16.959991455078126,
        16.980010986328126,
        17.0,
        17.019989013671876,
        17.040008544921876,
        17.05999755859375,
        17.08001708984375,
        17.100006103515626,
        17.1199951171875,
        17.1400146484375,
        17.160003662109376,
        17.17999267578125,
        17.20001220703125,
        17.220001220703126,
        17.239990234375,
        17.260009765625,
        17.279998779296876,
        17.300018310546876,
        17.32000732421875,
        17.339996337890626,
        17.360015869140626,
        17.3800048828125,
        17.399993896484376,
        17.420013427734376,
        17.44000244140625,
        17.459991455078126,
        17.480010986328126,
        17.5,
        17.519989013671876,
        17.540008544921876,
        17.55999755859375,
        17.58001708984375,
        17.600006103515626,
        17.6199951171875,
        17.6400146484375,
        17.660003662109376,
        17.67999267578125,
        17.70001220703125,
        17.720001220703126,
        17.739990234375,
        17.760009765625,
        17.779998779296876,
        17.800018310546876,
        17.82000732421875,
        17.839996337890626,
        17.860015869140626,
        17.8800048828125,
        17.899993896484376,
        17.920013427734376,
        17.94000244140625,
        17.959991455078126,
        17.980010986328126,
        18.0,
        18.019989013671876,
        18.040008544921876,
        18.05999755859375,
        18.08001708984375,
        18.100006103515626,
        18.1199951171875,
        18.1400146484375,
        18.160003662109376,
        18.17999267578125,
        18.20001220703125,
        18.220001220703126,
        18.239990234375,
        18.260009765625,
        18.279998779296876,
        18.300018310546876,
        18.32000732421875,
        18.339996337890626,
        18.360015869140626,
        18.3800048828125,
        18.399993896484376,
        18.420013427734376,
        18.44000244140625,
        18.459991455078126,
        18.480010986328126,
        18.5,
        18.519989013671876,
        18.540008544921876,
        18.55999755859375,
        18.58001708984375,
        18.600006103515626,
        18.6199951171875,
        18.6400146484375,
        18.660003662109376,
        18.67999267578125,
        18.70001220703125,
        18.720001220703126,
        18.739990234375,
        18.760009765625,
        18.779998779296876,
        18.800018310546876,
        18.82000732421875,
        18.839996337890626,
        18.860015869140626,
        18.8800048828125,
        18.899993896484376,
        18.920013427734376,
        18.94000244140625,
        18.959991455078126,
        18.980010986328126,
        19.0,
        19.019989013671876,
        19.040008544921876,
        19.05999755859375,
        19.08001708984375,
        19.100006103515626,
        19.1199951171875,
        19.1400146484375,
        19.160003662109376,
        19.17999267578125,
        19.20001220703125,
        19.220001220703126,
        19.239990234375,
        19.260009765625,
        19.279998779296876,
        19.300018310546876,
        19.32000732421875,
        19.339996337890626,
        19.360015869140626,
        19.3800048828125,
        19.399993896484376,
        19.420013427734376,
        19.44000244140625,
        19.459991455078126,
        19.480010986328126,
        19.5,
        19.519989013671876,
        19.540008544921876,
        19.55999755859375,
        19.58001708984375,
        19.600006103515626,
        19.6199951171875,
        19.6400146484375,
        19.660003662109376,
        19.67999267578125,
        19.70001220703125,
        19.720001220703126,
        19.739990234375,
        19.760009765625,
        19.779998779296876,
        19.800018310546876,
        19.82000732421875,
        19.839996337890626,
        19.860015869140626,
        19.8800048828125,
        19.899993896484376,
        19.920013427734376,
        19.94000244140625,
        19.959991455078126,
        19.980010986328126,
        20.0,
        20.019989013671876,
        20.040008544921876,
        20.05999755859375,
        20.08001708984375,
        20.100006103515626,
        20.1199951171875,
        20.1400146484375,
        20.160003662109376,
        20.17999267578125,
        20.20001220703125,
        20.220001220703126,
        20.239990234375,
        20.260009765625,
        20.279998779296876,
        20.300018310546876,
        20.32000732421875,
        20.339996337890626,
        20.360015869140626,
        20.3800048828125,
        20.399993896484376,
        20.420013427734376,
        20.44000244140625,
        20.459991455078126,
        20.480010986328126,
        20.5,
        20.519989013671876,
        20.540008544921876,
        20.55999755859375,
        20.58001708984375,
        20.600006103515626,
        20.6199951171875,
        20.6400146484375,
        20.660003662109376,
        20.67999267578125,
        20.70001220703125,
        20.720001220703126,
        20.739990234375,
        20.760009765625,
        20.779998779296876,
        20.800018310546876,
        20.82000732421875,
        20.839996337890626,
        20.860015869140626,
        20.8800048828125,
        20.899993896484376,
        20.920013427734376,
        20.94000244140625,
        20.959991455078126,
        20.980010986328126,
        21.0,
        21.019989013671876,
        21.040008544921876,
        21.05999755859375,
        21.08001708984375,
        21.100006103515626,
        21.1199951171875,
        21.1400146484375,
        21.160003662109376,
        21.17999267578125,
        21.20001220703125,
        21.220001220703126,
        21.239990234375,
        21.260009765625,
        21.279998779296876,
        21.300018310546876,
        21.32000732421875,
        21.339996337890626,
        21.360015869140626,
        21.3800048828125,
        21.399993896484376,
        21.420013427734376,
        21.44000244140625,
        21.459991455078126,
        21.480010986328126,
        21.5,
        21.519989013671876,
        21.540008544921876,
        21.55999755859375,
        21.58001708984375,
        21.600006103515626,
        21.6199951171875,
        21.6400146484375,
        21.660003662109376,
        21.67999267578125,
        21.70001220703125,
        21.720001220703126,
        21.739990234375,
        21.760009765625,
        21.779998779296876,
        21.800018310546876,
        21.82000732421875,
        21.839996337890626,
        21.860015869140626,
        21.8800048828125,
        21.899993896484376,
        21.920013427734376,
        21.94000244140625,
        21.959991455078126,
        21.980010986328126,
        22.0,
        22.019989013671876,
        22.040008544921876,
        22.05999755859375,
        22.08001708984375,
        22.100006103515626,
        22.1199951171875,
        22.1400146484375,
        22.160003662109376,
        22.17999267578125,
        22.20001220703125,
        22.220001220703126,
        22.239990234375,
        22.260009765625,
        22.279998779296876,
        22.300018310546876,
        22.32000732421875,
        22.339996337890626,
        22.360015869140626,
        22.3800048828125,
        22.399993896484376,
        22.420013427734376,
        22.44000244140625,
        22.459991455078126,
        22.480010986328126,
        22.5,
        22.519989013671876,
        22.540008544921876,
        22.55999755859375,
        22.58001708984375,
        22.600006103515626,
        22.6199951171875,
        22.6400146484375,
        22.660003662109376,
        22.67999267578125,
        22.70001220703125,
        22.720001220703126,
        22.739990234375,
        22.760009765625,
        22.779998779296876,
        22.800018310546876,
        22.82000732421875,
        22.839996337890626,
        22.860015869140626,
        22.8800048828125,
        22.899993896484376,
        22.920013427734376,
        22.94000244140625,
        22.959991455078126,
        22.980010986328126,
        23.0,
        23.019989013671876,
        23.040008544921876,
        23.05999755859375,
        23.08001708984375,
        23.100006103515626,
        23.1199951171875,
        23.1400146484375,
        23.160003662109376,
        23.17999267578125,
        23.20001220703125,
        23.220001220703126,
        23.239990234375,
        23.260009765625,
        23.279998779296876,
        23.300018310546876,
        23.32000732421875,
        23.339996337890626,
        23.360015869140626,
        23.3800048828125,
        23.399993896484376,
        23.420013427734376,
        23.44000244140625,
        23.459991455078126,
        23.480010986328126,
        23.5,
        23.519989013671876,
        23.540008544921876,
        23.55999755859375,
        23.58001708984375,
        23.600006103515626,
        23.6199951171875,
        23.6400146484375,
        23.660003662109376,
        23.67999267578125,
        23.70001220703125,
        23.720001220703126,
        23.739990234375,
        23.760009765625,
        23.779998779296876,
        23.800018310546876,
        23.82000732421875,
        23.839996337890626,
        23.860015869140626,
        23.8800048828125,
        23.899993896484376,
        23.920013427734376,
        23.94000244140625,
        23.959991455078126,
        23.980010986328126,
        24.0,
        24.019989013671876,
        24.040008544921876,
        24.05999755859375,
        24.08001708984375,
        24.100006103515626,
        24.1199951171875,
        24.1400146484375,
        24.160003662109376,
        24.17999267578125,
        24.20001220703125,
        24.220001220703126,
        24.239990234375,
        24.260009765625,
        24.279998779296876,
        24.300018310546876,
        24.32000732421875,
        24.339996337890626,
        24.360015869140626,
        24.3800048828125,
        24.399993896484376,
        24.420013427734376,
        24.44000244140625,
        24.459991455078126,
        24.480010986328126,
        24.5,
        24.519989013671876,
        24.540008544921876,
        24.55999755859375,
        24.58001708984375,
        24.600006103515626,
        24.6199951171875,
        24.6400146484375,
        24.660003662109376,
        24.67999267578125,
        24.70001220703125,
        24.720001220703126,
        24.739990234375,
        24.760009765625,
        24.779998779296876,
        24.800018310546876,
        24.82000732421875,
        24.839996337890626,
        24.860015869140626,
        24.8800048828125,
        24.899993896484376,
        24.920013427734376,
        24.94000244140625,
        24.959991455078126,
        24.980010986328126,
        25.0,
        25.019989013671876,
        25.040008544921876,
        25.05999755859375,
        25.08001708984375,
        25.100006103515626,
        25.1199951171875,
        25.1400146484375,
        25.160003662109376,
        25.17999267578125,
        25.20001220703125,
        25.220001220703126,
        25.239990234375,
        25.260009765625,
        25.279998779296876,
        25.300018310546876,
        25.32000732421875,
        25.339996337890626,
        25.360015869140626,
        25.3800048828125,
        25.399993896484376,
        25.420013427734376,
        25.44000244140625,
        25.459991455078126,
        25.480010986328126,
        25.5,
        25.519989013671876,
        25.540008544921876,
        25.55999755859375,
        25.58001708984375,
        25.600006103515626,
        25.6199951171875,
        25.6400146484375,
        25.660003662109376,
        25.67999267578125,
        25.70001220703125,
        25.720001220703126,
        25.739990234375,
        25.760009765625,
        25.779998779296876,
        25.800018310546876,
        25.82000732421875,
        25.839996337890626,
        25.860015869140626,
        25.8800048828125,
        25.899993896484376,
        25.920013427734376,
        25.94000244140625,
        25.959991455078126,
        25.980010986328126,
        26.0,
        26.019989013671876,
        26.040008544921876,
        26.05999755859375,
        26.08001708984375,
        26.100006103515626,
        26.1199951171875,
        26.1400146484375,
        26.160003662109376,
        26.17999267578125,
        26.20001220703125,
        26.220001220703126,
        26.239990234375,
        26.260009765625,
        26.279998779296876,
        26.300018310546876,
        26.32000732421875,
        26.339996337890626,
        26.360015869140626,
        26.3800048828125,
        26.399993896484376,
        26.420013427734376,
        26.44000244140625,
        26.459991455078126,
        26.480010986328126,
        26.5,
        26.519989013671876,
        26.540008544921876,
        26.55999755859375,
        26.58001708984375,
        26.600006103515626,
        26.6199951171875,
        26.6400146484375,
        26.660003662109376,
        26.67999267578125,
        26.70001220703125,
        26.720001220703126,
        26.739990234375,
        26.760009765625,
        26.779998779296876,
        26.800018310546876,
        26.82000732421875,
        26.839996337890626,
        26.860015869140626,
        26.8800048828125,
        26.899993896484376,
        26.920013427734376,
        26.94000244140625,
        26.959991455078126,
        26.980010986328126,
        27.0,
        27.019989013671876,
        27.040008544921876,
        27.05999755859375,
        27.08001708984375,
        27.100006103515626,
        27.1199951171875,
        27.1400146484375,
        27.160003662109376,
        27.17999267578125,
        27.20001220703125,
        27.220001220703126,
        27.239990234375,
        27.260009765625,
        27.279998779296876,
        27.300018310546876,
        27.32000732421875,
        27.339996337890626,
        27.360015869140626,
        27.3800048828125,
        27.399993896484376,
        27.420013427734376,
        27.44000244140625,
        27.459991455078126,
        27.480010986328126,
        27.5,
        27.519989013671876,
        27.540008544921876,
        27.55999755859375,
        27.58001708984375,
        27.600006103515626,
        27.6199951171875,
        27.6400146484375,
        27.660003662109376,
        27.67999267578125,
        27.70001220703125,
        27.720001220703126,
        27.739990234375,
        27.760009765625,
        27.779998779296876,
        27.800018310546876,
        27.82000732421875,
        27.839996337890626,
        27.860015869140626,
        27.8800048828125,
        27.899993896484376,
        27.920013427734376,
        27.94000244140625,
        27.959991455078126,
        27.980010986328126,
        28.0,
        28.019989013671876,
        28.040008544921876,
        28.05999755859375,
        28.08001708984375,
        28.100006103515626,
        28.1199951171875,
        28.1400146484375,
        28.160003662109376,
        28.17999267578125,
        28.20001220703125,
        28.220001220703126,
        28.239990234375,
        28.260009765625,
        28.279998779296876,
        28.300018310546876,
        28.32000732421875,
        28.339996337890626,
        28.360015869140626,
        28.3800048828125,
        28.399993896484376,
        28.420013427734376,
        28.44000244140625,
        28.459991455078126,
        28.480010986328126,
        28.5,
        28.519989013671876,
        28.540008544921876,
        28.55999755859375,
        28.58001708984375,
        28.600006103515626,
        28.6199951171875,
        28.6400146484375,
        28.660003662109376,
        28.67999267578125,
        28.70001220703125,
        28.720001220703126,
        28.739990234375,
        28.760009765625,
        28.779998779296876,
        28.800018310546876,
        28.82000732421875,
        28.839996337890626,
        28.860015869140626,
        28.8800048828125,
        28.899993896484376,
        28.920013427734376,
        28.94000244140625,
        28.959991455078126,
        28.980010986328126,
        29.0,
        29.019989013671876,
        29.040008544921876,
        29.05999755859375,
        29.08001708984375,
        29.100006103515626,
        29.1199951171875,
        29.1400146484375,
        29.160003662109376,
        29.17999267578125,
        29.20001220703125,
        29.220001220703126,
        29.239990234375,
        29.260009765625,
        29.279998779296876,
        29.300018310546876,
        29.32000732421875,
        29.339996337890626,
        29.360015869140626,
        29.3800048828125,
        29.399993896484376,
        29.420013427734376,
        29.44000244140625,
        29.459991455078126,
        29.480010986328126,
        29.5,
        29.519989013671876,
        29.540008544921876,
        29.55999755859375,
        29.58001708984375,
        29.600006103515626,
        29.6199951171875,
        29.6400146484375,
        29.660003662109376,
        29.67999267578125,
        29.70001220703125,
        29.720001220703126,
        29.739990234375,
        29.760009765625,
        29.779998779296876,
        29.800018310546876,
        29.82000732421875,
        29.839996337890626,
        29.860015869140626,
        29.8800048828125,
        29.899993896484376,
        29.920013427734376,
        29.94000244140625,
        29.959991455078126,
        29.980010986328126,
        30.0,
        30.019989013671876,
        30.040008544921876,
        30.05999755859375,
        30.08001708984375,
        30.100006103515626,
        30.1199951171875,
        30.1400146484375,
        30.160003662109376,
        30.17999267578125,
        30.20001220703125,
        30.220001220703126,
        30.239990234375,
        30.260009765625,
        30.279998779296876,
        30.300018310546876,
        30.32000732421875,
        30.339996337890626,
        30.360015869140626,
        30.3800048828125,
        30.399993896484376,
        30.420013427734376,
        30.44000244140625,
        30.459991455078126,
        30.480010986328126,
        30.5,
        30.519989013671876,
        30.540008544921876,
        30.55999755859375,
        30.58001708984375,
        30.600006103515626,
        30.6199951171875,
        30.6400146484375,
        30.660003662109376,
        30.67999267578125,
        30.70001220703125,
        30.720001220703126,
        30.739990234375,
        30.760009765625,
        30.779998779296876,
        30.800018310546876,
        30.82000732421875,
        30.839996337890626,
        30.860015869140626,
        30.8800048828125,
        30.899993896484376,
        30.920013427734376,
        30.94000244140625,
        30.959991455078126,
        30.980010986328126,
        31.0,
        31.019989013671876,
        31.040008544921876,
        31.05999755859375,
        31.08001708984375,
        31.100006103515626,
        31.1199951171875,
        31.1400146484375,
        31.160003662109376,
        31.17999267578125,
        31.20001220703125,
        31.220001220703126,
        31.239990234375,
        31.260009765625,
        31.279998779296876,
        31.300018310546876,
        31.32000732421875,
        31.339996337890626,
        31.360015869140626,
        31.3800048828125,
        31.399993896484376,
        31.420013427734376,
        31.44000244140625,
        31.459991455078126,
        31.480010986328126,
        31.5,
        31.519989013671876,
        31.540008544921876,
        31.55999755859375,
        31.58001708984375,
        31.600006103515626,
        31.6199951171875,
        31.6400146484375,
        31.660003662109376,
        31.67999267578125,
        31.70001220703125,
        31.720001220703126,
        31.739990234375,
        31.760009765625,
        31.779998779296876,
        31.800018310546876,
        31.82000732421875,
        31.839996337890626,
        31.860015869140626,
        31.8800048828125,
        31.899993896484376,
        31.920013427734376,
        31.94000244140625,
        31.959991455078126,
        31.980010986328126,
        32.0,
        32.019989013671878,
        32.040008544921878,
        32.05999755859375,
        32.08001708984375,
        32.100006103515628,
        32.1199951171875,
        32.1400146484375,
        32.160003662109378,
        32.17999267578125,
        32.20001220703125,
        32.220001220703128,
        32.239990234375,
        32.260009765625,
        32.279998779296878,
        32.300018310546878,
        32.32000732421875,
        32.339996337890628,
        32.360015869140628,
        32.3800048828125,
        32.399993896484378,
        32.420013427734378,
        32.44000244140625,
        32.459991455078128,
        32.480010986328128,
        32.5,
        32.519989013671878,
        32.540008544921878,
        32.55999755859375,
        32.58001708984375,
        32.600006103515628,
        32.6199951171875,
        32.6400146484375,
        32.660003662109378,
        32.67999267578125,
        32.70001220703125,
        32.720001220703128,
        32.739990234375,
        32.760009765625,
        32.779998779296878,
        32.800018310546878,
        32.82000732421875,
        32.839996337890628,
        32.860015869140628,
        32.8800048828125,
        32.899993896484378,
        32.920013427734378,
        32.94000244140625,
        32.959991455078128,
        32.980010986328128,
        33.0,
        33.019989013671878,
        33.040008544921878,
        33.05999755859375,
        33.08001708984375,
        33.100006103515628,
        33.1199951171875,
        33.1400146484375,
        33.160003662109378,
        33.17999267578125,
        33.20001220703125,
        33.220001220703128,
        33.239990234375,
        33.260009765625,
        33.279998779296878,
        33.300018310546878,
        33.32000732421875,
        33.339996337890628,
        33.360015869140628,
        33.3800048828125,
        33.399993896484378,
        33.420013427734378,
        33.44000244140625,
        33.459991455078128,
        33.480010986328128,
        33.5,
        33.519989013671878,
        33.540008544921878,
        33.55999755859375,
        33.58001708984375,
        33.600006103515628,
        33.6199951171875,
        33.6400146484375,
        33.660003662109378,
        33.67999267578125,
        33.70001220703125,
        33.720001220703128,
        33.739990234375,
        33.760009765625,
        33.779998779296878,
        33.800018310546878,
        33.82000732421875,
        33.839996337890628,
        33.860015869140628,
        33.8800048828125,
        33.899993896484378,
        33.920013427734378,
        33.94000244140625,
        33.959991455078128,
        33.980010986328128,
        34.0,
        34.019989013671878,
        34.040008544921878,
        34.05999755859375,
        34.08001708984375,
        34.100006103515628,
        34.1199951171875,
        34.1400146484375,
        34.160003662109378,
        34.17999267578125,
        34.20001220703125,
        34.220001220703128,
        34.239990234375,
        34.260009765625,
        34.279998779296878,
        34.300018310546878,
        34.32000732421875,
        34.339996337890628,
        34.360015869140628,
        34.3800048828125,
        34.399993896484378,
        34.420013427734378,
        34.44000244140625,
        34.459991455078128,
        34.480010986328128,
        34.5,
        34.519989013671878,
        34.540008544921878,
        34.55999755859375,
        34.58001708984375,
        34.600006103515628,
        34.6199951171875,
        34.6400146484375,
        34.660003662109378,
        34.67999267578125,
        34.70001220703125,
        34.720001220703128,
        34.739990234375,
        34.760009765625,
        34.779998779296878,
        34.79998779296875,
        34.82000732421875,
        34.839996337890628,
        34.860015869140628,
        34.8800048828125,
        34.899993896484378,
        34.920013427734378,
        34.94000244140625,
        34.959991455078128,
        34.980010986328128,
        35.0,
        35.019989013671878,
        35.040008544921878,
        35.05999755859375,
        35.08001708984375,
        35.100006103515628,
        35.1199951171875,
        35.1400146484375,
        35.160003662109378,
        35.17999267578125,
        35.20001220703125,
        35.220001220703128,
        35.239990234375,
        35.260009765625,
        35.279998779296878,
        35.29998779296875,
        35.32000732421875,
        35.339996337890628,
        35.360015869140628,
        35.3800048828125,
        35.399993896484378,
        35.420013427734378,
        35.44000244140625,
        35.459991455078128,
        35.480010986328128,
        35.5,
        35.519989013671878,
        35.540008544921878,
        35.55999755859375,
        35.58001708984375,
        35.600006103515628,
        35.6199951171875,
        35.6400146484375,
        35.660003662109378,
        35.67999267578125,
        35.70001220703125,
        35.720001220703128,
        35.739990234375,
        35.760009765625,
        35.779998779296878,
        35.79998779296875,
        35.82000732421875,
        35.839996337890628,
        35.860015869140628,
        35.8800048828125,
        35.899993896484378,
        35.920013427734378,
        35.94000244140625,
        35.959991455078128,
        35.980010986328128,
        36.0,
        36.019989013671878,
        36.040008544921878,
        36.05999755859375,
        36.08001708984375,
        36.100006103515628,
        36.1199951171875,
        36.1400146484375,
        36.160003662109378,
        36.17999267578125,
        36.20001220703125,
        36.220001220703128,
        36.239990234375,
        36.260009765625,
        36.279998779296878,
        36.29998779296875,
        36.32000732421875,
        36.339996337890628,
        36.360015869140628,
        36.3800048828125,
        36.399993896484378,
        36.420013427734378,
        36.44000244140625,
        36.459991455078128,
        36.480010986328128,
        36.5,
        36.519989013671878,
        36.540008544921878,
        36.55999755859375,
        36.58001708984375,
        36.600006103515628,
        36.6199951171875,
        36.6400146484375,
        36.660003662109378,
        36.67999267578125,
        36.70001220703125,
        36.720001220703128,
        36.739990234375,
        36.760009765625,
        36.779998779296878,
        36.79998779296875,
        36.82000732421875,
        36.839996337890628,
        36.860015869140628,
        36.8800048828125,
        36.899993896484378,
        36.920013427734378,
        36.94000244140625,
        36.959991455078128,
        36.980010986328128,
        37.0,
        37.019989013671878,
        37.040008544921878,
        37.05999755859375,
        37.08001708984375,
        37.100006103515628,
        37.1199951171875,
        37.1400146484375,
        37.160003662109378,
        37.17999267578125,
        37.20001220703125,
        37.220001220703128,
        37.239990234375,
        37.260009765625,
        37.279998779296878,
        37.29998779296875,
        37.32000732421875,
        37.339996337890628,
        37.360015869140628,
        37.3800048828125,
        37.399993896484378,
        37.420013427734378,
        37.44000244140625,
        37.459991455078128,
        37.480010986328128,
        37.5,
        37.519989013671878,
        37.540008544921878,
        37.55999755859375,
        37.58001708984375,
        37.600006103515628,
        37.6199951171875,
        37.6400146484375,
        37.660003662109378,
        37.67999267578125,
        37.70001220703125,
        37.720001220703128,
        37.739990234375,
        37.760009765625,
        37.779998779296878,
        37.79998779296875,
        37.82000732421875,
        37.839996337890628,
        37.860015869140628,
        37.8800048828125,
        37.899993896484378,
        37.920013427734378,
        37.94000244140625,
        37.959991455078128,
        37.980010986328128,
        38.0,
        38.019989013671878,
        38.040008544921878,
        38.05999755859375,
        38.08001708984375,
        38.100006103515628,
        38.1199951171875,
        38.1400146484375,
        38.160003662109378,
        38.17999267578125,
        38.20001220703125,
        38.220001220703128,
        38.239990234375,
        38.260009765625,
        38.279998779296878,
        38.29998779296875,
        38.32000732421875,
        38.339996337890628,
        38.360015869140628,
        38.3800048828125,
        38.399993896484378,
        38.420013427734378,
        38.44000244140625,
        38.459991455078128,
        38.480010986328128,
        38.5,
        38.519989013671878,
        38.540008544921878,
        38.55999755859375,
        38.58001708984375,
        38.600006103515628,
        38.6199951171875,
        38.6400146484375,
        38.660003662109378,
        38.67999267578125,
        38.70001220703125,
        38.720001220703128,
        38.739990234375,
        38.760009765625,
        38.779998779296878,
        38.79998779296875,
        38.82000732421875,
        38.839996337890628,
        38.860015869140628,
        38.8800048828125,
        38.899993896484378,
        38.920013427734378,
        38.94000244140625,
        38.959991455078128,
        38.980010986328128,
        39.0,
        39.019989013671878,
        39.040008544921878,
        39.05999755859375,
        39.08001708984375,
        39.100006103515628,
        39.1199951171875,
        39.1400146484375,
        39.160003662109378,
        39.17999267578125,
        39.20001220703125,
        39.220001220703128,
        39.239990234375,
        39.260009765625,
        39.279998779296878,
        39.29998779296875,
        39.32000732421875,
        39.339996337890628,
        39.360015869140628,
        39.3800048828125,
        39.399993896484378,
        39.420013427734378,
        39.44000244140625,
        39.459991455078128,
        39.480010986328128,
        39.5,
        39.519989013671878,
        39.540008544921878,
        39.55999755859375,
        39.58001708984375,
        39.600006103515628,
        39.6199951171875,
        39.6400146484375,
        39.660003662109378,
        39.67999267578125,
        39.70001220703125,
        39.720001220703128,
        39.739990234375,
        39.760009765625,
        39.779998779296878,
        39.79998779296875,
        39.82000732421875,
        39.839996337890628,
        39.860015869140628,
        39.8800048828125,
        39.899993896484378,
        39.920013427734378,
        39.94000244140625,
        39.959991455078128,
        39.980010986328128,
        40.0,
        40.019989013671878,
        40.040008544921878,
        40.05999755859375,
        40.08001708984375,
        40.100006103515628,
        40.1199951171875,
        40.1400146484375,
        40.160003662109378,
        40.17999267578125,
        40.20001220703125,
        40.220001220703128,
        40.239990234375,
        40.260009765625,
        40.279998779296878,
        40.29998779296875,
        40.32000732421875,
        40.339996337890628,
        40.360015869140628,
        40.3800048828125,
        40.399993896484378,
        40.420013427734378,
        40.44000244140625,
        40.459991455078128,
        40.480010986328128,
        40.5,
        40.519989013671878,
        40.540008544921878,
        40.55999755859375,
        40.58001708984375,
        40.600006103515628,
        40.6199951171875,
        40.6400146484375,
        40.660003662109378,
        40.67999267578125,
        40.70001220703125,
        40.720001220703128,
        40.739990234375,
        40.760009765625,
        40.779998779296878,
        40.79998779296875,
        40.82000732421875,
        40.839996337890628,
        40.860015869140628,
        40.8800048828125,
        40.899993896484378,
        40.920013427734378,
        40.94000244140625,
        40.959991455078128,
        40.980010986328128,
        41.0,
        41.019989013671878,
        41.040008544921878,
        41.05999755859375,
        41.08001708984375,
        41.100006103515628,
        41.1199951171875,
        41.1400146484375,
        41.160003662109378,
        41.17999267578125,
        41.20001220703125,
        41.220001220703128,
        41.239990234375,
        41.260009765625,
        41.279998779296878,
        41.29998779296875,
        41.32000732421875,
        41.339996337890628,
        41.360015869140628,
        41.3800048828125,
        41.399993896484378,
        41.420013427734378,
        41.44000244140625,
        41.459991455078128,
        41.480010986328128,
        41.5,
        41.519989013671878,
        41.540008544921878,
        41.55999755859375,
        41.58001708984375,
        41.600006103515628,
        41.6199951171875,
        41.6400146484375,
        41.660003662109378,
        41.67999267578125,
        41.70001220703125,
        41.720001220703128,
        41.739990234375,
        41.760009765625,
        41.779998779296878,
        41.79998779296875,
        41.82000732421875,
        41.839996337890628,
        41.860015869140628,
        41.8800048828125,
        41.899993896484378,
        41.920013427734378,
        41.94000244140625,
        41.959991455078128,
        41.980010986328128,
        42.0,
        42.019989013671878,
        42.040008544921878,
        42.05999755859375,
        42.08001708984375,
        42.100006103515628,
        42.1199951171875,
        42.1400146484375,
        42.160003662109378,
        42.17999267578125,
        42.20001220703125,
        42.220001220703128,
        42.239990234375,
        42.260009765625,
        42.279998779296878,
        42.29998779296875,
        42.32000732421875,
        42.339996337890628,
        42.360015869140628,
        42.3800048828125,
        42.399993896484378,
        42.420013427734378,
        42.44000244140625,
        42.459991455078128,
        42.480010986328128,
        42.5,
        42.519989013671878,
        42.540008544921878,
        42.55999755859375,
        42.58001708984375,
        42.600006103515628,
        42.6199951171875,
        42.6400146484375,
        42.660003662109378,
        42.67999267578125,
        42.70001220703125,
        42.720001220703128,
        42.739990234375,
        42.760009765625,
        42.779998779296878,
        42.79998779296875,
        42.82000732421875,
        42.839996337890628,
        42.860015869140628,
        42.8800048828125,
        42.899993896484378,
        42.920013427734378,
        42.94000244140625,
        42.959991455078128,
        42.980010986328128,
        43.0,
        43.019989013671878,
        43.040008544921878,
        43.05999755859375,
        43.08001708984375,
        43.100006103515628,
        43.1199951171875,
        43.1400146484375,
        43.160003662109378,
        43.17999267578125,
        43.20001220703125,
        43.220001220703128,
        43.239990234375,
        43.260009765625,
        43.279998779296878,
        43.29998779296875,
        43.32000732421875,
        43.339996337890628,
        43.360015869140628,
        43.3800048828125,
        43.399993896484378,
        43.420013427734378,
        43.44000244140625,
        43.459991455078128,
        43.480010986328128,
        43.5,
        43.519989013671878,
        43.540008544921878,
        43.55999755859375,
        43.58001708984375,
        43.600006103515628,
        43.6199951171875,
        43.6400146484375,
        43.660003662109378,
        43.67999267578125,
        43.70001220703125,
        43.720001220703128,
        43.739990234375,
        43.760009765625,
        43.779998779296878,
        43.79998779296875,
        43.82000732421875,
        43.839996337890628,
        43.860015869140628,
        43.8800048828125,
        43.899993896484378,
        43.920013427734378,
        43.94000244140625,
        43.959991455078128,
        43.980010986328128,
        44.0,
        44.019989013671878,
        44.040008544921878,
        44.05999755859375,
        44.08001708984375,
        44.100006103515628,
        44.1199951171875,
        44.1400146484375,
        44.160003662109378,
        44.17999267578125,
        44.20001220703125,
        44.220001220703128,
        44.239990234375,
        44.260009765625,
        44.279998779296878,
        44.29998779296875,
        44.32000732421875,
        44.339996337890628,
        44.360015869140628,
        44.3800048828125,
        44.399993896484378,
        44.420013427734378,
        44.44000244140625,
        44.459991455078128,
        44.480010986328128,
        44.5,
        44.519989013671878,
        44.540008544921878,
        44.55999755859375,
        44.58001708984375,
        44.600006103515628,
        44.6199951171875,
        44.6400146484375,
        44.660003662109378,
        44.67999267578125,
        44.70001220703125,
        44.720001220703128,
        44.739990234375,
        44.760009765625,
        44.779998779296878,
        44.79998779296875,
        44.82000732421875,
        44.839996337890628,
        44.860015869140628,
        44.8800048828125,
        44.899993896484378,
        44.920013427734378,
        44.94000244140625,
        44.959991455078128,
        44.980010986328128,
        45.0,
        45.019989013671878,
        45.040008544921878,
        45.05999755859375,
        45.08001708984375,
        45.100006103515628,
        45.1199951171875,
        45.1400146484375,
        45.160003662109378,
        45.17999267578125,
        45.20001220703125,
        45.220001220703128,
        45.239990234375,
        45.260009765625,
        45.279998779296878,
        45.29998779296875,
        45.32000732421875,
        45.339996337890628,
        45.360015869140628,
        45.3800048828125,
        45.399993896484378,
        45.420013427734378,
        45.44000244140625,
        45.459991455078128,
        45.480010986328128,
        45.5,
        45.519989013671878,
        45.540008544921878,
        45.55999755859375,
        45.58001708984375,
        45.600006103515628,
        45.6199951171875,
        45.6400146484375,
        45.660003662109378,
        45.67999267578125,
        45.70001220703125,
        45.720001220703128,
        45.739990234375,
        45.760009765625,
        45.779998779296878,
        45.79998779296875,
        45.82000732421875,
        45.839996337890628,
        45.860015869140628,
        45.8800048828125,
        45.899993896484378,
        45.920013427734378,
        45.94000244140625,
        45.959991455078128,
        45.980010986328128,
        46.0,
        46.019989013671878,
        46.040008544921878,
        46.05999755859375,
        46.08001708984375,
        46.100006103515628,
        46.1199951171875,
        46.1400146484375,
        46.160003662109378,
        46.17999267578125,
        46.20001220703125,
        46.220001220703128,
        46.239990234375,
        46.260009765625,
        46.279998779296878,
        46.29998779296875,
        46.32000732421875,
        46.339996337890628,
        46.360015869140628,
        46.3800048828125,
        46.399993896484378,
        46.420013427734378,
        46.44000244140625,
        46.459991455078128,
        46.480010986328128,
        46.5,
        46.519989013671878,
        46.540008544921878,
        46.55999755859375,
        46.58001708984375,
        46.600006103515628,
        46.6199951171875,
        46.6400146484375,
        46.660003662109378,
        46.67999267578125,
        46.70001220703125,
        46.720001220703128,
        46.739990234375,
        46.760009765625,
        46.779998779296878,
        46.79998779296875,
        46.82000732421875,
        46.839996337890628,
        46.860015869140628,
        46.8800048828125,
        46.899993896484378,
        46.920013427734378,
        46.94000244140625,
        46.959991455078128,
        46.980010986328128,
        47.0,
        47.019989013671878,
        47.040008544921878,
        47.05999755859375,
        47.08001708984375,
        47.100006103515628,
        47.1199951171875,
        47.1400146484375,
        47.160003662109378,
        47.17999267578125,
        47.20001220703125,
        47.220001220703128,
        47.239990234375,
        47.260009765625,
        47.279998779296878,
        47.29998779296875,
        47.32000732421875,
        47.339996337890628,
        47.360015869140628,
        47.3800048828125,
        47.399993896484378,
        47.420013427734378,
        47.44000244140625,
        47.459991455078128,
        47.480010986328128,
        47.5,
        47.519989013671878,
        47.540008544921878,
        47.55999755859375,
        47.58001708984375,
        47.600006103515628,
        47.6199951171875,
        47.6400146484375,
        47.660003662109378,
        47.67999267578125,
        47.70001220703125,
        47.720001220703128,
        47.739990234375,
        47.760009765625,
        47.779998779296878,
        47.79998779296875,
        47.82000732421875,
        47.839996337890628,
        47.860015869140628,
        47.8800048828125,
        47.899993896484378,
        47.920013427734378,
        47.94000244140625,
        47.959991455078128,
        47.980010986328128,
        48.0,
        48.019989013671878,
        48.040008544921878,
        48.05999755859375,
        48.08001708984375,
        48.100006103515628,
        48.1199951171875,
        48.1400146484375,
        48.160003662109378,
        48.17999267578125,
        48.20001220703125,
        48.220001220703128,
        48.239990234375,
        48.260009765625,
        48.279998779296878,
        48.29998779296875,
        48.32000732421875,
        48.339996337890628,
        48.360015869140628,
        48.3800048828125,
        48.399993896484378,
        48.420013427734378,
        48.44000244140625,
        48.459991455078128,
        48.480010986328128,
        48.5,
        48.519989013671878,
        48.540008544921878,
        48.55999755859375,
        48.58001708984375,
        48.600006103515628,
        48.6199951171875,
        48.6400146484375,
        48.660003662109378,
        48.67999267578125,
        48.70001220703125,
        48.720001220703128,
        48.739990234375,
        48.760009765625,
        48.779998779296878,
        48.79998779296875,
        48.82000732421875,
        48.839996337890628,
        48.860015869140628,
        48.8800048828125,
        48.899993896484378,
        48.920013427734378,
        48.94000244140625,
        48.959991455078128,
        48.980010986328128,
        49.0,
        49.019989013671878,
        49.040008544921878,
        49.05999755859375,
        49.08001708984375,
        49.100006103515628,
        49.1199951171875,
        49.1400146484375,
        49.160003662109378,
        49.17999267578125,
        49.20001220703125,
        49.220001220703128,
        49.239990234375,
        49.260009765625,
        49.279998779296878,
        49.29998779296875,
        49.32000732421875,
        49.339996337890628,
        49.360015869140628,
        49.3800048828125,
        49.399993896484378,
        49.420013427734378,
        49.44000244140625,
        49.459991455078128,
        49.480010986328128,
        49.5,
        49.519989013671878,
        49.540008544921878,
        49.55999755859375,
        49.58001708984375,
        49.600006103515628,
        49.6199951171875,
        49.6400146484375,
        49.660003662109378,
        49.67999267578125,
        49.70001220703125,
        49.720001220703128,
        49.739990234375,
        49.760009765625,
        49.779998779296878,
        49.79998779296875,
        49.82000732421875,
        49.839996337890628,
        49.860015869140628,
        49.8800048828125,
        49.899993896484378,
        49.920013427734378,
        49.94000244140625,
        49.959991455078128,
        49.980010986328128,
        50.0,
        50.019989013671878,
        50.040008544921878,
        50.05999755859375,
        50.08001708984375,
        50.100006103515628,
        50.1199951171875,
        50.1400146484375,
        50.160003662109378,
        50.17999267578125,
        50.20001220703125,
        50.220001220703128,
        50.239990234375,
        50.260009765625,
        50.279998779296878,
        50.29998779296875,
        50.32000732421875,
        50.339996337890628,
        50.360015869140628,
        50.3800048828125,
        50.399993896484378,
        50.420013427734378,
        50.44000244140625,
        50.459991455078128,
        50.480010986328128,
        50.5,
        50.519989013671878,
        50.540008544921878,
        50.55999755859375,
        50.58001708984375,
        50.600006103515628,
        50.6199951171875,
        50.6400146484375,
        50.660003662109378,
        50.67999267578125,
        50.70001220703125,
        50.720001220703128,
        50.739990234375,
        50.760009765625,
        50.779998779296878,
        50.79998779296875,
        50.82000732421875,
        50.839996337890628,
        50.860015869140628,
        50.8800048828125,
        50.899993896484378,
        50.920013427734378,
        50.94000244140625,
        50.959991455078128,
        50.980010986328128,
        51.0,
        51.019989013671878,
        51.040008544921878,
        51.05999755859375,
        51.08001708984375,
        51.100006103515628,
        51.1199951171875,
        51.1400146484375,
        51.160003662109378,
        51.17999267578125,
        51.20001220703125,
        51.220001220703128,
        51.239990234375,
        51.260009765625,
        51.279998779296878,
        51.29998779296875,
        51.32000732421875,
        51.339996337890628,
        51.360015869140628,
        51.3800048828125,
        51.399993896484378,
        51.420013427734378,
        51.44000244140625,
        51.459991455078128,
        51.480010986328128,
        51.5,
        51.519989013671878,
        51.540008544921878,
        51.55999755859375,
        51.58001708984375,
        51.600006103515628,
        51.6199951171875,
        51.6400146484375,
        51.660003662109378,
        51.67999267578125,
        51.70001220703125,
        51.720001220703128,
        51.739990234375,
        51.760009765625,
        51.779998779296878,
        51.79998779296875,
        51.82000732421875,
        51.839996337890628,
        51.860015869140628,
        51.8800048828125,
        51.899993896484378,
        51.920013427734378,
        51.94000244140625,
        51.959991455078128,
        51.980010986328128,
        52.0,
        52.019989013671878,
        52.040008544921878,
        52.05999755859375,
        52.08001708984375,
        52.100006103515628,
        52.1199951171875,
        52.1400146484375,
        52.160003662109378,
        52.17999267578125,
        52.20001220703125,
        52.220001220703128,
        52.239990234375,
        52.260009765625,
        52.279998779296878,
        52.29998779296875,
        52.32000732421875,
        52.339996337890628,
        52.360015869140628,
        52.3800048828125,
        52.399993896484378,
        52.420013427734378,
        52.44000244140625,
        52.459991455078128,
        52.480010986328128,
        52.5,
        52.519989013671878,
        52.540008544921878,
        52.55999755859375,
        52.58001708984375,
        52.600006103515628,
        52.6199951171875,
        52.6400146484375,
        52.660003662109378,
        52.67999267578125,
        52.70001220703125,
        52.720001220703128,
        52.739990234375,
        52.760009765625,
        52.779998779296878,
        52.79998779296875,
        52.82000732421875,
        52.839996337890628,
        52.860015869140628,
        52.8800048828125,
        52.899993896484378,
        52.920013427734378,
        52.94000244140625,
        52.959991455078128,
        52.980010986328128,
        53.0,
        53.019989013671878,
        53.040008544921878,
        53.05999755859375,
        53.08001708984375,
        53.100006103515628,
        53.1199951171875,
        53.1400146484375,
        53.160003662109378,
        53.17999267578125,
        53.20001220703125,
        53.220001220703128,
        53.239990234375,
        53.260009765625,
        53.279998779296878,
        53.29998779296875,
        53.32000732421875,
        53.339996337890628,
        53.360015869140628,
        53.3800048828125,
        53.399993896484378,
        53.420013427734378,
        53.44000244140625,
        53.459991455078128,
        53.480010986328128,
        53.5,
        53.519989013671878,
        53.540008544921878,
        53.55999755859375,
        53.58001708984375,
        53.600006103515628,
        53.6199951171875,
        53.6400146484375,
        53.660003662109378,
        53.67999267578125,
        53.70001220703125,
        53.720001220703128,
        53.739990234375,
        53.760009765625,
        53.779998779296878,
        53.79998779296875,
        53.82000732421875,
        53.839996337890628,
        53.860015869140628,
        53.8800048828125,
        53.899993896484378,
        53.920013427734378,
        53.94000244140625,
        53.959991455078128,
        53.980010986328128,
        54.0,
        54.019989013671878,
        54.040008544921878,
        54.05999755859375,
        54.08001708984375,
        54.100006103515628,
        54.1199951171875,
        54.1400146484375,
        54.160003662109378,
        54.17999267578125,
        54.20001220703125,
        54.220001220703128,
        54.239990234375,
        54.260009765625,
        54.279998779296878,
        54.29998779296875,
        54.32000732421875,
        54.339996337890628,
        54.360015869140628,
        54.3800048828125,
        54.399993896484378,
        54.420013427734378,
        54.44000244140625,
        54.459991455078128,
        54.480010986328128,
        54.5,
        54.519989013671878,
        54.540008544921878,
        54.55999755859375,
        54.58001708984375,
        54.600006103515628,
        54.6199951171875,
        54.6400146484375,
        54.660003662109378,
        54.67999267578125,
        54.70001220703125,
        54.720001220703128,
        54.739990234375,
        54.760009765625,
        54.779998779296878,
        54.79998779296875,
        54.82000732421875,
        54.839996337890628,
        54.860015869140628,
        54.8800048828125,
        54.899993896484378,
        54.920013427734378,
        54.94000244140625,
        54.959991455078128,
        54.980010986328128,
        55.0,
        55.019989013671878,
        55.040008544921878,
        55.05999755859375,
        55.08001708984375,
        55.100006103515628,
        55.1199951171875,
        55.1400146484375,
        55.160003662109378,
        55.17999267578125,
        55.20001220703125,
        55.220001220703128,
        55.239990234375,
        55.260009765625,
        55.279998779296878,
        55.29998779296875,
        55.32000732421875,
        55.339996337890628,
        55.360015869140628,
        55.3800048828125,
        55.399993896484378,
        55.420013427734378,
        55.44000244140625,
        55.459991455078128,
        55.480010986328128,
        55.5,
        55.519989013671878,
        55.540008544921878,
        55.55999755859375,
        55.58001708984375,
        55.600006103515628,
        55.6199951171875,
        55.6400146484375,
        55.660003662109378,
        55.67999267578125,
        55.70001220703125,
        55.720001220703128,
        55.739990234375,
        55.760009765625,
        55.779998779296878,
        55.79998779296875,
        55.82000732421875,
        55.839996337890628,
        55.860015869140628,
        55.8800048828125,
        55.899993896484378,
        55.920013427734378,
        55.94000244140625,
        55.959991455078128,
        55.980010986328128,
        56.0,
        56.019989013671878,
        56.040008544921878,
        56.05999755859375,
        56.08001708984375,
        56.100006103515628,
        56.1199951171875,
        56.1400146484375,
        56.160003662109378,
        56.17999267578125,
        56.20001220703125,
        56.220001220703128,
        56.239990234375,
        56.260009765625,
        56.279998779296878,
        56.29998779296875,
        56.32000732421875,
        56.339996337890628,
        56.360015869140628,
        56.3800048828125,
        56.399993896484378,
        56.420013427734378,
        56.44000244140625,
        56.459991455078128,
        56.480010986328128,
        56.5,
        56.519989013671878,
        56.540008544921878,
        56.55999755859375,
        56.58001708984375,
        56.600006103515628,
        56.6199951171875,
        56.6400146484375,
        56.660003662109378,
        56.67999267578125,
        56.70001220703125,
        56.720001220703128,
        56.739990234375,
        56.760009765625,
        56.779998779296878,
        56.79998779296875,
        56.82000732421875,
        56.839996337890628,
        56.860015869140628,
        56.8800048828125,
        56.899993896484378,
        56.920013427734378,
        56.94000244140625,
        56.959991455078128,
        56.980010986328128,
        57.0,
        57.019989013671878,
        57.040008544921878,
        57.05999755859375,
        57.08001708984375,
        57.100006103515628,
        57.1199951171875,
        57.1400146484375,
        57.160003662109378,
        57.17999267578125,
        57.20001220703125,
        57.220001220703128,
        57.239990234375,
        57.260009765625,
        57.279998779296878,
        57.29998779296875,
        57.32000732421875,
        57.339996337890628,
        57.360015869140628,
        57.3800048828125,
        57.399993896484378,
        57.420013427734378,
        57.44000244140625,
        57.459991455078128,
        57.480010986328128,
        57.5,
        57.519989013671878,
        57.540008544921878,
        57.55999755859375,
        57.58001708984375,
        57.600006103515628,
        57.6199951171875,
        57.6400146484375,
        57.660003662109378,
        57.67999267578125,
        57.70001220703125,
        57.720001220703128,
        57.739990234375,
        57.760009765625,
        57.779998779296878,
        57.79998779296875,
        57.82000732421875,
        57.839996337890628,
        57.860015869140628,
        57.8800048828125,
        57.899993896484378,
        57.920013427734378,
        57.94000244140625,
        57.959991455078128,
        57.980010986328128,
        58.0,
        58.019989013671878,
        58.040008544921878,
        58.05999755859375,
        58.08001708984375,
        58.100006103515628,
        58.1199951171875,
        58.1400146484375,
        58.160003662109378,
        58.17999267578125,
        58.20001220703125,
        58.220001220703128,
        58.239990234375,
        58.260009765625,
        58.279998779296878,
        58.29998779296875,
        58.32000732421875,
        58.339996337890628,
        58.360015869140628,
        58.3800048828125,
        58.399993896484378,
        58.420013427734378,
        58.44000244140625,
        58.459991455078128,
        58.480010986328128,
        58.5,
        58.519989013671878,
        58.540008544921878,
        58.55999755859375,
        58.58001708984375,
        58.600006103515628,
        58.6199951171875,
        58.6400146484375,
        58.660003662109378,
        58.67999267578125,
        58.70001220703125,
        58.720001220703128,
        58.739990234375,
        58.760009765625,
        58.779998779296878,
        58.79998779296875,
        58.82000732421875,
        58.839996337890628,
        58.860015869140628,
        58.8800048828125,
        58.899993896484378,
        58.920013427734378,
        58.94000244140625,
        58.959991455078128,
        58.980010986328128,
        59.0,
        59.019989013671878,
        59.040008544921878,
        59.05999755859375,
        59.08001708984375,
        59.100006103515628,
        59.1199951171875,
        59.1400146484375,
        59.160003662109378,
        59.17999267578125,
        59.20001220703125,
        59.220001220703128,
        59.239990234375,
        59.260009765625,
        59.279998779296878,
        59.29998779296875,
        59.32000732421875,
        59.339996337890628,
        59.360015869140628,
        59.3800048828125,
        59.399993896484378,
        59.420013427734378,
        59.44000244140625,
        59.459991455078128,
        59.480010986328128,
        59.5,
        59.519989013671878,
        59.540008544921878,
        59.55999755859375,
        59.58001708984375,
        59.600006103515628,
        59.6199951171875,
        59.6400146484375,
        59.660003662109378,
        59.67999267578125,
        59.70001220703125,
        59.720001220703128,
        59.739990234375,
        59.760009765625,
        59.779998779296878,
        59.79998779296875,
        59.82000732421875,
        59.839996337890628,
        59.860015869140628,
        59.8800048828125,
        59.899993896484378,
        59.920013427734378,
        59.94000244140625,
        59.959991455078128,
        59.980010986328128
    ],
    "rightHandPositions": [
        "(-0.426979, 0.776326, -0.206232)",
        "(-0.426970, 0.776304, -0.206211)",
        "(-0.426932, 0.776292, -0.206193)",
        "(-0.426908, 0.776292, -0.206187)",
        "(-0.426804, 0.776305, -0.206157)",
        "(-0.426658, 0.776326, -0.206141)",
        "(-0.426534, 0.776337, -0.206142)",
        "(-0.426320, 0.776374, -0.206136)",
        "(-0.426065, 0.776457, -0.206093)",
        "(-0.425825, 0.776567, -0.205931)",
        "(-0.425705, 0.776624, -0.205792)",
        "(-0.425383, 0.776780, -0.205439)",
        "(-0.424250, 0.777442, -0.204827)",
        "(-0.421766, 0.779101, -0.203838)",
        "(-0.420007, 0.780364, -0.203233)",
        "(-0.415733, 0.783532, -0.201895)",
        "(-0.410058, 0.787883, -0.200378)",
        "(-0.402826, 0.793794, -0.198664)",
        "(-0.394329, 0.801119, -0.196891)",
        "(-0.389439, 0.805576, -0.196016)",
        "(-0.379808, 0.814680, -0.194375)",
        "(-0.370068, 0.824511, -0.192906)",
        "(-0.359898, 0.835481, -0.191668)",
        "(-0.349404, 0.847004, -0.190703)",
        "(-0.344077, 0.853138, -0.190331)",
        "(-0.333448, 0.866105, -0.189466)",
        "(-0.322891, 0.879791, -0.188687)",
        "(-0.312374, 0.894193, -0.188036)",
        "(-0.302087, 0.910118, -0.187121)",
        "(-0.297001, 0.918687, -0.186659)",
        "(-0.287026, 0.936333, -0.185964)",
        "(-0.277635, 0.954930, -0.184761)",
        "(-0.268640, 0.974682, -0.183128)",
        "(-0.260094, 0.995377, -0.181271)",
        "(-0.256012, 1.005699, -0.180191)",
        "(-0.248135, 1.026290, -0.177702)",
        "(-0.240872, 1.047882, -0.174755)",
        "(-0.233964, 1.069242, -0.171713)",
        "(-0.227452, 1.090162, -0.168845)",
        "(-0.224541, 1.100401, -0.167262)",
        "(-0.218749, 1.120157, -0.164228)",
        "(-0.213234, 1.139158, -0.161234)",
        "(-0.208129, 1.156920, -0.158405)",
        "(-0.203023, 1.172606, -0.155790)",
        "(-0.200381, 1.179881, -0.154566)",
        "(-0.195481, 1.193267, -0.152035)",
        "(-0.191131, 1.204745, -0.149467)",
        "(-0.187612, 1.213828, -0.147046)",
        "(-0.184542, 1.221971, -0.144742)",
        "(-0.183119, 1.225697, -0.143686)",
        "(-0.180614, 1.232687, -0.141659)",
        "(-0.178817, 1.238650, -0.139354)",
        "(-0.177314, 1.243444, -0.136742)",
        "(-0.176074, 1.247566, -0.134175)",
        "(-0.175734, 1.249614, -0.133051)",
        "(-0.175387, 1.253513, -0.130874)",
        "(-0.175027, 1.256818, -0.128694)",
        "(-0.174462, 1.259840, -0.126677)",
        "(-0.173889, 1.262871, -0.124788)",
        "(-0.173606, 1.264443, -0.123913)",
        "(-0.172875, 1.267680, -0.122210)",
        "(-0.171891, 1.271098, -0.120618)",
        "(-0.170780, 1.274693, -0.119155)",
        "(-0.169591, 1.278447, -0.117910)",
        "(-0.169049, 1.280509, -0.117268)",
        "(-0.168176, 1.285048, -0.116007)",
        "(-0.167488, 1.290205, -0.114837)",
        "(-0.166759, 1.295905, -0.113783)",
        "(-0.165949, 1.301891, -0.112863)",
        "(-0.165447, 1.305007, -0.112505)",
        "(-0.164411, 1.311545, -0.111939)",
        "(-0.163705, 1.318509, -0.111425)",
        "(-0.163153, 1.325568, -0.111059)",
        "(-0.162445, 1.332141, -0.110625)",
        "(-0.161943, 1.335056, -0.110343)",
        "(-0.160809, 1.340171, -0.109734)",
        "(-0.159454, 1.344421, -0.109323)",
        "(-0.158349, 1.348010, -0.109002)",
        "(-0.157787, 1.351152, -0.108444)",
        "(-0.157503, 1.352514, -0.108057)",
        "(-0.156836, 1.355160, -0.107213)",
        "(-0.156618, 1.358188, -0.106380)",
        "(-0.156544, 1.361820, -0.106035)",
        "(-0.156547, 1.366029, -0.105784)",
        "(-0.156574, 1.368250, -0.105639)",
        "(-0.156545, 1.373042, -0.105611)",
        "(-0.156633, 1.378464, -0.106046)",
        "(-0.156792, 1.384247, -0.106682)",
        "(-0.156961, 1.390332, -0.107540)",
        "(-0.157000, 1.393429, -0.108070)",
        "(-0.157257, 1.399966, -0.109411)",
        "(-0.157576, 1.406570, -0.110943)",
        "(-0.157838, 1.413280, -0.112788)",
        "(-0.158123, 1.420127, -0.114958)",
        "(-0.158217, 1.423540, -0.116146)",
        "(-0.158539, 1.430362, -0.118821)",
        "(-0.158779, 1.436954, -0.121925)",
        "(-0.158859, 1.443046, -0.125206)",
        "(-0.158943, 1.448650, -0.128476)",
        "(-0.158935, 1.451255, -0.130204)",
        "(-0.159065, 1.456208, -0.133774)",
        "(-0.159316, 1.460704, -0.137654)",
        "(-0.159451, 1.464568, -0.141526)",
        "(-0.159432, 1.467659, -0.145057)",
        "(-0.159439, 1.469083, -0.146832)",
        "(-0.159669, 1.471790, -0.150468)",
        "(-0.159882, 1.474106, -0.154285)",
        "(-0.159760, 1.475816, -0.158070)",
        "(-0.159448, 1.477146, -0.161697)",
        "(-0.159341, 1.477721, -0.163445)",
        "(-0.159270, 1.478807, -0.166966)",
        "(-0.159282, 1.479801, -0.170692)",
        "(-0.159287, 1.480635, -0.174676)",
        "(-0.159190, 1.481276, -0.178603)",
        "(-0.159139, 1.481532, -0.180421)",
        "(-0.159142, 1.482093, -0.183834)",
        "(-0.159360, 1.482956, -0.187359)",
        "(-0.159794, 1.483959, -0.190636)",
        "(-0.160027, 1.484901, -0.194016)",
        "(-0.160114, 1.485336, -0.195756)",
        "(-0.160273, 1.486273, -0.199436)",
        "(-0.160545, 1.487326, -0.203448)",
        "(-0.160917, 1.488531, -0.207887)",
        "(-0.161246, 1.489722, -0.212722)",
        "(-0.161411, 1.490283, -0.215204)",
        "(-0.161733, 1.491310, -0.220331)",
        "(-0.162133, 1.492303, -0.225759)",
        "(-0.162592, 1.493236, -0.231513)",
        "(-0.162889, 1.493944, -0.237462)",
        "(-0.163006, 1.494231, -0.240530)",
        "(-0.163145, 1.494614, -0.246839)",
        "(-0.163327, 1.494666, -0.253218)",
        "(-0.163357, 1.494252, -0.259633)",
        "(-0.163302, 1.493393, -0.266060)",
        "(-0.163338, 1.492803, -0.269250)",
        "(-0.163415, 1.491234, -0.275747)",
        "(-0.163194, 1.488926, -0.282471)",
        "(-0.162566, 1.485733, -0.289336)",
        "(-0.161849, 1.481617, -0.296272)",
        "(-0.161516, 1.479076, -0.299776)",
        "(-0.160646, 1.473117, -0.306832)",
        "(-0.159401, 1.465887, -0.313952)",
        "(-0.157924, 1.457228, -0.320981)",
        "(-0.156494, 1.447114, -0.327679)",
        "(-0.155847, 1.441473, -0.330841)",
        "(-0.154563, 1.429319, -0.336758)",
        "(-0.153191, 1.415755, -0.341786)",
        "(-0.151767, 1.400740, -0.345549)",
        "(-0.150590, 1.385228, -0.348797)",
        "(-0.150274, 1.377058, -0.349822)",
        "(-0.149882, 1.360429, -0.351342)",
        "(-0.149666, 1.343028, -0.352116)",
        "(-0.150035, 1.325294, -0.352188)",
        "(-0.150929, 1.307535, -0.351265)",
        "(-0.151397, 1.298565, -0.350469)",
        "(-0.152573, 1.280513, -0.348173)",
        "(-0.154156, 1.262636, -0.345077)",
        "(-0.156138, 1.245440, -0.341378)",
        "(-0.158214, 1.228477, -0.336517)",
        "(-0.159307, 1.220124, -0.333766)",
        "(-0.161893, 1.203969, -0.327999)",
        "(-0.165057, 1.189067, -0.321956)",
        "(-0.168239, 1.175088, -0.315352)",
        "(-0.171251, 1.161607, -0.308054)",
        "(-0.172868, 1.155265, -0.304096)",
        "(-0.176332, 1.143410, -0.296032)",
        "(-0.179951, 1.132967, -0.287506)",
        "(-0.183587, 1.123530, -0.277780)",
        "(-0.186837, 1.114970, -0.266673)",
        "(-0.188440, 1.111031, -0.261040)",
        "(-0.191626, 1.104025, -0.249925)",
        "(-0.194683, 1.098914, -0.239249)",
        "(-0.197389, 1.095540, -0.228012)",
        "(-0.200043, 1.093815, -0.215413)",
        "(-0.201024, 1.093295, -0.208525)",
        "(-0.202634, 1.093228, -0.195161)",
        "(-0.203377, 1.095444, -0.183313)",
        "(-0.203270, 1.099710, -0.172662)",
        "(-0.202628, 1.105679, -0.162213)",
        "(-0.202203, 1.109530, -0.157090)",
        "(-0.201178, 1.118428, -0.147232)",
        "(-0.199716, 1.129057, -0.138119)",
        "(-0.198155, 1.141497, -0.129907)",
        "(-0.196430, 1.155302, -0.122398)",
        "(-0.195478, 1.162766, -0.118777)",
        "(-0.193599, 1.178413, -0.111947)",
        "(-0.191954, 1.195656, -0.105959)",
        "(-0.190489, 1.214268, -0.100622)",
        "(-0.188961, 1.231883, -0.096259)",
        "(-0.188213, 1.240882, -0.094269)",
        "(-0.186884, 1.259118, -0.090683)",
        "(-0.185692, 1.277566, -0.087603)",
        "(-0.184744, 1.295974, -0.085185)",
        "(-0.184078, 1.314330, -0.083763)",
        "(-0.183692, 1.323298, -0.083415)",
        "(-0.182867, 1.340727, -0.083050)",
        "(-0.182004, 1.357324, -0.083410)",
        "(-0.181379, 1.373278, -0.084727)",
        "(-0.180864, 1.388735, -0.087204)",
        "(-0.180771, 1.396190, -0.088777)",
        "(-0.180677, 1.410299, -0.092136)",
        "(-0.180645, 1.423238, -0.095768)",
        "(-0.180556, 1.435146, -0.099895)",
        "(-0.180567, 1.446230, -0.104786)",
        "(-0.180559, 1.451428, -0.107522)",
        "(-0.180503, 1.461115, -0.113222)",
        "(-0.180466, 1.469816, -0.119105)",
        "(-0.180495, 1.477593, -0.125406)",
        "(-0.180578, 1.484547, -0.132288)",
        "(-0.180668, 1.487702, -0.135894)",
        "(-0.180661, 1.493420, -0.143163)",
        "(-0.180489, 1.498332, -0.150511)",
        "(-0.180328, 1.502430, -0.157970)",
        "(-0.180390, 1.505772, -0.165843)",
        "(-0.180395, 1.507232, -0.169898)",
        "(-0.180226, 1.509504, -0.178239)",
        "(-0.179788, 1.510998, -0.187018)",
        "(-0.179296, 1.511686, -0.196352)",
        "(-0.178762, 1.511493, -0.206095)",
        "(-0.178406, 1.510928, -0.211015)",
        "(-0.177423, 1.509060, -0.220986)",
        "(-0.176251, 1.506094, -0.231222)",
        "(-0.174964, 1.501995, -0.241763)",
        "(-0.173621, 1.496591, -0.252350)",
        "(-0.172870, 1.493299, -0.257562)",
        "(-0.171127, 1.485758, -0.267909)",
        "(-0.169306, 1.476337, -0.278038)",
        "(-0.167471, 1.465777, -0.287779)",
        "(-0.165248, 1.453372, -0.296554)",
        "(-0.163974, 1.446425, -0.300412)",
        "(-0.161720, 1.431723, -0.307150)",
        "(-0.159909, 1.415982, -0.312410)",
        "(-0.158150, 1.399435, -0.316541)",
        "(-0.156844, 1.382302, -0.319579)",
        "(-0.156330, 1.373797, -0.320974)",
        "(-0.155834, 1.356798, -0.323006)",
        "(-0.155725, 1.339817, -0.324105)",
        "(-0.156138, 1.323156, -0.324080)",
        "(-0.156898, 1.306799, -0.323127)",
        "(-0.157431, 1.298746, -0.322145)",
        "(-0.158593, 1.282827, -0.319760)",
        "(-0.160075, 1.267421, -0.316083)",
        "(-0.161719, 1.252484, -0.311217)",
        "(-0.163538, 1.238139, -0.305397)",
        "(-0.164609, 1.231296, -0.302086)",
        "(-0.166495, 1.218191, -0.294617)",
        "(-0.168064, 1.206188, -0.285796)",
        "(-0.169748, 1.195582, -0.275915)",
        "(-0.171670, 1.186292, -0.265258)",
        "(-0.172555, 1.182182, -0.259578)",
        "(-0.174023, 1.174952, -0.247806)",
        "(-0.175350, 1.169322, -0.235718)",
        "(-0.176730, 1.165197, -0.223234)",
        "(-0.177875, 1.162280, -0.210115)",
        "(-0.178414, 1.161381, -0.203363)",
        "(-0.179340, 1.160191, -0.189470)",
        "(-0.180301, 1.160023, -0.174872)",
        "(-0.181147, 1.160889, -0.161774)",
        "(-0.181738, 1.162893, -0.149419)",
        "(-0.181950, 1.164204, -0.143478)",
        "(-0.182311, 1.167885, -0.132251)",
        "(-0.182750, 1.172697, -0.121727)",
        "(-0.183041, 1.178634, -0.112270)",
        "(-0.183039, 1.185844, -0.104169)",
        "(-0.182882, 1.189946, -0.100565)",
        "(-0.182492, 1.198887, -0.093948)",
        "(-0.182225, 1.208905, -0.088204)",
        "(-0.181960, 1.219694, -0.083284)",
        "(-0.181595, 1.231087, -0.079064)",
        "(-0.181406, 1.236980, -0.077178)",
        "(-0.181121, 1.249083, -0.073698)",
        "(-0.181024, 1.261608, -0.070669)",
        "(-0.181019, 1.274266, -0.067847)",
        "(-0.181116, 1.287129, -0.065465)",
        "(-0.181131, 1.293581, -0.064388)",
        "(-0.181206, 1.306667, -0.062473)",
        "(-0.181299, 1.319988, -0.061067)",
        "(-0.181345, 1.333574, -0.060353)",
        "(-0.181419, 1.347468, -0.060465)",
        "(-0.181426, 1.354387, -0.060607)",
        "(-0.181534, 1.368226, -0.061279)",
        "(-0.181698, 1.382079, -0.062371)",
        "(-0.181907, 1.395859, -0.063978)",
        "(-0.182186, 1.409465, -0.066009)",
        "(-0.182265, 1.416160, -0.067159)",
        "(-0.182697, 1.429444, -0.070051)",
        "(-0.183460, 1.442509, -0.073786)",
        "(-0.184483, 1.455200, -0.078295)",
        "(-0.185264, 1.467171, -0.083440)",
        "(-0.185613, 1.472882, -0.086265)",
        "(-0.186484, 1.483833, -0.092398)",
        "(-0.187111, 1.493935, -0.099236)",
        "(-0.187632, 1.503169, -0.106732)",
        "(-0.188049, 1.511374, -0.114890)",
        "(-0.188223, 1.515071, -0.119229)",
        "(-0.188524, 1.521900, -0.128445)",
        "(-0.188660, 1.527676, -0.138254)",
        "(-0.188468, 1.532220, -0.148487)",
        "(-0.188006, 1.535624, -0.159397)",
        "(-0.187795, 1.536884, -0.165180)",
        "(-0.187327, 1.538749, -0.177015)",
        "(-0.186599, 1.539108, -0.189280)",
        "(-0.185604, 1.538380, -0.201539)",
        "(-0.184570, 1.536080, -0.213696)",
        "(-0.184119, 1.534466, -0.219770)",
        "(-0.183198, 1.530527, -0.231856)",
        "(-0.182105, 1.525435, -0.243797)",
        "(-0.180974, 1.518878, -0.255459)",
        "(-0.179577, 1.511152, -0.266738)",
        "(-0.178755, 1.506858, -0.272145)",
        "(-0.176979, 1.497226, -0.282312)",
        "(-0.175213, 1.486582, -0.292015)",
        "(-0.173378, 1.475084, -0.301268)",
        "(-0.171583, 1.462696, -0.309540)",
        "(-0.170710, 1.456164, -0.313239)",
        "(-0.169097, 1.442413, -0.319529)",
        "(-0.167708, 1.428333, -0.324754)",
        "(-0.166498, 1.413748, -0.328708)",
        "(-0.165445, 1.398720, -0.331679)",
        "(-0.164971, 1.391094, -0.332817)",
        "(-0.164195, 1.375852, -0.334487)",
        "(-0.163825, 1.360512, -0.335355)",
        "(-0.163804, 1.345265, -0.335536)",
        "(-0.163859, 1.330174, -0.334984)",
        "(-0.163961, 1.322681, -0.334294)",
        "(-0.164256, 1.307858, -0.332245)",
        "(-0.164959, 1.293692, -0.329467)",
        "(-0.165933, 1.280290, -0.326150)",
        "(-0.166953, 1.266927, -0.321815)",
        "(-0.167319, 1.260699, -0.319463)",
        "(-0.168121, 1.248722, -0.314034)",
        "(-0.169241, 1.237383, -0.307878)",
        "(-0.170641, 1.226679, -0.301263)",
        "(-0.171959, 1.216293, -0.294060)",
        "(-0.172487, 1.211331, -0.290268)",
        "(-0.173556, 1.201937, -0.282697)",
        "(-0.174685, 1.193318, -0.275337)",
        "(-0.175662, 1.185588, -0.268036)",
        "(-0.176330, 1.178470, -0.259938)",
        "(-0.176612, 1.175278, -0.255366)",
        "(-0.177260, 1.169610, -0.245440)",
        "(-0.178037, 1.165251, -0.234945)",
        "(-0.178758, 1.162078, -0.224638)",
        "(-0.179319, 1.159807, -0.214538)",
        "(-0.179493, 1.158988, -0.209410)",
        "(-0.179597, 1.157900, -0.199018)",
        "(-0.179679, 1.157955, -0.188721)",
        "(-0.179689, 1.159194, -0.178571)",
        "(-0.179306, 1.161744, -0.168539)",
        "(-0.179115, 1.163292, -0.163580)",
        "(-0.178822, 1.167996, -0.153593)",
        "(-0.178295, 1.173939, -0.143583)",
        "(-0.177095, 1.185731, -0.128987)",
        "(-0.177095, 1.185731, -0.128987)",
        "(-0.176244, 1.195564, -0.119532)",
        "(-0.175367, 1.206548, -0.110342)",
        "(-0.174421, 1.218743, -0.101790)",
        "(-0.173385, 1.231988, -0.093854)",
        "(-0.172383, 1.246053, -0.086562)",
        "(-0.171900, 1.253544, -0.083470)",
        "(-0.170813, 1.268636, -0.077861)",
        "(-0.169512, 1.284015, -0.073264)",
        "(-0.168010, 1.299614, -0.069613)",
        "(-0.166490, 1.315248, -0.066769)",
        "(-0.165706, 1.322996, -0.065662)",
        "(-0.164127, 1.338460, -0.064132)",
        "(-0.162607, 1.353817, -0.063481)",
        "(-0.161285, 1.368882, -0.063427)",
        "(-0.160377, 1.383727, -0.064112)",
        "(-0.160012, 1.391047, -0.064781)",
        "(-0.159293, 1.405385, -0.066739)",
        "(-0.158677, 1.419360, -0.069805)",
        "(-0.157939, 1.432893, -0.073824)",
        "(-0.157038, 1.445596, -0.078908)",
        "(-0.156651, 1.451646, -0.081775)",
        "(-0.156019, 1.463290, -0.087967)",
        "(-0.155680, 1.473912, -0.094923)",
        "(-0.155330, 1.483705, -0.102291)",
        "(-0.155082, 1.492396, -0.110413)",
        "(-0.155016, 1.496413, -0.114718)",
        "(-0.154810, 1.503888, -0.123597)",
        "(-0.154477, 1.510271, -0.132948)",
        "(-0.154086, 1.515577, -0.142488)",
        "(-0.153644, 1.519961, -0.152290)",
        "(-0.153363, 1.521796, -0.157328)",
        "(-0.152633, 1.524933, -0.167680)",
        "(-0.152063, 1.527375, -0.178204)",
        "(-0.151754, 1.529016, -0.188610)",
        "(-0.151713, 1.529649, -0.198626)",
        "(-0.151820, 1.529513, -0.203476)",
        "(-0.152178, 1.528547, -0.213069)",
        "(-0.152665, 1.526647, -0.222943)",
        "(-0.152895, 1.523641, -0.232992)",
        "(-0.152812, 1.519352, -0.243052)",
        "(-0.152723, 1.516665, -0.248088)",
        "(-0.152544, 1.510475, -0.258030)",
        "(-0.152200, 1.502931, -0.267653)",
        "(-0.151564, 1.494025, -0.276836)",
        "(-0.150308, 1.478135, -0.289630)",
        "(-0.150308, 1.478135, -0.289630)",
        "(-0.149627, 1.466676, -0.296966)",
        "(-0.149092, 1.454259, -0.303759)",
        "(-0.148434, 1.440897, -0.309769)",
        "(-0.147705, 1.426607, -0.315008)",
        "(-0.147363, 1.419350, -0.317445)",
        "(-0.146700, 1.404301, -0.321644)",
        "(-0.145810, 1.388636, -0.324887)",
        "(-0.144823, 1.372629, -0.327197)",
        "(-0.144075, 1.356526, -0.328206)",
        "(-0.143871, 1.348480, -0.328129)",
        "(-0.143739, 1.332499, -0.327118)",
        "(-0.143883, 1.316758, -0.325435)",
        "(-0.144521, 1.301651, -0.323045)",
        "(-0.145115, 1.286669, -0.320030)",
        "(-0.145431, 1.279297, -0.318112)",
        "(-0.146040, 1.264722, -0.313674)",
        "(-0.146754, 1.250706, -0.308399)",
        "(-0.147739, 1.237604, -0.302066)",
        "(-0.148639, 1.225327, -0.294666)",
        "(-0.149069, 1.219499, -0.290328)",
        "(-0.150042, 1.208378, -0.280696)",
        "(-0.151398, 1.198160, -0.270362)",
        "(-0.154223, 1.184427, -0.254029)",
        "(-0.154223, 1.184427, -0.254029)",
        "(-0.155974, 1.175772, -0.242063)",
        "(-0.157544, 1.167928, -0.228676)",
        "(-0.159366, 1.161372, -0.214616)",
        "(-0.161284, 1.156068, -0.200279)",
        "(-0.162916, 1.151984, -0.185879)",
        "(-0.163652, 1.150356, -0.178850)",
        "(-0.165072, 1.148459, -0.165073)",
        "(-0.166238, 1.147867, -0.151234)",
        "(-0.167106, 1.149539, -0.137664)",
        "(-0.167925, 1.153341, -0.124895)",
        "(-0.168299, 1.155768, -0.118788)",
        "(-0.168899, 1.162194, -0.107437)",
        "(-0.169297, 1.170518, -0.097712)",
        "(-0.169473, 1.185990, -0.085580)",
        "(-0.169473, 1.185990, -0.085580)",
        "(-0.169440, 1.198131, -0.078811)",
        "(-0.169592, 1.211673, -0.073055)",
        "(-0.169648, 1.225889, -0.068147)",
        "(-0.169314, 1.240565, -0.064520)",
        "(-0.168507, 1.255456, -0.062087)",
        "(-0.167933, 1.262884, -0.061138)",
        "(-0.166623, 1.277565, -0.059522)",
        "(-0.165374, 1.292333, -0.058371)",
        "(-0.164683, 1.307353, -0.057568)",
        "(-0.164549, 1.322553, -0.057227)",
        "(-0.164466, 1.330142, -0.057180)",
        "(-0.164496, 1.345359, -0.057486)",
        "(-0.164626, 1.360255, -0.058141)",
        "(-0.164677, 1.374848, -0.059340)",
        "(-0.164699, 1.389164, -0.061277)",
        "(-0.164674, 1.396154, -0.062384)",
        "(-0.164631, 1.409698, -0.064900)",
        "(-0.164811, 1.422803, -0.068034)",
        "(-0.165034, 1.435295, -0.071639)",
        "(-0.165253, 1.446872, -0.075807)",
        "(-0.165226, 1.452342, -0.078034)",
        "(-0.165132, 1.462959, -0.082657)",
        "(-0.165040, 1.472451, -0.087806)",
        "(-0.164845, 1.481228, -0.093216)",
        "(-0.164517, 1.489217, -0.099195)",
        "(-0.164333, 1.492897, -0.102438)",
        "(-0.163733, 1.499834, -0.109353)",
        "(-0.162877, 1.506175, -0.116953)",
        "(-0.161903, 1.511950, -0.125154)",
        "(-0.160795, 1.517120, -0.133809)",
        "(-0.160251, 1.519555, -0.138645)",
        "(-0.159396, 1.523633, -0.147785)",
        "(-0.158503, 1.526912, -0.157187)",
        "(-0.157566, 1.529335, -0.166975)",
        "(-0.156567, 1.530875, -0.177154)",
        "(-0.156149, 1.531341, -0.182439)",
        "(-0.155447, 1.531676, -0.193409)",
        "(-0.154882, 1.530992, -0.204646)",
        "(-0.154430, 1.529263, -0.215944)",
        "(-0.154260, 1.526297, -0.227299)",
        "(-0.154187, 1.524440, -0.232921)",
        "(-0.154021, 1.519698, -0.244013)",
        "(-0.153740, 1.513790, -0.255044)",
        "(-0.153459, 1.506829, -0.265998)",
        "(-0.153178, 1.498631, -0.276452)",
        "(-0.153047, 1.494175, -0.281479)",
        "(-0.152685, 1.484174, -0.290797)",
        "(-0.152249, 1.473015, -0.299237)",
        "(-0.151575, 1.460633, -0.306527)",
        "(-0.150581, 1.447340, -0.312814)",
        "(-0.150187, 1.440458, -0.315734)",
        "(-0.149718, 1.426167, -0.321135)",
        "(-0.149510, 1.411173, -0.325902)",
        "(-0.149497, 1.395805, -0.330022)",
        "(-0.149535, 1.380362, -0.333627)",
        "(-0.149607, 1.372681, -0.335258)",
        "(-0.149977, 1.357325, -0.337780)",
        "(-0.150525, 1.341938, -0.339229)",
        "(-0.151363, 1.319038, -0.340009)",
        "(-0.151363, 1.319038, -0.340009)",
        "(-0.151814, 1.303818, -0.339668)",
        "(-0.152340, 1.288581, -0.338316)",
        "(-0.152981, 1.273289, -0.335856)",
        "(-0.153766, 1.258088, -0.332103)",
        "(-0.154786, 1.243301, -0.327572)",
        "(-0.155308, 1.236030, -0.325088)",
        "(-0.156592, 1.222010, -0.318912)",
        "(-0.157868, 1.208295, -0.311769)",
        "(-0.159052, 1.195078, -0.302818)",
        "(-0.160288, 1.182753, -0.292636)",
        "(-0.161036, 1.177173, -0.287228)",
        "(-0.162451, 1.166624, -0.276214)",
        "(-0.163590, 1.157711, -0.263870)",
        "(-0.164386, 1.149671, -0.250322)",
        "(-0.165347, 1.143595, -0.235752)",
        "(-0.165865, 1.141126, -0.228426)",
        "(-0.166916, 1.137666, -0.213741)",
        "(-0.167618, 1.135791, -0.199111)",
        "(-0.167930, 1.136185, -0.177057)",
        "(-0.167930, 1.136185, -0.177057)",
        "(-0.167909, 1.139180, -0.162292)",
        "(-0.167667, 1.143638, -0.148004)",
        "(-0.167093, 1.150039, -0.134719)",
        "(-0.165970, 1.158042, -0.122553)",
        "(-0.164553, 1.167781, -0.111412)",
        "(-0.163728, 1.173353, -0.106279)",
        "(-0.162007, 1.185500, -0.096750)",
        "(-0.160153, 1.198962, -0.088370)",
        "(-0.158372, 1.213581, -0.080966)",
        "(-0.156579, 1.228925, -0.074541)",
        "(-0.155698, 1.236713, -0.071543)",
        "(-0.154095, 1.252803, -0.066358)",
        "(-0.152659, 1.269262, -0.062117)",
        "(-0.151393, 1.285896, -0.058579)",
        "(-0.150333, 1.302362, -0.055607)",
        "(-0.149921, 1.310435, -0.054360)",
        "(-0.149301, 1.326313, -0.052394)",
        "(-0.148950, 1.341815, -0.051265)",
        "(-0.148680, 1.356923, -0.050902)",
        "(-0.148297, 1.371721, -0.051314)",
        "(-0.148117, 1.379040, -0.051814)",
        "(-0.147501, 1.393596, -0.053486)",
        "(-0.146886, 1.407241, -0.055960)",
        "(-0.146112, 1.420702, -0.058980)",
        "(-0.145271, 1.433713, -0.062715)",
        "(-0.144902, 1.440114, -0.064882)",
        "(-0.144282, 1.452530, -0.069640)",
        "(-0.144009, 1.464285, -0.075163)",
        "(-0.144141, 1.475450, -0.081555)",
        "(-0.144443, 1.485816, -0.088666)",
        "(-0.144748, 1.490750, -0.092533)",
        "(-0.145536, 1.500241, -0.100791)",
        "(-0.146460, 1.509118, -0.109570)",
        "(-0.147468, 1.517123, -0.119047)",
        "(-0.148493, 1.524479, -0.128984)",
        "(-0.149149, 1.527696, -0.134321)",
        "(-0.150522, 1.533719, -0.145192)",
        "(-0.151791, 1.538638, -0.156551)",
        "(-0.152898, 1.542328, -0.168492)",
        "(-0.153957, 1.544775, -0.180825)",
        "(-0.154468, 1.545434, -0.187054)",
        "(-0.155242, 1.545768, -0.199476)",
        "(-0.155840, 1.544692, -0.211823)",
        "(-0.156076, 1.542272, -0.224066)",
        "(-0.156267, 1.538581, -0.236466)",
        "(-0.156423, 1.536420, -0.242729)",
        "(-0.156752, 1.531079, -0.255184)",
        "(-0.156918, 1.524341, -0.267258)",
        "(-0.156660, 1.515891, -0.278597)",
        "(-0.155920, 1.505700, -0.289014)",
        "(-0.155374, 1.500181, -0.293878)",
        "(-0.153616, 1.487623, -0.302304)",
        "(-0.151353, 1.473243, -0.309059)",
        "(-0.149482, 1.457885, -0.315106)",
        "(-0.148234, 1.442080, -0.320835)",
        "(-0.147505, 1.433891, -0.323584)",
        "(-0.146019, 1.416668, -0.328218)",
        "(-0.144886, 1.399180, -0.331596)",
        "(-0.144189, 1.381544, -0.333468)",
        "(-0.143830, 1.363911, -0.334493)",
        "(-0.143853, 1.355050, -0.334436)",
        "(-0.143899, 1.337516, -0.333798)",
        "(-0.144068, 1.320136, -0.331863)",
        "(-0.144625, 1.303169, -0.328672)",
        "(-0.145716, 1.287068, -0.324157)",
        "(-0.146255, 1.279177, -0.321611)",
        "(-0.147433, 1.263910, -0.315615)",
        "(-0.148605, 1.249189, -0.308966)",
        "(-0.150185, 1.235645, -0.301678)",
        "(-0.151891, 1.223023, -0.293726)",
        "(-0.152749, 1.217036, -0.289454)",
        "(-0.154464, 1.205506, -0.280497)",
        "(-0.156285, 1.194958, -0.270598)",
        "(-0.157910, 1.184718, -0.260050)",
        "(-0.159333, 1.174662, -0.248617)",
        "(-0.159914, 1.169773, -0.242548)",
        "(-0.160849, 1.160644, -0.229484)",
        "(-0.161990, 1.152719, -0.215614)",
        "(-0.164246, 1.143353, -0.193965)",
        "(-0.164246, 1.143353, -0.193965)",
        "(-0.165925, 1.138860, -0.179545)",
        "(-0.167611, 1.135875, -0.165262)",
        "(-0.169290, 1.134349, -0.151134)",
        "(-0.170876, 1.134188, -0.137209)",
        "(-0.171577, 1.134629, -0.130418)",
        "(-0.172836, 1.136205, -0.117357)",
        "(-0.173874, 1.139374, -0.105426)",
        "(-0.174730, 1.143302, -0.094008)",
        "(-0.175553, 1.148699, -0.083567)",
        "(-0.176117, 1.155088, -0.074333)",
        "(-0.176296, 1.158757, -0.070136)",
        "(-0.176445, 1.167184, -0.062362)",
        "(-0.176319, 1.176322, -0.056374)",
        "(-0.175982, 1.186440, -0.051964)",
        "(-0.175417, 1.197712, -0.048649)",
        "(-0.175067, 1.203616, -0.047138)",
        "(-0.174277, 1.216088, -0.044648)",
        "(-0.173608, 1.229189, -0.042412)",
        "(-0.172987, 1.250254, -0.040252)",
        "(-0.172987, 1.250254, -0.040252)",
        "(-0.172540, 1.264680, -0.039380)",
        "(-0.172072, 1.279288, -0.038802)",
        "(-0.171806, 1.294167, -0.038682)",
        "(-0.171732, 1.309028, -0.038960)",
        "(-0.171673, 1.323562, -0.039481)",
        "(-0.171584, 1.330638, -0.039687)",
        "(-0.171412, 1.344421, -0.039962)",
        "(-0.171458, 1.357888, -0.040351)",
        "(-0.171987, 1.371188, -0.041231)",
        "(-0.172573, 1.384159, -0.042482)",
        "(-0.172778, 1.390517, -0.043281)",
        "(-0.173245, 1.403099, -0.045506)",
        "(-0.173808, 1.415489, -0.048520)",
        "(-0.174295, 1.427472, -0.052087)",
        "(-0.174799, 1.439012, -0.056181)",
        "(-0.175042, 1.444655, -0.058391)",
        "(-0.175562, 1.455647, -0.063314)",
        "(-0.176003, 1.466133, -0.069137)",
        "(-0.176406, 1.476138, -0.075658)",
        "(-0.176717, 1.485712, -0.083025)",
        "(-0.176818, 1.490403, -0.086919)",
        "(-0.177114, 1.499503, -0.095370)",
        "(-0.177503, 1.508017, -0.104459)",
        "(-0.178106, 1.519656, -0.119460)",
        "(-0.178106, 1.519656, -0.119460)",
        "(-0.178385, 1.526667, -0.130568)",
        "(-0.178719, 1.532979, -0.142304)",
        "(-0.179086, 1.538474, -0.154413)",
        "(-0.179534, 1.543056, -0.166624)",
        "(-0.180158, 1.546600, -0.179092)",
        "(-0.180458, 1.548173, -0.185358)",
        "(-0.181118, 1.550250, -0.197977)",
        "(-0.181803, 1.551579, -0.210646)",
        "(-0.182811, 1.551706, -0.223120)",
        "(-0.183674, 1.550883, -0.234970)",
        "(-0.184023, 1.550072, -0.240708)",
        "(-0.184592, 1.547564, -0.251953)",
        "(-0.184671, 1.543381, -0.263039)",
        "(-0.183984, 1.535194, -0.279500)",
        "(-0.183984, 1.535194, -0.279500)",
        "(-0.183054, 1.528231, -0.289912)",
        "(-0.181709, 1.519846, -0.299536)",
        "(-0.180077, 1.510165, -0.308347)",
        "(-0.178435, 1.499104, -0.316211)",
        "(-0.176910, 1.487071, -0.323625)",
        "(-0.176133, 1.480639, -0.327062)",
        "(-0.174247, 1.466947, -0.333225)",
        "(-0.171878, 1.452296, -0.338792)",
        "(-0.169606, 1.436665, -0.343536)",
        "(-0.167578, 1.420727, -0.347773)",
        "(-0.166661, 1.412665, -0.349596)",
        "(-0.165150, 1.396523, -0.352741)",
        "(-0.163798, 1.380070, -0.354703)",
        "(-0.162703, 1.363659, -0.355493)",
        "(-0.161764, 1.347553, -0.355489)",
        "(-0.161416, 1.339665, -0.355216)",
        "(-0.160909, 1.324025, -0.354152)",
        "(-0.160479, 1.308754, -0.352172)",
        "(-0.160349, 1.293891, -0.349250)",
        "(-0.160637, 1.279777, -0.345382)",
        "(-0.160822, 1.272918, -0.343222)",
        "(-0.161212, 1.259425, -0.337978)",
        "(-0.161969, 1.245946, -0.331471)",
        "(-0.163109, 1.233652, -0.324809)",
        "(-0.164146, 1.221609, -0.317512)",
        "(-0.164619, 1.215749, -0.313464)",
        "(-0.165615, 1.204434, -0.304783)",
        "(-0.166786, 1.193857, -0.295336)",
        "(-0.168043, 1.183971, -0.285118)",
        "(-0.169394, 1.174987, -0.274143)",
        "(-0.169923, 1.170879, -0.268396)",
        "(-0.170928, 1.163407, -0.256605)",
        "(-0.172065, 1.157253, -0.244333)",
        "(-0.173252, 1.152311, -0.231694)",
        "(-0.174267, 1.148636, -0.219134)",
        "(-0.174820, 1.147459, -0.212950)",
        "(-0.175936, 1.145740, -0.200427)",
        "(-0.176930, 1.144970, -0.187301)",
        "(-0.177865, 1.145236, -0.173961)",
        "(-0.178788, 1.147091, -0.161280)",
        "(-0.179170, 1.148272, -0.155258)",
        "(-0.179599, 1.151409, -0.143890)",
        "(-0.179713, 1.155613, -0.133173)",
        "(-0.179698, 1.161007, -0.123206)",
        "(-0.179641, 1.167735, -0.113878)",
        "(-0.179516, 1.171335, -0.109308)",
        "(-0.179108, 1.179304, -0.100343)",
        "(-0.178645, 1.188211, -0.091655)",
        "(-0.178196, 1.198169, -0.083503)",
        "(-0.177545, 1.208973, -0.075896)",
        "(-0.177193, 1.214599, -0.072259)",
        "(-0.176450, 1.226615, -0.065667)",
        "(-0.175668, 1.239327, -0.059886)",
        "(-0.174785, 1.252540, -0.054887)",
        "(-0.173814, 1.266001, -0.050522)",
        "(-0.173350, 1.272779, -0.048514)",
        "(-0.172591, 1.286454, -0.044730)",
        "(-0.172029, 1.300238, -0.041239)",
        "(-0.171490, 1.321185, -0.037105)",
        "(-0.171490, 1.321185, -0.037105)",
        "(-0.171140, 1.335018, -0.034824)",
        "(-0.170905, 1.348683, -0.032876)",
        "(-0.170841, 1.361969, -0.031172)",
        "(-0.170843, 1.374893, -0.030007)",
        "(-0.170952, 1.387483, -0.029678)",
        "(-0.171029, 1.393701, -0.029661)",
        "(-0.171185, 1.405720, -0.030163)",
        "(-0.171247, 1.417267, -0.030953)",
        "(-0.171266, 1.428081, -0.032137)",
        "(-0.171436, 1.438536, -0.033864)",
        "(-0.171619, 1.443722, -0.035057)",
        "(-0.171993, 1.453927, -0.037840)",
        "(-0.172277, 1.463709, -0.041046)",
        "(-0.172438, 1.477463, -0.046399)",
        "(-0.172438, 1.477463, -0.046399)",
        "(-0.172466, 1.486159, -0.050805)",
        "(-0.172306, 1.494366, -0.055806)",
        "(-0.172014, 1.502028, -0.061326)",
        "(-0.171666, 1.509201, -0.067410)",
        "(-0.171237, 1.515746, -0.074160)",
        "(-0.171032, 1.518848, -0.077691)",
        "(-0.170655, 1.524607, -0.085132)",
        "(-0.170369, 1.529860, -0.093010)",
        "(-0.170134, 1.534545, -0.101253)",
        "(-0.169927, 1.538641, -0.109898)",
        "(-0.169870, 1.540460, -0.114410)",
        "(-0.169747, 1.543724, -0.123610)",
        "(-0.169636, 1.546372, -0.133058)",
        "(-0.169559, 1.548395, -0.142867)",
        "(-0.169632, 1.549838, -0.153116)",
        "(-0.169703, 1.550315, -0.158392)",
        "(-0.169866, 1.550822, -0.169126)",
        "(-0.170162, 1.550658, -0.180308)",
        "(-0.170482, 1.549963, -0.191177)",
        "(-0.170774, 1.548666, -0.202301)",
        "(-0.170955, 1.547873, -0.207939)",
        "(-0.171439, 1.545725, -0.219341)",
        "(-0.171905, 1.542863, -0.230681)",
        "(-0.172610, 1.537141, -0.247592)",
        "(-0.172610, 1.537141, -0.247592)",
        "(-0.173138, 1.532529, -0.258863)",
        "(-0.173448, 1.527129, -0.269846)",
        "(-0.173539, 1.520626, -0.280144)",
        "(-0.173656, 1.513040, -0.289528)",
        "(-0.173726, 1.504401, -0.298152)",
        "(-0.173748, 1.499812, -0.302304)",
        "(-0.173637, 1.489887, -0.310128)",
        "(-0.173205, 1.479171, -0.317297)",
        "(-0.172981, 1.467468, -0.323568)",
        "(-0.173041, 1.455110, -0.328752)",
        "(-0.172990, 1.448693, -0.330825)",
        "(-0.172694, 1.435268, -0.333793)",
        "(-0.172639, 1.421495, -0.335804)",
        "(-0.172989, 1.407540, -0.337032)",
        "(-0.172988, 1.393070, -0.337398)",
        "(-0.172814, 1.385626, -0.337182)",
        "(-0.172493, 1.370426, -0.335761)",
        "(-0.172543, 1.355306, -0.333519)",
        "(-0.172007, 1.332218, -0.328322)",
        "(-0.172007, 1.332218, -0.328322)",
        "(-0.171552, 1.316778, -0.323875)",
        "(-0.171752, 1.301778, -0.319026)",
        "(-0.171978, 1.287046, -0.313241)",
        "(-0.171755, 1.272399, -0.306493)",
        "(-0.171659, 1.258350, -0.298945)",
        "(-0.171793, 1.251661, -0.295055)",
        "(-0.172468, 1.239120, -0.287092)",
        "(-0.173223, 1.227302, -0.278935)",
        "(-0.173896, 1.216287, -0.270721)",
        "(-0.174674, 1.206374, -0.262402)",
        "(-0.175099, 1.201735, -0.258173)",
        "(-0.175938, 1.193247, -0.249583)",
        "(-0.176797, 1.185555, -0.240992)",
        "(-0.177760, 1.178679, -0.232248)",
        "(-0.178593, 1.172807, -0.223159)",
        "(-0.179045, 1.170096, -0.218626)",
        "(-0.180078, 1.165636, -0.209505)",
        "(-0.180961, 1.161773, -0.200265)",
        "(-0.181639, 1.159073, -0.190929)",
        "(-0.182321, 1.157462, -0.181781)",
        "(-0.182609, 1.157289, -0.177260)",
        "(-0.182936, 1.157208, -0.168189)",
        "(-0.183024, 1.158545, -0.159214)",
        "(-0.182901, 1.160757, -0.150297)",
        "(-0.182611, 1.164398, -0.141555)",
        "(-0.182444, 1.166373, -0.137298)",
        "(-0.181932, 1.171479, -0.129313)",
        "(-0.181204, 1.177574, -0.121772)",
        "(-0.180285, 1.184642, -0.114487)",
        "(-0.179430, 1.192932, -0.107656)",
        "(-0.179053, 1.197322, -0.104288)",
        "(-0.178516, 1.206750, -0.097469)",
        "(-0.178333, 1.216710, -0.090397)",
        "(-0.178390, 1.227091, -0.083420)",
        "(-0.178522, 1.237901, -0.077047)",
        "(-0.178546, 1.243495, -0.074191)",
        "(-0.178436, 1.254807, -0.068905)",
        "(-0.178133, 1.266435, -0.064492)",
        "(-0.177720, 1.278216, -0.060650)",
        "(-0.177300, 1.290289, -0.057425)",
        "(-0.177078, 1.296367, -0.055998)",
        "(-0.176619, 1.308685, -0.053560)",
        "(-0.176110, 1.321372, -0.051452)",
        "(-0.175568, 1.333492, -0.049975)",
        "(-0.174969, 1.345976, -0.048945)",
        "(-0.174657, 1.352255, -0.048488)",
        "(-0.174064, 1.364813, -0.047759)",
        "(-0.173369, 1.377181, -0.047422)",
        "(-0.172525, 1.389285, -0.047532)",
        "(-0.171981, 1.401233, -0.048377)",
        "(-0.171894, 1.407250, -0.049107)",
        "(-0.172031, 1.419420, -0.051243)",
        "(-0.172299, 1.431325, -0.053767)",
        "(-0.172552, 1.442978, -0.056543)",
        "(-0.173061, 1.454611, -0.060046)",
        "(-0.173282, 1.460375, -0.061941)",
        "(-0.173831, 1.471706, -0.065924)",
        "(-0.174429, 1.482683, -0.070273)",
        "(-0.175204, 1.493386, -0.075259)",
        "(-0.175970, 1.503689, -0.081062)",
        "(-0.176345, 1.508681, -0.084199)",
        "(-0.177060, 1.518325, -0.091144)",
        "(-0.177767, 1.527501, -0.098942)",
        "(-0.178574, 1.536051, -0.107705)",
        "(-0.179280, 1.543837, -0.117111)",
        "(-0.179553, 1.547490, -0.121973)",
        "(-0.180004, 1.554146, -0.132094)",
        "(-0.180547, 1.560023, -0.142767)",
        "(-0.181183, 1.565008, -0.153798)",
        "(-0.182002, 1.569015, -0.165208)",
        "(-0.182405, 1.570588, -0.171015)",
        "(-0.183103, 1.572970, -0.182689)",
        "(-0.183799, 1.574306, -0.194421)",
        "(-0.184412, 1.574570, -0.206087)",
        "(-0.184911, 1.573605, -0.217561)",
        "(-0.185145, 1.572794, -0.223258)",
        "(-0.185482, 1.570163, -0.234496)",
        "(-0.185745, 1.566213, -0.245525)",
        "(-0.186070, 1.560941, -0.256335)",
        "(-0.186558, 1.554182, -0.266690)",
        "(-0.186692, 1.550347, -0.271706)",
        "(-0.186826, 1.541405, -0.281116)",
        "(-0.186708, 1.531021, -0.289753)",
        "(-0.186138, 1.512691, -0.300860)",
        "(-0.186138, 1.512691, -0.300860)",
        "(-0.185467, 1.499074, -0.307397)",
        "(-0.184702, 1.484555, -0.313172)",
        "(-0.183537, 1.469193, -0.318063)",
        "(-0.181932, 1.445091, -0.323802)",
        "(-0.181932, 1.445091, -0.323802)",
        "(-0.181196, 1.428636, -0.326974)",
        "(-0.180697, 1.411813, -0.329426)",
        "(-0.180087, 1.394777, -0.331325)",
        "(-0.179240, 1.377340, -0.332076)",
        "(-0.178222, 1.360160, -0.332172)",
        "(-0.177628, 1.351649, -0.332009)",
        "(-0.176835, 1.335051, -0.330870)",
        "(-0.176525, 1.319213, -0.328998)",
        "(-0.176811, 1.296893, -0.324713)",
        "(-0.176811, 1.296893, -0.324713)",
        "(-0.177232, 1.282858, -0.321289)",
        "(-0.177542, 1.269496, -0.317579)",
        "(-0.177854, 1.256572, -0.313031)",
        "(-0.178328, 1.244332, -0.307449)",
        "(-0.179096, 1.233061, -0.301394)",
        "(-0.179591, 1.227774, -0.298274)",
        "(-0.180738, 1.217894, -0.291640)",
        "(-0.181776, 1.208442, -0.284445)",
        "(-0.182924, 1.199621, -0.276746)",
        "(-0.184497, 1.191629, -0.269022)",
        "(-0.185280, 1.187778, -0.265109)",
        "(-0.186475, 1.180211, -0.256853)",
        "(-0.187342, 1.172958, -0.248168)",
        "(-0.188625, 1.163410, -0.234618)",
        "(-0.188625, 1.163410, -0.234618)",
        "(-0.189273, 1.158516, -0.225899)",
        "(-0.189801, 1.154437, -0.216624)",
        "(-0.190221, 1.151320, -0.206808)",
        "(-0.190595, 1.148662, -0.191906)",
        "(-0.190595, 1.148662, -0.191906)",
        "(-0.190617, 1.148111, -0.182276)",
        "(-0.190588, 1.148674, -0.172975)",
        "(-0.190459, 1.150187, -0.163945)",
        "(-0.190199, 1.152467, -0.154841)",
        "(-0.190057, 1.153983, -0.150316)",
        "(-0.189981, 1.157890, -0.141501)",
        "(-0.190157, 1.162902, -0.132934)",
        "(-0.190301, 1.168477, -0.124851)",
        "(-0.190211, 1.177836, -0.113610)",
        "(-0.190211, 1.177836, -0.113610)",
        "(-0.189986, 1.184785, -0.106472)",
        "(-0.189834, 1.192442, -0.099732)",
        "(-0.189667, 1.200519, -0.093295)",
        "(-0.189440, 1.213327, -0.084381)",
        "(-0.189440, 1.213327, -0.084381)",
        "(-0.189279, 1.222276, -0.078938)",
        "(-0.189016, 1.231302, -0.073528)",
        "(-0.188815, 1.240814, -0.068736)",
        "(-0.188708, 1.250731, -0.064666)",
        "(-0.188480, 1.260686, -0.060925)",
        "(-0.188299, 1.265728, -0.059306)",
        "(-0.187857, 1.275859, -0.056363)",
        "(-0.187345, 1.285977, -0.053757)",
        "(-0.186848, 1.296040, -0.051282)",
        "(-0.186410, 1.306042, -0.048969)",
        "(-0.186239, 1.311055, -0.047941)",
        "(-0.185894, 1.321043, -0.046265)",
        "(-0.185596, 1.331032, -0.045368)",
        "(-0.185146, 1.340977, -0.044990)",
        "(-0.184781, 1.350763, -0.044972)",
        "(-0.184701, 1.355665, -0.045098)",
        "(-0.184543, 1.365469, -0.045869)",
        "(-0.184180, 1.375160, -0.047099)",
        "(-0.183376, 1.389442, -0.049738)",
        "(-0.183376, 1.389442, -0.049738)",
        "(-0.182708, 1.398880, -0.052001)",
        "(-0.182062, 1.408117, -0.054247)",
        "(-0.181623, 1.417228, -0.056516)",
        "(-0.181330, 1.426235, -0.059125)",
        "(-0.181003, 1.434904, -0.062112)",
        "(-0.180800, 1.439154, -0.063729)",
        "(-0.180253, 1.447472, -0.067267)",
        "(-0.179619, 1.455484, -0.071134)",
        "(-0.179140, 1.463217, -0.075277)",
        "(-0.178713, 1.470657, -0.079884)",
        "(-0.178486, 1.474275, -0.082374)",
        "(-0.178097, 1.481196, -0.087803)",
        "(-0.177786, 1.487733, -0.093497)",
        "(-0.177518, 1.493762, -0.099591)",
        "(-0.177257, 1.499184, -0.106143)",
        "(-0.177140, 1.501764, -0.109599)",
        "(-0.176897, 1.506476, -0.117016)",
        "(-0.176421, 1.510607, -0.125045)",
        "(-0.175938, 1.514353, -0.133856)",
        "(-0.175563, 1.517626, -0.143496)",
        "(-0.175347, 1.519088, -0.148474)",
        "(-0.174898, 1.521437, -0.158900)",
        "(-0.174648, 1.523112, -0.169768)",
        "(-0.174524, 1.523956, -0.180935)",
        "(-0.174555, 1.523914, -0.192487)",
        "(-0.174577, 1.523668, -0.198389)",
        "(-0.174714, 1.522420, -0.210458)",
        "(-0.174868, 1.520166, -0.222543)",
        "(-0.174986, 1.516598, -0.234933)",
        "(-0.175226, 1.512084, -0.246649)",
        "(-0.175297, 1.509359, -0.252245)",
        "(-0.175124, 1.502987, -0.263574)",
        "(-0.174749, 1.495313, -0.274791)",
        "(-0.174341, 1.481019, -0.290171)",
        "(-0.174341, 1.481019, -0.290171)",
        "(-0.174020, 1.469729, -0.298956)",
        "(-0.173533, 1.457045, -0.306575)",
        "(-0.172977, 1.442958, -0.313175)",
        "(-0.172145, 1.420264, -0.321969)",
        "(-0.172145, 1.420264, -0.321969)",
        "(-0.172177, 1.404721, -0.327045)",
        "(-0.172247, 1.388605, -0.331344)",
        "(-0.172349, 1.372257, -0.335038)",
        "(-0.173194, 1.347874, -0.339676)",
        "(-0.173194, 1.347874, -0.339676)",
        "(-0.173636, 1.331547, -0.341287)",
        "(-0.173959, 1.315414, -0.341610)",
        "(-0.174789, 1.299991, -0.341232)",
        "(-0.175807, 1.285174, -0.339987)",
        "(-0.176719, 1.270698, -0.337815)",
        "(-0.177185, 1.263593, -0.336432)",
        "(-0.178333, 1.249837, -0.333063)",
        "(-0.179530, 1.236623, -0.328765)",
        "(-0.180779, 1.224036, -0.323448)",
        "(-0.182314, 1.212020, -0.317526)",
        "(-0.183199, 1.206341, -0.314207)",
        "(-0.185139, 1.195395, -0.307079)",
        "(-0.187060, 1.184987, -0.299260)",
        "(-0.188958, 1.175212, -0.290714)",
        "(-0.190841, 1.166188, -0.281245)",
        "(-0.191809, 1.162032, -0.276071)",
        "(-0.193668, 1.154349, -0.265104)",
        "(-0.195361, 1.147748, -0.253623)",
        "(-0.196995, 1.142534, -0.242085)",
        "(-0.198325, 1.138189, -0.230237)",
        "(-0.198800, 1.136286, -0.224160)",
        "(-0.199558, 1.133371, -0.211827)",
        "(-0.200202, 1.132003, -0.199312)",
        "(-0.200371, 1.131505, -0.186442)",
        "(-0.199986, 1.131758, -0.173477)",
        "(-0.199718, 1.132276, -0.167171)",
        "(-0.198994, 1.134101, -0.155122)",
        "(-0.197779, 1.136640, -0.143726)",
        "(-0.196159, 1.140161, -0.132849)",
        "(-0.194528, 1.144720, -0.122333)",
        "(-0.193724, 1.147362, -0.117188)",
        "(-0.192126, 1.153438, -0.107183)",
        "(-0.190449, 1.160693, -0.097862)",
        "(-0.188687, 1.168697, -0.089108)",
        "(-0.186923, 1.177542, -0.080925)",
        "(-0.186053, 1.182065, -0.076888)",
        "(-0.184393, 1.191920, -0.069330)",
        "(-0.182723, 1.202164, -0.062173)",
        "(-0.181178, 1.213075, -0.055570)",
        "(-0.179772, 1.224374, -0.049476)",
        "(-0.179112, 1.230143, -0.046655)",
        "(-0.177841, 1.242004, -0.041714)",
        "(-0.176703, 1.254321, -0.037675)",
        "(-0.175646, 1.266892, -0.034573)",
        "(-0.174529, 1.279580, -0.032205)",
        "(-0.173933, 1.285958, -0.031296)",
        "(-0.172961, 1.298922, -0.030224)",
        "(-0.172414, 1.311963, -0.029825)",
        "(-0.171993, 1.324733, -0.029748)",
        "(-0.171748, 1.337293, -0.030025)",
        "(-0.171663, 1.343451, -0.030274)",
        "(-0.171620, 1.355515, -0.031052)",
        "(-0.171847, 1.367404, -0.032341)",
        "(-0.172718, 1.385137, -0.035342)",
        "(-0.172718, 1.385137, -0.035342)",
        "(-0.173380, 1.395979, -0.037935)",
        "(-0.173951, 1.406849, -0.041243)",
        "(-0.174220, 1.417557, -0.045319)",
        "(-0.174266, 1.433325, -0.052875)",
        "(-0.174266, 1.433325, -0.052875)",
        "(-0.174346, 1.443594, -0.058802)",
        "(-0.174584, 1.453650, -0.065423)",
        "(-0.174903, 1.463488, -0.072832)",
        "(-0.175225, 1.472927, -0.080755)",
        "(-0.175628, 1.481819, -0.089241)",
        "(-0.175807, 1.486052, -0.093534)",
        "(-0.176161, 1.493950, -0.102318)",
        "(-0.176585, 1.501169, -0.111498)",
        "(-0.177359, 1.510594, -0.126423)",
        "(-0.177359, 1.510594, -0.126423)",
        "(-0.177892, 1.515875, -0.136986)",
        "(-0.178375, 1.520213, -0.147883)",
        "(-0.178843, 1.523651, -0.159069)",
        "(-0.179415, 1.526073, -0.170674)",
        "(-0.179959, 1.527562, -0.182544)",
        "(-0.180222, 1.527983, -0.188523)",
        "(-0.180671, 1.527953, -0.200579)",
        "(-0.181160, 1.526994, -0.212671)",
        "(-0.181579, 1.524934, -0.224751)",
        "(-0.182060, 1.522075, -0.236766)",
        "(-0.182460, 1.520266, -0.242819)",
        "(-0.183758, 1.516181, -0.255080)",
        "(-0.184849, 1.511014, -0.267186)",
        "(-0.185448, 1.504409, -0.278284)",
        "(-0.186099, 1.496705, -0.288486)",
        "(-0.186476, 1.492464, -0.293334)",
        "(-0.187074, 1.483236, -0.302664)",
        "(-0.187188, 1.472821, -0.311103)",
        "(-0.186948, 1.461405, -0.318476)",
        "(-0.186382, 1.448976, -0.324597)",
        "(-0.185893, 1.442225, -0.327061)",
        "(-0.184807, 1.427908, -0.330945)",
        "(-0.183592, 1.412612, -0.333743)",
        "(-0.182794, 1.397157, -0.336450)",
        "(-0.182217, 1.381584, -0.339075)",
        "(-0.181976, 1.373742, -0.340196)",
        "(-0.181767, 1.358037, -0.341721)",
        "(-0.181950, 1.342272, -0.341952)",
        "(-0.182257, 1.326530, -0.341257)",
        "(-0.182650, 1.310953, -0.340027)",
        "(-0.183014, 1.303278, -0.339200)",
        "(-0.183793, 1.287980, -0.336789)",
        "(-0.184483, 1.272828, -0.333104)",
        "(-0.185354, 1.250901, -0.325786)",
        "(-0.185354, 1.250901, -0.325786)",
        "(-0.186340, 1.237438, -0.319831)",
        "(-0.187211, 1.224612, -0.312827)",
        "(-0.188037, 1.212604, -0.305204)",
        "(-0.188894, 1.201406, -0.297244)",
        "(-0.189709, 1.190930, -0.288803)",
        "(-0.190123, 1.185928, -0.284382)",
        "(-0.190825, 1.176517, -0.275079)",
        "(-0.191551, 1.167920, -0.265299)",
        "(-0.192163, 1.159953, -0.255139)",
        "(-0.192936, 1.152781, -0.244631)",
        "(-0.193385, 1.149590, -0.239189)",
        "(-0.194395, 1.144176, -0.227464)",
        "(-0.195404, 1.139653, -0.214859)",
        "(-0.196295, 1.136108, -0.202064)",
        "(-0.197009, 1.133488, -0.189805)",
        "(-0.197236, 1.132497, -0.183894)",
        "(-0.197452, 1.131554, -0.172337)",
        "(-0.197443, 1.131580, -0.160378)",
        "(-0.196888, 1.133635, -0.142103)",
        "(-0.196888, 1.133635, -0.142103)",
        "(-0.196263, 1.137004, -0.130380)",
        "(-0.195486, 1.141364, -0.120007)",
        "(-0.194082, 1.150108, -0.104865)",
        "(-0.193124, 1.157154, -0.095133)",
        "(-0.193124, 1.157154, -0.095133)",
        "(-0.192148, 1.165543, -0.086258)",
        "(-0.190848, 1.175020, -0.078196)",
        "(-0.189276, 1.185114, -0.070753)",
        "(-0.187541, 1.196224, -0.064041)",
        "(-0.185862, 1.207997, -0.057711)",
        "(-0.185078, 1.214195, -0.054778)",
        "(-0.183496, 1.226950, -0.049376)",
        "(-0.181975, 1.240188, -0.044591)",
        "(-0.180542, 1.253805, -0.040319)",
        "(-0.179211, 1.267776, -0.036694)",
        "(-0.178572, 1.274841, -0.035038)",
        "(-0.177508, 1.289258, -0.032251)",
        "(-0.176790, 1.303988, -0.030175)",
        "(-0.176164, 1.318703, -0.028606)",
        "(-0.175504, 1.333193, -0.027379)",
        "(-0.175138, 1.340366, -0.026948)",
        "(-0.174646, 1.354708, -0.026785)",
        "(-0.174481, 1.368819, -0.027309)",
        "(-0.174177, 1.389015, -0.028606)",
        "(-0.174177, 1.389015, -0.028606)",
        "(-0.173685, 1.402020, -0.030198)",
        "(-0.173138, 1.414696, -0.032562)",
        "(-0.172701, 1.426978, -0.035500)",
        "(-0.172340, 1.438743, -0.039043)",
        "(-0.172234, 1.450211, -0.043254)",
        "(-0.172195, 1.455839, -0.045531)",
        "(-0.172070, 1.466330, -0.050791)",
        "(-0.172517, 1.476547, -0.056979)",
        "(-0.173324, 1.486309, -0.064177)",
        "(-0.174282, 1.495562, -0.072235)",
        "(-0.174760, 1.499955, -0.076531)",
        "(-0.175554, 1.508270, -0.085288)",
        "(-0.176226, 1.515885, -0.094404)",
        "(-0.176979, 1.522949, -0.104143)",
        "(-0.177938, 1.529484, -0.114595)",
        "(-0.178482, 1.532507, -0.120004)",
        "(-0.179383, 1.538045, -0.130929)",
        "(-0.180297, 1.542694, -0.142377)",
        "(-0.181273, 1.546643, -0.154496)",
        "(-0.182567, 1.549546, -0.167560)",
        "(-0.183196, 1.550732, -0.174174)",
        "(-0.184425, 1.552239, -0.187403)",
        "(-0.185504, 1.552522, -0.200348)",
        "(-0.186813, 1.550533, -0.219606)",
        "(-0.186813, 1.550533, -0.219606)",
        "(-0.187436, 1.547851, -0.232569)",
        "(-0.187802, 1.544151, -0.245627)",
        "(-0.188175, 1.539085, -0.258815)",
        "(-0.188310, 1.533189, -0.272111)",
        "(-0.188267, 1.526077, -0.285786)",
        "(-0.188375, 1.522231, -0.292822)",
        "(-0.188713, 1.513548, -0.307178)",
        "(-0.188698, 1.503333, -0.321558)",
        "(-0.188356, 1.491374, -0.334561)",
        "(-0.187661, 1.477977, -0.345401)",
        "(-0.187366, 1.470890, -0.350145)",
        "(-0.186928, 1.455828, -0.358398)",
        "(-0.186490, 1.439916, -0.365711)",
        "(-0.185826, 1.423035, -0.372081)",
        "(-0.185086, 1.405465, -0.377291)",
        "(-0.184864, 1.396630, -0.379366)",
        "(-0.184950, 1.379076, -0.382300)",
        "(-0.185015, 1.361483, -0.383677)",
        "(-0.184763, 1.335036, -0.382491)",
        "(-0.184763, 1.335036, -0.382491)",
        "(-0.184934, 1.317574, -0.380077)",
        "(-0.185075, 1.301829, -0.376772)",
        "(-0.185496, 1.286782, -0.372273)",
        "(-0.185998, 1.272025, -0.366887)",
        "(-0.186390, 1.257907, -0.360403)",
        "(-0.186469, 1.251092, -0.356701)",
        "(-0.186788, 1.237894, -0.348686)",
        "(-0.187363, 1.225627, -0.339873)",
        "(-0.188000, 1.214393, -0.330559)",
        "(-0.188475, 1.204081, -0.320712)",
        "(-0.188655, 1.199270, -0.315495)",
        "(-0.189038, 1.190202, -0.304520)",
        "(-0.189505, 1.182216, -0.293226)",
        "(-0.189947, 1.175162, -0.281845)",
        "(-0.190203, 1.168802, -0.270129)",
        "(-0.190302, 1.165875, -0.264062)",
        "(-0.190293, 1.160494, -0.251393)",
        "(-0.190156, 1.156114, -0.238034)",
        "(-0.190301, 1.152997, -0.224607)",
        "(-0.190354, 1.150591, -0.211172)",
        "(-0.190340, 1.149688, -0.204212)",
        "(-0.190470, 1.148755, -0.189587)",
        "(-0.191030, 1.149266, -0.174770)",
        "(-0.191857, 1.150790, -0.160743)",
        "(-0.192493, 1.153318, -0.147797)",
        "(-0.192652, 1.154737, -0.141605)",
        "(-0.192754, 1.158326, -0.129920)",
        "(-0.192660, 1.162996, -0.118870)",
        "(-0.192387, 1.171979, -0.103472)",
        "(-0.192387, 1.171979, -0.103472)",
        "(-0.191954, 1.179243, -0.094382)",
        "(-0.191243, 1.187354, -0.086168)",
        "(-0.190287, 1.196371, -0.078559)",
        "(-0.189038, 1.211887, -0.068730)",
        "(-0.189038, 1.211887, -0.068730)",
        "(-0.188201, 1.223187, -0.063136)",
        "(-0.187039, 1.235120, -0.058435)",
        "(-0.185664, 1.247670, -0.054595)",
        "(-0.183883, 1.267378, -0.049758)",
        "(-0.183883, 1.267378, -0.049758)",
        "(-0.182975, 1.281098, -0.047281)",
        "(-0.182107, 1.295087, -0.045354)",
        "(-0.181254, 1.309180, -0.043796)",
        "(-0.180324, 1.323233, -0.042543)",
        "(-0.179309, 1.337250, -0.041745)",
        "(-0.178786, 1.344218, -0.041514)",
        "(-0.177822, 1.358172, -0.041496)",
        "(-0.177167, 1.372351, -0.042377)",
        "(-0.176439, 1.393410, -0.044043)",
        "(-0.176439, 1.393410, -0.044043)",
        "(-0.176222, 1.407279, -0.045655)",
        "(-0.176351, 1.421070, -0.048198)",
        "(-0.176382, 1.434496, -0.051286)",
        "(-0.176454, 1.454006, -0.056943)",
        "(-0.176454, 1.454006, -0.056943)",
        "(-0.176592, 1.466409, -0.061529)",
        "(-0.176858, 1.478146, -0.066772)",
        "(-0.177141, 1.489194, -0.072738)",
        "(-0.177285, 1.504230, -0.083453)",
        "(-0.177285, 1.504230, -0.083453)",
        "(-0.177353, 1.513430, -0.091639)",
        "(-0.177181, 1.521744, -0.100604)",
        "(-0.176962, 1.529202, -0.110151)",
        "(-0.176980, 1.538586, -0.125739)",
        "(-0.176980, 1.538586, -0.125739)",
        "(-0.177195, 1.543794, -0.136922)",
        "(-0.177575, 1.548191, -0.148956)",
        "(-0.177894, 1.551632, -0.161481)",
        "(-0.178319, 1.554253, -0.174207)",
        "(-0.178900, 1.556026, -0.187342)",
        "(-0.179255, 1.556643, -0.194006)",
        "(-0.180115, 1.557089, -0.208001)",
        "(-0.180796, 1.556770, -0.221398)",
        "(-0.181109, 1.555735, -0.235016)",
        "(-0.181520, 1.554128, -0.249019)",
        "(-0.181777, 1.553068, -0.256016)",
        "(-0.182488, 1.550106, -0.269704)",
        "(-0.183083, 1.545984, -0.282657)",
        "(-0.183551, 1.540690, -0.295046)",
        "(-0.183959, 1.534575, -0.307227)",
        "(-0.184077, 1.531049, -0.313282)",
        "(-0.184068, 1.523260, -0.325306)",
        "(-0.183958, 1.514288, -0.337144)",
        "(-0.184018, 1.504218, -0.348208)",
        "(-0.183944, 1.493110, -0.358251)",
        "(-0.183765, 1.487061, -0.362884)",
        "(-0.183240, 1.474232, -0.371539)",
        "(-0.182784, 1.460614, -0.379403)",
        "(-0.182944, 1.446610, -0.386553)",
        "(-0.183238, 1.432264, -0.392659)",
        "(-0.183356, 1.424926, -0.395227)",
        "(-0.183630, 1.409951, -0.399824)",
        "(-0.184505, 1.394771, -0.403478)",
        "(-0.185248, 1.379306, -0.405752)",
        "(-0.185462, 1.363457, -0.406687)",
        "(-0.185533, 1.355442, -0.406772)",
        "(-0.186056, 1.339468, -0.406321)",
        "(-0.187231, 1.324127, -0.405528)",
        "(-0.188195, 1.308905, -0.404092)",
        "(-0.188873, 1.293345, -0.401640)",
        "(-0.189153, 1.285520, -0.400125)",
        "(-0.189831, 1.270124, -0.396198)",
        "(-0.190601, 1.255283, -0.391037)",
        "(-0.191157, 1.240711, -0.384620)",
        "(-0.191702, 1.226414, -0.377056)",
        "(-0.192117, 1.219517, -0.372727)",
        "(-0.192905, 1.205904, -0.363795)",
        "(-0.193700, 1.192721, -0.353967)",
        "(-0.194349, 1.180218, -0.342878)",
        "(-0.195089, 1.168778, -0.330628)",
        "(-0.195664, 1.163592, -0.324173)",
        "(-0.196612, 1.153730, -0.310854)",
        "(-0.197163, 1.144730, -0.296727)",
        "(-0.197206, 1.136867, -0.281606)",
        "(-0.197222, 1.130642, -0.265676)",
        "(-0.197204, 1.128223, -0.257492)",
        "(-0.197046, 1.124285, -0.241153)",
        "(-0.196680, 1.122180, -0.225012)",
        "(-0.195930, 1.121329, -0.208641)",
        "(-0.194999, 1.121966, -0.192291)",
        "(-0.194525, 1.122899, -0.184286)",
        "(-0.193502, 1.125985, -0.168709)",
        "(-0.192015, 1.130736, -0.153848)",
        "(-0.190272, 1.136909, -0.140061)",
        "(-0.188494, 1.144774, -0.127618)",
        "(-0.187531, 1.149140, -0.121688)",
        "(-0.185403, 1.158796, -0.110486)",
        "(-0.183093, 1.169712, -0.100418)",
        "(-0.180749, 1.181937, -0.091610)",
        "(-0.178289, 1.195290, -0.084006)",
        "(-0.177046, 1.202165, -0.080466)",
        "(-0.174532, 1.216549, -0.074022)",
        "(-0.172145, 1.231696, -0.068027)",
        "(-0.170040, 1.247339, -0.062719)",
        "(-0.168190, 1.263464, -0.058527)",
        "(-0.167294, 1.271574, -0.056720)",
        "(-0.165600, 1.287761, -0.053582)",
        "(-0.164075, 1.303789, -0.050998)",
        "(-0.162742, 1.319668, -0.049155)",
        "(-0.161611, 1.335405, -0.047743)",
        "(-0.161056, 1.343138, -0.047114)",
        "(-0.160119, 1.358951, -0.046257)",
        "(-0.159413, 1.373802, -0.046184)",
        "(-0.158938, 1.388651, -0.047378)",
        "(-0.158448, 1.403417, -0.049331)",
        "(-0.158187, 1.410702, -0.050539)",
        "(-0.157693, 1.425108, -0.053589)",
        "(-0.157260, 1.439080, -0.057339)",
        "(-0.156902, 1.452358, -0.061567)",
        "(-0.156602, 1.464909, -0.066297)",
        "(-0.156586, 1.470986, -0.068918)",
        "(-0.156705, 1.482599, -0.074812)",
        "(-0.156961, 1.493546, -0.081115)",
        "(-0.157539, 1.508362, -0.091656)",
        "(-0.157539, 1.508362, -0.091656)",
        "(-0.157952, 1.517155, -0.099386)",
        "(-0.158337, 1.524908, -0.107643)",
        "(-0.158658, 1.531657, -0.116535)",
        "(-0.159051, 1.537522, -0.126288)",
        "(-0.159508, 1.542485, -0.136630)",
        "(-0.159668, 1.544508, -0.141965)",
        "(-0.160074, 1.547973, -0.152991)",
        "(-0.160665, 1.550607, -0.164492)",
        "(-0.161772, 1.552682, -0.182426)",
        "(-0.161772, 1.552682, -0.182426)",
        "(-0.162654, 1.552897, -0.194801)",
        "(-0.163409, 1.552099, -0.207311)",
        "(-0.163989, 1.550238, -0.219748)",
        "(-0.164353, 1.547051, -0.232021)",
        "(-0.164650, 1.542723, -0.244128)",
        "(-0.164766, 1.540169, -0.250175)",
        "(-0.164849, 1.533989, -0.262042)",
        "(-0.164562, 1.526991, -0.273447)",
        "(-0.164038, 1.514539, -0.289677)",
        "(-0.164038, 1.514539, -0.289677)",
        "(-0.163880, 1.505030, -0.299629)",
        "(-0.164125, 1.494526, -0.308617)",
        "(-0.164443, 1.483495, -0.316969)",
        "(-0.164185, 1.471710, -0.324460)",
        "(-0.163574, 1.458940, -0.331006)",
        "(-0.163453, 1.452232, -0.333915)",
        "(-0.163431, 1.438679, -0.339700)",
        "(-0.163402, 1.424687, -0.344873)",
        "(-0.163087, 1.409943, -0.349051)",
        "(-0.163052, 1.402312, -0.350453)",
        "(-0.163142, 1.386807, -0.351741)",
        "(-0.163324, 1.370824, -0.351278)",
        "(-0.163561, 1.354334, -0.350100)",
        "(-0.164383, 1.337778, -0.348663)",
        "(-0.165373, 1.321226, -0.347145)",
        "(-0.165926, 1.312891, -0.346078)",
        "(-0.167201, 1.296279, -0.343023)",
        "(-0.168967, 1.279976, -0.338108)",
        "(-0.170915, 1.263984, -0.332343)",
        "(-0.172911, 1.248246, -0.325743)",
        "(-0.173918, 1.240461, -0.322306)",
        "(-0.175875, 1.225299, -0.314318)",
        "(-0.177413, 1.210582, -0.304300)",
        "(-0.179182, 1.197312, -0.292495)",
        "(-0.181193, 1.185759, -0.280191)",
        "(-0.182061, 1.180386, -0.273830)",
        "(-0.183314, 1.170552, -0.260560)",
        "(-0.184125, 1.162174, -0.246540)",
        "(-0.184675, 1.155056, -0.231765)",
        "(-0.185025, 1.149441, -0.216652)",
        "(-0.185204, 1.147211, -0.209223)",
        "(-0.185308, 1.143857, -0.194639)",
        "(-0.185092, 1.141548, -0.180305)",
        "(-0.184355, 1.140250, -0.165840)",
        "(-0.183681, 1.140289, -0.151650)",
        "(-0.183435, 1.141064, -0.144662)",
        "(-0.183023, 1.143610, -0.130767)",
        "(-0.182717, 1.148224, -0.117378)",
        "(-0.182062, 1.153169, -0.106486)",
        "(-0.181223, 1.159313, -0.096754)",
        "(-0.180643, 1.162845, -0.092196)",
        "(-0.179157, 1.170951, -0.083797)",
        "(-0.177674, 1.180531, -0.076247)",
        "(-0.175936, 1.191133, -0.069650)",
        "(-0.173897, 1.202495, -0.063905)",
        "(-0.172803, 1.208441, -0.061366)",
        "(-0.170564, 1.221056, -0.056956)",
        "(-0.168448, 1.234482, -0.053163)",
        "(-0.166414, 1.248634, -0.049924)",
        "(-0.164369, 1.263368, -0.047148)",
        "(-0.163328, 1.270930, -0.045924)",
        "(-0.161256, 1.286228, -0.043826)",
        "(-0.159250, 1.301757, -0.042330)",
        "(-0.157312, 1.317416, -0.041467)",
        "(-0.155570, 1.333129, -0.041247)",
        "(-0.154794, 1.340969, -0.041351)",
        "(-0.153362, 1.356490, -0.041931)",
        "(-0.152116, 1.371720, -0.042839)",
        "(-0.151334, 1.386656, -0.044393)",
        "(-0.151317, 1.401355, -0.046802)",
        "(-0.151442, 1.408485, -0.048238)",
        "(-0.151705, 1.422364, -0.051272)",
        "(-0.151973, 1.435641, -0.054674)",
        "(-0.152428, 1.448411, -0.058716)",
        "(-0.153195, 1.460773, -0.063498)",
        "(-0.153659, 1.466730, -0.066139)",
        "(-0.154666, 1.478419, -0.071743)",
        "(-0.155713, 1.489430, -0.078445)",
        "(-0.157445, 1.505386, -0.090235)",
        "(-0.157445, 1.505386, -0.090235)",
        "(-0.159054, 1.515508, -0.099341)",
        "(-0.160669, 1.524942, -0.109196)",
        "(-0.162161, 1.533551, -0.119606)",
        "(-0.163724, 1.541405, -0.130803)",
        "(-0.164552, 1.545052, -0.136809)",
        "(-0.166071, 1.551835, -0.149197)",
        "(-0.167482, 1.557496, -0.162160)",
        "(-0.169125, 1.562279, -0.175466)",
        "(-0.170835, 1.565888, -0.188914)",
        "(-0.172334, 1.568144, -0.202376)",
        "(-0.173019, 1.568783, -0.209161)",
        "(-0.174300, 1.569312, -0.222877)",
        "(-0.175463, 1.568626, -0.236799)",
        "(-0.176517, 1.566651, -0.250714)",
        "(-0.177284, 1.563241, -0.264344)",
        "(-0.177661, 1.560977, -0.271030)",
        "(-0.178575, 1.555741, -0.284356)",
        "(-0.179663, 1.549441, -0.297433)",
        "(-0.180993, 1.537968, -0.315954)",
        "(-0.180993, 1.537968, -0.315954)",
        "(-0.181639, 1.528780, -0.326801)",
        "(-0.182751, 1.518878, -0.336705)",
        "(-0.184012, 1.508051, -0.345392)",
        "(-0.184988, 1.496452, -0.353136)",
        "(-0.185707, 1.483705, -0.359241)",
        "(-0.186086, 1.477178, -0.361931)",
        "(-0.186495, 1.463621, -0.366384)",
        "(-0.186684, 1.449383, -0.369715)",
        "(-0.187129, 1.427327, -0.373661)",
        "(-0.187129, 1.427327, -0.373661)",
        "(-0.187692, 1.412327, -0.375622)",
        "(-0.188177, 1.396758, -0.376930)",
        "(-0.188513, 1.380556, -0.377123)",
        "(-0.188679, 1.355179, -0.375456)",
        "(-0.188679, 1.355179, -0.375456)",
        "(-0.188900, 1.337735, -0.372911)",
        "(-0.189232, 1.319824, -0.369449)",
        "(-0.189654, 1.300909, -0.365041)",
        "(-0.190205, 1.282927, -0.359601)",
        "(-0.190754, 1.264671, -0.352524)",
        "(-0.190947, 1.255529, -0.348459)",
        "(-0.191327, 1.237574, -0.339063)",
        "(-0.191632, 1.220253, -0.327684)",
        "(-0.192000, 1.204164, -0.314319)",
        "(-0.192258, 1.190119, -0.298814)",
        "(-0.192213, 1.183975, -0.290410)",
        "(-0.191616, 1.173954, -0.272128)",
        "(-0.190376, 1.167073, -0.252560)",
        "(-0.188937, 1.163696, -0.232295)",
        "(-0.187058, 1.163482, -0.211321)",
        "(-0.185916, 1.164745, -0.200752)",
        "(-0.183405, 1.169447, -0.179778)",
        "(-0.180742, 1.177304, -0.159021)",
        "(-0.178176, 1.188053, -0.139390)",
        "(-0.175789, 1.201647, -0.121971)",
        "(-0.174579, 1.209232, -0.114178)",
        "(-0.172029, 1.226244, -0.100802)",
        "(-0.169340, 1.244462, -0.089657)",
        "(-0.165687, 1.273670, -0.077165)",
        "(-0.165687, 1.273670, -0.077165)",
        "(-0.163698, 1.293647, -0.071027)",
        "(-0.162235, 1.313640, -0.066237)",
        "(-0.161457, 1.333389, -0.062817)",
        "(-0.161302, 1.352621, -0.060667)",
        "(-0.161367, 1.361876, -0.059990)",
        "(-0.161425, 1.379719, -0.059097)",
        "(-0.161455, 1.396636, -0.058901)",
        "(-0.161766, 1.412675, -0.059606)",
        "(-0.162720, 1.427975, -0.061274)",
        "(-0.163830, 1.442086, -0.063392)",
        "(-0.164417, 1.448773, -0.064503)",
        "(-0.165546, 1.461346, -0.067286)",
        "(-0.166541, 1.473110, -0.071241)",
        "(-0.167489, 1.483966, -0.076330)",
        "(-0.168334, 1.493835, -0.082680)",
        "(-0.168727, 1.498432, -0.086421)",
        "(-0.169431, 1.507124, -0.094650)",
        "(-0.169935, 1.515011, -0.103938)",
        "(-0.170324, 1.521785, -0.114545)",
        "(-0.170763, 1.527796, -0.126028)",
        "(-0.171020, 1.530231, -0.132302)",
        "(-0.171481, 1.534578, -0.145235)",
        "(-0.172126, 1.537780, -0.159261)",
        "(-0.173309, 1.539891, -0.182208)",
        "(-0.173309, 1.539891, -0.182208)",
        "(-0.173883, 1.539377, -0.198350)",
        "(-0.174348, 1.537162, -0.214964)",
        "(-0.174954, 1.533287, -0.232259)",
        "(-0.175670, 1.527002, -0.250317)",
        "(-0.176181, 1.518772, -0.268495)",
        "(-0.176284, 1.513108, -0.277368)",
        "(-0.176459, 1.500476, -0.294550)",
        "(-0.176563, 1.484593, -0.310479)",
        "(-0.176365, 1.465371, -0.324578)",
        "(-0.176220, 1.443841, -0.337155)",
        "(-0.176166, 1.431803, -0.342677)",
        "(-0.176134, 1.406206, -0.352417)",
        "(-0.176277, 1.378410, -0.359098)",
        "(-0.177642, 1.335165, -0.364283)",
        "(-0.177642, 1.335165, -0.364283)",
        "(-0.180083, 1.306080, -0.364336)",
        "(-0.183320, 1.277626, -0.361450)",
        "(-0.186485, 1.250835, -0.354960)",
        "(-0.191520, 1.214526, -0.340289)",
        "(-0.191520, 1.214526, -0.340289)",
        "(-0.194889, 1.193668, -0.327121)",
        "(-0.197385, 1.175472, -0.311498)",
        "(-0.199192, 1.160557, -0.294312)",
        "(-0.200825, 1.142723, -0.267043)",
        "(-0.200825, 1.142723, -0.267043)",
        "(-0.200882, 1.134583, -0.248693)",
        "(-0.200517, 1.129005, -0.229985)",
        "(-0.199901, 1.125403, -0.211591)",
        "(-0.197748, 1.123313, -0.184658)",
        "(-0.197748, 1.123313, -0.184658)",
        "(-0.195761, 1.124491, -0.167526)",
        "(-0.193427, 1.128705, -0.150693)",
        "(-0.190958, 1.135474, -0.134656)",
        "(-0.186764, 1.149778, -0.113195)",
        "(-0.186764, 1.149778, -0.113195)",
        "(-0.183445, 1.162041, -0.101189)",
        "(-0.179879, 1.176389, -0.090905)",
        "(-0.176328, 1.192395, -0.081841)",
        "(-0.171331, 1.218821, -0.070825)",
        "(-0.171331, 1.218821, -0.070825)",
        "(-0.167998, 1.237638, -0.065607)",
        "(-0.165012, 1.257150, -0.061594)",
        "(-0.162538, 1.276878, -0.058617)",
        "(-0.160693, 1.296596, -0.056479)",
        "(-0.159263, 1.315896, -0.055067)",
        "(-0.158740, 1.325405, -0.054747)",
        "(-0.157916, 1.344041, -0.054599)",
        "(-0.157404, 1.362086, -0.055264)",
        "(-0.157087, 1.387895, -0.057899)",
        "(-0.157087, 1.387895, -0.057899)",
        "(-0.157239, 1.404339, -0.060923)",
        "(-0.157736, 1.420159, -0.065055)",
        "(-0.158481, 1.435336, -0.070338)",
        "(-0.159295, 1.449549, -0.076190)",
        "(-0.160230, 1.462687, -0.082670)",
        "(-0.160842, 1.468916, -0.086303)",
        "(-0.162185, 1.480718, -0.094276)",
        "(-0.163601, 1.491403, -0.103169)",
        "(-0.165568, 1.505302, -0.118344)",
        "(-0.165568, 1.505302, -0.118344)",
        "(-0.166736, 1.513353, -0.129757)",
        "(-0.167853, 1.520330, -0.142163)",
        "(-0.168880, 1.525930, -0.155263)",
        "(-0.170287, 1.531363, -0.175981)",
        "(-0.170287, 1.531363, -0.175981)",
        "(-0.171329, 1.533140, -0.190714)",
        "(-0.172224, 1.532751, -0.206193)",
        "(-0.172601, 1.530742, -0.221853)",
        "(-0.172927, 1.526394, -0.238135)",
        "(-0.173404, 1.520476, -0.254560)",
        "(-0.173544, 1.516310, -0.262700)",
        "(-0.173332, 1.506824, -0.278667)",
        "(-0.172875, 1.495336, -0.294277)",
        "(-0.172646, 1.481404, -0.309153)",
        "(-0.172163, 1.465654, -0.323063)",
        "(-0.171749, 1.457021, -0.329518)",
        "(-0.170703, 1.438180, -0.340779)",
        "(-0.169545, 1.417842, -0.349696)",
        "(-0.169081, 1.396858, -0.357039)",
        "(-0.169546, 1.375605, -0.363196)",
        "(-0.169982, 1.364885, -0.365599)",
        "(-0.170952, 1.343446, -0.369246)",
        "(-0.172402, 1.322333, -0.371695)",
        "(-0.174498, 1.301884, -0.373094)",
        "(-0.175618, 1.291799, -0.373253)",
        "(-0.177921, 1.271727, -0.371650)",
        "(-0.180109, 1.251997, -0.367783)",
        "(-0.182270, 1.233254, -0.362106)",
        "(-0.185110, 1.206487, -0.350489)",
        "(-0.185110, 1.206487, -0.350489)",
        "(-0.186819, 1.190245, -0.340048)",
        "(-0.188427, 1.175286, -0.328512)",
        "(-0.189868, 1.162409, -0.315708)",
        "(-0.191487, 1.146731, -0.294599)",
        "(-0.191487, 1.146731, -0.294599)",
        "(-0.191850, 1.138699, -0.280107)",
        "(-0.191743, 1.132627, -0.264548)",
        "(-0.191253, 1.128119, -0.248116)",
        "(-0.190427, 1.125157, -0.230789)",
        "(-0.189873, 1.124329, -0.221976)",
        "(-0.188592, 1.124274, -0.204330)",
        "(-0.187011, 1.125917, -0.186606)",
        "(-0.185199, 1.129346, -0.168660)",
        "(-0.183583, 1.135223, -0.151128)",
        "(-0.181996, 1.142993, -0.134574)",
        "(-0.181159, 1.147355, -0.126595)",
        "(-0.179575, 1.158596, -0.112251)",
        "(-0.177998, 1.171675, -0.099469)",
        "(-0.176368, 1.185961, -0.087927)",
        "(-0.175480, 1.193719, -0.082887)",
        "(-0.173731, 1.210018, -0.073758)",
        "(-0.171970, 1.227181, -0.065987)",
        "(-0.170511, 1.245406, -0.059896)",
        "(-0.169353, 1.264151, -0.055043)",
        "(-0.168334, 1.283216, -0.051478)",
        "(-0.167891, 1.292748, -0.050144)",
        "(-0.167076, 1.311568, -0.048098)",
        "(-0.166480, 1.330266, -0.047139)",
        "(-0.166127, 1.348858, -0.047352)",
        "(-0.166016, 1.367340, -0.049027)",
        "(-0.166094, 1.376539, -0.050435)",
        "(-0.166185, 1.394482, -0.053810)",
        "(-0.166252, 1.411871, -0.058123)",
        "(-0.166507, 1.428738, -0.063590)",
        "(-0.167123, 1.444883, -0.070191)",
        "(-0.167497, 1.452600, -0.073937)",
        "(-0.168547, 1.467510, -0.082137)",
        "(-0.169731, 1.481362, -0.091229)",
        "(-0.171004, 1.493927, -0.101238)",
        "(-0.172116, 1.505129, -0.112080)",
        "(-0.172743, 1.510159, -0.117883)",
        "(-0.173976, 1.519199, -0.129951)",
        "(-0.174981, 1.526664, -0.142575)",
        "(-0.175992, 1.532738, -0.155848)",
        "(-0.176957, 1.537359, -0.169759)",
        "(-0.177350, 1.539012, -0.176959)",
        "(-0.177997, 1.541443, -0.191791)",
        "(-0.178470, 1.542445, -0.206958)",
        "(-0.179203, 1.540970, -0.229904)",
        "(-0.179203, 1.540970, -0.229904)",
        "(-0.179545, 1.538132, -0.245077)",
        "(-0.179695, 1.533288, -0.259862)",
        "(-0.179912, 1.526918, -0.274316)",
        "(-0.180327, 1.518911, -0.288395)",
        "(-0.180648, 1.509177, -0.301629)",
        "(-0.180488, 1.503472, -0.307643)",
        "(-0.179603, 1.490730, -0.318714)",
        "(-0.178783, 1.476561, -0.329000)",
        "(-0.177704, 1.452775, -0.342685)",
        "(-0.177704, 1.452775, -0.342685)",
        "(-0.176868, 1.435185, -0.349544)",
        "(-0.176561, 1.417200, -0.355012)",
        "(-0.176555, 1.398924, -0.359160)",
        "(-0.176932, 1.371163, -0.362714)",
        "(-0.176932, 1.371163, -0.362714)",
        "(-0.177543, 1.352799, -0.363930)",
        "(-0.178646, 1.334694, -0.364309)",
        "(-0.179989, 1.316978, -0.363792)",
        "(-0.181970, 1.291317, -0.361726)",
        "(-0.181970, 1.291317, -0.361726)",
        "(-0.183638, 1.274936, -0.359661)",
        "(-0.185454, 1.259297, -0.356976)",
        "(-0.186947, 1.244206, -0.353043)",
        "(-0.188391, 1.230008, -0.347376)",
        "(-0.189951, 1.216578, -0.339836)",
        "(-0.190655, 1.210619, -0.335999)",
        "(-0.191842, 1.199532, -0.327738)",
        "(-0.192691, 1.188958, -0.318590)",
        "(-0.193409, 1.179041, -0.308796)",
        "(-0.193748, 1.174374, -0.303654)",
        "(-0.194258, 1.165911, -0.292627)",
        "(-0.194561, 1.158688, -0.281007)",
        "(-0.194536, 1.152541, -0.268818)",
        "(-0.194277, 1.147338, -0.255967)",
        "(-0.193825, 1.143386, -0.242700)",
        "(-0.193532, 1.141910, -0.235926)",
        "(-0.192839, 1.139680, -0.222184)",
        "(-0.192032, 1.139226, -0.208373)",
        "(-0.191016, 1.139841, -0.194725)",
        "(-0.190405, 1.140434, -0.187957)",
        "(-0.188975, 1.142457, -0.174674)",
        "(-0.187321, 1.145645, -0.161930)",
        "(-0.185613, 1.150288, -0.149566)",
        "(-0.183039, 1.159334, -0.131908)",
        "(-0.183039, 1.159334, -0.131908)",
        "(-0.181123, 1.166875, -0.121079)",
        "(-0.179112, 1.175690, -0.111184)",
        "(-0.177008, 1.185750, -0.102186)",
        "(-0.173946, 1.202972, -0.090179)",
        "(-0.173946, 1.202972, -0.090179)",
        "(-0.171974, 1.215569, -0.082971)",
        "(-0.170058, 1.228987, -0.076667)",
        "(-0.168264, 1.243198, -0.071248)",
        "(-0.165977, 1.265327, -0.064178)",
        "(-0.165977, 1.265327, -0.064178)",
        "(-0.164767, 1.280605, -0.060586)",
        "(-0.163843, 1.296230, -0.058005)",
        "(-0.163185, 1.312139, -0.056436)",
        "(-0.162416, 1.336013, -0.055732)",
        "(-0.162416, 1.336013, -0.055732)",
        "(-0.162279, 1.351971, -0.056619)",
        "(-0.162407, 1.367784, -0.058405)",
        "(-0.162754, 1.383325, -0.060950)",
        "(-0.163582, 1.405709, -0.066023)",
        "(-0.163582, 1.405709, -0.066023)",
        "(-0.164448, 1.420069, -0.070273)",
        "(-0.165623, 1.434073, -0.075468)",
        "(-0.167185, 1.447468, -0.081447)",
        "(-0.169757, 1.466351, -0.091765)",
        "(-0.169757, 1.466351, -0.091765)",
        "(-0.171475, 1.478118, -0.099459)",
        "(-0.173176, 1.488809, -0.107800)",
        "(-0.174796, 1.498648, -0.116340)",
        "(-0.176909, 1.511136, -0.129868)",
        "(-0.176909, 1.511136, -0.129868)",
        "(-0.178174, 1.518326, -0.139387)",
        "(-0.179123, 1.524445, -0.149525)",
        "(-0.179855, 1.529715, -0.160169)",
        "(-0.181252, 1.536039, -0.177264)",
        "(-0.181252, 1.536039, -0.177264)",
        "(-0.182412, 1.539144, -0.188918)",
        "(-0.183760, 1.541204, -0.200633)",
        "(-0.185180, 1.542376, -0.212651)",
        "(-0.187217, 1.542486, -0.231267)",
        "(-0.187217, 1.542486, -0.231267)",
        "(-0.188339, 1.541254, -0.243696)",
        "(-0.189314, 1.538969, -0.256221)",
        "(-0.190007, 1.535376, -0.268805)",
        "(-0.190842, 1.527999, -0.287709)",
        "(-0.190842, 1.527999, -0.287709)",
        "(-0.191143, 1.521284, -0.299976)",
        "(-0.191123, 1.513269, -0.311637)",
        "(-0.190739, 1.503513, -0.322373)",
        "(-0.190012, 1.486914, -0.337094)",
        "(-0.190012, 1.486914, -0.337094)",
        "(-0.189382, 1.474309, -0.345830)",
        "(-0.188350, 1.461127, -0.352666)",
        "(-0.187299, 1.447067, -0.358844)",
        "(-0.186566, 1.432537, -0.364869)",
        "(-0.185741, 1.417424, -0.369953)",
        "(-0.185361, 1.409650, -0.371995)",
        "(-0.184755, 1.394112, -0.375503)",
        "(-0.184516, 1.378422, -0.378047)",
        "(-0.184197, 1.362460, -0.379618)",
        "(-0.183758, 1.346209, -0.380096)",
        "(-0.183611, 1.338045, -0.379997)",
        "(-0.183469, 1.321782, -0.378719)",
        "(-0.183425, 1.305683, -0.375573)",
        "(-0.183237, 1.289620, -0.371215)",
        "(-0.183246, 1.281698, -0.368433)",
        "(-0.183318, 1.266164, -0.362011)",
        "(-0.183473, 1.251089, -0.354636)",
        "(-0.183636, 1.236770, -0.345967)",
        "(-0.184015, 1.223426, -0.336237)",
        "(-0.184328, 1.217150, -0.330904)",
        "(-0.184863, 1.205208, -0.319368)",
        "(-0.185351, 1.194433, -0.306601)",
        "(-0.186098, 1.184949, -0.293053)",
        "(-0.187024, 1.172606, -0.271691)",
        "(-0.187024, 1.172606, -0.271691)",
        "(-0.187304, 1.165864, -0.256814)",
        "(-0.187580, 1.160624, -0.241383)",
        "(-0.187930, 1.156823, -0.225199)",
        "(-0.188509, 1.153976, -0.200111)",
        "(-0.188509, 1.153976, -0.200111)",
        "(-0.189201, 1.153809, -0.183173)",
        "(-0.189843, 1.154840, -0.165814)",
        "(-0.190583, 1.157648, -0.148826)",
        "(-0.191353, 1.165609, -0.125474)",
        "(-0.191353, 1.165609, -0.125474)",
        "(-0.191310, 1.173440, -0.111778)",
        "(-0.190819, 1.183331, -0.099785)",
        "(-0.190116, 1.195169, -0.089258)",
        "(-0.188886, 1.216411, -0.076441)",
        "(-0.188886, 1.216411, -0.076441)",
        "(-0.187893, 1.232162, -0.069535)",
        "(-0.186717, 1.248812, -0.063775)",
        "(-0.185456, 1.266074, -0.059256)",
        "(-0.183722, 1.292668, -0.054622)",
        "(-0.183722, 1.292668, -0.054622)",
        "(-0.182908, 1.310475, -0.052807)",
        "(-0.182032, 1.327856, -0.051543)",
        "(-0.181008, 1.344654, -0.051028)",
        "(-0.179703, 1.368996, -0.052097)",
        "(-0.179703, 1.368996, -0.052097)",
        "(-0.179212, 1.384705, -0.054057)",
        "(-0.179044, 1.399534, -0.056815)",
        "(-0.178949, 1.413901, -0.060213)",
        "(-0.178978, 1.434221, -0.067197)",
        "(-0.178978, 1.434221, -0.067197)",
        "(-0.179459, 1.446903, -0.072961)",
        "(-0.179978, 1.458523, -0.079492)",
        "(-0.180095, 1.468974, -0.086696)",
        "(-0.179873, 1.478359, -0.094811)",
        "(-0.179809, 1.482649, -0.099404)",
        "(-0.179800, 1.490592, -0.109336)",
        "(-0.179745, 1.497375, -0.119859)",
        "(-0.179757, 1.502994, -0.130926)",
        "(-0.179901, 1.509459, -0.148862)",
        "(-0.179901, 1.509459, -0.148862)",
        "(-0.179968, 1.512513, -0.161537)",
        "(-0.180131, 1.514638, -0.174666)",
        "(-0.180599, 1.515450, -0.188370)",
        "(-0.181601, 1.514872, -0.208732)",
        "(-0.181601, 1.514872, -0.208732)",
        "(-0.182447, 1.513067, -0.222325)",
        "(-0.183522, 1.510212, -0.235168)",
        "(-0.184435, 1.506314, -0.247659)",
        "(-0.185484, 1.497736, -0.265882)",
        "(-0.185484, 1.497736, -0.265882)",
        "(-0.186504, 1.490218, -0.277532)",
        "(-0.188041, 1.480935, -0.288305)",
        "(-0.189537, 1.470153, -0.298274)",
        "(-0.191396, 1.451352, -0.311893)",
        "(-0.191396, 1.451352, -0.311893)",
        "(-0.192296, 1.437491, -0.319823)",
        "(-0.193530, 1.422450, -0.326692)",
        "(-0.195028, 1.406778, -0.332830)",
        "(-0.196424, 1.390479, -0.338109)",
        "(-0.197086, 1.382226, -0.340548)",
        "(-0.198623, 1.365564, -0.344850)",
        "(-0.200466, 1.348835, -0.348263)",
        "(-0.202245, 1.332136, -0.350528)",
        "(-0.203919, 1.315492, -0.351153)",
        "(-0.204767, 1.307220, -0.351055)",
        "(-0.206717, 1.291018, -0.350099)",
        "(-0.209150, 1.275560, -0.347910)",
        "(-0.211668, 1.260669, -0.344326)",
        "(-0.214782, 1.238857, -0.336247)",
        "(-0.214782, 1.238857, -0.336247)",
        "(-0.216613, 1.225116, -0.329801)",
        "(-0.218323, 1.212193, -0.322356)",
        "(-0.219715, 1.200070, -0.313748)",
        "(-0.221626, 1.184004, -0.298763)",
        "(-0.221626, 1.184004, -0.298763)",
        "(-0.222592, 1.174706, -0.287907)",
        "(-0.223253, 1.166774, -0.276703)",
        "(-0.223321, 1.160150, -0.264965)",
        "(-0.222790, 1.153170, -0.246200)",
        "(-0.222790, 1.153170, -0.246200)",
        "(-0.222101, 1.150961, -0.233321)",
        "(-0.221218, 1.150608, -0.220130)",
        "(-0.219957, 1.152560, -0.206316)",
        "(-0.217439, 1.158685, -0.185539)",
        "(-0.217439, 1.158685, -0.185539)",
        "(-0.215065, 1.165181, -0.171965)",
        "(-0.212309, 1.172999, -0.158641)",
        "(-0.209585, 1.182939, -0.145936)",
        "(-0.206072, 1.200771, -0.128260)",
        "(-0.206072, 1.200771, -0.128260)",
        "(-0.203855, 1.214209, -0.117435)",
        "(-0.201513, 1.228520, -0.107460)",
        "(-0.199252, 1.243820, -0.098729)",
        "(-0.196800, 1.268551, -0.088234)",
        "(-0.196800, 1.268551, -0.088234)",
        "(-0.195328, 1.285684, -0.082734)",
        "(-0.194066, 1.303221, -0.078490)",
        "(-0.192950, 1.320900, -0.075307)",
        "(-0.191650, 1.347487, -0.072699)",
        "(-0.191650, 1.347487, -0.072699)",
        "(-0.191157, 1.365021, -0.072104)",
        "(-0.190926, 1.382336, -0.072486)",
        "(-0.190903, 1.399313, -0.074248)",
        "(-0.191502, 1.423909, -0.078600)",
        "(-0.191502, 1.423909, -0.078600)",
        "(-0.191920, 1.439314, -0.082425)",
        "(-0.192443, 1.453961, -0.087214)",
        "(-0.192806, 1.467545, -0.092672)",
        "(-0.192817, 1.485700, -0.102239)",
        "(-0.192817, 1.485700, -0.102239)",
        "(-0.193001, 1.496282, -0.109774)",
        "(-0.193411, 1.505758, -0.118035)",
        "(-0.193797, 1.513954, -0.126802)",
        "(-0.194023, 1.520942, -0.136232)",
        "(-0.194239, 1.523842, -0.141569)",
        "(-0.194740, 1.529522, -0.152380)",
        "(-0.195211, 1.533757, -0.164118)",
        "(-0.195543, 1.536765, -0.175550)",
        "(-0.196248, 1.539167, -0.194247)",
        "(-0.196248, 1.539167, -0.194247)",
        "(-0.196756, 1.539869, -0.207276)",
        "(-0.196989, 1.539331, -0.220546)",
        "(-0.197376, 1.537790, -0.233992)",
        "(-0.197986, 1.535253, -0.247517)",
        "(-0.198876, 1.531750, -0.260835)",
        "(-0.199249, 1.529599, -0.267282)",
        "(-0.199822, 1.524369, -0.279457)",
        "(-0.200385, 1.518164, -0.290596)",
        "(-0.201250, 1.510927, -0.300534)",
        "(-0.202263, 1.502582, -0.309000)",
        "(-0.202716, 1.498117, -0.312811)",
        "(-0.203418, 1.488295, -0.319292)",
        "(-0.203979, 1.477537, -0.324668)",
        "(-0.204463, 1.459991, -0.331006)",
        "(-0.204463, 1.459991, -0.331006)",
        "(-0.204492, 1.447190, -0.333813)",
        "(-0.204999, 1.433622, -0.335727)",
        "(-0.205389, 1.419313, -0.337180)",
        "(-0.205469, 1.404397, -0.338557)",
        "(-0.205483, 1.396716, -0.339362)",
        "(-0.205876, 1.381335, -0.341020)",
        "(-0.206368, 1.365701, -0.341950)",
        "(-0.206107, 1.349506, -0.341034)",
        "(-0.205624, 1.333025, -0.338532)",
        "(-0.205449, 1.324839, -0.336957)",
        "(-0.205420, 1.308766, -0.333593)",
        "(-0.205264, 1.292959, -0.329329)",
        "(-0.205170, 1.277715, -0.323873)",
        "(-0.205405, 1.256399, -0.314392)",
        "(-0.205405, 1.256399, -0.314392)",
        "(-0.205693, 1.243023, -0.307244)",
        "(-0.205835, 1.230428, -0.299516)",
        "(-0.205639, 1.218926, -0.291144)",
        "(-0.205179, 1.208713, -0.281945)",
        "(-0.204669, 1.200068, -0.271885)",
        "(-0.204452, 1.196473, -0.266558)",
        "(-0.203753, 1.190038, -0.255619)",
        "(-0.202523, 1.185385, -0.243751)",
        "(-0.201133, 1.182068, -0.231212)",
        "(-0.199894, 1.180918, -0.218039)",
        "(-0.199266, 1.180918, -0.211314)",
        "(-0.197767, 1.181809, -0.197794)",
        "(-0.196123, 1.184047, -0.184505)",
        "(-0.193457, 1.189879, -0.164941)",
        "(-0.193457, 1.189879, -0.164941)",
        "(-0.191790, 1.195349, -0.152120)",
        "(-0.190193, 1.202073, -0.139755)",
        "(-0.189053, 1.210670, -0.128469)",
        "(-0.187929, 1.220263, -0.118099)",
        "(-0.187395, 1.225483, -0.113248)",
        "(-0.186355, 1.236474, -0.104026)",
        "(-0.185570, 1.248543, -0.096107)",
        "(-0.185047, 1.261392, -0.089580)",
        "(-0.184367, 1.274808, -0.084294)",
        "(-0.183965, 1.281600, -0.081890)",
        "(-0.183080, 1.295423, -0.077918)",
        "(-0.182216, 1.309484, -0.074962)",
        "(-0.181258, 1.323745, -0.072960)",
        "(-0.180028, 1.345501, -0.072139)",
        "(-0.180028, 1.345501, -0.072139)",
        "(-0.179139, 1.359945, -0.072836)",
        "(-0.177977, 1.374142, -0.074257)",
        "(-0.176617, 1.388148, -0.076742)",
        "(-0.174912, 1.408728, -0.082406)",
        "(-0.174912, 1.408728, -0.082406)",
        "(-0.174035, 1.421944, -0.087338)",
        "(-0.173092, 1.434947, -0.093265)",
        "(-0.172045, 1.446184, -0.099642)",
        "(-0.170898, 1.456959, -0.106911)",
        "(-0.170535, 1.462270, -0.110864)",
        "(-0.170018, 1.472279, -0.119493)",
        "(-0.169486, 1.481499, -0.128848)",
        "(-0.168885, 1.489749, -0.138889)",
        "(-0.168868, 1.497283, -0.149805)",
        "(-0.169068, 1.500718, -0.155649)",
        "(-0.169683, 1.507004, -0.167621)",
        "(-0.170455, 1.512289, -0.179632)",
        "(-0.171670, 1.516635, -0.191780)",
        "(-0.173342, 1.520171, -0.204426)",
        "(-0.174211, 1.521600, -0.210849)",
        "(-0.175965, 1.523627, -0.223949)",
        "(-0.177739, 1.524496, -0.237231)",
        "(-0.179681, 1.524373, -0.250433)",
        "(-0.181847, 1.523159, -0.263454)",
        "(-0.182894, 1.522149, -0.269960)",
        "(-0.184909, 1.519144, -0.282939)",
        "(-0.186706, 1.514875, -0.295764)",
        "(-0.188128, 1.509085, -0.307971)",
        "(-0.189413, 1.502051, -0.319717)",
        "(-0.190010, 1.498096, -0.325439)",
        "(-0.191108, 1.489112, -0.336505)",
        "(-0.191910, 1.478810, -0.346916)",
        "(-0.192452, 1.467099, -0.356482)",
        "(-0.192930, 1.454217, -0.365084)",
        "(-0.193114, 1.447365, -0.368950)",
        "(-0.193390, 1.432994, -0.375770)",
        "(-0.193431, 1.417858, -0.381611)",
        "(-0.193424, 1.402429, -0.386923)",
        "(-0.193729, 1.386610, -0.390920)",
        "(-0.194035, 1.378632, -0.392396)",
        "(-0.194886, 1.362835, -0.394620)",
        "(-0.195565, 1.347054, -0.396109)",
        "(-0.196397, 1.331538, -0.397072)",
        "(-0.197535, 1.316269, -0.397416)",
        "(-0.198031, 1.308624, -0.397323)",
        "(-0.198985, 1.293424, -0.396115)",
        "(-0.200089, 1.278713, -0.393946)",
        "(-0.201247, 1.264525, -0.390945)",
        "(-0.202554, 1.243878, -0.385137)",
        "(-0.202554, 1.243878, -0.385137)",
        "(-0.203493, 1.231203, -0.379917)",
        "(-0.204998, 1.219759, -0.373975)",
        "(-0.206808, 1.209425, -0.367145)",
        "(-0.208793, 1.194179, -0.354610)",
        "(-0.208793, 1.194179, -0.354610)",
        "(-0.209828, 1.184474, -0.344481)",
        "(-0.210597, 1.175196, -0.333380)",
        "(-0.211242, 1.166364, -0.321769)",
        "(-0.211415, 1.154612, -0.302824)",
        "(-0.211415, 1.154612, -0.302824)",
        "(-0.210963, 1.148063, -0.289476)",
        "(-0.210298, 1.142834, -0.275822)",
        "(-0.209252, 1.138870, -0.262121)",
        "(-0.207526, 1.136140, -0.248100)",
        "(-0.206390, 1.135296, -0.240772)",
        "(-0.203924, 1.134789, -0.225619)",
        "(-0.201405, 1.136326, -0.210266)",
        "(-0.198805, 1.139455, -0.195135)",
        "(-0.194392, 1.147460, -0.172769)",
        "(-0.194392, 1.147460, -0.172769)",
        "(-0.191280, 1.154539, -0.158341)",
        "(-0.188301, 1.163120, -0.144684)",
        "(-0.185311, 1.172981, -0.131786)",
        "(-0.182430, 1.184215, -0.119997)",
        "(-0.181011, 1.190277, -0.114633)",
        "(-0.178124, 1.202846, -0.104516)",
        "(-0.175073, 1.216842, -0.095352)",
        "(-0.172197, 1.230968, -0.087727)",
        "(-0.169512, 1.245560, -0.081295)",
        "(-0.168111, 1.253245, -0.078454)",
        "(-0.165249, 1.269082, -0.073236)",
        "(-0.162496, 1.285423, -0.068760)",
        "(-0.160125, 1.302431, -0.065385)",
        "(-0.158074, 1.320080, -0.063081)",
        "(-0.157200, 1.329009, -0.062328)",
        "(-0.155494, 1.346835, -0.060993)",
        "(-0.153692, 1.364488, -0.060181)",
        "(-0.152109, 1.382081, -0.060276)",
        "(-0.151112, 1.408519, -0.062509)",
        "(-0.151112, 1.408519, -0.062509)",
        "(-0.150920, 1.425673, -0.064920)",
        "(-0.150898, 1.442121, -0.067950)",
        "(-0.151311, 1.473732, -0.076336)",
        "(-0.151311, 1.473732, -0.076336)",
        "(-0.151834, 1.488325, -0.082363)",
        "(-0.152485, 1.501887, -0.088879)",
        "(-0.153267, 1.514503, -0.096545)",
        "(-0.153679, 1.520506, -0.100963)",
        "(-0.154497, 1.531786, -0.110504)",
        "(-0.155257, 1.541747, -0.120549)",
        "(-0.155670, 1.546172, -0.125681)",
        "(-0.156802, 1.554428, -0.136366)",
        "(-0.158416, 1.561697, -0.147932)",
        "(-0.159876, 1.567932, -0.159875)",
        "(-0.161126, 1.573012, -0.172272)",
        "(-0.161815, 1.575136, -0.178819)",
        "(-0.163555, 1.578869, -0.192477)",
        "(-0.165528, 1.581783, -0.206624)",
        "(-0.167569, 1.583716, -0.220965)",
        "(-0.169663, 1.584467, -0.235163)",
        "(-0.170791, 1.584359, -0.242340)",
        "(-0.173208, 1.583626, -0.257042)",
        "(-0.175444, 1.582028, -0.271953)",
        "(-0.177418, 1.579428, -0.286825)",
        "(-0.178514, 1.577651, -0.294278)",
        "(-0.180843, 1.573370, -0.309018)",
        "(-0.183027, 1.567745, -0.323038)",
        "(-0.185369, 1.560694, -0.336433)",
        "(-0.187830, 1.552267, -0.349435)",
        "(-0.188950, 1.547513, -0.355761)",
        "(-0.190584, 1.536349, -0.367748)",
        "(-0.191535, 1.523652, -0.378860)",
        "(-0.191932, 1.508839, -0.388680)",
        "(-0.192157, 1.492728, -0.397829)",
        "(-0.192181, 1.483865, -0.401869)",
        "(-0.192132, 1.465663, -0.409387)",
        "(-0.191886, 1.445725, -0.415495)",
        "(-0.191235, 1.424762, -0.420906)",
        "(-0.190372, 1.402885, -0.425492)",
        "(-0.190027, 1.391828, -0.427556)",
        "(-0.189620, 1.369261, -0.430170)",
        "(-0.189920, 1.346541, -0.430419)",
        "(-0.190593, 1.324273, -0.429121)",
        "(-0.190716, 1.301836, -0.426389)",
        "(-0.190682, 1.290469, -0.424198)",
        "(-0.190905, 1.267668, -0.418616)",
        "(-0.191362, 1.245155, -0.411463)",
        "(-0.191621, 1.223233, -0.402372)",
        "(-0.191995, 1.202468, -0.391511)",
        "(-0.192287, 1.192595, -0.385584)",
        "(-0.193003, 1.173962, -0.373034)",
        "(-0.193800, 1.157034, -0.359188)",
        "(-0.194652, 1.141946, -0.344309)",
        "(-0.196152, 1.123761, -0.320135)",
        "(-0.196152, 1.123761, -0.320135)",
        "(-0.196506, 1.113839, -0.302594)",
        "(-0.196428, 1.105692, -0.284296)",
        "(-0.196234, 1.099960, -0.265167)",
        "(-0.195779, 1.096297, -0.239072)",
        "(-0.195779, 1.096297, -0.239072)",
        "(-0.194983, 1.095534, -0.221346)",
        "(-0.193658, 1.096305, -0.203081)",
        "(-0.192321, 1.099232, -0.184970)",
        "(-0.191020, 1.104013, -0.167575)",
        "(-0.190182, 1.107349, -0.159346)",
        "(-0.188164, 1.114769, -0.143718)",
        "(-0.185811, 1.123797, -0.129518)",
        "(-0.183246, 1.134102, -0.116249)",
        "(-0.180498, 1.145512, -0.104002)",
        "(-0.179139, 1.151764, -0.098352)",
        "(-0.176459, 1.164902, -0.087891)",
        "(-0.173713, 1.178831, -0.078518)",
        "(-0.170893, 1.193573, -0.070359)",
        "(-0.168132, 1.209151, -0.063532)",
        "(-0.166818, 1.217249, -0.060532)",
        "(-0.164282, 1.234199, -0.055551)",
        "(-0.161818, 1.251946, -0.051820)",
        "(-0.159421, 1.270345, -0.049437)",
        "(-0.157300, 1.289227, -0.048220)",
        "(-0.156287, 1.298723, -0.047818)",
        "(-0.154481, 1.317832, -0.047703)",
        "(-0.153081, 1.337182, -0.048783)",
        "(-0.151993, 1.356421, -0.050673)",
        "(-0.151379, 1.375458, -0.053574)",
        "(-0.151378, 1.384845, -0.055429)",
        "(-0.151745, 1.403388, -0.059574)",
        "(-0.152715, 1.421359, -0.064612)",
        "(-0.153900, 1.438578, -0.070228)",
        "(-0.155972, 1.462679, -0.079851)",
        "(-0.155972, 1.462679, -0.079851)",
        "(-0.157589, 1.477816, -0.087832)",
        "(-0.159159, 1.492043, -0.096883)",
        "(-0.160671, 1.505271, -0.106618)",
        "(-0.162268, 1.517537, -0.117204)",
        "(-0.163070, 1.523281, -0.122835)",
        "(-0.165026, 1.534160, -0.134702)",
        "(-0.167258, 1.543867, -0.147297)",
        "(-0.169633, 1.552310, -0.160487)",
        "(-0.171831, 1.559520, -0.174466)",
        "(-0.173055, 1.562816, -0.181767)",
        "(-0.175687, 1.568337, -0.196805)",
        "(-0.178213, 1.572387, -0.212237)",
        "(-0.180787, 1.574950, -0.228058)",
        "(-0.183392, 1.576038, -0.244351)",
        "(-0.184676, 1.576052, -0.252591)",
        "(-0.187374, 1.574504, -0.269256)",
        "(-0.190067, 1.571547, -0.285896)",
        "(-0.192467, 1.566524, -0.302037)",
        "(-0.196069, 1.556308, -0.325545)",
        "(-0.196069, 1.556308, -0.325545)",
        "(-0.198757, 1.547385, -0.341133)",
        "(-0.200661, 1.536686, -0.356115)",
        "(-0.201565, 1.524321, -0.370562)",
        "(-0.203284, 1.510849, -0.384632)",
        "(-0.204497, 1.503668, -0.391374)",
        "(-0.206728, 1.488417, -0.403850)",
        "(-0.208163, 1.471764, -0.414207)",
        "(-0.209209, 1.453921, -0.422420)",
        "(-0.211036, 1.424973, -0.431771)",
        "(-0.211036, 1.424973, -0.431771)",
        "(-0.211907, 1.404305, -0.436332)",
        "(-0.212196, 1.382353, -0.439210)",
        "(-0.212636, 1.359804, -0.440286)",
        "(-0.212862, 1.325369, -0.438152)",
        "(-0.212862, 1.325369, -0.438152)",
        "(-0.212490, 1.302159, -0.434276)",
        "(-0.212363, 1.279148, -0.428005)",
        "(-0.212170, 1.255645, -0.419693)",
        "(-0.212176, 1.223669, -0.404563)",
        "(-0.212176, 1.223669, -0.404563)",
        "(-0.212060, 1.203515, -0.392022)",
        "(-0.211978, 1.184354, -0.377607)",
        "(-0.212016, 1.166436, -0.362056)",
        "(-0.211645, 1.142478, -0.336539)",
        "(-0.211645, 1.142478, -0.336539)",
        "(-0.211258, 1.128868, -0.317982)",
        "(-0.210945, 1.117707, -0.298483)",
        "(-0.210361, 1.109181, -0.278824)",
        "(-0.209423, 1.103082, -0.259192)",
        "(-0.208851, 1.100904, -0.249212)",
        "(-0.207483, 1.098025, -0.229244)",
        "(-0.205798, 1.097548, -0.209813)",
        "(-0.203874, 1.099302, -0.191115)",
        "(-0.201759, 1.102868, -0.172861)",
        "(-0.200614, 1.105443, -0.164088)",
        "(-0.198267, 1.111937, -0.147615)",
        "(-0.195688, 1.120183, -0.132722)",
        "(-0.192697, 1.129851, -0.119270)",
        "(-0.189305, 1.140930, -0.107538)",
        "(-0.187521, 1.147138, -0.102414)",
        "(-0.184001, 1.160626, -0.093078)",
        "(-0.180458, 1.175486, -0.084991)",
        "(-0.176871, 1.191220, -0.077724)",
        "(-0.173455, 1.208087, -0.071423)",
        "(-0.171830, 1.216939, -0.068874)",
        "(-0.168474, 1.234338, -0.063981)",
        "(-0.165245, 1.252154, -0.060125)",
        "(-0.162444, 1.270314, -0.056945)",
        "(-0.160088, 1.288718, -0.054633)",
        "(-0.159097, 1.297957, -0.053755)",
        "(-0.157301, 1.316314, -0.052477)",
        "(-0.155653, 1.334506, -0.052100)",
        "(-0.154462, 1.352842, -0.052912)",
        "(-0.153736, 1.380095, -0.056162)",
        "(-0.153736, 1.380095, -0.056162)",
        "(-0.153859, 1.397727, -0.058875)",
        "(-0.154440, 1.414769, -0.062038)",
        "(-0.155360, 1.431356, -0.066042)",
        "(-0.156689, 1.447348, -0.071134)",
        "(-0.157446, 1.455065, -0.073965)",
        "(-0.158839, 1.469555, -0.080305)",
        "(-0.160172, 1.483361, -0.087184)",
        "(-0.161532, 1.496261, -0.094842)",
        "(-0.163656, 1.513739, -0.107906)",
        "(-0.163656, 1.513739, -0.107906)",
        "(-0.165229, 1.524197, -0.117815)",
        "(-0.166887, 1.533531, -0.128336)",
        "(-0.168625, 1.541262, -0.139451)",
        "(-0.171407, 1.550674, -0.157125)",
        "(-0.171407, 1.550674, -0.157125)",
        "(-0.173282, 1.555222, -0.169890)",
        "(-0.175120, 1.558738, -0.183179)",
        "(-0.176802, 1.560806, -0.196963)",
        "(-0.179640, 1.561505, -0.218910)",
        "(-0.179640, 1.561505, -0.218910)",
        "(-0.181700, 1.560458, -0.234220)",
        "(-0.183851, 1.557944, -0.249753)",
        "(-0.185979, 1.553918, -0.265215)",
        "(-0.187427, 1.548186, -0.280008)",
        "(-0.187952, 1.544658, -0.287107)",
        "(-0.188965, 1.536936, -0.301465)",
        "(-0.189865, 1.528050, -0.315830)",
        "(-0.190548, 1.517872, -0.329729)",
        "(-0.191200, 1.506376, -0.342671)",
        "(-0.191564, 1.500113, -0.348618)",
        "(-0.192506, 1.486936, -0.359767)",
        "(-0.193696, 1.472829, -0.369940)",
        "(-0.195017, 1.457000, -0.379150)",
        "(-0.197596, 1.432572, -0.389745)",
        "(-0.197596, 1.432572, -0.389745)",
        "(-0.199194, 1.414645, -0.395519)",
        "(-0.199972, 1.395367, -0.400858)",
        "(-0.200551, 1.375149, -0.406291)",
        "(-0.201700, 1.344005, -0.411802)",
        "(-0.201700, 1.344005, -0.411802)",
        "(-0.202447, 1.323332, -0.412729)",
        "(-0.203278, 1.303246, -0.412033)",
        "(-0.204247, 1.283787, -0.409823)",
        "(-0.205762, 1.256087, -0.403446)",
        "(-0.205762, 1.256087, -0.403446)",
        "(-0.206526, 1.238595, -0.397007)",
        "(-0.206993, 1.221991, -0.388527)",
        "(-0.207479, 1.198826, -0.374162)",
        "(-0.207479, 1.198826, -0.374162)",
        "(-0.208015, 1.177892, -0.358352)",
        "(-0.208067, 1.171490, -0.352351)",
        "(-0.208180, 1.159608, -0.339362)",
        "(-0.208251, 1.148998, -0.325572)",
        "(-0.208136, 1.139353, -0.311494)",
        "(-0.207927, 1.135172, -0.304140)",
        "(-0.207237, 1.127241, -0.289002)",
        "(-0.206444, 1.120827, -0.273411)",
        "(-0.205594, 1.116058, -0.257515)",
        "(-0.204474, 1.112657, -0.241150)",
        "(-0.203729, 1.111514, -0.232742)",
        "(-0.202238, 1.110413, -0.215847)",
        "(-0.200792, 1.111081, -0.199234)",
        "(-0.199139, 1.113826, -0.183149)",
        "(-0.196343, 1.121086, -0.160456)",
        "(-0.196343, 1.121086, -0.160456)",
        "(-0.194138, 1.128009, -0.146503)",
        "(-0.191672, 1.136472, -0.133171)",
        "(-0.189108, 1.146665, -0.120848)",
        "(-0.185342, 1.164693, -0.104044)",
        "(-0.185342, 1.164693, -0.104044)",
        "(-0.182812, 1.178075, -0.094194)",
        "(-0.180285, 1.192769, -0.086042)",
        "(-0.177720, 1.207881, -0.078614)",
        "(-0.174058, 1.231903, -0.069577)",
        "(-0.174058, 1.231903, -0.069577)",
        "(-0.171785, 1.248403, -0.064844)",
        "(-0.169610, 1.265168, -0.061214)",
        "(-0.167579, 1.282188, -0.058682)",
        "(-0.164681, 1.307623, -0.056143)",
        "(-0.164681, 1.307623, -0.056143)",
        "(-0.162882, 1.324522, -0.055497)",
        "(-0.161413, 1.341333, -0.055765)",
        "(-0.160138, 1.357866, -0.056585)",
        "(-0.158368, 1.381757, -0.059145)",
        "(-0.158368, 1.381757, -0.059145)",
        "(-0.157471, 1.397313, -0.061706)",
        "(-0.157248, 1.412475, -0.065179)",
        "(-0.157342, 1.427130, -0.069053)",
        "(-0.157905, 1.447936, -0.076180)",
        "(-0.157905, 1.447936, -0.076180)",
        "(-0.158554, 1.461210, -0.081946)",
        "(-0.159213, 1.473840, -0.088313)",
        "(-0.160238, 1.485933, -0.095482)",
        "(-0.162712, 1.503069, -0.107747)",
        "(-0.162712, 1.503069, -0.107747)",
        "(-0.164537, 1.513694, -0.116660)",
        "(-0.166449, 1.523591, -0.126246)",
        "(-0.168613, 1.532730, -0.136479)",
        "(-0.171654, 1.544830, -0.152987)",
        "(-0.171654, 1.544830, -0.152987)",
        "(-0.173759, 1.551901, -0.165093)",
        "(-0.175920, 1.557906, -0.177899)",
        "(-0.177857, 1.562699, -0.191215)",
        "(-0.179838, 1.566316, -0.205732)",
        "(-0.180839, 1.567440, -0.212831)",
        "(-0.182820, 1.568740, -0.227395)",
        "(-0.184574, 1.568541, -0.242344)",
        "(-0.186023, 1.566740, -0.257420)",
        "(-0.187318, 1.563319, -0.272683)",
        "(-0.187924, 1.560926, -0.280376)",
        "(-0.189105, 1.555022, -0.295704)",
        "(-0.190056, 1.547048, -0.310775)",
        "(-0.190589, 1.537244, -0.325196)",
        "(-0.191054, 1.525506, -0.338777)",
        "(-0.191334, 1.519013, -0.345233)",
        "(-0.192225, 1.504529, -0.356955)",
        "(-0.193298, 1.488461, -0.366817)",
        "(-0.194236, 1.471030, -0.374014)",
        "(-0.194874, 1.452358, -0.379024)",
        "(-0.195260, 1.442595, -0.380955)",
        "(-0.196116, 1.422650, -0.384400)",
        "(-0.196771, 1.402108, -0.387293)",
        "(-0.197442, 1.381064, -0.389064)",
        "(-0.198185, 1.359698, -0.389353)",
        "(-0.198556, 1.348978, -0.388740)",
        "(-0.199218, 1.327503, -0.386350)",
        "(-0.199873, 1.305995, -0.382426)",
        "(-0.200595, 1.284810, -0.377033)",
        "(-0.201218, 1.264266, -0.370565)",
        "(-0.201850, 1.244694, -0.362949)",
        "(-0.202250, 1.235461, -0.358645)",
        "(-0.203041, 1.217780, -0.349220)",
        "(-0.203577, 1.201108, -0.338469)",
        "(-0.203923, 1.185707, -0.326427)",
        "(-0.204090, 1.178644, -0.319967)",
        "(-0.204432, 1.165539, -0.306635)",
        "(-0.204721, 1.154064, -0.292746)",
        "(-0.204795, 1.144319, -0.277971)",
        "(-0.204793, 1.136141, -0.262350)",
        "(-0.204718, 1.132717, -0.254348)",
        "(-0.204446, 1.126948, -0.238420)",
        "(-0.203850, 1.122291, -0.222601)",
        "(-0.202611, 1.118825, -0.206525)",
        "(-0.201024, 1.116446, -0.190149)",
        "(-0.200225, 1.115973, -0.181953)",
        "(-0.198732, 1.116312, -0.165836)",
        "(-0.197246, 1.118472, -0.150323)",
        "(-0.195597, 1.122213, -0.135526)",
        "(-0.193839, 1.127800, -0.121723)",
        "(-0.192907, 1.131413, -0.115348)",
        "(-0.190921, 1.139903, -0.103503)",
        "(-0.188663, 1.150175, -0.092735)",
        "(-0.186266, 1.161907, -0.082795)",
        "(-0.183561, 1.175340, -0.074123)",
        "(-0.182195, 1.182583, -0.070294)",
        "(-0.179368, 1.197720, -0.063304)",
        "(-0.176316, 1.213797, -0.057002)",
        "(-0.173306, 1.230757, -0.051393)",
        "(-0.169170, 1.257940, -0.045176)",
        "(-0.169170, 1.257940, -0.045176)",
        "(-0.166508, 1.276757, -0.042476)",
        "(-0.163937, 1.295895, -0.040900)",
        "(-0.161443, 1.315121, -0.040383)",
        "(-0.159263, 1.334421, -0.041019)",
        "(-0.158183, 1.343952, -0.041713)",
        "(-0.156185, 1.362719, -0.043602)",
        "(-0.154376, 1.380892, -0.046174)",
        "(-0.152903, 1.398454, -0.049667)",
        "(-0.152033, 1.415325, -0.054276)",
        "(-0.151793, 1.423405, -0.056945)",
        "(-0.151485, 1.438799, -0.062626)",
        "(-0.151671, 1.453293, -0.069104)",
        "(-0.152256, 1.466938, -0.076456)",
        "(-0.152834, 1.473298, -0.080767)",
        "(-0.154084, 1.486032, -0.089763)",
        "(-0.155494, 1.497398, -0.099284)",
        "(-0.157024, 1.508199, -0.109477)",
        "(-0.158772, 1.518459, -0.120502)",
        "(-0.160817, 1.527997, -0.132255)",
        "(-0.163948, 1.540301, -0.150755)",
        "(-0.163948, 1.540301, -0.150755)",
        "(-0.166136, 1.547177, -0.163686)",
        "(-0.168507, 1.552759, -0.177171)",
        "(-0.172073, 1.558422, -0.198269)",
        "(-0.172073, 1.558422, -0.198269)",
        "(-0.174497, 1.560211, -0.212771)",
        "(-0.176697, 1.560110, -0.227427)",
        "(-0.178404, 1.557939, -0.242221)",
        "(-0.180346, 1.550589, -0.264619)",
        "(-0.180346, 1.550589, -0.264619)",
        "(-0.181317, 1.542989, -0.279526)",
        "(-0.181782, 1.532868, -0.293818)",
        "(-0.181594, 1.520118, -0.307182)",
        "(-0.181016, 1.504920, -0.319544)",
        "(-0.180737, 1.487673, -0.330831)",
        "(-0.180765, 1.478255, -0.335777)",
        "(-0.180744, 1.458328, -0.344420)",
        "(-0.180687, 1.437023, -0.351073)",
        "(-0.180991, 1.402451, -0.357240)",
        "(-0.180991, 1.402451, -0.357240)",
        "(-0.182609, 1.379312, -0.360091)",
        "(-0.184599, 1.355818, -0.360933)",
        "(-0.186823, 1.332281, -0.359919)",
        "(-0.188900, 1.309094, -0.357280)",
        "(-0.189803, 1.297632, -0.355171)",
        "(-0.191657, 1.275219, -0.349698)",
        "(-0.193529, 1.253899, -0.342531)",
        "(-0.195525, 1.233823, -0.333588)",
        "(-0.197907, 1.205743, -0.316757)",
        "(-0.197907, 1.205743, -0.316757)",
        "(-0.199237, 1.188510, -0.303706)",
        "(-0.200115, 1.172732, -0.289139)",
        "(-0.200083, 1.158190, -0.272828)",
        "(-0.199357, 1.145450, -0.255124)",
        "(-0.198952, 1.140152, -0.245989)",
        "(-0.198216, 1.131136, -0.227325)",
        "(-0.197015, 1.124946, -0.207652)",
        "(-0.195451, 1.120423, -0.187120)",
        "(-0.193229, 1.118713, -0.165520)",
        "(-0.192296, 1.119011, -0.154927)",
        "(-0.190582, 1.121576, -0.134509)",
        "(-0.188582, 1.126836, -0.115408)",
        "(-0.186121, 1.134593, -0.097938)",
        "(-0.183533, 1.144541, -0.081783)",
        "(-0.182168, 1.150703, -0.074595)",
        "(-0.179369, 1.163469, -0.061121)",
        "(-0.176334, 1.177646, -0.049610)",
        "(-0.172985, 1.193051, -0.040407)",
        "(-0.169525, 1.209385, -0.033256)",
        "(-0.167828, 1.217746, -0.030268)",
        "(-0.164547, 1.234675, -0.025260)",
        "(-0.161638, 1.252012, -0.021561)",
        "(-0.158998, 1.269399, -0.018593)",
        "(-0.156828, 1.286849, -0.016467)",
        "(-0.155958, 1.295598, -0.015907)",
        "(-0.154368, 1.312930, -0.015443)",
        "(-0.153026, 1.329960, -0.015423)",
        "(-0.152039, 1.346638, -0.015859)",
        "(-0.151651, 1.362982, -0.017041)",
        "(-0.151498, 1.371115, -0.017730)",
        "(-0.151368, 1.386907, -0.019657)",
        "(-0.151257, 1.402099, -0.021928)",
        "(-0.151179, 1.416817, -0.024877)",
        "(-0.151311, 1.431361, -0.028765)",
        "(-0.151476, 1.438976, -0.031294)",
        "(-0.151786, 1.452600, -0.036511)",
        "(-0.151970, 1.465600, -0.042300)",
        "(-0.151921, 1.478017, -0.048945)",
        "(-0.151971, 1.490291, -0.056937)",
        "(-0.152116, 1.496186, -0.061498)",
        "(-0.152477, 1.507230, -0.070963)",
        "(-0.152858, 1.517169, -0.080970)",
        "(-0.153186, 1.526262, -0.091938)",
        "(-0.153546, 1.534488, -0.104035)",
        "(-0.153710, 1.538130, -0.110379)",
        "(-0.153975, 1.544748, -0.123431)",
        "(-0.154363, 1.550383, -0.137157)",
        "(-0.155407, 1.555239, -0.151971)",
        "(-0.157634, 1.560403, -0.175303)",
        "(-0.157634, 1.560403, -0.175303)",
        "(-0.159363, 1.562273, -0.191260)",
        "(-0.161532, 1.563043, -0.207760)",
        "(-0.163582, 1.562456, -0.224246)",
        "(-0.166489, 1.558822, -0.248828)",
        "(-0.166489, 1.558822, -0.248828)",
        "(-0.168776, 1.554861, -0.265215)",
        "(-0.171182, 1.549640, -0.281351)",
        "(-0.173374, 1.542964, -0.297023)",
        "(-0.175483, 1.534689, -0.312102)",
        "(-0.176568, 1.529863, -0.319324)",
        "(-0.178959, 1.519237, -0.333241)",
        "(-0.180978, 1.506903, -0.346291)",
        "(-0.182625, 1.492903, -0.358268)",
        "(-0.184224, 1.477658, -0.368858)",
        "(-0.185110, 1.469509, -0.373369)",
        "(-0.186740, 1.452359, -0.380961)",
        "(-0.188447, 1.434302, -0.386845)",
        "(-0.189853, 1.415450, -0.391333)",
        "(-0.191412, 1.385713, -0.395047)",
        "(-0.191412, 1.385713, -0.395047)",
        "(-0.192710, 1.365462, -0.395568)",
        "(-0.194088, 1.344993, -0.394614)",
        "(-0.195015, 1.323960, -0.392008)",
        "(-0.195654, 1.302512, -0.387509)",
        "(-0.196126, 1.291864, -0.384661)",
        "(-0.197269, 1.270985, -0.378227)",
        "(-0.198365, 1.250639, -0.370426)",
        "(-0.198776, 1.230711, -0.361039)",
        "(-0.198927, 1.211498, -0.350234)",
        "(-0.198971, 1.202309, -0.344269)",
        "(-0.199002, 1.184767, -0.331594)",
        "(-0.198721, 1.168973, -0.317376)",
        "(-0.198181, 1.155041, -0.302149)",
        "(-0.197613, 1.142683, -0.286085)",
        "(-0.197328, 1.137186, -0.277718)",
        "(-0.196593, 1.127763, -0.260292)",
        "(-0.195574, 1.120565, -0.242219)",
        "(-0.194343, 1.115269, -0.223756)",
        "(-0.192874, 1.111887, -0.205215)",
        "(-0.192032, 1.111309, -0.195983)",
        "(-0.190272, 1.111766, -0.177724)",
        "(-0.188319, 1.114512, -0.159921)",
        "(-0.186239, 1.119441, -0.143013)",
        "(-0.183905, 1.126323, -0.127210)",
        "(-0.182610, 1.130535, -0.119909)",
        "(-0.179907, 1.140033, -0.106482)",
        "(-0.176855, 1.151061, -0.094791)",
        "(-0.173614, 1.163040, -0.083948)",
        "(-0.170319, 1.176771, -0.074941)",
        "(-0.168619, 1.184046, -0.070929)",
        "(-0.165196, 1.199359, -0.063631)",
        "(-0.161957, 1.215611, -0.057171)",
        "(-0.159133, 1.232669, -0.051641)",
        "(-0.156519, 1.250038, -0.046857)",
        "(-0.155186, 1.258927, -0.045002)",
        "(-0.152530, 1.277598, -0.042782)",
        "(-0.150221, 1.295978, -0.041989)",
        "(-0.148359, 1.315157, -0.042149)",
        "(-0.146925, 1.335022, -0.043520)",
        "(-0.146489, 1.345193, -0.044614)",
        "(-0.146000, 1.365655, -0.047177)",
        "(-0.146156, 1.386353, -0.050458)",
        "(-0.147044, 1.407054, -0.054869)",
        "(-0.148623, 1.427358, -0.060142)",
        "(-0.149653, 1.437334, -0.063223)",
        "(-0.152053, 1.456991, -0.069978)",
        "(-0.154824, 1.476016, -0.077552)",
        "(-0.158105, 1.494347, -0.086253)",
        "(-0.162144, 1.511929, -0.096574)",
        "(-0.164358, 1.520222, -0.102206)",
        "(-0.169199, 1.535910, -0.113946)",
        "(-0.174563, 1.550250, -0.126632)",
        "(-0.180110, 1.562994, -0.140293)",
        "(-0.185594, 1.573888, -0.154827)",
        "(-0.188197, 1.578474, -0.162366)",
        "(-0.193189, 1.586259, -0.178066)",
        "(-0.197857, 1.591843, -0.194428)",
        "(-0.201910, 1.595132, -0.210893)",
        "(-0.205180, 1.596095, -0.227229)",
        "(-0.206570, 1.595585, -0.235349)",
        "(-0.208897, 1.593098, -0.251333)",
        "(-0.210120, 1.588512, -0.266723)",
        "(-0.210355, 1.581936, -0.281540)",
        "(-0.210178, 1.573462, -0.295762)",
        "(-0.209941, 1.568576, -0.302503)",
        "(-0.209074, 1.557857, -0.315002)",
        "(-0.207960, 1.545863, -0.326098)",
        "(-0.206948, 1.532531, -0.336003)",
        "(-0.205760, 1.518573, -0.345250)",
        "(-0.205060, 1.511043, -0.349337)",
        "(-0.203776, 1.495516, -0.357064)",
        "(-0.202792, 1.479333, -0.363960)",
        "(-0.201467, 1.462678, -0.369852)",
        "(-0.199796, 1.445476, -0.374342)",
        "(-0.199133, 1.436706, -0.376127)",
        "(-0.198249, 1.419194, -0.379320)",
        "(-0.197857, 1.401576, -0.382072)",
        "(-0.197481, 1.383655, -0.384051)",
        "(-0.196701, 1.365227, -0.384465)",
        "(-0.196395, 1.355992, -0.383995)",
        "(-0.196127, 1.337591, -0.382250)",
        "(-0.196170, 1.319120, -0.379331)",
        "(-0.196135, 1.300428, -0.375555)",
        "(-0.196453, 1.281865, -0.371154)",
        "(-0.196708, 1.272657, -0.368669)",
        "(-0.197377, 1.254348, -0.362847)",
        "(-0.198578, 1.236636, -0.355684)",
        "(-0.199741, 1.219446, -0.347593)",
        "(-0.200594, 1.202612, -0.338173)",
        "(-0.200897, 1.194479, -0.332610)",
        "(-0.201527, 1.178837, -0.320120)",
        "(-0.202182, 1.164522, -0.306067)",
        "(-0.202846, 1.151728, -0.291349)",
        "(-0.203564, 1.141157, -0.276170)",
        "(-0.203746, 1.136455, -0.268442)",
        "(-0.203914, 1.128315, -0.252489)",
        "(-0.203720, 1.122816, -0.235275)",
        "(-0.203411, 1.119137, -0.217542)",
        "(-0.202996, 1.117836, -0.199743)",
        "(-0.202640, 1.117779, -0.190872)",
        "(-0.201603, 1.119306, -0.173346)",
        "(-0.200398, 1.122963, -0.156539)",
        "(-0.198974, 1.128469, -0.140661)",
        "(-0.197363, 1.135667, -0.125651)",
        "(-0.196454, 1.140008, -0.118630)",
        "(-0.194285, 1.150426, -0.105395)",
        "(-0.191765, 1.161848, -0.094176)",
        "(-0.189127, 1.174737, -0.084091)",
        "(-0.186718, 1.189325, -0.074943)",
        "(-0.185514, 1.197215, -0.070731)",
        "(-0.183037, 1.213632, -0.062934)",
        "(-0.180810, 1.231096, -0.056138)",
        "(-0.179010, 1.249655, -0.050637)",
        "(-0.177499, 1.268867, -0.046321)",
        "(-0.176823, 1.278655, -0.044523)",
        "(-0.175764, 1.298798, -0.042039)",
        "(-0.174863, 1.319186, -0.040715)",
        "(-0.174313, 1.339710, -0.040757)",
        "(-0.174049, 1.360071, -0.041773)",
        "(-0.174047, 1.370156, -0.042625)",
        "(-0.174265, 1.390006, -0.044799)",
        "(-0.175030, 1.409330, -0.047669)",
        "(-0.176438, 1.428163, -0.051357)",
        "(-0.178320, 1.446289, -0.055743)",
        "(-0.179423, 1.454924, -0.058113)",
        "(-0.181708, 1.471378, -0.063311)",
        "(-0.184111, 1.486685, -0.069446)",
        "(-0.186673, 1.500896, -0.076566)",
        "(-0.189143, 1.513779, -0.084373)",
        "(-0.190351, 1.519636, -0.088418)",
        "(-0.192745, 1.530514, -0.096969)",
        "(-0.195061, 1.540269, -0.106649)",
        "(-0.197089, 1.548868, -0.117389)",
        "(-0.198682, 1.556176, -0.128903)",
        "(-0.199373, 1.559277, -0.134888)",
        "(-0.200648, 1.564641, -0.147278)",
        "(-0.202039, 1.568805, -0.160302)",
        "(-0.203484, 1.571750, -0.174027)",
        "(-0.204788, 1.573462, -0.188203)",
        "(-0.205417, 1.573928, -0.195449)",
        "(-0.206810, 1.573892, -0.210390)",
        "(-0.208087, 1.572939, -0.225434)",
        "(-0.209167, 1.570477, -0.240411)",
        "(-0.210265, 1.566913, -0.255348)",
        "(-0.210822, 1.564688, -0.262825)",
        "(-0.211862, 1.559567, -0.277784)",
        "(-0.212916, 1.553366, -0.292523)",
        "(-0.213559, 1.545913, -0.306531)",
        "(-0.214275, 1.537155, -0.319737)",
        "(-0.214787, 1.532301, -0.326068)",
        "(-0.215891, 1.522022, -0.338249)",
        "(-0.217183, 1.510848, -0.349860)",
        "(-0.218792, 1.498839, -0.361009)",
        "(-0.220162, 1.485928, -0.371216)",
        "(-0.220598, 1.478973, -0.375697)",
        "(-0.221125, 1.464487, -0.383502)",
        "(-0.222006, 1.449168, -0.390089)",
        "(-0.223049, 1.433497, -0.396252)",
        "(-0.223765, 1.416947, -0.401340)",
        "(-0.223806, 1.408325, -0.403384)",
        "(-0.223917, 1.390815, -0.406874)",
        "(-0.224024, 1.372811, -0.409433)",
        "(-0.223983, 1.354158, -0.410964)",
        "(-0.223982, 1.335104, -0.411546)",
        "(-0.223978, 1.325418, -0.411273)",
        "(-0.223942, 1.305718, -0.409618)",
        "(-0.223824, 1.285623, -0.406441)",
        "(-0.223642, 1.265449, -0.402008)",
        "(-0.223625, 1.245569, -0.396317)",
        "(-0.223666, 1.235696, -0.392984)",
        "(-0.223866, 1.216080, -0.384752)",
        "(-0.223919, 1.196719, -0.374680)",
        "(-0.224163, 1.178454, -0.362937)",
        "(-0.224736, 1.161579, -0.349941)",
        "(-0.225111, 1.153717, -0.342957)",
        "(-0.225695, 1.138366, -0.327485)",
        "(-0.225785, 1.124959, -0.311385)",
        "(-0.225464, 1.113942, -0.293718)",
        "(-0.225163, 1.104771, -0.274885)",
        "(-0.225056, 1.101094, -0.265203)",
        "(-0.224635, 1.095068, -0.245765)",
        "(-0.223582, 1.090923, -0.226325)",
        "(-0.221944, 1.089731, -0.207132)",
        "(-0.219916, 1.091107, -0.188030)",
        "(-0.218696, 1.092905, -0.178570)",
        "(-0.215794, 1.098233, -0.160156)",
        "(-0.212204, 1.106341, -0.143000)",
        "(-0.207912, 1.117404, -0.127315)",
        "(-0.202963, 1.131522, -0.113144)",
        "(-0.200369, 1.139294, -0.106497)",
        "(-0.195006, 1.156617, -0.094390)",
        "(-0.189520, 1.176375, -0.084031)",
        "(-0.184162, 1.197494, -0.074987)",
        "(-0.179081, 1.219739, -0.067321)",
        "(-0.176698, 1.231166, -0.064023)",
        "(-0.172434, 1.254415, -0.058411)",
        "(-0.169005, 1.278220, -0.054143)",
        "(-0.166416, 1.302031, -0.050761)",
        "(-0.164481, 1.325461, -0.048335)",
        "(-0.163782, 1.336995, -0.047610)",
        "(-0.162981, 1.359706, -0.047077)",
        "(-0.162882, 1.381824, -0.047812)",
        "(-0.163331, 1.402978, -0.049315)",
        "(-0.164439, 1.423061, -0.051649)",
        "(-0.165205, 1.432634, -0.053234)",
        "(-0.167086, 1.451088, -0.057380)",
        "(-0.169272, 1.468459, -0.062940)",
        "(-0.171622, 1.484472, -0.069496)",
        "(-0.174030, 1.499169, -0.076891)",
        "(-0.175161, 1.505934, -0.080960)",
        "(-0.177312, 1.518677, -0.089899)",
        "(-0.179524, 1.530421, -0.100096)",
        "(-0.181980, 1.540981, -0.111202)",
        "(-0.184861, 1.550132, -0.123043)",
        "(-0.186407, 1.553742, -0.129357)",
        "(-0.189329, 1.559980, -0.142155)",
        "(-0.192083, 1.564553, -0.155742)",
        "(-0.194367, 1.567536, -0.170124)",
        "(-0.196114, 1.568785, -0.184836)",
        "(-0.196910, 1.568708, -0.192386)",
        "(-0.198260, 1.567379, -0.207583)",
        "(-0.199333, 1.564167, -0.222714)",
        "(-0.200012, 1.559209, -0.237858)",
        "(-0.200216, 1.552421, -0.252926)",
        "(-0.200231, 1.548439, -0.260421)",
        "(-0.200120, 1.538882, -0.275229)",
        "(-0.199947, 1.527869, -0.289648)",
        "(-0.199840, 1.515269, -0.303618)",
        "(-0.199363, 1.500984, -0.316455)",
        "(-0.198876, 1.493375, -0.322174)",
        "(-0.197733, 1.477096, -0.331975)",
        "(-0.197317, 1.459889, -0.340778)",
        "(-0.197871, 1.442210, -0.349721)",
        "(-0.198373, 1.424165, -0.358313)",
        "(-0.198326, 1.414821, -0.361863)",
        "(-0.198404, 1.395930, -0.367282)",
        "(-0.199103, 1.376994, -0.371215)",
        "(-0.199866, 1.357785, -0.374544)",
        "(-0.200314, 1.337925, -0.377017)",
        "(-0.200463, 1.327755, -0.377802)",
        "(-0.200686, 1.307304, -0.378846)",
        "(-0.201312, 1.287225, -0.378844)",
        "(-0.202254, 1.267753, -0.377363)",
        "(-0.203356, 1.249105, -0.374130)",
        "(-0.203985, 1.240088, -0.371867)",
        "(-0.205356, 1.222573, -0.366508)",
        "(-0.206748, 1.205603, -0.359979)",
        "(-0.207843, 1.190180, -0.353145)",
        "(-0.209036, 1.175497, -0.345375)",
        "(-0.209682, 1.168474, -0.340951)",
        "(-0.210676, 1.155122, -0.331058)",
        "(-0.211418, 1.142929, -0.320117)",
        "(-0.211928, 1.132349, -0.308459)",
        "(-0.212274, 1.123202, -0.295903)",
        "(-0.212305, 1.119576, -0.288991)",
        "(-0.211994, 1.113384, -0.274747)",
        "(-0.211246, 1.109417, -0.260004)",
        "(-0.210271, 1.107634, -0.245236)",
        "(-0.208765, 1.107496, -0.230429)",
        "(-0.207582, 1.108254, -0.222971)",
        "(-0.204940, 1.110709, -0.207865)",
        "(-0.201752, 1.115870, -0.192419)",
        "(-0.198145, 1.123378, -0.177073)",
        "(-0.194304, 1.132775, -0.162099)",
        "(-0.192233, 1.138162, -0.154719)",
        "(-0.188028, 1.150161, -0.140241)",
        "(-0.183999, 1.164056, -0.126572)",
        "(-0.180213, 1.179429, -0.113366)",
        "(-0.176943, 1.196084, -0.100725)",
        "(-0.175554, 1.204941, -0.094811)",
        "(-0.173069, 1.223191, -0.083773)",
        "(-0.170810, 1.241903, -0.073782)",
        "(-0.168921, 1.260978, -0.065012)",
        "(-0.167271, 1.280426, -0.057679)",
        "(-0.166585, 1.290332, -0.054684)",
        "(-0.165486, 1.310271, -0.049739)",
        "(-0.164607, 1.330288, -0.046372)",
        "(-0.163849, 1.350231, -0.044645)",
        "(-0.163336, 1.369906, -0.044550)",
        "(-0.163203, 1.379646, -0.044978)",
        "(-0.163318, 1.398690, -0.046946)",
        "(-0.163941, 1.417239, -0.049859)",
        "(-0.165108, 1.435160, -0.053847)",
        "(-0.166595, 1.452113, -0.058763)",
        "(-0.167321, 1.460352, -0.061344)",
        "(-0.169168, 1.475843, -0.067420)",
        "(-0.171390, 1.490711, -0.074426)",
        "(-0.173714, 1.504465, -0.082159)",
        "(-0.175760, 1.517018, -0.090535)",
        "(-0.176796, 1.522829, -0.095365)",
        "(-0.179016, 1.534129, -0.105860)",
        "(-0.181211, 1.544284, -0.117299)",
        "(-0.183421, 1.553412, -0.129207)",
        "(-0.185493, 1.560649, -0.141748)",
        "(-0.186551, 1.563859, -0.148266)",
        "(-0.188895, 1.569593, -0.161966)",
        "(-0.191179, 1.574140, -0.176262)",
        "(-0.193000, 1.576917, -0.190830)",
        "(-0.194712, 1.578446, -0.205613)",
        "(-0.195606, 1.578698, -0.213123)",
        "(-0.197494, 1.578443, -0.228332)",
        "(-0.199412, 1.576709, -0.243627)",
        "(-0.201106, 1.573603, -0.258849)",
        "(-0.202750, 1.569258, -0.274211)",
        "(-0.203591, 1.566550, -0.281950)",
        "(-0.205314, 1.560227, -0.297169)",
        "(-0.206858, 1.552465, -0.311895)",
        "(-0.207963, 1.542941, -0.325371)",
        "(-0.209084, 1.531724, -0.336974)",
        "(-0.209696, 1.525688, -0.342355)",
        "(-0.210535, 1.513145, -0.353072)",
        "(-0.210520, 1.499464, -0.363166)",
        "(-0.210108, 1.484605, -0.371993)",
        "(-0.210015, 1.468998, -0.379050)",
        "(-0.210119, 1.460922, -0.381950)",
        "(-0.210302, 1.444300, -0.387247)",
        "(-0.210329, 1.426255, -0.392380)",
        "(-0.210508, 1.408843, -0.397018)",
        "(-0.210908, 1.391082, -0.400761)",
        "(-0.211160, 1.381839, -0.402116)",
        "(-0.211794, 1.363016, -0.404019)",
        "(-0.212482, 1.343914, -0.404960)",
        "(-0.213296, 1.324800, -0.404689)",
        "(-0.214313, 1.305594, -0.403310)",
        "(-0.214810, 1.296007, -0.402029)",
        "(-0.215882, 1.277169, -0.398495)",
        "(-0.217226, 1.258847, -0.393189)",
        "(-0.218279, 1.240832, -0.386798)",
        "(-0.219219, 1.223312, -0.379068)",
        "(-0.219596, 1.214761, -0.374467)",
        "(-0.220268, 1.197974, -0.364127)",
        "(-0.221181, 1.182165, -0.352742)",
        "(-0.222366, 1.167622, -0.340939)",
        "(-0.223092, 1.153811, -0.328064)",
        "(-0.223091, 1.147060, -0.320994)",
        "(-0.223065, 1.134625, -0.306036)",
        "(-0.223264, 1.124119, -0.290608)",
        "(-0.223240, 1.115412, -0.274726)",
        "(-0.222408, 1.108093, -0.257994)",
        "(-0.221796, 1.105239, -0.249367)",
        "(-0.220488, 1.101043, -0.232059)",
        "(-0.218810, 1.099058, -0.214778)",
        "(-0.216600, 1.099371, -0.197647)",
        "(-0.214027, 1.102068, -0.180638)",
        "(-0.212612, 1.104389, -0.172319)",
        "(-0.209526, 1.110535, -0.156316)",
        "(-0.206027, 1.118915, -0.141319)",
        "(-0.202311, 1.129431, -0.127177)",
        "(-0.198455, 1.141960, -0.114018)",
        "(-0.196492, 1.149077, -0.107989)",
        "(-0.192568, 1.164454, -0.096872)",
        "(-0.188587, 1.181363, -0.086870)",
        "(-0.184663, 1.199536, -0.077850)",
        "(-0.180955, 1.219293, -0.070201)",
        "(-0.179168, 1.229520, -0.066698)",
        "(-0.175908, 1.250511, -0.060259)",
        "(-0.173171, 1.272170, -0.054896)",
        "(-0.170986, 1.294652, -0.050909)",
        "(-0.169309, 1.317310, -0.047883)",
        "(-0.168675, 1.328660, -0.046647)",
        "(-0.167807, 1.351506, -0.045391)",
        "(-0.167350, 1.374333, -0.045244)",
        "(-0.167616, 1.396753, -0.046279)",
        "(-0.168113, 1.418583, -0.048071)",
        "(-0.168551, 1.429094, -0.049518)",
        "(-0.169599, 1.449684, -0.052799)",
        "(-0.171018, 1.469485, -0.057278)",
        "(-0.172914, 1.488333, -0.062859)",
        "(-0.175058, 1.505754, -0.069324)",
        "(-0.176106, 1.513985, -0.072897)",
        "(-0.178259, 1.529455, -0.081295)",
        "(-0.180782, 1.543723, -0.091054)",
        "(-0.183511, 1.556473, -0.101757)",
        "(-0.185963, 1.567683, -0.113506)",
        "(-0.187152, 1.572655, -0.119871)",
        "(-0.189381, 1.581479, -0.133210)",
        "(-0.191424, 1.588549, -0.147443)",
        "(-0.193375, 1.593924, -0.162576)",
        "(-0.195473, 1.597638, -0.178667)",
        "(-0.196649, 1.598807, -0.187078)",
        "(-0.198764, 1.599936, -0.204013)",
        "(-0.200113, 1.599097, -0.221175)",
        "(-0.201668, 1.596773, -0.238569)",
        "(-0.203363, 1.593091, -0.256158)",
        "(-0.204139, 1.590601, -0.264831)",
        "(-0.205316, 1.584624, -0.281782)",
        "(-0.205971, 1.577036, -0.298143)",
        "(-0.206779, 1.567907, -0.314164)",
        "(-0.208090, 1.557810, -0.328413)",
        "(-0.208913, 1.552261, -0.335185)",
        "(-0.210998, 1.540095, -0.347622)",
        "(-0.213541, 1.526876, -0.358841)",
        "(-0.215677, 1.512324, -0.368855)",
        "(-0.217051, 1.496228, -0.378179)",
        "(-0.217790, 1.487920, -0.382574)",
        "(-0.219185, 1.470568, -0.390524)",
        "(-0.220324, 1.452253, -0.396911)",
        "(-0.220998, 1.432909, -0.401628)",
        "(-0.220688, 1.412302, -0.404743)",
        "(-0.220464, 1.401856, -0.405888)",
        "(-0.220115, 1.380604, -0.407177)",
        "(-0.219938, 1.358990, -0.407482)",
        "(-0.220189, 1.337409, -0.406760)",
        "(-0.220456, 1.316062, -0.404662)",
        "(-0.220582, 1.305438, -0.403163)",
        "(-0.220869, 1.284141, -0.399122)",
        "(-0.221257, 1.262613, -0.394145)",
        "(-0.221929, 1.241171, -0.388226)",
        "(-0.222984, 1.220116, -0.380199)",
        "(-0.223617, 1.209687, -0.375967)",
        "(-0.225552, 1.189602, -0.365757)",
        "(-0.227349, 1.170195, -0.353921)",
        "(-0.229547, 1.151905, -0.340863)",
        "(-0.231930, 1.134711, -0.326942)",
        "(-0.232986, 1.126520, -0.319641)",
        "(-0.234875, 1.111476, -0.304106)",
        "(-0.236742, 1.098510, -0.287379)",
        "(-0.238394, 1.087838, -0.269435)",
        "(-0.239580, 1.079558, -0.250939)",
        "(-0.240044, 1.076599, -0.241797)",
        "(-0.240584, 1.072351, -0.223758)",
        "(-0.240322, 1.070421, -0.205795)",
        "(-0.239365, 1.070806, -0.187873)",
        "(-0.237841, 1.073561, -0.169991)",
        "(-0.236727, 1.075829, -0.161164)",
        "(-0.234015, 1.082078, -0.144415)",
        "(-0.230547, 1.090748, -0.129048)",
        "(-0.226320, 1.101751, -0.114868)",
        "(-0.221339, 1.115011, -0.102170)",
        "(-0.218606, 1.122519, -0.096382)",
        "(-0.212981, 1.138697, -0.085612)",
        "(-0.206957, 1.156157, -0.076062)",
        "(-0.201088, 1.175167, -0.067908)",
        "(-0.195520, 1.195175, -0.060909)",
        "(-0.192925, 1.205719, -0.058131)",
        "(-0.188350, 1.227618, -0.053719)",
        "(-0.184267, 1.249840, -0.050282)",
        "(-0.180428, 1.271840, -0.047540)",
        "(-0.176976, 1.293956, -0.046315)",
        "(-0.175458, 1.305098, -0.046283)",
        "(-0.172928, 1.327566, -0.047149)",
        "(-0.171231, 1.350010, -0.049581)",
        "(-0.170211, 1.372089, -0.053186)",
        "(-0.169545, 1.393552, -0.057937)",
        "(-0.169440, 1.404074, -0.060830)",
        "(-0.169767, 1.424609, -0.067252)",
        "(-0.170668, 1.444112, -0.074687)",
        "(-0.171715, 1.462397, -0.082938)",
        "(-0.172503, 1.479219, -0.091644)",
        "(-0.172807, 1.487006, -0.096195)",
        "(-0.174335, 1.501984, -0.105899)",
        "(-0.177148, 1.516079, -0.116712)",
        "(-0.180281, 1.528633, -0.127976)",
        "(-0.183506, 1.539550, -0.139608)",
        "(-0.185088, 1.544309, -0.145658)",
        "(-0.188230, 1.552902, -0.158180)",
        "(-0.191420, 1.560058, -0.171909)",
        "(-0.194333, 1.565222, -0.185624)",
        "(-0.197049, 1.568599, -0.199853)",
        "(-0.198349, 1.569662, -0.207361)",
        "(-0.200714, 1.570760, -0.222917)",
        "(-0.202896, 1.570180, -0.238818)",
        "(-0.204683, 1.567676, -0.254806)",
        "(-0.206195, 1.563091, -0.270731)",
        "(-0.206964, 1.560299, -0.278594)",
        "(-0.208281, 1.553182, -0.294008)",
        "(-0.209187, 1.544093, -0.308685)",
        "(-0.209657, 1.533043, -0.322293)",
        "(-0.209994, 1.520183, -0.334892)",
        "(-0.210255, 1.513360, -0.340920)",
        "(-0.210761, 1.498441, -0.351820)",
        "(-0.210917, 1.482066, -0.361242)",
        "(-0.210537, 1.464275, -0.369163)",
        "(-0.210011, 1.445122, -0.375146)",
        "(-0.209806, 1.435328, -0.377750)",
        "(-0.209878, 1.415580, -0.381951)",
        "(-0.210088, 1.395385, -0.384940)",
        "(-0.209892, 1.374381, -0.386417)",
        "(-0.209951, 1.352976, -0.386063)",
        "(-0.210226, 1.342449, -0.385741)",
        "(-0.211139, 1.321464, -0.384406)",
        "(-0.212078, 1.300018, -0.381248)",
        "(-0.213134, 1.278630, -0.376631)",
        "(-0.215182, 1.257960, -0.370360)",
        "(-0.216355, 1.247804, -0.366415)",
        "(-0.218140, 1.227502, -0.357462)",
        "(-0.219790, 1.207758, -0.347589)",
        "(-0.221094, 1.188751, -0.336522)",
        "(-0.222138, 1.171086, -0.323587)",
        "(-0.222588, 1.162726, -0.316592)",
        "(-0.223428, 1.147368, -0.301444)",
        "(-0.224049, 1.134339, -0.284595)",
        "(-0.224485, 1.123104, -0.266845)",
        "(-0.224478, 1.114738, -0.248004)",
        "(-0.224404, 1.111204, -0.238577)",
        "(-0.224008, 1.106435, -0.219648)",
        "(-0.222902, 1.104285, -0.200415)",
        "(-0.221466, 1.104858, -0.180585)",
        "(-0.219847, 1.108435, -0.161072)",
        "(-0.219034, 1.111002, -0.151944)",
        "(-0.216874, 1.117571, -0.135283)",
        "(-0.213824, 1.125359, -0.119830)",
        "(-0.210132, 1.134802, -0.105723)",
        "(-0.206397, 1.145916, -0.093436)",
        "(-0.204481, 1.151720, -0.087691)",
        "(-0.200150, 1.164695, -0.077972)",
        "(-0.195436, 1.178296, -0.069079)",
        "(-0.190725, 1.193060, -0.061445)",
        "(-0.186106, 1.208773, -0.055191)",
        "(-0.183967, 1.217055, -0.052511)",
        "(-0.179874, 1.234379, -0.048040)",
        "(-0.175954, 1.252457, -0.044653)",
        "(-0.172305, 1.270946, -0.042276)",
        "(-0.168967, 1.289714, -0.041067)",
        "(-0.167368, 1.299133, -0.040772)",
        "(-0.164552, 1.318186, -0.041108)",
        "(-0.162367, 1.337156, -0.042167)",
        "(-0.160513, 1.355696, -0.043672)",
        "(-0.158790, 1.374021, -0.046285)",
        "(-0.157920, 1.383114, -0.047928)",
        "(-0.156652, 1.401335, -0.052141)"
    ],
    "leftHandPositions": [
        "(-0.405154, 0.793634, 0.236267)",
        "(-0.405040, 0.793685, 0.236443)",
        "(-0.404995, 0.793697, 0.236547)",
        "(-0.404995, 0.793693, 0.236587)",
        "(-0.405035, 0.793680, 0.236651)",
        "(-0.405126, 0.793650, 0.236684)",
        "(-0.405177, 0.793626, 0.236682)",
        "(-0.405305, 0.793570, 0.236629)",
        "(-0.405444, 0.793519, 0.236437)",
        "(-0.405619, 0.793486, 0.236095)",
        "(-0.405712, 0.793478, 0.235856)",
        "(-0.405770, 0.793502, 0.235554)",
        "(-0.405245, 0.793893, 0.235036)",
        "(-0.403667, 0.795100, 0.234177)",
        "(-0.402506, 0.795990, 0.233615)",
        "(-0.399383, 0.798354, 0.232490)",
        "(-0.394852, 0.801854, 0.231090)",
        "(-0.388683, 0.806715, 0.229273)",
        "(-0.381054, 0.812995, 0.227177)",
        "(-0.376365, 0.817080, 0.225957)",
        "(-0.366661, 0.825906, 0.223527)",
        "(-0.356353, 0.835730, 0.221047)",
        "(-0.345223, 0.846813, 0.218550)",
        "(-0.333392, 0.859284, 0.215869)",
        "(-0.327275, 0.866048, 0.214441)",
        "(-0.314907, 0.880295, 0.211560)",
        "(-0.302229, 0.896258, 0.208660)",
        "(-0.289081, 0.914323, 0.205822)",
        "(-0.276271, 0.933962, 0.202807)",
        "(-0.270088, 0.944420, 0.201239)",
        "(-0.258153, 0.966218, 0.198193)",
        "(-0.247075, 0.989199, 0.194689)",
        "(-0.237075, 1.013756, 0.190619)",
        "(-0.228102, 1.039582, 0.186053)",
        "(-0.224084, 1.052768, 0.183628)",
        "(-0.217072, 1.079068, 0.178334)",
        "(-0.211607, 1.105141, 0.172270)",
        "(-0.207368, 1.130579, 0.165861)",
        "(-0.204237, 1.154672, 0.159619)",
        "(-0.202963, 1.165705, 0.156286)",
        "(-0.200250, 1.186781, 0.149707)",
        "(-0.198445, 1.206473, 0.143452)",
        "(-0.197062, 1.224300, 0.137316)",
        "(-0.195730, 1.239925, 0.131708)",
        "(-0.195052, 1.247161, 0.129137)",
        "(-0.193733, 1.259912, 0.124385)",
        "(-0.192168, 1.270463, 0.120116)",
        "(-0.190357, 1.279320, 0.116347)",
        "(-0.188901, 1.286686, 0.112851)",
        "(-0.188323, 1.289776, 0.111262)",
        "(-0.187167, 1.295034, 0.108248)",
        "(-0.185736, 1.299092, 0.105795)",
        "(-0.184137, 1.302538, 0.103699)",
        "(-0.183001, 1.305614, 0.101651)",
        "(-0.182663, 1.307227, 0.100728)",
        "(-0.181934, 1.310391, 0.099023)",
        "(-0.180855, 1.313328, 0.097102)",
        "(-0.179624, 1.316352, 0.095299)",
        "(-0.178635, 1.319939, 0.093895)",
        "(-0.178300, 1.321939, 0.093263)",
        "(-0.177645, 1.326193, 0.092079)",
        "(-0.176711, 1.330540, 0.090903)",
        "(-0.175447, 1.334706, 0.089616)",
        "(-0.174190, 1.338821, 0.088440)",
        "(-0.173539, 1.340935, 0.087941)",
        "(-0.172233, 1.345140, 0.086936)",
        "(-0.171023, 1.349338, 0.085961)",
        "(-0.169858, 1.353888, 0.085159)",
        "(-0.168855, 1.358824, 0.084637)",
        "(-0.168357, 1.361331, 0.084388)",
        "(-0.167521, 1.366477, 0.083788)",
        "(-0.167129, 1.371718, 0.083029)",
        "(-0.167009, 1.376853, 0.082188)",
        "(-0.166660, 1.381437, 0.081136)",
        "(-0.166298, 1.383341, 0.080478)",
        "(-0.165708, 1.386681, 0.079166)",
        "(-0.165092, 1.389255, 0.077978)",
        "(-0.164917, 1.391506, 0.076986)",
        "(-0.165184, 1.393587, 0.076279)",
        "(-0.165365, 1.394554, 0.075967)",
        "(-0.165750, 1.396567, 0.075251)",
        "(-0.166387, 1.398919, 0.074575)",
        "(-0.167108, 1.401641, 0.074041)",
        "(-0.167811, 1.404785, 0.073602)",
        "(-0.168103, 1.406579, 0.073506)",
        "(-0.168738, 1.410415, 0.073504)",
        "(-0.169297, 1.414921, 0.074088)",
        "(-0.169747, 1.419860, 0.074971)",
        "(-0.169939, 1.425201, 0.076283)",
        "(-0.169993, 1.428115, 0.077151)",
        "(-0.170123, 1.434294, 0.079079)",
        "(-0.170153, 1.440734, 0.081045)",
        "(-0.170094, 1.447351, 0.083041)",
        "(-0.170123, 1.454053, 0.085066)",
        "(-0.170183, 1.457424, 0.086085)",
        "(-0.170329, 1.464046, 0.088279)",
        "(-0.170600, 1.470455, 0.090575)",
        "(-0.170937, 1.476498, 0.092835)",
        "(-0.171185, 1.482190, 0.095064)",
        "(-0.171362, 1.484862, 0.096129)",
        "(-0.171747, 1.489866, 0.098379)",
        "(-0.172105, 1.494506, 0.100848)",
        "(-0.172471, 1.498716, 0.103326)",
        "(-0.172702, 1.502316, 0.105676)",
        "(-0.172835, 1.503974, 0.106809)",
        "(-0.173140, 1.507016, 0.109084)",
        "(-0.173327, 1.509584, 0.111482)",
        "(-0.173197, 1.511750, 0.113830)",
        "(-0.172866, 1.513588, 0.116013)",
        "(-0.172603, 1.514440, 0.117086)",
        "(-0.172118, 1.516008, 0.119179)",
        "(-0.171610, 1.517363, 0.121299)",
        "(-0.171147, 1.518511, 0.123615)",
        "(-0.170500, 1.519539, 0.125944)",
        "(-0.170123, 1.519925, 0.126983)",
        "(-0.169394, 1.520623, 0.128851)",
        "(-0.168614, 1.521332, 0.130833)",
        "(-0.167995, 1.522224, 0.133271)",
        "(-0.167539, 1.523258, 0.136095)",
        "(-0.167267, 1.523814, 0.137664)",
        "(-0.166609, 1.524877, 0.141027)",
        "(-0.165801, 1.525957, 0.144819)",
        "(-0.165016, 1.527140, 0.149121)",
        "(-0.164361, 1.528452, 0.153924)",
        "(-0.164065, 1.529105, 0.156486)",
        "(-0.163442, 1.530408, 0.161759)",
        "(-0.162807, 1.531645, 0.167405)",
        "(-0.162255, 1.532767, 0.173377)",
        "(-0.161723, 1.533667, 0.179453)",
        "(-0.161391, 1.533986, 0.182700)",
        "(-0.160699, 1.534400, 0.188763)",
        "(-0.160034, 1.534493, 0.195029)",
        "(-0.159316, 1.534152, 0.201449)",
        "(-0.158442, 1.533293, 0.207872)",
        "(-0.157985, 1.532640, 0.211083)",
        "(-0.157068, 1.530871, 0.217449)",
        "(-0.155773, 1.528282, 0.223967)",
        "(-0.154059, 1.524786, 0.230637)",
        "(-0.151972, 1.520331, 0.237508)",
        "(-0.150894, 1.517684, 0.241071)",
        "(-0.148780, 1.511633, 0.248470)",
        "(-0.146664, 1.504398, 0.256067)",
        "(-0.144651, 1.495904, 0.263566)",
        "(-0.142481, 1.485802, 0.270696)",
        "(-0.141191, 1.479902, 0.273951)",
        "(-0.138226, 1.466807, 0.280085)",
        "(-0.135250, 1.452091, 0.285779)",
        "(-0.132842, 1.435822, 0.290666)",
        "(-0.130533, 1.418563, 0.295043)",
        "(-0.129440, 1.409280, 0.296817)",
        "(-0.127518, 1.390132, 0.299457)",
        "(-0.126302, 1.370486, 0.301071)",
        "(-0.126597, 1.350786, 0.301785)",
        "(-0.128015, 1.331487, 0.301279)",
        "(-0.128612, 1.321746, 0.300603)",
        "(-0.129603, 1.302083, 0.298289)",
        "(-0.130979, 1.282824, 0.295099)",
        "(-0.133530, 1.264877, 0.291342)",
        "(-0.136972, 1.248073, 0.286792)",
        "(-0.138701, 1.239884, 0.284185)",
        "(-0.142404, 1.224058, 0.278219)",
        "(-0.146567, 1.209418, 0.271073)",
        "(-0.151059, 1.195809, 0.262826)",
        "(-0.156053, 1.183199, 0.253835)",
        "(-0.158756, 1.177404, 0.249223)",
        "(-0.164017, 1.166566, 0.240151)",
        "(-0.168954, 1.156835, 0.231019)",
        "(-0.173863, 1.148430, 0.221702)",
        "(-0.178563, 1.141694, 0.212473)",
        "(-0.180916, 1.139162, 0.207862)",
        "(-0.185437, 1.135122, 0.198697)",
        "(-0.189456, 1.132407, 0.189703)",
        "(-0.192833, 1.131344, 0.180790)",
        "(-0.195690, 1.132156, 0.171631)",
        "(-0.196949, 1.133294, 0.166893)",
        "(-0.199147, 1.136616, 0.157574)",
        "(-0.200624, 1.141571, 0.148875)",
        "(-0.201567, 1.148232, 0.140781)",
        "(-0.201927, 1.156103, 0.132608)",
        "(-0.201862, 1.160599, 0.128463)",
        "(-0.201590, 1.170800, 0.120458)",
        "(-0.201307, 1.182867, 0.112923)",
        "(-0.200722, 1.196357, 0.106015)",
        "(-0.199674, 1.211041, 0.099724)",
        "(-0.198951, 1.218868, 0.096793)",
        "(-0.197675, 1.235710, 0.091455)",
        "(-0.196560, 1.254110, 0.086852)",
        "(-0.195285, 1.273011, 0.082383)",
        "(-0.193576, 1.292021, 0.078232)",
        "(-0.192571, 1.301600, 0.076381)",
        "(-0.190502, 1.320991, 0.073304)",
        "(-0.188848, 1.340562, 0.071248)",
        "(-0.188047, 1.359948, 0.069840)",
        "(-0.187866, 1.378797, 0.068967)",
        "(-0.187821, 1.387869, 0.068606)",
        "(-0.187677, 1.404816, 0.068274)",
        "(-0.187066, 1.420739, 0.068532)",
        "(-0.186723, 1.435955, 0.069591)",
        "(-0.186930, 1.450389, 0.071675)",
        "(-0.187062, 1.457127, 0.073015)",
        "(-0.187112, 1.469721, 0.075936)",
        "(-0.186953, 1.481115, 0.079279)",
        "(-0.187038, 1.491563, 0.083091)",
        "(-0.187648, 1.501140, 0.087576)",
        "(-0.187927, 1.505513, 0.090038)",
        "(-0.188197, 1.513307, 0.094884)",
        "(-0.187906, 1.519857, 0.099648)",
        "(-0.187604, 1.525580, 0.104715)",
        "(-0.187472, 1.530795, 0.110527)",
        "(-0.187435, 1.533191, 0.113553)",
        "(-0.187098, 1.537070, 0.119579)",
        "(-0.186438, 1.540190, 0.125575)",
        "(-0.185883, 1.542746, 0.132006)",
        "(-0.185224, 1.544648, 0.139065)",
        "(-0.184812, 1.545391, 0.142715)",
        "(-0.183713, 1.546269, 0.150374)",
        "(-0.182301, 1.546518, 0.158483)",
        "(-0.180670, 1.546004, 0.167365)",
        "(-0.178715, 1.544928, 0.176681)",
        "(-0.177368, 1.543867, 0.181563)",
        "(-0.174333, 1.541076, 0.191262)",
        "(-0.171232, 1.537258, 0.201062)",
        "(-0.168475, 1.532313, 0.211201)",
        "(-0.166065, 1.526320, 0.221233)",
        "(-0.164857, 1.522651, 0.226087)",
        "(-0.161900, 1.514240, 0.235643)",
        "(-0.158698, 1.504368, 0.244712)",
        "(-0.155813, 1.493060, 0.253137)",
        "(-0.153044, 1.480170, 0.260875)",
        "(-0.151643, 1.473197, 0.264511)",
        "(-0.148977, 1.458488, 0.270967)",
        "(-0.146731, 1.442589, 0.275947)",
        "(-0.145093, 1.425875, 0.279662)",
        "(-0.143784, 1.408479, 0.281960)",
        "(-0.143234, 1.399674, 0.282683)",
        "(-0.142478, 1.381905, 0.283257)",
        "(-0.142355, 1.364354, 0.282710)",
        "(-0.142678, 1.347086, 0.281347)",
        "(-0.143402, 1.330072, 0.278947)",
        "(-0.143807, 1.321711, 0.277610)",
        "(-0.144964, 1.305822, 0.274630)",
        "(-0.147279, 1.290970, 0.271396)",
        "(-0.149969, 1.276498, 0.267655)",
        "(-0.151519, 1.261851, 0.263205)",
        "(-0.152202, 1.254884, 0.260496)",
        "(-0.153935, 1.241551, 0.254131)",
        "(-0.155729, 1.229175, 0.246091)",
        "(-0.158208, 1.218145, 0.237748)",
        "(-0.160628, 1.208537, 0.229231)",
        "(-0.161593, 1.204126, 0.224659)",
        "(-0.163460, 1.195972, 0.214312)",
        "(-0.165661, 1.189358, 0.202394)",
        "(-0.168661, 1.184916, 0.190106)",
        "(-0.171965, 1.182198, 0.178010)",
        "(-0.173614, 1.181400, 0.171946)",
        "(-0.176825, 1.180441, 0.160022)",
        "(-0.180117, 1.180825, 0.148997)",
        "(-0.182901, 1.182110, 0.138637)",
        "(-0.185028, 1.184062, 0.128455)",
        "(-0.186003, 1.185253, 0.123542)",
        "(-0.187699, 1.188660, 0.114546)",
        "(-0.189289, 1.193388, 0.106447)",
        "(-0.190391, 1.199047, 0.098857)",
        "(-0.191068, 1.205911, 0.092068)",
        "(-0.191280, 1.209702, 0.088932)",
        "(-0.191577, 1.218467, 0.083520)",
        "(-0.191840, 1.228456, 0.078887)",
        "(-0.191763, 1.239098, 0.074480)",
        "(-0.191611, 1.250691, 0.070676)",
        "(-0.191479, 1.256616, 0.068872)",
        "(-0.190720, 1.268720, 0.065722)",
        "(-0.189741, 1.281360, 0.063235)",
        "(-0.188850, 1.294492, 0.061353)",
        "(-0.188051, 1.308037, 0.059885)",
        "(-0.187707, 1.314879, 0.059167)",
        "(-0.186706, 1.328517, 0.057709)",
        "(-0.185445, 1.341975, 0.056139)",
        "(-0.184995, 1.355768, 0.054930)",
        "(-0.184713, 1.369747, 0.054392)",
        "(-0.184454, 1.376656, 0.054155)",
        "(-0.183638, 1.390122, 0.053836)",
        "(-0.183271, 1.403556, 0.053983)",
        "(-0.183447, 1.417258, 0.055328)",
        "(-0.183392, 1.430745, 0.057154)",
        "(-0.183182, 1.437728, 0.058127)",
        "(-0.182794, 1.450121, 0.060111)",
        "(-0.183520, 1.462461, 0.063133)",
        "(-0.184730, 1.474796, 0.067129)",
        "(-0.185783, 1.486547, 0.071311)",
        "(-0.186092, 1.492185, 0.073499)",
        "(-0.186464, 1.503000, 0.078165)",
        "(-0.186999, 1.512918, 0.083350)",
        "(-0.187532, 1.522017, 0.089275)",
        "(-0.188010, 1.530245, 0.095814)",
        "(-0.188091, 1.533961, 0.099266)",
        "(-0.187817, 1.540612, 0.106370)",
        "(-0.187241, 1.546109, 0.113892)",
        "(-0.186580, 1.550474, 0.122052)",
        "(-0.185760, 1.553496, 0.130586)",
        "(-0.184997, 1.554412, 0.134947)",
        "(-0.182849, 1.555495, 0.143840)",
        "(-0.180391, 1.555499, 0.153199)",
        "(-0.177685, 1.554365, 0.162942)",
        "(-0.174782, 1.552016, 0.172804)",
        "(-0.173135, 1.550254, 0.177753)",
        "(-0.169578, 1.545701, 0.187487)",
        "(-0.165830, 1.539867, 0.196891)",
        "(-0.161990, 1.532864, 0.206061)",
        "(-0.157912, 1.524703, 0.215060)",
        "(-0.155774, 1.520160, 0.219409)",
        "(-0.151370, 1.510364, 0.227710)",
        "(-0.146974, 1.499589, 0.235517)",
        "(-0.143057, 1.488134, 0.242877)",
        "(-0.139459, 1.475766, 0.249670)",
        "(-0.137786, 1.469213, 0.252666)",
        "(-0.134772, 1.455873, 0.258124)",
        "(-0.132368, 1.442049, 0.262727)",
        "(-0.130672, 1.427833, 0.266411)",
        "(-0.129427, 1.413410, 0.269188)",
        "(-0.128865, 1.406135, 0.270262)",
        "(-0.128284, 1.391319, 0.271445)",
        "(-0.128260, 1.376462, 0.272274)",
        "(-0.128923, 1.362029, 0.272864)",
        "(-0.129761, 1.347430, 0.272609)",
        "(-0.130032, 1.339987, 0.271981)",
        "(-0.130748, 1.325411, 0.269814)",
        "(-0.131932, 1.311363, 0.266536)",
        "(-0.133776, 1.297952, 0.262362)",
        "(-0.136257, 1.285450, 0.257561)",
        "(-0.137536, 1.279427, 0.254916)",
        "(-0.140098, 1.267742, 0.248605)",
        "(-0.142573, 1.256106, 0.241051)",
        "(-0.145286, 1.245152, 0.232908)",
        "(-0.148538, 1.235227, 0.224359)",
        "(-0.150265, 1.230396, 0.219846)",
        "(-0.153469, 1.220727, 0.210137)",
        "(-0.156516, 1.211624, 0.200252)",
        "(-0.159595, 1.203723, 0.190563)",
        "(-0.162362, 1.196574, 0.180832)",
        "(-0.163764, 1.193411, 0.175935)",
        "(-0.166344, 1.187814, 0.166786)",
        "(-0.168726, 1.183647, 0.158553)",
        "(-0.170846, 1.180695, 0.150558)",
        "(-0.172662, 1.178417, 0.142290)",
        "(-0.173577, 1.177705, 0.138187)",
        "(-0.175478, 1.177108, 0.130196)",
        "(-0.177355, 1.177479, 0.122302)",
        "(-0.179187, 1.178915, 0.114640)",
        "(-0.180924, 1.182090, 0.107390)",
        "(-0.181810, 1.183897, 0.103735)",
        "(-0.183411, 1.188763, 0.096256)",
        "(-0.184891, 1.195073, 0.088847)",
        "(-0.186531, 1.207605, 0.078842)",
        "(-0.186531, 1.207605, 0.078842)",
        "(-0.187103, 1.217902, 0.073056)",
        "(-0.186837, 1.229505, 0.068338)",
        "(-0.185666, 1.242263, 0.064387)",
        "(-0.183920, 1.256062, 0.060663)",
        "(-0.182281, 1.270870, 0.057190)",
        "(-0.181504, 1.278630, 0.055703)",
        "(-0.179870, 1.294273, 0.052985)",
        "(-0.177746, 1.309816, 0.050437)",
        "(-0.175313, 1.325400, 0.048535)",
        "(-0.173338, 1.341443, 0.047681)",
        "(-0.172449, 1.349475, 0.047475)",
        "(-0.170597, 1.365018, 0.047210)",
        "(-0.168503, 1.379781, 0.046903)",
        "(-0.166422, 1.393743, 0.047002)",
        "(-0.165367, 1.408004, 0.048138)",
        "(-0.165258, 1.415050, 0.049225)",
        "(-0.164899, 1.428611, 0.051191)",
        "(-0.164372, 1.441530, 0.053393)",
        "(-0.163324, 1.453751, 0.056447)",
        "(-0.162251, 1.465697, 0.060343)",
        "(-0.161904, 1.471532, 0.062764)",
        "(-0.161392, 1.482832, 0.068101)",
        "(-0.161000, 1.493347, 0.073847)",
        "(-0.160444, 1.502845, 0.079722)",
        "(-0.159484, 1.511504, 0.086144)",
        "(-0.159088, 1.515615, 0.089588)",
        "(-0.158661, 1.523403, 0.096786)",
        "(-0.158121, 1.530151, 0.104208)",
        "(-0.157233, 1.535884, 0.111671)",
        "(-0.155867, 1.540521, 0.119588)",
        "(-0.155129, 1.542556, 0.123720)",
        "(-0.153763, 1.546207, 0.131968)",
        "(-0.152516, 1.548920, 0.140144)",
        "(-0.151302, 1.550523, 0.148285)",
        "(-0.149966, 1.551050, 0.156500)",
        "(-0.149260, 1.550843, 0.160711)",
        "(-0.147781, 1.549787, 0.169234)",
        "(-0.146117, 1.547662, 0.177792)",
        "(-0.144305, 1.544395, 0.186467)",
        "(-0.142383, 1.539959, 0.195294)",
        "(-0.141359, 1.537238, 0.199709)",
        "(-0.139148, 1.530984, 0.208456)",
        "(-0.136847, 1.523502, 0.216725)",
        "(-0.134267, 1.514749, 0.224385)",
        "(-0.130855, 1.499744, 0.234409)",
        "(-0.130855, 1.499744, 0.234409)",
        "(-0.129048, 1.488513, 0.240313)",
        "(-0.127327, 1.476685, 0.245774)",
        "(-0.125657, 1.463956, 0.250338)",
        "(-0.124248, 1.450865, 0.254293)",
        "(-0.123709, 1.444250, 0.256031)",
        "(-0.122850, 1.430643, 0.258873)",
        "(-0.122186, 1.416697, 0.260949)",
        "(-0.122085, 1.403117, 0.262624)",
        "(-0.122188, 1.389893, 0.263654)",
        "(-0.122211, 1.383198, 0.263827)",
        "(-0.122394, 1.369638, 0.263353)",
        "(-0.122731, 1.356231, 0.262127)",
        "(-0.123352, 1.343096, 0.260109)",
        "(-0.124432, 1.329946, 0.257601)",
        "(-0.125025, 1.323485, 0.256291)",
        "(-0.126171, 1.310686, 0.253162)",
        "(-0.127017, 1.297440, 0.248761)",
        "(-0.127536, 1.283954, 0.242335)",
        "(-0.128378, 1.270860, 0.234271)",
        "(-0.129098, 1.264564, 0.229815)",
        "(-0.130928, 1.252517, 0.220071)",
        "(-0.133206, 1.241521, 0.210286)",
        "(-0.137788, 1.227019, 0.195354)",
        "(-0.137788, 1.227019, 0.195354)",
        "(-0.140828, 1.217566, 0.184442)",
        "(-0.143881, 1.208904, 0.173174)",
        "(-0.147525, 1.201615, 0.162370)",
        "(-0.150653, 1.195224, 0.151704)",
        "(-0.153737, 1.189738, 0.141010)",
        "(-0.155216, 1.187370, 0.135623)",
        "(-0.157786, 1.183751, 0.124809)",
        "(-0.160311, 1.182422, 0.114705)",
        "(-0.162521, 1.183120, 0.105512)",
        "(-0.164346, 1.185784, 0.096698)",
        "(-0.165228, 1.187691, 0.092429)",
        "(-0.166731, 1.193128, 0.084948)",
        "(-0.167815, 1.200312, 0.079032)",
        "(-0.168048, 1.213808, 0.072276)",
        "(-0.168048, 1.213808, 0.072276)",
        "(-0.168096, 1.225022, 0.068803)",
        "(-0.168664, 1.236901, 0.066330)",
        "(-0.169321, 1.249581, 0.064255)",
        "(-0.169737, 1.262963, 0.062578)",
        "(-0.170209, 1.276779, 0.061197)",
        "(-0.170362, 1.283694, 0.060552)",
        "(-0.170592, 1.297585, 0.059338)",
        "(-0.171011, 1.311812, 0.058561)",
        "(-0.171393, 1.326210, 0.058349)",
        "(-0.171548, 1.340596, 0.058473)",
        "(-0.171477, 1.347669, 0.058543)",
        "(-0.171036, 1.361532, 0.058732)",
        "(-0.170352, 1.375147, 0.059098)",
        "(-0.170009, 1.388805, 0.059941)",
        "(-0.170340, 1.402503, 0.061268)",
        "(-0.170537, 1.409226, 0.061859)",
        "(-0.170836, 1.422386, 0.062977)",
        "(-0.170924, 1.435043, 0.064173)",
        "(-0.171381, 1.447406, 0.065560)",
        "(-0.172562, 1.459528, 0.067903)",
        "(-0.173070, 1.465440, 0.069131)",
        "(-0.173801, 1.476722, 0.071521)",
        "(-0.174028, 1.487154, 0.073883)",
        "(-0.174685, 1.497200, 0.076959)",
        "(-0.175979, 1.506874, 0.081158)",
        "(-0.176358, 1.511294, 0.083429)",
        "(-0.176310, 1.519505, 0.087883)",
        "(-0.175446, 1.526829, 0.092467)",
        "(-0.174506, 1.533496, 0.097570)",
        "(-0.173832, 1.539385, 0.103130)",
        "(-0.173586, 1.541952, 0.106053)",
        "(-0.172999, 1.546487, 0.112079)",
        "(-0.172106, 1.550102, 0.118418)",
        "(-0.170943, 1.552848, 0.125280)",
        "(-0.169430, 1.554676, 0.132634)",
        "(-0.168624, 1.555185, 0.136521)",
        "(-0.166761, 1.555426, 0.144732)",
        "(-0.164374, 1.554470, 0.153406)",
        "(-0.161443, 1.552384, 0.162413)",
        "(-0.157959, 1.549085, 0.171831)",
        "(-0.156175, 1.547145, 0.176611)",
        "(-0.152483, 1.542248, 0.186140)",
        "(-0.148492, 1.535855, 0.195350)",
        "(-0.144120, 1.527931, 0.204255)",
        "(-0.139463, 1.518737, 0.213105)",
        "(-0.137177, 1.513846, 0.217413)",
        "(-0.132950, 1.503135, 0.225525)",
        "(-0.129222, 1.491374, 0.232750)",
        "(-0.125825, 1.478623, 0.239071)",
        "(-0.123122, 1.465211, 0.244612)",
        "(-0.121976, 1.458390, 0.247194)",
        "(-0.119841, 1.444158, 0.251626)",
        "(-0.118180, 1.428840, 0.254583)",
        "(-0.117099, 1.413318, 0.256806)",
        "(-0.116496, 1.397872, 0.258276)",
        "(-0.116261, 1.390162, 0.258803)",
        "(-0.116046, 1.374620, 0.259297)",
        "(-0.116373, 1.359205, 0.259553)",
        "(-0.117572, 1.336626, 0.259101)",
        "(-0.117572, 1.336626, 0.259101)",
        "(-0.118457, 1.321442, 0.257736)",
        "(-0.119625, 1.306365, 0.255636)",
        "(-0.121216, 1.291813, 0.253038)",
        "(-0.123175, 1.277678, 0.249711)",
        "(-0.125159, 1.263667, 0.245770)",
        "(-0.126228, 1.256759, 0.243614)",
        "(-0.128712, 1.243314, 0.238997)",
        "(-0.131439, 1.230673, 0.234007)",
        "(-0.134538, 1.218771, 0.228006)",
        "(-0.137621, 1.207124, 0.220652)",
        "(-0.139181, 1.201432, 0.216600)",
        "(-0.142548, 1.190856, 0.207975)",
        "(-0.146043, 1.181322, 0.198898)",
        "(-0.149543, 1.172998, 0.189085)",
        "(-0.153005, 1.166067, 0.178583)",
        "(-0.154862, 1.163198, 0.173307)",
        "(-0.158965, 1.159350, 0.163022)",
        "(-0.162903, 1.157481, 0.152980)",
        "(-0.167884, 1.157776, 0.136811)",
        "(-0.167884, 1.157776, 0.136811)",
        "(-0.170263, 1.160103, 0.126608)",
        "(-0.171799, 1.164760, 0.118130)",
        "(-0.172427, 1.171342, 0.110623)",
        "(-0.172127, 1.179240, 0.103238)",
        "(-0.171305, 1.188557, 0.096047)",
        "(-0.170846, 1.194010, 0.092600)",
        "(-0.169907, 1.206042, 0.085923)",
        "(-0.168709, 1.219372, 0.079717)",
        "(-0.167461, 1.233839, 0.074075)",
        "(-0.166208, 1.249537, 0.069277)",
        "(-0.165529, 1.257537, 0.067090)",
        "(-0.164189, 1.274134, 0.063197)",
        "(-0.163007, 1.291336, 0.059792)",
        "(-0.161726, 1.308419, 0.056564)",
        "(-0.160127, 1.325089, 0.053854)",
        "(-0.159407, 1.333205, 0.052629)",
        "(-0.158309, 1.349218, 0.050679)",
        "(-0.157544, 1.364911, 0.049371)",
        "(-0.157010, 1.380340, 0.048540)",
        "(-0.156535, 1.395462, 0.048278)",
        "(-0.156375, 1.402882, 0.048367)",
        "(-0.156337, 1.417671, 0.049035)",
        "(-0.155980, 1.431800, 0.050248)",
        "(-0.155280, 1.445181, 0.051715)",
        "(-0.154072, 1.457582, 0.053504)",
        "(-0.153369, 1.463524, 0.054612)",
        "(-0.152224, 1.474970, 0.057370)",
        "(-0.151339, 1.485753, 0.060858)",
        "(-0.150626, 1.495610, 0.065243)",
        "(-0.149978, 1.504783, 0.069946)",
        "(-0.149633, 1.508962, 0.072524)",
        "(-0.148833, 1.516764, 0.078064)",
        "(-0.148220, 1.524170, 0.084197)",
        "(-0.147959, 1.530997, 0.091261)",
        "(-0.147891, 1.537102, 0.098977)",
        "(-0.147816, 1.539721, 0.103145)",
        "(-0.147675, 1.544597, 0.111710)",
        "(-0.147482, 1.548595, 0.120764)",
        "(-0.146987, 1.551637, 0.130194)",
        "(-0.146118, 1.553469, 0.140001)",
        "(-0.145603, 1.553880, 0.144982)",
        "(-0.144592, 1.553833, 0.154935)",
        "(-0.143611, 1.552353, 0.164703)",
        "(-0.142541, 1.549354, 0.174135)",
        "(-0.141167, 1.544724, 0.183326)",
        "(-0.140411, 1.542061, 0.187877)",
        "(-0.138878, 1.535756, 0.196852)",
        "(-0.137456, 1.528004, 0.205911)",
        "(-0.136016, 1.519034, 0.214525)",
        "(-0.133826, 1.508348, 0.222157)",
        "(-0.132547, 1.502564, 0.225743)",
        "(-0.129592, 1.490028, 0.232402)",
        "(-0.126633, 1.476401, 0.238120)",
        "(-0.123762, 1.461635, 0.242840)",
        "(-0.121168, 1.445966, 0.246610)",
        "(-0.120021, 1.437960, 0.248241)",
        "(-0.117958, 1.421314, 0.250499)",
        "(-0.116500, 1.404155, 0.251520)",
        "(-0.115421, 1.386754, 0.251679)",
        "(-0.114629, 1.368999, 0.250813)",
        "(-0.114407, 1.359985, 0.249865)",
        "(-0.114304, 1.341921, 0.247363)",
        "(-0.115020, 1.324183, 0.243717)",
        "(-0.116276, 1.306368, 0.238627)",
        "(-0.117967, 1.288773, 0.233040)",
        "(-0.119041, 1.280349, 0.230529)",
        "(-0.121703, 1.264614, 0.225999)",
        "(-0.124854, 1.249856, 0.221167)",
        "(-0.127890, 1.234835, 0.215122)",
        "(-0.131319, 1.220328, 0.207806)",
        "(-0.133233, 1.213465, 0.204154)",
        "(-0.137492, 1.200704, 0.196692)",
        "(-0.141770, 1.188480, 0.188771)",
        "(-0.145808, 1.176613, 0.180471)",
        "(-0.150255, 1.165695, 0.171955)",
        "(-0.152436, 1.161049, 0.167820)",
        "(-0.156461, 1.152545, 0.159458)",
        "(-0.159869, 1.144500, 0.151475)",
        "(-0.164924, 1.134744, 0.140528)",
        "(-0.164924, 1.134744, 0.140528)",
        "(-0.168280, 1.129911, 0.133211)",
        "(-0.171574, 1.126644, 0.125903)",
        "(-0.174805, 1.125399, 0.118965)",
        "(-0.177639, 1.125570, 0.112087)",
        "(-0.178801, 1.126194, 0.108825)",
        "(-0.180983, 1.128522, 0.102844)",
        "(-0.182616, 1.132599, 0.097378)",
        "(-0.183963, 1.137036, 0.091512)",
        "(-0.184926, 1.142952, 0.085847)",
        "(-0.185943, 1.150121, 0.080521)",
        "(-0.186430, 1.154239, 0.078058)",
        "(-0.187280, 1.163217, 0.073728)",
        "(-0.187858, 1.173139, 0.070196)",
        "(-0.188223, 1.183954, 0.067248)",
        "(-0.188376, 1.195368, 0.064732)",
        "(-0.188367, 1.201355, 0.063698)",
        "(-0.188255, 1.213982, 0.062027)",
        "(-0.187796, 1.227121, 0.060726)",
        "(-0.186626, 1.247695, 0.059356)",
        "(-0.186626, 1.247695, 0.059356)",
        "(-0.185811, 1.262039, 0.058849)",
        "(-0.184646, 1.276663, 0.058673)",
        "(-0.183319, 1.291353, 0.058614)",
        "(-0.181926, 1.305705, 0.058429)",
        "(-0.180899, 1.319602, 0.058190)",
        "(-0.180458, 1.326378, 0.058075)",
        "(-0.179524, 1.339453, 0.057856)",
        "(-0.178351, 1.352034, 0.057736)",
        "(-0.177169, 1.364248, 0.057488)",
        "(-0.176230, 1.376342, 0.057120)",
        "(-0.175859, 1.382421, 0.057000)",
        "(-0.175264, 1.394631, 0.056996)",
        "(-0.174841, 1.407101, 0.057470)",
        "(-0.174504, 1.419720, 0.058386)",
        "(-0.174049, 1.432314, 0.059784)",
        "(-0.173776, 1.438546, 0.060662)",
        "(-0.173475, 1.450968, 0.063122)",
        "(-0.173678, 1.463440, 0.066616)",
        "(-0.173900, 1.475505, 0.070742)",
        "(-0.173745, 1.486877, 0.075507)",
        "(-0.173519, 1.492403, 0.078017)",
        "(-0.172668, 1.503026, 0.083515)",
        "(-0.171793, 1.513104, 0.089587)",
        "(-0.170873, 1.526919, 0.100163)",
        "(-0.170873, 1.526919, 0.100163)",
        "(-0.170099, 1.535101, 0.107773)",
        "(-0.169301, 1.542241, 0.115394)",
        "(-0.168378, 1.548430, 0.123262)",
        "(-0.167422, 1.553537, 0.131325)",
        "(-0.166413, 1.557514, 0.139836)",
        "(-0.165838, 1.559125, 0.144058)",
        "(-0.164498, 1.561213, 0.152269)",
        "(-0.163198, 1.562373, 0.160576)",
        "(-0.161897, 1.562440, 0.169009)",
        "(-0.160681, 1.561526, 0.177339)",
        "(-0.160130, 1.560756, 0.181463)",
        "(-0.159091, 1.558404, 0.189796)",
        "(-0.157813, 1.554774, 0.198225)",
        "(-0.154863, 1.547726, 0.210595)",
        "(-0.154863, 1.547726, 0.210595)",
        "(-0.152570, 1.541677, 0.218439)",
        "(-0.150429, 1.534678, 0.225785)",
        "(-0.148345, 1.526218, 0.232273)",
        "(-0.146088, 1.516690, 0.238479)",
        "(-0.143843, 1.506341, 0.244688)",
        "(-0.142695, 1.500878, 0.247763)",
        "(-0.140165, 1.489010, 0.253566)",
        "(-0.137710, 1.476039, 0.258869)",
        "(-0.135646, 1.462462, 0.264029)",
        "(-0.133675, 1.448336, 0.268694)",
        "(-0.132548, 1.440907, 0.270722)",
        "(-0.130112, 1.425531, 0.274326)",
        "(-0.128348, 1.410041, 0.277596)",
        "(-0.126970, 1.394343, 0.280555)",
        "(-0.125568, 1.378303, 0.282787)",
        "(-0.125005, 1.370274, 0.283407)",
        "(-0.124342, 1.354425, 0.283584)",
        "(-0.124537, 1.339103, 0.282333)",
        "(-0.125403, 1.324319, 0.280070)",
        "(-0.126686, 1.309833, 0.276842)",
        "(-0.127460, 1.302588, 0.274885)",
        "(-0.129408, 1.288160, 0.269816)",
        "(-0.131609, 1.273523, 0.262730)",
        "(-0.133560, 1.258638, 0.253625)",
        "(-0.135792, 1.244605, 0.244245)",
        "(-0.137319, 1.238299, 0.239766)",
        "(-0.140816, 1.226308, 0.230824)",
        "(-0.144316, 1.214599, 0.221032)",
        "(-0.147784, 1.203455, 0.210807)",
        "(-0.151579, 1.193612, 0.200606)",
        "(-0.153605, 1.189153, 0.195265)",
        "(-0.157709, 1.180400, 0.183977)",
        "(-0.162030, 1.172732, 0.172509)",
        "(-0.166546, 1.166584, 0.161944)",
        "(-0.170727, 1.161551, 0.151811)",
        "(-0.172652, 1.159331, 0.146670)",
        "(-0.176359, 1.155614, 0.136467)",
        "(-0.179725, 1.153481, 0.126882)",
        "(-0.182388, 1.153271, 0.118547)",
        "(-0.184474, 1.154654, 0.111135)",
        "(-0.185395, 1.155735, 0.107545)",
        "(-0.187002, 1.158918, 0.100823)",
        "(-0.188372, 1.163281, 0.094687)",
        "(-0.189269, 1.168360, 0.088887)",
        "(-0.189241, 1.174534, 0.083848)",
        "(-0.189204, 1.177842, 0.081499)",
        "(-0.188665, 1.185821, 0.077750)",
        "(-0.187771, 1.194961, 0.074595)",
        "(-0.186489, 1.205333, 0.071944)",
        "(-0.184974, 1.216913, 0.069814)",
        "(-0.184209, 1.222913, 0.068765)",
        "(-0.182761, 1.235738, 0.066881)",
        "(-0.181504, 1.249317, 0.065382)",
        "(-0.180409, 1.263396, 0.064251)",
        "(-0.179392, 1.277602, 0.063473)",
        "(-0.178974, 1.284742, 0.063158)",
        "(-0.178218, 1.299008, 0.062644)",
        "(-0.177615, 1.313269, 0.062191)",
        "(-0.176785, 1.334149, 0.061410)",
        "(-0.176785, 1.334149, 0.061410)",
        "(-0.176359, 1.348003, 0.061113)",
        "(-0.176405, 1.361969, 0.061421)",
        "(-0.176682, 1.375654, 0.062015)",
        "(-0.176960, 1.389012, 0.062823)",
        "(-0.177161, 1.402074, 0.064037)",
        "(-0.177267, 1.408578, 0.064746)",
        "(-0.177738, 1.421441, 0.066825)",
        "(-0.178581, 1.433819, 0.068805)",
        "(-0.179466, 1.445537, 0.070513)",
        "(-0.180197, 1.456687, 0.072111)",
        "(-0.180537, 1.462057, 0.072957)",
        "(-0.181071, 1.472424, 0.074756)",
        "(-0.181110, 1.482247, 0.076925)",
        "(-0.180752, 1.495895, 0.080845)",
        "(-0.180752, 1.495895, 0.080845)",
        "(-0.180208, 1.504290, 0.083878)",
        "(-0.179208, 1.512101, 0.086948)",
        "(-0.177460, 1.519139, 0.089903)",
        "(-0.175052, 1.525408, 0.093036)",
        "(-0.173746, 1.531735, 0.097007)",
        "(-0.173577, 1.534970, 0.099312)",
        "(-0.173611, 1.541031, 0.104179)",
        "(-0.173708, 1.546202, 0.108610)",
        "(-0.173756, 1.550749, 0.113236)",
        "(-0.173835, 1.554891, 0.118523)",
        "(-0.173885, 1.556817, 0.121475)",
        "(-0.173768, 1.560284, 0.127721)",
        "(-0.173163, 1.562909, 0.134175)",
        "(-0.172036, 1.564638, 0.141083)",
        "(-0.170910, 1.565501, 0.148062)",
        "(-0.170326, 1.565589, 0.151659)",
        "(-0.168997, 1.565375, 0.159205)",
        "(-0.167472, 1.564338, 0.167085)",
        "(-0.165751, 1.562499, 0.175470)",
        "(-0.163919, 1.559979, 0.184305)",
        "(-0.163050, 1.558529, 0.188743)",
        "(-0.161335, 1.555079, 0.197733)",
        "(-0.159371, 1.550954, 0.206622)",
        "(-0.156076, 1.542957, 0.219110)",
        "(-0.156076, 1.542957, 0.219110)",
        "(-0.153928, 1.536836, 0.227242)",
        "(-0.151708, 1.530088, 0.235153)",
        "(-0.149120, 1.522219, 0.242707)",
        "(-0.146262, 1.513066, 0.249951)",
        "(-0.143910, 1.503079, 0.256999)",
        "(-0.142834, 1.497864, 0.260456)",
        "(-0.140649, 1.486464, 0.266807)",
        "(-0.138430, 1.474018, 0.271892)",
        "(-0.136311, 1.460741, 0.275848)",
        "(-0.134553, 1.446900, 0.279229)",
        "(-0.133844, 1.439831, 0.280774)",
        "(-0.132645, 1.425317, 0.283387)",
        "(-0.131787, 1.410624, 0.285314)",
        "(-0.131531, 1.395944, 0.286563)",
        "(-0.131699, 1.381278, 0.287224)",
        "(-0.132075, 1.374073, 0.287400)",
        "(-0.133228, 1.359602, 0.287635)",
        "(-0.134364, 1.344799, 0.287447)",
        "(-0.134973, 1.321891, 0.284407)",
        "(-0.134973, 1.321891, 0.284407)",
        "(-0.135994, 1.307001, 0.280890)",
        "(-0.138285, 1.293102, 0.276769)",
        "(-0.140638, 1.279761, 0.272194)",
        "(-0.142388, 1.266429, 0.266918)",
        "(-0.144246, 1.253537, 0.261223)",
        "(-0.145460, 1.247445, 0.258449)",
        "(-0.148190, 1.235937, 0.252767)",
        "(-0.150435, 1.224591, 0.246123)",
        "(-0.151972, 1.213087, 0.238565)",
        "(-0.153794, 1.202071, 0.231002)",
        "(-0.154969, 1.196873, 0.227143)",
        "(-0.157503, 1.187046, 0.218700)",
        "(-0.160168, 1.178188, 0.209553)",
        "(-0.163338, 1.170877, 0.200681)",
        "(-0.166561, 1.164731, 0.191870)",
        "(-0.168032, 1.161868, 0.187343)",
        "(-0.170707, 1.157086, 0.178482)",
        "(-0.173302, 1.153550, 0.170186)",
        "(-0.175631, 1.151358, 0.162283)",
        "(-0.177616, 1.149968, 0.154499)",
        "(-0.178556, 1.149834, 0.150659)",
        "(-0.180291, 1.150271, 0.142886)",
        "(-0.181558, 1.151669, 0.135406)",
        "(-0.182545, 1.154436, 0.128915)",
        "(-0.182989, 1.158447, 0.122858)",
        "(-0.183064, 1.160687, 0.119764)",
        "(-0.182993, 1.166213, 0.114033)",
        "(-0.182809, 1.173142, 0.109126)",
        "(-0.182263, 1.180944, 0.104623)",
        "(-0.181439, 1.189625, 0.100333)",
        "(-0.181069, 1.194240, 0.098211)",
        "(-0.180603, 1.204392, 0.094246)",
        "(-0.180163, 1.215247, 0.090805)",
        "(-0.179632, 1.226753, 0.087857)",
        "(-0.178927, 1.238316, 0.084883)",
        "(-0.178653, 1.244204, 0.083339)",
        "(-0.178452, 1.256233, 0.080206)",
        "(-0.178538, 1.268559, 0.077065)",
        "(-0.178609, 1.281451, 0.074496)",
        "(-0.178452, 1.294653, 0.072466)",
        "(-0.178303, 1.301257, 0.071454)",
        "(-0.177845, 1.314602, 0.069552)",
        "(-0.177363, 1.328198, 0.067781)",
        "(-0.176913, 1.341911, 0.065983)",
        "(-0.176346, 1.355480, 0.063922)",
        "(-0.175805, 1.362041, 0.062672)",
        "(-0.174435, 1.374795, 0.059986)",
        "(-0.172991, 1.387366, 0.057865)",
        "(-0.172413, 1.400900, 0.057592)",
        "(-0.172058, 1.414580, 0.057775)",
        "(-0.171872, 1.421235, 0.057707)",
        "(-0.171332, 1.434051, 0.057369)",
        "(-0.170910, 1.446458, 0.057177)",
        "(-0.171008, 1.458865, 0.057750)",
        "(-0.171398, 1.470852, 0.058802)",
        "(-0.171555, 1.476589, 0.059246)",
        "(-0.171496, 1.487463, 0.060159)",
        "(-0.170930, 1.497848, 0.061576)",
        "(-0.170280, 1.507771, 0.063677)",
        "(-0.169879, 1.517212, 0.066510)",
        "(-0.169681, 1.521783, 0.068110)",
        "(-0.169244, 1.530374, 0.071795)",
        "(-0.168651, 1.538268, 0.075872)",
        "(-0.168158, 1.545534, 0.080716)",
        "(-0.167964, 1.552318, 0.086459)",
        "(-0.167881, 1.555609, 0.089460)",
        "(-0.167658, 1.561402, 0.096052)",
        "(-0.167206, 1.566465, 0.102920)",
        "(-0.166576, 1.570629, 0.110447)",
        "(-0.165979, 1.574193, 0.118527)",
        "(-0.165636, 1.575541, 0.122914)",
        "(-0.164790, 1.577797, 0.131784)",
        "(-0.163528, 1.579122, 0.141000)",
        "(-0.162053, 1.579485, 0.150599)",
        "(-0.160559, 1.578918, 0.160223)",
        "(-0.159729, 1.578282, 0.164974)",
        "(-0.157821, 1.575956, 0.174358)",
        "(-0.155739, 1.572605, 0.183772)",
        "(-0.153689, 1.567948, 0.192957)",
        "(-0.151767, 1.562165, 0.201821)",
        "(-0.150913, 1.558609, 0.206104)",
        "(-0.149623, 1.550843, 0.214589)",
        "(-0.148947, 1.541678, 0.222531)",
        "(-0.147993, 1.525755, 0.232959)",
        "(-0.147993, 1.525755, 0.232959)",
        "(-0.147061, 1.513783, 0.238572)",
        "(-0.146419, 1.500673, 0.243299)",
        "(-0.146086, 1.487101, 0.247930)",
        "(-0.145589, 1.465305, 0.253723)",
        "(-0.145589, 1.465305, 0.253723)",
        "(-0.145020, 1.449791, 0.257019)",
        "(-0.144854, 1.434130, 0.260271)",
        "(-0.144639, 1.418358, 0.263161)",
        "(-0.144260, 1.402080, 0.264826)",
        "(-0.144398, 1.385939, 0.266153)",
        "(-0.144730, 1.378116, 0.266767)",
        "(-0.145081, 1.362356, 0.267489)",
        "(-0.145014, 1.346323, 0.266904)",
        "(-0.145677, 1.323289, 0.264711)",
        "(-0.145677, 1.323289, 0.264711)",
        "(-0.146738, 1.308612, 0.262807)",
        "(-0.147865, 1.294296, 0.260280)",
        "(-0.149313, 1.280737, 0.257353)",
        "(-0.150970, 1.267734, 0.253805)",
        "(-0.152780, 1.255044, 0.249690)",
        "(-0.153838, 1.248963, 0.247470)",
        "(-0.156498, 1.237415, 0.242459)",
        "(-0.159583, 1.226267, 0.236288)",
        "(-0.163237, 1.215752, 0.228824)",
        "(-0.166980, 1.205896, 0.220932)",
        "(-0.168865, 1.201141, 0.216820)",
        "(-0.172477, 1.192114, 0.208239)",
        "(-0.175907, 1.183535, 0.199405)",
        "(-0.181156, 1.172388, 0.186800)",
        "(-0.181156, 1.172388, 0.186800)",
        "(-0.184362, 1.165839, 0.178391)",
        "(-0.187406, 1.160316, 0.169670)",
        "(-0.190498, 1.156221, 0.160780)",
        "(-0.194863, 1.152480, 0.147508)",
        "(-0.194863, 1.152480, 0.147508)",
        "(-0.197181, 1.151200, 0.139280)",
        "(-0.198920, 1.151076, 0.131718)",
        "(-0.200347, 1.152735, 0.124252)",
        "(-0.201580, 1.156188, 0.117901)",
        "(-0.202164, 1.158603, 0.115100)",
        "(-0.203113, 1.163859, 0.109607)",
        "(-0.203468, 1.169838, 0.104339)",
        "(-0.203605, 1.176038, 0.098975)",
        "(-0.203403, 1.186075, 0.091190)",
        "(-0.203403, 1.186075, 0.091190)",
        "(-0.203193, 1.193601, 0.086887)",
        "(-0.202771, 1.201554, 0.083154)",
        "(-0.201978, 1.209646, 0.079529)",
        "(-0.200780, 1.222665, 0.074528)",
        "(-0.200780, 1.222665, 0.074528)",
        "(-0.200062, 1.231916, 0.071688)",
        "(-0.199290, 1.241647, 0.069570)",
        "(-0.198449, 1.251832, 0.067940)",
        "(-0.197411, 1.262189, 0.066580)",
        "(-0.196287, 1.272891, 0.065618)",
        "(-0.195755, 1.278377, 0.065273)",
        "(-0.194718, 1.289607, 0.064749)",
        "(-0.193929, 1.300848, 0.064181)",
        "(-0.193247, 1.311936, 0.063219)",
        "(-0.192434, 1.322865, 0.061738)",
        "(-0.191986, 1.328249, 0.060962)",
        "(-0.190999, 1.338809, 0.059474)",
        "(-0.189792, 1.349300, 0.058378)",
        "(-0.188648, 1.360010, 0.057753)",
        "(-0.187887, 1.370949, 0.057944)",
        "(-0.187580, 1.376377, 0.058103)",
        "(-0.186971, 1.386960, 0.058466)",
        "(-0.186242, 1.397232, 0.058915)",
        "(-0.185628, 1.412889, 0.060311)",
        "(-0.185628, 1.412889, 0.060311)",
        "(-0.185143, 1.422962, 0.061163)",
        "(-0.184505, 1.432624, 0.061933)",
        "(-0.183559, 1.441757, 0.062623)",
        "(-0.182760, 1.450557, 0.063562)",
        "(-0.182351, 1.459131, 0.065167)",
        "(-0.182126, 1.463254, 0.065999)",
        "(-0.181466, 1.471005, 0.067677)",
        "(-0.180490, 1.478262, 0.069371)",
        "(-0.179471, 1.485237, 0.071400)",
        "(-0.178707, 1.491969, 0.074152)",
        "(-0.178347, 1.495262, 0.075754)",
        "(-0.177570, 1.501677, 0.079317)",
        "(-0.176697, 1.507685, 0.082982)",
        "(-0.175707, 1.513217, 0.086843)",
        "(-0.175102, 1.518368, 0.091133)",
        "(-0.174953, 1.520809, 0.093441)",
        "(-0.174717, 1.525092, 0.098571)",
        "(-0.174346, 1.528737, 0.104428)",
        "(-0.173513, 1.531742, 0.111170)",
        "(-0.172236, 1.534218, 0.118716)",
        "(-0.171507, 1.535276, 0.122769)",
        "(-0.170058, 1.536835, 0.131385)",
        "(-0.168458, 1.537462, 0.140417)",
        "(-0.166744, 1.537170, 0.149813)",
        "(-0.165090, 1.535902, 0.159831)",
        "(-0.164274, 1.534995, 0.164965)",
        "(-0.162529, 1.532336, 0.175463)",
        "(-0.160883, 1.528695, 0.186131)",
        "(-0.159203, 1.523844, 0.196633)",
        "(-0.157322, 1.517810, 0.206713)",
        "(-0.156377, 1.514348, 0.211615)",
        "(-0.154534, 1.506489, 0.221105)",
        "(-0.152712, 1.497223, 0.229880)",
        "(-0.150076, 1.481162, 0.241866)",
        "(-0.150076, 1.481162, 0.241866)",
        "(-0.148108, 1.468978, 0.248878)",
        "(-0.146101, 1.455759, 0.255064)",
        "(-0.144306, 1.441427, 0.260552)",
        "(-0.142375, 1.418897, 0.267836)",
        "(-0.142375, 1.418897, 0.267836)",
        "(-0.141113, 1.403010, 0.271681)",
        "(-0.139968, 1.386393, 0.274453)",
        "(-0.138980, 1.369502, 0.276623)",
        "(-0.137507, 1.343911, 0.279005)",
        "(-0.137507, 1.343911, 0.279005)",
        "(-0.137128, 1.327263, 0.279897)",
        "(-0.137581, 1.311329, 0.280129)",
        "(-0.138454, 1.295945, 0.279783)",
        "(-0.139545, 1.281176, 0.278949)",
        "(-0.140940, 1.267055, 0.277424)",
        "(-0.141689, 1.260076, 0.276355)",
        "(-0.143269, 1.246287, 0.273536)",
        "(-0.145092, 1.233142, 0.270557)",
        "(-0.147349, 1.220820, 0.267043)",
        "(-0.149748, 1.208808, 0.262257)",
        "(-0.151073, 1.202957, 0.259543)",
        "(-0.153990, 1.191993, 0.254276)",
        "(-0.157164, 1.181877, 0.249304)",
        "(-0.160181, 1.172287, 0.243568)",
        "(-0.163386, 1.163605, 0.236990)",
        "(-0.165185, 1.159732, 0.233626)",
        "(-0.168893, 1.152923, 0.226474)",
        "(-0.172577, 1.147085, 0.218571)",
        "(-0.176096, 1.142438, 0.210369)",
        "(-0.179441, 1.138699, 0.202142)",
        "(-0.180998, 1.137092, 0.197912)",
        "(-0.183674, 1.134460, 0.189339)",
        "(-0.186247, 1.133152, 0.181162)",
        "(-0.188759, 1.133286, 0.173534)",
        "(-0.190570, 1.133591, 0.165767)",
        "(-0.191088, 1.134028, 0.162008)",
        "(-0.191877, 1.135383, 0.154889)",
        "(-0.192376, 1.137626, 0.147928)",
        "(-0.192779, 1.140761, 0.140788)",
        "(-0.192896, 1.144653, 0.133658)",
        "(-0.192834, 1.146986, 0.130221)",
        "(-0.192477, 1.152224, 0.123671)",
        "(-0.191989, 1.158721, 0.117467)",
        "(-0.191360, 1.165945, 0.111367)",
        "(-0.190444, 1.173726, 0.105353)",
        "(-0.189895, 1.178003, 0.102429)",
        "(-0.188669, 1.187160, 0.096803)",
        "(-0.187410, 1.197274, 0.091526)",
        "(-0.186172, 1.208269, 0.086557)",
        "(-0.184825, 1.220035, 0.082087)",
        "(-0.184156, 1.226125, 0.080078)",
        "(-0.182682, 1.238704, 0.076564)",
        "(-0.181011, 1.251709, 0.073678)",
        "(-0.179804, 1.265367, 0.071548)",
        "(-0.178710, 1.279298, 0.069627)",
        "(-0.178014, 1.286240, 0.068647)",
        "(-0.176673, 1.300283, 0.067007)",
        "(-0.175442, 1.314361, 0.065839)",
        "(-0.174639, 1.328514, 0.065109)",
        "(-0.174384, 1.342806, 0.064776)",
        "(-0.174358, 1.349833, 0.064583)",
        "(-0.174343, 1.363637, 0.064128)",
        "(-0.174117, 1.377041, 0.063909)",
        "(-0.174513, 1.397230, 0.065158)",
        "(-0.174513, 1.397230, 0.065158)",
        "(-0.174988, 1.410408, 0.066644)",
        "(-0.174967, 1.423046, 0.068038)",
        "(-0.174377, 1.434938, 0.069895)",
        "(-0.174816, 1.452103, 0.074242)",
        "(-0.174816, 1.452103, 0.074242)",
        "(-0.175162, 1.462782, 0.077695)",
        "(-0.175102, 1.472740, 0.081328)",
        "(-0.174388, 1.482020, 0.085222)",
        "(-0.173948, 1.491018, 0.089822)",
        "(-0.174112, 1.499768, 0.095397)",
        "(-0.173997, 1.503871, 0.098220)",
        "(-0.173296, 1.511475, 0.103809)",
        "(-0.172452, 1.518561, 0.109631)",
        "(-0.171467, 1.528318, 0.119613)",
        "(-0.171467, 1.528318, 0.119613)",
        "(-0.171081, 1.534210, 0.127098)",
        "(-0.170638, 1.539479, 0.135105)",
        "(-0.170040, 1.543995, 0.143401)",
        "(-0.169426, 1.547608, 0.152216)",
        "(-0.168650, 1.550436, 0.161301)",
        "(-0.168061, 1.551469, 0.165865)",
        "(-0.166531, 1.552640, 0.175105)",
        "(-0.165287, 1.552897, 0.184855)",
        "(-0.164627, 1.552272, 0.194158)",
        "(-0.163605, 1.550510, 0.203663)",
        "(-0.162959, 1.549203, 0.208406)",
        "(-0.161730, 1.545902, 0.217897)",
        "(-0.160687, 1.541457, 0.227254)",
        "(-0.159715, 1.535853, 0.236414)",
        "(-0.158868, 1.529109, 0.245166)",
        "(-0.158261, 1.525183, 0.249253)",
        "(-0.156742, 1.516681, 0.257151)",
        "(-0.155052, 1.507659, 0.265015)",
        "(-0.152866, 1.497735, 0.272503)",
        "(-0.149837, 1.486504, 0.279518)",
        "(-0.148313, 1.480444, 0.282727)",
        "(-0.146021, 1.467919, 0.288601)",
        "(-0.144151, 1.454729, 0.293941)",
        "(-0.142517, 1.440718, 0.298629)",
        "(-0.140583, 1.425545, 0.302463)",
        "(-0.139685, 1.417752, 0.304195)",
        "(-0.138431, 1.401811, 0.307430)",
        "(-0.137976, 1.385648, 0.310052)",
        "(-0.137488, 1.369017, 0.311693)",
        "(-0.137223, 1.352208, 0.312299)",
        "(-0.137238, 1.343796, 0.312398)",
        "(-0.138176, 1.327338, 0.311971)",
        "(-0.139698, 1.311088, 0.310389)",
        "(-0.142170, 1.286904, 0.305837)",
        "(-0.142170, 1.286904, 0.305837)",
        "(-0.144680, 1.271512, 0.301979)",
        "(-0.147522, 1.256441, 0.296939)",
        "(-0.149958, 1.241251, 0.290382)",
        "(-0.152499, 1.226576, 0.282453)",
        "(-0.155030, 1.212498, 0.273880)",
        "(-0.156327, 1.205639, 0.269473)",
        "(-0.159008, 1.192743, 0.260146)",
        "(-0.161639, 1.180506, 0.250595)",
        "(-0.164505, 1.169573, 0.240736)",
        "(-0.167773, 1.160122, 0.230288)",
        "(-0.169614, 1.156021, 0.224914)",
        "(-0.173842, 1.149385, 0.214329)",
        "(-0.178107, 1.144146, 0.204284)",
        "(-0.181706, 1.139661, 0.193857)",
        "(-0.185013, 1.135936, 0.183018)",
        "(-0.186762, 1.134615, 0.177718)",
        "(-0.190346, 1.133438, 0.167436)",
        "(-0.193221, 1.133093, 0.156898)",
        "(-0.196419, 1.135072, 0.141512)",
        "(-0.196419, 1.135072, 0.141512)",
        "(-0.198347, 1.138598, 0.132558)",
        "(-0.199600, 1.143259, 0.123839)",
        "(-0.200523, 1.152468, 0.111063)",
        "(-0.200925, 1.159803, 0.103311)",
        "(-0.200925, 1.159803, 0.103311)",
        "(-0.200820, 1.168562, 0.096232)",
        "(-0.200250, 1.178083, 0.089247)",
        "(-0.199702, 1.188537, 0.082732)",
        "(-0.199184, 1.200134, 0.077036)",
        "(-0.198511, 1.212264, 0.071819)",
        "(-0.198005, 1.218528, 0.069437)",
        "(-0.196744, 1.231295, 0.065093)",
        "(-0.195562, 1.244547, 0.061293)",
        "(-0.194485, 1.258234, 0.058080)",
        "(-0.193019, 1.272033, 0.055692)",
        "(-0.192187, 1.278943, 0.054596)",
        "(-0.190066, 1.292667, 0.052450)",
        "(-0.188298, 1.306712, 0.050735)",
        "(-0.187056, 1.321306, 0.050267)",
        "(-0.185603, 1.335781, 0.050035)",
        "(-0.184743, 1.342943, 0.049926)",
        "(-0.182769, 1.357123, 0.049822)",
        "(-0.181800, 1.371774, 0.050542)",
        "(-0.181495, 1.394099, 0.053403)",
        "(-0.181495, 1.394099, 0.053403)",
        "(-0.181221, 1.408366, 0.055082)",
        "(-0.180524, 1.422017, 0.056548)",
        "(-0.180097, 1.435423, 0.058564)",
        "(-0.180293, 1.448621, 0.061228)",
        "(-0.180595, 1.461128, 0.064051)",
        "(-0.180789, 1.467009, 0.065634)",
        "(-0.180980, 1.478058, 0.069230)",
        "(-0.181086, 1.488241, 0.073426)",
        "(-0.181334, 1.497619, 0.078553)",
        "(-0.181346, 1.506258, 0.084582)",
        "(-0.181240, 1.510267, 0.087907)",
        "(-0.180847, 1.517705, 0.094767)",
        "(-0.180271, 1.524230, 0.101749)",
        "(-0.179893, 1.530192, 0.109493)",
        "(-0.179653, 1.535643, 0.118018)",
        "(-0.179420, 1.538037, 0.122408)",
        "(-0.178674, 1.542217, 0.131244)",
        "(-0.177690, 1.545579, 0.140569)",
        "(-0.176751, 1.548296, 0.150909)",
        "(-0.176015, 1.550388, 0.162100)",
        "(-0.175641, 1.551180, 0.167852)",
        "(-0.174286, 1.551862, 0.179187)",
        "(-0.172228, 1.551269, 0.189873)",
        "(-0.170020, 1.548662, 0.205342)",
        "(-0.170020, 1.548662, 0.205342)",
        "(-0.168884, 1.545577, 0.215291)",
        "(-0.167449, 1.541539, 0.224889)",
        "(-0.165884, 1.536507, 0.234401)",
        "(-0.164406, 1.530849, 0.243820)",
        "(-0.163122, 1.523864, 0.252783)",
        "(-0.162529, 1.520062, 0.257133)",
        "(-0.161344, 1.511533, 0.265485)",
        "(-0.159853, 1.501687, 0.273361)",
        "(-0.158145, 1.490411, 0.280517)",
        "(-0.156768, 1.478270, 0.286918)",
        "(-0.156129, 1.471893, 0.289881)",
        "(-0.155094, 1.458466, 0.295209)",
        "(-0.154444, 1.444296, 0.299574)",
        "(-0.153850, 1.429716, 0.303115)",
        "(-0.153416, 1.414581, 0.305770)",
        "(-0.153356, 1.406810, 0.306702)",
        "(-0.153394, 1.391229, 0.308202)",
        "(-0.153553, 1.375576, 0.309294)",
        "(-0.153165, 1.351375, 0.309753)",
        "(-0.153165, 1.351375, 0.309753)",
        "(-0.152803, 1.335320, 0.308988)",
        "(-0.153429, 1.319980, 0.307072)",
        "(-0.154753, 1.305265, 0.303970)",
        "(-0.156273, 1.290980, 0.300133)",
        "(-0.157899, 1.277160, 0.295415)",
        "(-0.158679, 1.270318, 0.292769)",
        "(-0.160105, 1.256889, 0.287107)",
        "(-0.161546, 1.244035, 0.280826)",
        "(-0.162977, 1.231593, 0.274046)",
        "(-0.164402, 1.219344, 0.266663)",
        "(-0.165190, 1.213326, 0.262696)",
        "(-0.166897, 1.201606, 0.254474)",
        "(-0.169083, 1.190708, 0.245827)",
        "(-0.171464, 1.180620, 0.236734)",
        "(-0.173940, 1.171297, 0.227058)",
        "(-0.175217, 1.166931, 0.221879)",
        "(-0.177658, 1.158473, 0.210860)",
        "(-0.179926, 1.150621, 0.199410)",
        "(-0.182351, 1.144132, 0.188231)",
        "(-0.184763, 1.138879, 0.177337)",
        "(-0.185835, 1.136605, 0.171863)",
        "(-0.187510, 1.133174, 0.160985)",
        "(-0.189205, 1.132088, 0.150572)",
        "(-0.191180, 1.132722, 0.140248)",
        "(-0.192953, 1.134865, 0.129951)",
        "(-0.193691, 1.136160, 0.125022)",
        "(-0.194858, 1.139845, 0.116011)",
        "(-0.195567, 1.144654, 0.107696)",
        "(-0.196453, 1.153524, 0.095290)",
        "(-0.196453, 1.153524, 0.095290)",
        "(-0.197004, 1.160905, 0.088001)",
        "(-0.197016, 1.169337, 0.081987)",
        "(-0.196484, 1.178688, 0.076983)",
        "(-0.194925, 1.195137, 0.071704)",
        "(-0.194925, 1.195137, 0.071704)",
        "(-0.193826, 1.207429, 0.068987)",
        "(-0.192536, 1.220308, 0.066522)",
        "(-0.191051, 1.234095, 0.064640)",
        "(-0.188697, 1.254816, 0.062664)",
        "(-0.188697, 1.254816, 0.062664)",
        "(-0.187264, 1.269329, 0.061302)",
        "(-0.185537, 1.283937, 0.059987)",
        "(-0.183409, 1.298564, 0.059060)",
        "(-0.180969, 1.313361, 0.058696)",
        "(-0.178959, 1.328699, 0.058922)",
        "(-0.178106, 1.336437, 0.059200)",
        "(-0.176752, 1.351931, 0.059824)",
        "(-0.175838, 1.367243, 0.060309)",
        "(-0.174449, 1.389625, 0.061360)",
        "(-0.174449, 1.389625, 0.061360)",
        "(-0.173752, 1.404406, 0.062683)",
        "(-0.173352, 1.418979, 0.064479)",
        "(-0.173021, 1.432937, 0.066408)",
        "(-0.172673, 1.452572, 0.068901)",
        "(-0.172673, 1.452572, 0.068901)",
        "(-0.172647, 1.465006, 0.071092)",
        "(-0.172644, 1.477011, 0.073856)",
        "(-0.172522, 1.488297, 0.077097)",
        "(-0.172022, 1.503680, 0.083173)",
        "(-0.172022, 1.503680, 0.083173)",
        "(-0.171898, 1.513320, 0.087913)",
        "(-0.171666, 1.522229, 0.093560)",
        "(-0.171513, 1.530421, 0.100024)",
        "(-0.171012, 1.540850, 0.110548)",
        "(-0.171012, 1.540850, 0.110548)",
        "(-0.170582, 1.546593, 0.118042)",
        "(-0.170081, 1.551403, 0.125976)",
        "(-0.169462, 1.555225, 0.134461)",
        "(-0.168804, 1.557961, 0.143219)",
        "(-0.167963, 1.559938, 0.152477)",
        "(-0.167545, 1.560591, 0.157204)",
        "(-0.166786, 1.561023, 0.166793)",
        "(-0.166015, 1.560462, 0.176658)",
        "(-0.164925, 1.558981, 0.186792)",
        "(-0.163444, 1.556595, 0.196806)",
        "(-0.162708, 1.555075, 0.201729)",
        "(-0.161273, 1.551295, 0.211302)",
        "(-0.159820, 1.546583, 0.220421)",
        "(-0.158325, 1.540898, 0.229055)",
        "(-0.156844, 1.534600, 0.237351)",
        "(-0.156102, 1.531082, 0.241346)",
        "(-0.154543, 1.523354, 0.248826)",
        "(-0.152767, 1.514541, 0.255433)",
        "(-0.150751, 1.504670, 0.261531)",
        "(-0.149052, 1.494035, 0.267465)",
        "(-0.148242, 1.488375, 0.270365)",
        "(-0.146416, 1.476293, 0.275882)",
        "(-0.143739, 1.462799, 0.281087)",
        "(-0.140338, 1.448155, 0.285973)",
        "(-0.136920, 1.432744, 0.290586)",
        "(-0.135461, 1.424798, 0.292695)",
        "(-0.133176, 1.408921, 0.296430)",
        "(-0.131485, 1.392974, 0.299499)",
        "(-0.130724, 1.377176, 0.301789)",
        "(-0.130343, 1.361526, 0.303671)",
        "(-0.130261, 1.353704, 0.304386)",
        "(-0.130214, 1.337704, 0.305208)",
        "(-0.130369, 1.321097, 0.305212)",
        "(-0.130835, 1.304269, 0.304945)",
        "(-0.131574, 1.287559, 0.304013)",
        "(-0.131872, 1.279042, 0.303244)",
        "(-0.132301, 1.261543, 0.300205)",
        "(-0.133271, 1.244639, 0.296400)",
        "(-0.135223, 1.229095, 0.291977)",
        "(-0.137781, 1.214508, 0.286540)",
        "(-0.139111, 1.207414, 0.283246)",
        "(-0.141948, 1.193766, 0.275865)",
        "(-0.145245, 1.181376, 0.267534)",
        "(-0.148962, 1.170359, 0.258082)",
        "(-0.152692, 1.160496, 0.247052)",
        "(-0.154508, 1.156008, 0.241029)",
        "(-0.158207, 1.148635, 0.228413)",
        "(-0.162094, 1.142558, 0.215942)",
        "(-0.165843, 1.138286, 0.202819)",
        "(-0.169111, 1.134957, 0.189153)",
        "(-0.170742, 1.133862, 0.182333)",
        "(-0.174069, 1.132910, 0.168770)",
        "(-0.177232, 1.133069, 0.155281)",
        "(-0.180049, 1.134471, 0.141944)",
        "(-0.182396, 1.136889, 0.129108)",
        "(-0.183449, 1.138534, 0.122995)",
        "(-0.185270, 1.142864, 0.111510)",
        "(-0.186678, 1.148102, 0.100512)",
        "(-0.187683, 1.154685, 0.090285)",
        "(-0.188386, 1.162367, 0.081057)",
        "(-0.188523, 1.166819, 0.076965)",
        "(-0.188382, 1.176343, 0.069539)",
        "(-0.187679, 1.187252, 0.063523)",
        "(-0.186577, 1.199255, 0.058365)",
        "(-0.184975, 1.212269, 0.053988)",
        "(-0.184056, 1.219069, 0.052041)",
        "(-0.182180, 1.233456, 0.048559)",
        "(-0.180535, 1.249194, 0.045977)",
        "(-0.179346, 1.265769, 0.044246)",
        "(-0.178373, 1.282731, 0.042940)",
        "(-0.177929, 1.291174, 0.042323)",
        "(-0.177063, 1.307744, 0.041028)",
        "(-0.176057, 1.323691, 0.039712)",
        "(-0.174942, 1.339282, 0.038990)",
        "(-0.174258, 1.354567, 0.038778)",
        "(-0.173845, 1.361854, 0.038600)",
        "(-0.172562, 1.375642, 0.038149)",
        "(-0.171050, 1.389095, 0.038109)",
        "(-0.169762, 1.402178, 0.038948)",
        "(-0.168726, 1.414930, 0.040516)",
        "(-0.168165, 1.421200, 0.041308)",
        "(-0.166982, 1.433152, 0.043139)",
        "(-0.165311, 1.444452, 0.045024)",
        "(-0.163747, 1.455523, 0.047619)",
        "(-0.162753, 1.466548, 0.050767)",
        "(-0.162400, 1.471713, 0.052436)",
        "(-0.161526, 1.481662, 0.055360)",
        "(-0.160673, 1.491171, 0.058595)",
        "(-0.159446, 1.505040, 0.065408)",
        "(-0.159446, 1.505040, 0.065408)",
        "(-0.158910, 1.514012, 0.071280)",
        "(-0.158438, 1.522237, 0.077958)",
        "(-0.157847, 1.529495, 0.084962)",
        "(-0.157121, 1.535776, 0.092437)",
        "(-0.156369, 1.541213, 0.100572)",
        "(-0.156007, 1.543600, 0.104961)",
        "(-0.155200, 1.547612, 0.113925)",
        "(-0.154048, 1.550429, 0.123048)",
        "(-0.152183, 1.552719, 0.137701)",
        "(-0.152183, 1.552719, 0.137701)",
        "(-0.151054, 1.553135, 0.147989)",
        "(-0.149906, 1.552342, 0.158264)",
        "(-0.148797, 1.550251, 0.168430)",
        "(-0.147616, 1.546739, 0.178428)",
        "(-0.146198, 1.542058, 0.188252)",
        "(-0.145411, 1.539339, 0.193095)",
        "(-0.143747, 1.532791, 0.202496)",
        "(-0.142075, 1.525342, 0.211138)",
        "(-0.139636, 1.511995, 0.222368)",
        "(-0.139636, 1.511995, 0.222368)",
        "(-0.138115, 1.501908, 0.228866)",
        "(-0.136476, 1.490915, 0.234720)",
        "(-0.135327, 1.479229, 0.240293)",
        "(-0.134419, 1.467002, 0.245520)",
        "(-0.133190, 1.453840, 0.249942)",
        "(-0.132440, 1.446818, 0.251857)",
        "(-0.131174, 1.432380, 0.255626)",
        "(-0.130455, 1.417585, 0.259368)",
        "(-0.130168, 1.402426, 0.262697)",
        "(-0.130006, 1.394682, 0.264065)",
        "(-0.129815, 1.378863, 0.266245)",
        "(-0.129803, 1.362598, 0.268059)",
        "(-0.130457, 1.346016, 0.269429)",
        "(-0.132161, 1.329377, 0.269579)",
        "(-0.134774, 1.313059, 0.268729)",
        "(-0.136318, 1.304946, 0.268104)",
        "(-0.139739, 1.288821, 0.266454)",
        "(-0.143315, 1.273558, 0.264277)",
        "(-0.147251, 1.258188, 0.261283)",
        "(-0.151150, 1.242709, 0.257594)",
        "(-0.153098, 1.235146, 0.255595)",
        "(-0.157267, 1.220481, 0.250666)",
        "(-0.161843, 1.206605, 0.243938)",
        "(-0.167049, 1.194838, 0.237124)",
        "(-0.171990, 1.185058, 0.230961)",
        "(-0.174145, 1.180498, 0.227610)",
        "(-0.177773, 1.172112, 0.219665)",
        "(-0.181112, 1.165152, 0.210371)",
        "(-0.184542, 1.159782, 0.200797)",
        "(-0.187612, 1.155520, 0.190953)",
        "(-0.189015, 1.153692, 0.185913)",
        "(-0.191524, 1.150801, 0.175708)",
        "(-0.193800, 1.148888, 0.165615)",
        "(-0.195853, 1.148129, 0.155586)",
        "(-0.197478, 1.148391, 0.145609)",
        "(-0.198155, 1.149357, 0.140841)",
        "(-0.199586, 1.152882, 0.131865)",
        "(-0.199978, 1.157132, 0.123803)",
        "(-0.200112, 1.162575, 0.116041)",
        "(-0.199639, 1.168869, 0.108679)",
        "(-0.199242, 1.172306, 0.105239)",
        "(-0.198028, 1.179881, 0.098875)",
        "(-0.196343, 1.188209, 0.093152)",
        "(-0.194200, 1.197328, 0.088303)",
        "(-0.191814, 1.207253, 0.084218)",
        "(-0.190546, 1.212511, 0.082305)",
        "(-0.187839, 1.223707, 0.078739)",
        "(-0.184923, 1.235528, 0.075499)",
        "(-0.181994, 1.247994, 0.072582)",
        "(-0.179262, 1.261294, 0.069898)",
        "(-0.177813, 1.268163, 0.068762)",
        "(-0.174621, 1.282261, 0.067105)",
        "(-0.171121, 1.296758, 0.066020)",
        "(-0.167368, 1.311181, 0.064486)",
        "(-0.164148, 1.325806, 0.062449)",
        "(-0.163135, 1.333343, 0.061489)",
        "(-0.161525, 1.348427, 0.059668)",
        "(-0.159968, 1.363600, 0.057953)",
        "(-0.158039, 1.378586, 0.056190)",
        "(-0.156055, 1.393270, 0.054530)",
        "(-0.155352, 1.400703, 0.054135)",
        "(-0.154275, 1.415620, 0.054096)",
        "(-0.153358, 1.430346, 0.054644)",
        "(-0.151847, 1.444499, 0.055520)",
        "(-0.150228, 1.458323, 0.057365)",
        "(-0.149856, 1.465350, 0.059028)",
        "(-0.149594, 1.479431, 0.063428)",
        "(-0.149650, 1.493070, 0.068563)",
        "(-0.149488, 1.511555, 0.076553)",
        "(-0.149488, 1.511555, 0.076553)",
        "(-0.149297, 1.522732, 0.082469)",
        "(-0.149926, 1.533206, 0.089350)",
        "(-0.151061, 1.542761, 0.096996)",
        "(-0.151899, 1.551055, 0.105014)",
        "(-0.152109, 1.554706, 0.109160)",
        "(-0.152433, 1.561382, 0.117845)",
        "(-0.152842, 1.567161, 0.127210)",
        "(-0.152972, 1.571799, 0.136976)",
        "(-0.152818, 1.575332, 0.147018)",
        "(-0.152835, 1.578125, 0.157539)",
        "(-0.152935, 1.579146, 0.162975)",
        "(-0.153132, 1.580486, 0.173951)",
        "(-0.153400, 1.580703, 0.184702)",
        "(-0.153510, 1.579711, 0.195218)",
        "(-0.153404, 1.577738, 0.205985)",
        "(-0.153458, 1.576385, 0.211510)",
        "(-0.153439, 1.572863, 0.222393)",
        "(-0.152983, 1.567838, 0.232823)",
        "(-0.151904, 1.557779, 0.248063)",
        "(-0.151904, 1.557779, 0.248063)",
        "(-0.151120, 1.549537, 0.258018)",
        "(-0.150103, 1.540027, 0.267753)",
        "(-0.148818, 1.529163, 0.277040)",
        "(-0.147702, 1.517219, 0.285548)",
        "(-0.146500, 1.503685, 0.292806)",
        "(-0.145920, 1.496629, 0.296084)",
        "(-0.144728, 1.481571, 0.301845)",
        "(-0.143906, 1.465509, 0.306746)",
        "(-0.143433, 1.440279, 0.312317)",
        "(-0.143433, 1.440279, 0.312317)",
        "(-0.142907, 1.422439, 0.314349)",
        "(-0.142606, 1.403921, 0.315453)",
        "(-0.143179, 1.385391, 0.316223)",
        "(-0.144393, 1.357190, 0.315769)",
        "(-0.144393, 1.357190, 0.315769)",
        "(-0.145072, 1.337921, 0.313967)",
        "(-0.146484, 1.319127, 0.311530)",
        "(-0.148242, 1.300595, 0.308473)",
        "(-0.149798, 1.281876, 0.304068)",
        "(-0.151404, 1.263535, 0.298025)",
        "(-0.152407, 1.254684, 0.294481)",
        "(-0.154878, 1.237914, 0.286150)",
        "(-0.157295, 1.222350, 0.276065)",
        "(-0.159430, 1.207857, 0.264359)",
        "(-0.161582, 1.195416, 0.249766)",
        "(-0.162713, 1.189982, 0.241636)",
        "(-0.165064, 1.181669, 0.224031)",
        "(-0.167318, 1.176465, 0.205920)",
        "(-0.168744, 1.173620, 0.187414)",
        "(-0.169524, 1.173043, 0.168308)",
        "(-0.169693, 1.174007, 0.158498)",
        "(-0.170120, 1.178427, 0.138994)",
        "(-0.170692, 1.185294, 0.120282)",
        "(-0.170967, 1.195482, 0.103262)",
        "(-0.171039, 1.207977, 0.087929)",
        "(-0.171044, 1.214879, 0.080682)",
        "(-0.170771, 1.230107, 0.067413)",
        "(-0.170834, 1.247075, 0.056380)",
        "(-0.171533, 1.275085, 0.044528)",
        "(-0.171533, 1.275085, 0.044528)",
        "(-0.171759, 1.294145, 0.038718)",
        "(-0.171941, 1.313395, 0.034827)",
        "(-0.172143, 1.332261, 0.031875)",
        "(-0.172845, 1.350874, 0.030329)",
        "(-0.173225, 1.359991, 0.029978)",
        "(-0.173938, 1.377771, 0.029993)",
        "(-0.174307, 1.394717, 0.030246)",
        "(-0.174409, 1.410704, 0.030914)",
        "(-0.174809, 1.426227, 0.032485)",
        "(-0.175221, 1.441022, 0.034992)",
        "(-0.175376, 1.448173, 0.036393)",
        "(-0.175458, 1.461617, 0.039551)",
        "(-0.175153, 1.474175, 0.043295)",
        "(-0.174824, 1.486042, 0.048162)",
        "(-0.174674, 1.497240, 0.054028)",
        "(-0.174528, 1.502426, 0.057528)",
        "(-0.174132, 1.512161, 0.065067)",
        "(-0.173402, 1.520627, 0.073083)",
        "(-0.172308, 1.527880, 0.081714)",
        "(-0.170991, 1.534069, 0.091181)",
        "(-0.170448, 1.536749, 0.096345)",
        "(-0.169341, 1.541520, 0.107312)",
        "(-0.168213, 1.545180, 0.118769)",
        "(-0.166477, 1.547904, 0.136773)",
        "(-0.166477, 1.547904, 0.136773)",
        "(-0.165516, 1.547957, 0.149407)",
        "(-0.164279, 1.546395, 0.162339)",
        "(-0.162895, 1.543100, 0.175627)",
        "(-0.161489, 1.537857, 0.189125)",
        "(-0.159879, 1.530318, 0.202341)",
        "(-0.159006, 1.525433, 0.208664)",
        "(-0.157073, 1.513759, 0.220724)",
        "(-0.155031, 1.499168, 0.231951)",
        "(-0.152954, 1.481857, 0.242331)",
        "(-0.150752, 1.462090, 0.251597)",
        "(-0.149765, 1.451280, 0.255718)",
        "(-0.148263, 1.427771, 0.262908)",
        "(-0.146963, 1.402513, 0.268533)",
        "(-0.145791, 1.362175, 0.273932)",
        "(-0.145791, 1.362175, 0.273932)",
        "(-0.146698, 1.333976, 0.275702)",
        "(-0.148764, 1.308129, 0.275553)",
        "(-0.151026, 1.282542, 0.272688)",
        "(-0.155768, 1.246448, 0.265295)",
        "(-0.155768, 1.246448, 0.265295)",
        "(-0.160297, 1.225672, 0.258763)",
        "(-0.164223, 1.206686, 0.249886)",
        "(-0.167607, 1.190264, 0.238954)",
        "(-0.172908, 1.171733, 0.221809)",
        "(-0.172908, 1.171733, 0.221809)",
        "(-0.175967, 1.162109, 0.208682)",
        "(-0.178129, 1.154505, 0.194070)",
        "(-0.180112, 1.149161, 0.179813)",
        "(-0.182092, 1.144770, 0.158695)",
        "(-0.182092, 1.144770, 0.158695)",
        "(-0.182636, 1.144862, 0.144834)",
        "(-0.182653, 1.148182, 0.131398)",
        "(-0.182351, 1.153604, 0.118073)",
        "(-0.181093, 1.165729, 0.099525)",
        "(-0.181093, 1.165729, 0.099525)",
        "(-0.179379, 1.176501, 0.088765)",
        "(-0.177140, 1.189473, 0.079029)",
        "(-0.175160, 1.204591, 0.070223)",
        "(-0.172400, 1.230169, 0.059306)",
        "(-0.172400, 1.230169, 0.059306)",
        "(-0.170168, 1.248277, 0.053397)",
        "(-0.167736, 1.266830, 0.048543)",
        "(-0.165882, 1.286029, 0.045023)",
        "(-0.165004, 1.305721, 0.042917)",
        "(-0.164369, 1.325084, 0.041246)",
        "(-0.164117, 1.334524, 0.040459)",
        "(-0.163376, 1.352741, 0.039143)",
        "(-0.162710, 1.370252, 0.038520)",
        "(-0.163324, 1.395761, 0.039308)",
        "(-0.163324, 1.395761, 0.039308)",
        "(-0.164022, 1.411714, 0.040469)",
        "(-0.164701, 1.426897, 0.042429)",
        "(-0.165208, 1.441364, 0.045374)",
        "(-0.165745, 1.455122, 0.049511)",
        "(-0.166665, 1.468165, 0.054917)",
        "(-0.167089, 1.474267, 0.058018)",
        "(-0.167610, 1.485729, 0.064627)",
        "(-0.167664, 1.496045, 0.071754)",
        "(-0.167274, 1.509314, 0.083782)",
        "(-0.167274, 1.509314, 0.083782)",
        "(-0.167040, 1.516970, 0.093081)",
        "(-0.166602, 1.523506, 0.103248)",
        "(-0.165820, 1.528627, 0.113985)",
        "(-0.164038, 1.533527, 0.130968)",
        "(-0.164038, 1.533527, 0.130968)",
        "(-0.163014, 1.535205, 0.143260)",
        "(-0.162107, 1.535372, 0.156124)",
        "(-0.160841, 1.533684, 0.168876)",
        "(-0.159285, 1.529973, 0.181326)",
        "(-0.158028, 1.524463, 0.193726)",
        "(-0.157609, 1.521004, 0.200043)",
        "(-0.156614, 1.512887, 0.212575)",
        "(-0.155050, 1.502707, 0.224465)",
        "(-0.153088, 1.490723, 0.235476)",
        "(-0.151569, 1.477489, 0.245888)",
        "(-0.151006, 1.470010, 0.250761)",
        "(-0.149930, 1.454410, 0.260000)",
        "(-0.148709, 1.437532, 0.268277)",
        "(-0.147286, 1.419555, 0.275683)",
        "(-0.145975, 1.400990, 0.282521)",
        "(-0.145421, 1.391185, 0.285382)",
        "(-0.144504, 1.371247, 0.290582)",
        "(-0.143851, 1.350553, 0.295110)",
        "(-0.143296, 1.329857, 0.299044)",
        "(-0.143209, 1.319685, 0.300557)",
        "(-0.143084, 1.299095, 0.302580)",
        "(-0.143505, 1.278884, 0.303409)",
        "(-0.145357, 1.260455, 0.303147)",
        "(-0.148881, 1.234766, 0.299886)",
        "(-0.148881, 1.234766, 0.299886)",
        "(-0.151442, 1.218723, 0.294899)",
        "(-0.154205, 1.203619, 0.288592)",
        "(-0.157124, 1.189980, 0.280422)",
        "(-0.161384, 1.171777, 0.264008)",
        "(-0.161384, 1.171777, 0.264008)",
        "(-0.164671, 1.161391, 0.250645)",
        "(-0.168258, 1.152970, 0.235565)",
        "(-0.171492, 1.145648, 0.219398)",
        "(-0.174450, 1.139743, 0.202339)",
        "(-0.175850, 1.137359, 0.193852)",
        "(-0.178578, 1.134369, 0.177163)",
        "(-0.180856, 1.133314, 0.160719)",
        "(-0.182042, 1.133876, 0.145151)",
        "(-0.182302, 1.137216, 0.131873)",
        "(-0.181975, 1.143053, 0.120131)",
        "(-0.181515, 1.146636, 0.114545)",
        "(-0.180262, 1.155740, 0.103981)",
        "(-0.179191, 1.167561, 0.094323)",
        "(-0.178139, 1.180947, 0.085284)",
        "(-0.177567, 1.188388, 0.081122)",
        "(-0.176346, 1.204134, 0.073574)",
        "(-0.175001, 1.221401, 0.067334)",
        "(-0.173775, 1.239667, 0.062037)",
        "(-0.172948, 1.259014, 0.057848)",
        "(-0.172337, 1.278692, 0.054358)",
        "(-0.171979, 1.288601, 0.053061)",
        "(-0.170761, 1.308146, 0.050873)",
        "(-0.169460, 1.327573, 0.049488)",
        "(-0.168550, 1.346764, 0.048925)",
        "(-0.167656, 1.365356, 0.049092)",
        "(-0.167283, 1.374504, 0.049572)",
        "(-0.166524, 1.392350, 0.050949)",
        "(-0.165771, 1.409334, 0.052691)",
        "(-0.165647, 1.425636, 0.055605)",
        "(-0.166123, 1.441429, 0.059648)",
        "(-0.166482, 1.448825, 0.062271)",
        "(-0.166967, 1.463097, 0.067805)",
        "(-0.167371, 1.476165, 0.073968)",
        "(-0.167615, 1.488005, 0.080796)",
        "(-0.167735, 1.498682, 0.088382)",
        "(-0.167742, 1.503534, 0.092452)",
        "(-0.167677, 1.512563, 0.100956)",
        "(-0.167665, 1.520211, 0.110381)",
        "(-0.167439, 1.526763, 0.120067)",
        "(-0.166649, 1.531678, 0.130142)",
        "(-0.166252, 1.533952, 0.135346)",
        "(-0.165431, 1.537148, 0.146482)",
        "(-0.164310, 1.539205, 0.157710)",
        "(-0.161795, 1.539539, 0.174563)",
        "(-0.161795, 1.539539, 0.174563)",
        "(-0.160147, 1.538232, 0.186085)",
        "(-0.158512, 1.535637, 0.197730)",
        "(-0.156726, 1.531425, 0.209213)",
        "(-0.154667, 1.525595, 0.220134)",
        "(-0.152488, 1.518450, 0.230507)",
        "(-0.151391, 1.514375, 0.235544)",
        "(-0.149104, 1.505355, 0.245220)",
        "(-0.146483, 1.495274, 0.254133)",
        "(-0.143095, 1.478575, 0.266055)",
        "(-0.143095, 1.478575, 0.266055)",
        "(-0.140945, 1.465918, 0.272518)",
        "(-0.139055, 1.452336, 0.277818)",
        "(-0.137613, 1.437966, 0.282138)",
        "(-0.136210, 1.414945, 0.286350)",
        "(-0.136210, 1.414945, 0.286350)",
        "(-0.135513, 1.398744, 0.287928)",
        "(-0.135333, 1.382071, 0.288542)",
        "(-0.135865, 1.365290, 0.288531)",
        "(-0.136728, 1.339811, 0.288098)",
        "(-0.136728, 1.339811, 0.288098)",
        "(-0.137280, 1.322861, 0.287148)",
        "(-0.139267, 1.306760, 0.285178)",
        "(-0.142142, 1.291326, 0.282449)",
        "(-0.145002, 1.276457, 0.278826)",
        "(-0.147558, 1.261858, 0.273965)",
        "(-0.148846, 1.254696, 0.271095)",
        "(-0.151796, 1.240992, 0.264440)",
        "(-0.155413, 1.228242, 0.257350)",
        "(-0.159133, 1.216105, 0.250116)",
        "(-0.160894, 1.210174, 0.246315)",
        "(-0.164008, 1.198495, 0.237953)",
        "(-0.167240, 1.188516, 0.229535)",
        "(-0.170717, 1.179855, 0.220796)",
        "(-0.173613, 1.171796, 0.211302)",
        "(-0.175830, 1.164616, 0.201643)",
        "(-0.176706, 1.161558, 0.196943)",
        "(-0.178643, 1.156926, 0.187898)",
        "(-0.180867, 1.154824, 0.179143)",
        "(-0.182685, 1.153867, 0.169872)",
        "(-0.183384, 1.153840, 0.165142)",
        "(-0.184359, 1.155109, 0.155938)",
        "(-0.185050, 1.158077, 0.147505)",
        "(-0.185249, 1.162552, 0.139568)",
        "(-0.184676, 1.171366, 0.128497)",
        "(-0.184676, 1.171366, 0.128497)",
        "(-0.183805, 1.178969, 0.121548)",
        "(-0.182762, 1.187829, 0.114437)",
        "(-0.181886, 1.197909, 0.107378)",
        "(-0.180499, 1.214585, 0.097596)",
        "(-0.180499, 1.214585, 0.097596)",
        "(-0.179190, 1.226469, 0.091654)",
        "(-0.177780, 1.239049, 0.086135)",
        "(-0.176560, 1.252428, 0.080966)",
        "(-0.175023, 1.273124, 0.073404)",
        "(-0.175023, 1.273124, 0.073404)",
        "(-0.173915, 1.287216, 0.068942)",
        "(-0.173117, 1.302014, 0.065314)",
        "(-0.172627, 1.317099, 0.062385)",
        "(-0.172333, 1.339529, 0.058601)",
        "(-0.172333, 1.339529, 0.058601)",
        "(-0.171845, 1.354362, 0.056878)",
        "(-0.171900, 1.369673, 0.056199)",
        "(-0.172404, 1.384845, 0.055694)",
        "(-0.172584, 1.406780, 0.055069)",
        "(-0.172584, 1.406780, 0.055069)",
        "(-0.172242, 1.421157, 0.055583)",
        "(-0.172485, 1.435781, 0.057459)",
        "(-0.173440, 1.450575, 0.060831)",
        "(-0.175253, 1.471433, 0.066883)",
        "(-0.175253, 1.471433, 0.066883)",
        "(-0.176047, 1.483999, 0.070957)",
        "(-0.176792, 1.495726, 0.075640)",
        "(-0.177656, 1.506566, 0.081209)",
        "(-0.178503, 1.520790, 0.090995)",
        "(-0.178503, 1.520790, 0.090995)",
        "(-0.178367, 1.528818, 0.097964)",
        "(-0.177755, 1.535456, 0.105165)",
        "(-0.176901, 1.540870, 0.112718)",
        "(-0.175808, 1.546942, 0.125251)",
        "(-0.175808, 1.546942, 0.125251)",
        "(-0.175224, 1.549494, 0.134003)",
        "(-0.174521, 1.550939, 0.142985)",
        "(-0.173542, 1.551310, 0.152251)",
        "(-0.171812, 1.549895, 0.167072)",
        "(-0.171812, 1.549895, 0.167072)",
        "(-0.170782, 1.547855, 0.177283)",
        "(-0.169532, 1.544862, 0.187547)",
        "(-0.168231, 1.540665, 0.197650)",
        "(-0.166488, 1.532846, 0.212446)",
        "(-0.166488, 1.532846, 0.212446)",
        "(-0.165534, 1.526323, 0.222086)",
        "(-0.164399, 1.518689, 0.231269)",
        "(-0.162749, 1.509478, 0.239547)",
        "(-0.160639, 1.494273, 0.250964)",
        "(-0.160639, 1.494273, 0.250964)",
        "(-0.159452, 1.483133, 0.258019)",
        "(-0.158005, 1.471090, 0.264398)",
        "(-0.156321, 1.458120, 0.269865)",
        "(-0.154902, 1.444273, 0.274186)",
        "(-0.153747, 1.429930, 0.277634)",
        "(-0.153253, 1.422493, 0.278983)",
        "(-0.152384, 1.407184, 0.281103)",
        "(-0.151619, 1.391272, 0.282309)",
        "(-0.150893, 1.375168, 0.282972)",
        "(-0.150426, 1.358681, 0.282822)",
        "(-0.150361, 1.350288, 0.282443)",
        "(-0.150431, 1.333427, 0.280866)",
        "(-0.150729, 1.316751, 0.278110)",
        "(-0.151182, 1.300243, 0.274662)",
        "(-0.151482, 1.292088, 0.272611)",
        "(-0.152297, 1.275910, 0.268034)",
        "(-0.153369, 1.260101, 0.262667)",
        "(-0.154727, 1.245022, 0.256100)",
        "(-0.156580, 1.230664, 0.248146)",
        "(-0.157768, 1.223803, 0.243614)",
        "(-0.160446, 1.210705, 0.234189)",
        "(-0.163548, 1.198589, 0.223922)",
        "(-0.166767, 1.187077, 0.212253)",
        "(-0.172004, 1.171854, 0.193598)",
        "(-0.172004, 1.171854, 0.193598)",
        "(-0.175888, 1.163491, 0.180676)",
        "(-0.179753, 1.156917, 0.167780)",
        "(-0.183539, 1.153583, 0.156279)",
        "(-0.187895, 1.152426, 0.139347)",
        "(-0.187895, 1.152426, 0.139347)",
        "(-0.189915, 1.153987, 0.128036)",
        "(-0.191269, 1.157561, 0.117484)",
        "(-0.191906, 1.162861, 0.107489)",
        "(-0.192024, 1.174075, 0.093602)",
        "(-0.192024, 1.174075, 0.093602)",
        "(-0.191892, 1.183909, 0.086098)",
        "(-0.191478, 1.195208, 0.079732)",
        "(-0.190714, 1.207494, 0.073886)",
        "(-0.189278, 1.227983, 0.066423)",
        "(-0.189278, 1.227983, 0.066423)",
        "(-0.188551, 1.243770, 0.062892)",
        "(-0.187878, 1.260330, 0.060052)",
        "(-0.187243, 1.277678, 0.058068)",
        "(-0.185783, 1.303749, 0.056097)",
        "(-0.185783, 1.303749, 0.056097)",
        "(-0.185235, 1.321208, 0.055432)",
        "(-0.185391, 1.338505, 0.055123)",
        "(-0.185532, 1.355443, 0.054937)",
        "(-0.185330, 1.379374, 0.055328)",
        "(-0.185330, 1.379374, 0.055328)",
        "(-0.184964, 1.394696, 0.056231)",
        "(-0.185182, 1.409760, 0.058201)",
        "(-0.185240, 1.424058, 0.060574)",
        "(-0.184696, 1.443718, 0.065091)",
        "(-0.184696, 1.443718, 0.065091)",
        "(-0.184573, 1.455904, 0.069104)",
        "(-0.184473, 1.467198, 0.074106)",
        "(-0.184273, 1.477397, 0.079917)",
        "(-0.184004, 1.486592, 0.086431)",
        "(-0.183875, 1.490754, 0.089912)",
        "(-0.183483, 1.498408, 0.097243)",
        "(-0.182780, 1.505141, 0.105187)",
        "(-0.182060, 1.511019, 0.113670)",
        "(-0.180975, 1.518176, 0.127190)",
        "(-0.180975, 1.518176, 0.127190)",
        "(-0.180165, 1.521842, 0.136471)",
        "(-0.179505, 1.524497, 0.145944)",
        "(-0.179108, 1.526009, 0.155868)",
        "(-0.178380, 1.526835, 0.170994)",
        "(-0.178380, 1.526835, 0.170994)",
        "(-0.177682, 1.526238, 0.180622)",
        "(-0.176793, 1.524341, 0.189805)",
        "(-0.175948, 1.521363, 0.198474)",
        "(-0.174454, 1.514629, 0.210306)",
        "(-0.174454, 1.514629, 0.210306)",
        "(-0.173445, 1.508440, 0.217764)",
        "(-0.172540, 1.500994, 0.225350)",
        "(-0.171794, 1.492244, 0.232891)",
        "(-0.170338, 1.476081, 0.243676)",
        "(-0.170338, 1.476081, 0.243676)",
        "(-0.169272, 1.463514, 0.250241)",
        "(-0.167910, 1.449507, 0.256107)",
        "(-0.166386, 1.434114, 0.261111)",
        "(-0.165147, 1.417746, 0.265560)",
        "(-0.164653, 1.409419, 0.267587)",
        "(-0.163896, 1.392114, 0.270962)",
        "(-0.163160, 1.374050, 0.273515)",
        "(-0.162524, 1.355380, 0.275271)",
        "(-0.162053, 1.335482, 0.275491)",
        "(-0.161958, 1.325816, 0.275227)",
        "(-0.162106, 1.307274, 0.273920)",
        "(-0.163223, 1.289439, 0.271730)",
        "(-0.164983, 1.272227, 0.268696)",
        "(-0.168134, 1.247800, 0.262817)",
        "(-0.168134, 1.247800, 0.262817)",
        "(-0.170910, 1.233017, 0.257809)",
        "(-0.173908, 1.219305, 0.251369)",
        "(-0.177084, 1.206733, 0.243920)",
        "(-0.181906, 1.190210, 0.231817)",
        "(-0.181906, 1.190210, 0.231817)",
        "(-0.184777, 1.180249, 0.222948)",
        "(-0.187417, 1.171293, 0.213284)",
        "(-0.190374, 1.164304, 0.203218)",
        "(-0.194775, 1.157705, 0.187388)",
        "(-0.194775, 1.157705, 0.187388)",
        "(-0.197041, 1.155516, 0.176243)",
        "(-0.199164, 1.155619, 0.165060)",
        "(-0.200967, 1.157800, 0.153721)",
        "(-0.202752, 1.164880, 0.136577)",
        "(-0.202752, 1.164880, 0.136577)",
        "(-0.203249, 1.171818, 0.125620)",
        "(-0.203224, 1.180491, 0.115044)",
        "(-0.202980, 1.190735, 0.105001)",
        "(-0.202322, 1.209435, 0.091632)",
        "(-0.202322, 1.209435, 0.091632)",
        "(-0.201869, 1.223508, 0.083893)",
        "(-0.201395, 1.238699, 0.077051)",
        "(-0.200869, 1.254826, 0.071312)",
        "(-0.199866, 1.280817, 0.065264)",
        "(-0.199866, 1.280817, 0.065264)",
        "(-0.198707, 1.298333, 0.062266)",
        "(-0.197246, 1.315774, 0.059781)",
        "(-0.196773, 1.334101, 0.058653)",
        "(-0.196988, 1.361663, 0.058808)",
        "(-0.196988, 1.361663, 0.058808)",
        "(-0.196621, 1.379061, 0.059147)",
        "(-0.195604, 1.396037, 0.060237)",
        "(-0.194748, 1.412752, 0.062488)",
        "(-0.194484, 1.436724, 0.067353)",
        "(-0.194484, 1.436724, 0.067353)",
        "(-0.194171, 1.451571, 0.071006)",
        "(-0.193483, 1.465273, 0.075164)",
        "(-0.192181, 1.477515, 0.079658)",
        "(-0.190290, 1.493630, 0.087227)",
        "(-0.190290, 1.493630, 0.087227)",
        "(-0.189120, 1.503247, 0.093242)",
        "(-0.187983, 1.511833, 0.099757)",
        "(-0.187000, 1.519357, 0.106559)",
        "(-0.186341, 1.525862, 0.113595)",
        "(-0.186255, 1.528604, 0.117431)",
        "(-0.186061, 1.534038, 0.125261)",
        "(-0.185811, 1.538365, 0.133558)",
        "(-0.185299, 1.541699, 0.142086)",
        "(-0.184331, 1.544673, 0.155417)",
        "(-0.184331, 1.544673, 0.155417)",
        "(-0.183673, 1.545523, 0.164493)",
        "(-0.182838, 1.544975, 0.173513)",
        "(-0.181696, 1.543269, 0.182202)",
        "(-0.180332, 1.540503, 0.190742)",
        "(-0.178823, 1.536771, 0.199082)",
        "(-0.177979, 1.534557, 0.203133)",
        "(-0.176085, 1.529163, 0.210696)",
        "(-0.174319, 1.522719, 0.217486)",
        "(-0.172728, 1.515415, 0.223667)",
        "(-0.171404, 1.507128, 0.229178)",
        "(-0.170655, 1.502757, 0.231807)",
        "(-0.169049, 1.493200, 0.236524)",
        "(-0.167225, 1.482624, 0.240410)",
        "(-0.164857, 1.465709, 0.245089)",
        "(-0.164857, 1.465709, 0.245089)",
        "(-0.163846, 1.453613, 0.247199)",
        "(-0.162656, 1.440777, 0.248475)",
        "(-0.161831, 1.427472, 0.248939)",
        "(-0.161408, 1.413985, 0.249291)",
        "(-0.161360, 1.407155, 0.249363)",
        "(-0.161221, 1.393291, 0.249521)",
        "(-0.160280, 1.378969, 0.249520)",
        "(-0.159368, 1.364621, 0.248840)",
        "(-0.158867, 1.350360, 0.247526)",
        "(-0.158737, 1.343285, 0.246595)",
        "(-0.158810, 1.329325, 0.244177)",
        "(-0.159402, 1.315797, 0.240877)",
        "(-0.160737, 1.302939, 0.236791)",
        "(-0.163405, 1.284707, 0.229327)",
        "(-0.163405, 1.284707, 0.229327)",
        "(-0.165323, 1.273155, 0.223591)",
        "(-0.167071, 1.261979, 0.217161)",
        "(-0.168964, 1.251428, 0.209803)",
        "(-0.171067, 1.241862, 0.201276)",
        "(-0.173122, 1.233154, 0.191146)",
        "(-0.174256, 1.229340, 0.185646)",
        "(-0.176621, 1.222453, 0.174377)",
        "(-0.178732, 1.216549, 0.162683)",
        "(-0.180940, 1.212105, 0.150905)",
        "(-0.182815, 1.208841, 0.138818)",
        "(-0.183690, 1.207747, 0.132482)",
        "(-0.185602, 1.206513, 0.119732)",
        "(-0.187726, 1.206887, 0.107209)",
        "(-0.190666, 1.210207, 0.088850)",
        "(-0.190666, 1.210207, 0.088850)",
        "(-0.192694, 1.214391, 0.077341)",
        "(-0.194380, 1.219529, 0.066713)",
        "(-0.195702, 1.226109, 0.057474)",
        "(-0.196513, 1.233391, 0.049262)",
        "(-0.196540, 1.237542, 0.045838)",
        "(-0.196493, 1.246336, 0.039682)",
        "(-0.196344, 1.256387, 0.034881)",
        "(-0.196174, 1.267626, 0.031090)",
        "(-0.195715, 1.279523, 0.027909)",
        "(-0.195446, 1.285677, 0.026486)",
        "(-0.194762, 1.298550, 0.024300)",
        "(-0.194141, 1.312124, 0.022993)",
        "(-0.193356, 1.326398, 0.022833)",
        "(-0.191612, 1.347953, 0.023437)",
        "(-0.191612, 1.347953, 0.023437)",
        "(-0.190087, 1.362183, 0.024370)",
        "(-0.189286, 1.376844, 0.026385)",
        "(-0.188603, 1.391593, 0.029503)",
        "(-0.186686, 1.412582, 0.034345)",
        "(-0.186686, 1.412582, 0.034345)",
        "(-0.184665, 1.425532, 0.037617)",
        "(-0.182367, 1.437988, 0.041623)",
        "(-0.181046, 1.450421, 0.047044)",
        "(-0.179935, 1.461967, 0.053237)",
        "(-0.179121, 1.467300, 0.056274)",
        "(-0.176948, 1.477092, 0.062693)",
        "(-0.174123, 1.486147, 0.069866)",
        "(-0.171402, 1.494524, 0.078157)",
        "(-0.169633, 1.502276, 0.087314)",
        "(-0.169014, 1.505777, 0.092039)",
        "(-0.167875, 1.512009, 0.101402)",
        "(-0.166774, 1.517344, 0.110884)",
        "(-0.165833, 1.521933, 0.120690)",
        "(-0.165009, 1.525610, 0.130799)",
        "(-0.164663, 1.527118, 0.135872)",
        "(-0.164101, 1.529356, 0.146318)",
        "(-0.163947, 1.530607, 0.157193)",
        "(-0.163557, 1.530903, 0.167964)",
        "(-0.162651, 1.530024, 0.178549)",
        "(-0.162173, 1.529226, 0.183840)",
        "(-0.161287, 1.526691, 0.194274)",
        "(-0.160637, 1.523063, 0.204304)",
        "(-0.160072, 1.518250, 0.213879)",
        "(-0.159209, 1.512269, 0.223104)",
        "(-0.158701, 1.508842, 0.227519)",
        "(-0.157754, 1.500942, 0.235941)",
        "(-0.156898, 1.491772, 0.243997)",
        "(-0.156009, 1.481172, 0.251663)",
        "(-0.155155, 1.469492, 0.258792)",
        "(-0.154813, 1.463207, 0.262088)",
        "(-0.154288, 1.449938, 0.267973)",
        "(-0.153961, 1.435555, 0.272596)",
        "(-0.153187, 1.419569, 0.276263)",
        "(-0.152450, 1.404150, 0.279067)",
        "(-0.152422, 1.396492, 0.280302)",
        "(-0.152558, 1.380876, 0.282548)",
        "(-0.152924, 1.364855, 0.284320)",
        "(-0.153589, 1.348643, 0.285680)",
        "(-0.154685, 1.332727, 0.286697)",
        "(-0.155440, 1.324874, 0.286948)",
        "(-0.157385, 1.309210, 0.286417)",
        "(-0.159897, 1.293680, 0.284993)",
        "(-0.162441, 1.278532, 0.283716)",
        "(-0.165955, 1.256813, 0.281372)",
        "(-0.165955, 1.256813, 0.281372)",
        "(-0.168150, 1.242531, 0.278210)",
        "(-0.170775, 1.228593, 0.273415)",
        "(-0.173769, 1.215243, 0.267748)",
        "(-0.178043, 1.195976, 0.258150)",
        "(-0.178043, 1.195976, 0.258150)",
        "(-0.180751, 1.183234, 0.250578)",
        "(-0.183983, 1.171327, 0.242122)",
        "(-0.187393, 1.160260, 0.233235)",
        "(-0.192215, 1.145415, 0.217825)",
        "(-0.192215, 1.145415, 0.217825)",
        "(-0.195244, 1.137632, 0.207090)",
        "(-0.197895, 1.131960, 0.196757)",
        "(-0.199460, 1.127673, 0.185985)",
        "(-0.200368, 1.124880, 0.174217)",
        "(-0.200659, 1.124227, 0.167796)",
        "(-0.201390, 1.124409, 0.154844)",
        "(-0.201935, 1.126529, 0.142424)",
        "(-0.201876, 1.129870, 0.130518)",
        "(-0.200322, 1.137271, 0.113340)",
        "(-0.200322, 1.137271, 0.113340)",
        "(-0.199023, 1.143888, 0.102444)",
        "(-0.197513, 1.152076, 0.092516)",
        "(-0.195555, 1.161700, 0.083919)",
        "(-0.192677, 1.172225, 0.076198)",
        "(-0.191055, 1.177960, 0.072669)",
        "(-0.188068, 1.190399, 0.066163)",
        "(-0.185253, 1.204070, 0.060369)",
        "(-0.182189, 1.218710, 0.055507)",
        "(-0.178777, 1.234039, 0.051382)",
        "(-0.177134, 1.242077, 0.049600)",
        "(-0.174398, 1.259201, 0.046920)",
        "(-0.171902, 1.276959, 0.044932)",
        "(-0.169177, 1.294879, 0.042878)",
        "(-0.166130, 1.313082, 0.041215)",
        "(-0.164923, 1.322520, 0.040842)",
        "(-0.163165, 1.341856, 0.040795)",
        "(-0.162002, 1.361371, 0.041226)",
        "(-0.160900, 1.380471, 0.041671)",
        "(-0.158583, 1.408159, 0.042427)",
        "(-0.158583, 1.408159, 0.042427)",
        "(-0.157593, 1.426491, 0.043829)",
        "(-0.158138, 1.444616, 0.046413)",
        "(-0.158925, 1.477871, 0.050167)",
        "(-0.158925, 1.477871, 0.050167)",
        "(-0.158069, 1.491847, 0.052825)",
        "(-0.157710, 1.505211, 0.057730)",
        "(-0.157775, 1.517815, 0.064197)",
        "(-0.157682, 1.523500, 0.067461)",
        "(-0.157226, 1.533701, 0.073970)",
        "(-0.156445, 1.542541, 0.080930)",
        "(-0.155985, 1.546431, 0.084660)",
        "(-0.155073, 1.553505, 0.092460)",
        "(-0.154318, 1.559432, 0.100835)",
        "(-0.153452, 1.564173, 0.109725)",
        "(-0.152505, 1.567708, 0.118985)",
        "(-0.152128, 1.569057, 0.123800)",
        "(-0.151281, 1.571122, 0.133886)",
        "(-0.150234, 1.572239, 0.144823)",
        "(-0.149232, 1.572547, 0.156171)",
        "(-0.147857, 1.571703, 0.167368)",
        "(-0.147042, 1.570797, 0.173013)",
        "(-0.145828, 1.568502, 0.184689)",
        "(-0.144858, 1.565500, 0.196922)",
        "(-0.143748, 1.561422, 0.209177)",
        "(-0.143221, 1.558872, 0.215142)",
        "(-0.142077, 1.552941, 0.226758)",
        "(-0.141133, 1.545413, 0.238074)",
        "(-0.140730, 1.536990, 0.249396)",
        "(-0.140511, 1.526922, 0.260317)",
        "(-0.140156, 1.521328, 0.265587)",
        "(-0.139088, 1.509023, 0.275575)",
        "(-0.138341, 1.495390, 0.285017)",
        "(-0.138142, 1.480978, 0.293803)",
        "(-0.137803, 1.465258, 0.301538)",
        "(-0.137562, 1.456716, 0.304844)",
        "(-0.137433, 1.438944, 0.310641)",
        "(-0.137840, 1.420918, 0.315718)",
        "(-0.138662, 1.402312, 0.319805)",
        "(-0.139306, 1.382570, 0.322669)",
        "(-0.139610, 1.372440, 0.323604)",
        "(-0.140589, 1.352467, 0.324858)",
        "(-0.141884, 1.332606, 0.325072)",
        "(-0.143341, 1.312935, 0.323612)",
        "(-0.145102, 1.293945, 0.320758)",
        "(-0.146298, 1.284982, 0.318555)",
        "(-0.148860, 1.267442, 0.313749)",
        "(-0.151247, 1.250466, 0.308302)",
        "(-0.154076, 1.234749, 0.302100)",
        "(-0.157052, 1.219829, 0.294470)",
        "(-0.158411, 1.212590, 0.289980)",
        "(-0.160970, 1.198389, 0.280463)",
        "(-0.163578, 1.184882, 0.270598)",
        "(-0.166347, 1.172603, 0.259883)",
        "(-0.170661, 1.156625, 0.241761)",
        "(-0.170661, 1.156625, 0.241761)",
        "(-0.173699, 1.147772, 0.229452)",
        "(-0.176487, 1.140064, 0.216811)",
        "(-0.178832, 1.133641, 0.203032)",
        "(-0.182557, 1.126715, 0.181406)",
        "(-0.182557, 1.126715, 0.181406)",
        "(-0.184899, 1.124159, 0.167528)",
        "(-0.186998, 1.123795, 0.154575)",
        "(-0.188594, 1.124509, 0.141910)",
        "(-0.189531, 1.126892, 0.130209)",
        "(-0.189795, 1.128854, 0.124566)",
        "(-0.189737, 1.133508, 0.112751)",
        "(-0.189313, 1.139489, 0.101413)",
        "(-0.188608, 1.147885, 0.091916)",
        "(-0.187380, 1.157548, 0.083343)",
        "(-0.186641, 1.162780, 0.079177)",
        "(-0.185094, 1.174131, 0.071554)",
        "(-0.183367, 1.187041, 0.065513)",
        "(-0.181320, 1.200741, 0.060093)",
        "(-0.178938, 1.215162, 0.055352)",
        "(-0.177676, 1.222727, 0.053374)",
        "(-0.174960, 1.238604, 0.050198)",
        "(-0.172480, 1.255394, 0.047690)",
        "(-0.170103, 1.272652, 0.045723)",
        "(-0.167713, 1.290470, 0.044294)",
        "(-0.166543, 1.299449, 0.043513)",
        "(-0.164660, 1.317929, 0.042440)",
        "(-0.163543, 1.337255, 0.042558)",
        "(-0.162799, 1.356833, 0.043179)",
        "(-0.162313, 1.376090, 0.043716)",
        "(-0.162088, 1.385508, 0.044050)",
        "(-0.161639, 1.404471, 0.045308)",
        "(-0.161758, 1.423445, 0.047747)",
        "(-0.162005, 1.441742, 0.050761)",
        "(-0.161681, 1.467491, 0.056336)",
        "(-0.161681, 1.467491, 0.056336)",
        "(-0.161552, 1.483865, 0.061143)",
        "(-0.161615, 1.499222, 0.066612)",
        "(-0.161775, 1.513322, 0.072585)",
        "(-0.162602, 1.526346, 0.079317)",
        "(-0.163134, 1.532258, 0.082972)",
        "(-0.164079, 1.542944, 0.090449)",
        "(-0.164621, 1.552003, 0.098096)",
        "(-0.164553, 1.559597, 0.106235)",
        "(-0.164459, 1.565597, 0.115050)",
        "(-0.164321, 1.568157, 0.119617)",
        "(-0.163731, 1.571963, 0.129121)",
        "(-0.162975, 1.574245, 0.139138)",
        "(-0.162085, 1.574852, 0.150106)",
        "(-0.161387, 1.574036, 0.160930)",
        "(-0.160956, 1.573052, 0.166567)",
        "(-0.159686, 1.570066, 0.178192)",
        "(-0.157943, 1.565701, 0.190538)",
        "(-0.156627, 1.560444, 0.203391)",
        "(-0.154324, 1.549978, 0.222308)",
        "(-0.154324, 1.549978, 0.222308)",
        "(-0.151741, 1.540901, 0.234231)",
        "(-0.149393, 1.530776, 0.245692)",
        "(-0.147391, 1.519520, 0.256541)",
        "(-0.145588, 1.506904, 0.266553)",
        "(-0.144785, 1.500153, 0.271137)",
        "(-0.143625, 1.486093, 0.279548)",
        "(-0.142564, 1.470848, 0.286877)",
        "(-0.142096, 1.454772, 0.293183)",
        "(-0.142102, 1.429118, 0.300780)",
        "(-0.142102, 1.429118, 0.300780)",
        "(-0.142315, 1.411015, 0.304405)",
        "(-0.142998, 1.392628, 0.306560)",
        "(-0.143905, 1.373814, 0.307098)",
        "(-0.145866, 1.345003, 0.305534)",
        "(-0.145866, 1.345003, 0.305534)",
        "(-0.147349, 1.326147, 0.303366)",
        "(-0.148637, 1.307183, 0.299593)",
        "(-0.150270, 1.288311, 0.294371)",
        "(-0.153492, 1.260636, 0.284882)",
        "(-0.153492, 1.260636, 0.284882)",
        "(-0.155497, 1.242299, 0.276941)",
        "(-0.157326, 1.224376, 0.267538)",
        "(-0.159490, 1.207412, 0.257169)",
        "(-0.163353, 1.184173, 0.240067)",
        "(-0.163353, 1.184173, 0.240067)",
        "(-0.166205, 1.170379, 0.227628)",
        "(-0.169443, 1.158118, 0.214460)",
        "(-0.172912, 1.147515, 0.200486)",
        "(-0.176164, 1.138502, 0.186458)",
        "(-0.177728, 1.134845, 0.179713)",
        "(-0.180577, 1.128653, 0.166578)",
        "(-0.183171, 1.124327, 0.153570)",
        "(-0.185543, 1.122019, 0.140476)",
        "(-0.187495, 1.121722, 0.127359)",
        "(-0.188239, 1.122444, 0.121019)",
        "(-0.189460, 1.125341, 0.108908)",
        "(-0.190284, 1.129866, 0.097028)",
        "(-0.190800, 1.136051, 0.085621)",
        "(-0.191081, 1.144387, 0.075753)",
        "(-0.190894, 1.149333, 0.071484)",
        "(-0.189899, 1.160356, 0.064119)",
        "(-0.188111, 1.172832, 0.058238)",
        "(-0.185753, 1.186521, 0.053200)",
        "(-0.183382, 1.201801, 0.049121)",
        "(-0.182226, 1.210011, 0.047316)",
        "(-0.179747, 1.226491, 0.043476)",
        "(-0.177009, 1.243624, 0.039899)",
        "(-0.174136, 1.261443, 0.037136)",
        "(-0.171510, 1.280100, 0.035381)",
        "(-0.170358, 1.289620, 0.034724)",
        "(-0.168518, 1.308845, 0.033683)",
        "(-0.167072, 1.328098, 0.033181)",
        "(-0.165662, 1.347126, 0.032889)",
        "(-0.164468, 1.375404, 0.033557)",
        "(-0.164468, 1.375404, 0.033557)",
        "(-0.164308, 1.394236, 0.035325)",
        "(-0.164636, 1.412545, 0.037514)",
        "(-0.164782, 1.429749, 0.039625)",
        "(-0.165023, 1.446429, 0.042481)",
        "(-0.165365, 1.454559, 0.044322)",
        "(-0.166338, 1.470205, 0.048407)",
        "(-0.167420, 1.484740, 0.052917)",
        "(-0.168421, 1.498427, 0.058018)",
        "(-0.169585, 1.516454, 0.066914)",
        "(-0.169585, 1.516454, 0.066914)",
        "(-0.170499, 1.526986, 0.073344)",
        "(-0.171153, 1.536121, 0.080117)",
        "(-0.171464, 1.543999, 0.087458)",
        "(-0.171304, 1.553384, 0.099486)",
        "(-0.171304, 1.553384, 0.099486)",
        "(-0.170941, 1.558078, 0.108195)",
        "(-0.170762, 1.561534, 0.117601)",
        "(-0.170475, 1.563565, 0.127638)",
        "(-0.169828, 1.564170, 0.143802)",
        "(-0.169828, 1.564170, 0.143802)",
        "(-0.168841, 1.562888, 0.155103)",
        "(-0.167172, 1.560229, 0.166772)",
        "(-0.165139, 1.556335, 0.178903)",
        "(-0.162841, 1.551096, 0.191204)",
        "(-0.161529, 1.548022, 0.197300)",
        "(-0.158568, 1.540647, 0.209246)",
        "(-0.155829, 1.532395, 0.221017)",
        "(-0.153423, 1.522803, 0.232369)",
        "(-0.151050, 1.512215, 0.243156)",
        "(-0.149964, 1.506523, 0.248282)",
        "(-0.148113, 1.494556, 0.258064)",
        "(-0.146757, 1.482016, 0.267172)",
        "(-0.145968, 1.468967, 0.275643)",
        "(-0.145662, 1.448013, 0.286527)",
        "(-0.145662, 1.448013, 0.286527)",
        "(-0.145244, 1.433101, 0.292287)",
        "(-0.144896, 1.417419, 0.297171)",
        "(-0.144254, 1.400712, 0.301333)",
        "(-0.143686, 1.375196, 0.305566)",
        "(-0.143686, 1.375196, 0.305566)",
        "(-0.143645, 1.358076, 0.306983)",
        "(-0.143906, 1.340884, 0.306511)",
        "(-0.144258, 1.323799, 0.304804)",
        "(-0.145338, 1.299353, 0.299849)",
        "(-0.145338, 1.299353, 0.299849)",
        "(-0.146514, 1.283660, 0.295656)",
        "(-0.147751, 1.268242, 0.289952)",
        "(-0.149971, 1.245813, 0.279508)",
        "(-0.149971, 1.245813, 0.279508)",
        "(-0.152738, 1.224503, 0.267350)",
        "(-0.153989, 1.217861, 0.262610)",
        "(-0.156510, 1.205031, 0.252469)",
        "(-0.158920, 1.193014, 0.242103)",
        "(-0.161263, 1.181671, 0.231834)",
        "(-0.162317, 1.176550, 0.226466)",
        "(-0.164445, 1.166691, 0.215485)",
        "(-0.166766, 1.157923, 0.204168)",
        "(-0.169501, 1.150544, 0.192253)",
        "(-0.172531, 1.144561, 0.179984)",
        "(-0.174073, 1.142032, 0.173917)",
        "(-0.177219, 1.138394, 0.161928)",
        "(-0.180353, 1.136008, 0.149900)",
        "(-0.183313, 1.135251, 0.137886)",
        "(-0.186650, 1.136679, 0.120048)",
        "(-0.186650, 1.136679, 0.120048)",
        "(-0.188256, 1.139941, 0.109159)",
        "(-0.189411, 1.145219, 0.099106)",
        "(-0.189878, 1.152018, 0.089525)",
        "(-0.189681, 1.165455, 0.076892)",
        "(-0.189681, 1.165455, 0.076892)",
        "(-0.189127, 1.176382, 0.069432)",
        "(-0.188247, 1.188737, 0.062843)",
        "(-0.186791, 1.202260, 0.056929)",
        "(-0.184019, 1.224976, 0.049703)",
        "(-0.184019, 1.224976, 0.049703)",
        "(-0.182136, 1.241564, 0.046401)",
        "(-0.180302, 1.258916, 0.044046)",
        "(-0.178730, 1.277036, 0.042813)",
        "(-0.176208, 1.304271, 0.041847)",
        "(-0.176208, 1.304271, 0.041847)",
        "(-0.174266, 1.322276, 0.041698)",
        "(-0.173018, 1.340446, 0.042168)",
        "(-0.172201, 1.358255, 0.042981)",
        "(-0.170893, 1.384174, 0.044724)",
        "(-0.170893, 1.384174, 0.044724)",
        "(-0.170637, 1.401274, 0.046794)",
        "(-0.170579, 1.417887, 0.049326)",
        "(-0.170296, 1.433875, 0.052251)",
        "(-0.169220, 1.456421, 0.057496)",
        "(-0.169220, 1.456421, 0.057496)",
        "(-0.169512, 1.471062, 0.062330)",
        "(-0.169710, 1.484793, 0.067497)",
        "(-0.169271, 1.497528, 0.072782)",
        "(-0.169193, 1.514669, 0.081768)",
        "(-0.169193, 1.514669, 0.081768)",
        "(-0.169549, 1.525575, 0.088869)",
        "(-0.169861, 1.535635, 0.096429)",
        "(-0.170132, 1.544730, 0.104419)",
        "(-0.170290, 1.556124, 0.116707)",
        "(-0.170290, 1.556124, 0.116707)",
        "(-0.171001, 1.562581, 0.125496)",
        "(-0.172043, 1.567992, 0.134993)",
        "(-0.172810, 1.572117, 0.144909)",
        "(-0.173249, 1.574931, 0.155265)",
        "(-0.173476, 1.575861, 0.160651)",
        "(-0.174091, 1.576858, 0.171670)",
        "(-0.174604, 1.576304, 0.182863)",
        "(-0.174521, 1.574172, 0.194030)",
        "(-0.173893, 1.570653, 0.205358)",
        "(-0.173463, 1.568352, 0.211151)",
        "(-0.172466, 1.562778, 0.222847)",
        "(-0.171323, 1.555705, 0.234382)",
        "(-0.169852, 1.547227, 0.245402)",
        "(-0.168158, 1.537330, 0.255763)",
        "(-0.167360, 1.532004, 0.260699)",
        "(-0.165911, 1.520360, 0.269828)",
        "(-0.164411, 1.507424, 0.277897)",
        "(-0.162966, 1.493320, 0.284889)",
        "(-0.161590, 1.478350, 0.290956)",
        "(-0.160997, 1.470551, 0.293519)",
        "(-0.159887, 1.454368, 0.297834)",
        "(-0.158886, 1.437433, 0.301319)",
        "(-0.158128, 1.420130, 0.304408)",
        "(-0.157270, 1.402331, 0.307137)",
        "(-0.156882, 1.393280, 0.308171)",
        "(-0.156085, 1.374959, 0.309456)",
        "(-0.155955, 1.356669, 0.309183)",
        "(-0.156298, 1.338539, 0.307536)",
        "(-0.156940, 1.321014, 0.304738)",
        "(-0.157821, 1.304195, 0.300707)",
        "(-0.158327, 1.295955, 0.298111)",
        "(-0.159528, 1.279839, 0.292049)",
        "(-0.161488, 1.264651, 0.285246)",
        "(-0.163436, 1.250248, 0.277880)",
        "(-0.164287, 1.243335, 0.273889)",
        "(-0.165779, 1.229998, 0.265304)",
        "(-0.167167, 1.217216, 0.255434)",
        "(-0.169056, 1.205366, 0.243977)",
        "(-0.171566, 1.194620, 0.231495)",
        "(-0.173052, 1.189808, 0.225188)",
        "(-0.176186, 1.181097, 0.213091)",
        "(-0.179271, 1.173556, 0.201150)",
        "(-0.182107, 1.166458, 0.188620)",
        "(-0.184872, 1.159955, 0.175217)",
        "(-0.186131, 1.157336, 0.168234)",
        "(-0.188581, 1.153032, 0.155107)",
        "(-0.190937, 1.150622, 0.143074)",
        "(-0.192843, 1.149901, 0.131580)",
        "(-0.194254, 1.150967, 0.120195)",
        "(-0.194756, 1.152403, 0.114745)",
        "(-0.195533, 1.156815, 0.104600)",
        "(-0.195610, 1.164224, 0.096234)",
        "(-0.194823, 1.173408, 0.088931)",
        "(-0.193167, 1.184324, 0.082351)",
        "(-0.192024, 1.190462, 0.079326)",
        "(-0.189458, 1.203821, 0.073612)",
        "(-0.186502, 1.218821, 0.068378)",
        "(-0.183420, 1.235335, 0.063806)",
        "(-0.178947, 1.262497, 0.058502)",
        "(-0.178947, 1.262497, 0.058502)",
        "(-0.176103, 1.281999, 0.055915)",
        "(-0.173435, 1.302315, 0.054457)",
        "(-0.170977, 1.322857, 0.054166)",
        "(-0.168722, 1.343255, 0.054508)",
        "(-0.167925, 1.353387, 0.054901)",
        "(-0.166972, 1.373388, 0.056255)",
        "(-0.166520, 1.392678, 0.058230)",
        "(-0.166080, 1.410976, 0.060655)",
        "(-0.165102, 1.428109, 0.063840)",
        "(-0.164347, 1.436241, 0.065896)",
        "(-0.162768, 1.452103, 0.070777)",
        "(-0.162025, 1.467537, 0.076859)",
        "(-0.161841, 1.482074, 0.083641)",
        "(-0.161889, 1.488653, 0.087134)",
        "(-0.161963, 1.501623, 0.093990)",
        "(-0.162014, 1.513537, 0.101368)",
        "(-0.162038, 1.524680, 0.109342)",
        "(-0.162631, 1.535031, 0.117840)",
        "(-0.163419, 1.544245, 0.126751)",
        "(-0.164728, 1.555684, 0.140588)",
        "(-0.164728, 1.555684, 0.140588)",
        "(-0.165805, 1.561750, 0.150243)",
        "(-0.166989, 1.566601, 0.160513)",
        "(-0.168329, 1.571184, 0.176812)",
        "(-0.168329, 1.571184, 0.176812)",
        "(-0.168443, 1.572233, 0.188009)",
        "(-0.168218, 1.571768, 0.199640)",
        "(-0.167911, 1.569676, 0.211533)",
        "(-0.166654, 1.562786, 0.228934)",
        "(-0.166654, 1.562786, 0.228934)",
        "(-0.165272, 1.556004, 0.239965)",
        "(-0.163863, 1.547017, 0.250531)",
        "(-0.162708, 1.536597, 0.260693)",
        "(-0.161800, 1.524219, 0.270002)",
        "(-0.160574, 1.510429, 0.278435)",
        "(-0.159683, 1.502570, 0.281851)",
        "(-0.158261, 1.485806, 0.287473)",
        "(-0.157622, 1.468462, 0.292275)",
        "(-0.156630, 1.440078, 0.297685)",
        "(-0.156630, 1.440078, 0.297685)",
        "(-0.156190, 1.420167, 0.300184)",
        "(-0.155971, 1.399882, 0.301739)",
        "(-0.156006, 1.379532, 0.302625)",
        "(-0.156572, 1.358865, 0.302520)",
        "(-0.157012, 1.348652, 0.302191)",
        "(-0.157827, 1.328136, 0.300204)",
        "(-0.158329, 1.307469, 0.296827)",
        "(-0.159604, 1.287703, 0.292500)",
        "(-0.162695, 1.260491, 0.284962)",
        "(-0.162695, 1.260491, 0.284962)",
        "(-0.164608, 1.243229, 0.278191)",
        "(-0.165964, 1.226250, 0.269582)",
        "(-0.167138, 1.210696, 0.260134)",
        "(-0.168555, 1.197174, 0.250069)",
        "(-0.169315, 1.191151, 0.244444)",
        "(-0.170476, 1.180027, 0.232169)",
        "(-0.171327, 1.171103, 0.218712)",
        "(-0.171809, 1.164584, 0.204385)",
        "(-0.171935, 1.160603, 0.189666)",
        "(-0.172023, 1.160021, 0.182421)",
        "(-0.172122, 1.160910, 0.168164)",
        "(-0.171636, 1.164444, 0.153965)",
        "(-0.171160, 1.170804, 0.140510)",
        "(-0.170607, 1.180536, 0.128468)",
        "(-0.170198, 1.186015, 0.122824)",
        "(-0.168999, 1.197726, 0.112337)",
        "(-0.167649, 1.210771, 0.103259)",
        "(-0.166336, 1.225640, 0.095979)",
        "(-0.165176, 1.241502, 0.090020)",
        "(-0.164624, 1.249684, 0.087589)",
        "(-0.163520, 1.266242, 0.083312)",
        "(-0.162293, 1.283072, 0.079820)",
        "(-0.161411, 1.300570, 0.077427)",
        "(-0.161302, 1.318358, 0.075790)",
        "(-0.161474, 1.327205, 0.075143)",
        "(-0.161789, 1.344607, 0.074012)",
        "(-0.161884, 1.361482, 0.073153)",
        "(-0.161990, 1.377830, 0.072538)",
        "(-0.162777, 1.393653, 0.072320)",
        "(-0.163196, 1.401445, 0.072219)",
        "(-0.163971, 1.416230, 0.072022)",
        "(-0.164299, 1.430241, 0.072007)",
        "(-0.164151, 1.443618, 0.072478)",
        "(-0.163695, 1.456518, 0.073415)",
        "(-0.163494, 1.462799, 0.074234)",
        "(-0.163533, 1.475277, 0.076586)",
        "(-0.163804, 1.487651, 0.079787)",
        "(-0.163790, 1.498529, 0.083238)",
        "(-0.163388, 1.509039, 0.087436)",
        "(-0.163074, 1.514151, 0.089950)",
        "(-0.162402, 1.523875, 0.095501)",
        "(-0.161813, 1.533200, 0.102045)",
        "(-0.161174, 1.541929, 0.109189)",
        "(-0.160481, 1.549811, 0.116714)",
        "(-0.160128, 1.553370, 0.120587)",
        "(-0.159514, 1.559875, 0.128590)",
        "(-0.158716, 1.565257, 0.137104)",
        "(-0.157809, 1.569573, 0.146157)",
        "(-0.156527, 1.573976, 0.160455)",
        "(-0.156527, 1.573976, 0.160455)",
        "(-0.155629, 1.575485, 0.170326)",
        "(-0.154856, 1.575966, 0.180535)",
        "(-0.154423, 1.575451, 0.191126)",
        "(-0.153880, 1.572440, 0.207343)",
        "(-0.153880, 1.572440, 0.207343)",
        "(-0.153278, 1.568840, 0.218025)",
        "(-0.152823, 1.564128, 0.228640)",
        "(-0.152636, 1.558221, 0.239062)",
        "(-0.152195, 1.550833, 0.248848)",
        "(-0.151767, 1.546435, 0.253383)",
        "(-0.150895, 1.536627, 0.261908)",
        "(-0.150473, 1.525674, 0.269756)",
        "(-0.150020, 1.513605, 0.277010)",
        "(-0.149377, 1.500240, 0.283443)",
        "(-0.149105, 1.493099, 0.286305)",
        "(-0.149131, 1.478701, 0.291531)",
        "(-0.149650, 1.463788, 0.295916)",
        "(-0.150135, 1.447928, 0.299228)",
        "(-0.150713, 1.422971, 0.302547)",
        "(-0.150713, 1.422971, 0.302547)",
        "(-0.151408, 1.405899, 0.303802)",
        "(-0.151942, 1.388007, 0.303992)",
        "(-0.152182, 1.369371, 0.302976)",
        "(-0.152275, 1.349997, 0.300725)",
        "(-0.152294, 1.340122, 0.299204)",
        "(-0.152366, 1.320286, 0.295542)",
        "(-0.152681, 1.300500, 0.290704)",
        "(-0.153408, 1.281032, 0.284666)",
        "(-0.154433, 1.261909, 0.277649)",
        "(-0.155020, 1.252547, 0.273884)",
        "(-0.156294, 1.234235, 0.265692)",
        "(-0.157655, 1.216754, 0.256063)",
        "(-0.159591, 1.200679, 0.245113)",
        "(-0.161865, 1.185919, 0.233965)",
        "(-0.163119, 1.179398, 0.228366)",
        "(-0.165484, 1.167430, 0.216818)",
        "(-0.167535, 1.157021, 0.204552)",
        "(-0.169733, 1.149104, 0.192136)",
        "(-0.172042, 1.144100, 0.179829)",
        "(-0.172920, 1.142582, 0.173564)",
        "(-0.174197, 1.141022, 0.161024)",
        "(-0.175110, 1.141726, 0.148512)",
        "(-0.175691, 1.144718, 0.136246)",
        "(-0.175972, 1.150036, 0.125041)",
        "(-0.175869, 1.153475, 0.119839)",
        "(-0.175123, 1.161381, 0.109876)",
        "(-0.173997, 1.171658, 0.101374)",
        "(-0.172841, 1.183345, 0.093718)",
        "(-0.171355, 1.196522, 0.086708)",
        "(-0.170509, 1.203470, 0.083407)",
        "(-0.168425, 1.218370, 0.077398)",
        "(-0.166281, 1.234480, 0.072028)",
        "(-0.164775, 1.251929, 0.067700)",
        "(-0.163296, 1.269924, 0.063881)",
        "(-0.162363, 1.279195, 0.062185)",
        "(-0.160414, 1.298213, 0.059355)",
        "(-0.159064, 1.318013, 0.057749)",
        "(-0.158853, 1.338658, 0.057530)",
        "(-0.159116, 1.359358, 0.058049)",
        "(-0.159141, 1.369512, 0.058269)",
        "(-0.158843, 1.389504, 0.058904)",
        "(-0.159325, 1.409752, 0.060250)",
        "(-0.161084, 1.429984, 0.062802)",
        "(-0.163030, 1.449467, 0.065589)",
        "(-0.163927, 1.458746, 0.067066)",
        "(-0.165248, 1.476436, 0.070113)",
        "(-0.166889, 1.493405, 0.074032)",
        "(-0.169676, 1.509940, 0.079521)",
        "(-0.172378, 1.525144, 0.085698)",
        "(-0.173528, 1.532082, 0.088781)",
        "(-0.175566, 1.545089, 0.095029)",
        "(-0.177533, 1.556964, 0.102118)",
        "(-0.180349, 1.567712, 0.110314)",
        "(-0.183481, 1.577155, 0.119380)",
        "(-0.184809, 1.581101, 0.123985)",
        "(-0.186905, 1.587686, 0.133158)",
        "(-0.188644, 1.592722, 0.142746)",
        "(-0.190256, 1.596316, 0.152860)",
        "(-0.191672, 1.597826, 0.163444)",
        "(-0.192160, 1.597957, 0.168811)",
        "(-0.192586, 1.597086, 0.179475)",
        "(-0.192013, 1.594424, 0.189942)",
        "(-0.190635, 1.590169, 0.200132)",
        "(-0.188976, 1.584457, 0.209989)",
        "(-0.187961, 1.580888, 0.214669)",
        "(-0.185550, 1.572666, 0.223547)",
        "(-0.182913, 1.563202, 0.231958)",
        "(-0.180490, 1.552681, 0.239836)",
        "(-0.177513, 1.540904, 0.246913)",
        "(-0.175942, 1.534646, 0.250170)",
        "(-0.173107, 1.521837, 0.256495)",
        "(-0.170613, 1.508262, 0.262271)",
        "(-0.168274, 1.493856, 0.267332)",
        "(-0.166036, 1.478892, 0.271876)",
        "(-0.164928, 1.471224, 0.274045)",
        "(-0.162845, 1.455172, 0.277769)",
        "(-0.161539, 1.438961, 0.280953)",
        "(-0.160983, 1.422428, 0.283874)",
        "(-0.160181, 1.405333, 0.286347)",
        "(-0.159885, 1.396582, 0.287181)",
        "(-0.159503, 1.379112, 0.288694)",
        "(-0.159915, 1.361631, 0.289220)",
        "(-0.160798, 1.343841, 0.288708)",
        "(-0.161678, 1.325801, 0.286942)",
        "(-0.162131, 1.316945, 0.285915)",
        "(-0.163503, 1.299707, 0.283331)",
        "(-0.165609, 1.282964, 0.279779)",
        "(-0.167812, 1.266537, 0.275232)",
        "(-0.169865, 1.250789, 0.269889)",
        "(-0.170943, 1.243186, 0.266728)",
        "(-0.173111, 1.228169, 0.259437)",
        "(-0.175302, 1.214294, 0.250529)",
        "(-0.177721, 1.201511, 0.240842)",
        "(-0.180164, 1.189895, 0.230250)",
        "(-0.181313, 1.184525, 0.224670)",
        "(-0.183561, 1.174718, 0.213509)",
        "(-0.185652, 1.166656, 0.201956)",
        "(-0.187501, 1.159673, 0.190052)",
        "(-0.189292, 1.154730, 0.178023)",
        "(-0.190093, 1.153060, 0.172046)",
        "(-0.191366, 1.150738, 0.160158)",
        "(-0.192424, 1.150633, 0.148605)",
        "(-0.193094, 1.152349, 0.137641)",
        "(-0.193211, 1.155777, 0.127144)",
        "(-0.193107, 1.158299, 0.122154)",
        "(-0.192870, 1.164692, 0.112419)",
        "(-0.192338, 1.172870, 0.103056)",
        "(-0.191585, 1.182992, 0.094592)",
        "(-0.190392, 1.194664, 0.087025)",
        "(-0.189626, 1.201149, 0.083578)",
        "(-0.187966, 1.215159, 0.077267)",
        "(-0.186357, 1.230855, 0.071952)",
        "(-0.184966, 1.247920, 0.067286)",
        "(-0.183509, 1.266099, 0.063055)",
        "(-0.182820, 1.275581, 0.061196)",
        "(-0.181857, 1.295506, 0.058205)",
        "(-0.181545, 1.316185, 0.056018)",
        "(-0.181754, 1.337384, 0.054842)",
        "(-0.182231, 1.358587, 0.054382)",
        "(-0.182508, 1.369019, 0.054240)",
        "(-0.183047, 1.389838, 0.054032)",
        "(-0.184113, 1.408920, 0.054407)",
        "(-0.185216, 1.427657, 0.055502)",
        "(-0.186321, 1.445838, 0.057256)",
        "(-0.186984, 1.454674, 0.058422)",
        "(-0.189042, 1.471954, 0.061466)",
        "(-0.191595, 1.488330, 0.065473)",
        "(-0.193829, 1.503188, 0.069835)",
        "(-0.195648, 1.516498, 0.074516)",
        "(-0.196490, 1.522654, 0.077159)",
        "(-0.198467, 1.534191, 0.083080)",
        "(-0.200433, 1.544449, 0.089817)",
        "(-0.202243, 1.553268, 0.097005)",
        "(-0.203398, 1.560627, 0.104234)",
        "(-0.203605, 1.563750, 0.107941)",
        "(-0.204152, 1.569210, 0.115618)",
        "(-0.205285, 1.573551, 0.124033)",
        "(-0.206236, 1.576735, 0.132903)",
        "(-0.206501, 1.578688, 0.141866)",
        "(-0.206407, 1.579126, 0.146401)",
        "(-0.206094, 1.579322, 0.155692)",
        "(-0.205888, 1.578563, 0.165513)",
        "(-0.205443, 1.576714, 0.175602)",
        "(-0.204283, 1.573726, 0.185702)",
        "(-0.203345, 1.571811, 0.190716)",
        "(-0.201336, 1.567360, 0.200780)",
        "(-0.199349, 1.561906, 0.210976)",
        "(-0.197423, 1.555593, 0.221112)",
        "(-0.195453, 1.548231, 0.230808)",
        "(-0.194420, 1.544017, 0.235410)",
        "(-0.192371, 1.534950, 0.244395)",
        "(-0.190634, 1.525137, 0.253066)",
        "(-0.188876, 1.514410, 0.261433)",
        "(-0.186952, 1.502635, 0.269331)",
        "(-0.185873, 1.496337, 0.273042)",
        "(-0.183432, 1.482991, 0.280002)",
        "(-0.180891, 1.468524, 0.286513)",
        "(-0.178533, 1.453103, 0.292574)",
        "(-0.176220, 1.436848, 0.297837)",
        "(-0.174976, 1.428285, 0.300140)",
        "(-0.172452, 1.410620, 0.304284)",
        "(-0.170585, 1.392783, 0.307767)",
        "(-0.169187, 1.374576, 0.310358)",
        "(-0.168228, 1.355933, 0.311316)",
        "(-0.167878, 1.346531, 0.311257)",
        "(-0.167444, 1.327941, 0.310654)",
        "(-0.167289, 1.309209, 0.309061)",
        "(-0.167338, 1.290258, 0.305696)",
        "(-0.167909, 1.271777, 0.300598)",
        "(-0.168363, 1.262881, 0.297691)",
        "(-0.169655, 1.245720, 0.291458)",
        "(-0.171305, 1.229113, 0.283948)",
        "(-0.173087, 1.212877, 0.274915)",
        "(-0.175143, 1.197428, 0.264912)",
        "(-0.176316, 1.190437, 0.259450)",
        "(-0.178837, 1.177173, 0.248178)",
        "(-0.181485, 1.164683, 0.235849)",
        "(-0.184104, 1.153534, 0.222366)",
        "(-0.186745, 1.144336, 0.209127)",
        "(-0.188156, 1.140667, 0.202508)",
        "(-0.190822, 1.134254, 0.188750)",
        "(-0.193162, 1.129435, 0.174372)",
        "(-0.195313, 1.126795, 0.159685)",
        "(-0.197095, 1.126399, 0.144755)",
        "(-0.197725, 1.127305, 0.137556)",
        "(-0.198418, 1.131096, 0.124269)",
        "(-0.198024, 1.137639, 0.112164)",
        "(-0.196669, 1.146582, 0.100534)",
        "(-0.194804, 1.158542, 0.089878)",
        "(-0.193756, 1.165250, 0.084888)",
        "(-0.191376, 1.180308, 0.075533)",
        "(-0.188637, 1.198042, 0.067537)",
        "(-0.185554, 1.217655, 0.061100)",
        "(-0.182440, 1.239038, 0.056074)",
        "(-0.180921, 1.250180, 0.053982)",
        "(-0.178095, 1.272750, 0.050134)",
        "(-0.176126, 1.296115, 0.046987)",
        "(-0.175311, 1.319889, 0.044834)",
        "(-0.174732, 1.342942, 0.043056)",
        "(-0.174548, 1.354157, 0.042512)",
        "(-0.173956, 1.376045, 0.041758)",
        "(-0.173440, 1.396981, 0.041648)",
        "(-0.173955, 1.417398, 0.042547)",
        "(-0.175470, 1.436959, 0.044251)",
        "(-0.176510, 1.446126, 0.045241)",
        "(-0.178565, 1.463646, 0.047385)",
        "(-0.180425, 1.479604, 0.050505)",
        "(-0.182087, 1.494613, 0.054559)",
        "(-0.183685, 1.508055, 0.059782)",
        "(-0.184361, 1.514126, 0.062489)",
        "(-0.185096, 1.524985, 0.067776)",
        "(-0.184814, 1.534109, 0.073520)",
        "(-0.184639, 1.542356, 0.080590)",
        "(-0.185637, 1.550001, 0.088780)",
        "(-0.186481, 1.553390, 0.093189)",
        "(-0.187843, 1.558963, 0.102089)",
        "(-0.188771, 1.562796, 0.110701)",
        "(-0.189514, 1.565398, 0.119668)",
        "(-0.190039, 1.566923, 0.129534)",
        "(-0.190192, 1.567198, 0.134759)",
        "(-0.189994, 1.566813, 0.145462)",
        "(-0.189271, 1.565035, 0.156447)",
        "(-0.188135, 1.561690, 0.167835)",
        "(-0.186727, 1.557492, 0.179273)",
        "(-0.185765, 1.554771, 0.184955)",
        "(-0.183568, 1.548177, 0.195903)",
        "(-0.181614, 1.540472, 0.206260)",
        "(-0.179856, 1.531718, 0.216176)",
        "(-0.178252, 1.521860, 0.225570)",
        "(-0.177470, 1.516384, 0.229966)",
        "(-0.175852, 1.504624, 0.238163)",
        "(-0.174144, 1.491913, 0.245751)",
        "(-0.172550, 1.477585, 0.252372)",
        "(-0.171184, 1.462707, 0.258610)",
        "(-0.170515, 1.454792, 0.261349)",
        "(-0.169192, 1.438498, 0.266257)",
        "(-0.168067, 1.421440, 0.270258)",
        "(-0.167017, 1.403768, 0.273156)",
        "(-0.165855, 1.385398, 0.275219)",
        "(-0.165187, 1.375815, 0.275844)",
        "(-0.163711, 1.356459, 0.276600)",
        "(-0.162979, 1.337479, 0.276666)",
        "(-0.163188, 1.319134, 0.276238)",
        "(-0.163888, 1.301195, 0.275361)",
        "(-0.164364, 1.292433, 0.274820)",
        "(-0.165237, 1.275063, 0.273612)",
        "(-0.166297, 1.258060, 0.271354)",
        "(-0.167786, 1.241335, 0.267564)",
        "(-0.169784, 1.225347, 0.262796)",
        "(-0.170911, 1.217803, 0.260224)",
        "(-0.173179, 1.203343, 0.254509)",
        "(-0.175439, 1.189582, 0.247665)",
        "(-0.177987, 1.176944, 0.240215)",
        "(-0.180932, 1.166166, 0.232374)",
        "(-0.182346, 1.161351, 0.228148)",
        "(-0.184852, 1.152719, 0.219201)",
        "(-0.187154, 1.146233, 0.209846)",
        "(-0.189245, 1.141972, 0.200396)",
        "(-0.190801, 1.139702, 0.190768)",
        "(-0.191148, 1.139574, 0.185817)",
        "(-0.191571, 1.140442, 0.175822)",
        "(-0.191302, 1.144122, 0.165402)",
        "(-0.190559, 1.149996, 0.154684)",
        "(-0.189090, 1.157452, 0.143636)",
        "(-0.188057, 1.161896, 0.138112)",
        "(-0.185713, 1.172024, 0.127426)",
        "(-0.183523, 1.184361, 0.117538)",
        "(-0.181124, 1.198036, 0.108200)",
        "(-0.178445, 1.212773, 0.099092)",
        "(-0.177021, 1.220477, 0.094593)",
        "(-0.174602, 1.236743, 0.085930)",
        "(-0.173176, 1.254619, 0.078348)",
        "(-0.172113, 1.273233, 0.071606)",
        "(-0.171201, 1.292069, 0.065275)",
        "(-0.170636, 1.302026, 0.062206)",
        "(-0.170043, 1.320538, 0.057285)",
        "(-0.170139, 1.339572, 0.054070)",
        "(-0.170582, 1.359013, 0.051902)",
        "(-0.171181, 1.378246, 0.050254)",
        "(-0.171426, 1.387668, 0.049628)",
        "(-0.171993, 1.406151, 0.049087)",
        "(-0.172937, 1.424440, 0.049693)",
        "(-0.174374, 1.442096, 0.051121)",
        "(-0.176101, 1.458632, 0.053086)",
        "(-0.176874, 1.466595, 0.054196)",
        "(-0.178387, 1.481728, 0.056885)",
        "(-0.180088, 1.495933, 0.060449)",
        "(-0.182252, 1.509319, 0.065098)",
        "(-0.184608, 1.521530, 0.070318)",
        "(-0.185699, 1.527000, 0.073003)",
        "(-0.187243, 1.537114, 0.078694)",
        "(-0.188533, 1.546304, 0.085196)",
        "(-0.189558, 1.554344, 0.092407)",
        "(-0.190271, 1.561131, 0.100020)",
        "(-0.190483, 1.564032, 0.104015)",
        "(-0.190838, 1.569117, 0.112490)",
        "(-0.191022, 1.573075, 0.121737)",
        "(-0.190955, 1.575830, 0.131662)",
        "(-0.190546, 1.577463, 0.141921)",
        "(-0.190052, 1.577728, 0.147149)",
        "(-0.188797, 1.577546, 0.157818)",
        "(-0.187649, 1.576385, 0.169191)",
        "(-0.186576, 1.574301, 0.181046)",
        "(-0.184906, 1.570883, 0.192975)",
        "(-0.183842, 1.568637, 0.198947)",
        "(-0.181773, 1.563399, 0.210826)",
        "(-0.180110, 1.557198, 0.222702)",
        "(-0.178584, 1.550035, 0.234332)",
        "(-0.176742, 1.541693, 0.245585)",
        "(-0.175678, 1.536983, 0.251056)",
        "(-0.173833, 1.526907, 0.261650)",
        "(-0.172401, 1.515927, 0.271740)",
        "(-0.170692, 1.503723, 0.281061)",
        "(-0.168717, 1.490165, 0.288845)",
        "(-0.167707, 1.482907, 0.292075)",
        "(-0.166168, 1.467970, 0.297845)",
        "(-0.165381, 1.452676, 0.303158)",
        "(-0.164877, 1.436752, 0.307615)",
        "(-0.164246, 1.420009, 0.310781)",
        "(-0.163977, 1.411422, 0.311960)",
        "(-0.163907, 1.394267, 0.313872)",
        "(-0.164448, 1.376858, 0.315064)",
        "(-0.165373, 1.359118, 0.315679)",
        "(-0.166472, 1.341173, 0.315637)",
        "(-0.166813, 1.331981, 0.315216)",
        "(-0.167481, 1.313387, 0.313801)",
        "(-0.168723, 1.295297, 0.311550)",
        "(-0.170598, 1.277892, 0.308022)",
        "(-0.172495, 1.260453, 0.302528)",
        "(-0.173329, 1.251769, 0.299238)",
        "(-0.175107, 1.235320, 0.292101)",
        "(-0.176905, 1.220110, 0.283813)",
        "(-0.178693, 1.205914, 0.274708)",
        "(-0.180736, 1.193141, 0.265822)",
        "(-0.181862, 1.187348, 0.261419)",
        "(-0.183969, 1.176335, 0.251969)",
        "(-0.185944, 1.166372, 0.241225)",
        "(-0.188191, 1.158167, 0.229797)",
        "(-0.190693, 1.151575, 0.217962)",
        "(-0.191824, 1.148996, 0.211528)",
        "(-0.194110, 1.144669, 0.198296)",
        "(-0.196425, 1.142079, 0.184655)",
        "(-0.198395, 1.141006, 0.170609)",
        "(-0.200125, 1.141495, 0.156346)",
        "(-0.200881, 1.142431, 0.149216)",
        "(-0.202051, 1.145575, 0.135126)",
        "(-0.202851, 1.151097, 0.121666)",
        "(-0.203343, 1.158925, 0.109011)",
        "(-0.203218, 1.169022, 0.097619)",
        "(-0.202747, 1.174988, 0.092505)",
        "(-0.201172, 1.187844, 0.082937)",
        "(-0.198731, 1.202096, 0.074427)",
        "(-0.196387, 1.218522, 0.067524)",
        "(-0.194334, 1.236826, 0.062053)",
        "(-0.193299, 1.246305, 0.059528)",
        "(-0.191145, 1.265576, 0.054871)",
        "(-0.188769, 1.285385, 0.050906)",
        "(-0.186763, 1.305892, 0.047711)",
        "(-0.185154, 1.326999, 0.045543)",
        "(-0.184449, 1.337649, 0.044741)",
        "(-0.183100, 1.358773, 0.043458)",
        "(-0.182081, 1.379961, 0.043185)",
        "(-0.182107, 1.401735, 0.044189)",
        "(-0.182686, 1.423118, 0.046053)",
        "(-0.183009, 1.433318, 0.047042)",
        "(-0.183484, 1.453018, 0.048974)",
        "(-0.183757, 1.471937, 0.051399)",
        "(-0.184284, 1.490244, 0.055060)",
        "(-0.185146, 1.507587, 0.059779)",
        "(-0.185534, 1.515764, 0.062354)",
        "(-0.186072, 1.530776, 0.068280)",
        "(-0.186877, 1.544809, 0.075376)",
        "(-0.188105, 1.557524, 0.084347)",
        "(-0.189011, 1.568645, 0.093824)",
        "(-0.189288, 1.573135, 0.098925)",
        "(-0.189489, 1.581290, 0.109414)",
        "(-0.189188, 1.587862, 0.120343)",
        "(-0.188224, 1.592464, 0.131797)",
        "(-0.187122, 1.595630, 0.143773)",
        "(-0.186657, 1.596549, 0.150024)",
        "(-0.185548, 1.597372, 0.162812)",
        "(-0.183997, 1.596699, 0.175960)",
        "(-0.181983, 1.594664, 0.189596)",
        "(-0.179850, 1.591404, 0.203758)",
        "(-0.178861, 1.589162, 0.211000)",
        "(-0.176890, 1.583686, 0.225373)",
        "(-0.174671, 1.576908, 0.239192)",
        "(-0.172681, 1.568469, 0.252066)",
        "(-0.170937, 1.558444, 0.264138)",
        "(-0.170240, 1.553100, 0.269979)",
        "(-0.169235, 1.541294, 0.281003)",
        "(-0.168530, 1.528036, 0.290919)",
        "(-0.167763, 1.513354, 0.299881)",
        "(-0.166750, 1.496593, 0.307381)",
        "(-0.166216, 1.487731, 0.310727)",
        "(-0.165196, 1.469062, 0.316384)",
        "(-0.164130, 1.448959, 0.320386)",
        "(-0.163075, 1.427667, 0.322702)",
        "(-0.162547, 1.405650, 0.323598)",
        "(-0.162367, 1.394629, 0.323917)",
        "(-0.162216, 1.372492, 0.323653)",
        "(-0.162293, 1.350157, 0.321976)",
        "(-0.163137, 1.328331, 0.318831)",
        "(-0.164802, 1.307394, 0.314849)",
        "(-0.165794, 1.297269, 0.312652)",
        "(-0.167976, 1.277623, 0.307242)",
        "(-0.170277, 1.258651, 0.300076)",
        "(-0.173021, 1.240492, 0.291240)",
        "(-0.176290, 1.223328, 0.280640)",
        "(-0.177889, 1.214815, 0.275534)",
        "(-0.181208, 1.198608, 0.265266)",
        "(-0.184773, 1.182961, 0.255211)",
        "(-0.188517, 1.168021, 0.245192)",
        "(-0.192750, 1.154403, 0.234811)",
        "(-0.194932, 1.147916, 0.229395)",
        "(-0.199511, 1.136093, 0.217908)",
        "(-0.204251, 1.126024, 0.206363)",
        "(-0.208906, 1.118143, 0.195463)",
        "(-0.213092, 1.112219, 0.184529)",
        "(-0.214860, 1.109871, 0.178744)",
        "(-0.217907, 1.106274, 0.166608)",
        "(-0.220624, 1.104892, 0.154012)",
        "(-0.222659, 1.105922, 0.141720)",
        "(-0.223913, 1.109305, 0.130105)",
        "(-0.224144, 1.111743, 0.124350)",
        "(-0.224156, 1.117692, 0.112785)",
        "(-0.223483, 1.126980, 0.102130)",
        "(-0.222282, 1.138624, 0.092606)",
        "(-0.219854, 1.152372, 0.084058)",
        "(-0.218280, 1.159414, 0.080626)",
        "(-0.214497, 1.174784, 0.074412)",
        "(-0.210314, 1.192191, 0.068943)",
        "(-0.206307, 1.211162, 0.064130)",
        "(-0.202193, 1.230966, 0.060098)",
        "(-0.200071, 1.241105, 0.058320)",
        "(-0.195885, 1.261153, 0.054876)",
        "(-0.192583, 1.281582, 0.052313)",
        "(-0.190031, 1.302179, 0.050790)",
        "(-0.187923, 1.322238, 0.049510)",
        "(-0.186919, 1.332031, 0.048903)",
        "(-0.185112, 1.351597, 0.048150)",
        "(-0.183851, 1.371165, 0.048396)",
        "(-0.183115, 1.390627, 0.049855)",
        "(-0.182636, 1.409974, 0.052555)",
        "(-0.182441, 1.419559, 0.054220)",
        "(-0.181949, 1.438153, 0.057624)",
        "(-0.181117, 1.455710, 0.061255)",
        "(-0.180485, 1.472400, 0.065397)",
        "(-0.179892, 1.488133, 0.070369)",
        "(-0.179627, 1.495627, 0.073156)",
        "(-0.179555, 1.510136, 0.079096)",
        "(-0.180049, 1.523572, 0.085488)",
        "(-0.180946, 1.535916, 0.092402)",
        "(-0.182102, 1.547082, 0.099803)",
        "(-0.182773, 1.552218, 0.103853)",
        "(-0.183921, 1.561683, 0.112300)",
        "(-0.184683, 1.569739, 0.121222)",
        "(-0.185124, 1.576247, 0.130707)",
        "(-0.185450, 1.581148, 0.140707)",
        "(-0.185594, 1.582999, 0.145928)",
        "(-0.185858, 1.585697, 0.156758)",
        "(-0.185830, 1.586699, 0.168119)",
        "(-0.185349, 1.585893, 0.179866)",
        "(-0.184275, 1.583059, 0.191941)",
        "(-0.183563, 1.581068, 0.198002)",
        "(-0.181831, 1.575473, 0.210155)",
        "(-0.180215, 1.568114, 0.222070)",
        "(-0.177979, 1.558620, 0.233230)",
        "(-0.175122, 1.546628, 0.243087)",
        "(-0.173724, 1.540182, 0.247721)",
        "(-0.171442, 1.526397, 0.256237)",
        "(-0.169788, 1.511562, 0.263895)",
        "(-0.168416, 1.495409, 0.270440)",
        "(-0.166615, 1.477801, 0.275300)",
        "(-0.165700, 1.468701, 0.277267)",
        "(-0.164299, 1.450093, 0.280368)",
        "(-0.164133, 1.430931, 0.282580)",
        "(-0.164348, 1.411667, 0.284462)",
        "(-0.164440, 1.391789, 0.285029)",
        "(-0.164356, 1.381604, 0.285048)",
        "(-0.164780, 1.360983, 0.284442)",
        "(-0.167850, 1.341294, 0.282804)",
        "(-0.171513, 1.321454, 0.279990)",
        "(-0.173158, 1.300627, 0.275912)",
        "(-0.173421, 1.290074, 0.273384)",
        "(-0.174697, 1.269477, 0.267404)",
        "(-0.177348, 1.249599, 0.259666)",
        "(-0.180621, 1.230220, 0.250104)",
        "(-0.183614, 1.211522, 0.239323)",
        "(-0.185237, 1.202641, 0.233745)",
        "(-0.188555, 1.185851, 0.221947)",
        "(-0.192127, 1.170599, 0.209715)",
        "(-0.195989, 1.157314, 0.197605)",
        "(-0.199438, 1.146768, 0.185518)",
        "(-0.200983, 1.141943, 0.179294)",
        "(-0.204049, 1.134071, 0.166288)",
        "(-0.206960, 1.129104, 0.152901)",
        "(-0.209294, 1.127987, 0.140079)",
        "(-0.210759, 1.130422, 0.128095)",
        "(-0.211220, 1.132299, 0.122289)",
        "(-0.211441, 1.137950, 0.111246)",
        "(-0.210749, 1.145511, 0.101102)",
        "(-0.209322, 1.154432, 0.091625)",
        "(-0.207592, 1.165369, 0.083313)",
        "(-0.206607, 1.171014, 0.079501)",
        "(-0.204002, 1.183234, 0.072856)",
        "(-0.200670, 1.196111, 0.067037)",
        "(-0.197721, 1.210190, 0.061949)",
        "(-0.195277, 1.225589, 0.057951)",
        "(-0.193918, 1.233373, 0.056067)",
        "(-0.190848, 1.249273, 0.052722)",
        "(-0.187420, 1.265371, 0.049573)",
        "(-0.184728, 1.282692, 0.047627)",
        "(-0.182360, 1.300627, 0.046856)",
        "(-0.181126, 1.309532, 0.046562)",
        "(-0.178283, 1.326912, 0.046034)",
        "(-0.174527, 1.343592, 0.045380)",
        "(-0.170850, 1.360096, 0.044962)",
        "(-0.168181, 1.376971, 0.045898)",
        "(-0.166926, 1.385435, 0.046565)",
        "(-0.165447, 1.402572, 0.048659)"
    ],
    "rightHandRotations": [
        "(64.084470, 125.883700, 328.364300)",
        "(64.079580, 125.879300, 328.394600)",
        "(64.078030, 125.872600, 328.421300)",
        "(64.079060, 125.865700, 328.434900)",
        "(64.080210, 125.820400, 328.472900)",
        "(64.070470, 125.756600, 328.508500)",
        "(64.053670, 125.726000, 328.540000)",
        "(64.031130, 125.688600, 328.568900)",
        "(63.989880, 125.616600, 328.593800)",
        "(63.964390, 125.476400, 328.632000)",
        "(63.947130, 125.367900, 328.648500)",
        "(63.928950, 125.172700, 328.739400)",
        "(63.699230, 124.570100, 328.480500)",
        "(63.024370, 123.206500, 327.463100)",
        "(62.506110, 122.259700, 326.668300)",
        "(61.285400, 120.397500, 325.135800)",
        "(59.635520, 118.463900, 323.521900)",
        "(57.214290, 116.203300, 321.501400)",
        "(54.331960, 113.941900, 319.292200)",
        "(52.584840, 112.877000, 318.134800)",
        "(49.450500, 111.141000, 316.055700)",
        "(46.595700, 109.584200, 314.136700)",
        "(43.087010, 108.178200, 312.819200)",
        "(39.112790, 107.305400, 312.310500)",
        "(37.099060, 107.029000, 312.290000)",
        "(33.150360, 106.318400, 312.144700)",
        "(29.186310, 105.725100, 312.064800)",
        "(24.733740, 105.517600, 312.740600)",
        "(19.700190, 105.233500, 313.870900)",
        "(17.031750, 105.098000, 314.314300)",
        "(11.780220, 105.265100, 315.346600)",
        "(6.628671, 105.267200, 316.825000)",
        "(0.930161, 105.145700, 318.347700)",
        "(355.127500, 105.121100, 319.750500)",
        "(352.142900, 105.017200, 320.740700)",
        "(346.630600, 104.606800, 323.016300)",
        "(341.342300, 103.876700, 324.102200)",
        "(336.418300, 103.157200, 324.582200)",
        "(331.685500, 102.580800, 325.396300)",
        "(329.083700, 102.153800, 326.451800)",
        "(323.796000, 101.349500, 328.877000)",
        "(319.093600, 101.069200, 329.760500)",
        "(315.701400, 101.125800, 329.203500)",
        "(312.826700, 101.308400, 329.520800)",
        "(311.216200, 101.407400, 330.032600)",
        "(307.971100, 101.634700, 330.755600)",
        "(305.692900, 101.751900, 331.016100)",
        "(304.080900, 101.644500, 331.548500)",
        "(302.703400, 101.965700, 331.096900)",
        "(302.079400, 102.386000, 330.611900)",
        "(300.901200, 103.524900, 329.553600)",
        "(299.723600, 104.320400, 328.573300)",
        "(298.845200, 103.877300, 329.098800)",
        "(298.343300, 103.241000, 329.883500)",
        "(298.084700, 103.324000, 329.682200)",
        "(297.568000, 103.825100, 328.840700)",
        "(297.212900, 103.797200, 328.559100)",
        "(296.913200, 103.681200, 328.579200)",
        "(296.280200, 103.369400, 328.900000)",
        "(295.919000, 103.188200, 329.143300)",
        "(295.246900, 102.928800, 329.473800)",
        "(294.813600, 102.788400, 329.550300)",
        "(294.616300, 102.751400, 329.468300)",
        "(294.352400, 102.804800, 329.451000)",
        "(294.091600, 102.746200, 329.631500)",
        "(293.415100, 102.531200, 329.929500)",
        "(292.660000, 102.455900, 330.106100)",
        "(292.007700, 102.573900, 330.025500)",
        "(291.336500, 102.432600, 330.248000)",
        "(290.971600, 102.357500, 330.450600)",
        "(290.395500, 102.462600, 330.438900)",
        "(289.636900, 102.715300, 330.107600)",
        "(288.425800, 103.261100, 329.749000)",
        "(287.478900, 103.483300, 329.761700)",
        "(287.182100, 103.215900, 330.156500)",
        "(286.662600, 102.309900, 331.368300)",
        "(286.247100, 101.908100, 332.207200)",
        "(286.159700, 102.682700, 331.371100)",
        "(286.135300, 103.608700, 330.099800)",
        "(286.027200, 103.568500, 330.123600)",
        "(285.743300, 102.949600, 330.995400)",
        "(285.438200, 102.261100, 331.660100)",
        "(285.096300, 103.042100, 330.722600)",
        "(284.747500, 103.996900, 329.669600)",
        "(284.541000, 103.983300, 329.686900)",
        "(284.007900, 104.286100, 329.498000)",
        "(283.512500, 105.598300, 328.118100)",
        "(283.055800, 107.124900, 326.435800)",
        "(282.489400, 108.153400, 325.478500)",
        "(282.213200, 108.730900, 324.942400)",
        "(281.663200, 109.839200, 323.845200)",
        "(281.113600, 110.776500, 322.987200)",
        "(280.609700, 111.840800, 322.077000)",
        "(280.206600, 113.103900, 320.948900)",
        "(280.000400, 114.027600, 320.069200)",
        "(279.633800, 116.503400, 317.511700)",
        "(279.346800, 119.182400, 314.904400)",
        "(278.879200, 121.600400, 312.887300)",
        "(278.411500, 122.803200, 312.176300)",
        "(278.240300, 123.552800, 311.682600)",
        "(278.090500, 125.641100, 309.835200)",
        "(278.006200, 129.236100, 306.317300)",
        "(277.859900, 132.206200, 303.718100)",
        "(277.512600, 132.471900, 304.215100)",
        "(277.384000, 133.003900, 303.992100)",
        "(277.247900, 135.148200, 302.181000)",
        "(277.416000, 138.177500, 299.298300)",
        "(277.651000, 139.464800, 298.380400)",
        "(277.700800, 140.219300, 298.194700)",
        "(277.706700, 140.696400, 297.967000)",
        "(277.902300, 141.901800, 297.027400)",
        "(278.188600, 143.675200, 295.405200)",
        "(278.455100, 145.540300, 293.826900)",
        "(278.536400, 146.670600, 293.327900)",
        "(278.501400, 146.923500, 293.467700)",
        "(278.439100, 147.310900, 293.678800)",
        "(278.612000, 148.932700, 292.443800)",
        "(278.875200, 150.863100, 290.593800)",
        "(279.189700, 152.208700, 289.392600)",
        "(279.348500, 152.540300, 289.152500)",
        "(279.574900, 153.249500, 288.694500)",
        "(279.760100, 154.536000, 287.732700)",
        "(280.079000, 156.173400, 286.316900)",
        "(280.521900, 157.706900, 284.998000)",
        "(280.700300, 158.250000, 284.668200)",
        "(280.912800, 159.492600, 283.880800)",
        "(281.212600, 160.790300, 282.989600)",
        "(281.685100, 162.293400, 281.795200)",
        "(282.152200, 163.197500, 281.265000)",
        "(282.385600, 163.563000, 281.151900)",
        "(282.925800, 164.460500, 280.737500)",
        "(283.437700, 165.614300, 279.995800)",
        "(283.850800, 166.511700, 279.652000)",
        "(284.222600, 167.085500, 279.699200)",
        "(284.390300, 167.567900, 279.487700)",
        "(284.805700, 169.012300, 278.433900)",
        "(285.316500, 170.262900, 277.643100)",
        "(285.816200, 170.454500, 278.048700)",
        "(286.278000, 170.891400, 278.243400)",
        "(286.501000, 171.364600, 278.078300)",
        "(286.989400, 172.167500, 277.915400)",
        "(287.615400, 172.370800, 278.333900)",
        "(288.289600, 171.836400, 279.591200)",
        "(289.098400, 170.813400, 281.340900)",
        "(289.625400, 170.147300, 282.202300)",
        "(290.806300, 168.995400, 283.701100)",
        "(291.911000, 167.207000, 285.915200)",
        "(292.759600, 164.374500, 289.379500)",
        "(293.646100, 162.031900, 292.339500)",
        "(294.179300, 160.758700, 293.852400)",
        "(295.181400, 158.575100, 296.388400)",
        "(296.416500, 155.865600, 299.435500)",
        "(297.970200, 153.469400, 301.992300)",
        "(299.289600, 151.766600, 303.953300)",
        "(299.979700, 150.731000, 305.049700)",
        "(301.513800, 148.045300, 307.709200)",
        "(302.883500, 145.781300, 310.200900)",
        "(304.660900, 144.560100, 311.318900)",
        "(306.342800, 142.704300, 312.750700)",
        "(307.009000, 141.675100, 313.802100)",
        "(308.300900, 139.696700, 315.817700)",
        "(309.962600, 138.713900, 316.513700)",
        "(311.739800, 138.058700, 316.416200)",
        "(313.741800, 136.727000, 317.156000)",
        "(314.691500, 135.909900, 317.642900)",
        "(316.461500, 134.623000, 318.282800)",
        "(318.308400, 134.180000, 317.794400)",
        "(320.200300, 133.456900, 316.941300)",
        "(322.260000, 131.526000, 316.943100)",
        "(323.175300, 130.317500, 317.209200)",
        "(325.033300, 128.153500, 317.869000)",
        "(327.260500, 127.115200, 317.253400)",
        "(329.002200, 126.298700, 315.646900)",
        "(329.945600, 124.263600, 314.568300)",
        "(330.101400, 122.690600, 314.960400)",
        "(330.183500, 118.743500, 316.529100)",
        "(329.611100, 116.387000, 316.937700)",
        "(329.187400, 115.556900, 315.994700)",
        "(328.936000, 114.325800, 314.978300)",
        "(328.659600, 113.447100, 314.629000)",
        "(327.393600, 111.811200, 314.334500)",
        "(325.592800, 110.671300, 314.104700)",
        "(323.796300, 109.801600, 313.392500)",
        "(322.073900, 109.215200, 312.359600)",
        "(321.266100, 108.783300, 311.818700)",
        "(319.333700, 107.911700, 310.917100)",
        "(316.753600, 107.293700, 310.424300)",
        "(313.892000, 107.082900, 309.536700)",
        "(311.310100, 106.874100, 308.732000)",
        "(310.069400, 106.778000, 308.391100)",
        "(307.598800, 106.573900, 307.707400)",
        "(305.022300, 106.460400, 307.235800)",
        "(302.719400, 106.191000, 306.921000)",
        "(300.468000, 106.692000, 305.933400)",
        "(299.426900, 107.234400, 305.270800)",
        "(297.591100, 108.024800, 304.160200)",
        "(295.830100, 108.633200, 303.515700)",
        "(294.142200, 109.520000, 302.666400)",
        "(292.849600, 111.341500, 300.857400)",
        "(292.227800, 112.580400, 299.596700)",
        "(290.922500, 114.903000, 297.464300)",
        "(289.449900, 116.768600, 296.174000)",
        "(288.204500, 118.229300, 295.353000)",
        "(287.165300, 120.359100, 293.842500)",
        "(286.753400, 121.787200, 292.745500)",
        "(286.140000, 124.235100, 290.903000)",
        "(285.477700, 125.859900, 290.002900)",
        "(284.715400, 127.896000, 288.908900)",
        "(284.095200, 130.996200, 286.801800)",
        "(283.987200, 132.498300, 285.611300)",
        "(283.851900, 134.923200, 283.851700)",
        "(283.682100, 136.967200, 282.706800)",
        "(283.491100, 138.470300, 282.100800)",
        "(283.376000, 140.642200, 280.885500)",
        "(283.375100, 141.948200, 280.010400)",
        "(283.520600, 144.025900, 278.765900)",
        "(283.889400, 145.575100, 278.100700)",
        "(284.503700, 147.169400, 277.334200)",
        "(285.223200, 149.016300, 276.320500)",
        "(285.544600, 149.695000, 276.084300)",
        "(286.163700, 150.777700, 276.135800)",
        "(287.093200, 151.268600, 276.534800)",
        "(288.273100, 151.737200, 276.867100)",
        "(289.448900, 152.196000, 277.272000)",
        "(290.000900, 152.346400, 277.591400)",
        "(291.137500, 152.541800, 278.616900)",
        "(292.537300, 152.583300, 279.731400)",
        "(294.252100, 153.157900, 279.848300)",
        "(296.575700, 152.646600, 280.532700)",
        "(297.694500, 151.839400, 281.549100)",
        "(299.417500, 150.478600, 283.769800)",
        "(300.360100, 149.540200, 285.968400)",
        "(301.122000, 148.174000, 288.603600)",
        "(302.475700, 146.441900, 291.232600)",
        "(303.280400, 145.777000, 292.223900)",
        "(304.757700, 144.881400, 293.712600)",
        "(306.019700, 143.958300, 295.421700)",
        "(307.227200, 143.120400, 296.905000)",
        "(308.602700, 142.455300, 297.971500)",
        "(309.313400, 142.179500, 298.449500)",
        "(310.859300, 141.592500, 299.307500)",
        "(312.270600, 141.048100, 300.008100)",
        "(313.460100, 140.347500, 300.685100)",
        "(314.544600, 139.758100, 301.212700)",
        "(315.097200, 139.612500, 301.324300)",
        "(316.390100, 138.955900, 301.633900)",
        "(317.434700, 137.739900, 302.359500)",
        "(318.001000, 136.459600, 303.178100)",
        "(318.690600, 135.459000, 303.442500)",
        "(319.070100, 134.940400, 303.508100)",
        "(319.642100, 133.670600, 303.729000)",
        "(320.068200, 132.524300, 303.775400)",
        "(320.383600, 131.654800, 303.333800)",
        "(320.504200, 130.429700, 303.127500)",
        "(320.387400, 129.860800, 303.009800)",
        "(319.974400, 128.431900, 302.875600)",
        "(319.247000, 126.249000, 303.161200)",
        "(318.088400, 124.423900, 303.571600)",
        "(317.144800, 122.669200, 303.771600)",
        "(316.788000, 121.876300, 303.737500)",
        "(315.950800, 120.436400, 303.605700)",
        "(314.917200, 118.914100, 303.656600)",
        "(313.667900, 117.548400, 303.829200)",
        "(312.525300, 116.926000, 303.320500)",
        "(312.083200, 116.762800, 302.858100)",
        "(311.055300, 116.366800, 302.106700)",
        "(309.535100, 116.221300, 301.399700)",
        "(308.101700, 116.230400, 300.442000)",
        "(306.758100, 116.292500, 299.533800)",
        "(306.018200, 116.348200, 299.104900)",
        "(304.522500, 116.473800, 298.240300)",
        "(303.062900, 116.841500, 297.121200)",
        "(301.478300, 116.971800, 296.321800)",
        "(299.924900, 117.258400, 295.422700)",
        "(299.143900, 117.452300, 294.955200)",
        "(297.490100, 117.774900, 294.214600)",
        "(295.889800, 118.356900, 293.313500)",
        "(294.479600, 119.472700, 291.791700)",
        "(293.301300, 120.993100, 289.846300)",
        "(292.706900, 121.791100, 288.883600)",
        "(291.319700, 123.429200, 287.310200)",
        "(290.003000, 125.225900, 285.500500)",
        "(288.981300, 127.333800, 283.339400)",
        "(288.212100, 129.246700, 281.302600)",
        "(287.816600, 130.035000, 280.568900)",
        "(286.983800, 131.787400, 278.966800)",
        "(286.089900, 134.657300, 276.350300)",
        "(285.341100, 138.131300, 273.064100)",
        "(284.583500, 141.596900, 270.058600)",
        "(284.201700, 143.283300, 268.677600)",
        "(283.509200, 147.342900, 265.231400)",
        "(283.002700, 151.266800, 262.006000)",
        "(282.616700, 155.172700, 258.960500)",
        "(282.326700, 159.101600, 256.004500)",
        "(282.202700, 160.938600, 254.700600)",
        "(282.198900, 164.478300, 252.209000)",
        "(282.327900, 167.643300, 250.063400)",
        "(282.267700, 170.629200, 248.458500)",
        "(282.175500, 173.878700, 246.955000)",
        "(282.296800, 175.473900, 246.142400)",
        "(282.792900, 177.504500, 245.436600)",
        "(283.625800, 177.416100, 246.579000)",
        "(284.367200, 177.112200, 248.153800)",
        "(284.868200, 176.995500, 249.803900)",
        "(285.111500, 177.202200, 250.421500)",
        "(285.707400, 177.257500, 251.962100)",
        "(286.454000, 176.525600, 254.114100)",
        "(287.525300, 175.011000, 256.697200)",
        "(288.667600, 173.274600, 259.562100)",
        "(289.140100, 172.468200, 261.047500)",
        "(289.709900, 170.925900, 264.180300)",
        "(290.392200, 169.384600, 267.172500)",
        "(291.523700, 167.643300, 269.993800)",
        "(292.821700, 165.583400, 272.955200)",
        "(293.389900, 164.514300, 274.504800)",
        "(294.349000, 162.250700, 277.854400)",
        "(295.264700, 160.280600, 280.807900)",
        "(296.122300, 158.235900, 283.643400)",
        "(296.994700, 156.050400, 286.533000)",
        "(297.493700, 155.014400, 287.996400)",
        "(298.438300, 153.017600, 290.678600)",
        "(299.405100, 151.347900, 292.988100)",
        "(300.523500, 149.980900, 294.838100)",
        "(301.830900, 148.598900, 296.593700)",
        "(302.468000, 147.837800, 297.499700)",
        "(303.622900, 146.161900, 299.503000)",
        "(304.754600, 144.760600, 301.142300)",
        "(305.846100, 143.944000, 301.983800)",
        "(307.043000, 143.032400, 302.872600)",
        "(307.631000, 142.371500, 303.515900)",
        "(308.670300, 140.852800, 304.961400)",
        "(309.329600, 139.531000, 306.124900)",
        "(310.288800, 138.683200, 306.518800)",
        "(311.332700, 137.621700, 307.064500)",
        "(311.742700, 136.835600, 307.591600)",
        "(312.231900, 135.443700, 308.697300)",
        "(313.030000, 134.580100, 309.027500)",
        "(314.384500, 134.301700, 308.556800)",
        "(315.732700, 133.755700, 308.233800)",
        "(316.288500, 133.203400, 308.230100)",
        "(316.709600, 131.581000, 309.038900)",
        "(316.590100, 129.794500, 309.947700)",
        "(316.622700, 128.348900, 310.367400)",
        "(317.088500, 127.381000, 310.075400)",
        "(317.382500, 126.857200, 309.894600)",
        "(317.497500, 125.391000, 310.182100)",
        "(317.093100, 124.000700, 310.580900)",
        "(316.895200, 122.975000, 310.337100)",
        "(316.477700, 121.645100, 310.461200)",
        "(316.164000, 121.016600, 310.541000)",
        "(315.114300, 119.814600, 310.769700)",
        "(314.090200, 118.632500, 310.750900)",
        "(312.766300, 117.263600, 309.991700)",
        "(312.766300, 117.263600, 309.991700)",
        "(311.655000, 116.607300, 309.138700)",
        "(310.124000, 115.626800, 308.777000)",
        "(308.468900, 114.906800, 308.202700)",
        "(306.923800, 114.418200, 307.378100)",
        "(305.266800, 114.061900, 306.434600)",
        "(304.284700, 114.082500, 305.882400)",
        "(302.470800, 114.383600, 304.612800)",
        "(300.812400, 115.022900, 303.095800)",
        "(299.517000, 115.937400, 301.228600)",
        "(298.189100, 116.966900, 299.415800)",
        "(297.518500, 117.407800, 298.730800)",
        "(296.382700, 118.511600, 297.062200)",
        "(295.446500, 119.832800, 295.220100)",
        "(294.367200, 120.793500, 293.978600)",
        "(292.923000, 121.821200, 292.861400)",
        "(292.119100, 122.424000, 292.340800)",
        "(290.713000, 123.504900, 291.416200)",
        "(289.584800, 125.102700, 289.976300)",
        "(288.712000, 127.078700, 288.100200)",
        "(288.106300, 128.743200, 286.672900)",
        "(287.788300, 129.662200, 285.917700)",
        "(287.106300, 131.840600, 284.230400)",
        "(286.200400, 134.351900, 282.468700)",
        "(285.366100, 136.469900, 281.206900)",
        "(284.928500, 138.299800, 280.099900)",
        "(284.808300, 139.513200, 279.189600)",
        "(284.726900, 141.989900, 277.334000)",
        "(284.882600, 144.024500, 275.922400)",
        "(284.856600, 145.886500, 275.013700)",
        "(284.823200, 148.045300, 273.910100)",
        "(284.998700, 149.084500, 273.308100)",
        "(285.783000, 150.309500, 272.786400)",
        "(286.872400, 151.636900, 272.021400)",
        "(287.646600, 153.332200, 271.092100)",
        "(287.957000, 154.799600, 270.758100)",
        "(287.870800, 155.707800, 270.605000)",
        "(287.613200, 157.245000, 270.560400)",
        "(287.703800, 158.595600, 270.543500)",
        "(288.131700, 159.264000, 270.959800)",
        "(288.736800, 159.062000, 272.188000)",
        "(289.070200, 158.829800, 272.971000)",
        "(289.740600, 158.404400, 274.475200)",
        "(290.472100, 157.781000, 276.199800)",
        "(291.286100, 156.592000, 278.472400)",
        "(292.738200, 154.532700, 282.034900)",
        "(292.738200, 154.532700, 282.034900)",
        "(293.628300, 153.312400, 284.215800)",
        "(294.394900, 152.535800, 286.069200)",
        "(295.263100, 151.425200, 288.131500)",
        "(296.392400, 149.801700, 290.586600)",
        "(297.012900, 149.127200, 291.611500)",
        "(298.195700, 147.913300, 293.614100)",
        "(299.409000, 146.552400, 295.792900)",
        "(301.132900, 145.308700, 297.596500)",
        "(302.878400, 144.173600, 298.949100)",
        "(303.633300, 143.652300, 299.684300)",
        "(304.761600, 142.377000, 301.432700)",
        "(305.862000, 141.211400, 303.063000)",
        "(307.123400, 140.641500, 303.779400)",
        "(308.406500, 140.019200, 304.622400)",
        "(309.034000, 139.606000, 305.028600)",
        "(310.301700, 138.644600, 305.960700)",
        "(311.616400, 137.694900, 306.703500)",
        "(312.860300, 136.782500, 307.354800)",
        "(313.997000, 135.835000, 307.793900)",
        "(314.442700, 135.146000, 308.219000)",
        "(315.106300, 133.327000, 309.420600)",
        "(315.608600, 131.562700, 310.580300)",
        "(317.451400, 130.315700, 310.249300)",
        "(317.451400, 130.315700, 310.249300)",
        "(319.207700, 129.556600, 309.608700)",
        "(320.299000, 128.144400, 309.739400)",
        "(320.833600, 126.722200, 309.874600)",
        "(321.275100, 125.464400, 309.724700)",
        "(321.761800, 124.007200, 309.590100)",
        "(321.977400, 123.373700, 309.466600)",
        "(322.392600, 122.426700, 308.803000)",
        "(322.690600, 121.150200, 308.342000)",
        "(322.210200, 119.343700, 308.586900)",
        "(321.391400, 117.712400, 308.608100)",
        "(320.982000, 116.939700, 308.524000)",
        "(319.962700, 115.288300, 308.462600)",
        "(318.547500, 114.068100, 308.278500)",
        "(316.443900, 112.911500, 307.357000)",
        "(316.443900, 112.911500, 307.357000)",
        "(314.831200, 112.288900, 306.609400)",
        "(312.848200, 111.881100, 305.595300)",
        "(310.663300, 111.483100, 304.811100)",
        "(308.522000, 111.595700, 303.868500)",
        "(306.767900, 112.309600, 302.234100)",
        "(305.996700, 112.623400, 301.515400)",
        "(304.531800, 113.276300, 300.190700)",
        "(303.194900, 113.724900, 299.160700)",
        "(301.559800, 114.537600, 297.857800)",
        "(299.805300, 115.557000, 296.403200)",
        "(298.957900, 116.060600, 295.720300)",
        "(297.347500, 117.283200, 294.127000)",
        "(295.548900, 118.459200, 292.860900)",
        "(293.967500, 119.739800, 291.573900)",
        "(292.809800, 121.326600, 289.857500)",
        "(292.241100, 122.173300, 289.026000)",
        "(291.082400, 123.672700, 287.708200)",
        "(290.117200, 125.470300, 285.985800)",
        "(289.087700, 127.658200, 284.017600)",
        "(288.090000, 129.947500, 282.086400)",
        "(287.646700, 130.982600, 281.283900)",
        "(286.831100, 133.048900, 279.765700)",
        "(286.076800, 135.155400, 278.235100)",
        "(285.425900, 136.919400, 276.991900)",
        "(284.798800, 139.081900, 275.532000)",
        "(284.482400, 140.387100, 274.639900)",
        "(283.990600, 142.785300, 273.113800)",
        "(283.731200, 145.204500, 271.565100)",
        "(283.738600, 147.482100, 270.152500)",
        "(283.891400, 149.241800, 269.283100)",
        "(283.992500, 150.325200, 268.716300)",
        "(284.122300, 152.542900, 267.480900)",
        "(284.307500, 154.514100, 266.568500)",
        "(284.431800, 156.313700, 265.957800)",
        "(284.532700, 157.722000, 265.905200)",
        "(284.664100, 158.370000, 265.886400)",
        "(285.184300, 159.566500, 265.828000)",
        "(285.827700, 160.534800, 265.927400)",
        "(286.556900, 160.848500, 266.677900)",
        "(287.278900, 161.243100, 267.430200)",
        "(287.610500, 161.418900, 267.862100)",
        "(288.139100, 161.548800, 269.097400)",
        "(288.762400, 161.484700, 270.581500)",
        "(289.714700, 161.218700, 272.007300)",
        "(290.897900, 160.608200, 273.517600)",
        "(291.487000, 160.324500, 274.290500)",
        "(292.462100, 159.414200, 276.237400)",
        "(293.351500, 158.286200, 278.418200)",
        "(294.337800, 156.746800, 280.783900)",
        "(295.349500, 154.265900, 283.950100)",
        "(295.912000, 153.081300, 285.466000)",
        "(297.073700, 151.298300, 287.936000)",
        "(298.046800, 149.911500, 290.294700)",
        "(299.113000, 148.716500, 292.363400)",
        "(300.760200, 147.705700, 293.861500)",
        "(301.638700, 147.321200, 294.486700)",
        "(303.238600, 146.690500, 295.580200)",
        "(304.450200, 145.957600, 297.050500)",
        "(306.227100, 144.991900, 298.953400)",
        "(306.227100, 144.991900, 298.953400)",
        "(307.622000, 144.320000, 300.042700)",
        "(309.119800, 143.707100, 300.927100)",
        "(310.549200, 143.030500, 301.906400)",
        "(311.802600, 141.933900, 303.308300)",
        "(312.980600, 140.940600, 304.605100)",
        "(313.609700, 140.512800, 305.110800)",
        "(314.862000, 139.555200, 306.032800)",
        "(316.314700, 138.681500, 306.660900)",
        "(317.815400, 137.297900, 307.519400)",
        "(318.829200, 135.560200, 308.774300)",
        "(319.253400, 134.810900, 309.183000)",
        "(320.214300, 133.646300, 309.671700)",
        "(321.409700, 132.337900, 309.688400)",
        "(322.078600, 130.342700, 310.428900)",
        "(322.119400, 128.004300, 311.467500)",
        "(322.007900, 126.877900, 311.979500)",
        "(321.782500, 124.973200, 312.447900)",
        "(321.964300, 123.317500, 312.336600)",
        "(321.885500, 120.685000, 312.313900)",
        "(321.885500, 120.685000, 312.313900)",
        "(321.044800, 118.574600, 312.634200)",
        "(319.933600, 116.483500, 313.012600)",
        "(318.795000, 114.707300, 313.015500)",
        "(317.757800, 113.337200, 312.650800)",
        "(316.656400, 112.257700, 312.072700)",
        "(316.014200, 111.837100, 311.701000)",
        "(314.527800, 111.175800, 310.849300)",
        "(312.872900, 110.738100, 310.020600)",
        "(311.232100, 110.582100, 308.927300)",
        "(309.559500, 110.609500, 307.811500)",
        "(308.719400, 110.636400, 307.238000)",
        "(307.172900, 110.914700, 305.825700)",
        "(305.614000, 111.409200, 304.395400)",
        "(304.130500, 112.049000, 302.922500)",
        "(302.916100, 112.342300, 301.707700)",
        "(302.212800, 112.302500, 301.456300)",
        "(300.729000, 112.321300, 300.956400)",
        "(299.356800, 112.566300, 300.303000)",
        "(297.869800, 112.800400, 299.859500)",
        "(296.430400, 113.216900, 299.421300)",
        "(295.745000, 113.487200, 299.081400)",
        "(294.379100, 113.984000, 298.763400)",
        "(293.247600, 114.871700, 298.052400)",
        "(292.149600, 115.949300, 297.313500)",
        "(291.194300, 116.693900, 296.919000)",
        "(290.750100, 117.306600, 296.527200)",
        "(289.925100, 118.523500, 295.795400)",
        "(289.328500, 119.850600, 294.809200)",
        "(288.880200, 121.436300, 293.477400)",
        "(288.349700, 122.763400, 292.734500)",
        "(288.072600, 123.370600, 292.418500)",
        "(287.535600, 125.109900, 291.396300)",
        "(287.037200, 126.944100, 290.305500)",
        "(286.587900, 128.709200, 289.480900)",
        "(286.077500, 130.663200, 288.731700)",
        "(285.784800, 132.044700, 288.004800)",
        "(285.248500, 135.258100, 286.019500)",
        "(284.834200, 138.388100, 284.258700)",
        "(284.714900, 141.487600, 282.491200)",
        "(284.959500, 144.616300, 280.559100)",
        "(285.155100, 146.082700, 279.670300)",
        "(285.614100, 148.514400, 278.456500)",
        "(286.085400, 150.638000, 277.662500)",
        "(286.581600, 152.125500, 277.645600)",
        "(287.370000, 153.341700, 277.764000)",
        "(287.922900, 153.915700, 277.785200)",
        "(289.204400, 155.003200, 277.748400)",
        "(290.429600, 155.903600, 278.058600)",
        "(291.421300, 156.349400, 279.084200)",
        "(292.974700, 155.958000, 280.475600)",
        "(293.984400, 155.450000, 281.198100)",
        "(295.776800, 153.700700, 283.482200)",
        "(296.650100, 151.093100, 287.408800)",
        "(297.267100, 148.908400, 291.091000)",
        "(298.379500, 148.071500, 292.763200)",
        "(299.125200, 147.612100, 293.625200)",
        "(300.785200, 146.237400, 295.933000)",
        "(302.164500, 144.947800, 298.033400)",
        "(303.201400, 143.791400, 300.065900)",
        "(304.299900, 142.680300, 301.870400)",
        "(304.853700, 142.176500, 302.768000)",
        "(306.155800, 141.173600, 304.316600)",
        "(307.583200, 139.967800, 305.834800)",
        "(309.086100, 138.753400, 307.190400)",
        "(310.379700, 137.690600, 308.232800)",
        "(310.939100, 137.144300, 308.818200)",
        "(311.869200, 135.899900, 310.066400)",
        "(313.030600, 134.582500, 311.149400)",
        "(314.307600, 133.776500, 311.618900)",
        "(315.481700, 133.012000, 311.840200)",
        "(316.015400, 132.567500, 312.037300)",
        "(317.083600, 131.694000, 312.370900)",
        "(318.109700, 130.745100, 312.491500)",
        "(318.995500, 129.549700, 313.053300)",
        "(320.016000, 128.335500, 313.619100)",
        "(320.770300, 127.772200, 313.624300)",
        "(322.346300, 126.239000, 313.678600)",
        "(323.121900, 124.405300, 314.220400)",
        "(323.587900, 121.326600, 315.245700)",
        "(323.587900, 121.326600, 315.245700)",
        "(323.993400, 119.571200, 315.377300)",
        "(324.351700, 117.968000, 315.263100)",
        "(324.434600, 116.395600, 315.149400)",
        "(324.277300, 114.767700, 315.030500)",
        "(324.063100, 113.865800, 315.087400)",
        "(323.574800, 112.145500, 315.165900)",
        "(323.126000, 110.988800, 314.662800)",
        "(322.828500, 109.871400, 313.934400)",
        "(321.985000, 108.721500, 313.430800)",
        "(320.911900, 107.893400, 312.968300)",
        "(320.429700, 107.549200, 312.587400)",
        "(319.402100, 106.943300, 311.756300)",
        "(318.213300, 106.613000, 310.928700)",
        "(316.947700, 106.735400, 309.845000)",
        "(315.762000, 107.277000, 308.392300)",
        "(315.213500, 107.569300, 307.672100)",
        "(314.006000, 108.209100, 306.182700)",
        "(312.523800, 108.455000, 305.258500)",
        "(309.925000, 109.361500, 303.520400)",
        "(309.925000, 109.361500, 303.520400)",
        "(308.330000, 110.173800, 302.152600)",
        "(306.928500, 110.754400, 300.937900)",
        "(305.389300, 111.526400, 299.716000)",
        "(303.719700, 112.594600, 298.357500)",
        "(302.132900, 113.955000, 296.735000)",
        "(301.408300, 114.547100, 296.036500)",
        "(300.045800, 115.517400, 294.834400)",
        "(298.808600, 116.470300, 293.638600)",
        "(297.563400, 118.085500, 291.731600)",
        "(296.368500, 119.853500, 289.865200)",
        "(295.807500, 120.727400, 289.023800)",
        "(294.915400, 122.613200, 287.027900)",
        "(294.289800, 124.895000, 284.522700)",
        "(293.653600, 127.121500, 282.281900)",
        "(292.925400, 129.150300, 280.401700)",
        "(292.525100, 130.180100, 279.523500)",
        "(291.687500, 132.333500, 277.666600)",
        "(290.838400, 134.530700, 275.958400)",
        "(289.940100, 136.826000, 274.270200)",
        "(289.234800, 138.924100, 272.819800)",
        "(288.927100, 139.948000, 272.148100)",
        "(288.280600, 142.218400, 270.590700)",
        "(287.384300, 145.251800, 268.743200)",
        "(286.007000, 150.420800, 265.659500)",
        "(286.007000, 150.420800, 265.659500)",
        "(285.688800, 153.766800, 263.605500)",
        "(285.825400, 156.386100, 262.028000)",
        "(286.067000, 158.941200, 260.646500)",
        "(286.140200, 161.441000, 259.501300)",
        "(286.179900, 164.403900, 258.076200)",
        "(286.245600, 165.849100, 257.381000)",
        "(286.608400, 167.662500, 256.951100)",
        "(287.191300, 169.034900, 256.830400)",
        "(288.069500, 169.873700, 256.914500)",
        "(288.515300, 170.850500, 257.151800)",
        "(288.543200, 171.501700, 257.324800)",
        "(288.416900, 173.008000, 257.658500)",
        "(288.604700, 173.820100, 258.546300)",
        "(289.770800, 172.783600, 261.325700)",
        "(289.770800, 172.783600, 261.325700)",
        "(290.763900, 171.555700, 263.520000)",
        "(291.605200, 170.315300, 265.949500)",
        "(292.377300, 169.065800, 268.458900)",
        "(292.981600, 167.372900, 271.354700)",
        "(293.740200, 166.000400, 273.933900)",
        "(294.175300, 165.283400, 275.181600)",
        "(295.005300, 163.518200, 277.881400)",
        "(295.892200, 161.147500, 281.349900)",
        "(296.971400, 158.517500, 284.942800)",
        "(298.096800, 156.700300, 287.708900)",
        "(298.771000, 155.876100, 288.863800)",
        "(300.233600, 154.545200, 290.703100)",
        "(301.280700, 152.803900, 293.328700)",
        "(301.882000, 150.997000, 296.107300)",
        "(302.840100, 149.274300, 298.435100)",
        "(303.552600, 148.519800, 299.261600)",
        "(304.932600, 147.182400, 300.820300)",
        "(306.131300, 145.825300, 302.376500)",
        "(307.214400, 144.364100, 304.025900)",
        "(308.282300, 143.153300, 305.313100)",
        "(308.861300, 142.680100, 305.757900)",
        "(310.058900, 141.475500, 306.761100)",
        "(311.104800, 139.896400, 308.137200)",
        "(311.879200, 138.879100, 309.025300)",
        "(312.843200, 138.007900, 309.614900)",
        "(313.441600, 137.476900, 309.845200)",
        "(314.555600, 136.339500, 310.339800)",
        "(315.464400, 135.300500, 310.724600)",
        "(316.287500, 134.085500, 311.223500)",
        "(317.220500, 132.961800, 311.459200)",
        "(317.703800, 132.304500, 311.556400)",
        "(318.584000, 130.895800, 311.715900)",
        "(319.061500, 129.491500, 311.909300)",
        "(319.598100, 128.079000, 311.906600)",
        "(319.942300, 126.607700, 312.034700)",
        "(320.045000, 126.071500, 311.861600)",
        "(320.460000, 125.156100, 311.207700)",
        "(320.881200, 123.769000, 310.845200)",
        "(320.665100, 121.907000, 311.053500)",
        "(319.853300, 120.220000, 311.409100)",
        "(319.547600, 119.576100, 311.328200)",
        "(319.191900, 118.700000, 310.774600)",
        "(319.080700, 118.026600, 309.843800)",
        "(318.580600, 117.338800, 309.174000)",
        "(317.802300, 116.923300, 308.325800)",
        "(317.506600, 116.751900, 307.752100)",
        "(316.911300, 116.171800, 306.710200)",
        "(315.889100, 115.319800, 306.155800)",
        "(314.665500, 114.610400, 305.514000)",
        "(313.414000, 113.936700, 304.878800)",
        "(312.746100, 113.567900, 304.601400)",
        "(311.331900, 112.998400, 303.936400)",
        "(309.782000, 112.710300, 303.225000)",
        "(308.401200, 112.735400, 302.167400)",
        "(307.242400, 112.938000, 300.919000)",
        "(306.642100, 113.090500, 300.288500)",
        "(305.298200, 113.132600, 299.527300)",
        "(303.832600, 113.066300, 298.839000)",
        "(301.628400, 113.475200, 297.541500)",
        "(301.628400, 113.475200, 297.541500)",
        "(300.262900, 113.730100, 296.760200)",
        "(299.006400, 113.849800, 296.088600)",
        "(297.461400, 113.854100, 295.926500)",
        "(296.042900, 113.890200, 295.752200)",
        "(294.987300, 114.480200, 294.888900)",
        "(294.503700, 114.919500, 294.284200)",
        "(293.686200, 116.054500, 292.925200)",
        "(292.902600, 116.948100, 291.888500)",
        "(291.950200, 117.581000, 291.489900)",
        "(290.971900, 118.333800, 290.947300)",
        "(290.567000, 119.072900, 290.247500)",
        "(289.814800, 120.795600, 288.598800)",
        "(289.068300, 122.309800, 287.306300)",
        "(287.434400, 124.015500, 286.649300)",
        "(287.434400, 124.015500, 286.649300)",
        "(286.601500, 125.622600, 285.658100)",
        "(286.064000, 127.269400, 284.518300)",
        "(285.465500, 129.056000, 283.426600)",
        "(284.966300, 130.841400, 282.396500)",
        "(284.615800, 132.627100, 281.448900)",
        "(284.415000, 133.680700, 280.825000)",
        "(284.011700, 135.950000, 279.512300)",
        "(283.723700, 138.196000, 278.194600)",
        "(283.528400, 140.214600, 277.103800)",
        "(283.425000, 142.201200, 276.042200)",
        "(283.383300, 143.379800, 275.350300)",
        "(283.221000, 145.846700, 274.029800)",
        "(283.094300, 148.044100, 273.008600)",
        "(283.125700, 149.968000, 272.202800)",
        "(283.302900, 152.039800, 271.218600)",
        "(283.443500, 153.052600, 270.754600)",
        "(283.818100, 154.923000, 269.992900)",
        "(284.308600, 156.263900, 269.688000)",
        "(284.752700, 157.689700, 269.404600)",
        "(285.092100, 158.790500, 269.578000)",
        "(285.276200, 159.284700, 269.663200)",
        "(285.687800, 160.082100, 270.105100)",
        "(285.952700, 160.859600, 270.765100)",
        "(286.353400, 161.511700, 272.240700)",
        "(286.353400, 161.511700, 272.240700)",
        "(286.985000, 161.934700, 273.001000)",
        "(287.894600, 161.908600, 274.033900)",
        "(288.645000, 161.411700, 275.653600)",
        "(289.021500, 161.005500, 277.317700)",
        "(289.477000, 160.485700, 279.096400)",
        "(289.922400, 160.166000, 279.842600)",
        "(291.405100, 159.362900, 281.035700)",
        "(293.604400, 158.008000, 282.269000)",
        "(295.826800, 156.952200, 283.239700)",
        "(297.365100, 156.878300, 283.598600)",
        "(297.857400, 156.755400, 284.017000)",
        "(298.305100, 155.942400, 285.743500)",
        "(298.843800, 155.059600, 287.443200)",
        "(299.913500, 154.802100, 287.923900)",
        "(301.306600, 154.265100, 288.439700)",
        "(301.925500, 153.781600, 288.975300)",
        "(302.837300, 152.637100, 290.432900)",
        "(303.572000, 152.137400, 291.196700)",
        "(305.245400, 150.640100, 292.745600)",
        "(305.245400, 150.640100, 292.745600)",
        "(306.256500, 149.133700, 294.261700)",
        "(307.237200, 148.340200, 295.057400)",
        "(308.610900, 147.476200, 295.593600)",
        "(309.896400, 145.729900, 296.994900)",
        "(310.894900, 143.607100, 298.691700)",
        "(311.379200, 142.665900, 299.348400)",
        "(312.158500, 141.093200, 300.473900)",
        "(312.887600, 139.631200, 301.535600)",
        "(313.956800, 138.133300, 302.387600)",
        "(315.087200, 136.845800, 302.965000)",
        "(315.547700, 136.240500, 303.192600)",
        "(316.085700, 134.913700, 303.873400)",
        "(316.673000, 133.552900, 304.543900)",
        "(317.491100, 132.344100, 304.758400)",
        "(318.011700, 130.736600, 305.305800)",
        "(318.143500, 129.974700, 305.586100)",
        "(318.273100, 128.541800, 306.186900)",
        "(318.697700, 127.115500, 306.494000)",
        "(318.963200, 125.579200, 306.920300)",
        "(318.920200, 124.337100, 307.106300)",
        "(318.832500, 123.830800, 307.081800)",
        "(318.802000, 122.662400, 307.111500)",
        "(318.603800, 121.612100, 306.974500)",
        "(318.214400, 120.545400, 306.881400)",
        "(317.601700, 119.433300, 306.807000)",
        "(317.221500, 118.901400, 306.801000)",
        "(316.396400, 118.098900, 306.579300)",
        "(315.757300, 117.582000, 305.974300)",
        "(315.121000, 116.984600, 305.361500)",
        "(314.304600, 116.636400, 304.654700)",
        "(313.881900, 116.524400, 304.224700)",
        "(313.070400, 116.153300, 303.328800)",
        "(311.898700, 115.363900, 302.856100)",
        "(310.389200, 114.148800, 302.972300)",
        "(308.940300, 113.152000, 302.884900)",
        "(308.235400, 112.846300, 302.659100)",
        "(306.984200, 112.355400, 302.194100)",
        "(305.908100, 112.117000, 301.531000)",
        "(304.737700, 111.955300, 301.030000)",
        "(303.674000, 111.978400, 300.260500)",
        "(303.166100, 112.069100, 299.822400)",
        "(302.043500, 112.406700, 298.940100)",
        "(300.812000, 112.626600, 298.251600)",
        "(299.710900, 112.959600, 297.507900)",
        "(298.807300, 113.526200, 296.467400)",
        "(298.368000, 113.806900, 295.972100)",
        "(297.439100, 114.268900, 295.126500)",
        "(296.439700, 114.659400, 294.622600)",
        "(295.642200, 114.964400, 294.302700)",
        "(294.950400, 115.567200, 293.615100)",
        "(294.558300, 116.271800, 292.873000)",
        "(293.748000, 118.401900, 290.741700)",
        "(292.867300, 120.560900, 288.723600)",
        "(292.019500, 122.101600, 287.405100)",
        "(291.304400, 124.418900, 285.261500)",
        "(291.011400, 125.642800, 284.170800)",
        "(290.466100, 127.669400, 282.318000)",
        "(289.726200, 129.356900, 281.087800)",
        "(288.880800, 131.343400, 279.668800)",
        "(288.053300, 133.546800, 278.166200)",
        "(287.676600, 134.692900, 277.387000)",
        "(287.072800, 136.922300, 275.895500)",
        "(286.549600, 139.486400, 274.215800)",
        "(286.182000, 142.529400, 272.030000)",
        "(285.986300, 145.591800, 269.871800)",
        "(285.909900, 147.031600, 268.909300)",
        "(285.888900, 149.413700, 267.598000)",
        "(286.114400, 151.835300, 266.123000)",
        "(286.312900, 154.322800, 264.710200)",
        "(286.522200, 157.182300, 263.051500)",
        "(286.647900, 158.552700, 262.362800)",
        "(286.975600, 160.846600, 261.322200)",
        "(287.514100, 162.664400, 260.575100)",
        "(288.107500, 163.868900, 260.403100)",
        "(288.488400, 165.181200, 260.413700)",
        "(288.674600, 165.799300, 260.454800)",
        "(289.117600, 166.700100, 260.874900)",
        "(289.707000, 167.036700, 261.669300)",
        "(290.430100, 167.435200, 262.344100)",
        "(291.186500, 168.172300, 262.547500)",
        "(291.588100, 168.509400, 262.758200)",
        "(292.520400, 168.161200, 264.028500)",
        "(293.567800, 167.295300, 265.708100)",
        "(294.418100, 166.048700, 268.657100)",
        "(294.418100, 166.048700, 268.657100)",
        "(295.053000, 165.090400, 270.653400)",
        "(295.808600, 164.134300, 272.471900)",
        "(296.626000, 162.533000, 274.936200)",
        "(297.955100, 159.908600, 278.563000)",
        "(297.955100, 159.908600, 278.563000)",
        "(298.737900, 158.540400, 280.764900)",
        "(299.738700, 157.475800, 282.590500)",
        "(301.063300, 156.317900, 284.197000)",
        "(302.350700, 154.615000, 286.371400)",
        "(303.701100, 153.020800, 288.385600)",
        "(304.351500, 152.189300, 289.445800)",
        "(305.644400, 150.655300, 291.284300)",
        "(306.946700, 149.275500, 292.853300)",
        "(308.312800, 147.523300, 295.025800)",
        "(308.312800, 147.523300, 295.025800)",
        "(309.122000, 146.539100, 296.194800)",
        "(310.446000, 145.724100, 296.882600)",
        "(311.848300, 144.742800, 297.596800)",
        "(312.855300, 143.272400, 298.926800)",
        "(313.586100, 141.862000, 300.160800)",
        "(313.944500, 141.299300, 300.623500)",
        "(314.684400, 140.321500, 301.192400)",
        "(315.458300, 139.114000, 301.980200)",
        "(316.171100, 137.805300, 302.685700)",
        "(316.648700, 137.042100, 302.898400)",
        "(316.883700, 136.807100, 302.934000)",
        "(317.599000, 135.958700, 303.184000)",
        "(318.508900, 134.802000, 303.509800)",
        "(319.820200, 133.401000, 303.626300)",
        "(319.820200, 133.401000, 303.626300)",
        "(320.716300, 132.646200, 303.456400)",
        "(321.530100, 131.745800, 303.268500)",
        "(321.796000, 130.543700, 303.433300)",
        "(321.977200, 128.720000, 303.437500)",
        "(321.977200, 128.720000, 303.437500)",
        "(322.066000, 127.625100, 303.335500)",
        "(321.995600, 126.645900, 303.119600)",
        "(321.837100, 125.822400, 302.752000)",
        "(321.695700, 124.856600, 302.398500)",
        "(321.598900, 124.270200, 302.323400)",
        "(321.153200, 123.199400, 302.099700)",
        "(320.163400, 122.112700, 302.052500)",
        "(319.198000, 121.114200, 301.891800)",
        "(317.916900, 119.978800, 301.288700)",
        "(317.916900, 119.978800, 301.288700)",
        "(317.079600, 119.150900, 300.891700)",
        "(316.007900, 118.470900, 300.455100)",
        "(314.781100, 117.744000, 300.192400)",
        "(312.907500, 116.811100, 299.616200)",
        "(312.907500, 116.811100, 299.616200)",
        "(311.799900, 116.379100, 299.047100)",
        "(310.649300, 115.656000, 298.799600)",
        "(309.397200, 115.074200, 298.539800)",
        "(308.043500, 115.022900, 297.875100)",
        "(306.699700, 114.971600, 297.345200)",
        "(306.155000, 114.951000, 297.010500)",
        "(305.146700, 115.044300, 296.205400)",
        "(304.075700, 115.284400, 295.438900)",
        "(302.935500, 115.306200, 294.895800)",
        "(301.722400, 115.108200, 294.702100)",
        "(301.115200, 115.041700, 294.560400)",
        "(299.928000, 115.029100, 294.224600)",
        "(298.969300, 115.231600, 293.606400)",
        "(298.100900, 115.699600, 292.906400)",
        "(296.963800, 115.927000, 292.689800)",
        "(296.324500, 116.121000, 292.473300)",
        "(295.079700, 116.902600, 291.759700)",
        "(294.020000, 117.781200, 290.947600)",
        "(292.866100, 119.078800, 289.692600)",
        "(292.866100, 119.078800, 289.692600)",
        "(292.266800, 120.237800, 288.608000)",
        "(291.402200, 121.281600, 287.849200)",
        "(290.357900, 122.081900, 287.353400)",
        "(289.301200, 123.394700, 286.390300)",
        "(288.300300, 124.756300, 285.547600)",
        "(287.860000, 125.509900, 285.006400)",
        "(287.338500, 126.987400, 283.829500)",
        "(286.956900, 128.320200, 282.808400)",
        "(286.395000, 129.775400, 281.789700)",
        "(285.721600, 131.706900, 280.474200)",
        "(285.466600, 132.713900, 279.765700)",
        "(285.209700, 134.676800, 278.397500)",
        "(284.934400, 136.541600, 277.095900)",
        "(284.535200, 138.664200, 275.697500)",
        "(284.034000, 140.707200, 274.528800)",
        "(283.833600, 141.812400, 273.839500)",
        "(283.506800, 144.265600, 272.279100)",
        "(283.285400, 146.238200, 271.340900)",
        "(283.325800, 148.271600, 270.270400)",
        "(283.704300, 150.660900, 268.753400)",
        "(283.941500, 151.682900, 268.170300)",
        "(284.443700, 153.481000, 267.345100)",
        "(284.854900, 155.443700, 266.407700)",
        "(285.161000, 157.416100, 265.696400)",
        "(285.509100, 159.322600, 265.072600)",
        "(285.784900, 160.117700, 264.879000)",
        "(286.520000, 161.422600, 264.696200)",
        "(287.318200, 162.383800, 264.836400)",
        "(287.978000, 163.267300, 265.308500)",
        "(288.601900, 164.407000, 265.519300)",
        "(288.936800, 164.777000, 265.866500)",
        "(289.837800, 165.104600, 266.865300)",
        "(291.329200, 164.690800, 268.200300)",
        "(293.867300, 163.752700, 270.210600)",
        "(293.867300, 163.752700, 270.210600)",
        "(295.042200, 163.308500, 271.618100)",
        "(295.619100, 162.499500, 273.829200)",
        "(296.157000, 161.503500, 276.127700)",
        "(297.842500, 159.293600, 279.723500)",
        "(297.842500, 159.293600, 279.723500)",
        "(298.925500, 158.541900, 281.232200)",
        "(299.819800, 157.787200, 283.069000)",
        "(300.902600, 156.707100, 285.047200)",
        "(303.284500, 155.873900, 286.860400)",
        "(303.284500, 155.873900, 286.860400)",
        "(304.584100, 155.087600, 288.334500)",
        "(305.436500, 153.535100, 290.728900)",
        "(306.378100, 152.464900, 292.380200)",
        "(307.421500, 151.609000, 293.689100)",
        "(308.412900, 150.372900, 295.265900)",
        "(308.837500, 149.723000, 296.094400)",
        "(309.670000, 148.553400, 297.530400)",
        "(310.619000, 147.210500, 298.904700)",
        "(311.526300, 145.608000, 300.394600)",
        "(312.451000, 144.218500, 301.575700)",
        "(312.855900, 143.516400, 302.125900)",
        "(313.607000, 142.088800, 303.334300)",
        "(314.459700, 140.708600, 304.298800)",
        "(315.478800, 139.477800, 304.843900)",
        "(316.464900, 138.142200, 305.361800)",
        "(316.851600, 137.429800, 305.611600)",
        "(317.459000, 135.809700, 306.239400)",
        "(317.822900, 133.932000, 307.092500)",
        "(318.085100, 132.571400, 307.496600)",
        "(318.698200, 131.375000, 307.270200)",
        "(319.048900, 130.642900, 307.241200)",
        "(319.479800, 129.069200, 307.312600)",
        "(319.338000, 127.601000, 307.411100)",
        "(319.216400, 125.841700, 307.509300)",
        "(318.672200, 123.554600, 308.186000)",
        "(318.261500, 122.449500, 308.557400)",
        "(317.373800, 120.536100, 309.041500)",
        "(317.017900, 119.104900, 308.891600)",
        "(316.738800, 117.789600, 308.590300)",
        "(316.094500, 116.555300, 308.386800)",
        "(315.690100, 115.980100, 308.273500)",
        "(314.812700, 114.817500, 308.016000)",
        "(313.832900, 113.921700, 307.616100)",
        "(312.979600, 113.383100, 306.878600)",
        "(312.270500, 113.115800, 305.732500)",
        "(311.817600, 112.909000, 305.307100)",
        "(310.635600, 112.523700, 304.610600)",
        "(309.541100, 112.239800, 303.783600)",
        "(308.508300, 111.996300, 302.835100)",
        "(307.261400, 111.740000, 302.127400)",
        "(306.635200, 111.663900, 301.745100)",
        "(305.512700, 111.759100, 300.782200)",
        "(304.388600, 112.070700, 299.604800)",
        "(303.115300, 112.529400, 298.528000)",
        "(301.975400, 113.179900, 297.301800)",
        "(301.428000, 113.578400, 296.657300)",
        "(300.277200, 114.793400, 294.982800)",
        "(298.964200, 116.559000, 292.889300)",
        "(297.693200, 117.978700, 291.236900)",
        "(296.609500, 119.307600, 289.571400)",
        "(296.090100, 120.003800, 288.774200)",
        "(295.017900, 121.317100, 287.376900)",
        "(294.112200, 122.643500, 285.914300)",
        "(292.526200, 125.011200, 283.635600)",
        "(292.526200, 125.011200, 283.635600)",
        "(291.540100, 126.547000, 282.212400)",
        "(290.730300, 128.341700, 280.487300)",
        "(290.055500, 130.091600, 278.995200)",
        "(289.487400, 132.374700, 276.912800)",
        "(289.487400, 132.374700, 276.912800)",
        "(288.982100, 134.242200, 275.504500)",
        "(288.382900, 136.332600, 273.974800)",
        "(287.997800, 138.734000, 272.207000)",
        "(287.741600, 140.783800, 270.751700)",
        "(287.570100, 142.935000, 269.218600)",
        "(287.420600, 143.980500, 268.553500)",
        "(286.840600, 146.012000, 267.467300)",
        "(286.093400, 148.511300, 266.182600)",
        "(285.371100, 152.725200, 263.765100)",
        "(285.371100, 152.725200, 263.765100)",
        "(285.207200, 155.144700, 262.462800)",
        "(285.069000, 157.556900, 261.328500)",
        "(284.987700, 159.665900, 260.503200)",
        "(285.018200, 162.027900, 259.502600)",
        "(285.249500, 164.060100, 258.793800)",
        "(285.446400, 164.799300, 258.624100)",
        "(285.921900, 165.931800, 258.707000)",
        "(286.443100, 166.892100, 258.991500)",
        "(286.995500, 167.910100, 259.310200)",
        "(287.616600, 168.665200, 259.862100)",
        "(288.143600, 168.877000, 260.158400)",
        "(289.937900, 169.176600, 260.181000)",
        "(292.126100, 169.114900, 260.413100)",
        "(293.434900, 168.806700, 261.625100)",
        "(294.125600, 169.036100, 262.655900)",
        "(294.396200, 169.344300, 262.983300)",
        "(294.888600, 169.720600, 263.977700)",
        "(295.200000, 169.513700, 265.752100)",
        "(295.566400, 168.716500, 267.884100)",
        "(295.909500, 167.630800, 270.047200)",
        "(296.022300, 166.764300, 271.477400)",
        "(295.964600, 164.399000, 274.907100)",
        "(295.475800, 161.575400, 279.207600)",
        "(295.690600, 159.349600, 282.511800)",
        "(296.951600, 157.640300, 284.732500)",
        "(297.625900, 156.849000, 285.772500)",
        "(298.806800, 155.425800, 287.805400)",
        "(299.525500, 153.949200, 290.076700)",
        "(300.266200, 152.372400, 292.255500)",
        "(301.312600, 151.101300, 293.979100)",
        "(301.932300, 150.721100, 294.429000)",
        "(303.265800, 150.003400, 295.345500)",
        "(304.249900, 148.737500, 296.819900)",
        "(305.755700, 146.423000, 299.099000)",
        "(305.755700, 146.423000, 299.099000)",
        "(307.070800, 145.514800, 299.601400)",
        "(308.024200, 144.087500, 300.635700)",
        "(308.813700, 142.550800, 301.818800)",
        "(309.738000, 141.281400, 302.704900)",
        "(310.760300, 140.250300, 303.169300)",
        "(311.303500, 139.739400, 303.291400)",
        "(312.354500, 138.555600, 303.752200)",
        "(313.216800, 137.330200, 304.282400)",
        "(314.310100, 136.199400, 304.681200)",
        "(315.769200, 135.340500, 304.435300)",
        "(316.396100, 134.897400, 304.403400)",
        "(317.198000, 133.795000, 304.299200)",
        "(317.388700, 132.036900, 304.797400)",
        "(317.455200, 130.043900, 305.377600)",
        "(317.703100, 128.546400, 305.506500)",
        "(317.925000, 127.979100, 305.374000)",
        "(318.442900, 127.177700, 304.664600)",
        "(318.492000, 126.010600, 304.364700)",
        "(317.950300, 123.414600, 304.600600)",
        "(317.950300, 123.414600, 304.600600)",
        "(317.470000, 122.038100, 304.328100)",
        "(316.999000, 121.055300, 303.707900)",
        "(316.052800, 119.377000, 302.978800)",
        "(315.100700, 118.221200, 302.624000)",
        "(315.100700, 118.221200, 302.624000)",
        "(313.887400, 117.536200, 302.000300)",
        "(312.885400, 117.112300, 301.014400)",
        "(311.930900, 116.823600, 299.986300)",
        "(310.863200, 116.760300, 298.842200)",
        "(309.818400, 116.671800, 297.672100)",
        "(309.171800, 116.649800, 297.110400)",
        "(307.803800, 116.781900, 295.976500)",
        "(306.559700, 117.082300, 294.719400)",
        "(305.379200, 117.426600, 293.353900)",
        "(304.200700, 117.921600, 292.056800)",
        "(303.637800, 118.182900, 291.408300)",
        "(302.499800, 118.786700, 290.010500)",
        "(301.272900, 119.859300, 288.265100)",
        "(300.122200, 120.761900, 286.789600)",
        "(298.934200, 121.488800, 285.622500)",
        "(298.411600, 121.767300, 285.135900)",
        "(297.536600, 122.706400, 283.731600)",
        "(296.606000, 124.262800, 281.878500)",
        "(294.907100, 125.917500, 280.125000)",
        "(294.907100, 125.917500, 280.125000)",
        "(294.067100, 126.714100, 279.326700)",
        "(293.536200, 127.731900, 278.302900)",
        "(292.976500, 128.913700, 277.105200)",
        "(292.435700, 129.871000, 276.205200)",
        "(291.915500, 131.005800, 274.975700)",
        "(291.646800, 131.645000, 274.335900)",
        "(290.686400, 132.863400, 273.942000)",
        "(289.588900, 135.041400, 272.542900)",
        "(288.653500, 137.991900, 270.478900)",
        "(288.050500, 141.097500, 268.139200)",
        "(287.834800, 142.684000, 266.907700)",
        "(287.356400, 145.501500, 264.961300)",
        "(286.822100, 147.941200, 263.538200)",
        "(286.433900, 150.271300, 262.256600)",
        "(286.179800, 153.620500, 260.035200)",
        "(286.089200, 155.414700, 258.800300)",
        "(285.827800, 158.468700, 257.005300)",
        "(285.662300, 161.253400, 255.513300)",
        "(285.805300, 163.818400, 254.168300)",
        "(286.558000, 165.965800, 253.004100)",
        "(286.976600, 166.926600, 252.546300)",
        "(287.766400, 168.547700, 251.961500)",
        "(288.241000, 170.001000, 251.848500)",
        "(288.639800, 172.116500, 252.126500)",
        "(288.639800, 172.116500, 252.126500)",
        "(289.032700, 173.278200, 252.605800)",
        "(289.591700, 173.657500, 253.771900)",
        "(290.393900, 173.574700, 255.210800)",
        "(291.219200, 173.686900, 256.587600)",
        "(291.891000, 173.830900, 258.252900)",
        "(292.363900, 174.196900, 258.696600)",
        "(294.016600, 174.517800, 259.394100)",
        "(296.592000, 174.077000, 260.794400)",
        "(299.056700, 173.184900, 262.444300)",
        "(300.142200, 172.623800, 264.644300)",
        "(300.338000, 172.326600, 265.870600)",
        "(300.502300, 171.735000, 268.329200)",
        "(300.974900, 170.925800, 270.700600)",
        "(302.187200, 169.757000, 272.873500)",
        "(303.747500, 167.914500, 275.452400)",
        "(304.446300, 167.161100, 276.600000)",
        "(305.703100, 166.311500, 278.185400)",
        "(306.777800, 165.305300, 279.971000)",
        "(308.000400, 162.427700, 283.898100)",
        "(308.000400, 162.427700, 283.898100)",
        "(308.799900, 160.730500, 286.062000)",
        "(309.813400, 159.193100, 287.819300)",
        "(310.943300, 157.619600, 289.316300)",
        "(311.899000, 156.163000, 290.850500)",
        "(312.819300, 154.629600, 292.196900)",
        "(313.265000, 153.723600, 292.949400)",
        "(314.143700, 151.954900, 294.315300)",
        "(314.935600, 150.195500, 295.603900)",
        "(315.618100, 148.797200, 296.517300)",
        "(316.245000, 147.352700, 297.356800)",
        "(316.515500, 146.567300, 297.868000)",
        "(317.069200, 144.811800, 298.756500)",
        "(317.546000, 143.065100, 299.469000)",
        "(317.948900, 141.570100, 300.092200)",
        "(318.624100, 140.110300, 300.424400)",
        "(319.089700, 139.431500, 300.400900)",
        "(319.983600, 137.818100, 300.430400)",
        "(320.019500, 135.598000, 301.292200)",
        "(319.732500, 133.535300, 302.001900)",
        "(320.179000, 131.805800, 301.991700)",
        "(320.522700, 130.852600, 301.896400)",
        "(320.733200, 128.423800, 302.175100)",
        "(319.853900, 125.461600, 303.312600)",
        "(318.558900, 122.827000, 304.401100)",
        "(317.778800, 120.714000, 304.735000)",
        "(317.573900, 119.775400, 304.723400)",
        "(317.338800, 118.228100, 304.403900)",
        "(316.732100, 116.695600, 304.297700)",
        "(315.131100, 114.561800, 304.227400)",
        "(315.131100, 114.561800, 304.227400)",
        "(314.103300, 113.462500, 303.897900)",
        "(313.223300, 112.700300, 303.304600)",
        "(312.260800, 111.974500, 302.755500)",
        "(310.141700, 111.173100, 301.936700)",
        "(310.141700, 111.173100, 301.936700)",
        "(308.393800, 110.924400, 301.385800)",
        "(307.086100, 110.983700, 300.419900)",
        "(306.146400, 111.439500, 299.001500)",
        "(304.312000, 112.212000, 297.068900)",
        "(304.312000, 112.212000, 297.068900)",
        "(302.995700, 112.895600, 295.664100)",
        "(301.695000, 113.800900, 294.186600)",
        "(300.267600, 114.747200, 292.798900)",
        "(298.967900, 115.548100, 291.539300)",
        "(297.865500, 116.329000, 290.412800)",
        "(297.338900, 116.725900, 289.865700)",
        "(296.400100, 117.633600, 288.661200)",
        "(295.622500, 119.371300, 286.642300)",
        "(294.142500, 121.382400, 284.407800)",
        "(294.142500, 121.382400, 284.407800)",
        "(292.926600, 122.705000, 283.100200)",
        "(291.581400, 125.116200, 280.937900)",
        "(290.561800, 127.536400, 278.745500)",
        "(289.590900, 131.104100, 275.225300)",
        "(289.590900, 131.104100, 275.225300)",
        "(288.862800, 133.951600, 272.775100)",
        "(288.030300, 137.187000, 270.151200)",
        "(287.361700, 140.680200, 267.303400)",
        "(286.673900, 145.515300, 263.587200)",
        "(286.673900, 145.515300, 263.587200)",
[truncated: 266,995 more chars]
