# Supplementary material for: Playing the mirror game in virtual reality with an autonomous character
Source: Sci Rep. 2022 Dec 9;12:21329. doi: 10.1038/s41598-022-25197-z (PMC9734752; doi:10.1038/s41598-022-25197-z)
Supplement: Supplementary file 2 — Supplementary Information 1. [file 41598_2022_25197_MOESM2_ESM.zip › Data/Couple17/baseline_player2.json]

{
    "isFemale": false,
    "eyesLevel": 1.6831134557724,
    "timestamps": [
        0.0,
        0.019989013671875,
        0.040008544921875,
        0.05999755859375,
        0.08001708984375,
        0.100006103515625,
        0.1199951171875,
        0.1400146484375,
        0.160003662109375,
        0.17999267578125,
        0.20001220703125,
        0.220001220703125,
        0.239990234375,
        0.260009765625,
        0.279998779296875,
        0.300018310546875,
        0.32000732421875,
        0.339996337890625,
        0.360015869140625,
        0.3800048828125,
        0.399993896484375,
        0.420013427734375,
        0.44000244140625,
        0.459991455078125,
        0.480010986328125,
        0.5,
        0.519989013671875,
        0.540008544921875,
        0.55999755859375,
        0.58001708984375,
        0.600006103515625,
        0.6199951171875,
        0.6400146484375,
        0.660003662109375,
        0.67999267578125,
        0.70001220703125,
        0.720001220703125,
        0.739990234375,
        0.760009765625,
        0.779998779296875,
        0.800018310546875,
        0.82000732421875,
        0.839996337890625,
        0.860015869140625,
        0.8800048828125,
        0.899993896484375,
        0.920013427734375,
        0.94000244140625,
        0.959991455078125,
        0.980010986328125,
        1.0,
        1.019989013671875,
        1.040008544921875,
        1.05999755859375,
        1.08001708984375,
        1.100006103515625,
        1.1199951171875,
        1.1400146484375,
        1.160003662109375,
        1.17999267578125,
        1.20001220703125,
        1.220001220703125,
        1.239990234375,
        1.260009765625,
        1.279998779296875,
        1.300018310546875,
        1.32000732421875,
        1.339996337890625,
        1.360015869140625,
        1.3800048828125,
        1.399993896484375,
        1.420013427734375,
        1.44000244140625,
        1.459991455078125,
        1.480010986328125,
        1.5,
        1.519989013671875,
        1.540008544921875,
        1.55999755859375,
        1.58001708984375,
        1.600006103515625,
        1.6199951171875,
        1.6400146484375,
        1.660003662109375,
        1.67999267578125,
        1.70001220703125,
        1.720001220703125,
        1.739990234375,
        1.760009765625,
        1.779998779296875,
        1.800018310546875,
        1.82000732421875,
        1.839996337890625,
        1.860015869140625,
        1.8800048828125,
        1.899993896484375,
        1.920013427734375,
        1.94000244140625,
        1.959991455078125,
        1.980010986328125,
        2.0,
        2.019989013671875,
        2.040008544921875,
        2.05999755859375,
        2.08001708984375,
        2.100006103515625,
        2.1199951171875,
        2.1400146484375,
        2.160003662109375,
        2.17999267578125,
        2.20001220703125,
        2.220001220703125,
        2.239990234375,
        2.260009765625,
        2.279998779296875,
        2.300018310546875,
        2.32000732421875,
        2.339996337890625,
        2.360015869140625,
        2.3800048828125,
        2.399993896484375,
        2.420013427734375,
        2.44000244140625,
        2.459991455078125,
        2.480010986328125,
        2.5,
        2.519989013671875,
        2.540008544921875,
        2.55999755859375,
        2.58001708984375,
        2.600006103515625,
        2.6199951171875,
        2.6400146484375,
        2.660003662109375,
        2.67999267578125,
        2.70001220703125,
        2.720001220703125,
        2.739990234375,
        2.760009765625,
        2.779998779296875,
        2.800018310546875,
        2.82000732421875,
        2.839996337890625,
        2.860015869140625,
        2.8800048828125,
        2.899993896484375,
        2.920013427734375,
        2.94000244140625,
        2.959991455078125,
        2.980010986328125,
        3.0,
        3.019989013671875,
        3.040008544921875,
        3.05999755859375,
        3.08001708984375,
        3.100006103515625,
        3.1199951171875,
        3.1400146484375,
        3.160003662109375,
        3.17999267578125,
        3.20001220703125,
        3.220001220703125,
        3.239990234375,
        3.260009765625,
        3.279998779296875,
        3.300018310546875,
        3.32000732421875,
        3.339996337890625,
        3.360015869140625,
        3.3800048828125,
        3.399993896484375,
        3.420013427734375,
        3.44000244140625,
        3.459991455078125,
        3.480010986328125,
        3.5,
        3.519989013671875,
        3.540008544921875,
        3.55999755859375,
        3.58001708984375,
        3.600006103515625,
        3.6199951171875,
        3.6400146484375,
        3.660003662109375,
        3.67999267578125,
        3.70001220703125,
        3.720001220703125,
        3.739990234375,
        3.760009765625,
        3.779998779296875,
        3.800018310546875,
        3.82000732421875,
        3.839996337890625,
        3.860015869140625,
        3.8800048828125,
        3.899993896484375,
        3.920013427734375,
        3.94000244140625,
        3.959991455078125,
        3.980010986328125,
        4.0,
        4.019989013671875,
        4.040008544921875,
        4.05999755859375,
        4.08001708984375,
        4.100006103515625,
        4.1199951171875,
        4.1400146484375,
        4.160003662109375,
        4.17999267578125,
        4.20001220703125,
        4.220001220703125,
        4.239990234375,
        4.260009765625,
        4.279998779296875,
        4.300018310546875,
        4.32000732421875,
        4.339996337890625,
        4.360015869140625,
        4.3800048828125,
        4.399993896484375,
        4.420013427734375,
        4.44000244140625,
        4.459991455078125,
        4.480010986328125,
        4.5,
        4.519989013671875,
        4.540008544921875,
        4.55999755859375,
        4.58001708984375,
        4.600006103515625,
        4.6199951171875,
        4.6400146484375,
        4.660003662109375,
        4.67999267578125,
        4.70001220703125,
        4.720001220703125,
        4.739990234375,
        4.760009765625,
        4.779998779296875,
        4.800018310546875,
        4.82000732421875,
        4.839996337890625,
        4.860015869140625,
        4.8800048828125,
        4.899993896484375,
        4.920013427734375,
        4.94000244140625,
        4.959991455078125,
        4.980010986328125,
        5.0,
        5.019989013671875,
        5.040008544921875,
        5.05999755859375,
        5.08001708984375,
        5.100006103515625,
        5.1199951171875,
        5.1400146484375,
        5.160003662109375,
        5.17999267578125,
        5.20001220703125,
        5.220001220703125,
        5.239990234375,
        5.260009765625,
        5.279998779296875,
        5.300018310546875,
        5.32000732421875,
        5.339996337890625,
        5.360015869140625,
        5.3800048828125,
        5.399993896484375,
        5.420013427734375,
        5.44000244140625,
        5.459991455078125,
        5.480010986328125,
        5.5,
        5.519989013671875,
        5.540008544921875,
        5.55999755859375,
        5.58001708984375,
        5.600006103515625,
        5.6199951171875,
        5.6400146484375,
        5.660003662109375,
        5.67999267578125,
        5.70001220703125,
        5.720001220703125,
        5.739990234375,
        5.760009765625,
        5.779998779296875,
        5.800018310546875,
        5.82000732421875,
        5.839996337890625,
        5.860015869140625,
        5.8800048828125,
        5.899993896484375,
        5.920013427734375,
        5.94000244140625,
        5.959991455078125,
        5.980010986328125,
        6.0,
        6.019989013671875,
        6.040008544921875,
        6.05999755859375,
        6.08001708984375,
        6.100006103515625,
        6.1199951171875,
        6.1400146484375,
        6.160003662109375,
        6.17999267578125,
        6.20001220703125,
        6.220001220703125,
        6.239990234375,
        6.260009765625,
        6.279998779296875,
        6.300018310546875,
        6.32000732421875,
        6.339996337890625,
        6.360015869140625,
        6.3800048828125,
        6.399993896484375,
        6.420013427734375,
        6.44000244140625,
        6.459991455078125,
        6.480010986328125,
        6.5,
        6.519989013671875,
        6.540008544921875,
        6.55999755859375,
        6.58001708984375,
        6.600006103515625,
        6.6199951171875,
        6.6400146484375,
        6.660003662109375,
        6.67999267578125,
        6.70001220703125,
        6.720001220703125,
        6.739990234375,
        6.760009765625,
        6.779998779296875,
        6.800018310546875,
        6.82000732421875,
        6.839996337890625,
        6.860015869140625,
        6.8800048828125,
        6.899993896484375,
        6.920013427734375,
        6.94000244140625,
        6.959991455078125,
        6.980010986328125,
        7.0,
        7.019989013671875,
        7.040008544921875,
        7.05999755859375,
        7.08001708984375,
        7.100006103515625,
        7.1199951171875,
        7.1400146484375,
        7.160003662109375,
        7.17999267578125,
        7.20001220703125,
        7.220001220703125,
        7.239990234375,
        7.260009765625,
        7.279998779296875,
        7.300018310546875,
        7.32000732421875,
        7.339996337890625,
        7.360015869140625,
        7.3800048828125,
        7.399993896484375,
        7.420013427734375,
        7.44000244140625,
        7.459991455078125,
        7.480010986328125,
        7.5,
        7.519989013671875,
        7.540008544921875,
        7.55999755859375,
        7.58001708984375,
        7.600006103515625,
        7.6199951171875,
        7.6400146484375,
        7.660003662109375,
        7.67999267578125,
        7.70001220703125,
        7.720001220703125,
        7.739990234375,
        7.760009765625,
        7.779998779296875,
        7.800018310546875,
        7.82000732421875,
        7.839996337890625,
        7.860015869140625,
        7.8800048828125,
        7.899993896484375,
        7.920013427734375,
        7.94000244140625,
        7.959991455078125,
        7.980010986328125,
        8.0,
        8.019989013671875,
        8.040008544921875,
        8.05999755859375,
        8.08001708984375,
        8.100006103515625,
        8.1199951171875,
        8.1400146484375,
        8.160003662109375,
        8.17999267578125,
        8.20001220703125,
        8.220001220703125,
        8.239990234375,
        8.260009765625,
        8.279998779296875,
        8.300018310546875,
        8.32000732421875,
        8.339996337890625,
        8.360015869140625,
        8.3800048828125,
        8.399993896484375,
        8.420013427734375,
        8.44000244140625,
        8.459991455078125,
        8.480010986328125,
        8.5,
        8.519989013671875,
        8.540008544921875,
        8.55999755859375,
        8.58001708984375,
        8.600006103515625,
        8.6199951171875,
        8.6400146484375,
        8.660003662109375,
        8.67999267578125,
        8.70001220703125,
        8.720001220703125,
        8.739990234375,
        8.760009765625,
        8.779998779296875,
        8.800018310546875,
        8.82000732421875,
        8.839996337890625,
        8.860015869140625,
        8.8800048828125,
        8.899993896484375,
        8.920013427734375,
        8.94000244140625,
        8.959991455078125,
        8.980010986328125,
        9.0,
        9.019989013671875,
        9.040008544921875,
        9.05999755859375,
        9.08001708984375,
        9.100006103515625,
        9.1199951171875,
        9.1400146484375,
        9.160003662109375,
        9.17999267578125,
        9.20001220703125,
        9.220001220703125,
        9.239990234375,
        9.260009765625,
        9.279998779296875,
        9.300018310546875,
        9.32000732421875,
        9.339996337890625,
        9.360015869140625,
        9.3800048828125,
        9.399993896484375,
        9.420013427734375,
        9.44000244140625,
        9.459991455078125,
        9.480010986328125,
        9.5,
        9.519989013671875,
        9.540008544921875,
        9.55999755859375,
        9.58001708984375,
        9.600006103515625,
        9.6199951171875,
        9.6400146484375,
        9.660003662109375,
        9.67999267578125,
        9.70001220703125,
        9.720001220703125,
        9.739990234375,
        9.760009765625,
        9.779998779296875,
        9.800018310546875,
        9.82000732421875,
        9.839996337890625,
        9.860015869140625,
        9.8800048828125,
        9.899993896484375,
        9.920013427734375,
        9.94000244140625,
        9.959991455078125,
        9.980010986328125,
        10.0,
        10.019989013671875,
        10.040008544921875,
        10.05999755859375,
        10.08001708984375,
        10.100006103515625,
        10.1199951171875,
        10.1400146484375,
        10.160003662109375,
        10.17999267578125,
        10.20001220703125,
        10.220001220703125,
        10.239990234375,
        10.260009765625,
        10.279998779296875,
        10.300018310546875,
        10.32000732421875,
        10.339996337890625,
        10.360015869140625,
        10.3800048828125,
        10.399993896484375,
        10.420013427734375,
        10.44000244140625,
        10.459991455078125,
        10.480010986328125,
        10.5,
        10.519989013671875,
        10.540008544921875,
        10.55999755859375,
        10.58001708984375,
        10.600006103515625,
        10.6199951171875,
        10.6400146484375,
        10.660003662109375,
        10.67999267578125,
        10.70001220703125,
        10.720001220703125,
        10.739990234375,
        10.760009765625,
        10.779998779296875,
        10.800018310546875,
        10.82000732421875,
        10.839996337890625,
        10.860015869140625,
        10.8800048828125,
        10.899993896484375,
        10.920013427734375,
        10.94000244140625,
        10.959991455078125,
        10.980010986328125,
        11.0,
        11.019989013671875,
        11.040008544921875,
        11.05999755859375,
        11.08001708984375,
        11.100006103515625,
        11.1199951171875,
        11.1400146484375,
        11.160003662109375,
        11.17999267578125,
        11.20001220703125,
        11.220001220703125,
        11.239990234375,
        11.260009765625,
        11.279998779296875,
        11.300018310546875,
        11.32000732421875,
        11.339996337890625,
        11.360015869140625,
        11.3800048828125,
        11.399993896484375,
        11.420013427734375,
        11.44000244140625,
        11.459991455078125,
        11.480010986328125,
        11.5,
        11.519989013671875,
        11.540008544921875,
        11.55999755859375,
        11.58001708984375,
        11.600006103515625,
        11.6199951171875,
        11.6400146484375,
        11.660003662109375,
        11.67999267578125,
        11.70001220703125,
        11.720001220703125,
        11.739990234375,
        11.760009765625,
        11.779998779296875,
        11.800018310546875,
        11.82000732421875,
        11.839996337890625,
        11.860015869140625,
        11.8800048828125,
        11.899993896484375,
        11.920013427734375,
        11.94000244140625,
        11.959991455078125,
        11.980010986328125,
        12.0,
        12.019989013671875,
        12.040008544921875,
        12.05999755859375,
        12.08001708984375,
        12.100006103515625,
        12.1199951171875,
        12.1400146484375,
        12.160003662109375,
        12.17999267578125,
        12.20001220703125,
        12.220001220703125,
        12.239990234375,
        12.260009765625,
        12.279998779296875,
        12.300018310546875,
        12.32000732421875,
        12.339996337890625,
        12.360015869140625,
        12.3800048828125,
        12.399993896484375,
        12.420013427734375,
        12.44000244140625,
        12.459991455078125,
        12.480010986328125,
        12.5,
        12.519989013671875,
        12.540008544921875,
        12.55999755859375,
        12.58001708984375,
        12.600006103515625,
        12.6199951171875,
        12.6400146484375,
        12.660003662109375,
        12.67999267578125,
        12.70001220703125,
        12.720001220703125,
        12.739990234375,
        12.760009765625,
        12.779998779296875,
        12.800018310546875,
        12.82000732421875,
        12.839996337890625,
        12.860015869140625,
        12.8800048828125,
        12.899993896484375,
        12.920013427734375,
        12.94000244140625,
        12.959991455078125,
        12.980010986328125,
        13.0,
        13.019989013671875,
        13.040008544921875,
        13.05999755859375,
        13.08001708984375,
        13.100006103515625,
        13.1199951171875,
        13.1400146484375,
        13.160003662109375,
        13.17999267578125,
        13.20001220703125,
        13.220001220703125,
        13.239990234375,
        13.260009765625,
        13.279998779296875,
        13.300018310546875,
        13.32000732421875,
        13.339996337890625,
        13.360015869140625,
        13.3800048828125,
        13.399993896484375,
        13.420013427734375,
        13.44000244140625,
        13.459991455078125,
        13.480010986328125,
        13.5,
        13.519989013671875,
        13.540008544921875,
        13.55999755859375,
        13.58001708984375,
        13.600006103515625,
        13.6199951171875,
        13.6400146484375,
        13.660003662109375,
        13.67999267578125,
        13.70001220703125,
        13.720001220703125,
        13.739990234375,
        13.760009765625,
        13.779998779296875,
        13.800018310546875,
        13.82000732421875,
        13.839996337890625,
        13.860015869140625,
        13.8800048828125,
        13.899993896484375,
        13.920013427734375,
        13.94000244140625,
        13.959991455078125,
        13.980010986328125,
        14.0,
        14.019989013671875,
        14.040008544921875,
        14.05999755859375,
        14.08001708984375,
        14.100006103515625,
        14.1199951171875,
        14.1400146484375,
        14.160003662109375,
        14.17999267578125,
        14.20001220703125,
        14.220001220703125,
        14.239990234375,
        14.260009765625,
        14.279998779296875,
        14.300018310546875,
        14.32000732421875,
        14.339996337890625,
        14.360015869140625,
        14.3800048828125,
        14.399993896484375,
        14.420013427734375,
        14.44000244140625,
        14.459991455078125,
        14.480010986328125,
        14.5,
        14.519989013671875,
        14.540008544921875,
        14.55999755859375,
        14.58001708984375,
        14.600006103515625,
        14.6199951171875,
        14.6400146484375,
        14.660003662109375,
        14.67999267578125,
        14.70001220703125,
        14.720001220703125,
        14.739990234375,
        14.760009765625,
        14.779998779296875,
        14.800018310546875,
        14.82000732421875,
        14.839996337890625,
        14.860015869140625,
        14.8800048828125,
        14.899993896484375,
        14.920013427734375,
        14.94000244140625,
        14.959991455078125,
        14.980010986328125,
        15.0,
        15.019989013671875,
        15.040008544921875,
        15.05999755859375,
        15.08001708984375,
        15.100006103515625,
        15.1199951171875,
        15.1400146484375,
        15.160003662109375,
        15.17999267578125,
        15.20001220703125,
        15.220001220703125,
        15.239990234375,
        15.260009765625,
        15.279998779296875,
        15.300018310546875,
        15.32000732421875,
        15.339996337890625,
        15.360015869140625,
        15.3800048828125,
        15.399993896484375,
        15.420013427734375,
        15.44000244140625,
        15.459991455078125,
        15.480010986328125,
        15.5,
        15.519989013671875,
        15.540008544921875,
        15.55999755859375,
        15.58001708984375,
        15.600006103515625,
        15.6199951171875,
        15.6400146484375,
        15.660003662109375,
        15.67999267578125,
        15.70001220703125,
        15.720001220703125,
        15.739990234375,
        15.760009765625,
        15.779998779296875,
        15.800018310546875,
        15.82000732421875,
        15.839996337890625,
        15.860015869140625,
        15.8800048828125,
        15.899993896484375,
        15.920013427734375,
        15.94000244140625,
        15.959991455078125,
        15.980010986328125,
        16.0,
        16.019989013671876,
        16.040008544921876,
        16.05999755859375,
        16.08001708984375,
        16.100006103515626,
        16.1199951171875,
        16.1400146484375,
        16.160003662109376,
        16.17999267578125,
        16.20001220703125,
        16.220001220703126,
        16.239990234375,
        16.260009765625,
        16.279998779296876,
        16.300018310546876,
        16.32000732421875,
        16.339996337890626,
        16.360015869140626,
        16.3800048828125,
        16.399993896484376,
        16.420013427734376,
        16.44000244140625,
        16.459991455078126,
        16.480010986328126,
        16.5,
        16.519989013671876,
        16.540008544921876,
        16.55999755859375,
        16.58001708984375,
        16.600006103515626,
        16.6199951171875,
        16.6400146484375,
        16.660003662109376,
        16.67999267578125,
        16.70001220703125,
        16.720001220703126,
        16.739990234375,
        16.760009765625,
        16.779998779296876,
        16.800018310546876,
        16.82000732421875,
        16.839996337890626,
        16.860015869140626,
        16.8800048828125,
        16.899993896484376,
        16.920013427734376,
        16.94000244140625,
        16.959991455078126,
        16.980010986328126,
        17.0,
        17.019989013671876,
        17.040008544921876,
        17.05999755859375,
        17.08001708984375,
        17.100006103515626,
        17.1199951171875,
        17.1400146484375,
        17.160003662109376,
        17.17999267578125,
        17.20001220703125,
        17.220001220703126,
        17.239990234375,
        17.260009765625,
        17.279998779296876,
        17.300018310546876,
        17.32000732421875,
        17.339996337890626,
        17.360015869140626,
        17.3800048828125,
        17.399993896484376,
        17.420013427734376,
        17.44000244140625,
        17.459991455078126,
        17.480010986328126,
        17.5,
        17.519989013671876,
        17.540008544921876,
        17.55999755859375,
        17.58001708984375,
        17.600006103515626,
        17.6199951171875,
        17.6400146484375,
        17.660003662109376,
        17.67999267578125,
        17.70001220703125,
        17.720001220703126,
        17.739990234375,
        17.760009765625,
        17.779998779296876,
        17.800018310546876,
        17.82000732421875,
        17.839996337890626,
        17.860015869140626,
        17.8800048828125,
        17.899993896484376,
        17.920013427734376,
        17.94000244140625,
        17.959991455078126,
        17.980010986328126,
        18.0,
        18.019989013671876,
        18.040008544921876,
        18.05999755859375,
        18.08001708984375,
        18.100006103515626,
        18.1199951171875,
        18.1400146484375,
        18.160003662109376,
        18.17999267578125,
        18.20001220703125,
        18.220001220703126,
        18.239990234375,
        18.260009765625,
        18.279998779296876,
        18.300018310546876,
        18.32000732421875,
        18.339996337890626,
        18.360015869140626,
        18.3800048828125,
        18.399993896484376,
        18.420013427734376,
        18.44000244140625,
        18.459991455078126,
        18.480010986328126,
        18.5,
        18.519989013671876,
        18.540008544921876,
        18.55999755859375,
        18.58001708984375,
        18.600006103515626,
        18.6199951171875,
        18.6400146484375,
        18.660003662109376,
        18.67999267578125,
        18.70001220703125,
        18.720001220703126,
        18.739990234375,
        18.760009765625,
        18.779998779296876,
        18.800018310546876,
        18.82000732421875,
        18.839996337890626,
        18.860015869140626,
        18.8800048828125,
        18.899993896484376,
        18.920013427734376,
        18.94000244140625,
        18.959991455078126,
        18.980010986328126,
        19.0,
        19.019989013671876,
        19.040008544921876,
        19.05999755859375,
        19.08001708984375,
        19.100006103515626,
        19.1199951171875,
        19.1400146484375,
        19.160003662109376,
        19.17999267578125,
        19.20001220703125,
        19.220001220703126,
        19.239990234375,
        19.260009765625,
        19.279998779296876,
        19.300018310546876,
        19.32000732421875,
        19.339996337890626,
        19.360015869140626,
        19.3800048828125,
        19.399993896484376,
        19.420013427734376,
        19.44000244140625,
        19.459991455078126,
        19.480010986328126,
        19.5,
        19.519989013671876,
        19.540008544921876,
        19.55999755859375,
        19.58001708984375,
        19.600006103515626,
        19.6199951171875,
        19.6400146484375,
        19.660003662109376,
        19.67999267578125,
        19.70001220703125,
        19.720001220703126,
        19.739990234375,
        19.760009765625,
        19.779998779296876,
        19.800018310546876,
        19.82000732421875,
        19.839996337890626,
        19.860015869140626,
        19.8800048828125,
        19.899993896484376,
        19.920013427734376,
        19.94000244140625,
        19.959991455078126,
        19.980010986328126,
        20.0,
        20.019989013671876,
        20.040008544921876,
        20.05999755859375,
        20.08001708984375,
        20.100006103515626,
        20.1199951171875,
        20.1400146484375,
        20.160003662109376,
        20.17999267578125,
        20.20001220703125,
        20.220001220703126,
        20.239990234375,
        20.260009765625,
        20.279998779296876,
        20.300018310546876,
        20.32000732421875,
        20.339996337890626,
        20.360015869140626,
        20.3800048828125,
        20.399993896484376,
        20.420013427734376,
        20.44000244140625,
        20.459991455078126,
        20.480010986328126,
        20.5,
        20.519989013671876,
        20.540008544921876,
        20.55999755859375,
        20.58001708984375,
        20.600006103515626,
        20.6199951171875,
        20.6400146484375,
        20.660003662109376,
        20.67999267578125,
        20.70001220703125,
        20.720001220703126,
        20.739990234375,
        20.760009765625,
        20.779998779296876,
        20.800018310546876,
        20.82000732421875,
        20.839996337890626,
        20.860015869140626,
        20.8800048828125,
        20.899993896484376,
        20.920013427734376,
        20.94000244140625,
        20.959991455078126,
        20.980010986328126,
        21.0,
        21.019989013671876,
        21.040008544921876,
        21.05999755859375,
        21.08001708984375,
        21.100006103515626,
        21.1199951171875,
        21.1400146484375,
        21.160003662109376,
        21.17999267578125,
        21.20001220703125,
        21.220001220703126,
        21.239990234375,
        21.260009765625,
        21.279998779296876,
        21.300018310546876,
        21.32000732421875,
        21.339996337890626,
        21.360015869140626,
        21.3800048828125,
        21.399993896484376,
        21.420013427734376,
        21.44000244140625,
        21.459991455078126,
        21.480010986328126,
        21.5,
        21.519989013671876,
        21.540008544921876,
        21.55999755859375,
        21.58001708984375,
        21.600006103515626,
        21.6199951171875,
        21.6400146484375,
        21.660003662109376,
        21.67999267578125,
        21.70001220703125,
        21.720001220703126,
        21.739990234375,
        21.760009765625,
        21.779998779296876,
        21.800018310546876,
        21.82000732421875,
        21.839996337890626,
        21.860015869140626,
        21.8800048828125,
        21.899993896484376,
        21.920013427734376,
        21.94000244140625,
        21.959991455078126,
        21.980010986328126,
        22.0,
        22.019989013671876,
        22.040008544921876,
        22.05999755859375,
        22.08001708984375,
        22.100006103515626,
        22.1199951171875,
        22.1400146484375,
        22.160003662109376,
        22.17999267578125,
        22.20001220703125,
        22.220001220703126,
        22.239990234375,
        22.260009765625,
        22.279998779296876,
        22.300018310546876,
        22.32000732421875,
        22.339996337890626,
        22.360015869140626,
        22.3800048828125,
        22.399993896484376,
        22.420013427734376,
        22.44000244140625,
        22.459991455078126,
        22.480010986328126,
        22.5,
        22.519989013671876,
        22.540008544921876,
        22.55999755859375,
        22.58001708984375,
        22.600006103515626,
        22.6199951171875,
        22.6400146484375,
        22.660003662109376,
        22.67999267578125,
        22.70001220703125,
        22.720001220703126,
        22.739990234375,
        22.760009765625,
        22.779998779296876,
        22.800018310546876,
        22.82000732421875,
        22.839996337890626,
        22.860015869140626,
        22.8800048828125,
        22.899993896484376,
        22.920013427734376,
        22.94000244140625,
        22.959991455078126,
        22.980010986328126,
        23.0,
        23.019989013671876,
        23.040008544921876,
        23.05999755859375,
        23.08001708984375,
        23.100006103515626,
        23.1199951171875,
        23.1400146484375,
        23.160003662109376,
        23.17999267578125,
        23.20001220703125,
        23.220001220703126,
        23.239990234375,
        23.260009765625,
        23.279998779296876,
        23.300018310546876,
        23.32000732421875,
        23.339996337890626,
        23.360015869140626,
        23.3800048828125,
        23.399993896484376,
        23.420013427734376,
        23.44000244140625,
        23.459991455078126,
        23.480010986328126,
        23.5,
        23.519989013671876,
        23.540008544921876,
        23.55999755859375,
        23.58001708984375,
        23.600006103515626,
        23.6199951171875,
        23.6400146484375,
        23.660003662109376,
        23.67999267578125,
        23.70001220703125,
        23.720001220703126,
        23.739990234375,
        23.760009765625,
        23.779998779296876,
        23.800018310546876,
        23.82000732421875,
        23.839996337890626,
        23.860015869140626,
        23.8800048828125,
        23.899993896484376,
        23.920013427734376,
        23.94000244140625,
        23.959991455078126,
        23.980010986328126,
        24.0,
        24.019989013671876,
        24.040008544921876,
        24.05999755859375,
        24.08001708984375,
        24.100006103515626,
        24.1199951171875,
        24.1400146484375,
        24.160003662109376,
        24.17999267578125,
        24.20001220703125,
        24.220001220703126,
        24.239990234375,
        24.260009765625,
        24.279998779296876,
        24.300018310546876,
        24.32000732421875,
        24.339996337890626,
        24.360015869140626,
        24.3800048828125,
        24.399993896484376,
        24.420013427734376,
        24.44000244140625,
        24.459991455078126,
        24.480010986328126,
        24.5,
        24.519989013671876,
        24.540008544921876,
        24.55999755859375,
        24.58001708984375,
        24.600006103515626,
        24.6199951171875,
        24.6400146484375,
        24.660003662109376,
        24.67999267578125,
        24.70001220703125,
        24.720001220703126,
        24.739990234375,
        24.760009765625,
        24.779998779296876,
        24.800018310546876,
        24.82000732421875,
        24.839996337890626,
        24.860015869140626,
        24.8800048828125,
        24.899993896484376,
        24.920013427734376,
        24.94000244140625,
        24.959991455078126,
        24.980010986328126,
        25.0,
        25.019989013671876,
        25.040008544921876,
        25.05999755859375,
        25.08001708984375,
        25.100006103515626,
        25.1199951171875,
        25.1400146484375,
        25.160003662109376,
        25.17999267578125,
        25.20001220703125,
        25.220001220703126,
        25.239990234375,
        25.260009765625,
        25.279998779296876,
        25.300018310546876,
        25.32000732421875,
        25.339996337890626,
        25.360015869140626,
        25.3800048828125,
        25.399993896484376,
        25.420013427734376,
        25.44000244140625,
        25.459991455078126,
        25.480010986328126,
        25.5,
        25.519989013671876,
        25.540008544921876,
        25.55999755859375,
        25.58001708984375,
        25.600006103515626,
        25.6199951171875,
        25.6400146484375,
        25.660003662109376,
        25.67999267578125,
        25.70001220703125,
        25.720001220703126,
        25.739990234375,
        25.760009765625,
        25.779998779296876,
        25.800018310546876,
        25.82000732421875,
        25.839996337890626,
        25.860015869140626,
        25.8800048828125,
        25.899993896484376,
        25.920013427734376,
        25.94000244140625,
        25.959991455078126,
        25.980010986328126,
        26.0,
        26.019989013671876,
        26.040008544921876,
        26.05999755859375,
        26.08001708984375,
        26.100006103515626,
        26.1199951171875,
        26.1400146484375,
        26.160003662109376,
        26.17999267578125,
        26.20001220703125,
        26.220001220703126,
        26.239990234375,
        26.260009765625,
        26.279998779296876,
        26.300018310546876,
        26.32000732421875,
        26.339996337890626,
        26.360015869140626,
        26.3800048828125,
        26.399993896484376,
        26.420013427734376,
        26.44000244140625,
        26.459991455078126,
        26.480010986328126,
        26.5,
        26.519989013671876,
        26.540008544921876,
        26.55999755859375,
        26.58001708984375,
        26.600006103515626,
        26.6199951171875,
        26.6400146484375,
        26.660003662109376,
        26.67999267578125,
        26.70001220703125,
        26.720001220703126,
        26.739990234375,
        26.760009765625,
        26.779998779296876,
        26.800018310546876,
        26.82000732421875,
        26.839996337890626,
        26.860015869140626,
        26.8800048828125,
        26.899993896484376,
        26.920013427734376,
        26.94000244140625,
        26.959991455078126,
        26.980010986328126,
        27.0,
        27.019989013671876,
        27.040008544921876,
        27.05999755859375,
        27.08001708984375,
        27.100006103515626,
        27.1199951171875,
        27.1400146484375,
        27.160003662109376,
        27.17999267578125,
        27.20001220703125,
        27.220001220703126,
        27.239990234375,
        27.260009765625,
        27.279998779296876,
        27.300018310546876,
        27.32000732421875,
        27.339996337890626,
        27.360015869140626,
        27.3800048828125,
        27.399993896484376,
        27.420013427734376,
        27.44000244140625,
        27.459991455078126,
        27.480010986328126,
        27.5,
        27.519989013671876,
        27.540008544921876,
        27.55999755859375,
        27.58001708984375,
        27.600006103515626,
        27.6199951171875,
        27.6400146484375,
        27.660003662109376,
        27.67999267578125,
        27.70001220703125,
        27.720001220703126,
        27.739990234375,
        27.760009765625,
        27.779998779296876,
        27.800018310546876,
        27.82000732421875,
        27.839996337890626,
        27.860015869140626,
        27.8800048828125,
        27.899993896484376,
        27.920013427734376,
        27.94000244140625,
        27.959991455078126,
        27.980010986328126,
        28.0,
        28.019989013671876,
        28.040008544921876,
        28.05999755859375,
        28.08001708984375,
        28.100006103515626,
        28.1199951171875,
        28.1400146484375,
        28.160003662109376,
        28.17999267578125,
        28.20001220703125,
        28.220001220703126,
        28.239990234375,
        28.260009765625,
        28.279998779296876,
        28.300018310546876,
        28.32000732421875,
        28.339996337890626,
        28.360015869140626,
        28.3800048828125,
        28.399993896484376,
        28.420013427734376,
        28.44000244140625,
        28.459991455078126,
        28.480010986328126,
        28.5,
        28.519989013671876,
        28.540008544921876,
        28.55999755859375,
        28.58001708984375,
        28.600006103515626,
        28.6199951171875,
        28.6400146484375,
        28.660003662109376,
        28.67999267578125,
        28.70001220703125,
        28.720001220703126,
        28.739990234375,
        28.760009765625,
        28.779998779296876,
        28.800018310546876,
        28.82000732421875,
        28.839996337890626,
        28.860015869140626,
        28.8800048828125,
        28.899993896484376,
        28.920013427734376,
        28.94000244140625,
        28.959991455078126,
        28.980010986328126,
        29.0,
        29.019989013671876,
        29.040008544921876,
        29.05999755859375,
        29.08001708984375,
        29.100006103515626,
        29.1199951171875,
        29.1400146484375,
        29.160003662109376,
        29.17999267578125,
        29.20001220703125,
        29.220001220703126,
        29.239990234375,
        29.260009765625,
        29.279998779296876,
        29.300018310546876,
        29.32000732421875,
        29.339996337890626,
        29.360015869140626,
        29.3800048828125,
        29.399993896484376,
        29.420013427734376,
        29.44000244140625,
        29.459991455078126,
        29.480010986328126,
        29.5,
        29.519989013671876,
        29.540008544921876,
        29.55999755859375,
        29.58001708984375,
        29.600006103515626,
        29.6199951171875,
        29.6400146484375,
        29.660003662109376,
        29.67999267578125,
        29.70001220703125,
        29.720001220703126,
        29.739990234375,
        29.760009765625,
        29.779998779296876,
        29.800018310546876,
        29.82000732421875,
        29.839996337890626,
        29.860015869140626,
        29.8800048828125,
        29.899993896484376,
        29.920013427734376,
        29.94000244140625,
        29.959991455078126,
        29.980010986328126,
        30.0,
        30.019989013671876,
        30.040008544921876,
        30.05999755859375,
        30.08001708984375,
        30.100006103515626,
        30.1199951171875,
        30.1400146484375,
        30.160003662109376,
        30.17999267578125,
        30.20001220703125,
        30.220001220703126,
        30.239990234375,
        30.260009765625,
        30.279998779296876,
        30.300018310546876,
        30.32000732421875,
        30.339996337890626,
        30.360015869140626,
        30.3800048828125,
        30.399993896484376,
        30.420013427734376,
        30.44000244140625,
        30.459991455078126,
        30.480010986328126,
        30.5,
        30.519989013671876,
        30.540008544921876,
        30.55999755859375,
        30.58001708984375,
        30.600006103515626,
        30.6199951171875,
        30.6400146484375,
        30.660003662109376,
        30.67999267578125,
        30.70001220703125,
        30.720001220703126,
        30.739990234375,
        30.760009765625,
        30.779998779296876,
        30.800018310546876,
        30.82000732421875,
        30.839996337890626,
        30.860015869140626,
        30.8800048828125,
        30.899993896484376,
        30.920013427734376,
        30.94000244140625,
        30.959991455078126,
        30.980010986328126,
        31.0,
        31.019989013671876,
        31.040008544921876,
        31.05999755859375,
        31.08001708984375,
        31.100006103515626,
        31.1199951171875,
        31.1400146484375,
        31.160003662109376,
        31.17999267578125,
        31.20001220703125,
        31.220001220703126,
        31.239990234375,
        31.260009765625,
        31.279998779296876,
        31.300018310546876,
        31.32000732421875,
        31.339996337890626,
        31.360015869140626,
        31.3800048828125,
        31.399993896484376,
        31.420013427734376,
        31.44000244140625,
        31.459991455078126,
        31.480010986328126,
        31.5,
        31.519989013671876,
        31.540008544921876,
        31.55999755859375,
        31.58001708984375,
        31.600006103515626,
        31.6199951171875,
        31.6400146484375,
        31.660003662109376,
        31.67999267578125,
        31.70001220703125,
        31.720001220703126,
        31.739990234375,
        31.760009765625,
        31.779998779296876,
        31.800018310546876,
        31.82000732421875,
        31.839996337890626,
        31.860015869140626,
        31.8800048828125,
        31.899993896484376,
        31.920013427734376,
        31.94000244140625,
        31.959991455078126,
        31.980010986328126,
        32.0,
        32.019989013671878,
        32.040008544921878,
        32.05999755859375,
        32.08001708984375,
        32.100006103515628,
        32.1199951171875,
        32.1400146484375,
        32.160003662109378,
        32.17999267578125,
        32.20001220703125,
        32.220001220703128,
        32.239990234375,
        32.260009765625,
        32.279998779296878,
        32.300018310546878,
        32.32000732421875,
        32.339996337890628,
        32.360015869140628,
        32.3800048828125,
        32.399993896484378,
        32.420013427734378,
        32.44000244140625,
        32.459991455078128,
        32.480010986328128,
        32.5,
        32.519989013671878,
        32.540008544921878,
        32.55999755859375,
        32.58001708984375,
        32.600006103515628,
        32.6199951171875,
        32.6400146484375,
        32.660003662109378,
        32.67999267578125,
        32.70001220703125,
        32.720001220703128,
        32.739990234375,
        32.760009765625,
        32.779998779296878,
        32.800018310546878,
        32.82000732421875,
        32.839996337890628,
        32.860015869140628,
        32.8800048828125,
        32.899993896484378,
        32.920013427734378,
        32.94000244140625,
        32.959991455078128,
        32.980010986328128,
        33.0,
        33.019989013671878,
        33.040008544921878,
        33.05999755859375,
        33.08001708984375,
        33.100006103515628,
        33.1199951171875,
        33.1400146484375,
        33.160003662109378,
        33.17999267578125,
        33.20001220703125,
        33.220001220703128,
        33.239990234375,
        33.260009765625,
        33.279998779296878,
        33.300018310546878,
        33.32000732421875,
        33.339996337890628,
        33.360015869140628,
        33.3800048828125,
        33.399993896484378,
        33.420013427734378,
        33.44000244140625,
        33.459991455078128,
        33.480010986328128,
        33.5,
        33.519989013671878,
        33.540008544921878,
        33.55999755859375,
        33.58001708984375,
        33.600006103515628,
        33.6199951171875,
        33.6400146484375,
        33.660003662109378,
        33.67999267578125,
        33.70001220703125,
        33.720001220703128,
        33.739990234375,
        33.760009765625,
        33.779998779296878,
        33.800018310546878,
        33.82000732421875,
        33.839996337890628,
        33.860015869140628,
        33.8800048828125,
        33.899993896484378,
        33.920013427734378,
        33.94000244140625,
        33.959991455078128,
        33.980010986328128,
        34.0,
        34.019989013671878,
        34.040008544921878,
        34.05999755859375,
        34.08001708984375,
        34.100006103515628,
        34.1199951171875,
        34.1400146484375,
        34.160003662109378,
        34.17999267578125,
        34.20001220703125,
        34.220001220703128,
        34.239990234375,
        34.260009765625,
        34.279998779296878,
        34.300018310546878,
        34.32000732421875,
        34.339996337890628,
        34.360015869140628,
        34.3800048828125,
        34.399993896484378,
        34.420013427734378,
        34.44000244140625,
        34.459991455078128,
        34.480010986328128,
        34.5,
        34.519989013671878,
        34.540008544921878,
        34.55999755859375,
        34.58001708984375,
        34.600006103515628,
        34.6199951171875,
        34.6400146484375,
        34.660003662109378,
        34.67999267578125,
        34.70001220703125,
        34.720001220703128,
        34.739990234375,
        34.760009765625,
        34.779998779296878,
        34.79998779296875,
        34.82000732421875,
        34.839996337890628,
        34.860015869140628,
        34.8800048828125,
        34.899993896484378,
        34.920013427734378,
        34.94000244140625,
        34.959991455078128,
        34.980010986328128,
        35.0,
        35.019989013671878,
        35.040008544921878,
        35.05999755859375,
        35.08001708984375,
        35.100006103515628,
        35.1199951171875,
        35.1400146484375,
        35.160003662109378,
        35.17999267578125,
        35.20001220703125,
        35.220001220703128,
        35.239990234375,
        35.260009765625,
        35.279998779296878,
        35.29998779296875,
        35.32000732421875,
        35.339996337890628,
        35.360015869140628,
        35.3800048828125,
        35.399993896484378,
        35.420013427734378,
        35.44000244140625,
        35.459991455078128,
        35.480010986328128,
        35.5,
        35.519989013671878,
        35.540008544921878,
        35.55999755859375,
        35.58001708984375,
        35.600006103515628,
        35.6199951171875,
        35.6400146484375,
        35.660003662109378,
        35.67999267578125,
        35.70001220703125,
        35.720001220703128,
        35.739990234375,
        35.760009765625,
        35.779998779296878,
        35.79998779296875,
        35.82000732421875,
        35.839996337890628,
        35.860015869140628,
        35.8800048828125,
        35.899993896484378,
        35.920013427734378,
        35.94000244140625,
        35.959991455078128,
        35.980010986328128,
        36.0,
        36.019989013671878,
        36.040008544921878,
        36.05999755859375,
        36.08001708984375,
        36.100006103515628,
        36.1199951171875,
        36.1400146484375,
        36.160003662109378,
        36.17999267578125,
        36.20001220703125,
        36.220001220703128,
        36.239990234375,
        36.260009765625,
        36.279998779296878,
        36.29998779296875,
        36.32000732421875,
        36.339996337890628,
        36.360015869140628,
        36.3800048828125,
        36.399993896484378,
        36.420013427734378,
        36.44000244140625,
        36.459991455078128,
        36.480010986328128,
        36.5,
        36.519989013671878,
        36.540008544921878,
        36.55999755859375,
        36.58001708984375,
        36.600006103515628,
        36.6199951171875,
        36.6400146484375,
        36.660003662109378,
        36.67999267578125,
        36.70001220703125,
        36.720001220703128,
        36.739990234375,
        36.760009765625,
        36.779998779296878,
        36.79998779296875,
        36.82000732421875,
        36.839996337890628,
        36.860015869140628,
        36.8800048828125,
        36.899993896484378,
        36.920013427734378,
        36.94000244140625,
        36.959991455078128,
        36.980010986328128,
        37.0,
        37.019989013671878,
        37.040008544921878,
        37.05999755859375,
        37.08001708984375,
        37.100006103515628,
        37.1199951171875,
        37.1400146484375,
        37.160003662109378,
        37.17999267578125,
        37.20001220703125,
        37.220001220703128,
        37.239990234375,
        37.260009765625,
        37.279998779296878,
        37.29998779296875,
        37.32000732421875,
        37.339996337890628,
        37.360015869140628,
        37.3800048828125,
        37.399993896484378,
        37.420013427734378,
        37.44000244140625,
        37.459991455078128,
        37.480010986328128,
        37.5,
        37.519989013671878,
        37.540008544921878,
        37.55999755859375,
        37.58001708984375,
        37.600006103515628,
        37.6199951171875,
        37.6400146484375,
        37.660003662109378,
        37.67999267578125,
        37.70001220703125,
        37.720001220703128,
        37.739990234375,
        37.760009765625,
        37.779998779296878,
        37.79998779296875,
        37.82000732421875,
        37.839996337890628,
        37.860015869140628,
        37.8800048828125,
        37.899993896484378,
        37.920013427734378,
        37.94000244140625,
        37.959991455078128,
        37.980010986328128,
        38.0,
        38.019989013671878,
        38.040008544921878,
        38.05999755859375,
        38.08001708984375,
        38.100006103515628,
        38.1199951171875,
        38.1400146484375,
        38.160003662109378,
        38.17999267578125,
        38.20001220703125,
        38.220001220703128,
        38.239990234375,
        38.260009765625,
        38.279998779296878,
        38.29998779296875,
        38.32000732421875,
        38.339996337890628,
        38.360015869140628,
        38.3800048828125,
        38.399993896484378,
        38.420013427734378,
        38.44000244140625,
        38.459991455078128,
        38.480010986328128,
        38.5,
        38.519989013671878,
        38.540008544921878,
        38.55999755859375,
        38.58001708984375,
        38.600006103515628,
        38.6199951171875,
        38.6400146484375,
        38.660003662109378,
        38.67999267578125,
        38.70001220703125,
        38.720001220703128,
        38.739990234375,
        38.760009765625,
        38.779998779296878,
        38.79998779296875,
        38.82000732421875,
        38.839996337890628,
        38.860015869140628,
        38.8800048828125,
        38.899993896484378,
        38.920013427734378,
        38.94000244140625,
        38.959991455078128,
        38.980010986328128,
        39.0,
        39.019989013671878,
        39.040008544921878,
        39.05999755859375,
        39.08001708984375,
        39.100006103515628,
        39.1199951171875,
        39.1400146484375,
        39.160003662109378,
        39.17999267578125,
        39.20001220703125,
        39.220001220703128,
        39.239990234375,
        39.260009765625,
        39.279998779296878,
        39.29998779296875,
        39.32000732421875,
        39.339996337890628,
        39.360015869140628,
        39.3800048828125,
        39.399993896484378,
        39.420013427734378,
        39.44000244140625,
        39.459991455078128,
        39.480010986328128,
        39.5,
        39.519989013671878,
        39.540008544921878,
        39.55999755859375,
        39.58001708984375,
        39.600006103515628,
        39.6199951171875,
        39.6400146484375,
        39.660003662109378,
        39.67999267578125,
        39.70001220703125,
        39.720001220703128,
        39.739990234375,
        39.760009765625,
        39.779998779296878,
        39.79998779296875,
        39.82000732421875,
        39.839996337890628,
        39.860015869140628,
        39.8800048828125,
        39.899993896484378,
        39.920013427734378,
        39.94000244140625,
        39.959991455078128,
        39.980010986328128,
        40.0,
        40.019989013671878,
        40.040008544921878,
        40.05999755859375,
        40.08001708984375,
        40.100006103515628,
        40.1199951171875,
        40.1400146484375,
        40.160003662109378,
        40.17999267578125,
        40.20001220703125,
        40.220001220703128,
        40.239990234375,
        40.260009765625,
        40.279998779296878,
        40.29998779296875,
        40.32000732421875,
        40.339996337890628,
        40.360015869140628,
        40.3800048828125,
        40.399993896484378,
        40.420013427734378,
        40.44000244140625,
        40.459991455078128,
        40.480010986328128,
        40.5,
        40.519989013671878,
        40.540008544921878,
        40.55999755859375,
        40.58001708984375,
        40.600006103515628,
        40.6199951171875,
        40.6400146484375,
        40.660003662109378,
        40.67999267578125,
        40.70001220703125,
        40.720001220703128,
        40.739990234375,
        40.760009765625,
        40.779998779296878,
        40.79998779296875,
        40.82000732421875,
        40.839996337890628,
        40.860015869140628,
        40.8800048828125,
        40.899993896484378,
        40.920013427734378,
        40.94000244140625,
        40.959991455078128,
        40.980010986328128,
        41.0,
        41.019989013671878,
        41.040008544921878,
        41.05999755859375,
        41.08001708984375,
        41.100006103515628,
        41.1199951171875,
        41.1400146484375,
        41.160003662109378,
        41.17999267578125,
        41.20001220703125,
        41.220001220703128,
        41.239990234375,
        41.260009765625,
        41.279998779296878,
        41.29998779296875,
        41.32000732421875,
        41.339996337890628,
        41.360015869140628,
        41.3800048828125,
        41.399993896484378,
        41.420013427734378,
        41.44000244140625,
        41.459991455078128,
        41.480010986328128,
        41.5,
        41.519989013671878,
        41.540008544921878,
        41.55999755859375,
        41.58001708984375,
        41.600006103515628,
        41.6199951171875,
        41.6400146484375,
        41.660003662109378,
        41.67999267578125,
        41.70001220703125,
        41.720001220703128,
        41.739990234375,
        41.760009765625,
        41.779998779296878,
        41.79998779296875,
        41.82000732421875,
        41.839996337890628,
        41.860015869140628,
        41.8800048828125,
        41.899993896484378,
        41.920013427734378,
        41.94000244140625,
        41.959991455078128,
        41.980010986328128,
        42.0,
        42.019989013671878,
        42.040008544921878,
        42.05999755859375,
        42.08001708984375,
        42.100006103515628,
        42.1199951171875,
        42.1400146484375,
        42.160003662109378,
        42.17999267578125,
        42.20001220703125,
        42.220001220703128,
        42.239990234375,
        42.260009765625,
        42.279998779296878,
        42.29998779296875,
        42.32000732421875,
        42.339996337890628,
        42.360015869140628,
        42.3800048828125,
        42.399993896484378,
        42.420013427734378,
        42.44000244140625,
        42.459991455078128,
        42.480010986328128,
        42.5,
        42.519989013671878,
        42.540008544921878,
        42.55999755859375,
        42.58001708984375,
        42.600006103515628,
        42.6199951171875,
        42.6400146484375,
        42.660003662109378,
        42.67999267578125,
        42.70001220703125,
        42.720001220703128,
        42.739990234375,
        42.760009765625,
        42.779998779296878,
        42.79998779296875,
        42.82000732421875,
        42.839996337890628,
        42.860015869140628,
        42.8800048828125,
        42.899993896484378,
        42.920013427734378,
        42.94000244140625,
        42.959991455078128,
        42.980010986328128,
        43.0,
        43.019989013671878,
        43.040008544921878,
        43.05999755859375,
        43.08001708984375,
        43.100006103515628,
        43.1199951171875,
        43.1400146484375,
        43.160003662109378,
        43.17999267578125,
        43.20001220703125,
        43.220001220703128,
        43.239990234375,
        43.260009765625,
        43.279998779296878,
        43.29998779296875,
        43.32000732421875,
        43.339996337890628,
        43.360015869140628,
        43.3800048828125,
        43.399993896484378,
        43.420013427734378,
        43.44000244140625,
        43.459991455078128,
        43.480010986328128,
        43.5,
        43.519989013671878,
        43.540008544921878,
        43.55999755859375,
        43.58001708984375,
        43.600006103515628,
        43.6199951171875,
        43.6400146484375,
        43.660003662109378,
        43.67999267578125,
        43.70001220703125,
        43.720001220703128,
        43.739990234375,
        43.760009765625,
        43.779998779296878,
        43.79998779296875,
        43.82000732421875,
        43.839996337890628,
        43.860015869140628,
        43.8800048828125,
        43.899993896484378,
        43.920013427734378,
        43.94000244140625,
        43.959991455078128,
        43.980010986328128,
        44.0,
        44.019989013671878,
        44.040008544921878,
        44.05999755859375,
        44.08001708984375,
        44.100006103515628,
        44.1199951171875,
        44.1400146484375,
        44.160003662109378,
        44.17999267578125,
        44.20001220703125,
        44.220001220703128,
        44.239990234375,
        44.260009765625,
        44.279998779296878,
        44.29998779296875,
        44.32000732421875,
        44.339996337890628,
        44.360015869140628,
        44.3800048828125,
        44.399993896484378,
        44.420013427734378,
        44.44000244140625,
        44.459991455078128,
        44.480010986328128,
        44.5,
        44.519989013671878,
        44.540008544921878,
        44.55999755859375,
        44.58001708984375,
        44.600006103515628,
        44.6199951171875,
        44.6400146484375,
        44.660003662109378,
        44.67999267578125,
        44.70001220703125,
        44.720001220703128,
        44.739990234375,
        44.760009765625,
        44.779998779296878,
        44.79998779296875,
        44.82000732421875,
        44.839996337890628,
        44.860015869140628,
        44.8800048828125,
        44.899993896484378,
        44.920013427734378,
        44.94000244140625,
        44.959991455078128,
        44.980010986328128,
        45.0,
        45.019989013671878,
        45.040008544921878,
        45.05999755859375,
        45.08001708984375,
        45.100006103515628,
        45.1199951171875,
        45.1400146484375,
        45.160003662109378,
        45.17999267578125,
        45.20001220703125,
        45.220001220703128,
        45.239990234375,
        45.260009765625,
        45.279998779296878,
        45.29998779296875,
        45.32000732421875,
        45.339996337890628,
        45.360015869140628,
        45.3800048828125,
        45.399993896484378,
        45.420013427734378,
        45.44000244140625,
        45.459991455078128,
        45.480010986328128,
        45.5,
        45.519989013671878,
        45.540008544921878,
        45.55999755859375,
        45.58001708984375,
        45.600006103515628,
        45.6199951171875,
        45.6400146484375,
        45.660003662109378,
        45.67999267578125,
        45.70001220703125,
        45.720001220703128,
        45.739990234375,
        45.760009765625,
        45.779998779296878,
        45.79998779296875,
        45.82000732421875,
        45.839996337890628,
        45.860015869140628,
        45.8800048828125,
        45.899993896484378,
        45.920013427734378,
        45.94000244140625,
        45.959991455078128,
        45.980010986328128,
        46.0,
        46.019989013671878,
        46.040008544921878,
        46.05999755859375,
        46.08001708984375,
        46.100006103515628,
        46.1199951171875,
        46.1400146484375,
        46.160003662109378,
        46.17999267578125,
        46.20001220703125,
        46.220001220703128,
        46.239990234375,
        46.260009765625,
        46.279998779296878,
        46.29998779296875,
        46.32000732421875,
        46.339996337890628,
        46.360015869140628,
        46.3800048828125,
        46.399993896484378,
        46.420013427734378,
        46.44000244140625,
        46.459991455078128,
        46.480010986328128,
        46.5,
        46.519989013671878,
        46.540008544921878,
        46.55999755859375,
        46.58001708984375,
        46.600006103515628,
        46.6199951171875,
        46.6400146484375,
        46.660003662109378,
        46.67999267578125,
        46.70001220703125,
        46.720001220703128,
        46.739990234375,
        46.760009765625,
        46.779998779296878,
        46.79998779296875,
        46.82000732421875,
        46.839996337890628,
        46.860015869140628,
        46.8800048828125,
        46.899993896484378,
        46.920013427734378,
        46.94000244140625,
        46.959991455078128,
        46.980010986328128,
        47.0,
        47.019989013671878,
        47.040008544921878,
        47.05999755859375,
        47.08001708984375,
        47.100006103515628,
        47.1199951171875,
        47.1400146484375,
        47.160003662109378,
        47.17999267578125,
        47.20001220703125,
        47.220001220703128,
        47.239990234375,
        47.260009765625,
        47.279998779296878,
        47.29998779296875,
        47.32000732421875,
        47.339996337890628,
        47.360015869140628,
        47.3800048828125,
        47.399993896484378,
        47.420013427734378,
        47.44000244140625,
        47.459991455078128,
        47.480010986328128,
        47.5,
        47.519989013671878,
        47.540008544921878,
        47.55999755859375,
        47.58001708984375,
        47.600006103515628,
        47.6199951171875,
        47.6400146484375,
        47.660003662109378,
        47.67999267578125,
        47.70001220703125,
        47.720001220703128,
        47.739990234375,
        47.760009765625,
        47.779998779296878,
        47.79998779296875,
        47.82000732421875,
        47.839996337890628,
        47.860015869140628,
        47.8800048828125,
        47.899993896484378,
        47.920013427734378,
        47.94000244140625,
        47.959991455078128,
        47.980010986328128,
        48.0,
        48.019989013671878,
        48.040008544921878,
        48.05999755859375,
        48.08001708984375,
        48.100006103515628,
        48.1199951171875,
        48.1400146484375,
        48.160003662109378,
        48.17999267578125,
        48.20001220703125,
        48.220001220703128,
        48.239990234375,
        48.260009765625,
        48.279998779296878,
        48.29998779296875,
        48.32000732421875,
        48.339996337890628,
        48.360015869140628,
        48.3800048828125,
        48.399993896484378,
        48.420013427734378,
        48.44000244140625,
        48.459991455078128,
        48.480010986328128,
        48.5,
        48.519989013671878,
        48.540008544921878,
        48.55999755859375,
        48.58001708984375,
        48.600006103515628,
        48.6199951171875,
        48.6400146484375,
        48.660003662109378,
        48.67999267578125,
        48.70001220703125,
        48.720001220703128,
        48.739990234375,
        48.760009765625,
        48.779998779296878,
        48.79998779296875,
        48.82000732421875,
        48.839996337890628,
        48.860015869140628,
        48.8800048828125,
        48.899993896484378,
        48.920013427734378,
        48.94000244140625,
        48.959991455078128,
        48.980010986328128,
        49.0,
        49.019989013671878,
        49.040008544921878,
        49.05999755859375,
        49.08001708984375,
        49.100006103515628,
        49.1199951171875,
        49.1400146484375,
        49.160003662109378,
        49.17999267578125,
        49.20001220703125,
        49.220001220703128,
        49.239990234375,
        49.260009765625,
        49.279998779296878,
        49.29998779296875,
        49.32000732421875,
        49.339996337890628,
        49.360015869140628,
        49.3800048828125,
        49.399993896484378,
        49.420013427734378,
        49.44000244140625,
        49.459991455078128,
        49.480010986328128,
        49.5,
        49.519989013671878,
        49.540008544921878,
        49.55999755859375,
        49.58001708984375,
        49.600006103515628,
        49.6199951171875,
        49.6400146484375,
        49.660003662109378,
        49.67999267578125,
        49.70001220703125,
        49.720001220703128,
        49.739990234375,
        49.760009765625,
        49.779998779296878,
        49.79998779296875,
        49.82000732421875,
        49.839996337890628,
        49.860015869140628,
        49.8800048828125,
        49.899993896484378,
        49.920013427734378,
        49.94000244140625,
        49.959991455078128,
        49.980010986328128,
        50.0,
        50.019989013671878,
        50.040008544921878,
        50.05999755859375,
        50.08001708984375,
        50.100006103515628,
        50.1199951171875,
        50.1400146484375,
        50.160003662109378,
        50.17999267578125,
        50.20001220703125,
        50.220001220703128,
        50.239990234375,
        50.260009765625,
        50.279998779296878,
        50.29998779296875,
        50.32000732421875,
        50.339996337890628,
        50.360015869140628,
        50.3800048828125,
        50.399993896484378,
        50.420013427734378,
        50.44000244140625,
        50.459991455078128,
        50.480010986328128,
        50.5,
        50.519989013671878,
        50.540008544921878,
        50.55999755859375,
        50.58001708984375,
        50.600006103515628,
        50.6199951171875,
        50.6400146484375,
        50.660003662109378,
        50.67999267578125,
        50.70001220703125,
        50.720001220703128,
        50.739990234375,
        50.760009765625,
        50.779998779296878,
        50.79998779296875,
        50.82000732421875,
        50.839996337890628,
        50.860015869140628,
        50.8800048828125,
        50.899993896484378,
        50.920013427734378,
        50.94000244140625,
        50.959991455078128,
        50.980010986328128,
        51.0,
        51.019989013671878,
        51.040008544921878,
        51.05999755859375,
        51.08001708984375,
        51.100006103515628,
        51.1199951171875,
        51.1400146484375,
        51.160003662109378,
        51.17999267578125,
        51.20001220703125,
        51.220001220703128,
        51.239990234375,
        51.260009765625,
        51.279998779296878,
        51.29998779296875,
        51.32000732421875,
        51.339996337890628,
        51.360015869140628,
        51.3800048828125,
        51.399993896484378,
        51.420013427734378,
        51.44000244140625,
        51.459991455078128,
        51.480010986328128,
        51.5,
        51.519989013671878,
        51.540008544921878,
        51.55999755859375,
        51.58001708984375,
        51.600006103515628,
        51.6199951171875,
        51.6400146484375,
        51.660003662109378,
        51.67999267578125,
        51.70001220703125,
        51.720001220703128,
        51.739990234375,
        51.760009765625,
        51.779998779296878,
        51.79998779296875,
        51.82000732421875,
        51.839996337890628,
        51.860015869140628,
        51.8800048828125,
        51.899993896484378,
        51.920013427734378,
        51.94000244140625,
        51.959991455078128,
        51.980010986328128,
        52.0,
        52.019989013671878,
        52.040008544921878,
        52.05999755859375,
        52.08001708984375,
        52.100006103515628,
        52.1199951171875,
        52.1400146484375,
        52.160003662109378,
        52.17999267578125,
        52.20001220703125,
        52.220001220703128,
        52.239990234375,
        52.260009765625,
        52.279998779296878,
        52.29998779296875,
        52.32000732421875,
        52.339996337890628,
        52.360015869140628,
        52.3800048828125,
        52.399993896484378,
        52.420013427734378,
        52.44000244140625,
        52.459991455078128,
        52.480010986328128,
        52.5,
        52.519989013671878,
        52.540008544921878,
        52.55999755859375,
        52.58001708984375,
        52.600006103515628,
        52.6199951171875,
        52.6400146484375,
        52.660003662109378,
        52.67999267578125,
        52.70001220703125,
        52.720001220703128,
        52.739990234375,
        52.760009765625,
        52.779998779296878,
        52.79998779296875,
        52.82000732421875,
        52.839996337890628,
        52.860015869140628,
        52.8800048828125,
        52.899993896484378,
        52.920013427734378,
        52.94000244140625,
        52.959991455078128,
        52.980010986328128,
        53.0,
        53.019989013671878,
        53.040008544921878,
        53.05999755859375,
        53.08001708984375,
        53.100006103515628,
        53.1199951171875,
        53.1400146484375,
        53.160003662109378,
        53.17999267578125,
        53.20001220703125,
        53.220001220703128,
        53.239990234375,
        53.260009765625,
        53.279998779296878,
        53.29998779296875,
        53.32000732421875,
        53.339996337890628,
        53.360015869140628,
        53.3800048828125,
        53.399993896484378,
        53.420013427734378,
        53.44000244140625,
        53.459991455078128,
        53.480010986328128,
        53.5,
        53.519989013671878,
        53.540008544921878,
        53.55999755859375,
        53.58001708984375,
        53.600006103515628,
        53.6199951171875,
        53.6400146484375,
        53.660003662109378,
        53.67999267578125,
        53.70001220703125,
        53.720001220703128,
        53.739990234375,
        53.760009765625,
        53.779998779296878,
        53.79998779296875,
        53.82000732421875,
        53.839996337890628,
        53.860015869140628,
        53.8800048828125,
        53.899993896484378,
        53.920013427734378,
        53.94000244140625,
        53.959991455078128,
        53.980010986328128,
        54.0,
        54.019989013671878,
        54.040008544921878,
        54.05999755859375,
        54.08001708984375,
        54.100006103515628,
        54.1199951171875,
        54.1400146484375,
        54.160003662109378,
        54.17999267578125,
        54.20001220703125,
        54.220001220703128,
        54.239990234375,
        54.260009765625,
        54.279998779296878,
        54.29998779296875,
        54.32000732421875,
        54.339996337890628,
        54.360015869140628,
        54.3800048828125,
        54.399993896484378,
        54.420013427734378,
        54.44000244140625,
        54.459991455078128,
        54.480010986328128,
        54.5,
        54.519989013671878,
        54.540008544921878,
        54.55999755859375,
        54.58001708984375,
        54.600006103515628,
        54.6199951171875,
        54.6400146484375,
        54.660003662109378,
        54.67999267578125,
        54.70001220703125,
        54.720001220703128,
        54.739990234375,
        54.760009765625,
        54.779998779296878,
        54.79998779296875,
        54.82000732421875,
        54.839996337890628,
        54.860015869140628,
        54.8800048828125,
        54.899993896484378,
        54.920013427734378,
        54.94000244140625,
        54.959991455078128,
        54.980010986328128,
        55.0,
        55.019989013671878,
        55.040008544921878,
        55.05999755859375,
        55.08001708984375,
        55.100006103515628,
        55.1199951171875,
        55.1400146484375,
        55.160003662109378,
        55.17999267578125,
        55.20001220703125,
        55.220001220703128,
        55.239990234375,
        55.260009765625,
        55.279998779296878,
        55.29998779296875,
        55.32000732421875,
        55.339996337890628,
        55.360015869140628,
        55.3800048828125,
        55.399993896484378,
        55.420013427734378,
        55.44000244140625,
        55.459991455078128,
        55.480010986328128,
        55.5,
        55.519989013671878,
        55.540008544921878,
        55.55999755859375,
        55.58001708984375,
        55.600006103515628,
        55.6199951171875,
        55.6400146484375,
        55.660003662109378,
        55.67999267578125,
        55.70001220703125,
        55.720001220703128,
        55.739990234375,
        55.760009765625,
        55.779998779296878,
        55.79998779296875,
        55.82000732421875,
        55.839996337890628,
        55.860015869140628,
        55.8800048828125,
        55.899993896484378,
        55.920013427734378,
        55.94000244140625,
        55.959991455078128,
        55.980010986328128,
        56.0,
        56.019989013671878,
        56.040008544921878,
        56.05999755859375,
        56.08001708984375,
        56.100006103515628,
        56.1199951171875,
        56.1400146484375,
        56.160003662109378,
        56.17999267578125,
        56.20001220703125,
        56.220001220703128,
        56.239990234375,
        56.260009765625,
        56.279998779296878,
        56.29998779296875,
        56.32000732421875,
        56.339996337890628,
        56.360015869140628,
        56.3800048828125,
        56.399993896484378,
        56.420013427734378,
        56.44000244140625,
        56.459991455078128,
        56.480010986328128,
        56.5,
        56.519989013671878,
        56.540008544921878,
        56.55999755859375,
        56.58001708984375,
        56.600006103515628,
        56.6199951171875,
        56.6400146484375,
        56.660003662109378,
        56.67999267578125,
        56.70001220703125,
        56.720001220703128,
        56.739990234375,
        56.760009765625,
        56.779998779296878,
        56.79998779296875,
        56.82000732421875,
        56.839996337890628,
        56.860015869140628,
        56.8800048828125,
        56.899993896484378,
        56.920013427734378,
        56.94000244140625,
        56.959991455078128,
        56.980010986328128,
        57.0,
        57.019989013671878,
        57.040008544921878,
        57.05999755859375,
        57.08001708984375,
        57.100006103515628,
        57.1199951171875,
        57.1400146484375,
        57.160003662109378,
        57.17999267578125,
        57.20001220703125,
        57.220001220703128,
        57.239990234375,
        57.260009765625,
        57.279998779296878,
        57.29998779296875,
        57.32000732421875,
        57.339996337890628,
        57.360015869140628,
        57.3800048828125,
        57.399993896484378,
        57.420013427734378,
        57.44000244140625,
        57.459991455078128,
        57.480010986328128,
        57.5,
        57.519989013671878,
        57.540008544921878,
        57.55999755859375,
        57.58001708984375,
        57.600006103515628,
        57.6199951171875,
        57.6400146484375,
        57.660003662109378,
        57.67999267578125,
        57.70001220703125,
        57.720001220703128,
        57.739990234375,
        57.760009765625,
        57.779998779296878,
        57.79998779296875,
        57.82000732421875,
        57.839996337890628,
        57.860015869140628,
        57.8800048828125,
        57.899993896484378,
        57.920013427734378,
        57.94000244140625,
        57.959991455078128,
        57.980010986328128,
        58.0,
        58.019989013671878,
        58.040008544921878,
        58.05999755859375,
        58.08001708984375,
        58.100006103515628,
        58.1199951171875,
        58.1400146484375,
        58.160003662109378,
        58.17999267578125,
        58.20001220703125,
        58.220001220703128,
        58.239990234375,
        58.260009765625,
        58.279998779296878,
        58.29998779296875,
        58.32000732421875,
        58.339996337890628,
        58.360015869140628,
        58.3800048828125,
        58.399993896484378,
        58.420013427734378,
        58.44000244140625,
        58.459991455078128,
        58.480010986328128,
        58.5,
        58.519989013671878,
        58.540008544921878,
        58.55999755859375,
        58.58001708984375,
        58.600006103515628,
        58.6199951171875,
        58.6400146484375,
        58.660003662109378,
        58.67999267578125,
        58.70001220703125,
        58.720001220703128,
        58.739990234375,
        58.760009765625,
        58.779998779296878,
        58.79998779296875,
        58.82000732421875,
        58.839996337890628,
        58.860015869140628,
        58.8800048828125,
        58.899993896484378,
        58.920013427734378,
        58.94000244140625,
        58.959991455078128,
        58.980010986328128,
        59.0,
        59.019989013671878,
        59.040008544921878,
        59.05999755859375,
        59.08001708984375,
        59.100006103515628,
        59.1199951171875,
        59.1400146484375,
        59.160003662109378,
        59.17999267578125,
        59.20001220703125,
        59.220001220703128,
        59.239990234375,
        59.260009765625,
        59.279998779296878,
        59.29998779296875,
        59.32000732421875,
        59.339996337890628,
        59.360015869140628,
        59.3800048828125,
        59.399993896484378,
        59.420013427734378,
        59.44000244140625,
        59.459991455078128,
        59.480010986328128,
        59.5,
        59.519989013671878,
        59.540008544921878,
        59.55999755859375,
        59.58001708984375,
        59.600006103515628,
        59.6199951171875,
        59.6400146484375,
        59.660003662109378,
        59.67999267578125,
        59.70001220703125,
        59.720001220703128,
        59.739990234375,
        59.760009765625,
        59.779998779296878,
        59.79998779296875,
        59.82000732421875,
        59.839996337890628,
        59.860015869140628,
        59.8800048828125,
        59.899993896484378,
        59.920013427734378,
        59.94000244140625,
        59.959991455078128,
        59.980010986328128
    ],
    "rightHandPositions": [
        "(0.541740, 0.773685, 0.201155)",
        "(0.539649, 0.773754, 0.201429)",
        "(0.538266, 0.774074, 0.201382)",
        "(0.535014, 0.775233, 0.200963)",
        "(0.530961, 0.777194, 0.200285)",
        "(0.526569, 0.779390, 0.199401)",
        "(0.522221, 0.781681, 0.198118)",
        "(0.517931, 0.783881, 0.196562)",
        "(0.515572, 0.785185, 0.195743)",
        "(0.508443, 0.789755, 0.194122)",
        "(0.495051, 0.799959, 0.193445)",
        "(0.477804, 0.816108, 0.193734)",
        "(0.460566, 0.836660, 0.191712)",
        "(0.451384, 0.847697, 0.187608)",
        "(0.430868, 0.871181, 0.177124)",
        "(0.407147, 0.900457, 0.168324)",
        "(0.381588, 0.933247, 0.162468)",
        "(0.355947, 0.968547, 0.158672)",
        "(0.343649, 0.987001, 0.157341)",
        "(0.320334, 1.024389, 0.154886)",
        "(0.300070, 1.063765, 0.152459)",
        "(0.283671, 1.104111, 0.149386)",
        "(0.272963, 1.143298, 0.145857)",
        "(0.268463, 1.162086, 0.144132)",
        "(0.262287, 1.197754, 0.140862)",
        "(0.259528, 1.230021, 0.138412)",
        "(0.259500, 1.243397, 0.137518)",
        "(0.258832, 1.279921, 0.134232)",
        "(0.259252, 1.289902, 0.133133)",
        "(0.261225, 1.306958, 0.131191)",
        "(0.264778, 1.319125, 0.129727)",
        "(0.268865, 1.327179, 0.128463)",
        "(0.272758, 1.332237, 0.127549)",
        "(0.274667, 1.333962, 0.127274)",
        "(0.278617, 1.335332, 0.127266)",
        "(0.282626, 1.334715, 0.127780)",
        "(0.285948, 1.332415, 0.128124)",
        "(0.288854, 1.328978, 0.128454)",
        "(0.290142, 1.326914, 0.128820)",
        "(0.292416, 1.322563, 0.129942)",
        "(0.293960, 1.317855, 0.131359)",
        "(0.295127, 1.313054, 0.132764)",
        "(0.296311, 1.308631, 0.134158)",
        "(0.296748, 1.306511, 0.134750)",
        "(0.297610, 1.302689, 0.135865)",
        "(0.298410, 1.299733, 0.137196)",
        "(0.299494, 1.298205, 0.138710)",
        "(0.300726, 1.297737, 0.140067)",
        "(0.301260, 1.297743, 0.140621)",
        "(0.302084, 1.298024, 0.141561)",
        "(0.302845, 1.299260, 0.142437)",
        "(0.303602, 1.301766, 0.143252)",
        "(0.304098, 1.305365, 0.143877)",
        "(0.304088, 1.307400, 0.144145)",
        "(0.303523, 1.311476, 0.144669)",
        "(0.302507, 1.315619, 0.144801)",
        "(0.301344, 1.319923, 0.144221)",
        "(0.300104, 1.324079, 0.143053)",
        "(0.299565, 1.326094, 0.142367)",
        "(0.298647, 1.330151, 0.140925)",
        "(0.297495, 1.333526, 0.139089)",
        "(0.295682, 1.336213, 0.136282)",
        "(0.293936, 1.338730, 0.132545)",
        "(0.292809, 1.339635, 0.130325)",
        "(0.290064, 1.340566, 0.124976)",
        "(0.286943, 1.340536, 0.118592)",
        "(0.285116, 1.341396, 0.112850)",
        "(0.283736, 1.342685, 0.107976)",
        "(0.282815, 1.343233, 0.105800)",
        "(0.281004, 1.344098, 0.101869)",
        "(0.279929, 1.344899, 0.098443)",
        "(0.279066, 1.346035, 0.095540)",
        "(0.277978, 1.347870, 0.093331)",
        "(0.277443, 1.349030, 0.092434)",
        "(0.276373, 1.351897, 0.091240)",
        "(0.274958, 1.355125, 0.090874)",
        "(0.273291, 1.358840, 0.091146)",
        "(0.271768, 1.363589, 0.091901)",
        "(0.270970, 1.366187, 0.092253)",
        "(0.269093, 1.371748, 0.092651)",
        "(0.266744, 1.377405, 0.092580)",
        "(0.264221, 1.383539, 0.092461)",
        "(0.261882, 1.390399, 0.091992)",
        "(0.260763, 1.393904, 0.091672)",
        "(0.258706, 1.401176, 0.090934)",
        "(0.256634, 1.408284, 0.089819)",
        "(0.254252, 1.415091, 0.088290)",
        "(0.251206, 1.421386, 0.086409)",
        "(0.249323, 1.424322, 0.085489)",
        "(0.245139, 1.429780, 0.083630)",
        "(0.240833, 1.434492, 0.081758)",
        "(0.236574, 1.438991, 0.079783)",
        "(0.232155, 1.443018, 0.077739)",
        "(0.229916, 1.444902, 0.076894)",
        "(0.225084, 1.448149, 0.075750)",
        "(0.220879, 1.451394, 0.075212)",
        "(0.217718, 1.454830, 0.074720)",
        "(0.215254, 1.458234, 0.074378)",
        "(0.214046, 1.459809, 0.074304)",
        "(0.211508, 1.462682, 0.074413)",
        "(0.208912, 1.465320, 0.074727)",
        "(0.206208, 1.467780, 0.075277)",
        "(0.203922, 1.469816, 0.075838)",
        "(0.203000, 1.470816, 0.076007)",
        "(0.201532, 1.472866, 0.075938)",
        "(0.199912, 1.474939, 0.075818)",
        "(0.198277, 1.477388, 0.075912)",
        "(0.196891, 1.480438, 0.076166)",
        "(0.196081, 1.482110, 0.076257)",
        "(0.194361, 1.485891, 0.076457)",
        "(0.192434, 1.490175, 0.076790)",
        "(0.190154, 1.494837, 0.076976)",
        "(0.187909, 1.500068, 0.077460)",
        "(0.187015, 1.502977, 0.077926)",
        "(0.185930, 1.509631, 0.079408)",
        "(0.185395, 1.516988, 0.081598)",
        "(0.185251, 1.524795, 0.084703)",
        "(0.185899, 1.533085, 0.088827)",
        "(0.186460, 1.537342, 0.091186)",
        "(0.188040, 1.546091, 0.097001)",
        "(0.190033, 1.554807, 0.104066)",
        "(0.192332, 1.563215, 0.112115)",
        "(0.194905, 1.571170, 0.120969)",
        "(0.196433, 1.574794, 0.125997)",
        "(0.199578, 1.581589, 0.136433)",
        "(0.202790, 1.587411, 0.147778)",
        "(0.206101, 1.592167, 0.160075)",
        "(0.209482, 1.595472, 0.173167)",
        "(0.211112, 1.596730, 0.179864)",
        "(0.214540, 1.598054, 0.193634)",
        "(0.217829, 1.597776, 0.207819)",
        "(0.220685, 1.595765, 0.222487)",
        "(0.223335, 1.592272, 0.237243)",
        "(0.224601, 1.589584, 0.244702)",
        "(0.227063, 1.583110, 0.259526)",
        "(0.229329, 1.574835, 0.273599)",
        "(0.231192, 1.564386, 0.286324)",
        "(0.232180, 1.552295, 0.298228)",
        "(0.232359, 1.545748, 0.303824)",
        "(0.232280, 1.531462, 0.313816)",
        "(0.232405, 1.516320, 0.322295)",
        "(0.231912, 1.500029, 0.329441)",
        "(0.230544, 1.483085, 0.335076)",
        "(0.229707, 1.474453, 0.337248)",
        "(0.227585, 1.456992, 0.340046)",
        "(0.225997, 1.439677, 0.341008)",
        "(0.224614, 1.422457, 0.340465)",
        "(0.223077, 1.405068, 0.338703)",
        "(0.222127, 1.396513, 0.337380)",
        "(0.220000, 1.379750, 0.333189)",
        "(0.218012, 1.363585, 0.327299)",
        "(0.216748, 1.348412, 0.320186)",
        "(0.215397, 1.334330, 0.311889)",
        "(0.214588, 1.327497, 0.307470)",
        "(0.212386, 1.314734, 0.297790)",
        "(0.209772, 1.303078, 0.286976)",
        "(0.207311, 1.292490, 0.274724)",
        "(0.205322, 1.283139, 0.261990)",
        "(0.204433, 1.279338, 0.255612)",
        "(0.202724, 1.272986, 0.242081)",
        "(0.200628, 1.267810, 0.227750)",
        "(0.198359, 1.264418, 0.213183)",
        "(0.196817, 1.263288, 0.198512)",
        "(0.196273, 1.263646, 0.191149)",
        "(0.195329, 1.265365, 0.176250)",
        "(0.194664, 1.269094, 0.161443)",
        "(0.194270, 1.274227, 0.147260)",
        "(0.194120, 1.280575, 0.133791)",
        "(0.194074, 1.284134, 0.127362)",
        "(0.193860, 1.291735, 0.115054)",
        "(0.193843, 1.300189, 0.103743)",
        "(0.193784, 1.309380, 0.093530)",
        "(0.193898, 1.319215, 0.084304)",
        "(0.193870, 1.324263, 0.079996)",
        "(0.193851, 1.334856, 0.071982)",
        "(0.193926, 1.345869, 0.064971)",
        "(0.193960, 1.357211, 0.059069)",
        "(0.193989, 1.368656, 0.054178)",
        "(0.194011, 1.374350, 0.051900)",
        "(0.194209, 1.385920, 0.048027)",
        "(0.194601, 1.397495, 0.044993)",
        "(0.194960, 1.408545, 0.042631)",
        "(0.195043, 1.419190, 0.040894)",
        "(0.195092, 1.424510, 0.040325)",
        "(0.195347, 1.435144, 0.040041)",
        "(0.195689, 1.445471, 0.040633)",
        "(0.196310, 1.455498, 0.041704)",
        "(0.196757, 1.465020, 0.043215)",
        "(0.196932, 1.469625, 0.044187)",
        "(0.197299, 1.478795, 0.046518)",
        "(0.197731, 1.487777, 0.049320)",
        "(0.198211, 1.496401, 0.052547)",
        "(0.198602, 1.504721, 0.056011)",
        "(0.198830, 1.508764, 0.057881)",
        "(0.199296, 1.516714, 0.061824)",
        "(0.199741, 1.524315, 0.066230)",
        "(0.200030, 1.531560, 0.071124)",
        "(0.200272, 1.538574, 0.076450)",
        "(0.200410, 1.542006, 0.079205)",
        "(0.200798, 1.548349, 0.085084)",
        "(0.201205, 1.554277, 0.091401)",
        "(0.201791, 1.559795, 0.098454)",
        "(0.202442, 1.565021, 0.106231)",
        "(0.202724, 1.567441, 0.110295)",
        "(0.203063, 1.571794, 0.118958)",
        "(0.203441, 1.575583, 0.128273)",
        "(0.204117, 1.578534, 0.138393)",
        "(0.204724, 1.580782, 0.149059)",
        "(0.204994, 1.581451, 0.154598)",
        "(0.205314, 1.581910, 0.165925)",
        "(0.205266, 1.581303, 0.178020)",
        "(0.204881, 1.579486, 0.190444)",
        "(0.204345, 1.576192, 0.202960)",
        "(0.204107, 1.574188, 0.209165)",
        "(0.203517, 1.569098, 0.221196)",
        "(0.202259, 1.562413, 0.232508)",
        "(0.200658, 1.554365, 0.242846)",
        "(0.199193, 1.545426, 0.252493)",
        "(0.198416, 1.540699, 0.257032)",
        "(0.196300, 1.530388, 0.265175)",
        "(0.193738, 1.518995, 0.272091)",
        "(0.191071, 1.506642, 0.277581)",
        "(0.188262, 1.493466, 0.282041)",
        "(0.186850, 1.486612, 0.283960)",
        "(0.184519, 1.472381, 0.286950)",
        "(0.181672, 1.457577, 0.289646)",
        "(0.178655, 1.442655, 0.291638)",
        "(0.176793, 1.427408, 0.292391)",
        "(0.175951, 1.419784, 0.292294)",
        "(0.173747, 1.404490, 0.291505)",
        "(0.170945, 1.389104, 0.289833)",
        "(0.168945, 1.373908, 0.287343)",
        "(0.167256, 1.359440, 0.284308)",
        "(0.166500, 1.352534, 0.282462)",
        "(0.165225, 1.339148, 0.277672)",
        "(0.164467, 1.326696, 0.271959)",
        "(0.163905, 1.314628, 0.265321)",
        "(0.163433, 1.303444, 0.257811)",
        "(0.163329, 1.298440, 0.253851)",
        "(0.163507, 1.289612, 0.245814)",
        "(0.164198, 1.282490, 0.237206)",
        "(0.164975, 1.276829, 0.227611)",
        "(0.165435, 1.271995, 0.217749)",
        "(0.165538, 1.270154, 0.212836)",
        "(0.165736, 1.267184, 0.202806)",
        "(0.166046, 1.265184, 0.192204)",
        "(0.166498, 1.264323, 0.181170)",
        "(0.166739, 1.264533, 0.170277)",
        "(0.166772, 1.264960, 0.164979)",
        "(0.166649, 1.266410, 0.154516)",
        "(0.166306, 1.268478, 0.144183)",
        "(0.166203, 1.271489, 0.133923)",
        "(0.166255, 1.275053, 0.123614)",
        "(0.166246, 1.277053, 0.118470)",
        "(0.166075, 1.281187, 0.108405)",
        "(0.165959, 1.285920, 0.098740)",
        "(0.165910, 1.291128, 0.089458)",
        "(0.165800, 1.296645, 0.080723)",
        "(0.165719, 1.299502, 0.076608)",
        "(0.165470, 1.305509, 0.069027)",
        "(0.165058, 1.311702, 0.062030)",
        "(0.164501, 1.318107, 0.055607)",
        "(0.164093, 1.324872, 0.049820)",
        "(0.163890, 1.328425, 0.047244)",
        "(0.163392, 1.335695, 0.042543)",
        "(0.163013, 1.343243, 0.038425)",
        "(0.162463, 1.350907, 0.034946)",
        "(0.161909, 1.358784, 0.032020)",
        "(0.161657, 1.362790, 0.030750)",
        "(0.161131, 1.370924, 0.028576)",
        "(0.160548, 1.379276, 0.026926)",
        "(0.160065, 1.387968, 0.025760)",
        "(0.159733, 1.396831, 0.024905)",
        "(0.159525, 1.401299, 0.024549)",
        "(0.159236, 1.410408, 0.024146)",
        "(0.159228, 1.419963, 0.024522)",
        "(0.159624, 1.429886, 0.025591)",
        "(0.160209, 1.439993, 0.027201)",
        "(0.160594, 1.445120, 0.028224)",
        "(0.161456, 1.455339, 0.030535)",
        "(0.162424, 1.465455, 0.033280)",
        "(0.163587, 1.475484, 0.036523)",
        "(0.164952, 1.485378, 0.040288)",
        "(0.165628, 1.490237, 0.042334)",
        "(0.166979, 1.499723, 0.046894)",
        "(0.168210, 1.508694, 0.051896)",
        "(0.169290, 1.517148, 0.057216)",
        "(0.170548, 1.525381, 0.063164)",
        "(0.171243, 1.529403, 0.066370)",
        "(0.172464, 1.537102, 0.072976)",
        "(0.173677, 1.544170, 0.080016)",
        "(0.174663, 1.550577, 0.087521)",
        "(0.175820, 1.556319, 0.095396)",
        "(0.176566, 1.558994, 0.099555)",
        "(0.177894, 1.563917, 0.108266)",
        "(0.179024, 1.567868, 0.117402)",
        "(0.180054, 1.570962, 0.126790)",
        "(0.180940, 1.573103, 0.136549)",
        "(0.181307, 1.573814, 0.141603)",
        "(0.181785, 1.574608, 0.151938)",
        "(0.181959, 1.574328, 0.162554)",
        "(0.182207, 1.573350, 0.173452)",
        "(0.182518, 1.571567, 0.184628)",
        "(0.182636, 1.570420, 0.190285)",
        "(0.182838, 1.567455, 0.201613)",
        "(0.182978, 1.563535, 0.212850)",
        "(0.183356, 1.558789, 0.223872)",
        "(0.183619, 1.553425, 0.234618)",
        "(0.183673, 1.550328, 0.239816)",
        "(0.183702, 1.543436, 0.249516)",
        "(0.183646, 1.535821, 0.258303)",
        "(0.183458, 1.527247, 0.265928)",
        "(0.183276, 1.522666, 0.269357)",
        "(0.182756, 1.513134, 0.275789)",
        "(0.182198, 1.503050, 0.281430)",
        "(0.181781, 1.492496, 0.286223)",
        "(0.181528, 1.481318, 0.290093)",
        "(0.181369, 1.469666, 0.293164)",
        "(0.181216, 1.463620, 0.294277)",
        "(0.180799, 1.451454, 0.296311)",
        "(0.180851, 1.439110, 0.297614)",
        "(0.181080, 1.426887, 0.298176)",
        "(0.180592, 1.414376, 0.298046)",
        "(0.180226, 1.408116, 0.297718)",
        "(0.179724, 1.396070, 0.296934)",
        "(0.179408, 1.384676, 0.295387)",
        "(0.179225, 1.373674, 0.292839)",
        "(0.178721, 1.363147, 0.289232)",
        "(0.178406, 1.358097, 0.287131)",
        "(0.178116, 1.348860, 0.282011)",
        "(0.177829, 1.340419, 0.276192)",
        "(0.177224, 1.332686, 0.269235)",
        "(0.176550, 1.325362, 0.260875)",
        "(0.176334, 1.322034, 0.256291)",
        "(0.176080, 1.316300, 0.246988)",
        "(0.175662, 1.311400, 0.237391)",
        "(0.174904, 1.307296, 0.227167)",
        "(0.174410, 1.304591, 0.215829)",
        "(0.174282, 1.303529, 0.210070)",
        "(0.174114, 1.302470, 0.198445)",
        "(0.174084, 1.302723, 0.186737)",
        "(0.173936, 1.303771, 0.174656)",
        "(0.173904, 1.305529, 0.162477)",
        "(0.173897, 1.306735, 0.156518)",
        "(0.174056, 1.310091, 0.145026)",
        "(0.174443, 1.314338, 0.134064)",
        "(0.174633, 1.319124, 0.123677)",
        "(0.174632, 1.324136, 0.113607)",
        "(0.174800, 1.326874, 0.108722)",
        "(0.175517, 1.333032, 0.099670)",
        "(0.176088, 1.339744, 0.091677)",
        "(0.176457, 1.346871, 0.084539)",
        "(0.176542, 1.354109, 0.077866)",
        "(0.176670, 1.357908, 0.074726)",
        "(0.177484, 1.366267, 0.069085)",
        "(0.178125, 1.374894, 0.063919)",
        "(0.178545, 1.383788, 0.059374)",
        "(0.179111, 1.393165, 0.055548)",
        "(0.179401, 1.397945, 0.053776)",
        "(0.180109, 1.407604, 0.050449)",
        "(0.180924, 1.417431, 0.047345)",
        "(0.181936, 1.427578, 0.044577)",
        "(0.182993, 1.437778, 0.042133)",
        "(0.183432, 1.442885, 0.041129)",
        "(0.184308, 1.453209, 0.039445)",
        "(0.185249, 1.463613, 0.038222)",
        "(0.186319, 1.473874, 0.037219)",
        "(0.187655, 1.483979, 0.036561)",
        "(0.188442, 1.489026, 0.036442)",
        "(0.190071, 1.499108, 0.036823)",
        "(0.191342, 1.509019, 0.037818)",
        "(0.192247, 1.518620, 0.039636)",
        "(0.193269, 1.528062, 0.042200)",
        "(0.193916, 1.532744, 0.043826)",
        "(0.195182, 1.541927, 0.047517)",
        "(0.196369, 1.550708, 0.052098)",
        "(0.197315, 1.558993, 0.057560)",
        "(0.198266, 1.566902, 0.063622)",
        "(0.198910, 1.570711, 0.066804)",
        "(0.200443, 1.577963, 0.073708)",
        "(0.202080, 1.584724, 0.081157)",
        "(0.203571, 1.590922, 0.089041)",
        "(0.204203, 1.593707, 0.093304)",
        "(0.205492, 1.599138, 0.102031)",
        "(0.207027, 1.603989, 0.111347)",
        "(0.208694, 1.607954, 0.120929)",
        "(0.210538, 1.611077, 0.130977)",
        "(0.211490, 1.612389, 0.136292)",
        "(0.213225, 1.614307, 0.147421)",
        "(0.215545, 1.615756, 0.164670)",
        "(0.217252, 1.614444, 0.176914)",
        "(0.217996, 1.613274, 0.183269)",
        "(0.219198, 1.610196, 0.196236)",
        "(0.219922, 1.605518, 0.209199)",
        "(0.220353, 1.599466, 0.222025)",
        "(0.220495, 1.596144, 0.228364)",
        "(0.220543, 1.588262, 0.240496)",
        "(0.220053, 1.579267, 0.251711)",
        "(0.219064, 1.568882, 0.261499)",
        "(0.218382, 1.563272, 0.265880)",
        "(0.216814, 1.551285, 0.273924)",
        "(0.215349, 1.538630, 0.280960)",
        "(0.213705, 1.525049, 0.286819)",
        "(0.212677, 1.518081, 0.289383)",
        "(0.210254, 1.503263, 0.293545)",
        "(0.207874, 1.487782, 0.297068)",
        "(0.206103, 1.472021, 0.300112)",
        "(0.204964, 1.456128, 0.302534)",
        "(0.204448, 1.448238, 0.303327)",
        "(0.203524, 1.432570, 0.303891)",
        "(0.202897, 1.417057, 0.303362)",
        "(0.202695, 1.402056, 0.302282)",
        "(0.202978, 1.387961, 0.299986)",
        "(0.202992, 1.381019, 0.298192)",
        "(0.202518, 1.367234, 0.293213)",
        "(0.201628, 1.354012, 0.286451)",
        "(0.201268, 1.341997, 0.279153)",
        "(0.200997, 1.331243, 0.270675)",
        "(0.200686, 1.326083, 0.266020)",
        "(0.199719, 1.316809, 0.255920)",
        "(0.198765, 1.309129, 0.245429)",
        "(0.197942, 1.303220, 0.234768)",
        "(0.197150, 1.299106, 0.223445)",
        "(0.196732, 1.297410, 0.217688)",
        "(0.195956, 1.295440, 0.205980)",
        "(0.195454, 1.295345, 0.194463)",
        "(0.194863, 1.296760, 0.183083)",
        "(0.193860, 1.298932, 0.171934)",
        "(0.193292, 1.300328, 0.166445)",
        "(0.192273, 1.303968, 0.155613)",
        "(0.191455, 1.308474, 0.145086)",
        "(0.190575, 1.313740, 0.134941)",
        "(0.189694, 1.319680, 0.125277)",
        "(0.189263, 1.322922, 0.120627)",
        "(0.188587, 1.329867, 0.111490)",
        "(0.188181, 1.337370, 0.102655)",
        "(0.187963, 1.345250, 0.094104)",
        "(0.187796, 1.353502, 0.086137)",
        "(0.187679, 1.357733, 0.082422)",
        "(0.187478, 1.366344, 0.075359)",
        "(0.187244, 1.375156, 0.068974)",
        "(0.186754, 1.384023, 0.063021)",
        "(0.186410, 1.393144, 0.057600)",
        "(0.186232, 1.397799, 0.055153)",
        "(0.185869, 1.407205, 0.050480)",
        "(0.185621, 1.416696, 0.046282)",
        "(0.185349, 1.426221, 0.042556)",
        "(0.185245, 1.436066, 0.039391)",
        "(0.185268, 1.441074, 0.037976)",
        "(0.185278, 1.451116, 0.035641)",
        "(0.185211, 1.461301, 0.033938)",
        "(0.185281, 1.471853, 0.032924)",
        "(0.185493, 1.482615, 0.032383)",
        "(0.185513, 1.488011, 0.032189)",
        "(0.185370, 1.499035, 0.032021)",
        "(0.185026, 1.510329, 0.032335)",
        "(0.184777, 1.521720, 0.033657)",
        "(0.184987, 1.533556, 0.036311)",
        "(0.185191, 1.539498, 0.037827)",
        "(0.185780, 1.551198, 0.041513)",
        "(0.186898, 1.562474, 0.046013)",
        "(0.188738, 1.573244, 0.051275)",
        "(0.190665, 1.583197, 0.057397)",
        "(0.191515, 1.587945, 0.060626)",
        "(0.193066, 1.596651, 0.067596)",
        "(0.194177, 1.604266, 0.075279)",
        "(0.195337, 1.610786, 0.083292)",
        "(0.196455, 1.616930, 0.092429)",
        "(0.196863, 1.619490, 0.097194)",
        "(0.197626, 1.623734, 0.106885)",
        "(0.198156, 1.626712, 0.117022)",
        "(0.198604, 1.628435, 0.127714)",
        "(0.198889, 1.629156, 0.138836)",
        "(0.198900, 1.629021, 0.144489)",
        "(0.198705, 1.627982, 0.155911)",
        "(0.198460, 1.625878, 0.167605)",
        "(0.198122, 1.622913, 0.179757)",
        "(0.197769, 1.618711, 0.192249)",
        "(0.197655, 1.616225, 0.198430)",
        "(0.197589, 1.610283, 0.210632)",
        "(0.197343, 1.603329, 0.222578)",
        "(0.196528, 1.595219, 0.234059)",
        "(0.195415, 1.586266, 0.245037)",
        "(0.194877, 1.581345, 0.250205)",
        "(0.193870, 1.570934, 0.260013)",
        "(0.192986, 1.559778, 0.268638)",
        "(0.191648, 1.547635, 0.276181)",
        "(0.189915, 1.534515, 0.282633)",
        "(0.189081, 1.527963, 0.285599)",
        "(0.187331, 1.514612, 0.290601)",
        "(0.185433, 1.500648, 0.294502)",
        "(0.184100, 1.486319, 0.297074)",
        "(0.183092, 1.472164, 0.298151)",
        "(0.182239, 1.464997, 0.298153)",
        "(0.180499, 1.450642, 0.297873)",
        "(0.179088, 1.436214, 0.296658)",
        "(0.178304, 1.422060, 0.294424)",
        "(0.177728, 1.408275, 0.290985)",
        "(0.177232, 1.401300, 0.288642)",
        "(0.176076, 1.387074, 0.283247)",
        "(0.175208, 1.373295, 0.276900)",
        "(0.174476, 1.360297, 0.269485)",
        "(0.173607, 1.347836, 0.260643)",
        "(0.173161, 1.341984, 0.255699)",
        "(0.172373, 1.331099, 0.245414)",
        "(0.171735, 1.321560, 0.234340)",
        "(0.171166, 1.313483, 0.222437)",
        "(0.170369, 1.307018, 0.210220)",
        "(0.170029, 1.304622, 0.203943)",
        "(0.169593, 1.300995, 0.191032)",
        "(0.169343, 1.299227, 0.177660)",
        "(0.168929, 1.299186, 0.164206)",
        "(0.168703, 1.301214, 0.150862)",
        "(0.168671, 1.302660, 0.144236)",
        "(0.168851, 1.307059, 0.131262)",
        "(0.169078, 1.312794, 0.118654)",
        "(0.169288, 1.319531, 0.106321)",
        "(0.169510, 1.327060, 0.094628)",
        "(0.169629, 1.331084, 0.089094)",
        "(0.170063, 1.340110, 0.078905)",
        "(0.170525, 1.349770, 0.069426)",
        "(0.170668, 1.359635, 0.060489)",
        "(0.170751, 1.370146, 0.052567)",
        "(0.171020, 1.375684, 0.048986)",
        "(0.171636, 1.387281, 0.042934)",
        "(0.172166, 1.399395, 0.037731)",
        "(0.172586, 1.411757, 0.033209)",
        "(0.172859, 1.424394, 0.029609)",
        "(0.172999, 1.430805, 0.028050)",
        "(0.173630, 1.444026, 0.025782)",
        "(0.174523, 1.457444, 0.024256)",
        "(0.175246, 1.470677, 0.023110)",
        "(0.175786, 1.483821, 0.022293)",
        "(0.175989, 1.490309, 0.022042)",
        "(0.176703, 1.503266, 0.022127)",
        "(0.177673, 1.516086, 0.022996)",
        "(0.178793, 1.528495, 0.024318)",
        "(0.180036, 1.540426, 0.026034)",
        "(0.180765, 1.546216, 0.027083)",
        "(0.182413, 1.557512, 0.029563)",
        "(0.184180, 1.568262, 0.032741)",
        "(0.186295, 1.578440, 0.036501)",
        "(0.188367, 1.587705, 0.040721)",
        "(0.189360, 1.591973, 0.043059)",
        "(0.191259, 1.599836, 0.048215)",
        "(0.193037, 1.606837, 0.054090)",
        "(0.193835, 1.609770, 0.057392)",
        "(0.196038, 1.618080, 0.068028)",
        "(0.196655, 1.620332, 0.072010)",
        "(0.197732, 1.624255, 0.080278)",
        "(0.198557, 1.627462, 0.089200)",
        "(0.199012, 1.629800, 0.098557)",
        "(0.198969, 1.631178, 0.108430)",
        "(0.198849, 1.631587, 0.113624)",
        "(0.198402, 1.631644, 0.124573)",
        "(0.197667, 1.630796, 0.136118)",
        "(0.196894, 1.629038, 0.147987)",
        "(0.196162, 1.626239, 0.159972)",
        "(0.195733, 1.624563, 0.165897)",
        "(0.194727, 1.620324, 0.177635)",
        "(0.193619, 1.615212, 0.189148)",
        "(0.192396, 1.609196, 0.200287)",
        "(0.191030, 1.602248, 0.210961)",
        "(0.190200, 1.598441, 0.216162)",
        "(0.188210, 1.590529, 0.226400)",
        "(0.186158, 1.582189, 0.235984)",
        "(0.184138, 1.573267, 0.244652)",
        "(0.182263, 1.563299, 0.252136)",
        "(0.181296, 1.558169, 0.255635)",
        "(0.179556, 1.547514, 0.261821)",
        "(0.177672, 1.536122, 0.267010)",
        "(0.175890, 1.524106, 0.271165)",
        "(0.174099, 1.511492, 0.274523)",
        "(0.172929, 1.504893, 0.276015)",
        "(0.170723, 1.491315, 0.278661)",
        "(0.169068, 1.477583, 0.281211)",
        "(0.167625, 1.464132, 0.283631)",
        "(0.166381, 1.450695, 0.285395)",
        "(0.165705, 1.444024, 0.285995)",
        "(0.164567, 1.430738, 0.286692)",
        "(0.164082, 1.417799, 0.286781)",
        "(0.163858, 1.405107, 0.285952)",
        "(0.163885, 1.392562, 0.283852)",
        "(0.163927, 1.386332, 0.282498)",
        "(0.164103, 1.374268, 0.278855)",
        "(0.164292, 1.362332, 0.273935)",
        "(0.164572, 1.350412, 0.267857)",
        "(0.165080, 1.338746, 0.261392)",
        "(0.165271, 1.333127, 0.257987)",
        "(0.165256, 1.322056, 0.250059)",
        "(0.164911, 1.311490, 0.240960)",
        "(0.164572, 1.302008, 0.231104)",
        "(0.164079, 1.293993, 0.220586)",
        "(0.163896, 1.290384, 0.215182)",
        "(0.163776, 1.284389, 0.204049)",
        "(0.163823, 1.279975, 0.192719)",
        "(0.163757, 1.277191, 0.181186)",
        "(0.163594, 1.275889, 0.169372)",
        "(0.163525, 1.275942, 0.163295)",
        "(0.163464, 1.276408, 0.151326)",
        "(0.163526, 1.278453, 0.139621)",
        "(0.163657, 1.281809, 0.128174)",
        "(0.163685, 1.283795, 0.122587)",
        "(0.163774, 1.288180, 0.111678)",
        "(0.164112, 1.293604, 0.101427)",
        "(0.164456, 1.299809, 0.091720)",
        "(0.164620, 1.306488, 0.082358)",
        "(0.164754, 1.313416, 0.073502)",
        "(0.165002, 1.317132, 0.069342)",
        "(0.165564, 1.324836, 0.061585)",
        "(0.166233, 1.332865, 0.054606)",
        "(0.166872, 1.341020, 0.048115)",
        "(0.167378, 1.349494, 0.042476)",
        "(0.167736, 1.353968, 0.039974)",
        "(0.168670, 1.363154, 0.035387)",
        "(0.169588, 1.372592, 0.031367)",
        "(0.170363, 1.382235, 0.027977)",
        "(0.170882, 1.392138, 0.025091)",
        "(0.171186, 1.397265, 0.023871)",
        "(0.171916, 1.407802, 0.021852)",
        "(0.172762, 1.418577, 0.020154)",
        "(0.173563, 1.429538, 0.018708)",
        "(0.174394, 1.440846, 0.017804)",
        "(0.174663, 1.446523, 0.017483)",
        "(0.175156, 1.458009, 0.017105)",
        "(0.175876, 1.469691, 0.017179)",
        "(0.177016, 1.481644, 0.017842)",
        "(0.178221, 1.493628, 0.018954)",
        "(0.178805, 1.499600, 0.019548)",
        "(0.179798, 1.511328, 0.021112)",
        "(0.180692, 1.522639, 0.023078)",
        "(0.182040, 1.533670, 0.025429)",
        "(0.184070, 1.544407, 0.028282)",
        "(0.185099, 1.549595, 0.029868)",
        "(0.186809, 1.559472, 0.033246)",
        "(0.188060, 1.568619, 0.037101)",
        "(0.189168, 1.577128, 0.041674)",
        "(0.190458, 1.585109, 0.046716)",
        "(0.191033, 1.588877, 0.049416)",
        "(0.192146, 1.595860, 0.055231)",
        "(0.193124, 1.602144, 0.061501)",
        "(0.193942, 1.607763, 0.068292)",
        "(0.194724, 1.612703, 0.075472)",
        "(0.194997, 1.614794, 0.079239)",
        "(0.195485, 1.618423, 0.086873)",
        "(0.195806, 1.621189, 0.094748)",
        "(0.196028, 1.623079, 0.102869)",
        "(0.195998, 1.624264, 0.111369)",
        "(0.195852, 1.624470, 0.115743)",
        "(0.195453, 1.624350, 0.124628)",
        "(0.194820, 1.623398, 0.133676)",
        "(0.194044, 1.621660, 0.142949)",
        "(0.193241, 1.619270, 0.152474)",
        "(0.192841, 1.617856, 0.157290)",
        "(0.192004, 1.614475, 0.166939)",
        "(0.191024, 1.610356, 0.176646)",
        "(0.189990, 1.605431, 0.186467)",
        "(0.188916, 1.599985, 0.196211)",
        "(0.188314, 1.596970, 0.200962)",
        "(0.186899, 1.590546, 0.210235)",
        "(0.185559, 1.583583, 0.219293)",
        "(0.184367, 1.576177, 0.227962)",
        "(0.182834, 1.568292, 0.236279)",
        "(0.181989, 1.564100, 0.240238)",
        "(0.180222, 1.555283, 0.247573)",
        "(0.178464, 1.546092, 0.254446)",
        "(0.176863, 1.536267, 0.260656)",
        "(0.176125, 1.531243, 0.263631)",
        "(0.174647, 1.520782, 0.269020)",
        "(0.172938, 1.509447, 0.273567)",
        "(0.171630, 1.497442, 0.277332)",
        "(0.171196, 1.485017, 0.279980)",
        "(0.170751, 1.472177, 0.281649)",
        "(0.170212, 1.465454, 0.282314)",
        "(0.169059, 1.451866, 0.282862)",
        "(0.168342, 1.438766, 0.283080)",
        "(0.167593, 1.426005, 0.282979)",
        "(0.166788, 1.413381, 0.282634)",
        "(0.166352, 1.407293, 0.282143)",
        "(0.165958, 1.395396, 0.280241)",
        "(0.165696, 1.383854, 0.277137)",
        "(0.165440, 1.372782, 0.273276)",
        "(0.165179, 1.362140, 0.268895)",
        "(0.164948, 1.356897, 0.266210)",
        "(0.164336, 1.346399, 0.260363)",
        "(0.163620, 1.336247, 0.253883)",
        "(0.163146, 1.326924, 0.247393)",
        "(0.162970, 1.318434, 0.240566)",
        "(0.162887, 1.314442, 0.236854)",
        "(0.162640, 1.306739, 0.229235)",
        "(0.162439, 1.300089, 0.221362)",
        "(0.162701, 1.294771, 0.213182)",
        "(0.163141, 1.290492, 0.204788)",
        "(0.163287, 1.288733, 0.200545)",
        "(0.163418, 1.286028, 0.191788)",
        "(0.163604, 1.284120, 0.182624)",
        "(0.163839, 1.283098, 0.173325)",
        "(0.164120, 1.282972, 0.164239)",
        "(0.164378, 1.283306, 0.159635)",
        "(0.164829, 1.284300, 0.149941)",
        "(0.165197, 1.285735, 0.139856)",
        "(0.165758, 1.287944, 0.130004)",
        "(0.166623, 1.291176, 0.120561)",
        "(0.167110, 1.293108, 0.115939)",
        "(0.167922, 1.297180, 0.106812)",
        "(0.168606, 1.301685, 0.097967)",
        "(0.169238, 1.306515, 0.089407)",
        "(0.169934, 1.311750, 0.081239)",
        "(0.170370, 1.314564, 0.077340)",
        "(0.171364, 1.320556, 0.069805)",
        "(0.171968, 1.326595, 0.062504)",
        "(0.172686, 1.332849, 0.055443)",
        "(0.173710, 1.339754, 0.049136)",
        "(0.174219, 1.343460, 0.046339)",
        "(0.175004, 1.351142, 0.041195)",
        "(0.175607, 1.359196, 0.036964)",
        "(0.176203, 1.367550, 0.033272)",
        "(0.176922, 1.376509, 0.030414)",
        "(0.177332, 1.381158, 0.029292)",
        "(0.178217, 1.390567, 0.027240)",
        "(0.179128, 1.400110, 0.025557)",
        "(0.179930, 1.409695, 0.024332)",
        "(0.180686, 1.419219, 0.023428)",
        "(0.181184, 1.424015, 0.023143)",
        "(0.182420, 1.433659, 0.022778)",
        "(0.183954, 1.443400, 0.022825)",
        "(0.184681, 1.448250, 0.023004)",
        "(0.185919, 1.457917, 0.023528)",
        "(0.187095, 1.467625, 0.024677)",
        "(0.188392, 1.477597, 0.026716)",
        "(0.189773, 1.487620, 0.029342)",
        "(0.191042, 1.497506, 0.032376)",
        "(0.192106, 1.507066, 0.035889)",
        "(0.192544, 1.511648, 0.037929)",
        "(0.193560, 1.520796, 0.042352)",
        "(0.194799, 1.529806, 0.047715)",
        "(0.195920, 1.538405, 0.053641)",
        "(0.196646, 1.546129, 0.059803)",
        "(0.196920, 1.549682, 0.063056)",
        "(0.197418, 1.556587, 0.070146)",
        "(0.198061, 1.563074, 0.077998)",
        "(0.198461, 1.568718, 0.086408)",
        "(0.198768, 1.573777, 0.095158)",
        "(0.198952, 1.576120, 0.099684)",
        "(0.199334, 1.580334, 0.109199)",
        "(0.199649, 1.583905, 0.119188)",
        "(0.199983, 1.586766, 0.129537)",
        "(0.200562, 1.588965, 0.140289)",
        "(0.200833, 1.589764, 0.145765)",
        "(0.201223, 1.590885, 0.156783)",
        "(0.201587, 1.591254, 0.168120)",
        "(0.201893, 1.590893, 0.179867)",
        "(0.202105, 1.589937, 0.191483)",
        "(0.202236, 1.589041, 0.197157)",
        "(0.202564, 1.586723, 0.208137)",
        "(0.202932, 1.583511, 0.218553)",
        "(0.203064, 1.579435, 0.228407)",
        "(0.202796, 1.574677, 0.237726)",
        "(0.202606, 1.572081, 0.242162)",
        "(0.202172, 1.566526, 0.250032)",
        "(0.201633, 1.560108, 0.257739)",
        "(0.201127, 1.553123, 0.264540)",
        "(0.200145, 1.545610, 0.270748)",
        "(0.199487, 1.541713, 0.273604)",
        "(0.198097, 1.533440, 0.278615)",
        "(0.196879, 1.524595, 0.283082)",
        "(0.195619, 1.515068, 0.287190)",
        "(0.194028, 1.504961, 0.290867)",
        "(0.193131, 1.499702, 0.292435)",
        "(0.191457, 1.489043, 0.295462)",
        "(0.190049, 1.478318, 0.298089)",
        "(0.188760, 1.467373, 0.300355)",
        "(0.187418, 1.456424, 0.302459)",
        "(0.186709, 1.450981, 0.303389)",
        "(0.185182, 1.440009, 0.304753)",
        "(0.183867, 1.429207, 0.305703)",
        "(0.183081, 1.418671, 0.306583)",
        "(0.182427, 1.408047, 0.306779)",
        "(0.182064, 1.402615, 0.306485)",
        "(0.181183, 1.391542, 0.304930)",
        "(0.180082, 1.380374, 0.302512)",
        "(0.178883, 1.369121, 0.299588)",
        "(0.178229, 1.357832, 0.296082)",
        "(0.178163, 1.352293, 0.293954)",
        "(0.177907, 1.341391, 0.288817)",
        "(0.177282, 1.330293, 0.282567)",
        "(0.176885, 1.319262, 0.276097)",
        "(0.176732, 1.308685, 0.269476)",
        "(0.176614, 1.303587, 0.265820)",
        "(0.176023, 1.293364, 0.257841)",
        "(0.175535, 1.283822, 0.249358)",
        "(0.175246, 1.275352, 0.240489)",
        "(0.175101, 1.271656, 0.235614)",
        "(0.174702, 1.264822, 0.225499)",
        "(0.174643, 1.259379, 0.215137)",
        "(0.174943, 1.255470, 0.204343)",
        "(0.174898, 1.252597, 0.192966)",
        "(0.174589, 1.250672, 0.181290)",
        "(0.174479, 1.250085, 0.175412)",
        "(0.174527, 1.249930, 0.163591)",
        "(0.174673, 1.250935, 0.152062)",
        "(0.174625, 1.252898, 0.140769)",
        "(0.174639, 1.255672, 0.129500)",
        "(0.174700, 1.257393, 0.123946)",
        "(0.174821, 1.261359, 0.113235)",
        "(0.175044, 1.266083, 0.103081)",
        "(0.175352, 1.271513, 0.093520)",
        "(0.175642, 1.277573, 0.084694)",
        "(0.175891, 1.280910, 0.080576)",
        "(0.176528, 1.287912, 0.072636)",
        "(0.177185, 1.295313, 0.065280)",
        "(0.177914, 1.303051, 0.058408)",
        "(0.178695, 1.311258, 0.052267)",
        "(0.179095, 1.315518, 0.049439)",
        "(0.180027, 1.324400, 0.044279)",
        "(0.181172, 1.333566, 0.039613)",
        "(0.182387, 1.342863, 0.035338)",
        "(0.183493, 1.352012, 0.031466)",
        "(0.183930, 1.356524, 0.029737)",
        "(0.184413, 1.365542, 0.026813)",
        "(0.184402, 1.374658, 0.024680)",
        "(0.184707, 1.384367, 0.023422)",
        "(0.185091, 1.394218, 0.022364)",
        "(0.185177, 1.399162, 0.021882)",
        "(0.185148, 1.409116, 0.021013)",
        "(0.184859, 1.419394, 0.020505)",
        "(0.184705, 1.430204, 0.020721)",
        "(0.184977, 1.441395, 0.021500)",
        "(0.185135, 1.447051, 0.021985)",
        "(0.185398, 1.458484, 0.023151)",
        "(0.185362, 1.469971, 0.024688)",
        "(0.185487, 1.481714, 0.026926)",
        "(0.185864, 1.493618, 0.029779)",
        "(0.186015, 1.499503, 0.031309)",
        "(0.186343, 1.511107, 0.034571)",
        "(0.186803, 1.522439, 0.038233)",
        "(0.187643, 1.533414, 0.042514)",
        "(0.189125, 1.543711, 0.047285)",
        "(0.189978, 1.548667, 0.049769)",
        "(0.191764, 1.557852, 0.055043)",
        "(0.193402, 1.566300, 0.060645)",
        "(0.194914, 1.574015, 0.066712)",
        "(0.196313, 1.580851, 0.073240)",
        "(0.196986, 1.583947, 0.076702)",
        "(0.198224, 1.589720, 0.083880)",
        "(0.199175, 1.594708, 0.091491)",
        "(0.199819, 1.599029, 0.099527)",
        "(0.200172, 1.602572, 0.108081)",
        "(0.200262, 1.604060, 0.112463)",
        "(0.200424, 1.606332, 0.121607)",
        "(0.200618, 1.608037, 0.131288)",
        "(0.200517, 1.608939, 0.141323)",
        "(0.200066, 1.608858, 0.151626)",
        "(0.199726, 1.608428, 0.156948)",
        "(0.199085, 1.607111, 0.167780)",
        "(0.198460, 1.604833, 0.178965)",
        "(0.197589, 1.601473, 0.190296)",
        "(0.196377, 1.597311, 0.201755)",
        "(0.195797, 1.594967, 0.207573)",
        "(0.194485, 1.589532, 0.219454)",
        "(0.192811, 1.583160, 0.231262)",
        "(0.191056, 1.575837, 0.242909)",
        "(0.189235, 1.567354, 0.254341)",
        "(0.188305, 1.562801, 0.259986)",
        "(0.186337, 1.553319, 0.270912)",
        "(0.184203, 1.542726, 0.280932)",
        "(0.182223, 1.531275, 0.290168)",
        "(0.180458, 1.519227, 0.298573)",
        "(0.179523, 1.512988, 0.302491)",
        "(0.177697, 1.499739, 0.309498)",
        "(0.176380, 1.485970, 0.315651)",
        "(0.175175, 1.472093, 0.321325)",
        "(0.173912, 1.457802, 0.326036)",
        "(0.173249, 1.450500, 0.328016)",
        "(0.172054, 1.435944, 0.331580)",
        "(0.171239, 1.421408, 0.334108)",
        "(0.170920, 1.407132, 0.335787)",
        "(0.170883, 1.392869, 0.336692)",
        "(0.170899, 1.385662, 0.336744)",
        "(0.170847, 1.371302, 0.336285)",
        "(0.170543, 1.357183, 0.334830)",
        "(0.170202, 1.343140, 0.332329)",
        "(0.170427, 1.329412, 0.329026)",
        "(0.170671, 1.322804, 0.327202)",
        "(0.171114, 1.310027, 0.322922)",
        "(0.171170, 1.297368, 0.317586)",
        "(0.171608, 1.285438, 0.311643)",
        "(0.172018, 1.274075, 0.304755)",
        "(0.172209, 1.268662, 0.300999)",
        "(0.172735, 1.258455, 0.293419)",
        "(0.173244, 1.249123, 0.285699)",
        "(0.173689, 1.240750, 0.277925)",
        "(0.174215, 1.233678, 0.269716)",
        "(0.174376, 1.230661, 0.265305)",
        "(0.174512, 1.224949, 0.255825)",
        "(0.174671, 1.220526, 0.245948)",
        "(0.174850, 1.217575, 0.235792)",
        "(0.174699, 1.215456, 0.225660)",
        "(0.174669, 1.214727, 0.220513)",
        "(0.174358, 1.214009, 0.210040)",
        "(0.173695, 1.214357, 0.199508)",
        "(0.173060, 1.215654, 0.189326)",
        "(0.172737, 1.216696, 0.184320)",
        "(0.172029, 1.219070, 0.174190)",
        "(0.171248, 1.221953, 0.163813)",
        "(0.170403, 1.225280, 0.153426)",
        "(0.169756, 1.229218, 0.143176)",
        "(0.169146, 1.233671, 0.133198)",
        "(0.168866, 1.236121, 0.128384)",
        "(0.168397, 1.241290, 0.119115)",
        "(0.168207, 1.247073, 0.110165)",
        "(0.167965, 1.253230, 0.101599)",
        "(0.167488, 1.259650, 0.093494)",
        "(0.167263, 1.263005, 0.089586)",
        "(0.166752, 1.269961, 0.081910)",
        "(0.166434, 1.277433, 0.074717)",
        "(0.166257, 1.285280, 0.067949)",
        "(0.166031, 1.293328, 0.061677)",
        "(0.165915, 1.297456, 0.058845)",
        "(0.165491, 1.305832, 0.053639)",
        "(0.164912, 1.314549, 0.049123)",
        "(0.164534, 1.323498, 0.045024)",
        "(0.164515, 1.332825, 0.041679)",
        "(0.164523, 1.337674, 0.040387)",
        "(0.164139, 1.347315, 0.037781)",
        "(0.163418, 1.356907, 0.035609)",
        "(0.163220, 1.367046, 0.034239)",
        "(0.163459, 1.372376, 0.033826)",
        "(0.163971, 1.383089, 0.033408)",
        "(0.164197, 1.393399, 0.033030)",
        "(0.164410, 1.403438, 0.032712)",
        "(0.164541, 1.413420, 0.032594)",
        "(0.164781, 1.423651, 0.033051)",
        "(0.164960, 1.428826, 0.033536)",
        "(0.165378, 1.439149, 0.034783)",
        "(0.165876, 1.449267, 0.036208)",
        "(0.166142, 1.459049, 0.037825)",
        "(0.166441, 1.468689, 0.040236)",
        "(0.166728, 1.473441, 0.041710)",
        "(0.167463, 1.482779, 0.045292)",
        "(0.168210, 1.491711, 0.049372)",
        "(0.168641, 1.500052, 0.054067)",
        "(0.168877, 1.507793, 0.059542)",
        "(0.169026, 1.511329, 0.062484)",
        "(0.169430, 1.517959, 0.068669)",
        "(0.170001, 1.523950, 0.075425)",
        "(0.170202, 1.528987, 0.082690)",
        "(0.170071, 1.533092, 0.090551)",
        "(0.169955, 1.534825, 0.094738)",
        "(0.169696, 1.537839, 0.103478)",
        "(0.169482, 1.540081, 0.112747)",
        "(0.169201, 1.541592, 0.122140)",
        "(0.168899, 1.542324, 0.131698)",
        "(0.168760, 1.542415, 0.136499)",
        "(0.168494, 1.541870, 0.146337)",
        "(0.168162, 1.540478, 0.156667)",
        "(0.167852, 1.538510, 0.167120)",
        "(0.167625, 1.535689, 0.177864)",
        "(0.167612, 1.534011, 0.183305)",
        "(0.167638, 1.530317, 0.194109)",
        "(0.167404, 1.526081, 0.204959)",
        "(0.167297, 1.521611, 0.215749)",
        "(0.167131, 1.516696, 0.226418)",
        "(0.167133, 1.514062, 0.231570)",
        "(0.167183, 1.508436, 0.241465)",
        "(0.166919, 1.502203, 0.251054)",
        "(0.166480, 1.495550, 0.260119)",
        "(0.165978, 1.488416, 0.268601)",
        "(0.165844, 1.484650, 0.272578)",
        "(0.165951, 1.477004, 0.279920)",
        "(0.165960, 1.468622, 0.285520)",
        "(0.165605, 1.459836, 0.290188)",
        "(0.164962, 1.450689, 0.293998)",
        "(0.164534, 1.445908, 0.295394)",
        "(0.163854, 1.436112, 0.297676)",
        "(0.163985, 1.426181, 0.299016)",
        "(0.164345, 1.415853, 0.299908)",
        "(0.164403, 1.404923, 0.300260)",
        "(0.164415, 1.399316, 0.300132)",
        "(0.164477, 1.387703, 0.299389)",
        "(0.164614, 1.375383, 0.297727)",
        "(0.164899, 1.362646, 0.295231)",
        "(0.165207, 1.349468, 0.291705)",
        "(0.165245, 1.342676, 0.289525)",
        "(0.165058, 1.328830, 0.284785)",
        "(0.164930, 1.314853, 0.278842)",
        "(0.164830, 1.300944, 0.271521)",
        "(0.164967, 1.287490, 0.263414)",
        "(0.165153, 1.281078, 0.259209)",
        "(0.165286, 1.268556, 0.250445)",
        "(0.165249, 1.256869, 0.240602)",
        "(0.165089, 1.246725, 0.230805)",
        "(0.165095, 1.237260, 0.220478)",
        "(0.165147, 1.233484, 0.215172)",
        "(0.165257, 1.227200, 0.204197)",
        "(0.165534, 1.222890, 0.193080)",
        "(0.165895, 1.220582, 0.181548)",
        "(0.165981, 1.219973, 0.175552)",
        "(0.165847, 1.219104, 0.163680)",
        "(0.165554, 1.219578, 0.152377)",
        "(0.165355, 1.221259, 0.141419)",
        "(0.165052, 1.223753, 0.130195)",
        "(0.164595, 1.227075, 0.119179)",
        "(0.164410, 1.229308, 0.113992)",
        "(0.164156, 1.234060, 0.103947)",
        "(0.163949, 1.239188, 0.094157)",
        "(0.163734, 1.244583, 0.084707)",
        "(0.163915, 1.250865, 0.076139)",
        "(0.164192, 1.254227, 0.072067)",
        "(0.165038, 1.261228, 0.064303)",
        "(0.165769, 1.268335, 0.057016)",
        "(0.166382, 1.275477, 0.050344)",
        "(0.166952, 1.282756, 0.044413)",
        "(0.167286, 1.286516, 0.041795)",
        "(0.167996, 1.294280, 0.037114)",
        "(0.168793, 1.302360, 0.033234)",
        "(0.169709, 1.310729, 0.029930)",
        "(0.170561, 1.319180, 0.027221)",
        "(0.170843, 1.323466, 0.026148)",
        "(0.171319, 1.332168, 0.024444)",
        "(0.171586, 1.340936, 0.023367)",
        "(0.171659, 1.349832, 0.022713)",
        "(0.171856, 1.359045, 0.022597)",
        "(0.171969, 1.363755, 0.022790)",
        "(0.171850, 1.373150, 0.023404)",
        "(0.171333, 1.382655, 0.024536)",
        "(0.170928, 1.392210, 0.026133)",
        "(0.171064, 1.401968, 0.028165)",
        "(0.171139, 1.406765, 0.029328)",
        "(0.171032, 1.416228, 0.031794)",
        "(0.170669, 1.425517, 0.034523)",
        "(0.170358, 1.434739, 0.037713)",
        "(0.170270, 1.443944, 0.041411)",
        "(0.170359, 1.448479, 0.043396)",
        "(0.170371, 1.457319, 0.047626)",
        "(0.170247, 1.465882, 0.052359)",
        "(0.169880, 1.474136, 0.057750)",
        "(0.169814, 1.482115, 0.063698)",
        "(0.170067, 1.485988, 0.066810)",
        "(0.170603, 1.493686, 0.073423)",
        "(0.171165, 1.501057, 0.080546)",
        "(0.171666, 1.507847, 0.088199)",
        "(0.172065, 1.514183, 0.096501)",
        "(0.172301, 1.517211, 0.100832)",
        "(0.172791, 1.522765, 0.109733)",
        "(0.173438, 1.527531, 0.118531)",
        "(0.174219, 1.531629, 0.127406)",
        "(0.174980, 1.535054, 0.136534)",
        "(0.175209, 1.536401, 0.141306)",
        "(0.175575, 1.538576, 0.151039)",
        "(0.175812, 1.539935, 0.160928)",
        "(0.175926, 1.540454, 0.170935)",
        "(0.176002, 1.540150, 0.181385)",
        "(0.175934, 1.539582, 0.186737)",
        "(0.175742, 1.537848, 0.197346)",
        "(0.175640, 1.535164, 0.208039)",
        "(0.175603, 1.531663, 0.218615)",
        "(0.175190, 1.527016, 0.228826)",
        "(0.175036, 1.524353, 0.233814)",
        "(0.175008, 1.518719, 0.243796)",
        "(0.174942, 1.512387, 0.253525)",
        "(0.174418, 1.504923, 0.262456)",
        "(0.173915, 1.500504, 0.266556)",
        "(0.172911, 1.491851, 0.274737)",
        "(0.172648, 1.482512, 0.282557)",
        "(0.172221, 1.472402, 0.289860)",
        "(0.171403, 1.461552, 0.296284)",
        "(0.170485, 1.449915, 0.301810)",
        "(0.170127, 1.444026, 0.304441)",
        "(0.169465, 1.431853, 0.309534)",
        "(0.168908, 1.419198, 0.313982)",
        "(0.168523, 1.406105, 0.317542)",
        "(0.168176, 1.392753, 0.319780)",
        "(0.168037, 1.385917, 0.320506)",
        "(0.167675, 1.371922, 0.321546)",
        "(0.167162, 1.357256, 0.321354)",
        "(0.166825, 1.342459, 0.320118)",
        "(0.166768, 1.327765, 0.317656)",
        "(0.166965, 1.320576, 0.315790)",
        "(0.167640, 1.306685, 0.311681)",
        "(0.168608, 1.293367, 0.307260)",
        "(0.169681, 1.280465, 0.302510)",
        "(0.170973, 1.268370, 0.296854)",
        "(0.171626, 1.262693, 0.293671)",
        "(0.172723, 1.251680, 0.286960)",
        "(0.173849, 1.241334, 0.279790)",
        "(0.175110, 1.232221, 0.271884)",
        "(0.175756, 1.223665, 0.263063)",
        "(0.176008, 1.219838, 0.258246)",
        "(0.176719, 1.212955, 0.248402)",
        "(0.177443, 1.207473, 0.238372)",
        "(0.178046, 1.202836, 0.227588)",
        "(0.178289, 1.198992, 0.214686)",
        "(0.178359, 1.197312, 0.207636)",
        "(0.178723, 1.194754, 0.193532)",
        "(0.179578, 1.193816, 0.179465)",
        "(0.180508, 1.193997, 0.165514)",
        "(0.180912, 1.194548, 0.158605)",
        "(0.181702, 1.196339, 0.145428)",
        "(0.182149, 1.199346, 0.133134)",
        "(0.182380, 1.203364, 0.121379)",
        "(0.182410, 1.208308, 0.110254)",
        "(0.182410, 1.214698, 0.099861)",
        "(0.182419, 1.218428, 0.094875)",
        "(0.182285, 1.226271, 0.085177)",
        "(0.182110, 1.234839, 0.076089)",
        "(0.181813, 1.244004, 0.067758)",
        "(0.181457, 1.253690, 0.060105)",
        "(0.181351, 1.258997, 0.056848)",
        "(0.180937, 1.269727, 0.050685)",
        "(0.180286, 1.280797, 0.045150)",
        "(0.179227, 1.291940, 0.040381)",
        "(0.177751, 1.302854, 0.036016)",
        "(0.177132, 1.308374, 0.033870)",
        "(0.176302, 1.319794, 0.030024)",
        "(0.175431, 1.331151, 0.026298)",
        "(0.174675, 1.342738, 0.023187)",
        "(0.173615, 1.354341, 0.020684)",
        "(0.172886, 1.360044, 0.019547)",
        "(0.171463, 1.371278, 0.017359)",
        "(0.170425, 1.382843, 0.016049)",
        "(0.169855, 1.394833, 0.015546)",
        "(0.169408, 1.406588, 0.015580)",
        "(0.169189, 1.412271, 0.015717)",
        "(0.168460, 1.423330, 0.016452)",
        "(0.167812, 1.434177, 0.017959)",
        "(0.167540, 1.444482, 0.020097)",
        "(0.167446, 1.454573, 0.022593)",
        "(0.167562, 1.459522, 0.024012)",
        "(0.167947, 1.469159, 0.027177)",
        "(0.168538, 1.478211, 0.030978)",
        "(0.169222, 1.486691, 0.035302)",
        "(0.170036, 1.494631, 0.040230)",
        "(0.170486, 1.498388, 0.042956)",
        "(0.171319, 1.505434, 0.048675)",
        "(0.172034, 1.511871, 0.054641)",
        "(0.172731, 1.517686, 0.061394)",
        "(0.173401, 1.523142, 0.068767)",
        "(0.173677, 1.525456, 0.072712)",
        "(0.174378, 1.529958, 0.080513)",
        "(0.175091, 1.533793, 0.088879)",
        "(0.175691, 1.537046, 0.097912)",
        "(0.175906, 1.538409, 0.102610)",
        "(0.176250, 1.540335, 0.112325)",
        "(0.176530, 1.541537, 0.122328)",
        "(0.176459, 1.541659, 0.132746)",
        "(0.176413, 1.541126, 0.143383)",
        "(0.176442, 1.539866, 0.153966)",
        "(0.176459, 1.538996, 0.159250)",
        "(0.176419, 1.536579, 0.170017)",
        "(0.176213, 1.533495, 0.180813)",
        "(0.176075, 1.529840, 0.191661)",
        "(0.176151, 1.525476, 0.202462)",
        "(0.176120, 1.522961, 0.207690)",
        "(0.175908, 1.517461, 0.217745)",
        "(0.175659, 1.511318, 0.227465)",
        "(0.175520, 1.504720, 0.237054)",
        "(0.175232, 1.497591, 0.246437)",
        "(0.175050, 1.493747, 0.250916)",
        "(0.174620, 1.485670, 0.259314)",
        "(0.174073, 1.476933, 0.267010)",
        "(0.173842, 1.467757, 0.273920)",
        "(0.173496, 1.458064, 0.280333)",
        "(0.173294, 1.453023, 0.283362)",
        "(0.172994, 1.442788, 0.289290)",
        "(0.173248, 1.432491, 0.294599)",
        "(0.173594, 1.421869, 0.299123)",
        "(0.173640, 1.416406, 0.300943)",
        "(0.174012, 1.405524, 0.304170)",
        "(0.174487, 1.394565, 0.307264)",
        "(0.174801, 1.383415, 0.309720)",
        "(0.175010, 1.372103, 0.311300)",
        "(0.175332, 1.360735, 0.311778)",
        "(0.175573, 1.355048, 0.311528)",
        "(0.176333, 1.343612, 0.310488)",
        "(0.177269, 1.332396, 0.308423)",
        "(0.177717, 1.321123, 0.305012)",
        "(0.177734, 1.309638, 0.300446)",
        "(0.177841, 1.303949, 0.297814)",
        "(0.178117, 1.292757, 0.292056)",
        "(0.178267, 1.281711, 0.285050)",
        "(0.178499, 1.270765, 0.277463)",
        "(0.178631, 1.265363, 0.273349)",
        "(0.178726, 1.254674, 0.265044)",
        "(0.178865, 1.244311, 0.255919)",
        "(0.178881, 1.234510, 0.246584)",
        "(0.178976, 1.225752, 0.237071)",
        "(0.178974, 1.221880, 0.231965)",
        "(0.178812, 1.214974, 0.221137)",
        "(0.178568, 1.209445, 0.209591)",
        "(0.178423, 1.205639, 0.197687)",
        "(0.178331, 1.203853, 0.185673)",
        "(0.178115, 1.203746, 0.173635)",
        "(0.178015, 1.204326, 0.167531)",
        "(0.177725, 1.206248, 0.155083)",
        "(0.177099, 1.209422, 0.142598)",
        "(0.176421, 1.213960, 0.130457)",
        "(0.175797, 1.219399, 0.118607)",
        "(0.175531, 1.222410, 0.112703)",
        "(0.175082, 1.229131, 0.101086)",
        "(0.174596, 1.236690, 0.090185)",
        "(0.174293, 1.245180, 0.080287)",
        "(0.173919, 1.254150, 0.070997)",
        "(0.173595, 1.258740, 0.066498)",
        "(0.172644, 1.267949, 0.057851)",
        "(0.171582, 1.277449, 0.049816)",
        "(0.170818, 1.287523, 0.042663)",
        "(0.170568, 1.298164, 0.036378)",
        "(0.170577, 1.303668, 0.033536)",
        "(0.170331, 1.314514, 0.028173)",
        "(0.169603, 1.325054, 0.023219)",
        "(0.169316, 1.335915, 0.019085)",
        "(0.169515, 1.347414, 0.016216)",
        "(0.169457, 1.353218, 0.015151)",
        "(0.169076, 1.364837, 0.013651)",
        "(0.168422, 1.376369, 0.012737)",
        "(0.167795, 1.388035, 0.012575)",
        "(0.167447, 1.400088, 0.013318)",
        "(0.167262, 1.406076, 0.013856)",
        "(0.166760, 1.417861, 0.015270)",
        "(0.166476, 1.429729, 0.017444)",
        "(0.166586, 1.441711, 0.020478)",
        "(0.167007, 1.453563, 0.024027)",
        "(0.167297, 1.459319, 0.026006)",
        "(0.168027, 1.470612, 0.030147)",
        "(0.168900, 1.481423, 0.034615)",
        "(0.169875, 1.491755, 0.039514)",
        "(0.171098, 1.501736, 0.044874)",
        "(0.171786, 1.506517, 0.047854)",
        "(0.173249, 1.515691, 0.054286)",
        "(0.174734, 1.524176, 0.061305)",
        "(0.176226, 1.531955, 0.069038)",
        "(0.177737, 1.539233, 0.077496)",
        "(0.178491, 1.542570, 0.081996)",
        "(0.179849, 1.548704, 0.091360)",
        "(0.180965, 1.553904, 0.101388)",
        "(0.182161, 1.558409, 0.111951)",
        "(0.183427, 1.562197, 0.122970)",
        "(0.183907, 1.563688, 0.128624)",
        "(0.184613, 1.565979, 0.140087)",
        "(0.185102, 1.567256, 0.151799)",
        "(0.185606, 1.567605, 0.163685)",
        "(0.186103, 1.567206, 0.175835)",
        "(0.186343, 1.566510, 0.182024)",
        "(0.186725, 1.564857, 0.194308)",
        "(0.187004, 1.562064, 0.206516)",
        "(0.187379, 1.558532, 0.218809)",
        "(0.187666, 1.556598, 0.224947)",
        "(0.188316, 1.552089, 0.237251)",
        "(0.188684, 1.546650, 0.249368)",
        "(0.189021, 1.540316, 0.261007)",
        "(0.189313, 1.533377, 0.272755)",
        "(0.189872, 1.525728, 0.284688)",
        "(0.190183, 1.521497, 0.290778)",
        "(0.190374, 1.512649, 0.302530)",
        "(0.189570, 1.502562, 0.313747)",
        "(0.188185, 1.491839, 0.324008)",
        "(0.186474, 1.480620, 0.333276)",
        "(0.185460, 1.474682, 0.337377)",
        "(0.183360, 1.462529, 0.344232)",
        "(0.180916, 1.449632, 0.349351)",
        "(0.178483, 1.436317, 0.352989)",
        "(0.177438, 1.429626, 0.354205)",
        "(0.175197, 1.416095, 0.356156)",
        "(0.173261, 1.402651, 0.356705)",
        "(0.172108, 1.389589, 0.355957)",
        "(0.171283, 1.376637, 0.354214)",
        "(0.170085, 1.363730, 0.351794)",
        "(0.169457, 1.357347, 0.350243)",
        "(0.168673, 1.344956, 0.346177)",
        "(0.168259, 1.332702, 0.340585)",
        "(0.167942, 1.320354, 0.334118)",
        "(0.167675, 1.308131, 0.327311)",
        "(0.167513, 1.302133, 0.323737)",
        "(0.166942, 1.290114, 0.315799)",
        "(0.166396, 1.278126, 0.306631)",
        "(0.166301, 1.266878, 0.297264)",
        "(0.166409, 1.256657, 0.288305)",
        "(0.166444, 1.251878, 0.283847)",
        "(0.166564, 1.242873, 0.274534)",
        "(0.166659, 1.234942, 0.264801)",
        "(0.166399, 1.228207, 0.254984)",
        "(0.165617, 1.222859, 0.245296)",
        "(0.165170, 1.220797, 0.240413)",
        "(0.164535, 1.217669, 0.230004)",
        "(0.164216, 1.216160, 0.218316)",
        "(0.163790, 1.215880, 0.206337)",
        "(0.163274, 1.216704, 0.194645)",
        "(0.163112, 1.217771, 0.188740)",
        "(0.162886, 1.219825, 0.176304)",
        "(0.163009, 1.222475, 0.162968)",
        "(0.163768, 1.226139, 0.149027)",
        "(0.164653, 1.230275, 0.135321)",
        "(0.165092, 1.232570, 0.128966)",
        "(0.166036, 1.238034, 0.117190)",
        "(0.166919, 1.244286, 0.105893)",
        "(0.167679, 1.250972, 0.094691)",
        "(0.168335, 1.258237, 0.083999)",
        "(0.168622, 1.262266, 0.078916)",
        "(0.169213, 1.270909, 0.069097)",
        "(0.169774, 1.280006, 0.059608)",
        "(0.170147, 1.289544, 0.051164)",
        "(0.170292, 1.294998, 0.046950)",
        "(0.170448, 1.306071, 0.039243)",
        "(0.170307, 1.317237, 0.032505)",
        "(0.169979, 1.328721, 0.026811)",
        "(0.170050, 1.340586, 0.021956)",
        "(0.170399, 1.353100, 0.018471)",
        "(0.170617, 1.359447, 0.017209)",
        "(0.170978, 1.372069, 0.014877)",
        "(0.171261, 1.384637, 0.013160)",
        "(0.171509, 1.397299, 0.012461)",
        "(0.172194, 1.410087, 0.012522)",
        "(0.172832, 1.416408, 0.012724)",
        "(0.174250, 1.428833, 0.013380)",
        "(0.175412, 1.440833, 0.014637)",
        "(0.176241, 1.452284, 0.016498)",
        "(0.176934, 1.463317, 0.018753)",
        "(0.177261, 1.468713, 0.020051)",
        "(0.178145, 1.479406, 0.022858)",
        "(0.179323, 1.489899, 0.026018)",
        "(0.180393, 1.500043, 0.029718)",
        "(0.181274, 1.509845, 0.033875)",
        "(0.181528, 1.514400, 0.036209)",
        "(0.182040, 1.523211, 0.041159)",
        "(0.182862, 1.531486, 0.047020)",
        "(0.184093, 1.539132, 0.053942)",
        "(0.185433, 1.545815, 0.061654)",
        "(0.186126, 1.548665, 0.065880)",
        "(0.187450, 1.553648, 0.074862)",
        "(0.188538, 1.557673, 0.084898)",
        "(0.189368, 1.560881, 0.096040)",
        "(0.189854, 1.563065, 0.108107)",
        "(0.189927, 1.563710, 0.114352)",
        "(0.189872, 1.564584, 0.127211)",
        "(0.189804, 1.564920, 0.140663)",
        "(0.189672, 1.564368, 0.154671)",
        "(0.189582, 1.563159, 0.168982)",
        "(0.189605, 1.562270, 0.176256)",
        "(0.189704, 1.560048, 0.190742)",
        "(0.189982, 1.557296, 0.204944)",
        "(0.190402, 1.553678, 0.218634)",
        "(0.190629, 1.549023, 0.231889)",
        "(0.190785, 1.546309, 0.238372)",
        "(0.191169, 1.540470, 0.251152)",
        "(0.191421, 1.533779, 0.263353)",
        "(0.191277, 1.526191, 0.274450)",
        "(0.191100, 1.517752, 0.284104)",
        "(0.191060, 1.513165, 0.288399)",
        "(0.191057, 1.503718, 0.296363)",
        "(0.191090, 1.493699, 0.303491)",
        "(0.191224, 1.483088, 0.309439)",
        "(0.190774, 1.471328, 0.313805)",
        "(0.190451, 1.465105, 0.315419)",
        "(0.189665, 1.451927, 0.319004)",
        "(0.188840, 1.438368, 0.322145)",
        "(0.187902, 1.424500, 0.324224)",
        "(0.187500, 1.417569, 0.324858)",
        "(0.186927, 1.403644, 0.326230)",
        "(0.186569, 1.389778, 0.327264)",
        "(0.186019, 1.376211, 0.327771)",
        "(0.185081, 1.362664, 0.327401)",
        "(0.184688, 1.355925, 0.326911)",
        "(0.183928, 1.342600, 0.325461)",
        "(0.183160, 1.329679, 0.323426)",
        "(0.182636, 1.317186, 0.320540)",
        "(0.182542, 1.305072, 0.316739)",
        "(0.182394, 1.293343, 0.312048)",
        "(0.181983, 1.287617, 0.309427)",
        "(0.181035, 1.276644, 0.303874)",
        "(0.180649, 1.266637, 0.297757)",
        "(0.180822, 1.257709, 0.290733)",
        "(0.180596, 1.249352, 0.282716)",
        "(0.180297, 1.245313, 0.278523)",
        "(0.179729, 1.237643, 0.269870)",
        "(0.179054, 1.230820, 0.260495)",
        "(0.178030, 1.224803, 0.250571)",
        "(0.177092, 1.219880, 0.240393)",
        "(0.176665, 1.217950, 0.235117)",
        "(0.175687, 1.214967, 0.223825)",
        "(0.174554, 1.213372, 0.211962)",
        "(0.173495, 1.213239, 0.199995)",
        "(0.172564, 1.214574, 0.187719)",
        "(0.171921, 1.215709, 0.181373)",
        "(0.170265, 1.218530, 0.168433)",
        "(0.168491, 1.222410, 0.155075)",
        "(0.167233, 1.227562, 0.141357)",
        "(0.165965, 1.233787, 0.128018)",
        "(0.165240, 1.237351, 0.121636)",
        "(0.163945, 1.245200, 0.109111)",
        "(0.162888, 1.253860, 0.096557)",
        "(0.161619, 1.263009, 0.084321)",
        "(0.160057, 1.272547, 0.072937)",
        "(0.159202, 1.277508, 0.067669)",
        "(0.157531, 1.287791, 0.057858)",
        "(0.155974, 1.298764, 0.049356)",
        "(0.154409, 1.310356, 0.042028)",
        "(0.152818, 1.322349, 0.035689)",
        "(0.151904, 1.328461, 0.033093)",
        "(0.149784, 1.340847, 0.028892)",
        "(0.147519, 1.353411, 0.025883)",
        "(0.146060, 1.366320, 0.023869)",
        "(0.145540, 1.379731, 0.023036)",
        "(0.145321, 1.386484, 0.023005)",
        "(0.144739, 1.399682, 0.023370)",
        "(0.144050, 1.412544, 0.024479)",
        "(0.144321, 1.425403, 0.026351)",
        "(0.145539, 1.438084, 0.028693)",
        "(0.146217, 1.444268, 0.030005)",
        "(0.147676, 1.456343, 0.032964)",
        "(0.149233, 1.467998, 0.036566)",
        "(0.151059, 1.479401, 0.040492)",
        "(0.153266, 1.490157, 0.044828)",
        "(0.154503, 1.495281, 0.047284)",
        "(0.157088, 1.505337, 0.052737)",
        "(0.159486, 1.514822, 0.058982)",
        "(0.161573, 1.523721, 0.065984)",
        "(0.163671, 1.531755, 0.073466)",
        "(0.164833, 1.535744, 0.077268)",
        "(0.167627, 1.543175, 0.085726)",
        "(0.170536, 1.550086, 0.094985)",
        "(0.173297, 1.556269, 0.105099)",
        "(0.174609, 1.559088, 0.110479)",
        "(0.177073, 1.563903, 0.121841)",
        "(0.179528, 1.567737, 0.134140)",
        "(0.182137, 1.570443, 0.147489)",
        "(0.184601, 1.571715, 0.161728)",
        "(0.186504, 1.571569, 0.176701)",
        "(0.187375, 1.570971, 0.184418)",
        "(0.188992, 1.569056, 0.200280)",
        "(0.190944, 1.565854, 0.216398)",
        "(0.192930, 1.561023, 0.232115)",
        "(0.194211, 1.554150, 0.247299)",
        "(0.194488, 1.549954, 0.254858)",
        "(0.194815, 1.540733, 0.269869)",
        "(0.194787, 1.529914, 0.283963)",
        "(0.194601, 1.517573, 0.296645)",
        "(0.193820, 1.503639, 0.307570)",
        "(0.193048, 1.496034, 0.312299)",
        "(0.191559, 1.480386, 0.320454)",
        "(0.190369, 1.464177, 0.326943)",
        "(0.188987, 1.447179, 0.331801)",
        "(0.187475, 1.429663, 0.335552)",
        "(0.186684, 1.420802, 0.336967)",
        "(0.185489, 1.403408, 0.338815)",
        "(0.184629, 1.386592, 0.338600)",
        "(0.183847, 1.370138, 0.336407)",
        "(0.182756, 1.354276, 0.331406)",
        "(0.181951, 1.346474, 0.328398)",
        "(0.180124, 1.331641, 0.320301)",
        "(0.178628, 1.317890, 0.310082)",
        "(0.177183, 1.305508, 0.297717)",
        "(0.175318, 1.294080, 0.284537)",
        "(0.174386, 1.288778, 0.277529)",
        "(0.172791, 1.278827, 0.263255)",
        "(0.171577, 1.270165, 0.248470)",
        "(0.169950, 1.262751, 0.233116)",
        "(0.168192, 1.256628, 0.217473)",
        "(0.167383, 1.254274, 0.209621)",
        "(0.165964, 1.250643, 0.194229)",
        "(0.164807, 1.248741, 0.179216)",
        "(0.163919, 1.248825, 0.164552)",
        "(0.163210, 1.250544, 0.150166)",
        "(0.163011, 1.252071, 0.143061)",
        "(0.162669, 1.256064, 0.129198)",
        "(0.162251, 1.261309, 0.116260)",
        "(0.161725, 1.267749, 0.104460)",
        "(0.161311, 1.275167, 0.093378)",
        "(0.161255, 1.279276, 0.087965)",
        "(0.160980, 1.287838, 0.077539)",
        "(0.160575, 1.297028, 0.067757)",
        "(0.160050, 1.306599, 0.059040)",
        "(0.159508, 1.316810, 0.051511)",
        "(0.159370, 1.322343, 0.048318)",
        "(0.159216, 1.333755, 0.042828)",
        "(0.159070, 1.345345, 0.038160)",
        "(0.158781, 1.356942, 0.034160)",
        "(0.158689, 1.368955, 0.031181)",
        "(0.158795, 1.375179, 0.030241)",
        "(0.159467, 1.387802, 0.029165)",
        "(0.160220, 1.400272, 0.028522)",
        "(0.160901, 1.412720, 0.028920)",
        "(0.161235, 1.418949, 0.029480)",
        "(0.162044, 1.431503, 0.031579)",
        "(0.163318, 1.444253, 0.034816)",
        "(0.164750, 1.456818, 0.039096)",
        "(0.166183, 1.469045, 0.044121)",
        "(0.167878, 1.480884, 0.050685)",
        "(0.168807, 1.486751, 0.054270)",
        "(0.170844, 1.498061, 0.062446)",
        "(0.172934, 1.508657, 0.071592)",
        "(0.175325, 1.518516, 0.081935)",
        "(0.177786, 1.527145, 0.093432)",
        "(0.179079, 1.530894, 0.099615)",
        "(0.181684, 1.537359, 0.112498)",
        "(0.184067, 1.542420, 0.126596)",
        "(0.186315, 1.545991, 0.141974)",
        "(0.188727, 1.547815, 0.158584)",
        "(0.189974, 1.547846, 0.167400)",
        "(0.192214, 1.546577, 0.185713)",
        "(0.194255, 1.543327, 0.204893)",
        "(0.196045, 1.538070, 0.224621)",
        "(0.197824, 1.530636, 0.243970)",
        "(0.198454, 1.525853, 0.253145)",
        "(0.199084, 1.514804, 0.270153)",
        "(0.198666, 1.501762, 0.285142)",
        "(0.197527, 1.487386, 0.298162)",
        "(0.196277, 1.471977, 0.309217)",
        "(0.195500, 1.463814, 0.313785)",
        "(0.193769, 1.447029, 0.321371)",
        "(0.192234, 1.429596, 0.326717)",
        "(0.190557, 1.411834, 0.329757)",
        "(0.188536, 1.394075, 0.331566)",
        "(0.187649, 1.385322, 0.331725)",
        "(0.186500, 1.368460, 0.331294)",
        "(0.185562, 1.352281, 0.329331)",
        "(0.184265, 1.336784, 0.325275)",
        "(0.182446, 1.322011, 0.319270)",
        "(0.181467, 1.315134, 0.315710)",
        "(0.179959, 1.302214, 0.307643)",
        "(0.178811, 1.290316, 0.297583)",
        "(0.177845, 1.279005, 0.284564)",
        "(0.176985, 1.268335, 0.268093)",
        "(0.176460, 1.263459, 0.259002)",
        "(0.175443, 1.254717, 0.241246)",
        "(0.174697, 1.248318, 0.223666)",
        "(0.173635, 1.243950, 0.205262)",
        "(0.172106, 1.241528, 0.186287)",
        "(0.171331, 1.241555, 0.176757)",
        "(0.169705, 1.243191, 0.157778)",
        "(0.167937, 1.247072, 0.139328)",
        "(0.166096, 1.253600, 0.122466)",
        "(0.164210, 1.262851, 0.107612)",
        "(0.163228, 1.268458, 0.100881)",
        "(0.161214, 1.280612, 0.088180)",
        "(0.159151, 1.293946, 0.076460)",
        "(0.157538, 1.308195, 0.065670)",
        "(0.156425, 1.323170, 0.055803)",
        "(0.155918, 1.330810, 0.051246)",
        "(0.154927, 1.346194, 0.042420)",
        "(0.154123, 1.361855, 0.034494)",
        "(0.153711, 1.377936, 0.027876)",
        "(0.153952, 1.394367, 0.022768)",
        "(0.154234, 1.402688, 0.021004)",
        "(0.154908, 1.419334, 0.018581)",
        "(0.155920, 1.435613, 0.017588)",
        "(0.157055, 1.451154, 0.017775)",
        "(0.158388, 1.466254, 0.019523)",
        "(0.159228, 1.473653, 0.021156)",
        "(0.160974, 1.487955, 0.025430)",
        "(0.162454, 1.501199, 0.030886)",
        "(0.163445, 1.513151, 0.037145)",
        "(0.164048, 1.523712, 0.044440)",
        "(0.164276, 1.528623, 0.048760)",
        "(0.164623, 1.537931, 0.058537)",
        "(0.164415, 1.546147, 0.069775)",
        "(0.163785, 1.553151, 0.082034)",
        "(0.163179, 1.559186, 0.094933)",
        "(0.162984, 1.561686, 0.101796)",
        "(0.162749, 1.565763, 0.115850)",
        "(0.162835, 1.568697, 0.130140)",
        "(0.163061, 1.570255, 0.144578)",
        "(0.163826, 1.570583, 0.158913)",
        "(0.164273, 1.570096, 0.165907)",
        "(0.165069, 1.568240, 0.179458)",
        "(0.165927, 1.565152, 0.193015)",
        "(0.167058, 1.560812, 0.206403)",
        "(0.168073, 1.555059, 0.219153)",
        "(0.168506, 1.551540, 0.225136)",
        "(0.169151, 1.543750, 0.236650)",
        "(0.169357, 1.534753, 0.247769)",
        "(0.169125, 1.524649, 0.258616)",
        "(0.169169, 1.513696, 0.268747)",
        "(0.169032, 1.507776, 0.273240)",
        "(0.168206, 1.495482, 0.280853)",
        "(0.167311, 1.482968, 0.286449)",
        "(0.166677, 1.469337, 0.291726)",
        "(0.166534, 1.462509, 0.293949)",
        "(0.166341, 1.448817, 0.297427)",
        "(0.165808, 1.434929, 0.299633)",
        "(0.165660, 1.420842, 0.300374)",
        "(0.166277, 1.406408, 0.300023)",
        "(0.167046, 1.391512, 0.298740)",
        "(0.167267, 1.384017, 0.297978)",
        "(0.167010, 1.368815, 0.295469)",
        "(0.166249, 1.353501, 0.292141)",
        "(0.165586, 1.338655, 0.287912)",
        "(0.165226, 1.331501, 0.285314)",
        "(0.164353, 1.317796, 0.279270)",
        "(0.163209, 1.304992, 0.272468)",
        "(0.162538, 1.293410, 0.264845)",
        "(0.162034, 1.283137, 0.256186)",
        "(0.161189, 1.274110, 0.246432)",
        "(0.160705, 1.269951, 0.241377)",
        "(0.160217, 1.262800, 0.230633)",
        "(0.159959, 1.256941, 0.219535)",
        "(0.159559, 1.252579, 0.208706)",
        "(0.158963, 1.249628, 0.198125)",
        "(0.158720, 1.248451, 0.192802)",
        "(0.158288, 1.247155, 0.181890)",
        "(0.157674, 1.246993, 0.170846)",
        "(0.157201, 1.248159, 0.159891)",
        "(0.157085, 1.249363, 0.154544)",
        "(0.156865, 1.252477, 0.144110)",
        "(0.156572, 1.256515, 0.133825)",
        "(0.156134, 1.261422, 0.123748)",
        "(0.155959, 1.267481, 0.114033)",
        "(0.156047, 1.274663, 0.104737)",
        "(0.156054, 1.278401, 0.100091)",
        "(0.156196, 1.286376, 0.090916)",
        "(0.156560, 1.294953, 0.081687)",
        "(0.157161, 1.304180, 0.072563)",
        "(0.157682, 1.309279, 0.068230)",
        "(0.158605, 1.319675, 0.059811)",
        "(0.159388, 1.330727, 0.052118)",
        "(0.160064, 1.342450, 0.045345)",
        "(0.160551, 1.354594, 0.039212)",
        "(0.160792, 1.367339, 0.034113)",
        "(0.161042, 1.373890, 0.031899)",
        "(0.161561, 1.387405, 0.028296)",
        "(0.162178, 1.401040, 0.025225)",
        "(0.162762, 1.414677, 0.022729)",
        "(0.163555, 1.428340, 0.020827)",
        "(0.164103, 1.435264, 0.020212)",
        "(0.165630, 1.448981, 0.019529)",
        "(0.167452, 1.462265, 0.019468)",
        "(0.169123, 1.474923, 0.019863)",
        "(0.170776, 1.486961, 0.020851)",
        "(0.171682, 1.492604, 0.021792)",
        "(0.173569, 1.503749, 0.024547)",
        "(0.175414, 1.514162, 0.028293)",
        "(0.176928, 1.523534, 0.032887)",
        "(0.178286, 1.531969, 0.038526)",
        "(0.179060, 1.536091, 0.041752)",
        "(0.180592, 1.543712, 0.049227)",
        "(0.181690, 1.550161, 0.057495)",
        "(0.182431, 1.555418, 0.066332)",
        "(0.182898, 1.559689, 0.076041)",
        "(0.183058, 1.561604, 0.081100)",
        "(0.182953, 1.564532, 0.091746)",
        "(0.182410, 1.566177, 0.102594)",
        "(0.181610, 1.566634, 0.113552)",
        "(0.181030, 1.566047, 0.124766)",
        "(0.180768, 1.565331, 0.130448)",
        "(0.180090, 1.563360, 0.141934)",
        "(0.179289, 1.560341, 0.153336)",
        "(0.178333, 1.556184, 0.164414)",
        "(0.177409, 1.550986, 0.175340)",
        "(0.176981, 1.547931, 0.180779)",
        "(0.176226, 1.541006, 0.191622)",
        "(0.175429, 1.532964, 0.202620)",
        "(0.174771, 1.523721, 0.213389)",
        "(0.173797, 1.512864, 0.223178)",
        "(0.173122, 1.507242, 0.227816)",
        "(0.172105, 1.495460, 0.236688)",
        "(0.171398, 1.482996, 0.245504)",
        "(0.170501, 1.469630, 0.253464)",
        "(0.169203, 1.455552, 0.260532)",
        "(0.168561, 1.448490, 0.263890)",
        "(0.167156, 1.433965, 0.269686)",
        "(0.166081, 1.419322, 0.273960)",
        "(0.166611, 1.405477, 0.276624)",
        "(0.167841, 1.392089, 0.277362)",
        "(0.168064, 1.385175, 0.277261)",
        "(0.168168, 1.371045, 0.276198)",
        "(0.169013, 1.357610, 0.274670)",
        "(0.170293, 1.344864, 0.272629)",
        "(0.171650, 1.332625, 0.269712)",
        "(0.172480, 1.326769, 0.267978)",
        "(0.174169, 1.315535, 0.263790)",
        "(0.175599, 1.304559, 0.258792)",
        "(0.176702, 1.293939, 0.253122)",
        "(0.177130, 1.288807, 0.250032)",
        "(0.177785, 1.278900, 0.243201)",
        "(0.178394, 1.269525, 0.235224)",
        "(0.179265, 1.260912, 0.225947)",
        "(0.179528, 1.253065, 0.215215)",
        "(0.179333, 1.249578, 0.209379)",
        "(0.179044, 1.243982, 0.197363)",
        "(0.178992, 1.239811, 0.185455)",
        "(0.178878, 1.237296, 0.172909)",
        "(0.178510, 1.235769, 0.159272)",
        "(0.178256, 1.235382, 0.152287)",
        "(0.177680, 1.235872, 0.138388)",
        "(0.177181, 1.237976, 0.124618)",
        "(0.176542, 1.241508, 0.110865)",
        "(0.175696, 1.246642, 0.097783)",
        "(0.174894, 1.253263, 0.085453)",
        "(0.174370, 1.257033, 0.079884)",
        "(0.173284, 1.265307, 0.069457)",
        "(0.172004, 1.275062, 0.060259)",
        "(0.170667, 1.285260, 0.051553)",
        "(0.169588, 1.296234, 0.043790)",
        "(0.169009, 1.301890, 0.040262)",
        "(0.167927, 1.313713, 0.034123)",
        "(0.166927, 1.325883, 0.028822)",
        "(0.166240, 1.338451, 0.024349)",
        "(0.166132, 1.351560, 0.020977)",
        "(0.166042, 1.358211, 0.019715)",
        "(0.165747, 1.371383, 0.017632)",
        "(0.165306, 1.384221, 0.016106)",
        "(0.165118, 1.396957, 0.015246)",
        "(0.165617, 1.409962, 0.015369)",
        "(0.165987, 1.416390, 0.015711)",
        "(0.166514, 1.428966, 0.016826)",
        "(0.166838, 1.441343, 0.018915)",
        "(0.167112, 1.453634, 0.022038)",
        "(0.168081, 1.465922, 0.026202)",
        "(0.168807, 1.471839, 0.028596)",
        "(0.170469, 1.483164, 0.033439)",
        "(0.172326, 1.493816, 0.038688)",
        "(0.174287, 1.503836, 0.044428)",
        "(0.176029, 1.513085, 0.050658)",
        "(0.176873, 1.517351, 0.054063)",
        "(0.178725, 1.525449, 0.061585)",
        "(0.180493, 1.532597, 0.069804)",
        "(0.181812, 1.538629, 0.078763)",
        "(0.182783, 1.543769, 0.088292)",
        "(0.183080, 1.545757, 0.093386)",
        "(0.183487, 1.549131, 0.104178)",
        "(0.183712, 1.551444, 0.115813)",
        "(0.183642, 1.552490, 0.128017)",
        "(0.183020, 1.552076, 0.140611)",
        "(0.182488, 1.551241, 0.147044)",
        "(0.181226, 1.548776, 0.160122)",
        "(0.179828, 1.545135, 0.173687)",
        "(0.178877, 1.540306, 0.187673)",
        "(0.178038, 1.534062, 0.201521)",
        "(0.177574, 1.530367, 0.208262)",
        "(0.176639, 1.522357, 0.221431)",
        "(0.175879, 1.513235, 0.233599)",
        "(0.175322, 1.502772, 0.244504)",
        "(0.174829, 1.490947, 0.254492)",
        "(0.174495, 1.484719, 0.259442)",
        "(0.173672, 1.471305, 0.268346)",
        "(0.172658, 1.457077, 0.275086)",
        "(0.170826, 1.441714, 0.280237)",
        "(0.169511, 1.425718, 0.285082)",
        "(0.169103, 1.417642, 0.287550)",
        "(0.167931, 1.401158, 0.291937)",
        "(0.166213, 1.384145, 0.294878)",
        "(0.164537, 1.367241, 0.296531)",
        "(0.163492, 1.350560, 0.296706)",
        "(0.163174, 1.342288, 0.296433)",
        "(0.162396, 1.325782, 0.294755)",
        "(0.161632, 1.310250, 0.291777)",
        "(0.161412, 1.295601, 0.287500)",
        "(0.161677, 1.281979, 0.281974)",
        "(0.161765, 1.275459, 0.278993)",
        "(0.161717, 1.263424, 0.272162)",
        "(0.161581, 1.252643, 0.263859)",
        "(0.161644, 1.243104, 0.254674)",
        "(0.161695, 1.238852, 0.249887)",
        "(0.161817, 1.231638, 0.239751)",
        "(0.162018, 1.225662, 0.228645)",
        "(0.162323, 1.220890, 0.216077)",
        "(0.162279, 1.217083, 0.202139)",
        "(0.162084, 1.215648, 0.194984)",
        "(0.161453, 1.213652, 0.181169)",
        "(0.160309, 1.212815, 0.167580)",
        "(0.159187, 1.213177, 0.153749)",
        "(0.158360, 1.215118, 0.139965)",
        "(0.157720, 1.218637, 0.126659)",
        "(0.157469, 1.221027, 0.120271)",
        "(0.156975, 1.226551, 0.107908)",
        "(0.156670, 1.233231, 0.095947)",
        "(0.156492, 1.240674, 0.084343)",
        "(0.156575, 1.249043, 0.073682)",
        "(0.156698, 1.253584, 0.068746)",
        "(0.156949, 1.262746, 0.059258)",
        "(0.157371, 1.272408, 0.050589)",
        "(0.158519, 1.283056, 0.042930)",
        "(0.160167, 1.294251, 0.035835)",
        "(0.161220, 1.300005, 0.032682)",
        "(0.163241, 1.311677, 0.026637)",
        "(0.165157, 1.323905, 0.021573)",
        "(0.166492, 1.336364, 0.017596)",
        "(0.167395, 1.348772, 0.014342)",
        "(0.167701, 1.354961, 0.012947)",
        "(0.168189, 1.367362, 0.010424)",
        "(0.168577, 1.379770, 0.008379)",
        "(0.169437, 1.392479, 0.007217)",
        "(0.170127, 1.405279, 0.006852)",
        "(0.170282, 1.411514, 0.006812)",
        "(0.170259, 1.423425, 0.006638)",
        "(0.170622, 1.435191, 0.006877)",
        "(0.172135, 1.447446, 0.008220)",
        "(0.173281, 1.459164, 0.010323)",
        "(0.173728, 1.464901, 0.011714)",
        "(0.174619, 1.476312, 0.014983)",
        "(0.175476, 1.487366, 0.018939)",
        "(0.177135, 1.498194, 0.023696)",
        "(0.178837, 1.508276, 0.029013)",
        "(0.179511, 1.512906, 0.031850)",
        "(0.180637, 1.521663, 0.037902)",
        "(0.181487, 1.529677, 0.044895)",
        "(0.182495, 1.537035, 0.052546)",
        "(0.183071, 1.540366, 0.056702)",
        "(0.184453, 1.545991, 0.065926)",
        "(0.185594, 1.550534, 0.075792)",
        "(0.186081, 1.553599, 0.086200)",
        "(0.185953, 1.555253, 0.097170)",
        "(0.186038, 1.555873, 0.108929)",
        "(0.185881, 1.555652, 0.115112)",
        "(0.185091, 1.554287, 0.127771)",
        "(0.183910, 1.551629, 0.140817)",
        "(0.182831, 1.548001, 0.154152)",
        "(0.181881, 1.543073, 0.167763)",
        "(0.181271, 1.540089, 0.174498)",
        "(0.180117, 1.533568, 0.187622)",
        "(0.179778, 1.525955, 0.199948)",
        "(0.179470, 1.517264, 0.211367)",
        "(0.178964, 1.507677, 0.221845)",
        "(0.178648, 1.502524, 0.226839)",
        "(0.178416, 1.491845, 0.236910)",
        "(0.178953, 1.480330, 0.246883)",
        "(0.179562, 1.468096, 0.256274)",
        "(0.179706, 1.454968, 0.264228)",
        "(0.179703, 1.447906, 0.267526)",
        "(0.180455, 1.433379, 0.273434)",
        "(0.181793, 1.418519, 0.278505)",
        "(0.182245, 1.403131, 0.282383)",
        "(0.182049, 1.395141, 0.283526)",
        "(0.182213, 1.379645, 0.285999)",
        "(0.182977, 1.364777, 0.287307)",
        "(0.183224, 1.350336, 0.287119)",
        "(0.182560, 1.336240, 0.285719)",
        "(0.182139, 1.329423, 0.284748)",
        "(0.181408, 1.316512, 0.281837)",
        "(0.180823, 1.304531, 0.277184)",
        "(0.179937, 1.293227, 0.270450)",
        "(0.178732, 1.282561, 0.262245)",
        "(0.177641, 1.272921, 0.253190)",
        "(0.177079, 1.268669, 0.248266)",
        "(0.175707, 1.260748, 0.237517)",
        "(0.174137, 1.253890, 0.225540)",
        "(0.172946, 1.248233, 0.213377)",
        "(0.172162, 1.244318, 0.200789)",
        "(0.171849, 1.242943, 0.194220)",
        "(0.171301, 1.240929, 0.180570)",
        "(0.170873, 1.240057, 0.166798)",
        "(0.170712, 1.240558, 0.153300)",
        "(0.170378, 1.242027, 0.139844)",
        "(0.170176, 1.243155, 0.133249)",
        "(0.169953, 1.246323, 0.120493)",
        "(0.170132, 1.250880, 0.108052)",
        "(0.170457, 1.256212, 0.095778)",
        "(0.170848, 1.262195, 0.084176)",
        "(0.171038, 1.265547, 0.078881)",
        "(0.171324, 1.272676, 0.068777)",
        "(0.171512, 1.280541, 0.059827)",
        "(0.171676, 1.289021, 0.052084)",
        "(0.171617, 1.298033, 0.045396)",
        "(0.171562, 1.302993, 0.042699)",
        "(0.171559, 1.313015, 0.037518)",
        "(0.171674, 1.323426, 0.033009)",
        "(0.171754, 1.334356, 0.029612)",
        "(0.171762, 1.345497, 0.026868)",
        "(0.172001, 1.351159, 0.025571)",
        "(0.172559, 1.362565, 0.023142)",
        "(0.172689, 1.374102, 0.020953)",
        "(0.172967, 1.385615, 0.019116)",
        "(0.172964, 1.397376, 0.017987)",
        "(0.172996, 1.403446, 0.017679)",
        "(0.173256, 1.416024, 0.017519)",
        "(0.174013, 1.428848, 0.017854)",
        "(0.175247, 1.441925, 0.018984)",
        "(0.176657, 1.454875, 0.020759)",
        "(0.177242, 1.460758, 0.021778)",
        "(0.178326, 1.473216, 0.024288)",
        "(0.179818, 1.484960, 0.027634)",
        "(0.181691, 1.495917, 0.031965)",
        "(0.183414, 1.506006, 0.037150)",
        "(0.184126, 1.510539, 0.039996)",
        "(0.185205, 1.518838, 0.045918)",
        "(0.185960, 1.526065, 0.052588)",
        "(0.186959, 1.532524, 0.060288)",
        "(0.187298, 1.535315, 0.064503)",
        "(0.187609, 1.540104, 0.073249)",
        "(0.187451, 1.543584, 0.082538)",
        "(0.186797, 1.545835, 0.092437)",
        "(0.185867, 1.546928, 0.103070)",
        "(0.184644, 1.546813, 0.114308)",
        "(0.183990, 1.546219, 0.119997)",
        "(0.182584, 1.544271, 0.131408)",
        "(0.181391, 1.541222, 0.143074)",
        "(0.180322, 1.537151, 0.154994)",
        "(0.179100, 1.532063, 0.166789)",
        "(0.178467, 1.529028, 0.172556)",
        "(0.177316, 1.522129, 0.183588)",
        "(0.176312, 1.514039, 0.193888)",
        "(0.175206, 1.505027, 0.203602)",
        "(0.174097, 1.495333, 0.212681)",
        "(0.173558, 1.490222, 0.216979)",
        "(0.172574, 1.479581, 0.225340)",
        "(0.171902, 1.468450, 0.233109)",
        "(0.171551, 1.457023, 0.240003)",
        "(0.170818, 1.444957, 0.245849)",
        "(0.170397, 1.438879, 0.248646)",
        "(0.169981, 1.426537, 0.252882)",
        "(0.170292, 1.414144, 0.256012)",
        "(0.170099, 1.401346, 0.258325)",
        "(0.169719, 1.394855, 0.259073)",
        "(0.168679, 1.381791, 0.259336)",
        "(0.167893, 1.368790, 0.258129)",
        "(0.167609, 1.356230, 0.255635)",
        "(0.167122, 1.344062, 0.251645)",
        "(0.166552, 1.338021, 0.248860)",
        "(0.165425, 1.326038, 0.242238)",
        "(0.165017, 1.314841, 0.234632)",
        "(0.164615, 1.304439, 0.226159)",
        "(0.163691, 1.294458, 0.216409)",
        "(0.162830, 1.285348, 0.205678)",
        "(0.162434, 1.281186, 0.199995)",
        "(0.161299, 1.273072, 0.188177)",
        "(0.160160, 1.265349, 0.175487)",
        "(0.159367, 1.258698, 0.162723)",
        "(0.158647, 1.253372, 0.150329)",
        "(0.158462, 1.251391, 0.144215)",
        "(0.158331, 1.248302, 0.131707)",
        "(0.158496, 1.246585, 0.119029)",
        "(0.158870, 1.246330, 0.106804)",
        "(0.159236, 1.247678, 0.095071)",
        "(0.159413, 1.248693, 0.089329)",
        "(0.159843, 1.251717, 0.078062)",
        "(0.160620, 1.255844, 0.066839)",
        "(0.161423, 1.260901, 0.056229)",
        "(0.161908, 1.266977, 0.046966)",
        "(0.161922, 1.270424, 0.042812)",
        "(0.162061, 1.277759, 0.034648)",
        "(0.162749, 1.286191, 0.027116)",
        "(0.163409, 1.295758, 0.020679)",
        "(0.163572, 1.300778, 0.017656)",
        "(0.163711, 1.310764, 0.011734)",
        "(0.163850, 1.321446, 0.006592)",
        "(0.164594, 1.333476, 0.002682)",
        "(0.165387, 1.345871, -0.000695)",
        "(0.165654, 1.352075, -0.002324)",
        "(0.166016, 1.364433, -0.005504)",
        "(0.166471, 1.376813, -0.008259)",
        "(0.167614, 1.389651, -0.010257)",
        "(0.168557, 1.402579, -0.011525)",
        "(0.168850, 1.415551, -0.012085)",
        "(0.168906, 1.422071, -0.012156)",
        "(0.169121, 1.435403, -0.011610)",
        "(0.169307, 1.448892, -0.010672)",
        "(0.169403, 1.462420, -0.009457)",
        "(0.169514, 1.475746, -0.008198)",
        "(0.169504, 1.482247, -0.007536)",
        "(0.169300, 1.495097, -0.005674)",
        "(0.169283, 1.507871, -0.003146)",
        "(0.170082, 1.520736, 0.000662)",
        "(0.170659, 1.527206, 0.003014)",
        "(0.172026, 1.539796, 0.008648)",
        "(0.173331, 1.551407, 0.015152)",
        "(0.174727, 1.562068, 0.022985)",
        "(0.176543, 1.572246, 0.032356)",
        "(0.177532, 1.577178, 0.037420)",
        "(0.179310, 1.586287, 0.048911)",
        "(0.180576, 1.594288, 0.061263)",
        "(0.181512, 1.601241, 0.074717)",
        "(0.182501, 1.607439, 0.089451)",
        "(0.183020, 1.610130, 0.097324)",
        "(0.183791, 1.614634, 0.113470)",
        "(0.184529, 1.617842, 0.130264)",
        "(0.185426, 1.619989, 0.147815)",
        "(0.186348, 1.620496, 0.165703)",
        "(0.186827, 1.620308, 0.174525)",
        "(0.188052, 1.618743, 0.192132)",
        "(0.189408, 1.615879, 0.209971)",
        "(0.191183, 1.611523, 0.227876)",
        "(0.193583, 1.605407, 0.245800)",
        "(0.194926, 1.601884, 0.254602)",
        "(0.197335, 1.593136, 0.271542)",
        "(0.199135, 1.582730, 0.287571)",
        "(0.200985, 1.571374, 0.303184)",
        "(0.201846, 1.565067, 0.310557)",
        "(0.203882, 1.546250, 0.331877)",
        "(0.203595, 1.538559, 0.336665)",
        "(0.203773, 1.524146, 0.346743)",
        "(0.204137, 1.509345, 0.355166)",
        "(0.204167, 1.494418, 0.361743)",
        "(0.203934, 1.486860, 0.364024)",
        "(0.203080, 1.471655, 0.367344)",
        "(0.202003, 1.456399, 0.368523)",
        "(0.201129, 1.441312, 0.367796)",
        "(0.199748, 1.426081, 0.364826)",
        "(0.198910, 1.418410, 0.362341)",
        "(0.197157, 1.403264, 0.356358)",
        "(0.195538, 1.388280, 0.349247)",
        "(0.194436, 1.373676, 0.340911)",
        "(0.193069, 1.359372, 0.331092)",
        "(0.191098, 1.345158, 0.319509)",
        "(0.190139, 1.338097, 0.313099)",
        "(0.188142, 1.324174, 0.300076)",
        "(0.186145, 1.310884, 0.286590)",
        "(0.183947, 1.298131, 0.272227)",
        "(0.181733, 1.286031, 0.257308)",
        "(0.180727, 1.280450, 0.249976)",
        "(0.179048, 1.270367, 0.235640)",
        "(0.177223, 1.261479, 0.221467)",
        "(0.175459, 1.254279, 0.207279)",
        "(0.174491, 1.249606, 0.192833)",
        "(0.174216, 1.248352, 0.185449)",
        "(0.173572, 1.247232, 0.170882)",
        "(0.172930, 1.248388, 0.156670)",
        "(0.172541, 1.251397, 0.142214)",
        "(0.172455, 1.253650, 0.134822)",
        "(0.172297, 1.259134, 0.120212)",
        "(0.172222, 1.266314, 0.106663)",
        "(0.172364, 1.275169, 0.094077)",
        "(0.172600, 1.284829, 0.081704)",
        "(0.172962, 1.295205, 0.069444)",
        "(0.173492, 1.300935, 0.063621)",
        "(0.174788, 1.312850, 0.052527)",
        "(0.175882, 1.325085, 0.042040)",
        "(0.176886, 1.337504, 0.032612)",
        "(0.177463, 1.343855, 0.028557)",
        "(0.178759, 1.356871, 0.021343)",
        "(0.179895, 1.369995, 0.015152)",
        "(0.180634, 1.382970, 0.009818)",
        "(0.181060, 1.396034, 0.005744)",
        "(0.181201, 1.402703, 0.004293)",
        "(0.181417, 1.416008, 0.002139)",
        "(0.181628, 1.429176, 0.001076)",
        "(0.181605, 1.442267, 0.000939)",
        "(0.180990, 1.455240, 0.001709)",
        "(0.180704, 1.461772, 0.002550)",
        "(0.181157, 1.475269, 0.005103)",
        "(0.182069, 1.488701, 0.008405)",
        "(0.182961, 1.501503, 0.011635)",
        "(0.183772, 1.513929, 0.015556)",
        "(0.184610, 1.525971, 0.020720)",
        "(0.185511, 1.532025, 0.023690)",
        "(0.188018, 1.543961, 0.030725)",
        "(0.190245, 1.555047, 0.038476)",
        "(0.191959, 1.565125, 0.047049)",
        "(0.192861, 1.574062, 0.056758)",
        "(0.193176, 1.578269, 0.061871)",
        "(0.193490, 1.586072, 0.072906)",
        "(0.193797, 1.593081, 0.084793)",
        "(0.193994, 1.598764, 0.097169)",
        "(0.194116, 1.600989, 0.103429)",
        "(0.194502, 1.604527, 0.116193)",
        "(0.194812, 1.606689, 0.129297)",
        "(0.194758, 1.607347, 0.142533)",
        "(0.194447, 1.606553, 0.156103)",
        "(0.194349, 1.605873, 0.162913)",
        "(0.194128, 1.603435, 0.176421)",
        "(0.193872, 1.599710, 0.190014)",
        "(0.193756, 1.594651, 0.203802)",
        "(0.193419, 1.588087, 0.217754)",
        "(0.193147, 1.584608, 0.224735)",
        "(0.192379, 1.576158, 0.238566)",
        "(0.191422, 1.566678, 0.251806)",
        "(0.190415, 1.555956, 0.263850)",
        "(0.189469, 1.543893, 0.274324)",
        "(0.188910, 1.537618, 0.279161)",
        "(0.187458, 1.524431, 0.287338)",
        "(0.185603, 1.510607, 0.293921)",
        "(0.183610, 1.495956, 0.299384)",
        "(0.182025, 1.481056, 0.303672)",
        "(0.181286, 1.473640, 0.305505)",
        "(0.179719, 1.458682, 0.308097)",
        "(0.178046, 1.443607, 0.309456)",
        "(0.176941, 1.428873, 0.309705)",
        "(0.176399, 1.414422, 0.308990)",
        "(0.176179, 1.407240, 0.308395)",
        "(0.175793, 1.393217, 0.306336)",
        "(0.174749, 1.379425, 0.303370)",
        "(0.173309, 1.365978, 0.299370)",
        "(0.172099, 1.353121, 0.294650)",
        "(0.171578, 1.347076, 0.291903)",
        "(0.170395, 1.335367, 0.285843)",
        "(0.169079, 1.324425, 0.278728)",
        "(0.168150, 1.314509, 0.270670)",
        "(0.167556, 1.305527, 0.262103)",
        "(0.167333, 1.301439, 0.257618)",
        "(0.166891, 1.293984, 0.247939)",
        "(0.166432, 1.287210, 0.237365)",
        "(0.166131, 1.281279, 0.226262)",
        "(0.165998, 1.276396, 0.215066)",
        "(0.165953, 1.274237, 0.209413)",
        "(0.165718, 1.270519, 0.197503)",
        "(0.165396, 1.267543, 0.185018)",
        "(0.165286, 1.265637, 0.172592)",
        "(0.165393, 1.264880, 0.160180)",
        "(0.165289, 1.264869, 0.147691)",
        "(0.165189, 1.265074, 0.141492)",
        "(0.165067, 1.266388, 0.129275)",
        "(0.164862, 1.268986, 0.117268)",
        "(0.164711, 1.272940, 0.105399)",
        "(0.164600, 1.278100, 0.093656)",
        "(0.164512, 1.280923, 0.087872)",
        "(0.164314, 1.287484, 0.076605)",
        "(0.164222, 1.295035, 0.065725)",
        "(0.163922, 1.303905, 0.055668)",
        "(0.163723, 1.308683, 0.051077)",
        "(0.163300, 1.318389, 0.042954)",
        "(0.162420, 1.329022, 0.035162)",
        "(0.161614, 1.340079, 0.028674)",
        "(0.161590, 1.351722, 0.023320)",
        "(0.161757, 1.357535, 0.020810)",
        "(0.162206, 1.369336, 0.016704)",
        "(0.162630, 1.381450, 0.013516)",
        "(0.163030, 1.393659, 0.011220)",
        "(0.163641, 1.405905, 0.009459)",
        "(0.164191, 1.412089, 0.008758)",
        "(0.165274, 1.424515, 0.007664)",
        "(0.166515, 1.436995, 0.007027)",
        "(0.167762, 1.449182, 0.006608)",
        "(0.169102, 1.461173, 0.006450)",
        "(0.169947, 1.467238, 0.006620)",
        "(0.171803, 1.479175, 0.007437)",
        "(0.173537, 1.490698, 0.008846)",
        "(0.175107, 1.501709, 0.010632)",
        "(0.176542, 1.511948, 0.012548)",
        "(0.177347, 1.516890, 0.013613)",
        "(0.179151, 1.526437, 0.016376)",
        "(0.181213, 1.535654, 0.020157)",
        "(0.183078, 1.544474, 0.024888)",
        "(0.184615, 1.552611, 0.030487)",
        "(0.185796, 1.559818, 0.037128)",
        "(0.186466, 1.563280, 0.040673)",
        "(0.187981, 1.569585, 0.048608)",
        "(0.189337, 1.575008, 0.057418)",
        "(0.189754, 1.577088, 0.062195)",
        "(0.190274, 1.580946, 0.071812)",
        "(0.190535, 1.583705, 0.082181)",
        "(0.190705, 1.585584, 0.093365)",
        "(0.190661, 1.586441, 0.105112)",
        "(0.190179, 1.585985, 0.116985)",
        "(0.189859, 1.585293, 0.122877)",
        "(0.189257, 1.582917, 0.134776)",
        "(0.188731, 1.579233, 0.146820)",
        "(0.188075, 1.574115, 0.158882)",
        "(0.187215, 1.567505, 0.170649)",
        "(0.186782, 1.563611, 0.176337)",
        "(0.186064, 1.555138, 0.187278)",
        "(0.185479, 1.545522, 0.197498)",
        "(0.184429, 1.534871, 0.206830)",
        "(0.182436, 1.523127, 0.215552)",
        "(0.179541, 1.510537, 0.223917)",
        "(0.178115, 1.504257, 0.227897)",
        "(0.175639, 1.491474, 0.234912)",
        "(0.173071, 1.478434, 0.240989)",
        "(0.170543, 1.465210, 0.245970)",
        "(0.169483, 1.458529, 0.247845)",
        "(0.167691, 1.445396, 0.250897)",
        "(0.166536, 1.432752, 0.253038)",
        "(0.165850, 1.420285, 0.254337)",
        "(0.164881, 1.407775, 0.254657)",
        "(0.163955, 1.395490, 0.253675)",
        "(0.163617, 1.389421, 0.252947)",
        "(0.163263, 1.377499, 0.250782)",
        "(0.162736, 1.365682, 0.247794)",
        "(0.161921, 1.354002, 0.243812)",
        "(0.161094, 1.342444, 0.238818)",
        "(0.160739, 1.336917, 0.236176)",
        "(0.160017, 1.326175, 0.230364)",
        "(0.159266, 1.315927, 0.224097)",
        "(0.158581, 1.306617, 0.217223)",
        "(0.158030, 1.298063, 0.209551)",
        "(0.157824, 1.293953, 0.205540)",
        "(0.157607, 1.286378, 0.196889)",
        "(0.157665, 1.279917, 0.187548)",
        "(0.157123, 1.275495, 0.178481)",
        "(0.156393, 1.271753, 0.169440)",
        "(0.156351, 1.269931, 0.164797)",
        "(0.156336, 1.267212, 0.155084)",
        "(0.156208, 1.265168, 0.144805)",
        "(0.156272, 1.263695, 0.134441)",
        "(0.156428, 1.263198, 0.129268)",
        "(0.156727, 1.262769, 0.118974)",
        "(0.157140, 1.262942, 0.108599)",
        "(0.157860, 1.263390, 0.098188)",
        "(0.158308, 1.264867, 0.088254)",
        "(0.158275, 1.266094, 0.083574)",
        "(0.158193, 1.269112, 0.074549)",
        "(0.158416, 1.272511, 0.065899)",
        "(0.158636, 1.276352, 0.057623)",
        "(0.158599, 1.281096, 0.049753)",
        "(0.158552, 1.283764, 0.046049)",
        "(0.158420, 1.289543, 0.039183)",
        "(0.158309, 1.296785, 0.033606)",
        "(0.158298, 1.304686, 0.028513)",
        "(0.158029, 1.312914, 0.023922)",
        "(0.157822, 1.317309, 0.021869)",
        "(0.157485, 1.326468, 0.018155)",
        "(0.157133, 1.336185, 0.014965)",
        "(0.156716, 1.346195, 0.012128)",
        "(0.156237, 1.356794, 0.010018)",
        "(0.155887, 1.362281, 0.009090)",
        "(0.154764, 1.373695, 0.007523)",
        "(0.153177, 1.385508, 0.006542)",
        "(0.151681, 1.397938, 0.006542)",
        "(0.150658, 1.410915, 0.007604)",
        "(0.150200, 1.424347, 0.009690)",
        "(0.150191, 1.431078, 0.010930)",
        "(0.150881, 1.444451, 0.013890)",
        "(0.152687, 1.457584, 0.017292)",
        "(0.154929, 1.470201, 0.021221)",
        "(0.155978, 1.476225, 0.023396)",
        "(0.158093, 1.487814, 0.027999)",
        "(0.160420, 1.498727, 0.033204)",
        "(0.162510, 1.508795, 0.038662)",
        "(0.164325, 1.518206, 0.044104)",
        "(0.165646, 1.526593, 0.049984)",
        "(0.166060, 1.530630, 0.053135)",
        "(0.166408, 1.538167, 0.059932)",
        "(0.166614, 1.545142, 0.067448)",
        "(0.167239, 1.551672, 0.075855)",
        "(0.168405, 1.557428, 0.084966)",
        "(0.168931, 1.559958, 0.089587)",
        "(0.169992, 1.564303, 0.099143)",
        "(0.171069, 1.567518, 0.109435)",
        "(0.172099, 1.569885, 0.120120)",
        "(0.172989, 1.571106, 0.131147)",
        "(0.173319, 1.571425, 0.136718)",
        "(0.173807, 1.571082, 0.147989)",
        "(0.174018, 1.569485, 0.159148)",
        "(0.173813, 1.566649, 0.170157)",
        "(0.173544, 1.564706, 0.175628)",
        "(0.172786, 1.560145, 0.186339)",
        "(0.171841, 1.554516, 0.196322)",
        "(0.170844, 1.547869, 0.205411)",
        "(0.169463, 1.540230, 0.213717)",
        "(0.168550, 1.535964, 0.217652)",
        "(0.166399, 1.526720, 0.225389)",
        "(0.164173, 1.516744, 0.232698)",
        "(0.162469, 1.506278, 0.239471)",
        "(0.161128, 1.495270, 0.245305)",
        "(0.159494, 1.483378, 0.250326)",
        "(0.158639, 1.477246, 0.252627)",
        "(0.156914, 1.464500, 0.256717)",
        "(0.155399, 1.451442, 0.260215)",
        "(0.154342, 1.438333, 0.263155)",
        "(0.153873, 1.425479, 0.265544)",
        "(0.153767, 1.419163, 0.266514)",
        "(0.153578, 1.406501, 0.267967)",
        "(0.153448, 1.394000, 0.268406)",
        "(0.153607, 1.381735, 0.267735)",
        "(0.154054, 1.369546, 0.265877)",
        "(0.154299, 1.363481, 0.264592)",
        "(0.154758, 1.351560, 0.260732)",
        "(0.154992, 1.339625, 0.255836)",
        "(0.154832, 1.327490, 0.249637)",
        "(0.154735, 1.321502, 0.246336)",
        "(0.154797, 1.310013, 0.239295)",
        "(0.155026, 1.299207, 0.231786)",
        "(0.155203, 1.288886, 0.223418)",
        "(0.155358, 1.279256, 0.214337)",
        "(0.155545, 1.274866, 0.209645)",
        "(0.155980, 1.266910, 0.200215)",
        "(0.156572, 1.260174, 0.190492)",
        "(0.157333, 1.255010, 0.180651)",
        "(0.158338, 1.251306, 0.170607)",
        "(0.158850, 1.250038, 0.165431)",
        "(0.159748, 1.248309, 0.154985)",
        "(0.160644, 1.247959, 0.144690)",
        "(0.161548, 1.248876, 0.134529)",
        "(0.162409, 1.251155, 0.124597)",
        "(0.163304, 1.255090, 0.114988)",
        "(0.163830, 1.257424, 0.110302)",
        "(0.164901, 1.263131, 0.101330)",
        "(0.165607, 1.269754, 0.093000)",
        "(0.166074, 1.277257, 0.085230)",
        "(0.166413, 1.285757, 0.078133)",
        "(0.166533, 1.290240, 0.074788)",
        "(0.166912, 1.300022, 0.068748)",
        "(0.167332, 1.310472, 0.063497)",
        "(0.167527, 1.321409, 0.058646)",
        "(0.167594, 1.332582, 0.054286)",
        "(0.167508, 1.338173, 0.052275)",
        "(0.167313, 1.349623, 0.048719)",
        "(0.167488, 1.361571, 0.045698)",
        "(0.167780, 1.373954, 0.043403)",
        "(0.167981, 1.386866, 0.041993)",
        "(0.168083, 1.393397, 0.041483)",
        "(0.168386, 1.406732, 0.040978)",
        "(0.168579, 1.420335, 0.040865)",
        "(0.168642, 1.434105, 0.040896)",
        "(0.168897, 1.447955, 0.041344)",
        "(0.169111, 1.454897, 0.041742)",
        "(0.169822, 1.468952, 0.042921)",
        "(0.170922, 1.482945, 0.044514)",
        "(0.172208, 1.496559, 0.046659)",
        "(0.173958, 1.509914, 0.049543)",
        "(0.174919, 1.516583, 0.051192)",
        "(0.177291, 1.529398, 0.055177)",
        "(0.179764, 1.541500, 0.059790)",
        "(0.182259, 1.552531, 0.064936)",
        "(0.184634, 1.562393, 0.070844)",
        "(0.185884, 1.567156, 0.074106)",
        "(0.188742, 1.576111, 0.081498)",
        "(0.191614, 1.584143, 0.089677)",
        "(0.194132, 1.590834, 0.098275)",
        "(0.196081, 1.596180, 0.107403)",
        "(0.196826, 1.598406, 0.112207)",
        "(0.197968, 1.602314, 0.122049)",
        "(0.198643, 1.604913, 0.132267)",
        "(0.198637, 1.605888, 0.142705)",
        "(0.198445, 1.606013, 0.147986)",
        "(0.197806, 1.605268, 0.158862)",
        "(0.197183, 1.603435, 0.169890)",
        "(0.196719, 1.600462, 0.180630)",
        "(0.196390, 1.596205, 0.191041)",
        "(0.196235, 1.593512, 0.196084)",
        "(0.195635, 1.587334, 0.205890)",
        "(0.194536, 1.579976, 0.215191)",
        "(0.193012, 1.571452, 0.223654)",
        "(0.191218, 1.561763, 0.231207)",
        "(0.190364, 1.556708, 0.234874)",
        "(0.188539, 1.545842, 0.241778)",
        "(0.186482, 1.534102, 0.248138)",
        "(0.184198, 1.521480, 0.253204)",
        "(0.181654, 1.508125, 0.256837)",
        "(0.180294, 1.501071, 0.258205)",
        "(0.177741, 1.486580, 0.260699)",
        "(0.175392, 1.471781, 0.262730)",
        "(0.173099, 1.456889, 0.264085)",
        "(0.170869, 1.441776, 0.264525)",
        "(0.169886, 1.434135, 0.264359)",
        "(0.168194, 1.419138, 0.263657)",
        "(0.167013, 1.404559, 0.262388)",
        "(0.165995, 1.390039, 0.260178)",
        "(0.165063, 1.375817, 0.256702)",
        "(0.164662, 1.368828, 0.254832)",
        "(0.164240, 1.355348, 0.250020)",
        "(0.164084, 1.342012, 0.244392)",
        "(0.163856, 1.328918, 0.237984)",
        "(0.163281, 1.316464, 0.231094)",
        "(0.162975, 1.310518, 0.227421)",
        "(0.162490, 1.299522, 0.219219)",
        "(0.162306, 1.289922, 0.210358)",
        "(0.162279, 1.281880, 0.201159)",
        "(0.162514, 1.275221, 0.191177)",
        "(0.162648, 1.272185, 0.185697)",
        "(0.162818, 1.267205, 0.173746)",
        "(0.163048, 1.263850, 0.161634)",
        "(0.163485, 1.262534, 0.149718)",
        "(0.163817, 1.263076, 0.137326)",
        "(0.163881, 1.263696, 0.131067)",
        "(0.163915, 1.266241, 0.118588)",
        "(0.164073, 1.270613, 0.106554)",
        "(0.164236, 1.276802, 0.095130)",
        "(0.164396, 1.284713, 0.084241)",
        "(0.164543, 1.288926, 0.078932)",
        "(0.165002, 1.298397, 0.068884)",
        "(0.165455, 1.309115, 0.060092)",
        "(0.165925, 1.320565, 0.052590)",
        "(0.166400, 1.332702, 0.046282)",
        "(0.166617, 1.339026, 0.043505)",
        "(0.167115, 1.352496, 0.038824)",
        "(0.167729, 1.366393, 0.035052)",
        "(0.168138, 1.380642, 0.032464)",
        "(0.168601, 1.395544, 0.031101)",
        "(0.169330, 1.410581, 0.030337)",
        "(0.169677, 1.417975, 0.030149)",
        "(0.170337, 1.432498, 0.030148)",
        "(0.171467, 1.446919, 0.030685)",
        "(0.173159, 1.461536, 0.032059)",
        "(0.174106, 1.468824, 0.033028)",
        "(0.175914, 1.483087, 0.035110)",
        "(0.177566, 1.496754, 0.037249)",
        "(0.179255, 1.509898, 0.039615)",
        "(0.180942, 1.522506, 0.042892)",
        "(0.181955, 1.528666, 0.044853)",
        "(0.184223, 1.540688, 0.049177)",
        "(0.186561, 1.551640, 0.054321)",
        "(0.188422, 1.561260, 0.060391)",
        "(0.189035, 1.565219, 0.064093)",
        "(0.190094, 1.572976, 0.071791)",
        "(0.190679, 1.579300, 0.080983)",
        "(0.191463, 1.587556, 0.095802)",
        "(0.191344, 1.590396, 0.107040)",
        "(0.191134, 1.591288, 0.112909)",
        "(0.190602, 1.592346, 0.125253)",
        "(0.189736, 1.591837, 0.138821)",
        "(0.189234, 1.591081, 0.145820)",
        "(0.188173, 1.588551, 0.160137)",
        "(0.187404, 1.585131, 0.174717)",
        "(0.187264, 1.580525, 0.189470)",
        "(0.187396, 1.577634, 0.196778)",
        "(0.187513, 1.570852, 0.211136)",
        "(0.187272, 1.562480, 0.225095)",
        "(0.186928, 1.552984, 0.238777)",
        "(0.186533, 1.542345, 0.251749)",
        "(0.186028, 1.536405, 0.257750)",
        "(0.184308, 1.523497, 0.268863)",
        "(0.182084, 1.509386, 0.279098)",
        "(0.180132, 1.494871, 0.288372)",
        "(0.178272, 1.478911, 0.297176)",
        "(0.177199, 1.470660, 0.301094)",
        "(0.174890, 1.454048, 0.308441)",
        "(0.172683, 1.437100, 0.315011)",
        "(0.170525, 1.419403, 0.319555)",
        "(0.168892, 1.401948, 0.323254)",
        "(0.168325, 1.393285, 0.324915)",
        "(0.167596, 1.375798, 0.327472)",
        "(0.166890, 1.358061, 0.328998)",
        "(0.166465, 1.340337, 0.329225)",
        "(0.166505, 1.331655, 0.329154)",
        "(0.167038, 1.314888, 0.328420)",
        "(0.167707, 1.298526, 0.326492)",
        "(0.168210, 1.282150, 0.323080)",
        "(0.168561, 1.266414, 0.318295)",
        "(0.169144, 1.251514, 0.312327)",
        "(0.169556, 1.244251, 0.308936)",
        "(0.170596, 1.230129, 0.301251)",
        "(0.171606, 1.216613, 0.292902)",
        "(0.172459, 1.203487, 0.283709)",
        "(0.173012, 1.197133, 0.278640)",
        "(0.174430, 1.185016, 0.268086)",
        "(0.175953, 1.174012, 0.256964)",
        "(0.177368, 1.164179, 0.244794)",
        "(0.178823, 1.155592, 0.231424)",
        "(0.179516, 1.151791, 0.224608)",
        "(0.180826, 1.145946, 0.210581)",
        "(0.181804, 1.142163, 0.196354)",
        "(0.182426, 1.140261, 0.181819)",
        "(0.182446, 1.140362, 0.166920)",
        "(0.182275, 1.141305, 0.159333)",
        "(0.181651, 1.144650, 0.143995)",
        "(0.180744, 1.150677, 0.129318)",
        "(0.179677, 1.159624, 0.115681)",
        "(0.178360, 1.171137, 0.102274)",
        "(0.177662, 1.177265, 0.095628)",
        "(0.175915, 1.190643, 0.083094)",
        "(0.173604, 1.205836, 0.071963)",
        "(0.171203, 1.223205, 0.062910)",
        "(0.169141, 1.242665, 0.055925)",
        "(0.168253, 1.252768, 0.052702)",
        "(0.166661, 1.273631, 0.046948)",
        "(0.165138, 1.294849, 0.041820)",
        "(0.164153, 1.316432, 0.037389)",
        "(0.164238, 1.338832, 0.034228)",
        "(0.164434, 1.350131, 0.033000)",
        "(0.165231, 1.372672, 0.031331)",
        "(0.166407, 1.394632, 0.030454)",
        "(0.168089, 1.416056, 0.030443)",
        "(0.170659, 1.437251, 0.031514)",
        "(0.172251, 1.447596, 0.032268)",
        "(0.175803, 1.467373, 0.034294)",
        "(0.179513, 1.486023, 0.037254)",
        "(0.183579, 1.503723, 0.041383)",
        "(0.188263, 1.520370, 0.046783)",
        "(0.190567, 1.528234, 0.049778)",
        "(0.195149, 1.542489, 0.056639)",
        "(0.199545, 1.554903, 0.064380)",
        "(0.203569, 1.565414, 0.073296)",
        "(0.207139, 1.574373, 0.083181)",
        "(0.208691, 1.578229, 0.088498)",
        "(0.211259, 1.584394, 0.100185)",
        "(0.213179, 1.588755, 0.112824)",
        "(0.214406, 1.591174, 0.126225)",
        "(0.214861, 1.591788, 0.140501)",
        "(0.214612, 1.590432, 0.155309)",
        "(0.214292, 1.588836, 0.162954)",
        "(0.213580, 1.584458, 0.178610)",
        "(0.212616, 1.578478, 0.194721)",
        "(0.211546, 1.570939, 0.210861)",
        "(0.210079, 1.561281, 0.226530)",
        "(0.209365, 1.555954, 0.234123)",
        "(0.207774, 1.543825, 0.248843)",
        "(0.205943, 1.530139, 0.262844)",
        "(0.203958, 1.515062, 0.275451)",
        "(0.202723, 1.506885, 0.280910)",
        "(0.200065, 1.489733, 0.290628)",
        "(0.197752, 1.471446, 0.299375)",
        "(0.195836, 1.452482, 0.307572)",
        "(0.193883, 1.432953, 0.314322)",
        "(0.193039, 1.422967, 0.316900)",
        "(0.191627, 1.402827, 0.321140)",
        "(0.190519, 1.382704, 0.324417)",
        "(0.189784, 1.362521, 0.326796)",
        "(0.189136, 1.342400, 0.327855)",
        "(0.188452, 1.322663, 0.327409)",
        "(0.188123, 1.312907, 0.326871)",
        "(0.187668, 1.293653, 0.324987)",
        "(0.187460, 1.274963, 0.322379)",
        "(0.187443, 1.256976, 0.318637)",
        "(0.187633, 1.248392, 0.315968)",
        "(0.187937, 1.231798, 0.309573)",
        "(0.187867, 1.216026, 0.301648)",
        "(0.187782, 1.201203, 0.292187)",
        "(0.188025, 1.187657, 0.281204)",
        "(0.188256, 1.181331, 0.275315)",
        "(0.188669, 1.170084, 0.262462)",
        "(0.189243, 1.160672, 0.248357)",
        "(0.190116, 1.153210, 0.233419)",
        "(0.191109, 1.148689, 0.218294)",
        "(0.191576, 1.147163, 0.210726)",
        "(0.192281, 1.145959, 0.194996)",
        "(0.192430, 1.146427, 0.178632)",
        "(0.192139, 1.148357, 0.161999)",
        "(0.191320, 1.152452, 0.145760)",
        "(0.190820, 1.155256, 0.137847)",
        "(0.189523, 1.162839, 0.122561)",
        "(0.187787, 1.172423, 0.107885)",
        "(0.185618, 1.184411, 0.094154)",
        "(0.183007, 1.199319, 0.082108)",
        "(0.181611, 1.207362, 0.076437)",
        "(0.178702, 1.225245, 0.066217)",
        "(0.175910, 1.245217, 0.057513)",
        "(0.173820, 1.267490, 0.050301)",
        "(0.172661, 1.291505, 0.044420)",
        "(0.172192, 1.303578, 0.041626)",
        "(0.171904, 1.328827, 0.037034)",
        "(0.171776, 1.354268, 0.033134)",
        "(0.171772, 1.380087, 0.030189)",
        "(0.172170, 1.406086, 0.028312)",
        "(0.172482, 1.419127, 0.027650)",
        "(0.173418, 1.445161, 0.026743)",
        "(0.174539, 1.470766, 0.025990)",
        "(0.175772, 1.495763, 0.025891)",
        "(0.177238, 1.520374, 0.026452)",
        "(0.178067, 1.532565, 0.026943)",
        "(0.180093, 1.556589, 0.028420)",
        "(0.182151, 1.579925, 0.030257)",
        "(0.183955, 1.601878, 0.032566)",
        "(0.185715, 1.622504, 0.035510)",
        "(0.186823, 1.632300, 0.037216)",
        "(0.189795, 1.651061, 0.040942)",
        "(0.193941, 1.668654, 0.045850)",
        "(0.199022, 1.684842, 0.052557)",
        "(0.204808, 1.698638, 0.060584)",
        "(0.207638, 1.704948, 0.064859)",
        "(0.213133, 1.716242, 0.074169)",
        "(0.218379, 1.725671, 0.084481)",
        "(0.223442, 1.733065, 0.095931)",
        "(0.228302, 1.738594, 0.108618)",
        "(0.230667, 1.741020, 0.115219)",
        "(0.235044, 1.744479, 0.129184)",
        "(0.238704, 1.745857, 0.143615)",
        "(0.241334, 1.745068, 0.158105)",
        "(0.243107, 1.742416, 0.172805)",
        "(0.243986, 1.740739, 0.180276)",
        "(0.245367, 1.735977, 0.195229)",
        "(0.245862, 1.729563, 0.209931)",
        "(0.245449, 1.721692, 0.224335)",
        "(0.244619, 1.712101, 0.238638)",
        "(0.244236, 1.706827, 0.245611)",
        "(0.243532, 1.695031, 0.258867)",
        "(0.242399, 1.681712, 0.271230)",
        "(0.240752, 1.666778, 0.282869)",
        "(0.238722, 1.650279, 0.293264)",
        "(0.237680, 1.641643, 0.298053)",
        "(0.235479, 1.623194, 0.306382)",
        "(0.232861, 1.603647, 0.313209)",
        "(0.229476, 1.583051, 0.318694)",
        "(0.225494, 1.561284, 0.323129)",
        "(0.223247, 1.550084, 0.324794)",
        "(0.218394, 1.527249, 0.326780)",
        "(0.213903, 1.504103, 0.327973)",
        "(0.209545, 1.480586, 0.328140)",
        "(0.204900, 1.456916, 0.326877)",
        "(0.202570, 1.445088, 0.325601)",
        "(0.198376, 1.421733, 0.322452)",
        "(0.195176, 1.399142, 0.318134)",
        "(0.192701, 1.377409, 0.312081)",
        "(0.190339, 1.356372, 0.304952)",
        "(0.189164, 1.346117, 0.301298)",
        "(0.186915, 1.326333, 0.293575)",
        "(0.185206, 1.307698, 0.284851)",
        "(0.183716, 1.290117, 0.275053)",
        "(0.182442, 1.274132, 0.264656)",
        "(0.181862, 1.266588, 0.259322)",
        "(0.180683, 1.252529, 0.247994)",
        "(0.179512, 1.239805, 0.235896)",
        "(0.178618, 1.229002, 0.223041)",
        "(0.177903, 1.220490, 0.209119)",
        "(0.177467, 1.216654, 0.202026)",
        "(0.176525, 1.210476, 0.188111)",
        "(0.175520, 1.206040, 0.174814)",
        "(0.174314, 1.204144, 0.161586)",
        "(0.173174, 1.204283, 0.148415)",
        "(0.172677, 1.205413, 0.141945)",
        "(0.171713, 1.208223, 0.129338)",
        "(0.170531, 1.213290, 0.117418)",
        "(0.169153, 1.220798, 0.106386)",
        "(0.167924, 1.230543, 0.096002)",
        "(0.167295, 1.235945, 0.090893)",
        "(0.165938, 1.248043, 0.081241)",
        "(0.164522, 1.261638, 0.072706)",
        "(0.163317, 1.276853, 0.065521)",
        "(0.162300, 1.292965, 0.059207)",
        "(0.161782, 1.301409, 0.056595)",
        "(0.160690, 1.318462, 0.051877)",
        "(0.159604, 1.335871, 0.047866)",
        "(0.158980, 1.353903, 0.044481)",
        "(0.158990, 1.372525, 0.041785)",
        "(0.159199, 1.381928, 0.040659)",
        "(0.159749, 1.400689, 0.038523)",
        "(0.160452, 1.419251, 0.036668)",
        "(0.161256, 1.438081, 0.035451)",
        "(0.162616, 1.457666, 0.034877)",
        "(0.163438, 1.467629, 0.034704)",
        "(0.165491, 1.487621, 0.034768)",
        "(0.167886, 1.507216, 0.035125)",
        "(0.171045, 1.526914, 0.035620)",
        "(0.175362, 1.547242, 0.036714)",
        "(0.177787, 1.557332, 0.037514)",
        "(0.183198, 1.576794, 0.039554)",
        "(0.189096, 1.594935, 0.042167)",
        "(0.195287, 1.612124, 0.045138)",
        "(0.201414, 1.628296, 0.048282)",
        "(0.204459, 1.635963, 0.049908)",
        "(0.210542, 1.650098, 0.053598)",
        "(0.216354, 1.662672, 0.058146)",
        "(0.221857, 1.673643, 0.063648)",
        "(0.227101, 1.683118, 0.070005)",
        "(0.229688, 1.687547, 0.073403)",
        "(0.234489, 1.695064, 0.081248)",
        "(0.238497, 1.700805, 0.090176)",
        "(0.241625, 1.704730, 0.099915)",
        "(0.243735, 1.706638, 0.110341)",
        "(0.244485, 1.707045, 0.115672)",
        "(0.245054, 1.706150, 0.126717)",
        "(0.244882, 1.703466, 0.138457)",
        "(0.244049, 1.699153, 0.150698)",
        "(0.242561, 1.693420, 0.163180)",
        "(0.241624, 1.689984, 0.169561)",
        "(0.239446, 1.681744, 0.182669)",
        "(0.236995, 1.671751, 0.195639)",
        "(0.234249, 1.660159, 0.207981)",
        "(0.230990, 1.646636, 0.219811)",
        "(0.229247, 1.639243, 0.225669)",
        "(0.225546, 1.623223, 0.237091)",
        "(0.222000, 1.606148, 0.248031)",
        "(0.218337, 1.587584, 0.258094)",
        "(0.214528, 1.567669, 0.267220)",
        "(0.212639, 1.557264, 0.271465)",
        "(0.208893, 1.535810, 0.279144)",
        "(0.205417, 1.513980, 0.285701)",
        "(0.202457, 1.491898, 0.291070)",
        "(0.199844, 1.469737, 0.295588)",
        "(0.198595, 1.458660, 0.297411)",
        "(0.196378, 1.436579, 0.299366)",
        "(0.194802, 1.414919, 0.299916)",
        "(0.194371, 1.395141, 0.299532)",
        "(0.193941, 1.374558, 0.298051)",
        "(0.193482, 1.364309, 0.296665)",
        "(0.192146, 1.344122, 0.292494)",
        "(0.190917, 1.325386, 0.287100)",
        "(0.189946, 1.308428, 0.280886)",
        "(0.188872, 1.292785, 0.273831)",
        "(0.188347, 1.285575, 0.270101)",
        "(0.187513, 1.272155, 0.262357)",
        "(0.186976, 1.260532, 0.253402)",
        "(0.186233, 1.250026, 0.243328)",
        "(0.185353, 1.240675, 0.232737)",
        "(0.184927, 1.236575, 0.227236)",
        "(0.184051, 1.229000, 0.215981)",
        "(0.183061, 1.223022, 0.204115)",
        "(0.182048, 1.218393, 0.191521)",
        "(0.181152, 1.215412, 0.178136)",
        "(0.180707, 1.214468, 0.171278)",
        "(0.179922, 1.214275, 0.157410)",
        "(0.179709, 1.216990, 0.143824)",
        "(0.179736, 1.222227, 0.130209)",
        "(0.179268, 1.228330, 0.116447)",
        "(0.178955, 1.231732, 0.109740)",
        "(0.178135, 1.239707, 0.096933)",
        "(0.177181, 1.249019, 0.085102)",
        "(0.175930, 1.259951, 0.074816)",
        "(0.174600, 1.272425, 0.065924)",
        "(0.173972, 1.278959, 0.061740)",
        "(0.172845, 1.293502, 0.054796)",
        "(0.172006, 1.308950, 0.048649)",
        "(0.171611, 1.325547, 0.043813)",
        "(0.171431, 1.342723, 0.039940)",
        "(0.171438, 1.351375, 0.038329)",
        "(0.171615, 1.369064, 0.036124)",
        "(0.172220, 1.387295, 0.035074)",
        "(0.173223, 1.405707, 0.035243)",
        "(0.174326, 1.423774, 0.036070)",
        "(0.174900, 1.432600, 0.036716)",
        "(0.176355, 1.449953, 0.038736)",
        "(0.178393, 1.467120, 0.041752)",
        "(0.180862, 1.484066, 0.045906)",
        "(0.183560, 1.500543, 0.051095)",
        "(0.184975, 1.508532, 0.054020)",
        "(0.188073, 1.523745, 0.060435)",
        "(0.191425, 1.537829, 0.067528)",
        "(0.195139, 1.550802, 0.075543)",
        "(0.198979, 1.562808, 0.084446)",
        "(0.200879, 1.568420, 0.089219)",
        "(0.204658, 1.578763, 0.099572)",
        "(0.208373, 1.587934, 0.110982)",
        "(0.212198, 1.595757, 0.123328)",
        "(0.215915, 1.602297, 0.136289)",
        "(0.217626, 1.605049, 0.142918)",
        "(0.220758, 1.609239, 0.156639)",
        "(0.223604, 1.611794, 0.171259)",
        "(0.226461, 1.613055, 0.186641)",
        "(0.229138, 1.612704, 0.202502)",
        "(0.230264, 1.611936, 0.210401)",
        "(0.232069, 1.608767, 0.225715)",
        "(0.233311, 1.603848, 0.239955)",
        "(0.233972, 1.597267, 0.253267)",
        "(0.234084, 1.589385, 0.265863)",
        "(0.233917, 1.584886, 0.271917)",
        "(0.233018, 1.574565, 0.283361)",
        "(0.231941, 1.563121, 0.294132)",
        "(0.230466, 1.550396, 0.303622)",
        "(0.228085, 1.536724, 0.311543)",
        "(0.226698, 1.529496, 0.314795)",
        "(0.224055, 1.514610, 0.320586)",
        "(0.221787, 1.498659, 0.324937)",
        "(0.219113, 1.482085, 0.328644)",
        "(0.215801, 1.464943, 0.331570)",
        "(0.214188, 1.456195, 0.332712)",
        "(0.211437, 1.438275, 0.334223)",
        "(0.209676, 1.419592, 0.334580)",
        "(0.208065, 1.400783, 0.334431)",
        "(0.206521, 1.382184, 0.333545)",
        "(0.205786, 1.372876, 0.332462)",
        "(0.204404, 1.354781, 0.329420)",
        "(0.203183, 1.337928, 0.324786)",
        "(0.202556, 1.322439, 0.318385)",
        "(0.201489, 1.307602, 0.310669)",
        "(0.200651, 1.300450, 0.306425)",
        "(0.198795, 1.287230, 0.296835)",
        "(0.197149, 1.275667, 0.285706)",
        "(0.195514, 1.265400, 0.273342)",
        "(0.193744, 1.256320, 0.259650)",
        "(0.192703, 1.252248, 0.252337)",
        "(0.190459, 1.244906, 0.237363)",
        "(0.188142, 1.239330, 0.221311)",
        "(0.185940, 1.234744, 0.204314)",
        "(0.183735, 1.231365, 0.186888)",
        "(0.182744, 1.230096, 0.178238)",
        "(0.180928, 1.228936, 0.161160)",
        "(0.179172, 1.229427, 0.144464)",
        "(0.177849, 1.231968, 0.128669)",
        "(0.176782, 1.235962, 0.113609)",
        "(0.176232, 1.238498, 0.106327)",
        "(0.175078, 1.244289, 0.092313)",
        "(0.173788, 1.251971, 0.079816)",
        "(0.172819, 1.261459, 0.068762)",
        "(0.171971, 1.272607, 0.059472)",
        "(0.171567, 1.278620, 0.055377)",
        "(0.170841, 1.291677, 0.048432)",
        "(0.170433, 1.305469, 0.042358)",
        "(0.170114, 1.319526, 0.036665)",
        "(0.170069, 1.334084, 0.031807)",
        "(0.170085, 1.341406, 0.029474)",
        "(0.170420, 1.356579, 0.025604)",
        "(0.170730, 1.372032, 0.022703)",
        "(0.170761, 1.387605, 0.020462)",
        "(0.171020, 1.403646, 0.018884)",
        "(0.171396, 1.411986, 0.018555)",
        "(0.172408, 1.428780, 0.018396)",
        "(0.173674, 1.445479, 0.018878)",
        "(0.175131, 1.461905, 0.020226)",
        "(0.176736, 1.477860, 0.022323)",
        "(0.177619, 1.485727, 0.023472)",
        "(0.180145, 1.501091, 0.026585)",
        "(0.182990, 1.515932, 0.030474)",
        "(0.185735, 1.529830, 0.035100)",
        "(0.188327, 1.542764, 0.040509)",
        "(0.189629, 1.548829, 0.043569)",
        "(0.192756, 1.560788, 0.050272)",
        "(0.196317, 1.571999, 0.058237)",
        "(0.199555, 1.581919, 0.067192)",
        "(0.202439, 1.590817, 0.076729)",
        "(0.203854, 1.594940, 0.081727)",
        "(0.206575, 1.602425, 0.092454)",
        "(0.209061, 1.608679, 0.103941)",
        "(0.211343, 1.613355, 0.115704)",
        "(0.213278, 1.616605, 0.127749)",
        "(0.214111, 1.617785, 0.133897)",
        "(0.215501, 1.619137, 0.146547)",
        "(0.216691, 1.619148, 0.159580)",
        "(0.217752, 1.617643, 0.172812)",
        "(0.218658, 1.614653, 0.185849)",
        "(0.218975, 1.612608, 0.192276)",
        "(0.219347, 1.607788, 0.205071)",
        "(0.219154, 1.601155, 0.217374)",
        "(0.218686, 1.593055, 0.228726)",
        "(0.217853, 1.583603, 0.239353)",
        "(0.217211, 1.578364, 0.244417)",
        "(0.215405, 1.566777, 0.253818)",
        "(0.213047, 1.553999, 0.262519)",
        "(0.210195, 1.539919, 0.270354)",
        "(0.206973, 1.524971, 0.277443)",
        "(0.205252, 1.517242, 0.280758)",
        "(0.201708, 1.501094, 0.286772)",
        "(0.198052, 1.484004, 0.292099)",
        "(0.194211, 1.466223, 0.296574)",
        "(0.190352, 1.448077, 0.300391)",
        "(0.188556, 1.438953, 0.302087)",
        "(0.185773, 1.420980, 0.304806)",
        "(0.183545, 1.403232, 0.306317)",
        "(0.181043, 1.385352, 0.306325)",
        "(0.178970, 1.367884, 0.305120)",
        "(0.178189, 1.359440, 0.304280)",
        "(0.177140, 1.343034, 0.301649)",
        "(0.176115, 1.327090, 0.297356)",
        "(0.174793, 1.311854, 0.291717)",
        "(0.173348, 1.297421, 0.285317)",
        "(0.172749, 1.290554, 0.281745)",
        "(0.171896, 1.278058, 0.273449)",
        "(0.171542, 1.267457, 0.264186)",
        "(0.171713, 1.258938, 0.253991)",
        "(0.171856, 1.251810, 0.242952)",
        "(0.171835, 1.248541, 0.237115)",
        "(0.171693, 1.242968, 0.225019)",
        "(0.171673, 1.239001, 0.212705)",
        "(0.171913, 1.236417, 0.199919)",
        "(0.172054, 1.235032, 0.186615)",
        "(0.172029, 1.234585, 0.179990)",
        "(0.171676, 1.234810, 0.167112)",
        "(0.171223, 1.236038, 0.154685)",
        "(0.170696, 1.238665, 0.142745)",
        "(0.170100, 1.242733, 0.131427)",
        "(0.169762, 1.245471, 0.125927)",
        "(0.169066, 1.251854, 0.115044)",
        "(0.168599, 1.259549, 0.104337)",
        "(0.168398, 1.268550, 0.094260)",
        "(0.168262, 1.278719, 0.084948)",
        "(0.168204, 1.284081, 0.080453)",
        "(0.168282, 1.295607, 0.071974)",
        "(0.168384, 1.307901, 0.064273)",
        "(0.168329, 1.321181, 0.057958)",
        "(0.168195, 1.335098, 0.052576)",
        "(0.168093, 1.342205, 0.050158)",
        "(0.167803, 1.356754, 0.045745)",
        "(0.167569, 1.371563, 0.041965)",
        "(0.167451, 1.386780, 0.039136)",
        "(0.167890, 1.402600, 0.037205)",
        "(0.168246, 1.410703, 0.036622)",
        "(0.169297, 1.427015, 0.036014)",
        "(0.170669, 1.443050, 0.035803)",
        "(0.172314, 1.458823, 0.036536)",
        "(0.174584, 1.474767, 0.038460)",
        "(0.175977, 1.482697, 0.039916)",
        "(0.179115, 1.498265, 0.043878)",
        "(0.182398, 1.513210, 0.048644)",
        "(0.185557, 1.527155, 0.054105)",
        "(0.188611, 1.540416, 0.060341)",
        "(0.190178, 1.546844, 0.063787)",
        "(0.193501, 1.559143, 0.071449)",
        "(0.196973, 1.570468, 0.079531)",
        "(0.200584, 1.581107, 0.088037)",
        "(0.204313, 1.590847, 0.097280)",
        "(0.206171, 1.595413, 0.102164)",
        "(0.209934, 1.603657, 0.112513)",
        "(0.213549, 1.610706, 0.123392)",
        "(0.217106, 1.616366, 0.134781)",
        "(0.220623, 1.620958, 0.146807)",
        "(0.222352, 1.622898, 0.152927)",
        "(0.225577, 1.625586, 0.165541)",
        "(0.228314, 1.626825, 0.178484)",
        "(0.230636, 1.626338, 0.191635)",
        "(0.232524, 1.624331, 0.204868)",
        "(0.233316, 1.622867, 0.211506)",
        "(0.234491, 1.618625, 0.224836)",
        "(0.235423, 1.612900, 0.238122)",
        "(0.235876, 1.605340, 0.251392)",
        "(0.235755, 1.596468, 0.264371)",
        "(0.235535, 1.591584, 0.270737)",
        "(0.234570, 1.580606, 0.283151)",
        "(0.232774, 1.567991, 0.294591)",
        "(0.230850, 1.554302, 0.304731)",
        "(0.228577, 1.539452, 0.313725)",
        "(0.227291, 1.531737, 0.317855)",
        "(0.224408, 1.515373, 0.325106)",
        "(0.221423, 1.498147, 0.331434)",
        "(0.218366, 1.480394, 0.336624)",
        "(0.216929, 1.471369, 0.338763)",
        "(0.214223, 1.453276, 0.342692)",
        "(0.211727, 1.435058, 0.345330)",
        "(0.209204, 1.416727, 0.346461)",
        "(0.206581, 1.398530, 0.345888)",
        "(0.204202, 1.380630, 0.343686)",
        "(0.203017, 1.371771, 0.341771)",
        "(0.200736, 1.354312, 0.336691)",
        "(0.199052, 1.338163, 0.328835)",
        "(0.197803, 1.323318, 0.319057)",
        "(0.196394, 1.308815, 0.309225)",
        "(0.195661, 1.301959, 0.304246)",
        "(0.194433, 1.289711, 0.293512)",
        "(0.193299, 1.279016, 0.281973)",
        "(0.191962, 1.269805, 0.270005)",
        "(0.190514, 1.261657, 0.257379)",
        "(0.189770, 1.257964, 0.250825)",
        "(0.188158, 1.251863, 0.237234)",
        "(0.186625, 1.247236, 0.223243)",
        "(0.185190, 1.244060, 0.208846)",
        "(0.183691, 1.241781, 0.194132)",
        "(0.182912, 1.240921, 0.186761)",
        "(0.181369, 1.240158, 0.172097)",
        "(0.180006, 1.240764, 0.157780)",
        "(0.178937, 1.242868, 0.143921)",
        "(0.177905, 1.245812, 0.130722)",
        "(0.177364, 1.247552, 0.124349)",
        "(0.176344, 1.251904, 0.112141)",
        "(0.175533, 1.257462, 0.100731)",
        "(0.174780, 1.264194, 0.090375)",
        "(0.173983, 1.272142, 0.081316)",
        "(0.173570, 1.276270, 0.076955)",
        "(0.172781, 1.285092, 0.068666)",
        "(0.171998, 1.294731, 0.060997)",
        "(0.171162, 1.305773, 0.054061)",
        "(0.170160, 1.317853, 0.047831)",
        "(0.169664, 1.324248, 0.045001)",
        "(0.168434, 1.338107, 0.040145)",
        "(0.167118, 1.353305, 0.036054)",
        "(0.166035, 1.369809, 0.032431)",
        "(0.165352, 1.386953, 0.029033)",
        "(0.165113, 1.395720, 0.027512)",
        "(0.164930, 1.413882, 0.024947)",
        "(0.165264, 1.432267, 0.022688)",
        "(0.166308, 1.450735, 0.020802)",
        "(0.168048, 1.469166, 0.019501)",
        "(0.169153, 1.478283, 0.019055)",
        "(0.171506, 1.496209, 0.018399)",
        "(0.173359, 1.513267, 0.017572)",
        "(0.174286, 1.529047, 0.017293)",
        "(0.175178, 1.544615, 0.018315)",
        "(0.175982, 1.552597, 0.019416)",
        "(0.178403, 1.568405, 0.022437)",
        "(0.181819, 1.583290, 0.026490)",
        "(0.186223, 1.596939, 0.031875)",
        "(0.191234, 1.609265, 0.038671)",
        "(0.193828, 1.615167, 0.042514)",
        "(0.199693, 1.626018, 0.051406)",
        "(0.205704, 1.635528, 0.061523)",
        "(0.211277, 1.643189, 0.072750)",
        "(0.216285, 1.649226, 0.084446)",
        "(0.218503, 1.651455, 0.090522)",
        "(0.222504, 1.655210, 0.103037)",
        "(0.225890, 1.657573, 0.116079)",
        "(0.228753, 1.658554, 0.130028)",
        "(0.230757, 1.657933, 0.143831)",
        "(0.231465, 1.657053, 0.150671)",
        "(0.232153, 1.654021, 0.164191)",
        "(0.232156, 1.649606, 0.177939)",
        "(0.232004, 1.644195, 0.192084)",
        "(0.231548, 1.637492, 0.206215)",
        "(0.231141, 1.633680, 0.213133)",
        "(0.229872, 1.625076, 0.226531)",
        "(0.228311, 1.615456, 0.239211)",
        "(0.226765, 1.604500, 0.251227)",
        "(0.225092, 1.592349, 0.262639)",
        "(0.224192, 1.586020, 0.268097)",
        "(0.222296, 1.572610, 0.278030)",
        "(0.220143, 1.558217, 0.286273)",
        "(0.217811, 1.542931, 0.292548)",
        "(0.215567, 1.527237, 0.297814)",
        "(0.214649, 1.519216, 0.300169)",
        "(0.212887, 1.502796, 0.304492)",
        "(0.210751, 1.485648, 0.307720)",
        "(0.208668, 1.468280, 0.309935)",
        "(0.207218, 1.451001, 0.310984)",
        "(0.206769, 1.442219, 0.311065)",
        "(0.205676, 1.424345, 0.310830)",
        "(0.205139, 1.406965, 0.309401)",
        "(0.204565, 1.390053, 0.307245)",
        "(0.203347, 1.372982, 0.303834)",
        "(0.202622, 1.364568, 0.301615)",
        "(0.201343, 1.348202, 0.296554)",
        "(0.200427, 1.332785, 0.290147)",
        "(0.199562, 1.318286, 0.283145)",
        "(0.198341, 1.304605, 0.276018)",
        "(0.197780, 1.298284, 0.272197)",
        "(0.196966, 1.286372, 0.263867)",
        "(0.196544, 1.276103, 0.254212)",
        "(0.195942, 1.266794, 0.244020)",
        "(0.195465, 1.258528, 0.233134)",
        "(0.195275, 1.254653, 0.227455)",
        "(0.194947, 1.247791, 0.215780)",
        "(0.194743, 1.242417, 0.204184)",
        "(0.194586, 1.238272, 0.192586)",
        "(0.194240, 1.235336, 0.180692)",
        "(0.193899, 1.234269, 0.174598)",
        "(0.193037, 1.232510, 0.162578)",
        "(0.192062, 1.232606, 0.150426)",
        "(0.191309, 1.233874, 0.137795)",
        "(0.190538, 1.236245, 0.124991)",
        "(0.190146, 1.237860, 0.118677)",
        "(0.189559, 1.241622, 0.106314)",
        "(0.189008, 1.246686, 0.094543)",
        "(0.188390, 1.252786, 0.083473)",
        "(0.187924, 1.260075, 0.072908)",
        "(0.187729, 1.264186, 0.067944)",
        "(0.187258, 1.273078, 0.058741)",
        "(0.186573, 1.283552, 0.051155)",
        "(0.185551, 1.294924, 0.044665)",
        "(0.183914, 1.306849, 0.039181)",
        "(0.182891, 1.313061, 0.036783)",
        "(0.181199, 1.326149, 0.032505)",
        "(0.179697, 1.340244, 0.029399)",
        "(0.178040, 1.354830, 0.027315)",
        "(0.176624, 1.370025, 0.025955)",
        "(0.176179, 1.377906, 0.025525)",
        "(0.175779, 1.394353, 0.025586)",
        "(0.175495, 1.411343, 0.026350)"
    ],
    "leftHandPositions": [
        "(0.522160, 0.806915, -0.269308)",
        "(0.517165, 0.808006, -0.264619)",
        "(0.514422, 0.808852, -0.262203)",
        "(0.508965, 0.810740, -0.256993)",
        "(0.503490, 0.813039, -0.251548)",
        "(0.498180, 0.815541, -0.246102)",
        "(0.493284, 0.818056, -0.240703)",
        "(0.488491, 0.820557, -0.235394)",
        "(0.485837, 0.822049, -0.232915)",
        "(0.478940, 0.826381, -0.228668)",
        "(0.468535, 0.834221, -0.225259)",
        "(0.455322, 0.846119, -0.221882)",
        "(0.440522, 0.861080, -0.217354)",
        "(0.432370, 0.869572, -0.213458)",
        "(0.414485, 0.888187, -0.203688)",
        "(0.393231, 0.912490, -0.194429)",
        "(0.370028, 0.941516, -0.186920)",
        "(0.346466, 0.972726, -0.181799)",
        "(0.334857, 0.988955, -0.179359)",
        "(0.312564, 1.023914, -0.174552)",
        "(0.292749, 1.062007, -0.170401)",
        "(0.276084, 1.102441, -0.166470)",
        "(0.264725, 1.142295, -0.163468)",
        "(0.259768, 1.161094, -0.161943)",
        "(0.253060, 1.197500, -0.158877)",
        "(0.250424, 1.233266, -0.156456)",
        "(0.251244, 1.247764, -0.155921)",
        "(0.253181, 1.286753, -0.153554)",
        "(0.254487, 1.297918, -0.152697)",
        "(0.257963, 1.317228, -0.151242)",
        "(0.262264, 1.331439, -0.149685)",
        "(0.267345, 1.341677, -0.148112)",
        "(0.272289, 1.348538, -0.146771)",
        "(0.274520, 1.350795, -0.146072)",
        "(0.278389, 1.352457, -0.144304)",
        "(0.281843, 1.351492, -0.142560)",
        "(0.284881, 1.348833, -0.141646)",
        "(0.287475, 1.344975, -0.141744)",
        "(0.288561, 1.342753, -0.142160)",
        "(0.290727, 1.338115, -0.143717)",
        "(0.292330, 1.332730, -0.145790)",
        "(0.293808, 1.327108, -0.147755)",
        "(0.295720, 1.322001, -0.150054)",
        "(0.296651, 1.319491, -0.151192)",
        "(0.297974, 1.314837, -0.153335)",
        "(0.298748, 1.310365, -0.155018)",
        "(0.299666, 1.307362, -0.156910)",
        "(0.302114, 1.305935, -0.159217)",
        "(0.303642, 1.305646, -0.160351)",
        "(0.306082, 1.305575, -0.162735)",
        "(0.307096, 1.306086, -0.164781)",
        "(0.306643, 1.307855, -0.166620)",
        "(0.306471, 1.310468, -0.168231)",
        "(0.306764, 1.311915, -0.168817)",
        "(0.306934, 1.315099, -0.169991)",
        "(0.306553, 1.318286, -0.170732)",
        "(0.306121, 1.322371, -0.171144)",
        "(0.304612, 1.327055, -0.171311)",
        "(0.303828, 1.329243, -0.171134)",
        "(0.302557, 1.333253, -0.170573)",
        "(0.301081, 1.337325, -0.169683)",
        "(0.297928, 1.340191, -0.167932)",
        "(0.292669, 1.341186, -0.165076)",
        "(0.289626, 1.341419, -0.163302)",
        "(0.284091, 1.341224, -0.159197)",
        "(0.280041, 1.340271, -0.154188)",
        "(0.277468, 1.339952, -0.150016)",
        "(0.275961, 1.340516, -0.146084)",
        "(0.275542, 1.341065, -0.144165)",
        "(0.275851, 1.343073, -0.140859)",
        "(0.278085, 1.346363, -0.138104)",
        "(0.280600, 1.349373, -0.136118)",
        "(0.281944, 1.352052, -0.135018)",
        "(0.282237, 1.353611, -0.134668)",
        "(0.282046, 1.357068, -0.134401)",
        "(0.281204, 1.361102, -0.134394)",
        "(0.279872, 1.365313, -0.134874)",
        "(0.277723, 1.369506, -0.135447)",
        "(0.276193, 1.371658, -0.135766)",
        "(0.272096, 1.376534, -0.136332)",
        "(0.267793, 1.382265, -0.136637)",
        "(0.263960, 1.388824, -0.136651)",
        "(0.261859, 1.394804, -0.135864)",
        "(0.260777, 1.397925, -0.135381)",
        "(0.257305, 1.406256, -0.134301)",
        "(0.253792, 1.414335, -0.132715)",
        "(0.250783, 1.421160, -0.130141)",
        "(0.247047, 1.427611, -0.127700)",
        "(0.244808, 1.430926, -0.126724)",
        "(0.240385, 1.437124, -0.125174)",
        "(0.235895, 1.442270, -0.123880)",
        "(0.230521, 1.446882, -0.122909)",
        "(0.224495, 1.450507, -0.122007)",
        "(0.221400, 1.451976, -0.121529)",
        "(0.215734, 1.454597, -0.120767)",
        "(0.212049, 1.457445, -0.120864)",
        "(0.209238, 1.460333, -0.122153)",
        "(0.205519, 1.462455, -0.123263)",
        "(0.203302, 1.463241, -0.123674)",
        "(0.198636, 1.464623, -0.124719)",
        "(0.195127, 1.466784, -0.126347)",
        "(0.192151, 1.469058, -0.128549)",
        "(0.189132, 1.471076, -0.130688)",
        "(0.187697, 1.472062, -0.131516)",
        "(0.185264, 1.474079, -0.132139)",
        "(0.182810, 1.475972, -0.132021)",
        "(0.180343, 1.478251, -0.132019)",
        "(0.178800, 1.481437, -0.132574)",
        "(0.178160, 1.483204, -0.132787)",
        "(0.177278, 1.487176, -0.132946)",
        "(0.176417, 1.491539, -0.133176)",
        "(0.175046, 1.496331, -0.134018)",
        "(0.173974, 1.501711, -0.135759)",
        "(0.173606, 1.504491, -0.136979)",
        "(0.172982, 1.510217, -0.140176)",
        "(0.172612, 1.516041, -0.144470)",
        "(0.172467, 1.522049, -0.150187)",
        "(0.173424, 1.528502, -0.157662)",
        "(0.174175, 1.531699, -0.161790)",
        "(0.176024, 1.538225, -0.171040)",
        "(0.178247, 1.544572, -0.181201)",
        "(0.180801, 1.550642, -0.192152)",
        "(0.183340, 1.556329, -0.203858)",
        "(0.184698, 1.558847, -0.210166)",
        "(0.187678, 1.563472, -0.222741)",
        "(0.191134, 1.567204, -0.235635)",
        "(0.194987, 1.569880, -0.248869)",
        "(0.198961, 1.571218, -0.262443)",
        "(0.200790, 1.571551, -0.269329)",
        "(0.204167, 1.571265, -0.283419)",
        "(0.207388, 1.569816, -0.297555)",
        "(0.210589, 1.566967, -0.311547)",
        "(0.213866, 1.563139, -0.325526)",
        "(0.215506, 1.560591, -0.332451)",
        "(0.218434, 1.554384, -0.345780)",
        "(0.220669, 1.546653, -0.358344)",
        "(0.222375, 1.537402, -0.370184)",
        "(0.223955, 1.527247, -0.381289)",
        "(0.224488, 1.521784, -0.386433)",
        "(0.224551, 1.509916, -0.395439)",
        "(0.223150, 1.496648, -0.402364)",
        "(0.221523, 1.482673, -0.407568)",
        "(0.219918, 1.468216, -0.411375)",
        "(0.219133, 1.460948, -0.412822)",
        "(0.217437, 1.446105, -0.414721)",
        "(0.215420, 1.431342, -0.415597)",
        "(0.214137, 1.416266, -0.414657)",
        "(0.212572, 1.400458, -0.411954)",
        "(0.211705, 1.392586, -0.410198)",
        "(0.209038, 1.376405, -0.405465)",
        "(0.205525, 1.359718, -0.399183)",
        "(0.202540, 1.343132, -0.391564)",
        "(0.200047, 1.327374, -0.382680)",
        "(0.198805, 1.319706, -0.377832)",
        "(0.196450, 1.304741, -0.366782)",
        "(0.194219, 1.290552, -0.354505)",
        "(0.192976, 1.278212, -0.340477)",
        "(0.192214, 1.266748, -0.324973)",
        "(0.191707, 1.261502, -0.316667)",
        "(0.190550, 1.251929, -0.299731)",
        "(0.189758, 1.244047, -0.282604)",
        "(0.188915, 1.238290, -0.265560)",
        "(0.188199, 1.234550, -0.248451)",
        "(0.188022, 1.233592, -0.239828)",
        "(0.187797, 1.232776, -0.222947)",
        "(0.187585, 1.234209, -0.207275)",
        "(0.187285, 1.237618, -0.192812)",
        "(0.187022, 1.242894, -0.179292)",
        "(0.186937, 1.246153, -0.172820)",
        "(0.186664, 1.253294, -0.160471)",
        "(0.186303, 1.262002, -0.149603)",
        "(0.185879, 1.271742, -0.140139)",
        "(0.185396, 1.282161, -0.131543)",
        "(0.185124, 1.287785, -0.127699)",
        "(0.184546, 1.299109, -0.120332)",
        "(0.184000, 1.310922, -0.114108)",
        "(0.183612, 1.322891, -0.108874)",
        "(0.183328, 1.335014, -0.104794)",
        "(0.183165, 1.341074, -0.102988)",
        "(0.182857, 1.353257, -0.100149)",
        "(0.182754, 1.365526, -0.098219)",
        "(0.183198, 1.377551, -0.097222)",
        "(0.183506, 1.389133, -0.096482)",
        "(0.183573, 1.394855, -0.096296)",
        "(0.183606, 1.406209, -0.096586)",
        "(0.183644, 1.417290, -0.097798)",
        "(0.183896, 1.428045, -0.099669)",
        "(0.184175, 1.438448, -0.101986)",
        "(0.184401, 1.443541, -0.103425)",
        "(0.185027, 1.453591, -0.106848)",
        "(0.185644, 1.463324, -0.110867)",
        "(0.186212, 1.472467, -0.115105)",
        "(0.186698, 1.481247, -0.119731)",
        "(0.187048, 1.485564, -0.122271)",
        "(0.187856, 1.493968, -0.127623)",
        "(0.188668, 1.501870, -0.133034)",
        "(0.189431, 1.509367, -0.138633)",
        "(0.190136, 1.516574, -0.144506)",
        "(0.190534, 1.520038, -0.147640)",
        "(0.191397, 1.526755, -0.153999)",
        "(0.192285, 1.532986, -0.160581)",
        "(0.193064, 1.538680, -0.167609)",
        "(0.193958, 1.544006, -0.175325)",
        "(0.194513, 1.546511, -0.179415)",
        "(0.195851, 1.551088, -0.188101)",
        "(0.197062, 1.555055, -0.197324)",
        "(0.198280, 1.558276, -0.207287)",
        "(0.199717, 1.560854, -0.217660)",
        "(0.200541, 1.561795, -0.223095)",
        "(0.202049, 1.563015, -0.234238)",
        "(0.203375, 1.563191, -0.245676)",
        "(0.204469, 1.562113, -0.257357)",
        "(0.205150, 1.559604, -0.268689)",
        "(0.205285, 1.557997, -0.274228)",
        "(0.205235, 1.553910, -0.284942)",
        "(0.205133, 1.548578, -0.295212)",
        "(0.204710, 1.541812, -0.304531)",
        "(0.203560, 1.533867, -0.312488)",
        "(0.202727, 1.529391, -0.316068)",
        "(0.200068, 1.519373, -0.322460)",
        "(0.196712, 1.508711, -0.328333)",
        "(0.193298, 1.497096, -0.333208)",
        "(0.189538, 1.484885, -0.336974)",
        "(0.187532, 1.478459, -0.338555)",
        "(0.183647, 1.465090, -0.341255)",
        "(0.179787, 1.451505, -0.344285)",
        "(0.176145, 1.437820, -0.347544)",
        "(0.172703, 1.423686, -0.350141)",
        "(0.170904, 1.416427, -0.350899)",
        "(0.167368, 1.401846, -0.351470)",
        "(0.163991, 1.387383, -0.351427)",
        "(0.161433, 1.373345, -0.350443)",
        "(0.159432, 1.360114, -0.348590)",
        "(0.158555, 1.353759, -0.347447)",
        "(0.157101, 1.341655, -0.344392)",
        "(0.156270, 1.330056, -0.339939)",
        "(0.155925, 1.319561, -0.334287)",
        "(0.155453, 1.310548, -0.328862)",
        "(0.155495, 1.306789, -0.325993)",
        "(0.155711, 1.299957, -0.320054)",
        "(0.155979, 1.293678, -0.313705)",
        "(0.156058, 1.288390, -0.306756)",
        "(0.156753, 1.284559, -0.299327)",
        "(0.157212, 1.283306, -0.295448)",
        "(0.158107, 1.281331, -0.287775)",
        "(0.159091, 1.280275, -0.280331)",
        "(0.159716, 1.279898, -0.272520)",
        "(0.160238, 1.279408, -0.264047)",
        "(0.160405, 1.279286, -0.259793)",
        "(0.160671, 1.279630, -0.251447)",
        "(0.161226, 1.280814, -0.243343)",
        "(0.161932, 1.282315, -0.235136)",
        "(0.162451, 1.283585, -0.226649)",
        "(0.162565, 1.284257, -0.222342)",
        "(0.163208, 1.286069, -0.214146)",
        "(0.164099, 1.288662, -0.206336)",
        "(0.164891, 1.291830, -0.198946)",
        "(0.165635, 1.295559, -0.191825)",
        "(0.165997, 1.297623, -0.188304)",
        "(0.166657, 1.302187, -0.181071)",
        "(0.167382, 1.307270, -0.173677)",
        "(0.168068, 1.313052, -0.166530)",
        "(0.168926, 1.319372, -0.159576)",
        "(0.169543, 1.322715, -0.156118)",
        "(0.170676, 1.329534, -0.149522)",
        "(0.171616, 1.336784, -0.143386)",
        "(0.172660, 1.344377, -0.137733)",
        "(0.173609, 1.351852, -0.132328)",
        "(0.174082, 1.355557, -0.129694)",
        "(0.175115, 1.363122, -0.124812)",
        "(0.175905, 1.370754, -0.120519)",
        "(0.176347, 1.378336, -0.116636)",
        "(0.176300, 1.385686, -0.113163)",
        "(0.176216, 1.389351, -0.111620)",
        "(0.176081, 1.396993, -0.109200)",
        "(0.175986, 1.405318, -0.107864)",
        "(0.175741, 1.414013, -0.107462)",
        "(0.175721, 1.422649, -0.107276)",
        "(0.175977, 1.427073, -0.107282)",
        "(0.176845, 1.436228, -0.107701)",
        "(0.177983, 1.445511, -0.108860)",
        "(0.179055, 1.454522, -0.110625)",
        "(0.179984, 1.463151, -0.112643)",
        "(0.180419, 1.467359, -0.113704)",
        "(0.181724, 1.475785, -0.116326)",
        "(0.183366, 1.484035, -0.119748)",
        "(0.184776, 1.491965, -0.123719)",
        "(0.186058, 1.499558, -0.128254)",
        "(0.186712, 1.503226, -0.130760)",
        "(0.187898, 1.510320, -0.136075)",
        "(0.189133, 1.517170, -0.142014)",
        "(0.190295, 1.523586, -0.148505)",
        "(0.191232, 1.529415, -0.155416)",
        "(0.191670, 1.532059, -0.159080)",
        "(0.192588, 1.536993, -0.166756)",
        "(0.193552, 1.541432, -0.175038)",
        "(0.194272, 1.545321, -0.183749)",
        "(0.194598, 1.548505, -0.192909)",
        "(0.194718, 1.549840, -0.197704)",
        "(0.195019, 1.552162, -0.207575)",
        "(0.195379, 1.553755, -0.217623)",
        "(0.195745, 1.554898, -0.227821)",
        "(0.196068, 1.555439, -0.238152)",
        "(0.196318, 1.555530, -0.243333)",
        "(0.196963, 1.555264, -0.253651)",
        "(0.197360, 1.554255, -0.263680)",
        "(0.197821, 1.552586, -0.273389)",
        "(0.198228, 1.550418, -0.282903)",
        "(0.198387, 1.548995, -0.287599)",
        "(0.198556, 1.545589, -0.296737)",
        "(0.198581, 1.541499, -0.305232)",
        "(0.198362, 1.536657, -0.312910)",
        "(0.198176, 1.533805, -0.316404)",
        "(0.197665, 1.527414, -0.323055)",
        "(0.197147, 1.520074, -0.328733)",
        "(0.196421, 1.511719, -0.333416)",
        "(0.195618, 1.502221, -0.337130)",
        "(0.194842, 1.492133, -0.340338)",
        "(0.194377, 1.486737, -0.341572)",
        "(0.193083, 1.475560, -0.343502)",
        "(0.191424, 1.463471, -0.344550)",
        "(0.189737, 1.451461, -0.345485)",
        "(0.188066, 1.439484, -0.346198)",
        "(0.187146, 1.433367, -0.346403)",
        "(0.185172, 1.421250, -0.346503)",
        "(0.183266, 1.409440, -0.345267)",
        "(0.181420, 1.397775, -0.342991)",
        "(0.179443, 1.386229, -0.339577)",
        "(0.178406, 1.380474, -0.337699)",
        "(0.176528, 1.369412, -0.332449)",
        "(0.174770, 1.358595, -0.325816)",
        "(0.172902, 1.348105, -0.317327)",
        "(0.171382, 1.338194, -0.307186)",
        "(0.170886, 1.333593, -0.301547)",
        "(0.170101, 1.325157, -0.289983)",
        "(0.169370, 1.317881, -0.277790)",
        "(0.168609, 1.311414, -0.264927)",
        "(0.167912, 1.306107, -0.250990)",
        "(0.167692, 1.303678, -0.243946)",
        "(0.167576, 1.299707, -0.229607)",
        "(0.167440, 1.296651, -0.215259)",
        "(0.167002, 1.294689, -0.201046)",
        "(0.166765, 1.293584, -0.187184)",
        "(0.166771, 1.293302, -0.180406)",
        "(0.167054, 1.294232, -0.167496)",
        "(0.167392, 1.296323, -0.155251)",
        "(0.167769, 1.299554, -0.144004)",
        "(0.168165, 1.303632, -0.133694)",
        "(0.168392, 1.306065, -0.128897)",
        "(0.168778, 1.311876, -0.120116)",
        "(0.169073, 1.318513, -0.112108)",
        "(0.169432, 1.326176, -0.105195)",
        "(0.169876, 1.334530, -0.099186)",
        "(0.170160, 1.339172, -0.096697)",
        "(0.170746, 1.348816, -0.092032)",
        "(0.171286, 1.358796, -0.087938)",
        "(0.171886, 1.369086, -0.084656)",
        "(0.172739, 1.379446, -0.081904)",
        "(0.173132, 1.384601, -0.080615)",
        "(0.173841, 1.394928, -0.078212)",
        "(0.174532, 1.405317, -0.076281)",
        "(0.175388, 1.415848, -0.074694)",
        "(0.176269, 1.426417, -0.073628)",
        "(0.176727, 1.431654, -0.073200)",
        "(0.177950, 1.442206, -0.072726)",
        "(0.179263, 1.452734, -0.072602)",
        "(0.180661, 1.463102, -0.073062)",
        "(0.182241, 1.473274, -0.073841)",
        "(0.183219, 1.478342, -0.074422)",
        "(0.185274, 1.488515, -0.075752)",
        "(0.187437, 1.498560, -0.077590)",
        "(0.189592, 1.508447, -0.080051)",
        "(0.191976, 1.518103, -0.083460)",
        "(0.193288, 1.522860, -0.085419)",
        "(0.196093, 1.532042, -0.089922)",
        "(0.198797, 1.540940, -0.095166)",
        "(0.201421, 1.549441, -0.101362)",
        "(0.203675, 1.557554, -0.108190)",
        "(0.204684, 1.561442, -0.111738)",
        "(0.206558, 1.568817, -0.119167)",
        "(0.208737, 1.575818, -0.127072)",
        "(0.210966, 1.582407, -0.135357)",
        "(0.211973, 1.585472, -0.139678)",
        "(0.213940, 1.591366, -0.148275)",
        "(0.215938, 1.596542, -0.157089)",
        "(0.218117, 1.601112, -0.166428)",
        "(0.220623, 1.605123, -0.176317)",
        "(0.221992, 1.606852, -0.181386)",
        "(0.224539, 1.609634, -0.191582)",
        "(0.227641, 1.612521, -0.206919)",
        "(0.229237, 1.612344, -0.217130)",
        "(0.230133, 1.611895, -0.222290)",
        "(0.232345, 1.610543, -0.232649)",
        "(0.234243, 1.608196, -0.243121)",
        "(0.235396, 1.604769, -0.253279)",
        "(0.235855, 1.602785, -0.258221)",
        "(0.236623, 1.597701, -0.267776)",
        "(0.237038, 1.591639, -0.277033)",
        "(0.236778, 1.584173, -0.285445)",
        "(0.236377, 1.580029, -0.289238)",
        "(0.235096, 1.570950, -0.296028)",
        "(0.233239, 1.560704, -0.301952)",
        "(0.230943, 1.549335, -0.306528)",
        "(0.229837, 1.543391, -0.308316)",
        "(0.227453, 1.531059, -0.311545)",
        "(0.224770, 1.517857, -0.314443)",
        "(0.222101, 1.504477, -0.317547)",
        "(0.219843, 1.491052, -0.320358)",
        "(0.218828, 1.484235, -0.321513)",
        "(0.216605, 1.470295, -0.323232)",
        "(0.214370, 1.456025, -0.324094)",
        "(0.211920, 1.441214, -0.324182)",
        "(0.209009, 1.426380, -0.323084)",
        "(0.207399, 1.419018, -0.322226)",
        "(0.204174, 1.404112, -0.319414)",
        "(0.201696, 1.388981, -0.314956)",
        "(0.199319, 1.374634, -0.308909)",
        "(0.196711, 1.360371, -0.301530)",
        "(0.195682, 1.353735, -0.297757)",
        "(0.194089, 1.342110, -0.289702)",
        "(0.192424, 1.332070, -0.281043)",
        "(0.190760, 1.323284, -0.271320)",
        "(0.189427, 1.315879, -0.260587)",
        "(0.188808, 1.312505, -0.255179)",
        "(0.187656, 1.307248, -0.244325)",
        "(0.186700, 1.303746, -0.233808)",
        "(0.185814, 1.301983, -0.223425)",
        "(0.184855, 1.301383, -0.212960)",
        "(0.184344, 1.301508, -0.207733)",
        "(0.183375, 1.302876, -0.197452)",
        "(0.182577, 1.305364, -0.187433)",
        "(0.181847, 1.308892, -0.177628)",
        "(0.181409, 1.313495, -0.167948)",
        "(0.181377, 1.316274, -0.163165)",
        "(0.181298, 1.322269, -0.153766)",
        "(0.181158, 1.328757, -0.144541)",
        "(0.181021, 1.335698, -0.135791)",
        "(0.180870, 1.343317, -0.127810)",
        "(0.180801, 1.347382, -0.124092)",
        "(0.180456, 1.355643, -0.117042)",
        "(0.180099, 1.364314, -0.110628)",
        "(0.179900, 1.373491, -0.104673)",
        "(0.179932, 1.382971, -0.098997)",
        "(0.179898, 1.387806, -0.096368)",
        "(0.179801, 1.397609, -0.091458)",
        "(0.179962, 1.407914, -0.087410)",
        "(0.180024, 1.418368, -0.083737)",
        "(0.180086, 1.428898, -0.080398)",
        "(0.180219, 1.434193, -0.078784)",
        "(0.180622, 1.444770, -0.075786)",
        "(0.181445, 1.455385, -0.073092)",
        "(0.182781, 1.466048, -0.070811)",
        "(0.184093, 1.476597, -0.068751)",
        "(0.184714, 1.481913, -0.067842)",
        "(0.186415, 1.492769, -0.066556)",
        "(0.188474, 1.503926, -0.066316)",
        "(0.190092, 1.515091, -0.067031)",
        "(0.191580, 1.526199, -0.068984)",
        "(0.192193, 1.531649, -0.070250)",
        "(0.193362, 1.542344, -0.073582)",
        "(0.194906, 1.552807, -0.078102)",
        "(0.196571, 1.562829, -0.083459)",
        "(0.198129, 1.572178, -0.089507)",
        "(0.198743, 1.576663, -0.092741)",
        "(0.199719, 1.585226, -0.099909)",
        "(0.200818, 1.593337, -0.108020)",
        "(0.201859, 1.600612, -0.116614)",
        "(0.202345, 1.606952, -0.125608)",
        "(0.202359, 1.609728, -0.130281)",
        "(0.202379, 1.614732, -0.140023)",
        "(0.202563, 1.618699, -0.150410)",
        "(0.202735, 1.621461, -0.161372)",
        "(0.202770, 1.623142, -0.172470)",
        "(0.202779, 1.623521, -0.178148)",
        "(0.202847, 1.623656, -0.189641)",
        "(0.202834, 1.622729, -0.201299)",
        "(0.202667, 1.620785, -0.213044)",
        "(0.202514, 1.617722, -0.224752)",
        "(0.202449, 1.615894, -0.230538)",
        "(0.202335, 1.611285, -0.241931)",
        "(0.202063, 1.605533, -0.253186)",
        "(0.201499, 1.598579, -0.264224)",
        "(0.200732, 1.590866, -0.274549)",
        "(0.200215, 1.586507, -0.279272)",
        "(0.199097, 1.577171, -0.288122)",
        "(0.198314, 1.566994, -0.296329)",
        "(0.197614, 1.555895, -0.303825)",
        "(0.196748, 1.543788, -0.310142)",
        "(0.196182, 1.537563, -0.312878)",
        "(0.194575, 1.524813, -0.317435)",
        "(0.192736, 1.512084, -0.321267)",
        "(0.191140, 1.499007, -0.324123)",
        "(0.190023, 1.485914, -0.326124)",
        "(0.189562, 1.479659, -0.326804)",
        "(0.188585, 1.467287, -0.327669)",
        "(0.187374, 1.454832, -0.326997)",
        "(0.185929, 1.442071, -0.324864)",
        "(0.184717, 1.429476, -0.322065)",
        "(0.184251, 1.423424, -0.320363)",
        "(0.183215, 1.411227, -0.316240)",
        "(0.181739, 1.398655, -0.310337)",
        "(0.180098, 1.386139, -0.302793)",
        "(0.178727, 1.374512, -0.294368)",
        "(0.178150, 1.369134, -0.289845)",
        "(0.176910, 1.358963, -0.280237)",
        "(0.175327, 1.349591, -0.269624)",
        "(0.173574, 1.341254, -0.258271)",
        "(0.172172, 1.334180, -0.246261)",
        "(0.171571, 1.331249, -0.240065)",
        "(0.170224, 1.325916, -0.227613)",
        "(0.168850, 1.321631, -0.214982)",
        "(0.167595, 1.318550, -0.202060)",
        "(0.166638, 1.317088, -0.189295)",
        "(0.166338, 1.316779, -0.183025)",
        "(0.166179, 1.317513, -0.170639)",
        "(0.166210, 1.319483, -0.158494)",
        "(0.166046, 1.322293, -0.146599)",
        "(0.165965, 1.326395, -0.135628)",
        "(0.165939, 1.328777, -0.130548)",
        "(0.165869, 1.334664, -0.121143)",
        "(0.165714, 1.341438, -0.112485)",
        "(0.165174, 1.348905, -0.104581)",
        "(0.164036, 1.357222, -0.097894)",
        "(0.163459, 1.361556, -0.094782)",
        "(0.162423, 1.371325, -0.089835)",
        "(0.161572, 1.381727, -0.085387)",
        "(0.161242, 1.393227, -0.081781)",
        "(0.161555, 1.405238, -0.078548)",
        "(0.161741, 1.411183, -0.076991)",
        "(0.162220, 1.423231, -0.074372)",
        "(0.163193, 1.435782, -0.072517)",
        "(0.164536, 1.448435, -0.071067)",
        "(0.165742, 1.460935, -0.069861)",
        "(0.166463, 1.467148, -0.069486)",
        "(0.167993, 1.479474, -0.069194)",
        "(0.169282, 1.491449, -0.069659)",
        "(0.170556, 1.503255, -0.070792)",
        "(0.171745, 1.514627, -0.072234)",
        "(0.172341, 1.520114, -0.073062)",
        "(0.173825, 1.530864, -0.075182)",
        "(0.175731, 1.541302, -0.078070)",
        "(0.177771, 1.551191, -0.081609)",
        "(0.179650, 1.560177, -0.085473)",
        "(0.180464, 1.564347, -0.087699)",
        "(0.182095, 1.572381, -0.092562)",
        "(0.184464, 1.579739, -0.098591)",
        "(0.185701, 1.583111, -0.102035)",
        "(0.188302, 1.592175, -0.112798)",
        "(0.188883, 1.594754, -0.116730)",
        "(0.189998, 1.599438, -0.124893)",
        "(0.191289, 1.603372, -0.133441)",
        "(0.192293, 1.606481, -0.142209)",
        "(0.192695, 1.608721, -0.151279)",
        "(0.192684, 1.609545, -0.155983)",
        "(0.192574, 1.610556, -0.165805)",
        "(0.192528, 1.610811, -0.175943)",
        "(0.192211, 1.610212, -0.186116)",
        "(0.191987, 1.608738, -0.196239)",
        "(0.191830, 1.607912, -0.201274)",
        "(0.191314, 1.605257, -0.211175)",
        "(0.190762, 1.601939, -0.220913)",
        "(0.190216, 1.597643, -0.230507)",
        "(0.189557, 1.592955, -0.240123)",
        "(0.189104, 1.590221, -0.244907)",
        "(0.187978, 1.584599, -0.254198)",
        "(0.186588, 1.578440, -0.262752)",
        "(0.185029, 1.571857, -0.270783)",
        "(0.183762, 1.564711, -0.277889)",
        "(0.183157, 1.560978, -0.281206)",
        "(0.181872, 1.553000, -0.286830)",
        "(0.180230, 1.544495, -0.291696)",
        "(0.178447, 1.535246, -0.295684)",
        "(0.176775, 1.525521, -0.299177)",
        "(0.175792, 1.520508, -0.300927)",
        "(0.173674, 1.510384, -0.304496)",
        "(0.172033, 1.500119, -0.307656)",
        "(0.170678, 1.489694, -0.309863)",
        "(0.169190, 1.479057, -0.311162)",
        "(0.168534, 1.473622, -0.311483)",
        "(0.167629, 1.462857, -0.311735)",
        "(0.166957, 1.452345, -0.311151)",
        "(0.166347, 1.441570, -0.309522)",
        "(0.165942, 1.430180, -0.306734)",
        "(0.165835, 1.424349, -0.305136)",
        "(0.165453, 1.412705, -0.301084)",
        "(0.164699, 1.400830, -0.295778)",
        "(0.164085, 1.388484, -0.288950)",
        "(0.163558, 1.376227, -0.281450)",
        "(0.163395, 1.370274, -0.277602)",
        "(0.163157, 1.358555, -0.269540)",
        "(0.162727, 1.347309, -0.261011)",
        "(0.162070, 1.336919, -0.252053)",
        "(0.161534, 1.327671, -0.242283)",
        "(0.161445, 1.323299, -0.237009)",
        "(0.161389, 1.315300, -0.226044)",
        "(0.161089, 1.308248, -0.214963)",
        "(0.160875, 1.302210, -0.203707)",
        "(0.160479, 1.297153, -0.192377)",
        "(0.160190, 1.295208, -0.186657)",
        "(0.159933, 1.291746, -0.175472)",
        "(0.159620, 1.289516, -0.164741)",
        "(0.159012, 1.288583, -0.154294)",
        "(0.158808, 1.288593, -0.149269)",
        "(0.158440, 1.289232, -0.139747)",
        "(0.158162, 1.291419, -0.131286)",
        "(0.157981, 1.294851, -0.123484)",
        "(0.157555, 1.299266, -0.116088)",
        "(0.157131, 1.304431, -0.109189)",
        "(0.156969, 1.307284, -0.105921)",
        "(0.156757, 1.313487, -0.099666)",
        "(0.156710, 1.320645, -0.094236)",
        "(0.156459, 1.328262, -0.089470)",
        "(0.156099, 1.336712, -0.085450)",
        "(0.156037, 1.341640, -0.083567)",
        "(0.156387, 1.350737, -0.080305)",
        "(0.156974, 1.360337, -0.077452)",
        "(0.157332, 1.370381, -0.075012)",
        "(0.157725, 1.380673, -0.072785)",
        "(0.157909, 1.385887, -0.071699)",
        "(0.158516, 1.396591, -0.069704)",
        "(0.159760, 1.407669, -0.068093)",
        "(0.160911, 1.418804, -0.066912)",
        "(0.161957, 1.430046, -0.066191)",
        "(0.162443, 1.435657, -0.065887)",
        "(0.163535, 1.446870, -0.065255)",
        "(0.165333, 1.458410, -0.064845)",
        "(0.167546, 1.469994, -0.064772)",
        "(0.169935, 1.481604, -0.065141)",
        "(0.171080, 1.487390, -0.065418)",
        "(0.173447, 1.498786, -0.066117)",
        "(0.176161, 1.509889, -0.066926)",
        "(0.179289, 1.520720, -0.068018)",
        "(0.182313, 1.531320, -0.069632)",
        "(0.183759, 1.536472, -0.070681)",
        "(0.186434, 1.546400, -0.073034)",
        "(0.188571, 1.555554, -0.075700)",
        "(0.191480, 1.564170, -0.078922)",
        "(0.194712, 1.572232, -0.082576)",
        "(0.196115, 1.576052, -0.084562)",
        "(0.198507, 1.583248, -0.088986)",
        "(0.200732, 1.589979, -0.094114)",
        "(0.202958, 1.596180, -0.099818)",
        "(0.204946, 1.601660, -0.105947)",
        "(0.205806, 1.604045, -0.109222)",
        "(0.207137, 1.608238, -0.115923)",
        "(0.207878, 1.611510, -0.122732)",
        "(0.208249, 1.613958, -0.129898)",
        "(0.208516, 1.615601, -0.137503)",
        "(0.208628, 1.616058, -0.141401)",
        "(0.208383, 1.616333, -0.149057)",
        "(0.207505, 1.615729, -0.156648)",
        "(0.206357, 1.614361, -0.164610)",
        "(0.205125, 1.612574, -0.173076)",
        "(0.204502, 1.611515, -0.177403)",
        "(0.203131, 1.608928, -0.186198)",
        "(0.201695, 1.605758, -0.194942)",
        "(0.200326, 1.601826, -0.203621)",
        "(0.198797, 1.597473, -0.212361)",
        "(0.197898, 1.595046, -0.216754)",
        "(0.195862, 1.589839, -0.225473)",
        "(0.193606, 1.584032, -0.233995)",
        "(0.191508, 1.577901, -0.242201)",
        "(0.189511, 1.571434, -0.249854)",
        "(0.188423, 1.567974, -0.253481)",
        "(0.186147, 1.560620, -0.260637)",
        "(0.183772, 1.553073, -0.267741)",
        "(0.181556, 1.545087, -0.274254)",
        "(0.180537, 1.540889, -0.277281)",
        "(0.178573, 1.531980, -0.282839)",
        "(0.176484, 1.522406, -0.287709)",
        "(0.174247, 1.512343, -0.292338)",
        "(0.171937, 1.501716, -0.296618)",
        "(0.169991, 1.490639, -0.300089)",
        "(0.169180, 1.485034, -0.301504)",
        "(0.167532, 1.473613, -0.303607)",
        "(0.165328, 1.461844, -0.305061)",
        "(0.163093, 1.450227, -0.305935)",
        "(0.161266, 1.439286, -0.306405)",
        "(0.160556, 1.433983, -0.306347)",
        "(0.159493, 1.423646, -0.305498)",
        "(0.158526, 1.413685, -0.303747)",
        "(0.157353, 1.403993, -0.301242)",
        "(0.156582, 1.394518, -0.297899)",
        "(0.156366, 1.389822, -0.295919)",
        "(0.155945, 1.380634, -0.291537)",
        "(0.155704, 1.371642, -0.286456)",
        "(0.155775, 1.362693, -0.280210)",
        "(0.155444, 1.353804, -0.273712)",
        "(0.155134, 1.349435, -0.270377)",
        "(0.154696, 1.340987, -0.263585)",
        "(0.154854, 1.333104, -0.256334)",
        "(0.155275, 1.325769, -0.248699)",
        "(0.155478, 1.318905, -0.240901)",
        "(0.155552, 1.315539, -0.236960)",
        "(0.155662, 1.308962, -0.228827)",
        "(0.155835, 1.302726, -0.220595)",
        "(0.155859, 1.297242, -0.212410)",
        "(0.155986, 1.292582, -0.204182)",
        "(0.156122, 1.290573, -0.199996)",
        "(0.156524, 1.287068, -0.191629)",
        "(0.157050, 1.284683, -0.183338)",
        "(0.157841, 1.283517, -0.175047)",
        "(0.158649, 1.283209, -0.166800)",
        "(0.158999, 1.283376, -0.162662)",
        "(0.159639, 1.284221, -0.154500)",
        "(0.160048, 1.286094, -0.146766)",
        "(0.160247, 1.289235, -0.139431)",
        "(0.160636, 1.293943, -0.132580)",
        "(0.160856, 1.296503, -0.129256)",
        "(0.161326, 1.302799, -0.122850)",
        "(0.161759, 1.309920, -0.116455)",
        "(0.162274, 1.317488, -0.110251)",
        "(0.162789, 1.325972, -0.104599)",
        "(0.163165, 1.330681, -0.102057)",
        "(0.164187, 1.340634, -0.097340)",
        "(0.165213, 1.350976, -0.093026)",
        "(0.166285, 1.361383, -0.088860)",
        "(0.167300, 1.371753, -0.084900)",
        "(0.167875, 1.377004, -0.083109)",
        "(0.169165, 1.387622, -0.079917)",
        "(0.170661, 1.398305, -0.077079)",
        "(0.172375, 1.408788, -0.074535)",
        "(0.174091, 1.419070, -0.072320)",
        "(0.175191, 1.424210, -0.071529)",
        "(0.177537, 1.434431, -0.070082)",
        "(0.180030, 1.444340, -0.068976)",
        "(0.181235, 1.449062, -0.068511)",
        "(0.183452, 1.458406, -0.067773)",
        "(0.185710, 1.467724, -0.067697)",
        "(0.188073, 1.476934, -0.068462)",
        "(0.190340, 1.486012, -0.069816)",
        "(0.192243, 1.494693, -0.071604)",
        "(0.193680, 1.502880, -0.073706)",
        "(0.194295, 1.506816, -0.075043)",
        "(0.195707, 1.514712, -0.078053)",
        "(0.197141, 1.522427, -0.081956)",
        "(0.198275, 1.529765, -0.086447)",
        "(0.198890, 1.536485, -0.091538)",
        "(0.198995, 1.539586, -0.094358)",
        "(0.199180, 1.545559, -0.100548)",
        "(0.199417, 1.551122, -0.107654)",
        "(0.199535, 1.556165, -0.115608)",
        "(0.199291, 1.560276, -0.123802)",
        "(0.199101, 1.562212, -0.127958)",
        "(0.198508, 1.565413, -0.136967)",
        "(0.198035, 1.568382, -0.146537)",
        "(0.197763, 1.570771, -0.156741)",
        "(0.197375, 1.572683, -0.167184)",
        "(0.197242, 1.573364, -0.172579)",
        "(0.196861, 1.574574, -0.183513)",
        "(0.196548, 1.575210, -0.194602)",
        "(0.196416, 1.575156, -0.205323)",
        "(0.196195, 1.574478, -0.215594)",
        "(0.195909, 1.573865, -0.220594)",
        "(0.195170, 1.572281, -0.230398)",
        "(0.194563, 1.570041, -0.239925)",
        "(0.193970, 1.566996, -0.248923)",
        "(0.193171, 1.563446, -0.257663)",
        "(0.192738, 1.561321, -0.261889)",
        "(0.191919, 1.556633, -0.270071)",
        "(0.191115, 1.551183, -0.277600)",
        "(0.190108, 1.545107, -0.284586)",
        "(0.188622, 1.538183, -0.290839)",
        "(0.187659, 1.534438, -0.293715)",
        "(0.185661, 1.526653, -0.299283)",
        "(0.183545, 1.518240, -0.304627)",
        "(0.181267, 1.509485, -0.309971)",
        "(0.178794, 1.500372, -0.315283)",
        "(0.177512, 1.495752, -0.317947)",
        "(0.174997, 1.486504, -0.323061)",
        "(0.172782, 1.477046, -0.327696)",
        "(0.170642, 1.467106, -0.331440)",
        "(0.168142, 1.456714, -0.333886)",
        "(0.166797, 1.451402, -0.334700)",
        "(0.164195, 1.440785, -0.335854)",
        "(0.162089, 1.430199, -0.336398)",
        "(0.160103, 1.419699, -0.336479)",
        "(0.157932, 1.409152, -0.335930)",
        "(0.156856, 1.403842, -0.335285)",
        "(0.155229, 1.393358, -0.332994)",
        "(0.154679, 1.383247, -0.329488)",
        "(0.154448, 1.373521, -0.324825)",
        "(0.153793, 1.363338, -0.318889)",
        "(0.153395, 1.358266, -0.315418)",
        "(0.152983, 1.348271, -0.308180)",
        "(0.153043, 1.338519, -0.300428)",
        "(0.153312, 1.328929, -0.292006)",
        "(0.153418, 1.319212, -0.282783)",
        "(0.153263, 1.314274, -0.277773)",
        "(0.153094, 1.304468, -0.267495)",
        "(0.153589, 1.295076, -0.256801)",
        "(0.153837, 1.286359, -0.246028)",
        "(0.153873, 1.282368, -0.240586)",
        "(0.153967, 1.274909, -0.229780)",
        "(0.154242, 1.268477, -0.219158)",
        "(0.154535, 1.263078, -0.208632)",
        "(0.154637, 1.258773, -0.198194)",
        "(0.154727, 1.255533, -0.187796)",
        "(0.154789, 1.254247, -0.182586)",
        "(0.154985, 1.252313, -0.172170)",
        "(0.155253, 1.251167, -0.161812)",
        "(0.155467, 1.250953, -0.151776)",
        "(0.155561, 1.251677, -0.142409)",
        "(0.155604, 1.252316, -0.138108)",
        "(0.155608, 1.253994, -0.130085)",
        "(0.155386, 1.256145, -0.122721)",
        "(0.155016, 1.259062, -0.115791)",
        "(0.154875, 1.262763, -0.109230)",
        "(0.154929, 1.264926, -0.106106)",
        "(0.155134, 1.269814, -0.100103)",
        "(0.155431, 1.274996, -0.094845)",
        "(0.155706, 1.280978, -0.089856)",
        "(0.156225, 1.287884, -0.085469)",
        "(0.156541, 1.291520, -0.083397)",
        "(0.157407, 1.299267, -0.079524)",
        "(0.158417, 1.307602, -0.075865)",
        "(0.159508, 1.316434, -0.072710)",
        "(0.160478, 1.325346, -0.070297)",
        "(0.160821, 1.329834, -0.069371)",
        "(0.161297, 1.338974, -0.067659)",
        "(0.161617, 1.348483, -0.066271)",
        "(0.161902, 1.358201, -0.065098)",
        "(0.162294, 1.368158, -0.063893)",
        "(0.162635, 1.373453, -0.063359)",
        "(0.163499, 1.384328, -0.062308)",
        "(0.164180, 1.395310, -0.061156)",
        "(0.164706, 1.406274, -0.060035)",
        "(0.165325, 1.417434, -0.059245)",
        "(0.165807, 1.423214, -0.059062)",
        "(0.166919, 1.435014, -0.059083)",
        "(0.167684, 1.446703, -0.059479)",
        "(0.167968, 1.458204, -0.060541)",
        "(0.168280, 1.469781, -0.062328)",
        "(0.168590, 1.475593, -0.063343)",
        "(0.169460, 1.487328, -0.065746)",
        "(0.170379, 1.498560, -0.068584)",
        "(0.171379, 1.509256, -0.071854)",
        "(0.172374, 1.519106, -0.075541)",
        "(0.172833, 1.523873, -0.077545)",
        "(0.174125, 1.533002, -0.082142)",
        "(0.175655, 1.541608, -0.087623)",
        "(0.176865, 1.549580, -0.093782)",
        "(0.177695, 1.556719, -0.100370)",
        "(0.177996, 1.559904, -0.103917)",
        "(0.178608, 1.565926, -0.111618)",
        "(0.179333, 1.571330, -0.120338)",
        "(0.179930, 1.576185, -0.129476)",
        "(0.180181, 1.580164, -0.138848)",
        "(0.180214, 1.581866, -0.143594)",
        "(0.180354, 1.584568, -0.153433)",
        "(0.180714, 1.586574, -0.163728)",
        "(0.181009, 1.587915, -0.174296)",
        "(0.181113, 1.588422, -0.185150)",
        "(0.181075, 1.588230, -0.190662)",
        "(0.180972, 1.587309, -0.201689)",
        "(0.180789, 1.585403, -0.212868)",
        "(0.180185, 1.582566, -0.224339)",
        "(0.179331, 1.579091, -0.235980)",
        "(0.178831, 1.577026, -0.241968)",
        "(0.177693, 1.572450, -0.254163)",
        "(0.176407, 1.566891, -0.266216)",
        "(0.174898, 1.560318, -0.277712)",
        "(0.173290, 1.552840, -0.288618)",
        "(0.172592, 1.548904, -0.293826)",
        "(0.171255, 1.540565, -0.303885)",
        "(0.169760, 1.531227, -0.313127)",
        "(0.168098, 1.521202, -0.321599)",
        "(0.166552, 1.510682, -0.329289)",
        "(0.165797, 1.505271, -0.332885)",
        "(0.164342, 1.494041, -0.339249)",
        "(0.162740, 1.482332, -0.344442)",
        "(0.160948, 1.470203, -0.348707)",
        "(0.159579, 1.457817, -0.351955)",
        "(0.159051, 1.451576, -0.353131)",
        "(0.157967, 1.439058, -0.354910)",
        "(0.156786, 1.426282, -0.355912)",
        "(0.155753, 1.413364, -0.356144)",
        "(0.154856, 1.400327, -0.355272)",
        "(0.154422, 1.393729, -0.354268)",
        "(0.153386, 1.380619, -0.351620)",
        "(0.152455, 1.367872, -0.348063)",
        "(0.151695, 1.355356, -0.344006)",
        "(0.151246, 1.343154, -0.339415)",
        "(0.151099, 1.337265, -0.336948)",
        "(0.150791, 1.326001, -0.331418)",
        "(0.150240, 1.315032, -0.325089)",
        "(0.149661, 1.304099, -0.318333)",
        "(0.149559, 1.293367, -0.310738)",
        "(0.149779, 1.288189, -0.306754)",
        "(0.150215, 1.278357, -0.298740)",
        "(0.150517, 1.268883, -0.290585)",
        "(0.150657, 1.259613, -0.282007)",
        "(0.150945, 1.250926, -0.273056)",
        "(0.151077, 1.246895, -0.268575)",
        "(0.151524, 1.239668, -0.259832)",
        "(0.152222, 1.233612, -0.250908)",
        "(0.152498, 1.228120, -0.241421)",
        "(0.152444, 1.223285, -0.231871)",
        "(0.152431, 1.221515, -0.227198)",
        "(0.152456, 1.218750, -0.218082)",
        "(0.152449, 1.217455, -0.208881)",
        "(0.152211, 1.216993, -0.199285)",
        "(0.152009, 1.217124, -0.194367)",
        "(0.151694, 1.217793, -0.184546)",
        "(0.151377, 1.219359, -0.175111)",
        "(0.150953, 1.221828, -0.166222)",
        "(0.150549, 1.225204, -0.157889)",
        "(0.150301, 1.229118, -0.149827)",
        "(0.150205, 1.231297, -0.145880)",
        "(0.150006, 1.235881, -0.138217)",
        "(0.149682, 1.240926, -0.131030)",
        "(0.149371, 1.246294, -0.124255)",
        "(0.149465, 1.252188, -0.117524)",
        "(0.149703, 1.255279, -0.113942)",
        "(0.150222, 1.261555, -0.106453)",
        "(0.150932, 1.268151, -0.099195)",
        "(0.151582, 1.275079, -0.092636)",
        "(0.152091, 1.282368, -0.086672)",
        "(0.152392, 1.286198, -0.083922)",
        "(0.153038, 1.294080, -0.078519)",
        "(0.153787, 1.302454, -0.073406)",
        "(0.154800, 1.311074, -0.068357)",
        "(0.156213, 1.320477, -0.063976)",
        "(0.156706, 1.325346, -0.062152)",
        "(0.157291, 1.335380, -0.058973)",
        "(0.157837, 1.345766, -0.056326)",
        "(0.158440, 1.356540, -0.054169)",
        "(0.158846, 1.362017, -0.053206)",
        "(0.159732, 1.373219, -0.051774)",
        "(0.160415, 1.384488, -0.050965)",
        "(0.161001, 1.395494, -0.050194)",
        "(0.161577, 1.406239, -0.049552)",
        "(0.162641, 1.417068, -0.049494)",
        "(0.163065, 1.422358, -0.049691)",
        "(0.163546, 1.432691, -0.050384)",
        "(0.163733, 1.442472, -0.051450)",
        "(0.163932, 1.452086, -0.052911)",
        "(0.164154, 1.461444, -0.055232)",
        "(0.164229, 1.465951, -0.056696)",
        "(0.164238, 1.474513, -0.060205)",
        "(0.163967, 1.482556, -0.064283)",
        "(0.163821, 1.490222, -0.069181)",
        "(0.164006, 1.497451, -0.075250)",
        "(0.164217, 1.500762, -0.078867)",
        "(0.164367, 1.506956, -0.086165)",
        "(0.164412, 1.512212, -0.094191)",
        "(0.164470, 1.516806, -0.102800)",
        "(0.164720, 1.520425, -0.112245)",
        "(0.164786, 1.521883, -0.117173)",
        "(0.164817, 1.524289, -0.126990)",
        "(0.164833, 1.526012, -0.137039)",
        "(0.164754, 1.527018, -0.147609)",
        "(0.164383, 1.527453, -0.158422)",
        "(0.164211, 1.527406, -0.163861)",
        "(0.163951, 1.526923, -0.174651)",
        "(0.163975, 1.525912, -0.185283)",
        "(0.164022, 1.524122, -0.195762)",
        "(0.163984, 1.521652, -0.206013)",
        "(0.163864, 1.520186, -0.211167)",
        "(0.163670, 1.517142, -0.221494)",
        "(0.163680, 1.513790, -0.231520)",
        "(0.163931, 1.510048, -0.241117)",
        "(0.164268, 1.505914, -0.250105)",
        "(0.164358, 1.503673, -0.254250)",
        "(0.164323, 1.498953, -0.262245)",
        "(0.164303, 1.494002, -0.269681)",
        "(0.164314, 1.488552, -0.276572)",
        "(0.164254, 1.482699, -0.282992)",
        "(0.164139, 1.479600, -0.285900)",
        "(0.163843, 1.473349, -0.291363)",
        "(0.163397, 1.466610, -0.295626)",
        "(0.162640, 1.459219, -0.299017)",
        "(0.161453, 1.451048, -0.301685)",
        "(0.160786, 1.446762, -0.302818)",
        "(0.159600, 1.438078, -0.304913)",
        "(0.158646, 1.429057, -0.306632)",
        "(0.157412, 1.419332, -0.308020)",
        "(0.155663, 1.408893, -0.308987)",
        "(0.154661, 1.403318, -0.309256)",
        "(0.152927, 1.391786, -0.309386)",
        "(0.151986, 1.380066, -0.308563)",
        "(0.151194, 1.368101, -0.306824)",
        "(0.150276, 1.355612, -0.304160)",
        "(0.149992, 1.349280, -0.302471)",
        "(0.149623, 1.336636, -0.298649)",
        "(0.149549, 1.324289, -0.293956)",
        "(0.149819, 1.312166, -0.288579)",
        "(0.150067, 1.300215, -0.282445)",
        "(0.150206, 1.294325, -0.279082)",
        "(0.150775, 1.282691, -0.271957)",
        "(0.151579, 1.271461, -0.264277)",
        "(0.152571, 1.261144, -0.256089)",
        "(0.153680, 1.251647, -0.247515)",
        "(0.154247, 1.247275, -0.243013)",
        "(0.155435, 1.239292, -0.233788)",
        "(0.156737, 1.232720, -0.224261)",
        "(0.158071, 1.227739, -0.214560)",
        "(0.158618, 1.225890, -0.209698)",
        "(0.159633, 1.223052, -0.199983)",
        "(0.160568, 1.221693, -0.190365)",
        "(0.161347, 1.221496, -0.180681)",
        "(0.161886, 1.222457, -0.171024)",
        "(0.162103, 1.224552, -0.161602)",
        "(0.162197, 1.225892, -0.157045)",
        "(0.162388, 1.229041, -0.148292)",
        "(0.162481, 1.233247, -0.139906)",
        "(0.162450, 1.238054, -0.132501)",
        "(0.162595, 1.243538, -0.125700)",
        "(0.162746, 1.246439, -0.122425)",
        "(0.162962, 1.252459, -0.116139)",
        "(0.163029, 1.258791, -0.110262)",
        "(0.163112, 1.265492, -0.104937)",
        "(0.163202, 1.272388, -0.100028)",
        "(0.163307, 1.275962, -0.097770)",
        "(0.163650, 1.283205, -0.093532)",
        "(0.163972, 1.290467, -0.089618)",
        "(0.164536, 1.298185, -0.086030)",
        "(0.165712, 1.306793, -0.082976)",
        "(0.166412, 1.311356, -0.081620)",
        "(0.167709, 1.320514, -0.078949)",
        "(0.168539, 1.329640, -0.076604)",
        "(0.168647, 1.338764, -0.074658)",
        "(0.169117, 1.348359, -0.073405)",
        "(0.169559, 1.353364, -0.073077)",
        "(0.170306, 1.363460, -0.072409)",
        "(0.170782, 1.373523, -0.071772)",
        "(0.170977, 1.383602, -0.071411)",
        "(0.171703, 1.393925, -0.071561)",
        "(0.172412, 1.399261, -0.071928)",
        "(0.173747, 1.409750, -0.072722)",
        "(0.174656, 1.419921, -0.073608)",
        "(0.175225, 1.429832, -0.074985)",
        "(0.176194, 1.439698, -0.077253)",
        "(0.176712, 1.444527, -0.078773)",
        "(0.177588, 1.453921, -0.082084)",
        "(0.178411, 1.462925, -0.085856)",
        "(0.179232, 1.471716, -0.090201)",
        "(0.180355, 1.480425, -0.095186)",
        "(0.181019, 1.484707, -0.097994)",
        "(0.182353, 1.492930, -0.104010)",
        "(0.183724, 1.500662, -0.110492)",
        "(0.184950, 1.508004, -0.117380)",
        "(0.185833, 1.514782, -0.124759)",
        "(0.186106, 1.517883, -0.128610)",
        "(0.186433, 1.523498, -0.136664)",
        "(0.186609, 1.528515, -0.145306)",
        "(0.186616, 1.532851, -0.154346)",
        "(0.186451, 1.536427, -0.163719)",
        "(0.186224, 1.537876, -0.168535)",
        "(0.185738, 1.540248, -0.178330)",
        "(0.185384, 1.541895, -0.188450)",
        "(0.185157, 1.542654, -0.198631)",
        "(0.184778, 1.542466, -0.208919)",
        "(0.184513, 1.542031, -0.214050)",
        "(0.184025, 1.540723, -0.224313)",
        "(0.183610, 1.538579, -0.234695)",
        "(0.183250, 1.535765, -0.245077)",
        "(0.182991, 1.532279, -0.255110)",
        "(0.182868, 1.530282, -0.259980)",
        "(0.182563, 1.525844, -0.269550)",
        "(0.182158, 1.520689, -0.278926)",
        "(0.181464, 1.514761, -0.287890)",
        "(0.181093, 1.511428, -0.291978)",
        "(0.180324, 1.504717, -0.300179)",
        "(0.179421, 1.497199, -0.307583)",
        "(0.178426, 1.489049, -0.314507)",
        "(0.177336, 1.480402, -0.321001)",
        "(0.176115, 1.471358, -0.326992)",
        "(0.175476, 1.466727, -0.329910)",
        "(0.174028, 1.457354, -0.335719)",
        "(0.172484, 1.447697, -0.341052)",
        "(0.171252, 1.437471, -0.345484)",
        "(0.170182, 1.426951, -0.348901)",
        "(0.169670, 1.421540, -0.350302)",
        "(0.168466, 1.410369, -0.353012)",
        "(0.167211, 1.398466, -0.354937)",
        "(0.166522, 1.386054, -0.355952)",
        "(0.166501, 1.373594, -0.355910)",
        "(0.166673, 1.367295, -0.355283)",
        "(0.166916, 1.354518, -0.353186)",
        "(0.167248, 1.341721, -0.349946)",
        "(0.167509, 1.329111, -0.345868)",
        "(0.167565, 1.316773, -0.340904)",
        "(0.167699, 1.310773, -0.338064)",
        "(0.168249, 1.299271, -0.331945)",
        "(0.168711, 1.288356, -0.325201)",
        "(0.169049, 1.278051, -0.317884)",
        "(0.169217, 1.268173, -0.310020)",
        "(0.169238, 1.263378, -0.305761)",
        "(0.169324, 1.254349, -0.296630)",
        "(0.169367, 1.246298, -0.286780)",
        "(0.169445, 1.238856, -0.276680)",
        "(0.169789, 1.232255, -0.266112)",
        "(0.170089, 1.229413, -0.260439)",
        "(0.170734, 1.224118, -0.248770)",
        "(0.171437, 1.219755, -0.236690)",
        "(0.172104, 1.216596, -0.224917)",
        "(0.172401, 1.215355, -0.219198)",
        "(0.172780, 1.213513, -0.207720)",
        "(0.172741, 1.212596, -0.196607)",
        "(0.172462, 1.212905, -0.185875)",
        "(0.172095, 1.214468, -0.175493)",
        "(0.171517, 1.216970, -0.165468)",
        "(0.171156, 1.218740, -0.160653)",
        "(0.170433, 1.223196, -0.151365)",
        "(0.169738, 1.228942, -0.142636)",
        "(0.169176, 1.235607, -0.134478)",
        "(0.168733, 1.243000, -0.126853)",
        "(0.168462, 1.247150, -0.123394)",
        "(0.167613, 1.255609, -0.116708)",
        "(0.166866, 1.264640, -0.110564)",
        "(0.166414, 1.274208, -0.105085)",
        "(0.166017, 1.284065, -0.100140)",
        "(0.165805, 1.289030, -0.097780)",
        "(0.165292, 1.299230, -0.093553)",
        "(0.164713, 1.309393, -0.089379)",
        "(0.164371, 1.319718, -0.085387)",
        "(0.164188, 1.330388, -0.081753)",
        "(0.164068, 1.335857, -0.080038)",
        "(0.163811, 1.347045, -0.076785)",
        "(0.163667, 1.358523, -0.073937)",
        "(0.164025, 1.370474, -0.071487)",
        "(0.164700, 1.382823, -0.069483)",
        "(0.165105, 1.389130, -0.068723)",
        "(0.165914, 1.401713, -0.067470)",
        "(0.166725, 1.414200, -0.066743)",
        "(0.168087, 1.426728, -0.066952)",
        "(0.169533, 1.439041, -0.067702)",
        "(0.170204, 1.444948, -0.068335)",
        "(0.171299, 1.456493, -0.069672)",
        "(0.172253, 1.467402, -0.071921)",
        "(0.173817, 1.478338, -0.075186)",
        "(0.175649, 1.488615, -0.079347)",
        "(0.176407, 1.493334, -0.081478)",
        "(0.177580, 1.502159, -0.085938)",
        "(0.178510, 1.510249, -0.090949)",
        "(0.179393, 1.517679, -0.096754)",
        "(0.180294, 1.524431, -0.103248)",
        "(0.180590, 1.527225, -0.106807)",
        "(0.180762, 1.532509, -0.113668)",
        "(0.180359, 1.536595, -0.120924)",
        "(0.179935, 1.539870, -0.128853)",
        "(0.179773, 1.541276, -0.133105)",
        "(0.179588, 1.543447, -0.142081)",
        "(0.179203, 1.544950, -0.151408)",
        "(0.178890, 1.545640, -0.160966)",
        "(0.178592, 1.545672, -0.170574)",
        "(0.178169, 1.544986, -0.180350)",
        "(0.177997, 1.544444, -0.185339)",
        "(0.177814, 1.542725, -0.195625)",
        "(0.177726, 1.540409, -0.205944)",
        "(0.178022, 1.537264, -0.215886)",
        "(0.178396, 1.533669, -0.225464)",
        "(0.178499, 1.531353, -0.229956)",
        "(0.178586, 1.526587, -0.238837)",
        "(0.178790, 1.521290, -0.247743)",
        "(0.178981, 1.515760, -0.256871)",
        "(0.178961, 1.509858, -0.265859)",
        "(0.178770, 1.506657, -0.270066)",
        "(0.178247, 1.499893, -0.277686)",
        "(0.177853, 1.492668, -0.284504)",
        "(0.177832, 1.485053, -0.291047)",
        "(0.177849, 1.477067, -0.297479)",
        "(0.177721, 1.472782, -0.300433)",
        "(0.177017, 1.463472, -0.305832)",
        "(0.176130, 1.453276, -0.310494)",
        "(0.175614, 1.442887, -0.314889)",
        "(0.175440, 1.437521, -0.316996)",
        "(0.175082, 1.426756, -0.321050)",
        "(0.174985, 1.415832, -0.324791)",
        "(0.175005, 1.404711, -0.328054)",
        "(0.174696, 1.393335, -0.330644)",
        "(0.174144, 1.381631, -0.332382)",
        "(0.173906, 1.375744, -0.332966)",
        "(0.173688, 1.364076, -0.333545)",
        "(0.173493, 1.352268, -0.332983)",
        "(0.173083, 1.340239, -0.331211)",
        "(0.172231, 1.328038, -0.328498)",
        "(0.171705, 1.321949, -0.326782)",
        "(0.171028, 1.309956, -0.322797)",
        "(0.170840, 1.298163, -0.317402)",
        "(0.170610, 1.286587, -0.310843)",
        "(0.170449, 1.280888, -0.306983)",
        "(0.170372, 1.269661, -0.298262)",
        "(0.170769, 1.258923, -0.287960)",
        "(0.171332, 1.249048, -0.276821)",
        "(0.171873, 1.239681, -0.265354)",
        "(0.172255, 1.235376, -0.259432)",
        "(0.173093, 1.227606, -0.247466)",
        "(0.173661, 1.220784, -0.235202)",
        "(0.173947, 1.215044, -0.222771)",
        "(0.174069, 1.210954, -0.210618)",
        "(0.173991, 1.208654, -0.198801)",
        "(0.173953, 1.208356, -0.193034)",
        "(0.173785, 1.208877, -0.181865)",
        "(0.173451, 1.210974, -0.170857)",
        "(0.172867, 1.214389, -0.159768)",
        "(0.172174, 1.218750, -0.148853)",
        "(0.171862, 1.221310, -0.143601)",
        "(0.171166, 1.227316, -0.133568)",
        "(0.170270, 1.234257, -0.124153)",
        "(0.169229, 1.242249, -0.115618)",
        "(0.168040, 1.250590, -0.108344)",
        "(0.167488, 1.255180, -0.104950)",
        "(0.166538, 1.264742, -0.098498)",
        "(0.165571, 1.274775, -0.092551)",
        "(0.164556, 1.285119, -0.087277)",
        "(0.163791, 1.295797, -0.082582)",
        "(0.163581, 1.301259, -0.080512)",
        "(0.163322, 1.312260, -0.076637)",
        "(0.163366, 1.323754, -0.073530)",
        "(0.163881, 1.335784, -0.071124)",
        "(0.165014, 1.348066, -0.069091)",
        "(0.165643, 1.354186, -0.068197)",
        "(0.166696, 1.366179, -0.066542)",
        "(0.167776, 1.377992, -0.065065)",
        "(0.169274, 1.389904, -0.064063)",
        "(0.171337, 1.402098, -0.063698)",
        "(0.172442, 1.408128, -0.063591)",
        "(0.174557, 1.419775, -0.063292)",
        "(0.176422, 1.430991, -0.063161)",
        "(0.178111, 1.441936, -0.063548)",
        "(0.180083, 1.452775, -0.064708)",
        "(0.181082, 1.458068, -0.065586)",
        "(0.182616, 1.468328, -0.067986)",
        "(0.183744, 1.478204, -0.071266)",
        "(0.184518, 1.487792, -0.075139)",
        "(0.185605, 1.497091, -0.079503)",
        "(0.186291, 1.501547, -0.081920)",
        "(0.187646, 1.510175, -0.087254)",
        "(0.189147, 1.518534, -0.093666)",
        "(0.190703, 1.526495, -0.101130)",
        "(0.192535, 1.533985, -0.109019)",
        "(0.193619, 1.537511, -0.113233)",
        "(0.195693, 1.544099, -0.122032)",
        "(0.197658, 1.550135, -0.131270)",
        "(0.199494, 1.555392, -0.141114)",
        "(0.201018, 1.559793, -0.151367)",
        "(0.201713, 1.561599, -0.156567)",
        "(0.202919, 1.564608, -0.166730)",
        "(0.203928, 1.566758, -0.176906)",
        "(0.204714, 1.568131, -0.187354)",
        "(0.205188, 1.568731, -0.197857)",
        "(0.205230, 1.568533, -0.203190)",
        "(0.205234, 1.567905, -0.213860)",
        "(0.205009, 1.566170, -0.224394)",
        "(0.204613, 1.563635, -0.234636)",
        "(0.204371, 1.562122, -0.239781)",
        "(0.203662, 1.558402, -0.250144)",
        "(0.202643, 1.553765, -0.260213)",
        "(0.201279, 1.548145, -0.269672)",
        "(0.199860, 1.541845, -0.278603)",
        "(0.198350, 1.534440, -0.286813)",
        "(0.197650, 1.530166, -0.290470)",
        "(0.196253, 1.521342, -0.297346)",
        "(0.194942, 1.511913, -0.303361)",
        "(0.193411, 1.502345, -0.308630)",
        "(0.191003, 1.492374, -0.313375)",
        "(0.189367, 1.487108, -0.315659)",
        "(0.185748, 1.476133, -0.319921)",
        "(0.182318, 1.464936, -0.323904)",
        "(0.179437, 1.453500, -0.327437)",
        "(0.177934, 1.447567, -0.328932)",
        "(0.174289, 1.435277, -0.331329)",
        "(0.170181, 1.422317, -0.332716)",
        "(0.166542, 1.409256, -0.332985)",
        "(0.164135, 1.396323, -0.332098)",
        "(0.161470, 1.382991, -0.330800)",
        "(0.159847, 1.376148, -0.329846)",
        "(0.156747, 1.362427, -0.327192)",
        "(0.154525, 1.348499, -0.323393)",
        "(0.152326, 1.334346, -0.318999)",
        "(0.150045, 1.320130, -0.314484)",
        "(0.149086, 1.313173, -0.312280)",
        "(0.148015, 1.299947, -0.307617)",
        "(0.148027, 1.287576, -0.302426)",
        "(0.148335, 1.276058, -0.296567)",
        "(0.148788, 1.265657, -0.290037)",
        "(0.149126, 1.260887, -0.286362)",
        "(0.150175, 1.252101, -0.278329)",
        "(0.151586, 1.244665, -0.269670)",
        "(0.152968, 1.238348, -0.260695)",
        "(0.153937, 1.233499, -0.251257)",
        "(0.154347, 1.231495, -0.246490)",
        "(0.155028, 1.228258, -0.237026)",
        "(0.155608, 1.226515, -0.227416)",
        "(0.156089, 1.225683, -0.217393)",
        "(0.156382, 1.225460, -0.207028)",
        "(0.156410, 1.225744, -0.201763)",
        "(0.156463, 1.226403, -0.191464)",
        "(0.156396, 1.227877, -0.181421)",
        "(0.156586, 1.230841, -0.171528)",
        "(0.157175, 1.235014, -0.161604)",
        "(0.157557, 1.237359, -0.156526)",
        "(0.158366, 1.242376, -0.146343)",
        "(0.159105, 1.248106, -0.136546)",
        "(0.159904, 1.254458, -0.127132)",
        "(0.160927, 1.261463, -0.117777)",
        "(0.161459, 1.265188, -0.113218)",
        "(0.162422, 1.273319, -0.104527)",
        "(0.163164, 1.281761, -0.096342)",
        "(0.163523, 1.290932, -0.089158)",
        "(0.163574, 1.296010, -0.086220)",
        "(0.163795, 1.306869, -0.080655)",
        "(0.164315, 1.318455, -0.075489)",
        "(0.164864, 1.330435, -0.070625)",
        "(0.165767, 1.343117, -0.066559)",
        "(0.166777, 1.356240, -0.063345)",
        "(0.167306, 1.363000, -0.062046)",
        "(0.168618, 1.376853, -0.059987)",
        "(0.170181, 1.390707, -0.058535)",
        "(0.171803, 1.404130, -0.057514)",
        "(0.173763, 1.417351, -0.057068)",
        "(0.174932, 1.423885, -0.057044)",
        "(0.177471, 1.436792, -0.057112)",
        "(0.180098, 1.449032, -0.057254)",
        "(0.182612, 1.460724, -0.057475)",
        "(0.185514, 1.472069, -0.058467)",
        "(0.187115, 1.477695, -0.059319)",
        "(0.190205, 1.488519, -0.061214)",
        "(0.192719, 1.498553, -0.063495)",
        "(0.194867, 1.508034, -0.066505)",
        "(0.197098, 1.517146, -0.070459)",
        "(0.198179, 1.521435, -0.072939)",
        "(0.199925, 1.529639, -0.078160)",
        "(0.201153, 1.536985, -0.084313)",
        "(0.202023, 1.543665, -0.091430)",
        "(0.202812, 1.549799, -0.099352)",
        "(0.203106, 1.552539, -0.103641)",
        "(0.203292, 1.557441, -0.112638)",
        "(0.203132, 1.561549, -0.122377)",
        "(0.202784, 1.564875, -0.133081)",
        "(0.202502, 1.567570, -0.144485)",
        "(0.202279, 1.568462, -0.150448)",
        "(0.201377, 1.569444, -0.162474)",
        "(0.200296, 1.569720, -0.174470)",
        "(0.199444, 1.569149, -0.186995)",
        "(0.198800, 1.568105, -0.199923)",
        "(0.198610, 1.567250, -0.206381)",
        "(0.198181, 1.564956, -0.218836)",
        "(0.197770, 1.562111, -0.230650)",
        "(0.197345, 1.558313, -0.241763)",
        "(0.196784, 1.553559, -0.252289)",
        "(0.196518, 1.550862, -0.257299)",
        "(0.195663, 1.544642, -0.266678)",
        "(0.194279, 1.537818, -0.275566)",
        "(0.192688, 1.530284, -0.283651)",
        "(0.190946, 1.522036, -0.291191)",
        "(0.190065, 1.517694, -0.294707)",
        "(0.188168, 1.508840, -0.301352)",
        "(0.186183, 1.499458, -0.307269)",
        "(0.184247, 1.489536, -0.312643)",
        "(0.182549, 1.478874, -0.317111)",
        "(0.181670, 1.473340, -0.319360)",
        "(0.179612, 1.461827, -0.323634)",
        "(0.177274, 1.449902, -0.327406)",
        "(0.175124, 1.437726, -0.330538)",
        "(0.174517, 1.431684, -0.331945)",
        "(0.173701, 1.419656, -0.334829)",
        "(0.172982, 1.407641, -0.337184)",
        "(0.171624, 1.395409, -0.338494)",
        "(0.169988, 1.382934, -0.338912)",
        "(0.169251, 1.376666, -0.338858)",
        "(0.168212, 1.364101, -0.338059)",
        "(0.167503, 1.351549, -0.336559)",
        "(0.166615, 1.338946, -0.334236)",
        "(0.165965, 1.326104, -0.330654)",
        "(0.165400, 1.313423, -0.326024)",
        "(0.165117, 1.307234, -0.323499)",
        "(0.164722, 1.295262, -0.318345)",
        "(0.164805, 1.283824, -0.312650)",
        "(0.165278, 1.273148, -0.306021)",
        "(0.165608, 1.263434, -0.298726)",
        "(0.165729, 1.258820, -0.294886)",
        "(0.165961, 1.249886, -0.286877)",
        "(0.166162, 1.241700, -0.278073)",
        "(0.166235, 1.234073, -0.268562)",
        "(0.166260, 1.227199, -0.258605)",
        "(0.166249, 1.224234, -0.253408)",
        "(0.166218, 1.219290, -0.242972)",
        "(0.166103, 1.215780, -0.232657)",
        "(0.165983, 1.213962, -0.222403)",
        "(0.165808, 1.213529, -0.212021)",
        "(0.165645, 1.213770, -0.206658)",
        "(0.165392, 1.214911, -0.195830)",
        "(0.165139, 1.217140, -0.185013)",
        "(0.164674, 1.220231, -0.174239)",
        "(0.164175, 1.224131, -0.163531)",
        "(0.163881, 1.226469, -0.158331)",
        "(0.163162, 1.231953, -0.148375)",
        "(0.162399, 1.238503, -0.138773)",
        "(0.161543, 1.246034, -0.129366)",
        "(0.160514, 1.254310, -0.120103)",
        "(0.159932, 1.258746, -0.115534)",
        "(0.158787, 1.267959, -0.106744)",
        "(0.158074, 1.278373, -0.098826)",
        "(0.157755, 1.290366, -0.091784)",
        "(0.157594, 1.302280, -0.086004)",
        "(0.157549, 1.308495, -0.083331)",
        "(0.157441, 1.320979, -0.078429)",
        "(0.157592, 1.334065, -0.074364)",
        "(0.158009, 1.347594, -0.071301)",
        "(0.158330, 1.361068, -0.068913)",
        "(0.158489, 1.367818, -0.068013)",
        "(0.158998, 1.381305, -0.066558)",
        "(0.159865, 1.394444, -0.065383)",
        "(0.161172, 1.407188, -0.064598)",
        "(0.162794, 1.419534, -0.064467)",
        "(0.163753, 1.425680, -0.064632)",
        "(0.165616, 1.437758, -0.065339)",
        "(0.166950, 1.449455, -0.066888)",
        "(0.168117, 1.461021, -0.069252)",
        "(0.169566, 1.472535, -0.072904)",
        "(0.170316, 1.478184, -0.075173)",
        "(0.171762, 1.489225, -0.080137)",
        "(0.173229, 1.499949, -0.085810)",
        "(0.174674, 1.510328, -0.092444)",
        "(0.176038, 1.520137, -0.100223)",
        "(0.176655, 1.524940, -0.104174)",
        "(0.177963, 1.533953, -0.113127)",
        "(0.179458, 1.542212, -0.122844)",
        "(0.180979, 1.549411, -0.133378)",
        "(0.181648, 1.552664, -0.138968)",
        "(0.182700, 1.558276, -0.150918)",
        "(0.183411, 1.562386, -0.163676)",
        "(0.184109, 1.565209, -0.177003)",
        "(0.184919, 1.566498, -0.191613)",
        "(0.185586, 1.566449, -0.206842)",
        "(0.185663, 1.565847, -0.214598)",
        "(0.185534, 1.563932, -0.230168)",
        "(0.185630, 1.560937, -0.245903)",
        "(0.185974, 1.556516, -0.261777)",
        "(0.186454, 1.550626, -0.277334)",
        "(0.186710, 1.547122, -0.285008)",
        "(0.187056, 1.539578, -0.300181)",
        "(0.187257, 1.530783, -0.314803)",
        "(0.187285, 1.520471, -0.327984)",
        "(0.186686, 1.508395, -0.339202)",
        "(0.186074, 1.501752, -0.344178)",
        "(0.184790, 1.487935, -0.353394)",
        "(0.183708, 1.473476, -0.361184)",
        "(0.182303, 1.458068, -0.366806)",
        "(0.180034, 1.441997, -0.370307)",
        "(0.178768, 1.433827, -0.371387)",
        "(0.176815, 1.417739, -0.372725)",
        "(0.175410, 1.402073, -0.372008)",
        "(0.173881, 1.386647, -0.369213)",
        "(0.171794, 1.371432, -0.363685)",
        "(0.170766, 1.364002, -0.360333)",
        "(0.168958, 1.349841, -0.351565)",
        "(0.167368, 1.336362, -0.340247)",
        "(0.165732, 1.323553, -0.327295)",
        "(0.164363, 1.311464, -0.313501)",
        "(0.163833, 1.305706, -0.306444)",
        "(0.162903, 1.294647, -0.292227)",
        "(0.161972, 1.284687, -0.277720)",
        "(0.161186, 1.275923, -0.262909)",
        "(0.160484, 1.268541, -0.247649)",
        "(0.160288, 1.265538, -0.240047)",
        "(0.160238, 1.260688, -0.225199)",
        "(0.160364, 1.257505, -0.210526)",
        "(0.160403, 1.255762, -0.196366)",
        "(0.160523, 1.255891, -0.183205)",
        "(0.160578, 1.256823, -0.177057)",
        "(0.160587, 1.259986, -0.165344)",
        "(0.160589, 1.264725, -0.154466)",
        "(0.160426, 1.270602, -0.144389)",
        "(0.160177, 1.277483, -0.134828)",
        "(0.160000, 1.281280, -0.130273)",
        "(0.159450, 1.289240, -0.121815)",
        "(0.158765, 1.298269, -0.114450)",
        "(0.158387, 1.308273, -0.107950)",
        "(0.158117, 1.318818, -0.101985)",
        "(0.158006, 1.324202, -0.099286)",
        "(0.157797, 1.335122, -0.094574)",
        "(0.157697, 1.346420, -0.090784)",
        "(0.157745, 1.358029, -0.087729)",
        "(0.158096, 1.369833, -0.085337)",
        "(0.158417, 1.375717, -0.084474)",
        "(0.159169, 1.387520, -0.083416)",
        "(0.160221, 1.399599, -0.083348)",
        "(0.161476, 1.411995, -0.084928)",
        "(0.162114, 1.418187, -0.086130)",
        "(0.163517, 1.430383, -0.089441)",
        "(0.164996, 1.442278, -0.093811)",
        "(0.166577, 1.454074, -0.099680)",
        "(0.168254, 1.465786, -0.107001)",
        "(0.170055, 1.477079, -0.115576)",
        "(0.170881, 1.482504, -0.120131)",
        "(0.172369, 1.492554, -0.129937)",
        "(0.173729, 1.501674, -0.140470)",
        "(0.175632, 1.510068, -0.152136)",
        "(0.177827, 1.517517, -0.164935)",
        "(0.178966, 1.520651, -0.171673)",
        "(0.180872, 1.525750, -0.185697)",
        "(0.182480, 1.529357, -0.200760)",
        "(0.184166, 1.531585, -0.216812)",
        "(0.185783, 1.532278, -0.233668)",
        "(0.186604, 1.531915, -0.242422)",
        "(0.188427, 1.530294, -0.260127)",
        "(0.190067, 1.526337, -0.278012)",
        "(0.191374, 1.520934, -0.295748)",
        "(0.192927, 1.513784, -0.313176)",
        "(0.193725, 1.509749, -0.321491)",
        "(0.194794, 1.500529, -0.337002)",
        "(0.195228, 1.489765, -0.350343)",
        "(0.194911, 1.477944, -0.361370)",
        "(0.194105, 1.465417, -0.370502)",
        "(0.193725, 1.458791, -0.374237)",
        "(0.192803, 1.445019, -0.380275)",
        "(0.191441, 1.430549, -0.384488)",
        "(0.189785, 1.415769, -0.387296)",
        "(0.188148, 1.400982, -0.389276)",
        "(0.187456, 1.393808, -0.390129)",
        "(0.186109, 1.379835, -0.391360)",
        "(0.184191, 1.365878, -0.390922)",
        "(0.181673, 1.352143, -0.388011)",
        "(0.178874, 1.339037, -0.382868)",
        "(0.177406, 1.332919, -0.378830)",
        "(0.174636, 1.320688, -0.369282)",
        "(0.171841, 1.308821, -0.357264)",
        "(0.168608, 1.297534, -0.344073)",
        "(0.165794, 1.286974, -0.329139)",
        "(0.164842, 1.281838, -0.320962)",
        "(0.163040, 1.272333, -0.304547)",
        "(0.160813, 1.263845, -0.288663)",
        "(0.158846, 1.257352, -0.272079)",
        "(0.157107, 1.253520, -0.255017)",
        "(0.156380, 1.253024, -0.246603)",
        "(0.155366, 1.254335, -0.229513)",
        "(0.154481, 1.258173, -0.211647)",
        "(0.153442, 1.264026, -0.194160)",
        "(0.152617, 1.272013, -0.177888)",
        "(0.152197, 1.276927, -0.170347)",
        "(0.151147, 1.287695, -0.156020)",
        "(0.150046, 1.300604, -0.143137)",
        "(0.149136, 1.314466, -0.131488)",
        "(0.148405, 1.329617, -0.121450)",
        "(0.148076, 1.337325, -0.116614)",
        "(0.147715, 1.353351, -0.107809)",
        "(0.147638, 1.369388, -0.099611)",
        "(0.148611, 1.385704, -0.092891)",
        "(0.150184, 1.401821, -0.087238)",
        "(0.151213, 1.409835, -0.085216)",
        "(0.152961, 1.425668, -0.081747)",
        "(0.155201, 1.441368, -0.081553)",
        "(0.157494, 1.456800, -0.082971)",
        "(0.159783, 1.471477, -0.086945)",
        "(0.160814, 1.478627, -0.088996)",
        "(0.162827, 1.491951, -0.094607)",
        "(0.165050, 1.504264, -0.101318)",
        "(0.167518, 1.515711, -0.109235)",
        "(0.169967, 1.526096, -0.118304)",
        "(0.171230, 1.530814, -0.123295)",
        "(0.173611, 1.539516, -0.133936)",
        "(0.175841, 1.547101, -0.145617)",
        "(0.178318, 1.553429, -0.157998)",
        "(0.180486, 1.558377, -0.170704)",
        "(0.181361, 1.560284, -0.177208)",
        "(0.182849, 1.563277, -0.190466)",
        "(0.184226, 1.565059, -0.204096)",
        "(0.185635, 1.565609, -0.217858)",
        "(0.186506, 1.564711, -0.231547)",
        "(0.186677, 1.563683, -0.238304)",
        "(0.186891, 1.560985, -0.251786)",
        "(0.187261, 1.557171, -0.265331)",
        "(0.187463, 1.552040, -0.278893)",
        "(0.187058, 1.545520, -0.291958)",
        "(0.186840, 1.541727, -0.298119)",
        "(0.186563, 1.533697, -0.309869)",
        "(0.186341, 1.524947, -0.320965)",
        "(0.185992, 1.515306, -0.331298)",
        "(0.185432, 1.504624, -0.340428)",
        "(0.185033, 1.498822, -0.344388)",
        "(0.184175, 1.486664, -0.351420)",
        "(0.182916, 1.473819, -0.356951)",
        "(0.181164, 1.460211, -0.361051)",
        "(0.180396, 1.453008, -0.362494)",
        "(0.179708, 1.438016, -0.364451)",
        "(0.179114, 1.422504, -0.364995)",
        "(0.178570, 1.406512, -0.364496)",
        "(0.178282, 1.390244, -0.362731)",
        "(0.177754, 1.373612, -0.359126)",
        "(0.177383, 1.365380, -0.357135)",
        "(0.176493, 1.349133, -0.352436)",
        "(0.175596, 1.333297, -0.346542)",
        "(0.174355, 1.318098, -0.339163)",
        "(0.173609, 1.310809, -0.334900)",
        "(0.172171, 1.297160, -0.325792)",
        "(0.170800, 1.284962, -0.315619)",
        "(0.169296, 1.273762, -0.304049)",
        "(0.167914, 1.263793, -0.291423)",
        "(0.166736, 1.255813, -0.277997)",
        "(0.166120, 1.252399, -0.271571)",
        "(0.164984, 1.246461, -0.258095)",
        "(0.163982, 1.242041, -0.244350)",
        "(0.163078, 1.239438, -0.230775)",
        "(0.162227, 1.238310, -0.217185)",
        "(0.161772, 1.238027, -0.210304)",
        "(0.160898, 1.238643, -0.196687)",
        "(0.160130, 1.240802, -0.183877)",
        "(0.159390, 1.244270, -0.171661)",
        "(0.159030, 1.246535, -0.165808)",
        "(0.158323, 1.251669, -0.154469)",
        "(0.157520, 1.257516, -0.143709)",
        "(0.156564, 1.263732, -0.133551)",
        "(0.155477, 1.270421, -0.124396)",
        "(0.154591, 1.277815, -0.115826)",
        "(0.154212, 1.281692, -0.111660)",
        "(0.153700, 1.290274, -0.104211)",
        "(0.153408, 1.299771, -0.097966)",
        "(0.153277, 1.310254, -0.092575)",
        "(0.153300, 1.315784, -0.090051)",
        "(0.153387, 1.327127, -0.085122)",
        "(0.153777, 1.339059, -0.080714)",
        "(0.154494, 1.351483, -0.077103)",
        "(0.155373, 1.364176, -0.073858)",
        "(0.156237, 1.376846, -0.070986)",
        "(0.156690, 1.383130, -0.069577)",
        "(0.157983, 1.395868, -0.067241)",
        "(0.159593, 1.408850, -0.065648)",
        "(0.161327, 1.421829, -0.064698)",
        "(0.162810, 1.434519, -0.064340)",
        "(0.163482, 1.440705, -0.064411)",
        "(0.165070, 1.452973, -0.064784)",
        "(0.167268, 1.465090, -0.065769)",
        "(0.169677, 1.476633, -0.066957)",
        "(0.172137, 1.487549, -0.068271)",
        "(0.173382, 1.492826, -0.069186)",
        "(0.175837, 1.503008, -0.071780)",
        "(0.178738, 1.512674, -0.075438)",
        "(0.181803, 1.521661, -0.080034)",
        "(0.184246, 1.529629, -0.085702)",
        "(0.185266, 1.533414, -0.088881)",
        "(0.187016, 1.540300, -0.096437)",
        "(0.188556, 1.546465, -0.105334)",
        "(0.190010, 1.551532, -0.114867)",
        "(0.191393, 1.555297, -0.124614)",
        "(0.191982, 1.556859, -0.129468)",
        "(0.192992, 1.559174, -0.139368)",
        "(0.193692, 1.560494, -0.149692)",
        "(0.193992, 1.560754, -0.160263)",
        "(0.194052, 1.560031, -0.170994)",
        "(0.193964, 1.559259, -0.176456)",
        "(0.193670, 1.557166, -0.187439)",
        "(0.193211, 1.554251, -0.198626)",
        "(0.192675, 1.550585, -0.209860)",
        "(0.191663, 1.545795, -0.220839)",
        "(0.191148, 1.543021, -0.226214)",
        "(0.190408, 1.536987, -0.237073)",
        "(0.189872, 1.530296, -0.247780)",
        "(0.188875, 1.522377, -0.257973)",
        "(0.187590, 1.513518, -0.267406)",
        "(0.187099, 1.509012, -0.272075)",
        "(0.186377, 1.499655, -0.281162)",
        "(0.185336, 1.489480, -0.289955)",
        "(0.183797, 1.478423, -0.298189)",
        "(0.181979, 1.466621, -0.305352)",
        "(0.181055, 1.460667, -0.308545)",
        "(0.179166, 1.448320, -0.313892)",
        "(0.177248, 1.435489, -0.318504)",
        "(0.174967, 1.421834, -0.322355)",
        "(0.172568, 1.407559, -0.324540)",
        "(0.171427, 1.400285, -0.325072)",
        "(0.169050, 1.385558, -0.324571)",
        "(0.166829, 1.370791, -0.322529)",
        "(0.164897, 1.355918, -0.319628)",
        "(0.163330, 1.341138, -0.315886)",
        "(0.162709, 1.333912, -0.313793)",
        "(0.161974, 1.320051, -0.308891)",
        "(0.161880, 1.306996, -0.302851)",
        "(0.161579, 1.294293, -0.295807)",
        "(0.161445, 1.288190, -0.291729)",
        "(0.161732, 1.276748, -0.282867)",
        "(0.163001, 1.266682, -0.273063)",
        "(0.164556, 1.257436, -0.262162)",
        "(0.165833, 1.248897, -0.249388)",
        "(0.166189, 1.244990, -0.242377)",
        "(0.166234, 1.237985, -0.228245)",
        "(0.166344, 1.232285, -0.214392)",
        "(0.166591, 1.228718, -0.200514)",
        "(0.166568, 1.226932, -0.186692)",
        "(0.166494, 1.226623, -0.179774)",
        "(0.166292, 1.227457, -0.166033)",
        "(0.165847, 1.230056, -0.152803)",
        "(0.165313, 1.234569, -0.140361)",
        "(0.164672, 1.240936, -0.128532)",
        "(0.164067, 1.248468, -0.116966)",
        "(0.163810, 1.252918, -0.111509)",
        "(0.163294, 1.261919, -0.101174)",
        "(0.162654, 1.272166, -0.092257)",
        "(0.162043, 1.283192, -0.084349)",
        "(0.161478, 1.294885, -0.077303)",
        "(0.161276, 1.300977, -0.074002)",
        "(0.161321, 1.313672, -0.068137)",
        "(0.161497, 1.326467, -0.063018)",
        "(0.161485, 1.339593, -0.058634)",
        "(0.161963, 1.353423, -0.055321)",
        "(0.162507, 1.360476, -0.054102)",
        "(0.163669, 1.374254, -0.051737)",
        "(0.164657, 1.387600, -0.049376)",
        "(0.165585, 1.400427, -0.047149)",
        "(0.167263, 1.413507, -0.045701)",
        "(0.168544, 1.420280, -0.045788)",
        "(0.170761, 1.433460, -0.046082)",
        "(0.172649, 1.445733, -0.046373)",
        "(0.173995, 1.457391, -0.046637)",
        "(0.175994, 1.468925, -0.047524)",
        "(0.177302, 1.474536, -0.048618)",
        "(0.179700, 1.485582, -0.051660)",
        "(0.181649, 1.496307, -0.055760)",
        "(0.183496, 1.506728, -0.060880)",
        "(0.185552, 1.516810, -0.067088)",
        "(0.186533, 1.521608, -0.070627)",
        "(0.188356, 1.530658, -0.078014)",
        "(0.189987, 1.538621, -0.085922)",
        "(0.191491, 1.545301, -0.094656)",
        "(0.192982, 1.550997, -0.104010)",
        "(0.193641, 1.553288, -0.109086)",
        "(0.194497, 1.557156, -0.119560)",
        "(0.194473, 1.559536, -0.130902)",
        "(0.194120, 1.560887, -0.142505)",
        "(0.193393, 1.560868, -0.154352)",
        "(0.193008, 1.560477, -0.160389)",
        "(0.192111, 1.559061, -0.173116)",
        "(0.190975, 1.556677, -0.186561)",
        "(0.189449, 1.553205, -0.200303)",
        "(0.187841, 1.548750, -0.214051)",
        "(0.187228, 1.546134, -0.220876)",
        "(0.186397, 1.540467, -0.234340)",
        "(0.185914, 1.533899, -0.247456)",
        "(0.185423, 1.526402, -0.260086)",
        "(0.184905, 1.517722, -0.271943)",
        "(0.184460, 1.513248, -0.277743)",
        "(0.182889, 1.503060, -0.288194)",
        "(0.181122, 1.492232, -0.297939)",
        "(0.179369, 1.480521, -0.307060)",
        "(0.177304, 1.467977, -0.315270)",
        "(0.176098, 1.461188, -0.318745)",
        "(0.173577, 1.447373, -0.325276)",
        "(0.170808, 1.432643, -0.329747)",
        "(0.168321, 1.417841, -0.333305)",
        "(0.166463, 1.402810, -0.335921)",
        "(0.165652, 1.395397, -0.337194)",
        "(0.164183, 1.380596, -0.338780)",
        "(0.162728, 1.365755, -0.338958)",
        "(0.161340, 1.350705, -0.337334)",
        "(0.160460, 1.335611, -0.334140)",
        "(0.160148, 1.328171, -0.332067)",
        "(0.159921, 1.313574, -0.326272)",
        "(0.160083, 1.299175, -0.318732)",
        "(0.160377, 1.285039, -0.310597)",
        "(0.160578, 1.278263, -0.306215)",
        "(0.160928, 1.265458, -0.296193)",
        "(0.161308, 1.253488, -0.284962)",
        "(0.161858, 1.242803, -0.273027)",
        "(0.162156, 1.233813, -0.260697)",
        "(0.162024, 1.229929, -0.254414)",
        "(0.161610, 1.223276, -0.241773)",
        "(0.161286, 1.218619, -0.228718)",
        "(0.160652, 1.215628, -0.215397)",
        "(0.159901, 1.214604, -0.202367)",
        "(0.158829, 1.215479, -0.189748)",
        "(0.158261, 1.216420, -0.183462)",
        "(0.157342, 1.220109, -0.171087)",
        "(0.156757, 1.225018, -0.158941)",
        "(0.156237, 1.230879, -0.147051)",
        "(0.155645, 1.237321, -0.135388)",
        "(0.155337, 1.240624, -0.129714)",
        "(0.154973, 1.247853, -0.119099)",
        "(0.154881, 1.255978, -0.109679)",
        "(0.154649, 1.264619, -0.101155)",
        "(0.154385, 1.273596, -0.092990)",
        "(0.154031, 1.278208, -0.089411)",
        "(0.153352, 1.288013, -0.083007)",
        "(0.153199, 1.299164, -0.078125)",
        "(0.153127, 1.311415, -0.074012)",
        "(0.153106, 1.324222, -0.069894)",
        "(0.153128, 1.330694, -0.067753)",
        "(0.153519, 1.343942, -0.063764)",
        "(0.154214, 1.357679, -0.060696)",
        "(0.154877, 1.371587, -0.058220)",
        "(0.155529, 1.385533, -0.056178)",
        "(0.155839, 1.392395, -0.055357)",
        "(0.156654, 1.405970, -0.053900)",
        "(0.158213, 1.419605, -0.053123)",
        "(0.159964, 1.432989, -0.052780)",
        "(0.161564, 1.445654, -0.052476)",
        "(0.162427, 1.452112, -0.052553)",
        "(0.164290, 1.463717, -0.053366)",
        "(0.166402, 1.475150, -0.055162)",
        "(0.168676, 1.486226, -0.057853)",
        "(0.170953, 1.496844, -0.061445)",
        "(0.171945, 1.501866, -0.063663)",
        "(0.173671, 1.511474, -0.068927)",
        "(0.175367, 1.520449, -0.075630)",
        "(0.177217, 1.528981, -0.083503)",
        "(0.178138, 1.532942, -0.087962)",
        "(0.179927, 1.540003, -0.097718)",
        "(0.181431, 1.546011, -0.107854)",
        "(0.182769, 1.550829, -0.118502)",
        "(0.184206, 1.554523, -0.129982)",
        "(0.185638, 1.557277, -0.142440)",
        "(0.186262, 1.558218, -0.148930)",
        "(0.187414, 1.559386, -0.161981)",
        "(0.188339, 1.559373, -0.175147)",
        "(0.188748, 1.558135, -0.188815)",
        "(0.188955, 1.556037, -0.203196)",
        "(0.189087, 1.554640, -0.210571)",
        "(0.188979, 1.551250, -0.225465)",
        "(0.188628, 1.546660, -0.240161)",
        "(0.188321, 1.540499, -0.253939)",
        "(0.188075, 1.533274, -0.267102)",
        "(0.188098, 1.529334, -0.273531)",
        "(0.188377, 1.520822, -0.286193)",
        "(0.188778, 1.511019, -0.297779)",
        "(0.188654, 1.499757, -0.308012)",
        "(0.188460, 1.487538, -0.317202)",
        "(0.188478, 1.481194, -0.321344)",
        "(0.188600, 1.468215, -0.329130)",
        "(0.188345, 1.454783, -0.335981)",
        "(0.187591, 1.440970, -0.341489)",
        "(0.187065, 1.433815, -0.343289)",
        "(0.186284, 1.419424, -0.346633)",
        "(0.186049, 1.405009, -0.348177)",
        "(0.186025, 1.390860, -0.348419)",
        "(0.185692, 1.376770, -0.346920)",
        "(0.185431, 1.369719, -0.345454)",
        "(0.184811, 1.355731, -0.340978)",
        "(0.183882, 1.342414, -0.335123)",
        "(0.182889, 1.329798, -0.328002)",
        "(0.182895, 1.318009, -0.319154)",
        "(0.183567, 1.307206, -0.308072)",
        "(0.183616, 1.302086, -0.301644)",
        "(0.183060, 1.292042, -0.287981)",
        "(0.182800, 1.282871, -0.273270)",
        "(0.183139, 1.274464, -0.258111)",
        "(0.183376, 1.267023, -0.242696)",
        "(0.183479, 1.263832, -0.235111)",
        "(0.183563, 1.258224, -0.220213)",
        "(0.183151, 1.253281, -0.205736)",
        "(0.182801, 1.249406, -0.191352)",
        "(0.182791, 1.247133, -0.177077)",
        "(0.182707, 1.246568, -0.170137)",
        "(0.182119, 1.246152, -0.156730)",
        "(0.181261, 1.246997, -0.144326)",
        "(0.180488, 1.249395, -0.132936)",
        "(0.180071, 1.253421, -0.122453)",
        "(0.179845, 1.255954, -0.117574)",
        "(0.179063, 1.261404, -0.107995)",
        "(0.177830, 1.268006, -0.099401)",
        "(0.176581, 1.275750, -0.091949)",
        "(0.175462, 1.284441, -0.085546)",
        "(0.174895, 1.289489, -0.082795)",
        "(0.173898, 1.299795, -0.077213)",
        "(0.173397, 1.311116, -0.072348)",
        "(0.173144, 1.322809, -0.068178)",
        "(0.172827, 1.334730, -0.064537)",
        "(0.172681, 1.340700, -0.062827)",
        "(0.172315, 1.352828, -0.059850)",
        "(0.171869, 1.364910, -0.057125)",
        "(0.171497, 1.376805, -0.054662)",
        "(0.171034, 1.388605, -0.052989)",
        "(0.170574, 1.394548, -0.052525)",
        "(0.168907, 1.406409, -0.052149)",
        "(0.167038, 1.418195, -0.052293)",
        "(0.167188, 1.430618, -0.053418)",
        "(0.167536, 1.442804, -0.055250)",
        "(0.167537, 1.448649, -0.056371)",
        "(0.167516, 1.459979, -0.059063)",
        "(0.168232, 1.470899, -0.062469)",
        "(0.170213, 1.481318, -0.066489)",
        "(0.172254, 1.490741, -0.070797)",
        "(0.173120, 1.494956, -0.073081)",
        "(0.174246, 1.502733, -0.078191)",
        "(0.174908, 1.509377, -0.084100)",
        "(0.175997, 1.515078, -0.091135)",
        "(0.176690, 1.517537, -0.095220)",
        "(0.178040, 1.521829, -0.103900)",
        "(0.178703, 1.524869, -0.112877)",
        "(0.178718, 1.526816, -0.122173)",
        "(0.178709, 1.527772, -0.132093)",
        "(0.179001, 1.527774, -0.142960)",
        "(0.179014, 1.527486, -0.148645)",
        "(0.178344, 1.525920, -0.160486)",
        "(0.177322, 1.523774, -0.172589)",
        "(0.176629, 1.520864, -0.185045)",
        "(0.176540, 1.517290, -0.197545)",
        "(0.176723, 1.514818, -0.203583)",
        "(0.177147, 1.509470, -0.215392)",
        "(0.177866, 1.503573, -0.226835)",
        "(0.178816, 1.497261, -0.237760)",
        "(0.179810, 1.490168, -0.247858)",
        "(0.180467, 1.486250, -0.252540)",
        "(0.181694, 1.478086, -0.261679)",
        "(0.182540, 1.469668, -0.270731)",
        "(0.182799, 1.461032, -0.279524)",
        "(0.182803, 1.452224, -0.287473)",
        "(0.182722, 1.447766, -0.291236)",
        "(0.182362, 1.438694, -0.297592)",
        "(0.182301, 1.429598, -0.303184)",
        "(0.182005, 1.420518, -0.307926)",
        "(0.181693, 1.415925, -0.310011)",
        "(0.180629, 1.406560, -0.312746)",
        "(0.179874, 1.397346, -0.314253)",
        "(0.179706, 1.388130, -0.314401)",
        "(0.179353, 1.378664, -0.313218)",
        "(0.178875, 1.373851, -0.312023)",
        "(0.177661, 1.363737, -0.308715)",
        "(0.176534, 1.353224, -0.304139)",
        "(0.175717, 1.342749, -0.298234)",
        "(0.174705, 1.331934, -0.290757)",
        "(0.173371, 1.320609, -0.282302)",
        "(0.172799, 1.314783, -0.277331)",
        "(0.172001, 1.303543, -0.267726)",
        "(0.171247, 1.292329, -0.257788)",
        "(0.170590, 1.281531, -0.247503)",
        "(0.170424, 1.271697, -0.236662)",
        "(0.170548, 1.267125, -0.231001)",
        "(0.170948, 1.258994, -0.219017)",
        "(0.171382, 1.251733, -0.206814)",
        "(0.172018, 1.246514, -0.194853)",
        "(0.172974, 1.243493, -0.183565)",
        "(0.173396, 1.242499, -0.178141)",
        "(0.173981, 1.242064, -0.167901)",
        "(0.174419, 1.243701, -0.158497)",
        "(0.174673, 1.247289, -0.149934)",
        "(0.174517, 1.252330, -0.142215)",
        "(0.174384, 1.255593, -0.138788)",
        "(0.174243, 1.263366, -0.132373)",
        "(0.174155, 1.272434, -0.126187)",
        "(0.173941, 1.282390, -0.120173)",
        "(0.173822, 1.287779, -0.117311)",
        "(0.173931, 1.299176, -0.112127)",
        "(0.174317, 1.311314, -0.107588)",
        "(0.174305, 1.323682, -0.103736)",
        "(0.173557, 1.336265, -0.100478)",
        "(0.172988, 1.342726, -0.099027)",
        "(0.173048, 1.356255, -0.096354)",
        "(0.174078, 1.370104, -0.094189)",
        "(0.175093, 1.383945, -0.092224)",
        "(0.175414, 1.397548, -0.090259)",
        "(0.175746, 1.410975, -0.088560)",
        "(0.176387, 1.417849, -0.088042)",
        "(0.178080, 1.431684, -0.087633)",
        "(0.179371, 1.445139, -0.087008)",
        "(0.179813, 1.457843, -0.085729)",
        "(0.179664, 1.469985, -0.084419)",
        "(0.180049, 1.476200, -0.084070)",
        "(0.181390, 1.488588, -0.084118)",
        "(0.181860, 1.500845, -0.085029)",
        "(0.181482, 1.512572, -0.087692)",
        "(0.181360, 1.518359, -0.089525)",
        "(0.181901, 1.530316, -0.095078)",
        "(0.183353, 1.542222, -0.102271)",
        "(0.184707, 1.553125, -0.110696)",
        "(0.186076, 1.563043, -0.120465)",
        "(0.186813, 1.567779, -0.125590)",
        "(0.188735, 1.576403, -0.136851)",
        "(0.191095, 1.583851, -0.149395)",
        "(0.193416, 1.589907, -0.162454)",
        "(0.195163, 1.594325, -0.175752)",
        "(0.195879, 1.595878, -0.182727)",
        "(0.197757, 1.598367, -0.197328)",
        "(0.199948, 1.599764, -0.212625)",
        "(0.201804, 1.599874, -0.228302)",
        "(0.203654, 1.598240, -0.243917)",
        "(0.204600, 1.597063, -0.251678)",
        "(0.206530, 1.593598, -0.267293)",
        "(0.208541, 1.589070, -0.283064)",
        "(0.211007, 1.583656, -0.299009)",
        "(0.212779, 1.576943, -0.315169)",
        "(0.213203, 1.573219, -0.323049)",
        "(0.213963, 1.564839, -0.338252)",
        "(0.215556, 1.555683, -0.353135)",
        "(0.217490, 1.545784, -0.367856)",
        "(0.218357, 1.540232, -0.375031)",
        "(0.220148, 1.523702, -0.395235)",
        "(0.219923, 1.516858, -0.399184)",
        "(0.219893, 1.504035, -0.407854)",
        "(0.219776, 1.490692, -0.415014)",
        "(0.219670, 1.476868, -0.421010)",
        "(0.219327, 1.469699, -0.423295)",
        "(0.218018, 1.455352, -0.426662)",
        "(0.216137, 1.440596, -0.427844)",
        "(0.214660, 1.426918, -0.427432)",
        "(0.213400, 1.412988, -0.425377)",
        "(0.212604, 1.405884, -0.423401)",
        "(0.210367, 1.391443, -0.418073)",
        "(0.207705, 1.376912, -0.410922)",
        "(0.205575, 1.362608, -0.402240)",
        "(0.203869, 1.348632, -0.392071)",
        "(0.201419, 1.335130, -0.380207)",
        "(0.200040, 1.328509, -0.373609)",
        "(0.197755, 1.315481, -0.359906)",
        "(0.196054, 1.303041, -0.345541)",
        "(0.194221, 1.291214, -0.330517)",
        "(0.192608, 1.280335, -0.314785)",
        "(0.191923, 1.275178, -0.306890)",
        "(0.190623, 1.265925, -0.291262)",
        "(0.189421, 1.257981, -0.275919)",
        "(0.188165, 1.251431, -0.261197)",
        "(0.186766, 1.246760, -0.247265)",
        "(0.186130, 1.245359, -0.240498)",
        "(0.184952, 1.244033, -0.227000)",
        "(0.183931, 1.245044, -0.213420)",
        "(0.183199, 1.247932, -0.200100)",
        "(0.182792, 1.250104, -0.193628)",
        "(0.181876, 1.255421, -0.180938)",
        "(0.180909, 1.262432, -0.168699)",
        "(0.180054, 1.270825, -0.157015)",
        "(0.179283, 1.280092, -0.145789)",
        "(0.178480, 1.290283, -0.135213)",
        "(0.178019, 1.295634, -0.130151)",
        "(0.177291, 1.307220, -0.120400)",
        "(0.176742, 1.319170, -0.110935)",
        "(0.176008, 1.331097, -0.101745)",
        "(0.175541, 1.337069, -0.097179)",
        "(0.175932, 1.349541, -0.088278)",
        "(0.178249, 1.362954, -0.080439)",
        "(0.180574, 1.376516, -0.073643)",
        "(0.182066, 1.389964, -0.067971)",
        "(0.182616, 1.396664, -0.065480)",
        "(0.184828, 1.410842, -0.061963)",
        "(0.187600, 1.425329, -0.060367)",
        "(0.189913, 1.439668, -0.059517)",
        "(0.191648, 1.453399, -0.059177)",
        "(0.192227, 1.460094, -0.059180)",
        "(0.194442, 1.473675, -0.060031)",
        "(0.197583, 1.487334, -0.062386)",
        "(0.200405, 1.500410, -0.065523)",
        "(0.202936, 1.512739, -0.069242)",
        "(0.204966, 1.524453, -0.073877)",
        "(0.205980, 1.530128, -0.076490)",
        "(0.208161, 1.540848, -0.082715)",
        "(0.210391, 1.550950, -0.090099)",
        "(0.212265, 1.560282, -0.098569)",
        "(0.213482, 1.568614, -0.108093)",
        "(0.213909, 1.572539, -0.113030)",
        "(0.214478, 1.579622, -0.123414)",
        "(0.215268, 1.585709, -0.134566)",
        "(0.216469, 1.590668, -0.146207)",
        "(0.217112, 1.592568, -0.152135)",
        "(0.218009, 1.595357, -0.163894)",
        "(0.218445, 1.596684, -0.175836)",
        "(0.218430, 1.596881, -0.188416)",
        "(0.218090, 1.596095, -0.201986)",
        "(0.217871, 1.595458, -0.208886)",
        "(0.217357, 1.593457, -0.223020)",
        "(0.217045, 1.590585, -0.237468)",
        "(0.216931, 1.586850, -0.252238)",
        "(0.216444, 1.582057, -0.267087)",
        "(0.216140, 1.579544, -0.274433)",
        "(0.215557, 1.573593, -0.288767)",
        "(0.215203, 1.567049, -0.302686)",
        "(0.214791, 1.559510, -0.315887)",
        "(0.214273, 1.550832, -0.327406)",
        "(0.213958, 1.546254, -0.332647)",
        "(0.213007, 1.536329, -0.341599)",
        "(0.211797, 1.525661, -0.348722)",
        "(0.210285, 1.514282, -0.354325)",
        "(0.208493, 1.502173, -0.358215)",
        "(0.207691, 1.496065, -0.359715)",
        "(0.206253, 1.483739, -0.361493)",
        "(0.204724, 1.471367, -0.362194)",
        "(0.203188, 1.458871, -0.361940)",
        "(0.201648, 1.446374, -0.360707)",
        "(0.200699, 1.440076, -0.359870)",
        "(0.198400, 1.427289, -0.357381)",
        "(0.195914, 1.414405, -0.354059)",
        "(0.193333, 1.401656, -0.349532)",
        "(0.190307, 1.388811, -0.343875)",
        "(0.188633, 1.382365, -0.340664)",
        "(0.185379, 1.369540, -0.333887)",
        "(0.182889, 1.357194, -0.326494)",
        "(0.180810, 1.345217, -0.318323)",
        "(0.178740, 1.333236, -0.309567)",
        "(0.177780, 1.327330, -0.305039)",
        "(0.176104, 1.315849, -0.295486)",
        "(0.174574, 1.304734, -0.285274)",
        "(0.173056, 1.294072, -0.274649)",
        "(0.171905, 1.284275, -0.263865)",
        "(0.171507, 1.279657, -0.258501)",
        "(0.170905, 1.270993, -0.247485)",
        "(0.170263, 1.262857, -0.236143)",
        "(0.169451, 1.255241, -0.224919)",
        "(0.168599, 1.248908, -0.214039)",
        "(0.167844, 1.244188, -0.203379)",
        "(0.167448, 1.242208, -0.198212)",
        "(0.166457, 1.239504, -0.188205)",
        "(0.165235, 1.238487, -0.178061)",
        "(0.164085, 1.239066, -0.167166)",
        "(0.162928, 1.241351, -0.156094)",
        "(0.162448, 1.243425, -0.150766)",
        "(0.161526, 1.249034, -0.140825)",
        "(0.160496, 1.256193, -0.131324)",
        "(0.159436, 1.266083, -0.122308)",
        "(0.158915, 1.271369, -0.117973)",
        "(0.157874, 1.282472, -0.109957)",
        "(0.156782, 1.294560, -0.103168)",
        "(0.155709, 1.307756, -0.097647)",
        "(0.154866, 1.321485, -0.092983)",
        "(0.154562, 1.328548, -0.090907)",
        "(0.154362, 1.342906, -0.087051)",
        "(0.154844, 1.357798, -0.084199)",
        "(0.155681, 1.372481, -0.081568)",
        "(0.156664, 1.386738, -0.079270)",
        "(0.157146, 1.393763, -0.078141)",
        "(0.158860, 1.407797, -0.076156)",
        "(0.160934, 1.421522, -0.074274)",
        "(0.163123, 1.434924, -0.072413)",
        "(0.165617, 1.448163, -0.070775)",
        "(0.166876, 1.454695, -0.070098)",
        "(0.169390, 1.467508, -0.069178)",
        "(0.172321, 1.479929, -0.069067)",
        "(0.175553, 1.491964, -0.069576)",
        "(0.178912, 1.503274, -0.070624)",
        "(0.180536, 1.508704, -0.071297)",
        "(0.183767, 1.518969, -0.073487)",
        "(0.187017, 1.528429, -0.076591)",
        "(0.190350, 1.537110, -0.080575)",
        "(0.193505, 1.545099, -0.085470)",
        "(0.196627, 1.552005, -0.091885)",
        "(0.198078, 1.555245, -0.095298)",
        "(0.200572, 1.560951, -0.102636)",
        "(0.202272, 1.565430, -0.111015)",
        "(0.202872, 1.567233, -0.115649)",
        "(0.204356, 1.570589, -0.125535)",
        "(0.205766, 1.573172, -0.136627)",
        "(0.206666, 1.574808, -0.148363)",
        "(0.207008, 1.575362, -0.160398)",
        "(0.206626, 1.574689, -0.172590)",
        "(0.206301, 1.574118, -0.178707)",
        "(0.205171, 1.571762, -0.191408)",
        "(0.204171, 1.568873, -0.204504)",
        "(0.203127, 1.564855, -0.217844)",
        "(0.201717, 1.559841, -0.230999)",
        "(0.200817, 1.556739, -0.237296)",
        "(0.199254, 1.549921, -0.249389)",
        "(0.198344, 1.542215, -0.260940)",
        "(0.197863, 1.533756, -0.271944)",
        "(0.197000, 1.524265, -0.281677)",
        "(0.195432, 1.513390, -0.289822)",
        "(0.194585, 1.507657, -0.293673)",
        "(0.192984, 1.495750, -0.300866)",
        "(0.191634, 1.483541, -0.307015)",
        "(0.190360, 1.471149, -0.311807)",
        "(0.189859, 1.464905, -0.313595)",
        "(0.188762, 1.452376, -0.316677)",
        "(0.187130, 1.439901, -0.318915)",
        "(0.185431, 1.427605, -0.320005)",
        "(0.184586, 1.415891, -0.319879)",
        "(0.184096, 1.404688, -0.318756)",
        "(0.183810, 1.399009, -0.317894)",
        "(0.183032, 1.387453, -0.315185)",
        "(0.181854, 1.375928, -0.311501)",
        "(0.180542, 1.364559, -0.306979)",
        "(0.179356, 1.353708, -0.301798)",
        "(0.178780, 1.348404, -0.298944)",
        "(0.177464, 1.338393, -0.292426)",
        "(0.175750, 1.328988, -0.285191)",
        "(0.173911, 1.320422, -0.277220)",
        "(0.172468, 1.312491, -0.268549)",
        "(0.171695, 1.308669, -0.264214)",
        "(0.170220, 1.301413, -0.255271)",
        "(0.168667, 1.294520, -0.245774)",
        "(0.167151, 1.287931, -0.235412)",
        "(0.165642, 1.281245, -0.224273)",
        "(0.164931, 1.278011, -0.218570)",
        "(0.163662, 1.272235, -0.207053)",
        "(0.162740, 1.267515, -0.195437)",
        "(0.162150, 1.263658, -0.183473)",
        "(0.162004, 1.262158, -0.177309)",
        "(0.162174, 1.259958, -0.164857)",
        "(0.162760, 1.258899, -0.152407)",
        "(0.163437, 1.258822, -0.140397)",
        "(0.163885, 1.259949, -0.129260)",
        "(0.164027, 1.261218, -0.124112)",
        "(0.164306, 1.265075, -0.114334)",
        "(0.164263, 1.270393, -0.104928)",
        "(0.163536, 1.275984, -0.096322)",
        "(0.162411, 1.282481, -0.087994)",
        "(0.162097, 1.286165, -0.084103)",
        "(0.161825, 1.294683, -0.077138)",
        "(0.161504, 1.304097, -0.070811)",
        "(0.161311, 1.314084, -0.064781)",
        "(0.161697, 1.324643, -0.059251)",
        "(0.162143, 1.330138, -0.056759)",
        "(0.163013, 1.341085, -0.052073)",
        "(0.164006, 1.352142, -0.048084)",
        "(0.165102, 1.363244, -0.044743)",
        "(0.165959, 1.374487, -0.042176)",
        "(0.166257, 1.380162, -0.041122)",
        "(0.166858, 1.391962, -0.039714)",
        "(0.168112, 1.404572, -0.039301)",
        "(0.169766, 1.417554, -0.039747)",
        "(0.171543, 1.430748, -0.040937)",
        "(0.173489, 1.444042, -0.043243)",
        "(0.174528, 1.450748, -0.044783)",
        "(0.176936, 1.463927, -0.048916)",
        "(0.179398, 1.476528, -0.053810)",
        "(0.181553, 1.488318, -0.059304)",
        "(0.182703, 1.493902, -0.062481)",
        "(0.185191, 1.504573, -0.069438)",
        "(0.187998, 1.514111, -0.076972)",
        "(0.190289, 1.522397, -0.084852)",
        "(0.192402, 1.529797, -0.093108)",
        "(0.194530, 1.536069, -0.102146)",
        "(0.195566, 1.539037, -0.106943)",
        "(0.197309, 1.544303, -0.117325)",
        "(0.198966, 1.548677, -0.128335)",
        "(0.200683, 1.552421, -0.139876)",
        "(0.202472, 1.555555, -0.152075)",
        "(0.203408, 1.556911, -0.158306)",
        "(0.205396, 1.559011, -0.170995)",
        "(0.206681, 1.560231, -0.183981)",
        "(0.207195, 1.560801, -0.197075)",
        "(0.207311, 1.560290, -0.210187)",
        "(0.207268, 1.559848, -0.216768)",
        "(0.207053, 1.558285, -0.229901)",
        "(0.206711, 1.555486, -0.242293)",
        "(0.206077, 1.551384, -0.253556)",
        "(0.205768, 1.548822, -0.258924)",
        "(0.205169, 1.543172, -0.269250)",
        "(0.203932, 1.536577, -0.278500)",
        "(0.202407, 1.529310, -0.286888)",
        "(0.201104, 1.521317, -0.294982)",
        "(0.200508, 1.516934, -0.299036)",
        "(0.199317, 1.507615, -0.306776)",
        "(0.197775, 1.497495, -0.313624)",
        "(0.195484, 1.486768, -0.319525)",
        "(0.192305, 1.475301, -0.324555)",
        "(0.188987, 1.463177, -0.328458)",
        "(0.187611, 1.456949, -0.330036)",
        "(0.184924, 1.443870, -0.332202)",
        "(0.181922, 1.430664, -0.333746)",
        "(0.179296, 1.417480, -0.334435)",
        "(0.176545, 1.404340, -0.334262)",
        "(0.175267, 1.397897, -0.334005)",
        "(0.172913, 1.385434, -0.332909)",
        "(0.170750, 1.373364, -0.330551)",
        "(0.168895, 1.361434, -0.327021)",
        "(0.167508, 1.349445, -0.321811)",
        "(0.166702, 1.343379, -0.318605)",
        "(0.164616, 1.330942, -0.310351)",
        "(0.162721, 1.318804, -0.301556)",
        "(0.160913, 1.306993, -0.291850)",
        "(0.159978, 1.301193, -0.286713)",
        "(0.158506, 1.290199, -0.275648)",
        "(0.157788, 1.280058, -0.263571)",
        "(0.157352, 1.270555, -0.250582)",
        "(0.157220, 1.261663, -0.237265)",
        "(0.157310, 1.257524, -0.230569)",
        "(0.157412, 1.249892, -0.217134)",
        "(0.157943, 1.243432, -0.203403)",
        "(0.158829, 1.237940, -0.189269)",
        "(0.159981, 1.233350, -0.175117)",
        "(0.160580, 1.231584, -0.168232)",
        "(0.161817, 1.228693, -0.155147)",
        "(0.162820, 1.227437, -0.143155)",
        "(0.164085, 1.228228, -0.132170)",
        "(0.165055, 1.230258, -0.121609)",
        "(0.164927, 1.233186, -0.111130)",
        "(0.164726, 1.234793, -0.105893)",
        "(0.164065, 1.238640, -0.095536)",
        "(0.163256, 1.243783, -0.085391)",
        "(0.162870, 1.250618, -0.075711)",
        "(0.162531, 1.258779, -0.066662)",
        "(0.162220, 1.263150, -0.062314)",
        "(0.161576, 1.273009, -0.054434)",
        "(0.160967, 1.284049, -0.047593)",
        "(0.160631, 1.296265, -0.041750)",
        "(0.160911, 1.309917, -0.037081)",
        "(0.161053, 1.316704, -0.034782)",
        "(0.161219, 1.330302, -0.030489)",
        "(0.160755, 1.343671, -0.026769)",
        "(0.159985, 1.356676, -0.023420)",
        "(0.160457, 1.370295, -0.021197)",
        "(0.160932, 1.377208, -0.020264)",
        "(0.161810, 1.390641, -0.018341)",
        "(0.161967, 1.403247, -0.016266)",
        "(0.162179, 1.415168, -0.014523)",
        "(0.163027, 1.427492, -0.014278)",
        "(0.163531, 1.433506, -0.014406)",
        "(0.164777, 1.445117, -0.015344)",
        "(0.165820, 1.455919, -0.017020)",
        "(0.166423, 1.465575, -0.019720)",
        "(0.167024, 1.474842, -0.024135)",
        "(0.167228, 1.479399, -0.026644)",
        "(0.167389, 1.487649, -0.033099)",
        "(0.167504, 1.495292, -0.040214)",
        "(0.167942, 1.502112, -0.048571)",
        "(0.168379, 1.508249, -0.057852)",
        "(0.168626, 1.511189, -0.062728)",
        "(0.169295, 1.516582, -0.073114)",
        "(0.169947, 1.521205, -0.084530)",
        "(0.170613, 1.525450, -0.096570)",
        "(0.170933, 1.528827, -0.108663)",
        "(0.170982, 1.530310, -0.114724)",
        "(0.171158, 1.532811, -0.127037)",
        "(0.171553, 1.534992, -0.139744)",
        "(0.172091, 1.536642, -0.152891)",
        "(0.172419, 1.537360, -0.159590)",
        "(0.173327, 1.538390, -0.173172)",
        "(0.174361, 1.538859, -0.186914)",
        "(0.175543, 1.538712, -0.200750)",
        "(0.176889, 1.538108, -0.214912)",
        "(0.177730, 1.537542, -0.222156)",
        "(0.179410, 1.535763, -0.236397)",
        "(0.180830, 1.533137, -0.249795)",
        "(0.182295, 1.529871, -0.262662)",
        "(0.183932, 1.525915, -0.275243)",
        "(0.184769, 1.523739, -0.281408)",
        "(0.186212, 1.518445, -0.292842)",
        "(0.187340, 1.511956, -0.302755)",
        "(0.188418, 1.504439, -0.311495)",
        "(0.189400, 1.496109, -0.319021)",
        "(0.189605, 1.491631, -0.322201)",
        "(0.189580, 1.482044, -0.327880)",
        "(0.189314, 1.471901, -0.332932)",
        "(0.189099, 1.461367, -0.337251)",
        "(0.188604, 1.450405, -0.340381)",
        "(0.188393, 1.444742, -0.341334)",
        "(0.188233, 1.433377, -0.342772)",
        "(0.188228, 1.421691, -0.343294)",
        "(0.187759, 1.409616, -0.343049)",
        "(0.186871, 1.397017, -0.341083)",
        "(0.186527, 1.390818, -0.339975)",
        "(0.186118, 1.378594, -0.336524)",
        "(0.185735, 1.366399, -0.332216)",
        "(0.185132, 1.354218, -0.326296)",
        "(0.183952, 1.342531, -0.318815)",
        "(0.183233, 1.336701, -0.314712)",
        "(0.181614, 1.325370, -0.304443)",
        "(0.179956, 1.314499, -0.292596)",
        "(0.178187, 1.304044, -0.279523)",
        "(0.176696, 1.294306, -0.265031)",
        "(0.175928, 1.289655, -0.257370)",
        "(0.173970, 1.280852, -0.240796)",
        "(0.171642, 1.272397, -0.223383)",
        "(0.169621, 1.264803, -0.205648)",
        "(0.168227, 1.258559, -0.188017)",
        "(0.167481, 1.255706, -0.179354)",
        "(0.165902, 1.251126, -0.162279)",
        "(0.164505, 1.248434, -0.145950)",
        "(0.163209, 1.247598, -0.130311)",
        "(0.161992, 1.248841, -0.115282)",
        "(0.161543, 1.250041, -0.107952)",
        "(0.161086, 1.254899, -0.094121)",
        "(0.161367, 1.262944, -0.081674)",
        "(0.161339, 1.272504, -0.070436)",
        "(0.160752, 1.283535, -0.061098)",
        "(0.160304, 1.289572, -0.057092)",
        "(0.159375, 1.303382, -0.050838)",
        "(0.158480, 1.318630, -0.045982)",
        "(0.157843, 1.334902, -0.042144)",
        "(0.157035, 1.351908, -0.039516)",
        "(0.156702, 1.369437, -0.037956)",
        "(0.157010, 1.378439, -0.037657)",
        "(0.158117, 1.396623, -0.037679)",
        "(0.159465, 1.414567, -0.037948)",
        "(0.161072, 1.432196, -0.038404)",
        "(0.161719, 1.440795, -0.038626)",
        "(0.163931, 1.457732, -0.039669)",
        "(0.167580, 1.474315, -0.042109)",
        "(0.171132, 1.490106, -0.045379)",
        "(0.174364, 1.504855, -0.049555)",
        "(0.175852, 1.511759, -0.051974)",
        "(0.179256, 1.525179, -0.057776)",
        "(0.183230, 1.537409, -0.065628)",
        "(0.186582, 1.548471, -0.074695)",
        "(0.187901, 1.553059, -0.079997)",
        "(0.190421, 1.561849, -0.090654)",
        "(0.192403, 1.568813, -0.102496)",
        "(0.194958, 1.577777, -0.121121)",
        "(0.195552, 1.580748, -0.135606)",
        "(0.195534, 1.581465, -0.142529)",
        "(0.195030, 1.581679, -0.156403)",
        "(0.194209, 1.580746, -0.170791)",
        "(0.193677, 1.579754, -0.178273)",
        "(0.192606, 1.576841, -0.193717)",
        "(0.191611, 1.572623, -0.209190)",
        "(0.190484, 1.566940, -0.224550)",
        "(0.189925, 1.563613, -0.232156)",
        "(0.188841, 1.556157, -0.247093)",
        "(0.187308, 1.547399, -0.261554)",
        "(0.185834, 1.537601, -0.275361)",
        "(0.184463, 1.526866, -0.287741)",
        "(0.183650, 1.521074, -0.293144)",
        "(0.181952, 1.508899, -0.302594)",
        "(0.180314, 1.495844, -0.310629)",
        "(0.178545, 1.482158, -0.317658)",
        "(0.176943, 1.467991, -0.323674)",
        "(0.175933, 1.460615, -0.326307)",
        "(0.173429, 1.445565, -0.331035)",
        "(0.170871, 1.430093, -0.334997)",
        "(0.168558, 1.414430, -0.338712)",
        "(0.166515, 1.398540, -0.341897)",
        "(0.165307, 1.390396, -0.343168)",
        "(0.162431, 1.373719, -0.344783)",
        "(0.159544, 1.357174, -0.345660)",
        "(0.158300, 1.341376, -0.345675)",
        "(0.157994, 1.333505, -0.345323)",
        "(0.157056, 1.317710, -0.343514)",
        "(0.155178, 1.301926, -0.340681)",
        "(0.153908, 1.286819, -0.336806)",
        "(0.153934, 1.273132, -0.331402)",
        "(0.154106, 1.259610, -0.323897)",
        "(0.154156, 1.252683, -0.319241)",
        "(0.154169, 1.238786, -0.308180)",
        "(0.154352, 1.225083, -0.296155)",
        "(0.155141, 1.211676, -0.283725)",
        "(0.155973, 1.205224, -0.277221)",
        "(0.158384, 1.193031, -0.263767)",
        "(0.160753, 1.181548, -0.249621)",
        "(0.162979, 1.170976, -0.234939)",
        "(0.165794, 1.161992, -0.219897)",
        "(0.167112, 1.157926, -0.212448)",
        "(0.169236, 1.151066, -0.197582)",
        "(0.170842, 1.146357, -0.182472)",
        "(0.172143, 1.143653, -0.166887)",
        "(0.173052, 1.143279, -0.151530)",
        "(0.173168, 1.144196, -0.144112)",
        "(0.172844, 1.147543, -0.129800)",
        "(0.172251, 1.153010, -0.115890)",
        "(0.171452, 1.160703, -0.102492)",
        "(0.170171, 1.170740, -0.089965)",
        "(0.169373, 1.176193, -0.083885)",
        "(0.167347, 1.188568, -0.072453)",
        "(0.165087, 1.203458, -0.062411)",
        "(0.163220, 1.220800, -0.053906)",
        "(0.161492, 1.239618, -0.046292)",
        "(0.160524, 1.249100, -0.042604)",
        "(0.158686, 1.268935, -0.035939)",
        "(0.157897, 1.290122, -0.030758)",
        "(0.158536, 1.312361, -0.026858)",
        "(0.160088, 1.334885, -0.023625)",
        "(0.160824, 1.345963, -0.022161)",
        "(0.162298, 1.367732, -0.019892)",
        "(0.164536, 1.389135, -0.018832)",
        "(0.167857, 1.410475, -0.019791)",
        "(0.171673, 1.430981, -0.022067)",
        "(0.173598, 1.440753, -0.023405)",
        "(0.177152, 1.458872, -0.026611)",
        "(0.180716, 1.475822, -0.030916)",
        "(0.184984, 1.491805, -0.037407)",
        "(0.189103, 1.506450, -0.045119)",
        "(0.191017, 1.513230, -0.049370)",
        "(0.194368, 1.525561, -0.059049)",
        "(0.197295, 1.536488, -0.070163)",
        "(0.199972, 1.545752, -0.082396)",
        "(0.202405, 1.553652, -0.095243)",
        "(0.203630, 1.557149, -0.101911)",
        "(0.205960, 1.562866, -0.116047)",
        "(0.207950, 1.567055, -0.130775)",
        "(0.209209, 1.569736, -0.145933)",
        "(0.209980, 1.571084, -0.161672)",
        "(0.210364, 1.570969, -0.177909)",
        "(0.210507, 1.570237, -0.186236)",
        "(0.210664, 1.567829, -0.203074)",
        "(0.210428, 1.564148, -0.219904)",
        "(0.209607, 1.559382, -0.236977)",
        "(0.208660, 1.553553, -0.254266)",
        "(0.208353, 1.550327, -0.262789)",
        "(0.207779, 1.542585, -0.279243)",
        "(0.207015, 1.533269, -0.294507)",
        "(0.205973, 1.522747, -0.308417)",
        "(0.205388, 1.516970, -0.314804)",
        "(0.204144, 1.504651, -0.326679)",
        "(0.203101, 1.491249, -0.336767)",
        "(0.202477, 1.476697, -0.344466)",
        "(0.201542, 1.461222, -0.349997)",
        "(0.200954, 1.453124, -0.352164)",
        "(0.199571, 1.436677, -0.356322)",
        "(0.198340, 1.419892, -0.359937)",
        "(0.198188, 1.403209, -0.362883)",
        "(0.198347, 1.386052, -0.363946)",
        "(0.197794, 1.368347, -0.362914)",
        "(0.197254, 1.359431, -0.362018)",
        "(0.195920, 1.341377, -0.359697)",
        "(0.194465, 1.323118, -0.357268)",
        "(0.193493, 1.304773, -0.354195)",
        "(0.193082, 1.295531, -0.352025)",
        "(0.192009, 1.277285, -0.346356)",
        "(0.190861, 1.259561, -0.339470)",
        "(0.189860, 1.242389, -0.331993)",
        "(0.189016, 1.225845, -0.323836)",
        "(0.188672, 1.217821, -0.319369)",
        "(0.188122, 1.202912, -0.309119)",
        "(0.188067, 1.190131, -0.296909)",
        "(0.188418, 1.179516, -0.283528)",
        "(0.188623, 1.170789, -0.268992)",
        "(0.188534, 1.166937, -0.261501)",
        "(0.188050, 1.161128, -0.245901)",
        "(0.187856, 1.158207, -0.229656)",
        "(0.187556, 1.157817, -0.212644)",
        "(0.186652, 1.159552, -0.194966)",
        "(0.186043, 1.160981, -0.186233)",
        "(0.184533, 1.165998, -0.169123)",
        "(0.182538, 1.173346, -0.152377)",
        "(0.180185, 1.183199, -0.135854)",
        "(0.178016, 1.196165, -0.120471)",
        "(0.176973, 1.203945, -0.113281)",
        "(0.174457, 1.220858, -0.099503)",
        "(0.171233, 1.239564, -0.086597)",
        "(0.167970, 1.259872, -0.074694)",
        "(0.166045, 1.282865, -0.064612)",
        "(0.165205, 1.294526, -0.059878)",
        "(0.163608, 1.319566, -0.052150)",
        "(0.161972, 1.345321, -0.045200)",
        "(0.160442, 1.371791, -0.039304)",
        "(0.159982, 1.399147, -0.034798)",
        "(0.160159, 1.412994, -0.032927)",
        "(0.161103, 1.440519, -0.029923)",
        "(0.162240, 1.467305, -0.027685)",
        "(0.163512, 1.493263, -0.026404)",
        "(0.164865, 1.518257, -0.025565)",
        "(0.165724, 1.530534, -0.025204)",
        "(0.167873, 1.554035, -0.024940)",
        "(0.170192, 1.576182, -0.025120)",
        "(0.172956, 1.597556, -0.026371)",
        "(0.176509, 1.617795, -0.029203)",
        "(0.178587, 1.627635, -0.030934)",
        "(0.183310, 1.645975, -0.035445)",
        "(0.188231, 1.662671, -0.041649)",
        "(0.193910, 1.677985, -0.049848)",
        "(0.200075, 1.691198, -0.059489)",
        "(0.202983, 1.697167, -0.064542)",
        "(0.208892, 1.707535, -0.075731)",
        "(0.214593, 1.716278, -0.088622)",
        "(0.219964, 1.723322, -0.102914)",
        "(0.224636, 1.728101, -0.117858)",
        "(0.226721, 1.729939, -0.125227)",
        "(0.229951, 1.732145, -0.140019)",
        "(0.232420, 1.732803, -0.155555)",
        "(0.234885, 1.732054, -0.172392)",
        "(0.236871, 1.729402, -0.189342)",
        "(0.237407, 1.727497, -0.197595)",
        "(0.237431, 1.722226, -0.213816)",
        "(0.237072, 1.715615, -0.230212)",
        "(0.236942, 1.707855, -0.246967)",
        "(0.236312, 1.698181, -0.263501)",
        "(0.235705, 1.692775, -0.271427)",
        "(0.233822, 1.680297, -0.286064)",
        "(0.231321, 1.666175, -0.299841)",
        "(0.229114, 1.650450, -0.312718)",
        "(0.226779, 1.632889, -0.323570)",
        "(0.225353, 1.623605, -0.328192)",
        "(0.221836, 1.603742, -0.335293)",
        "(0.217905, 1.582737, -0.340276)",
        "(0.213722, 1.560512, -0.344255)",
        "(0.209868, 1.537869, -0.347305)",
        "(0.208032, 1.526320, -0.348224)",
        "(0.203885, 1.502525, -0.348594)",
        "(0.199278, 1.478522, -0.347871)",
        "(0.195639, 1.454664, -0.346442)",
        "(0.193059, 1.430598, -0.343945)",
        "(0.191935, 1.418431, -0.342111)",
        "(0.189514, 1.394390, -0.337879)",
        "(0.187239, 1.371332, -0.332820)",
        "(0.185378, 1.349173, -0.326458)",
        "(0.183774, 1.327544, -0.318885)",
        "(0.183147, 1.317097, -0.314913)",
        "(0.182445, 1.297590, -0.306825)",
        "(0.181803, 1.279643, -0.298178)",
        "(0.180641, 1.262675, -0.288365)",
        "(0.179628, 1.247394, -0.277800)",
        "(0.179472, 1.240499, -0.272602)",
        "(0.179354, 1.228192, -0.261953)",
        "(0.178447, 1.216549, -0.250336)",
        "(0.176978, 1.206610, -0.237978)",
        "(0.176534, 1.199875, -0.225388)",
        "(0.176579, 1.197631, -0.219516)",
        "(0.176527, 1.194489, -0.207099)",
        "(0.175855, 1.192289, -0.193928)",
        "(0.174883, 1.192042, -0.180431)",
        "(0.174398, 1.194083, -0.166758)",
        "(0.174271, 1.196092, -0.159834)",
        "(0.173846, 1.200411, -0.146057)",
        "(0.173255, 1.206523, -0.132630)",
        "(0.172331, 1.214232, -0.119670)",
        "(0.171104, 1.223604, -0.107302)",
        "(0.170377, 1.228739, -0.101396)",
        "(0.168756, 1.240250, -0.090558)",
        "(0.166983, 1.253253, -0.080903)",
        "(0.165104, 1.267884, -0.072530)",
        "(0.163513, 1.283824, -0.064916)",
        "(0.163079, 1.292523, -0.061685)",
        "(0.162482, 1.310457, -0.055937)",
        "(0.161833, 1.329160, -0.051023)",
        "(0.161063, 1.348286, -0.046712)",
        "(0.160537, 1.367687, -0.042884)",
        "(0.160560, 1.377627, -0.041147)",
        "(0.161956, 1.398399, -0.038768)",
        "(0.164121, 1.419379, -0.037209)",
        "(0.166121, 1.440124, -0.035932)",
        "(0.167943, 1.460902, -0.035065)",
        "(0.168732, 1.471298, -0.034855)",
        "(0.170751, 1.492372, -0.035606)",
        "(0.173892, 1.513693, -0.038090)",
        "(0.177538, 1.534605, -0.041640)",
        "(0.181062, 1.555004, -0.045777)",
        "(0.182927, 1.564882, -0.048081)",
        "(0.187250, 1.583597, -0.053105)",
        "(0.192874, 1.600807, -0.058745)",
        "(0.199025, 1.616739, -0.064810)",
        "(0.205015, 1.631428, -0.071292)",
        "(0.207779, 1.638371, -0.074667)",
        "(0.213008, 1.650930, -0.081760)",
        "(0.217940, 1.662111, -0.089477)",
        "(0.222561, 1.671959, -0.097857)",
        "(0.227209, 1.680243, -0.107120)",
        "(0.229636, 1.683990, -0.112045)",
        "(0.234462, 1.690133, -0.122684)",
        "(0.239232, 1.694531, -0.133788)",
        "(0.243138, 1.697055, -0.144780)",
        "(0.245710, 1.697719, -0.155770)",
        "(0.246791, 1.697568, -0.161335)",
        "(0.248224, 1.695767, -0.172653)",
        "(0.248466, 1.692038, -0.183833)",
        "(0.247149, 1.686338, -0.194553)",
        "(0.245115, 1.679083, -0.205192)",
        "(0.243952, 1.674984, -0.210686)",
        "(0.241448, 1.665362, -0.222190)",
        "(0.238449, 1.653627, -0.233622)",
        "(0.234540, 1.640302, -0.244511)",
        "(0.229799, 1.625594, -0.255353)",
        "(0.227380, 1.617801, -0.260888)",
        "(0.222620, 1.600857, -0.271926)",
        "(0.217919, 1.582539, -0.282638)",
        "(0.213209, 1.563298, -0.292372)",
        "(0.208095, 1.543054, -0.301009)",
        "(0.205505, 1.532514, -0.304999)",
        "(0.200846, 1.510921, -0.312291)",
        "(0.197327, 1.489671, -0.318568)",
        "(0.194011, 1.468075, -0.323249)",
        "(0.190280, 1.446235, -0.326805)",
        "(0.188512, 1.435451, -0.328327)",
        "(0.185943, 1.414651, -0.330897)",
        "(0.184907, 1.394931, -0.332820)",
        "(0.184151, 1.376017, -0.333389)",
        "(0.182404, 1.357598, -0.332693)",
        "(0.181277, 1.348588, -0.331989)",
        "(0.178996, 1.331395, -0.329814)",
        "(0.177813, 1.315791, -0.326142)",
        "(0.177576, 1.301755, -0.320570)",
        "(0.177018, 1.289051, -0.313040)",
        "(0.176450, 1.283057, -0.308667)",
        "(0.175094, 1.271577, -0.299502)",
        "(0.174244, 1.261462, -0.289379)",
        "(0.174522, 1.252817, -0.277533)",
        "(0.175022, 1.245169, -0.264303)",
        "(0.175116, 1.241540, -0.257103)",
        "(0.175054, 1.234195, -0.242556)",
        "(0.174854, 1.227408, -0.227205)",
        "(0.174824, 1.222117, -0.212215)",
        "(0.175137, 1.219032, -0.197132)",
        "(0.175266, 1.218011, -0.189409)",
        "(0.175606, 1.217240, -0.173155)",
        "(0.176282, 1.218299, -0.156343)",
        "(0.177303, 1.221951, -0.139156)",
        "(0.178394, 1.227216, -0.121920)",
        "(0.178772, 1.230222, -0.113430)",
        "(0.179181, 1.237715, -0.097308)",
        "(0.179672, 1.247809, -0.082839)",
        "(0.180465, 1.260090, -0.070080)",
        "(0.181019, 1.273450, -0.058588)",
        "(0.181222, 1.280506, -0.053322)",
        "(0.181456, 1.295554, -0.044425)",
        "(0.181474, 1.311177, -0.036987)",
        "(0.181132, 1.326942, -0.030746)",
        "(0.180955, 1.343149, -0.025424)",
        "(0.181140, 1.351455, -0.023144)",
        "(0.182450, 1.368893, -0.020658)",
        "(0.183869, 1.386421, -0.019017)",
        "(0.184903, 1.404066, -0.018845)",
        "(0.186208, 1.421939, -0.019483)",
        "(0.187041, 1.430951, -0.020213)",
        "(0.189449, 1.449158, -0.022991)",
        "(0.192415, 1.467140, -0.027210)",
        "(0.195599, 1.484389, -0.032526)",
        "(0.198784, 1.500898, -0.038987)",
        "(0.200408, 1.508851, -0.042565)",
        "(0.203861, 1.523979, -0.050896)",
        "(0.206790, 1.537773, -0.059948)",
        "(0.209205, 1.550103, -0.069945)",
        "(0.211574, 1.561075, -0.080672)",
        "(0.212932, 1.565773, -0.086680)",
        "(0.215463, 1.574618, -0.099345)",
        "(0.217141, 1.582054, -0.112715)",
        "(0.217910, 1.587430, -0.126483)",
        "(0.218561, 1.591264, -0.140980)",
        "(0.218847, 1.592660, -0.148488)",
        "(0.219202, 1.594294, -0.163863)",
        "(0.218568, 1.593718, -0.179488)",
        "(0.217919, 1.592089, -0.195050)",
        "(0.217585, 1.589293, -0.210992)",
        "(0.217359, 1.587462, -0.218929)",
        "(0.216713, 1.582634, -0.234256)",
        "(0.215808, 1.576607, -0.248826)",
        "(0.214830, 1.569515, -0.262711)",
        "(0.213733, 1.561547, -0.276107)",
        "(0.213170, 1.557228, -0.282575)",
        "(0.211987, 1.547693, -0.294756)",
        "(0.210561, 1.537126, -0.305715)",
        "(0.209024, 1.525596, -0.314983)",
        "(0.206866, 1.513404, -0.322402)",
        "(0.205582, 1.507059, -0.325542)",
        "(0.203369, 1.494029, -0.331161)",
        "(0.201483, 1.480439, -0.335651)",
        "(0.199458, 1.466518, -0.339569)",
        "(0.197490, 1.452465, -0.342893)",
        "(0.196608, 1.445431, -0.344318)",
        "(0.194842, 1.431312, -0.346620)",
        "(0.192231, 1.416915, -0.347911)",
        "(0.188656, 1.402519, -0.349147)",
        "(0.185713, 1.388761, -0.349985)",
        "(0.184598, 1.382057, -0.350114)",
        "(0.182824, 1.369153, -0.349515)",
        "(0.181029, 1.356838, -0.348003)",
        "(0.178986, 1.345175, -0.345110)",
        "(0.177325, 1.333856, -0.341269)",
        "(0.176679, 1.328366, -0.338588)",
        "(0.175094, 1.317719, -0.332083)",
        "(0.173539, 1.307985, -0.324121)",
        "(0.172624, 1.299426, -0.314991)",
        "(0.171888, 1.291523, -0.303962)",
        "(0.171444, 1.287757, -0.297381)",
        "(0.170670, 1.280809, -0.283174)",
        "(0.170685, 1.275151, -0.267320)",
        "(0.171232, 1.270805, -0.250705)",
        "(0.171955, 1.267111, -0.232944)",
        "(0.172278, 1.265424, -0.223743)",
        "(0.173142, 1.262893, -0.204967)",
        "(0.174253, 1.261653, -0.186661)",
        "(0.175563, 1.261956, -0.169189)",
        "(0.177198, 1.263604, -0.152374)",
        "(0.178101, 1.265074, -0.144217)",
        "(0.179836, 1.268735, -0.128471)",
        "(0.181507, 1.274360, -0.114621)",
        "(0.182786, 1.281530, -0.102960)",
        "(0.183663, 1.290381, -0.093385)",
        "(0.184031, 1.295334, -0.089190)",
        "(0.184693, 1.306455, -0.082059)",
        "(0.185450, 1.318913, -0.076259)",
        "(0.186340, 1.332180, -0.071547)",
        "(0.187186, 1.346382, -0.068023)",
        "(0.187623, 1.353635, -0.066542)",
        "(0.188624, 1.368460, -0.064085)",
        "(0.190093, 1.383522, -0.061991)",
        "(0.192182, 1.398659, -0.060398)",
        "(0.194589, 1.413718, -0.059488)",
        "(0.195700, 1.421130, -0.059254)",
        "(0.197394, 1.435737, -0.059051)",
        "(0.198444, 1.450004, -0.059626)",
        "(0.200045, 1.464111, -0.061651)",
        "(0.202364, 1.477974, -0.065013)",
        "(0.203455, 1.484716, -0.066649)",
        "(0.205690, 1.497170, -0.070121)",
        "(0.207571, 1.508801, -0.074021)",
        "(0.209429, 1.519796, -0.079107)",
        "(0.212014, 1.530248, -0.085772)",
        "(0.213380, 1.535143, -0.089597)",
        "(0.215847, 1.544366, -0.097408)",
        "(0.217927, 1.552710, -0.106031)",
        "(0.219613, 1.560354, -0.115875)",
        "(0.221311, 1.567633, -0.127167)",
        "(0.222070, 1.570822, -0.132750)",
        "(0.223369, 1.576426, -0.144389)",
        "(0.224508, 1.581084, -0.156344)",
        "(0.225545, 1.584653, -0.168358)",
        "(0.226314, 1.587234, -0.180654)",
        "(0.226587, 1.588177, -0.186916)",
        "(0.226894, 1.589164, -0.199681)",
        "(0.226784, 1.589075, -0.212838)",
        "(0.226598, 1.587768, -0.226200)",
        "(0.226432, 1.585473, -0.239420)",
        "(0.226197, 1.583896, -0.245916)",
        "(0.225632, 1.580210, -0.258652)",
        "(0.224838, 1.575384, -0.271063)",
        "(0.223727, 1.569848, -0.283474)",
        "(0.222580, 1.563591, -0.295793)",
        "(0.221925, 1.560186, -0.301795)",
        "(0.220260, 1.552455, -0.312915)",
        "(0.217871, 1.543533, -0.322965)",
        "(0.215258, 1.533613, -0.332117)",
        "(0.212952, 1.523069, -0.340571)",
        "(0.211640, 1.517493, -0.344413)",
        "(0.208469, 1.505455, -0.350839)",
        "(0.204570, 1.492427, -0.355836)",
        "(0.200586, 1.478529, -0.359230)",
        "(0.197144, 1.463917, -0.361423)",
        "(0.195619, 1.456329, -0.362120)",
        "(0.192698, 1.440612, -0.362401)",
        "(0.189742, 1.424370, -0.360660)",
        "(0.186980, 1.407868, -0.357303)",
        "(0.184552, 1.391621, -0.352652)",
        "(0.183480, 1.383689, -0.350118)",
        "(0.181648, 1.368543, -0.344406)",
        "(0.179861, 1.353780, -0.337470)",
        "(0.178083, 1.339444, -0.328984)",
        "(0.177013, 1.325795, -0.319774)",
        "(0.176667, 1.319310, -0.315105)",
        "(0.176057, 1.307133, -0.305463)",
        "(0.175167, 1.295501, -0.295107)",
        "(0.174317, 1.284518, -0.283893)",
        "(0.173780, 1.274639, -0.271598)",
        "(0.173679, 1.269959, -0.265391)",
        "(0.173935, 1.261481, -0.252544)",
        "(0.174598, 1.253817, -0.238720)",
        "(0.175239, 1.246676, -0.224631)",
        "(0.175780, 1.240707, -0.210828)",
        "(0.176052, 1.238227, -0.204122)",
        "(0.176476, 1.234897, -0.191013)",
        "(0.176549, 1.232603, -0.178005)",
        "(0.176249, 1.232003, -0.165033)",
        "(0.176043, 1.233101, -0.151992)",
        "(0.175911, 1.234437, -0.145595)",
        "(0.175598, 1.238244, -0.133220)",
        "(0.175236, 1.243917, -0.121551)",
        "(0.174904, 1.251370, -0.110562)",
        "(0.174583, 1.260353, -0.100208)",
        "(0.174364, 1.265348, -0.095282)",
        "(0.173740, 1.276554, -0.086160)",
        "(0.172575, 1.288851, -0.077911)",
        "(0.171435, 1.302280, -0.070700)",
        "(0.171067, 1.316693, -0.064377)",
        "(0.170954, 1.324123, -0.061512)",
        "(0.170808, 1.339574, -0.056420)",
        "(0.170860, 1.355438, -0.051868)",
        "(0.170991, 1.371469, -0.047655)",
        "(0.172278, 1.388247, -0.044553)",
        "(0.173273, 1.396855, -0.043489)",
        "(0.175381, 1.414140, -0.042179)",
        "(0.177320, 1.431149, -0.041651)",
        "(0.179215, 1.447866, -0.042113)",
        "(0.181939, 1.464526, -0.043670)",
        "(0.183653, 1.472754, -0.044892)",
        "(0.187218, 1.488690, -0.048080)",
        "(0.190741, 1.503903, -0.051995)",
        "(0.194088, 1.518316, -0.056905)",
        "(0.197577, 1.532044, -0.062684)",
        "(0.199689, 1.538725, -0.066027)",
        "(0.204144, 1.551322, -0.073550)",
        "(0.208209, 1.562631, -0.081468)",
        "(0.211370, 1.572790, -0.089740)",
        "(0.214112, 1.582012, -0.098886)",
        "(0.215544, 1.586361, -0.103864)",
        "(0.218324, 1.594317, -0.114614)",
        "(0.220633, 1.601153, -0.125940)",
        "(0.222448, 1.606769, -0.137515)",
        "(0.224190, 1.611271, -0.149562)",
        "(0.225098, 1.613247, -0.155720)",
        "(0.226703, 1.616355, -0.168459)",
        "(0.228075, 1.618341, -0.181671)",
        "(0.228903, 1.619025, -0.194992)",
        "(0.229358, 1.618781, -0.208256)",
        "(0.229601, 1.618321, -0.214969)",
        "(0.229795, 1.616480, -0.228507)",
        "(0.229271, 1.613462, -0.242272)",
        "(0.228276, 1.609144, -0.256588)",
        "(0.227282, 1.603861, -0.271313)",
        "(0.226695, 1.600858, -0.278649)",
        "(0.224978, 1.593625, -0.292826)",
        "(0.222657, 1.584860, -0.305188)",
        "(0.220047, 1.575193, -0.316165)",
        "(0.217267, 1.564556, -0.326170)",
        "(0.215862, 1.558898, -0.330894)",
        "(0.212842, 1.546698, -0.339578)",
        "(0.209847, 1.533585, -0.347346)",
        "(0.208134, 1.519762, -0.354026)",
        "(0.208067, 1.512720, -0.357146)",
        "(0.207871, 1.498723, -0.363517)",
        "(0.207764, 1.484344, -0.368854)",
        "(0.207416, 1.469698, -0.372222)",
        "(0.206429, 1.454880, -0.372434)",
        "(0.204704, 1.439768, -0.370154)",
        "(0.203752, 1.431947, -0.368339)",
        "(0.201901, 1.416061, -0.364246)",
        "(0.200261, 1.400015, -0.358734)",
        "(0.198848, 1.383882, -0.351867)",
        "(0.197480, 1.367550, -0.342898)",
        "(0.196731, 1.359407, -0.337731)",
        "(0.195230, 1.343520, -0.326358)",
        "(0.193996, 1.328493, -0.313736)",
        "(0.192964, 1.314556, -0.300537)",
        "(0.192001, 1.301701, -0.286317)",
        "(0.191580, 1.295746, -0.278858)",
        "(0.190858, 1.285191, -0.263256)",
        "(0.190447, 1.276305, -0.247179)",
        "(0.190133, 1.269080, -0.230903)",
        "(0.189463, 1.262861, -0.214758)",
        "(0.189067, 1.259990, -0.206695)",
        "(0.188248, 1.255961, -0.190595)",
        "(0.187652, 1.253077, -0.174683)",
        "(0.187216, 1.252132, -0.159466)",
        "(0.186863, 1.252493, -0.144807)",
        "(0.186675, 1.253097, -0.137729)",
        "(0.186376, 1.255507, -0.124276)",
        "(0.186494, 1.259390, -0.111881)",
        "(0.186455, 1.264773, -0.100571)",
        "(0.186470, 1.271662, -0.090090)",
        "(0.186518, 1.275599, -0.085114)",
        "(0.187073, 1.284941, -0.075854)",
        "(0.188245, 1.296131, -0.067920)",
        "(0.189209, 1.309342, -0.061610)",
        "(0.189543, 1.323450, -0.056094)",
        "(0.189364, 1.330886, -0.053685)",
        "(0.188899, 1.346237, -0.049226)",
        "(0.188880, 1.362823, -0.045906)",
        "(0.188657, 1.380732, -0.043934)",
        "(0.188227, 1.398972, -0.042499)",
        "(0.187929, 1.408118, -0.041981)",
        "(0.188138, 1.426797, -0.041370)",
        "(0.189645, 1.446172, -0.042311)",
        "(0.191178, 1.465218, -0.043944)",
        "(0.193044, 1.483655, -0.045677)",
        "(0.193999, 1.492467, -0.046628)",
        "(0.196215, 1.509538, -0.048511)",
        "(0.199354, 1.526063, -0.050999)",
        "(0.202904, 1.541489, -0.054021)",
        "(0.205965, 1.555815, -0.057408)",
        "(0.207362, 1.562575, -0.059489)",
        "(0.210503, 1.576046, -0.064861)",
        "(0.214149, 1.589104, -0.071602)",
        "(0.218277, 1.601109, -0.079810)",
        "(0.222790, 1.611774, -0.089322)",
        "(0.225052, 1.616778, -0.094385)",
        "(0.229753, 1.625693, -0.105629)",
        "(0.234644, 1.633105, -0.118069)",
        "(0.238827, 1.638450, -0.131143)",
        "(0.242090, 1.641991, -0.143842)",
        "(0.243387, 1.643009, -0.150041)",
        "(0.245505, 1.644354, -0.162355)",
        "(0.247140, 1.644201, -0.174767)",
        "(0.247946, 1.642478, -0.187494)",
        "(0.247634, 1.639695, -0.200440)",
        "(0.247151, 1.637918, -0.206950)",
        "(0.245735, 1.633475, -0.219993)",
        "(0.244199, 1.628020, -0.233233)",
        "(0.242333, 1.621712, -0.246476)",
        "(0.240275, 1.614452, -0.259490)",
        "(0.239187, 1.610590, -0.265860)",
        "(0.237353, 1.602403, -0.278322)",
        "(0.236270, 1.593626, -0.290429)",
        "(0.234866, 1.583911, -0.300911)",
        "(0.232145, 1.573408, -0.309681)",
        "(0.230858, 1.568095, -0.313610)",
        "(0.228279, 1.556275, -0.320304)",
        "(0.225645, 1.543960, -0.325594)",
        "(0.222516, 1.531397, -0.329147)",
        "(0.219301, 1.518417, -0.331786)",
        "(0.217795, 1.512046, -0.332952)",
        "(0.215234, 1.499310, -0.334892)",
        "(0.213024, 1.486233, -0.335299)",
        "(0.210572, 1.472751, -0.334272)",
        "(0.208153, 1.458835, -0.332069)",
        "(0.207305, 1.451695, -0.330467)",
        "(0.206734, 1.437371, -0.326556)",
        "(0.207208, 1.422881, -0.320874)",
        "(0.206743, 1.408153, -0.314129)",
        "(0.205370, 1.392913, -0.306195)",
        "(0.204731, 1.385937, -0.302258)",
        "(0.203901, 1.372457, -0.294423)",
        "(0.203105, 1.359599, -0.285961)",
        "(0.201888, 1.347084, -0.276282)",
        "(0.200739, 1.335330, -0.265734)",
        "(0.200495, 1.329859, -0.260318)",
        "(0.200259, 1.319395, -0.249519)",
        "(0.199961, 1.309658, -0.238216)",
        "(0.199247, 1.300558, -0.226503)",
        "(0.198772, 1.292282, -0.214725)",
        "(0.198729, 1.288338, -0.208753)",
        "(0.198912, 1.280650, -0.196268)",
        "(0.198980, 1.273010, -0.183107)",
        "(0.198919, 1.265615, -0.169902)",
        "(0.199187, 1.258794, -0.156336)",
        "(0.199490, 1.255580, -0.149313)",
        "(0.199918, 1.249423, -0.135222)",
        "(0.200328, 1.244574, -0.121365)",
        "(0.200880, 1.241168, -0.108358)",
        "(0.201125, 1.239699, -0.096105)",
        "(0.201303, 1.239677, -0.090216)",
        "(0.201780, 1.240313, -0.078693)",
        "(0.201855, 1.242457, -0.067814)",
        "(0.201293, 1.245670, -0.057711)",
        "(0.200359, 1.250455, -0.048767)",
        "(0.199694, 1.253445, -0.044878)",
        "(0.198221, 1.260164, -0.037772)",
        "(0.196803, 1.268464, -0.031555)",
        "(0.195550, 1.278267, -0.026490)",
        "(0.194150, 1.289337, -0.022632)",
        "(0.193214, 1.295332, -0.021136)",
        "(0.191034, 1.307947, -0.018558)",
        "(0.189040, 1.321790, -0.017030)",
        "(0.187364, 1.336556, -0.016215)",
        "(0.185891, 1.351972, -0.015579)",
        "(0.185417, 1.360017, -0.015456)",
        "(0.185169, 1.376773, -0.016092)",
        "(0.185359, 1.394179, -0.017734)"
    ],
    "rightHandRotations": [
        "(50.271510, 306.331200, 327.593000)",
        "(49.981300, 306.081000, 327.908000)",
        "(49.824770, 305.860800, 327.855500)",
        "(49.416940, 305.078800, 327.288600)",
        "(48.529300, 304.104100, 326.397600)",
        "(47.461490, 303.143700, 325.611500)",
        "(46.487010, 302.037600, 324.790200)",
        "(45.594140, 301.070200, 324.144100)",
        "(45.137220, 300.591700, 323.803900)",
        "(43.846630, 299.822800, 322.628000)",
        "(41.395690, 300.167200, 319.371500)",
        "(38.633280, 302.422500, 313.818200)",
        "(34.764330, 301.715900, 308.257500)",
        "(30.931860, 299.010800, 308.509200)",
        "(22.643030, 292.874400, 310.738100)",
        "(15.354400, 288.940700, 308.616000)",
        "(9.438569, 287.162600, 305.401400)",
        "(2.956673, 286.545700, 304.328700)",
        "(359.432300, 286.668700, 304.408100)",
        "(352.489300, 286.976400, 304.734000)",
        "(345.761900, 287.288700, 304.894000)",
        "(338.081400, 287.167100, 305.559100)",
        "(330.802600, 286.675500, 307.112800)",
        "(327.351000, 286.401400, 307.940100)",
        "(321.096600, 286.283900, 309.130300)",
        "(315.466700, 287.170700, 308.401100)",
        "(313.720200, 287.982500, 307.449200)",
        "(309.248000, 288.814200, 306.353000)",
        "(307.977500, 288.849900, 306.380300)",
        "(305.467800, 289.128500, 306.374500)",
        "(303.027900, 290.030500, 306.065800)",
        "(301.157700, 290.655100, 305.924700)",
        "(300.355300, 290.564400, 306.343100)",
        "(300.158800, 290.609600, 306.404800)",
        "(299.519000, 291.465900, 305.870200)",
        "(298.491800, 293.094100, 305.019300)",
        "(297.918800, 293.441400, 305.689900)",
        "(297.415300, 292.692700, 307.411200)",
        "(297.055100, 292.489400, 308.199500)",
        "(296.374700, 292.773200, 309.117800)",
        "(296.560300, 292.678500, 309.971900)",
        "(297.422900, 291.655800, 311.237400)",
        "(298.253400, 291.257000, 311.597500)",
        "(298.517600, 290.871000, 312.252600)",
        "(298.653000, 289.919700, 314.064500)",
        "(298.767500, 289.265200, 315.313500)",
        "(299.030100, 289.797500, 314.993700)",
        "(299.068000, 290.543800, 314.280200)",
        "(299.017700, 290.737500, 314.189700)",
        "(298.795000, 290.948800, 314.172600)",
        "(298.641500, 291.308300, 313.919000)",
        "(298.319700, 292.236100, 313.043900)",
        "(297.729300, 293.565400, 311.545900)",
        "(297.421500, 294.319500, 310.769400)",
        "(296.980700, 296.097500, 309.123400)",
        "(297.045000, 297.098200, 307.988200)",
        "(296.671700, 297.089500, 308.058300)",
        "(295.638300, 296.745500, 309.057300)",
        "(295.172400, 296.517600, 309.545000)",
        "(294.645200, 296.982800, 309.208600)",
        "(294.751100, 297.404400, 308.516200)",
        "(295.819200, 296.484400, 308.386200)",
        "(297.081200, 296.202600, 305.999200)",
        "(297.989300, 295.744600, 305.250100)",
        "(298.849900, 293.558000, 306.613100)",
        "(298.457600, 290.039600, 310.979200)",
        "(297.069200, 287.769200, 313.947600)",
        "(295.090800, 287.619400, 314.938000)",
        "(294.344200, 287.303500, 315.825300)",
        "(292.713500, 285.922200, 319.035800)",
        "(291.004700, 284.084500, 322.659600)",
        "(289.424300, 282.259500, 325.912500)",
        "(288.112900, 279.869800, 329.441100)",
        "(287.377800, 278.802400, 331.000600)",
        "(285.644700, 276.700900, 333.922700)",
        "(284.124500, 273.904900, 337.651100)",
        "(283.499300, 271.657000, 340.456000)",
        "(283.071400, 271.819200, 340.217100)",
        "(282.737600, 272.102200, 339.918900)",
        "(282.083000, 271.494500, 340.563400)",
        "(281.538900, 268.011700, 344.441600)",
        "(280.915300, 264.859900, 348.161400)",
        "(280.590400, 264.013900, 348.902800)",
        "(280.490200, 263.666000, 349.176100)",
        "(279.982800, 262.792800, 350.211600)",
        "(279.094100, 260.605900, 352.925300)",
        "(278.207600, 256.298800, 357.909100)",
        "(277.647400, 251.456300, 3.069338)",
        "(277.646500, 250.503700, 4.049814)",
        "(277.572300, 248.844800, 5.727447)",
        "(277.780400, 246.130800, 8.537289)",
        "(277.951800, 243.941900, 11.205310)",
        "(277.627700, 238.851000, 16.985460)",
        "(277.624800, 236.859200, 18.988530)",
        "(278.061900, 236.755800, 19.336390)",
        "(278.593300, 240.027300, 16.400960)",
        "(278.408500, 241.182300, 15.313760)",
        "(277.749400, 238.231300, 18.233780)",
        "(277.423400, 236.033800, 20.536380)",
        "(277.228400, 231.951600, 25.180070)",
        "(277.206700, 229.521700, 28.084450)",
        "(277.365200, 230.004300, 27.795210)",
        "(277.759900, 231.818900, 26.277700)",
        "(277.838100, 230.965400, 27.311850)",
        "(277.798300, 226.719600, 31.739110)",
        "(278.071200, 224.193800, 34.441270)",
        "(278.336400, 224.974300, 33.741730)",
        "(278.535100, 222.773000, 35.752740)",
        "(278.645700, 220.832500, 37.730960)",
        "(279.009300, 217.412200, 41.430910)",
        "(279.264200, 215.474300, 43.787880)",
        "(279.531300, 214.590700, 44.893520)",
        "(280.081000, 213.809700, 45.974750)",
        "(280.218000, 212.590900, 47.442320)",
        "(280.088400, 209.133800, 51.204870)",
        "(279.679200, 206.680800, 53.819360)",
        "(279.375500, 204.145500, 56.787690)",
        "(279.106100, 198.826600, 62.858530)",
        "(278.913800, 195.761200, 66.220560)",
        "(278.403000, 189.629600, 73.047070)",
        "(277.771400, 183.806700, 79.553340)",
        "(277.126600, 177.933100, 86.105790)",
        "(276.784700, 170.839600, 94.079070)",
        "(276.765500, 166.277900, 99.215400)",
        "(276.652800, 156.295800, 110.300600)",
        "(276.354300, 147.905000, 119.547900)",
        "(275.921500, 138.363400, 130.001600)",
        "(275.638700, 128.012500, 141.263300)",
        "(275.599300, 123.129900, 146.720200)",
        "(275.619000, 112.396000, 158.526700)",
        "(275.699000, 101.284700, 170.522600)",
        "(275.789400, 90.365360, 182.520100)",
        "(276.044900, 79.551420, 194.415800)",
        "(276.215600, 74.312750, 200.205100)",
        "(276.755600, 62.568620, 213.008100)",
        "(277.566100, 52.133400, 224.133900)",
        "(278.400200, 45.245350, 231.560200)",
        "(279.046600, 39.382550, 238.213900)",
        "(279.322000, 35.921520, 242.083500)",
        "(280.008500, 28.283200, 250.156600)",
        "(281.017200, 24.428300, 253.914300)",
        "(281.937900, 20.696000, 257.988900)",
        "(282.672200, 15.471060, 263.674000)",
        "(283.018500, 12.435220, 266.744800)",
        "(283.682600, 5.904165, 273.092400)",
        "(284.352500, 1.599497, 276.919800)",
        "(285.214100, 357.770100, 280.756900)",
        "(285.375200, 353.413800, 285.449600)",
        "(285.570800, 351.191500, 287.739300)",
        "(286.419000, 346.221100, 291.988800)",
        "(287.451400, 340.455300, 296.713100)",
        "(287.407300, 336.348500, 300.418100)",
        "(287.790700, 332.497400, 303.743400)",
        "(288.291700, 330.380100, 305.305400)",
        "(289.292900, 325.525600, 308.930800)",
        "(290.087400, 320.230700, 313.210300)",
        "(291.051300, 314.718000, 317.443200)",
        "(291.661700, 308.856700, 322.249300)",
        "(291.867400, 307.263900, 323.460600)",
        "(292.347400, 305.473100, 323.606000)",
        "(292.923300, 301.497600, 325.853600)",
        "(293.239100, 296.311000, 329.937300)",
        "(293.425100, 292.527200, 332.032800)",
        "(293.355700, 290.918000, 332.909500)",
        "(293.031500, 287.579200, 334.751600)",
        "(292.765400, 284.242500, 336.266700)",
        "(292.384100, 281.119400, 337.841300)",
        "(291.495100, 277.744000, 339.894100)",
        "(291.072800, 276.022700, 340.974300)",
        "(290.318400, 272.647900, 343.182700)",
        "(289.297400, 269.150900, 345.429200)",
        "(288.560500, 266.054200, 347.562500)",
        "(287.754200, 263.605300, 349.291400)",
        "(287.312700, 262.532700, 350.067400)",
        "(286.479000, 260.548900, 351.312800)",
        "(285.348800, 257.979000, 353.354100)",
        "(284.316300, 255.578800, 355.511100)",
        "(283.327900, 253.391500, 357.592100)",
        "(282.908400, 252.427500, 358.417200)",
        "(282.036400, 251.104400, 359.407500)",
        "(280.939000, 250.171600, 359.979100)",
        "(280.140100, 247.914200, 2.155968)",
        "(279.533700, 243.612500, 6.718597)",
        "(279.248900, 242.164200, 8.224033)",
        "(278.570900, 241.344800, 8.965641)",
        "(277.801800, 241.436400, 8.852499)",
        "(276.834400, 239.525800, 10.773630)",
        "(276.026100, 235.574700, 15.117190)",
        "(275.741900, 233.717700, 17.253950)",
        "(275.113400, 231.170700, 20.226790)",
        "(274.406000, 230.650500, 20.976190)",
        "(273.771800, 231.296300, 20.643710)",
        "(273.119500, 228.675000, 23.743520)",
        "(272.839100, 225.932600, 26.747080)",
        "(272.269500, 217.553700, 35.764180)",
        "(271.767500, 206.541900, 47.359110)",
        "(271.340400, 194.604900, 59.785320)",
        "(270.869100, 174.383500, 80.509880)",
        "(270.744400, 154.031300, 101.097200)",
        "(271.075600, 118.302400, 137.529200)",
        "(271.641600, 101.109500, 155.559500)",
        "(272.175700, 90.626450, 166.629700)",
        "(272.745700, 76.191150, 181.484400)",
        "(273.057900, 70.784480, 187.088100)",
        "(273.590000, 62.566150, 195.935800)",
        "(274.245500, 56.746460, 202.452200)",
        "(275.107200, 52.055560, 207.688100)",
        "(276.054200, 47.083420, 213.401800)",
        "(276.517800, 44.673500, 216.141100)",
        "(277.325300, 40.282950, 221.125600)",
        "(278.375300, 35.264220, 226.877900)",
        "(279.574200, 29.915070, 232.975900)",
        "(280.981200, 24.409080, 239.056500)",
        "(281.816300, 21.970500, 241.748800)",
        "(283.665200, 17.869120, 246.174700)",
        "(284.939400, 14.440690, 250.209600)",
        "(285.817500, 11.329640, 253.939000)",
        "(287.010800, 8.611601, 256.855300)",
        "(287.737800, 7.258413, 258.205600)",
        "(289.118500, 4.000917, 261.561700)",
        "(290.142300, 1.125574, 264.819000)",
        "(290.645800, 358.941200, 267.551600)",
        "(291.147600, 356.625000, 270.289800)",
        "(291.440700, 355.228200, 271.915000)",
        "(292.030400, 352.707100, 274.523100)",
        "(293.062100, 349.915000, 277.529700)",
        "(294.377600, 346.468400, 281.113700)",
        "(294.998600, 344.472300, 283.314800)",
        "(295.055300, 344.032000, 284.069800)",
        "(295.816000, 341.512600, 286.560500)",
        "(297.035900, 337.802300, 290.194000)",
        "(298.003800, 334.583900, 293.348200)",
        "(299.011000, 332.159500, 295.581500)",
        "(299.521200, 331.122700, 296.499300)",
        "(300.356000, 328.504300, 298.750600)",
        "(300.924900, 325.712100, 301.139400)",
        "(301.608000, 323.365300, 303.011300)",
        "(302.314800, 320.671500, 305.000100)",
        "(302.484600, 319.296800, 306.148000)",
        "(302.748200, 317.065700, 307.865100)",
        "(303.289700, 315.394000, 308.552600)",
        "(303.488400, 313.480400, 309.532500)",
        "(303.355500, 311.104900, 311.108200)",
        "(303.346100, 310.129900, 311.786100)",
        "(303.446700, 308.428900, 312.537600)",
        "(303.417000, 306.515600, 313.334800)",
        "(303.119000, 304.329200, 314.417600)",
        "(302.605800, 302.337700, 315.448100)",
        "(302.384300, 301.479200, 315.799600)",
        "(302.067600, 299.877700, 316.306400)",
        "(301.730200, 298.176300, 317.023000)",
        "(301.239800, 296.590000, 317.641800)",
        "(300.640600, 295.065800, 318.187400)",
        "(300.298100, 294.256100, 318.517000)",
        "(299.706400, 292.558100, 319.248800)",
        "(299.091200, 290.912200, 319.975400)",
        "(298.408500, 289.370800, 320.612100)",
        "(297.731600, 287.870500, 321.301300)",
        "(297.407800, 287.301100, 321.497300)",
        "(296.794100, 286.489000, 321.478300)",
        "(296.163300, 285.670400, 321.570200)",
        "(295.558900, 284.637900, 322.134300)",
        "(294.842300, 283.774200, 322.544100)",
        "(294.479600, 283.506300, 322.616600)",
        "(293.787500, 282.931800, 322.961900)",
        "(292.993300, 282.432900, 323.240300)",
        "(292.358500, 281.899200, 323.650000)",
        "(291.685500, 281.591100, 323.890200)",
        "(291.274800, 281.435600, 324.056400)",
        "(290.449000, 280.963000, 324.620300)",
        "(289.827100, 280.676600, 324.863100)",
        "(289.240100, 280.965600, 324.532000)",
        "(288.531300, 281.115700, 324.427900)",
        "(288.164700, 281.147800, 324.511700)",
        "(287.492000, 280.954300, 324.787400)",
        "(286.757000, 281.257600, 324.593000)",
        "(285.861000, 282.396100, 323.529500)",
        "(284.869300, 283.846000, 322.267200)",
        "(284.402000, 284.776400, 321.397400)",
        "(283.450300, 286.793700, 319.518000)",
        "(282.437200, 288.295400, 318.350500)",
        "(281.382300, 290.165600, 316.875500)",
        "(280.332700, 292.839600, 314.581100)",
        "(279.784800, 294.316300, 313.330900)",
        "(278.928400, 297.874500, 310.126100)",
        "(278.234300, 301.002100, 307.449200)",
        "(277.480700, 303.075200, 306.092900)",
        "(276.816100, 307.230600, 302.604900)",
        "(276.584800, 310.001400, 300.107400)",
        "(276.277400, 314.820400, 295.908900)",
        "(276.070600, 318.923600, 292.499900)",
        "(275.983400, 322.641800, 289.688200)",
        "(275.888200, 326.937500, 286.200700)",
        "(275.827200, 330.971500, 282.522800)",
        "(275.834000, 338.896500, 275.394300)",
        "(276.043300, 343.565000, 271.545000)",
        "(276.163500, 348.109300, 267.982900)",
        "(276.405200, 352.322900, 264.727800)",
        "(276.635400, 353.784700, 263.634200)",
        "(277.120700, 355.356600, 262.911200)",
        "(277.514700, 356.057000, 263.283000)",
        "(278.069700, 356.397600, 263.866900)",
        "(278.768600, 357.092700, 264.131400)",
        "(279.173400, 357.208200, 264.476300)",
        "(280.121700, 356.688400, 265.838500)",
        "(281.101600, 355.786300, 267.566000)",
        "(282.022600, 355.940100, 268.220500)",
        "(282.997700, 355.611800, 269.277700)",
        "(283.513100, 355.033600, 270.253200)",
        "(284.421300, 354.101500, 271.979400)",
        "(285.129700, 352.993000, 273.749300)",
        "(285.545200, 351.660600, 275.783900)",
        "(285.653000, 350.953500, 276.846800)",
        "(285.941700, 349.279400, 279.177300)",
        "(286.370500, 347.181500, 281.900200)",
        "(286.725800, 345.310000, 284.188700)",
        "(287.171300, 343.425700, 286.367100)",
        "(287.584500, 341.924300, 288.096500)",
        "(287.878200, 341.011400, 289.030700)",
        "(288.601700, 338.853800, 291.214100)",
        "(289.105900, 337.380900, 292.723000)",
        "(289.408800, 337.067900, 293.097100)",
        "(289.896000, 335.282600, 295.117300)",
        "(290.186100, 333.977400, 296.437900)",
        "(290.836800, 332.506400, 297.886600)",
        "(291.797300, 331.715500, 298.414700)",
        "(292.580400, 330.830400, 298.987300)",
        "(293.164100, 329.045600, 300.620500)",
        "(293.425200, 328.046600, 301.590500)",
        "(293.924400, 326.340500, 303.029100)",
        "(294.609600, 325.035100, 303.831100)",
        "(295.487300, 323.451700, 304.656100)",
        "(295.931000, 320.528500, 306.806900)",
        "(295.942100, 319.000300, 308.127300)",
        "(295.949200, 317.067600, 309.383500)",
        "(296.378500, 315.603300, 309.728100)",
        "(296.775100, 313.576200, 310.733200)",
        "(296.698700, 311.181200, 312.212800)",
        "(296.648800, 309.966500, 312.889600)",
        "(296.437400, 307.856000, 314.005000)",
        "(296.145800, 306.447800, 314.179500)",
        "(295.916900, 304.436600, 314.984800)",
        "(295.462000, 301.870100, 316.452900)",
        "(295.223700, 300.633600, 317.140200)",
        "(294.673400, 298.555800, 318.183100)",
        "(294.122100, 297.160700, 318.393400)",
        "(293.754300, 295.282000, 319.214200)",
        "(293.394700, 292.862400, 320.825600)",
        "(293.121300, 291.810500, 321.450000)",
        "(292.138400, 290.184200, 322.166000)",
        "(291.334100, 289.290300, 322.280300)",
        "(290.836500, 288.443300, 322.352500)",
        "(290.421700, 286.695900, 323.608000)",
        "(290.134500, 285.912600, 324.183900)",
        "(289.085400, 285.531600, 323.927600)",
        "(287.995600, 284.695800, 324.322300)",
        "(286.934300, 283.017900, 325.822500)",
        "(286.002200, 282.766400, 325.743300)",
        "(285.621500, 282.835900, 325.476000)",
        "(284.743000, 282.628600, 325.363800)",
        "(283.628800, 282.090800, 325.717900)",
        "(282.472000, 281.838900, 325.695700)",
        "(281.242100, 281.022300, 326.352300)",
        "(280.732100, 280.523700, 326.878000)",
        "(279.888000, 280.405900, 326.957600)",
        "(279.224500, 281.546800, 325.634400)",
        "(278.415300, 281.569600, 325.611900)",
        "(277.316800, 280.193100, 327.133800)",
        "(276.686100, 279.812700, 327.645200)",
        "(275.485400, 280.345100, 327.370100)",
        "(274.686800, 282.094500, 325.775900)",
        "(274.119500, 283.872100, 324.299000)",
        "(273.276100, 286.665500, 321.996700)",
        "(272.756500, 290.318800, 318.571900)",
        "(271.905000, 303.918300, 305.390100)",
        "(271.465000, 329.222000, 280.582900)",
        "(271.539500, 352.765400, 257.606300)",
        "(271.877700, 7.741660, 243.304900)",
        "(272.068500, 16.410680, 234.962200)",
        "(272.643600, 32.833370, 219.283800)",
        "(273.405400, 41.960880, 210.911400)",
        "(274.143800, 45.116260, 208.448200)",
        "(274.469500, 44.978900, 208.980100)",
        "(275.167200, 43.854450, 210.868000)",
        "(276.079300, 43.982130, 211.490600)",
        "(276.809000, 45.451880, 211.010000)",
        "(277.497900, 46.875020, 210.589500)",
        "(277.920300, 46.881530, 211.026300)",
        "(278.728900, 45.408700, 213.325600)",
        "(279.770600, 43.606090, 216.651400)",
        "(280.485100, 42.903940, 218.521000)",
        "(280.898200, 41.830510, 220.179500)",
        "(281.802200, 38.759990, 224.204300)",
        "(282.580300, 35.295010, 228.559500)",
        "(283.344600, 32.054620, 232.712100)",
        "(283.796400, 30.894590, 234.369900)",
        "(284.732800, 28.775160, 237.304500)",
        "(285.582400, 25.892230, 240.801200)",
        "(286.131000, 22.970670, 244.271900)",
        "(286.323800, 21.492050, 246.051500)",
        "(286.411300, 18.958580, 249.529000)",
        "(286.521100, 17.171420, 251.985000)",
        "(287.195700, 13.737050, 255.569500)",
        "(287.457100, 11.866450, 257.498300)",
        "(287.532800, 7.484155, 262.289100)",
        "(287.651900, 3.231052, 267.260200)",
        "(288.510400, 358.614100, 272.021800)",
        "(289.756500, 355.147100, 275.534900)",
        "(290.507000, 353.665000, 277.050500)",
        "(291.752300, 350.370800, 280.112200)",
        "(292.207300, 347.372200, 283.509600)",
        "(292.945200, 344.976000, 286.303000)",
        "(294.549000, 343.416100, 287.287800)",
        "(295.161700, 342.522500, 287.795600)",
        "(295.678900, 339.438600, 290.471900)",
        "(295.470100, 334.973000, 295.109700)",
        "(296.124400, 331.680800, 297.752200)",
        "(296.930500, 329.128800, 299.238500)",
        "(297.160500, 327.424900, 300.491200)",
        "(297.148200, 323.478200, 303.615000)",
        "(297.040900, 319.956300, 306.424100)",
        "(297.451400, 317.422900, 307.826200)",
        "(297.879600, 314.993800, 308.819800)",
        "(297.847500, 313.586400, 309.670700)",
        "(297.354200, 310.613600, 311.811100)",
        "(296.685200, 308.614600, 312.770100)",
        "(296.357800, 306.943600, 313.095700)",
        "(295.906200, 304.715300, 314.298800)",
        "(295.702100, 303.614600, 314.892900)",
        "(295.283500, 301.610800, 315.801800)",
        "(294.511200, 299.947600, 316.413500)",
        "(293.965600, 298.474400, 316.792300)",
        "(293.499200, 297.163100, 317.042600)",
        "(293.196000, 296.614300, 317.228900)",
        "(292.578600, 295.763500, 317.140300)",
        "(291.804600, 295.010600, 316.943700)",
        "(290.912900, 293.910400, 317.218400)",
        "(290.070300, 293.120400, 317.232700)",
        "(289.740300, 292.798500, 317.125200)",
        "(289.181200, 292.134200, 316.969400)",
        "(288.429600, 291.473800, 317.082400)",
        "(287.812700, 290.668200, 317.457300)",
        "(287.206600, 290.062200, 317.459100)",
        "(286.913400, 290.069600, 317.220300)",
        "(286.397700, 290.005400, 316.778200)",
        "(285.849200, 289.540600, 316.819300)",
        "(284.969100, 288.269700, 318.157700)",
        "(284.080300, 287.884600, 318.523500)",
        "(283.701300, 287.908100, 318.390900)",
        "(282.946000, 287.774000, 318.403600)",
        "(282.051500, 287.169700, 319.252200)",
        "(281.068000, 288.011800, 318.529200)",
        "(280.180300, 289.728300, 316.774800)",
        "(279.673300, 290.077900, 316.491100)",
        "(278.514500, 290.447400, 316.453400)",
        "(277.334800, 288.852800, 318.357300)",
        "(276.203300, 286.389900, 321.369400)",
        "(275.331100, 288.977300, 319.241100)",
        "(274.916900, 290.977200, 317.374700)",
        "(274.189900, 294.856500, 313.916900)",
        "(273.339800, 300.972100, 308.429200)",
        "(272.214900, 320.019100, 289.949500)",
        "(271.724900, 357.077300, 253.670200)",
        "(271.840800, 14.505900, 236.584100)",
        "(272.405000, 33.977070, 217.634100)",
        "(272.942400, 43.630470, 208.861900)",
        "(273.648300, 50.654320, 202.727500)",
        "(274.570200, 52.377200, 201.730900)",
        "(274.921400, 51.468260, 203.028700)",
        "(275.575100, 50.132310, 205.182900)",
        "(276.157000, 49.375530, 206.952200)",
        "(276.827600, 47.768000, 209.569100)",
        "(277.644700, 44.555030, 213.578300)",
        "(277.980900, 42.792450, 215.743700)",
        "(278.496600, 40.685670, 218.936400)",
        "(279.046800, 38.582150, 222.115800)",
        "(279.824200, 35.441120, 226.210700)",
        "(280.776200, 31.349550, 231.130400)",
        "(281.224900, 29.839560, 233.058100)",
        "(282.187800, 28.113290, 235.652800)",
        "(283.222400, 26.357230, 238.233500)",
        "(284.024900, 23.624980, 241.926700)",
        "(284.672100, 20.544790, 245.975100)",
        "(285.008000, 18.958840, 248.005000)",
        "(285.747300, 16.541100, 251.104300)",
        "(286.377200, 15.599440, 252.633600)",
        "(286.720700, 13.697570, 255.199200)",
        "(286.886000, 9.718321, 259.944200)",
        "(287.044100, 8.322583, 261.600600)",
        "(287.500200, 5.575005, 264.541400)",
        "(287.898700, 1.577247, 268.863300)",
        "(288.372400, 358.104000, 272.536300)",
        "(288.766000, 356.107100, 274.286700)",
        "(288.774000, 354.357800, 276.198900)",
        "(288.828900, 350.427700, 280.309700)",
        "(289.432700, 346.419500, 284.289500)",
        "(290.229000, 343.680500, 286.779500)",
        "(290.567800, 342.070200, 288.015400)",
        "(290.579300, 340.616100, 289.379800)",
        "(290.567400, 336.380700, 293.464300)",
        "(290.876500, 332.725700, 296.736900)",
        "(291.688000, 330.114800, 298.437400)",
        "(292.128100, 326.638400, 300.882800)",
        "(292.084400, 324.680700, 302.400900)",
        "(292.259800, 320.987700, 305.188400)",
        "(292.884700, 318.196200, 306.965500)",
        "(293.216100, 315.095200, 308.715500)",
        "(293.427500, 311.906600, 310.878100)",
        "(293.631300, 310.650300, 311.465700)",
        "(293.924500, 308.407500, 312.275700)",
        "(293.694500, 306.094900, 313.347500)",
        "(293.478000, 303.524700, 314.631100)",
        "(293.280600, 301.523400, 315.268100)",
        "(293.156200, 300.726800, 315.351200)",
        "(292.573600, 299.301900, 315.487400)",
        "(291.673200, 297.936900, 315.826800)",
        "(291.009600, 296.667400, 315.828900)",
        "(290.103900, 294.440300, 317.063300)",
        "(289.646400, 293.609500, 317.475000)",
        "(289.018800, 293.142800, 316.971000)",
        "(288.439100, 292.754900, 316.368500)",
        "(287.661300, 291.089900, 317.329600)",
        "(287.176900, 289.694800, 317.737300)",
        "(286.701500, 289.577300, 317.332100)",
        "(285.428400, 289.779200, 316.671300)",
        "(284.193500, 289.976900, 316.109500)",
        "(283.144100, 289.685100, 316.066300)",
        "(282.096900, 289.052000, 316.522300)",
        "(281.543500, 288.756700, 316.752000)",
        "(280.444500, 290.638100, 314.716800)",
        "(278.953600, 294.209100, 311.199500)",
        "(277.600200, 295.951900, 309.905600)",
        "(276.377200, 297.589400, 308.573800)",
        "(275.846900, 298.160700, 308.139600)",
        "(274.841600, 302.218700, 304.176000)",
        "(274.023300, 311.057500, 295.536100)",
        "(273.305200, 320.787100, 286.252500)",
        "(272.559600, 333.707400, 273.980300)",
        "(272.289600, 344.068300, 263.929500)",
        "(272.220100, 8.345184, 240.044400)",
        "(272.684400, 25.537590, 223.221800)",
        "(273.515700, 37.420240, 211.604900)",
        "(274.235100, 47.307010, 202.307900)",
        "(274.569000, 51.331360, 198.615400)",
        "(275.154400, 56.059110, 194.434800)",
        "(275.734400, 56.964020, 193.969800)",
        "(275.986900, 57.148870, 194.024600)",
        "(276.772200, 56.767160, 195.194600)",
        "(277.104500, 57.012970, 195.367200)",
        "(277.728400, 58.335350, 194.965100)",
        "(278.501800, 57.660810, 196.528700)",
        "(279.150400, 54.709780, 200.041700)",
        "(279.586500, 51.921210, 203.498400)",
        "(279.833500, 50.852710, 205.017100)",
        "(280.427100, 49.250150, 207.707800)",
        "(281.089400, 45.876950, 211.963100)",
        "(281.923500, 40.288790, 218.045000)",
        "(282.909400, 35.772210, 223.067700)",
        "(283.356900, 34.374280, 224.891000)",
        "(284.074600, 32.898030, 227.483600)",
        "(284.855500, 31.127090, 230.197200)",
        "(285.797100, 28.579010, 233.271100)",
        "(286.713500, 26.665690, 235.636600)",
        "(287.077500, 25.957700, 236.758900)",
        "(287.716000, 25.083850, 238.741300)",
        "(288.451300, 23.199140, 241.401000)",
        "(289.151200, 21.659640, 243.462400)",
        "(289.492800, 20.147550, 245.624700)",
        "(289.689300, 19.436420, 246.691100)",
        "(290.091200, 18.227520, 248.421200)",
        "(290.197400, 16.930520, 250.266000)",
        "(290.255300, 15.315750, 252.265000)",
        "(290.292700, 14.037900, 253.744300)",
        "(290.168100, 12.860480, 255.148000)",
        "(289.753700, 9.708653, 258.710100)",
        "(289.818900, 6.760441, 261.926000)",
        "(290.783300, 3.770704, 264.763700)",
        "(291.687400, 0.746920, 267.599000)",
        "(291.880300, 359.559600, 268.911700)",
        "(292.264200, 356.941400, 271.710800)",
        "(293.058300, 355.007200, 273.774300)",
        "(293.925300, 353.335100, 275.431000)",
        "(294.495100, 351.406000, 277.167100)",
        "(294.747200, 350.452100, 278.073900)",
        "(295.323000, 348.813000, 279.495700)",
        "(295.438500, 346.783700, 281.250200)",
        "(295.359900, 344.140400, 283.608700)",
        "(295.745900, 341.940600, 285.385800)",
        "(296.056200, 341.175300, 285.966900)",
        "(296.601100, 338.779400, 287.671900)",
        "(296.949900, 335.306700, 290.376000)",
        "(297.239800, 331.962400, 292.780400)",
        "(297.565600, 328.887200, 294.916000)",
        "(297.674100, 327.449300, 295.851600)",
        "(297.742100, 324.924500, 297.404300)",
        "(297.887300, 322.832100, 298.396400)",
        "(297.852500, 320.927600, 299.200000)",
        "(297.546200, 318.859500, 300.134200)",
        "(297.244600, 317.710500, 300.704100)",
        "(296.554800, 315.361700, 301.981600)",
        "(295.912300, 313.508000, 302.654100)",
        "(295.414500, 311.961700, 302.985700)",
        "(295.058700, 311.031100, 303.369800)",
        "(294.319700, 309.173000, 304.234200)",
        "(293.385900, 308.044800, 304.450600)",
        "(292.563300, 307.523300, 304.154600)",
        "(291.949200, 306.603600, 304.101200)",
        "(291.187900, 305.155300, 304.798200)",
        "(290.724200, 304.636900, 304.946700)",
        "(289.861800, 304.078900, 304.686500)",
        "(288.968400, 303.327000, 304.837700)",
        "(287.989300, 302.388500, 305.337900)",
        "(287.297900, 301.443700, 305.888800)",
        "(287.028100, 301.442200, 305.615300)",
        "(286.355800, 301.955700, 304.568500)",
        "(285.498300, 302.596800, 303.712100)",
        "(284.581800, 303.070700, 303.122600)",
        "(283.921400, 303.546200, 302.407100)",
        "(283.657100, 304.149200, 301.575800)",
        "(282.981300, 305.777800, 299.579700)",
        "(281.866100, 307.094500, 298.283100)",
        "(280.629400, 307.635300, 298.042500)",
        "(279.659900, 308.678800, 297.062200)",
        "(279.405800, 308.974100, 296.796000)",
        "(279.057300, 308.673800, 296.941800)",
        "(278.175400, 309.499200, 296.342200)",
        "(277.139700, 313.502200, 292.626400)",
        "(276.318700, 318.889400, 287.585900)",
        "(276.026000, 321.899000, 284.610900)",
        "(275.766500, 326.248200, 280.316300)",
        "(275.711600, 328.434600, 278.201700)",
        "(275.320200, 335.111300, 271.694000)",
        "(274.868000, 350.336400, 256.861000)",
        "(274.813200, 359.286000, 248.125500)",
        "(274.866700, 12.594820, 235.194100)",
        "(274.959800, 21.027540, 227.261600)",
        "(275.271000, 26.080500, 222.610200)",
        "(275.774800, 32.564670, 216.592300)",
        "(276.007700, 35.624770, 213.839200)",
        "(276.451800, 40.129150, 210.035300)",
        "(276.908700, 43.338860, 207.544900)",
        "(277.481000, 44.341350, 207.201500)",
        "(278.129100, 43.737940, 208.216400)",
        "(278.437200, 43.404440, 208.891300)",
        "(278.981300, 43.763170, 209.282500)",
        "(279.467000, 44.247150, 209.609400)",
        "(279.899600, 44.081740, 210.516600)",
        "(280.392900, 43.027160, 212.216300)",
        "(280.580700, 42.169490, 213.405100)",
        "(280.947400, 40.823060, 215.498500)",
        "(281.240200, 40.175850, 217.090100)",
        "(281.533900, 38.596130, 219.396000)",
        "(281.886700, 36.388900, 222.395900)",
        "(282.114400, 35.316230, 223.812500)",
        "(282.632800, 33.184040, 226.567700)",
        "(283.016800, 31.371640, 229.155900)",
        "(283.416000, 29.951970, 231.543300)",
        "(283.944600, 28.372170, 233.944600)",
        "(284.282000, 27.258160, 235.362200)",
        "(284.763400, 24.858690, 238.343000)",
        "(285.163900, 23.541180, 240.523700)",
        "(285.504400, 23.334100, 241.669800)",
        "(285.849200, 22.391260, 243.508700)",
        "(286.074600, 21.156810, 245.054500)",
        "(286.598400, 18.041420, 248.491400)",
        "(286.877700, 15.895880, 251.245000)",
        "(286.857900, 14.132170, 253.867300)",
        "(286.971400, 13.232470, 255.120300)",
        "(287.501800, 11.085210, 257.575800)",
        "(287.957100, 7.781134, 261.008700)",
        "(288.431700, 4.472969, 264.301000)",
        "(288.988100, 3.059751, 265.177400)",
        "(289.339600, 1.813815, 265.858000)",
        "(289.279500, 0.538207, 267.424900)",
        "(288.830400, 357.267500, 271.360600)",
        "(288.888900, 354.862100, 273.646700)",
        "(289.460900, 352.367600, 275.911700)",
        "(290.240800, 349.634900, 278.603600)",
        "(290.695700, 348.398800, 279.942500)",
        "(291.424200, 346.148900, 281.991900)",
        "(291.687100, 343.744000, 284.236900)",
        "(291.826700, 341.433700, 286.377600)",
        "(292.127700, 339.397400, 288.139100)",
        "(292.300300, 338.035300, 289.343400)",
        "(292.625500, 334.844700, 292.047400)",
        "(292.900200, 330.859300, 295.445500)",
        "(293.380400, 328.059100, 297.883300)",
        "(294.176300, 326.323000, 298.870400)",
        "(294.422600, 325.249300, 299.556200)",
        "(294.664700, 322.589200, 301.690500)",
        "(295.076100, 320.362000, 303.350000)",
        "(295.651900, 319.009600, 303.754100)",
        "(295.742200, 317.800200, 304.169500)",
        "(295.720300, 317.213000, 304.390600)",
        "(295.771800, 315.734600, 305.050000)",
        "(295.785900, 314.174200, 305.723100)",
        "(295.583100, 312.388200, 306.520800)",
        "(295.317900, 311.067000, 307.098400)",
        "(295.226200, 310.785500, 306.873400)",
        "(295.198700, 309.624800, 306.807600)",
        "(294.534000, 306.764600, 308.688100)",
        "(293.498200, 303.861300, 310.904800)",
        "(292.732400, 302.358600, 311.397800)",
        "(292.442400, 301.894100, 311.273600)",
        "(291.783800, 300.254900, 311.873400)",
        "(291.175400, 298.311400, 312.914000)",
        "(290.814800, 296.439000, 313.735100)",
        "(290.375800, 294.420200, 314.751500)",
        "(290.159800, 293.914100, 314.772300)",
        "(289.771400, 293.444400, 314.166900)",
        "(289.457600, 291.778100, 315.085000)",
        "(288.928700, 289.466400, 316.601200)",
        "(287.938300, 287.862700, 317.690200)",
        "(287.399800, 287.516600, 317.816500)",
        "(286.616300, 286.753300, 318.054500)",
        "(286.000600, 286.387300, 318.075400)",
        "(285.458200, 286.235800, 317.926200)",
        "(284.898400, 286.941700, 316.927800)",
        "(284.596500, 287.571800, 316.235500)",
        "(283.905600, 288.515700, 315.200300)",
        "(283.150300, 288.909500, 314.785900)",
        "(282.499600, 288.987000, 314.791700)",
        "(282.141200, 288.874500, 314.908100)",
        "(281.958100, 288.977400, 314.751500)",
        "(281.370200, 289.653400, 314.008800)",
        "(280.587100, 291.321700, 312.211400)",
        "(280.209400, 291.906800, 311.589100)",
        "(279.595400, 292.507700, 310.950400)",
        "(279.040300, 293.019700, 310.525700)",
        "(278.511600, 295.693800, 307.996800)",
        "(278.035300, 299.990500, 303.846100)",
        "(277.656500, 303.795600, 300.190500)",
        "(277.282900, 306.471000, 297.818500)",
        "(277.099100, 307.105900, 297.431000)",
        "(276.753600, 310.485500, 294.499900)",
        "(276.649500, 318.418900, 286.795300)",
        "(276.865000, 326.661100, 278.738800)",
        "(276.628900, 332.576000, 273.459100)",
        "(276.374000, 335.486800, 271.013500)",
        "(276.245800, 342.510000, 264.863000)",
        "(276.639700, 350.306600, 257.630800)",
        "(277.046400, 355.212900, 253.454600)",
        "(277.403800, 359.397200, 250.098400)",
        "(277.649700, 1.137470, 248.755400)",
        "(278.207200, 4.469021, 246.232500)",
        "(278.779600, 7.637917, 243.963800)",
        "(279.366200, 9.368567, 243.110400)",
        "(280.132500, 10.928290, 242.288500)",
        "(280.520700, 11.571010, 242.060400)",
        "(281.196500, 12.292470, 242.217500)",
        "(281.963400, 12.553520, 242.858700)",
        "(283.130000, 12.333150, 243.886400)",
        "(284.320400, 11.622560, 245.252000)",
        "(284.887900, 11.294780, 245.880900)",
        "(285.873500, 11.192490, 246.635600)",
        "(286.567800, 11.906190, 246.724400)",
        "(287.164000, 12.588680, 246.857900)",
        "(287.896200, 12.049800, 248.132200)",
        "(288.288100, 11.742300, 248.761000)",
        "(288.838300, 11.545250, 249.476200)",
        "(289.212500, 11.759280, 249.829900)",
        "(289.502300, 12.236350, 249.918600)",
        "(289.798600, 12.157560, 250.831500)",
        "(289.980200, 11.728540, 251.673000)",
        "(290.316100, 10.423640, 253.333700)",
        "(290.479000, 9.689685, 254.446300)",
        "(290.571300, 9.186563, 255.608900)",
        "(290.839600, 7.894329, 257.420200)",
        "(290.853900, 7.105135, 258.286800)",
        "(291.119800, 4.987833, 260.646300)",
        "(291.327300, 3.628594, 262.364700)",
        "(291.430500, 2.391637, 263.909100)",
        "(291.814700, 0.647648, 265.995100)",
        "(291.985600, 0.085073, 266.788300)",
        "(292.034800, 358.466900, 268.816700)",
        "(292.275100, 356.383800, 270.980700)",
        "(293.023200, 355.299000, 272.188200)",
        "(293.833400, 354.586000, 273.063900)",
        "(294.107700, 354.012400, 273.736000)",
        "(294.303000, 352.499900, 275.527400)",
        "(294.347400, 350.608200, 277.550600)",
        "(294.471100, 348.192900, 279.953100)",
        "(294.769800, 346.136800, 282.026600)",
        "(295.053800, 345.448300, 282.670900)",
        "(295.658900, 344.033000, 283.754100)",
        "(295.676000, 341.177800, 286.322200)",
        "(295.670600, 338.271200, 289.113100)",
        "(296.271600, 336.566200, 290.518600)",
        "(296.745400, 335.923800, 290.808200)",
        "(297.296100, 333.323700, 292.691200)",
        "(297.609800, 330.486100, 295.226100)",
        "(298.385300, 328.758900, 296.208300)",
        "(298.803600, 327.718800, 296.626200)",
        "(298.992600, 325.037400, 298.434400)",
        "(298.919300, 322.780300, 299.987200)",
        "(299.072200, 321.557500, 300.225800)",
        "(298.801400, 319.432300, 301.341600)",
        "(298.476100, 316.756700, 303.039100)",
        "(298.403000, 315.565900, 303.645300)",
        "(298.020400, 313.542700, 304.507700)",
        "(297.399000, 311.726100, 305.275600)",
        "(296.804500, 310.003700, 305.994300)",
        "(296.163900, 308.209600, 306.854200)",
        "(295.656700, 307.196300, 307.374500)",
        "(294.647300, 305.337500, 308.318100)",
        "(293.780700, 303.792300, 308.967600)",
        "(292.743800, 302.247800, 309.638400)",
        "(291.739500, 300.836900, 310.331500)",
        "(291.265200, 300.432400, 310.378100)",
        "(290.200700, 299.765900, 310.306900)",
        "(289.101700, 298.677900, 310.803400)",
        "(287.889800, 297.327300, 311.600400)",
        "(286.798500, 295.497200, 313.024200)",
        "(286.324200, 294.698000, 313.662200)",
        "(285.389500, 293.438600, 314.689000)",
        "(284.428500, 292.847000, 314.972500)",
        "(283.364700, 292.369600, 315.059100)",
        "(282.115800, 290.583400, 316.713900)",
        "(281.528500, 289.294400, 318.057700)",
        "(280.644400, 287.026200, 320.338400)",
        "(280.275200, 285.155400, 322.155000)",
        "(279.584400, 286.428300, 320.723100)",
        "(278.603900, 287.294300, 319.957200)",
        "(278.080100, 286.853200, 320.620900)",
        "(277.089400, 284.850200, 322.958300)",
        "(276.763200, 284.759900, 323.032600)",
        "(276.557400, 286.440200, 321.162100)",
        "(275.592600, 288.424100, 319.434500)",
        "(275.147700, 289.646900, 318.414900)",
        "(274.223300, 291.576400, 316.805100)",
        "(273.535300, 291.708500, 316.897900)",
        "(272.855500, 297.279500, 311.560900)",
        "(271.981400, 312.361200, 296.904100)",
        "(271.577300, 323.969800, 285.648800)",
        "(271.086100, 359.893800, 250.397000)",
        "(271.287700, 29.082140, 221.593000)",
        "(271.877400, 39.904850, 211.106800)",
        "(272.679100, 52.466770, 198.966700)",
        "(273.209400, 58.457900, 193.294000)",
        "(274.209500, 66.325270, 186.090600)",
        "(274.994400, 69.492800, 183.476400)",
        "(275.604400, 68.719020, 184.674300)",
        "(276.130700, 68.705090, 185.191900)",
        "(276.470400, 69.622200, 184.651400)",
        "(277.182200, 71.096280, 183.996900)",
        "(277.736100, 70.641910, 185.192500)",
        "(278.136200, 69.098670, 187.330100)",
        "(278.432700, 67.708310, 189.491200)",
        "(278.589500, 67.623690, 190.030300)",
        "(278.956700, 67.674450, 191.008000)",
        "(279.477100, 65.279660, 194.179100)",
        "(279.937900, 61.422050, 198.647800)",
        "(280.242300, 58.135770, 202.717100)",
        "(280.396600, 56.730320, 204.623800)",
        "(280.878900, 52.627760, 209.467700)",
        "(281.590200, 47.504500, 215.031100)",
        "(282.273800, 43.687630, 219.527800)",
        "(282.737800, 40.783390, 223.388800)",
        "(283.069100, 39.562150, 225.031000)",
        "(283.835900, 37.171180, 228.262300)",
        "(284.429600, 34.621360, 231.767300)",
        "(284.915600, 32.283030, 234.877100)",
        "(285.291300, 30.241380, 237.852300)",
        "(285.562100, 29.151410, 239.459900)",
        "(286.263800, 26.920580, 242.584600)",
        "(286.597900, 24.668780, 245.701000)",
        "(286.782500, 22.137360, 249.067200)",
        "(287.391800, 19.323920, 252.526600)",
        "(287.689400, 17.901610, 254.176800)",
        "(287.843000, 14.878830, 257.826900)",
        "(287.645500, 13.071230, 260.322400)",
        "(288.169500, 10.736320, 263.237900)",
        "(288.846400, 7.081636, 267.192600)",
        "(289.163800, 5.080641, 269.262100)",
        "(290.020900, 1.343443, 273.246900)",
        "(290.892000, 357.958600, 276.868000)",
        "(291.796300, 355.555900, 279.423000)",
        "(292.718500, 353.404800, 281.796500)",
        "(293.124400, 352.141200, 283.115600)",
        "(294.045900, 349.736200, 285.642600)",
        "(295.120200, 347.378400, 287.890000)",
        "(295.892700, 344.156000, 290.838300)",
        "(296.611200, 341.332600, 293.530500)",
        "(297.135100, 340.414100, 294.303600)",
        "(298.086500, 339.030200, 295.446400)",
        "(298.697000, 336.297000, 297.937900)",
        "(299.489400, 334.217100, 299.533500)",
        "(300.770100, 332.150300, 300.823800)",
        "(301.361100, 330.674800, 301.816700)",
        "(301.899500, 328.519700, 303.409900)",
        "(302.058800, 326.770300, 304.812300)",
        "(302.664600, 325.331300, 305.502700)",
        "(303.530500, 324.787300, 305.071100)",
        "(303.732900, 324.376800, 304.977800)",
        "(304.158200, 322.430100, 305.948900)",
        "(304.342500, 320.563600, 306.918100)",
        "(304.082100, 319.065800, 307.366500)",
        "(303.925600, 317.757700, 307.708700)",
        "(303.828700, 317.162900, 307.751600)",
        "(303.439800, 316.054100, 307.835800)",
        "(303.165200, 314.406500, 308.432600)",
        "(302.637500, 313.292700, 308.689800)",
        "(302.367700, 313.082100, 308.465200)",
        "(302.154800, 312.579900, 307.908100)",
        "(301.703600, 311.550400, 307.742200)",
        "(300.858700, 309.932200, 308.502000)",
        "(299.862500, 308.408700, 309.128900)",
        "(299.141900, 307.261900, 309.212400)",
        "(298.889300, 306.653800, 309.307100)",
        "(298.119200, 305.701600, 309.520400)",
        "(297.220600, 305.369200, 309.026700)",
        "(296.219400, 304.969600, 308.702000)",
        "(295.418400, 304.461400, 308.541800)",
        "(295.135200, 304.349700, 308.345700)",
        "(294.644000, 304.002700, 307.918000)",
        "(293.849100, 303.670300, 307.580400)",
        "(292.826500, 303.575000, 307.201800)",
        "(291.785400, 303.011400, 307.445400)",
        "(291.197100, 302.843300, 307.519700)",
        "(290.151000, 302.811800, 307.295700)",
        "(289.393700, 302.623200, 307.104700)",
        "(288.469300, 302.355200, 307.151900)",
        "(287.169100, 303.051200, 306.442200)",
        "(286.589500, 303.968800, 305.565300)",
        "(285.784900, 304.604400, 304.772000)",
        "(284.803600, 303.246100, 306.386400)",
        "(283.700400, 303.212400, 306.645600)",
        "(283.202800, 305.051100, 304.690900)",
        "(282.410500, 309.786700, 299.783300)",
        "(281.743800, 311.456700, 298.140000)",
        "(280.800800, 312.410500, 297.417400)",
        "(279.846700, 312.950800, 297.171800)",
        "(279.133100, 315.026900, 295.251500)",
        "(278.846700, 316.758500, 293.607800)",
        "(278.325500, 321.205600, 289.457500)",
        "(277.876300, 325.460600, 285.470800)",
        "(277.372900, 327.665500, 283.574700)",
        "(277.023700, 330.147400, 281.558500)",
        "(276.839800, 332.745800, 279.251900)",
        "(276.621100, 340.523300, 272.127000)",
        "(276.600300, 349.133100, 264.026400)",
        "(276.704200, 355.261800, 258.364500)",
        "(276.942800, 359.288000, 254.907000)",
        "(277.008100, 1.832104, 252.679400)",
        "(277.139900, 7.850366, 247.389500)",
        "(277.577600, 14.243540, 241.641400)",
        "(278.024900, 17.756550, 238.714500)",
        "(278.373000, 19.201940, 237.982100)",
        "(278.617900, 19.932940, 237.617900)",
        "(279.163000, 20.499970, 237.706500)",
        "(279.783300, 20.945320, 237.992400)",
        "(280.309400, 20.956160, 238.704600)",
        "(280.749800, 20.881660, 239.572400)",
        "(280.925500, 20.932140, 239.890500)",
        "(281.240500, 21.293490, 240.404400)",
        "(281.804600, 20.671110, 241.919900)",
        "(282.442000, 19.023610, 244.248400)",
        "(283.179300, 17.258920, 246.811300)",
        "(283.680900, 16.290720, 248.098700)",
        "(284.679800, 14.868560, 250.101600)",
        "(285.533300, 13.681780, 252.240500)",
        "(286.563100, 12.512540, 254.049900)",
        "(287.568600, 11.405080, 255.854900)",
        "(287.998800, 11.001940, 256.582600)",
        "(288.807100, 10.484710, 257.615500)",
        "(289.586200, 9.628305, 259.301300)",
        "(290.655700, 7.997264, 261.401900)",
        "(291.856300, 6.155249, 263.417800)",
        "(292.645500, 5.343919, 264.210200)",
        "(293.886800, 4.942171, 264.672100)",
        "(293.798800, 5.692462, 264.816300)",
        "(293.809300, 5.571041, 265.519100)",
        "(294.418900, 4.170250, 266.816200)",
        "(294.604800, 3.161194, 267.807800)",
        "(294.537100, 1.337381, 269.928000)",
        "(294.263500, 0.832249, 270.800100)",
        "(294.239900, 0.520050, 271.339200)",
        "(294.451400, 359.370200, 272.631800)",
        "(294.720200, 358.698900, 273.250400)",
        "(295.086600, 357.288900, 274.452800)",
        "(295.222200, 355.371500, 276.399300)",
        "(295.383200, 353.866800, 278.053000)",
        "(295.451400, 352.140300, 279.629900)",
        "(295.440600, 350.864500, 280.820900)",
        "(295.591600, 347.788700, 283.715100)",
        "(296.145700, 344.853000, 286.306700)",
        "(296.423300, 341.512300, 289.077100)",
        "(296.225600, 337.901500, 292.251200)",
        "(296.217000, 336.693700, 293.238400)",
        "(296.794300, 334.061500, 295.260000)",
        "(297.421300, 330.851300, 297.481900)",
        "(297.424600, 327.339200, 300.454800)",
        "(298.047100, 325.189200, 301.812800)",
        "(298.449600, 324.411200, 302.077800)",
        "(298.878600, 322.406800, 303.086000)",
        "(298.816400, 320.514800, 304.083300)",
        "(298.726800, 319.241500, 304.385500)",
        "(298.581500, 318.485600, 304.463500)",
        "(297.910200, 316.071700, 305.785200)",
        "(297.170400, 314.012800, 307.010300)",
        "(296.835800, 313.180300, 306.821300)",
        "(296.345200, 311.859300, 307.081000)",
        "(295.335000, 309.630200, 308.369700)",
        "(294.838400, 308.941700, 308.674300)",
        "(294.076500, 308.027300, 308.632500)",
        "(293.370900, 306.762900, 309.085800)",
        "(292.545000, 304.659500, 310.451400)",
        "(291.895000, 303.244000, 311.336800)",
        "(291.496200, 302.949600, 311.384400)",
        "(290.357200, 302.080300, 311.735200)",
        "(289.308700, 300.514200, 312.908000)",
        "(288.395400, 298.554100, 314.697400)",
        "(287.571100, 296.741600, 316.317200)",
        "(287.140800, 295.976300, 317.012800)",
        "(286.209300, 295.313300, 317.454500)",
        "(285.488400, 295.519600, 316.928500)",
        "(284.884100, 295.745700, 316.379400)",
        "(284.204200, 295.614300, 316.354300)",
        "(283.846800, 295.346900, 316.690300)",
        "(283.295500, 295.138100, 316.870100)",
        "(282.679500, 295.107300, 316.911900)",
        "(282.373800, 295.022900, 317.006500)",
        "(281.938000, 295.834500, 316.200100)",
        "(281.574600, 296.602700, 315.470600)",
        "(280.993100, 297.261100, 315.153300)",
        "(280.705600, 297.413400, 315.306200)",
        "(280.520400, 298.214400, 314.695700)",
        "(280.185500, 301.122700, 311.921600)",
        "(279.893900, 302.161000, 311.157000)",
        "(279.370600, 303.496100, 310.402800)",
        "(279.213800, 304.658300, 309.613400)",
        "(279.287800, 306.680100, 307.711700)",
        "(279.117900, 309.797200, 304.823900)",
        "(278.849700, 311.472500, 303.338000)",
        "(278.333700, 314.288500, 301.070800)",
        "(278.240400, 316.818300, 298.874800)",
        "(278.722700, 318.801300, 297.146700)",
        "(278.953100, 321.885700, 294.397300)",
        "(278.831800, 324.442100, 292.135600)",
        "(278.565100, 330.322800, 286.914300)",
        "(278.509600, 335.736000, 282.063500)",
        "(278.672400, 340.400700, 277.965100)",
        "(279.127400, 344.591000, 274.328300)",
        "(279.480000, 346.647600, 272.490400)",
        "(280.154300, 350.527000, 269.136700)",
        "(280.479600, 354.273600, 266.118900)",
        "(280.798900, 357.747400, 263.344200)",
        "(281.386800, 0.307086, 261.279500)",
        "(281.737800, 1.024847, 260.826300)",
        "(282.415000, 2.086885, 260.356100)",
        "(282.936200, 3.690405, 259.466000)",
        "(283.328400, 4.936242, 258.900400)",
        "(283.961900, 5.886899, 258.747400)",
        "(284.250400, 6.259871, 258.840600)",
        "(284.804400, 6.690613, 259.218100)",
        "(285.776500, 6.255699, 260.130500)",
        "(286.897800, 5.993437, 260.772800)",
        "(287.407300, 5.867303, 261.932600)",
        "(287.669100, 5.771600, 262.509600)",
        "(288.636900, 6.048348, 262.751700)",
        "(289.879400, 5.895824, 263.264300)",
        "(290.698400, 4.998001, 264.544800)",
        "(290.906600, 4.055398, 265.770000)",
        "(291.401300, 1.970159, 268.467200)",
        "(292.397600, 1.465765, 269.207300)",
        "(293.083300, 1.530522, 269.799800)",
        "(293.774000, 0.201295, 271.458800)",
        "(294.144600, 358.656700, 273.120400)",
        "(294.363300, 358.021000, 273.787500)",
        "(295.045200, 357.204500, 274.766100)",
        "(295.876300, 355.825400, 276.163800)",
        "(296.625900, 354.193800, 277.632100)",
        "(297.214100, 352.204300, 278.857800)",
        "(297.536300, 351.045200, 279.348600)",
        "(298.217700, 348.533400, 280.647500)",
        "(298.687700, 345.293800, 283.285300)",
        "(299.169100, 342.178600, 286.016800)",
        "(299.567000, 339.030500, 288.553200)",
        "(299.686700, 337.500400, 289.700900)",
        "(299.881600, 334.599700, 291.707000)",
        "(300.074800, 332.028000, 293.862500)",
        "(300.361100, 329.903200, 296.445700)",
        "(300.908200, 328.108700, 298.300600)",
        "(301.218700, 327.097100, 298.986000)",
        "(301.585300, 324.788800, 300.960600)",
        "(301.888700, 322.834400, 302.785600)",
        "(302.613600, 322.055700, 303.181100)",
        "(303.134700, 320.274100, 304.541200)",
        "(303.220200, 318.957000, 305.449800)",
        "(303.261800, 316.695900, 306.873000)",
        "(303.727400, 315.480400, 307.396900)",
        "(304.251300, 314.707200, 307.336800)",
        "(304.475900, 312.240100, 308.315200)",
        "(304.414000, 309.976000, 309.511300)",
        "(303.998900, 305.471600, 312.044800)",
        "(303.428400, 302.019000, 313.703800)",
        "(302.937000, 298.954700, 315.290300)",
        "(302.503000, 296.896700, 316.599500)",
        "(301.529900, 293.072300, 318.979700)",
        "(300.923200, 290.900300, 320.109200)",
        "(300.463400, 289.110900, 321.092000)",
        "(299.617300, 286.492500, 323.400900)",
        "(298.608100, 285.087100, 324.203900)",
        "(298.235200, 284.842200, 323.877100)",
        "(297.473100, 283.630200, 324.048700)",
        "(296.432300, 281.855800, 325.273800)",
        "(295.471600, 280.235800, 326.638900)",
        "(294.577200, 278.446800, 328.293000)",
        "(294.005500, 277.945300, 328.782900)",
        "(292.906000, 277.105000, 329.542100)",
        "(292.027200, 276.165600, 330.188100)",
        "(291.455000, 275.461200, 331.090900)",
        "(291.182700, 274.335600, 332.726400)",
        "(291.055100, 273.764500, 333.434100)",
        "(290.473900, 273.010100, 334.100000)",
        "(289.708100, 270.896900, 336.504800)",
        "(288.601300, 269.070800, 338.912300)",
        "(287.830800, 268.286300, 340.492100)",
        "(287.630800, 267.895500, 341.202900)",
        "(287.446000, 266.204000, 343.116400)",
        "(286.661900, 265.086200, 344.692700)",
        "(285.335400, 264.531900, 345.823700)",
        "(283.814800, 263.334000, 347.735400)",
        "(283.170700, 262.566800, 348.763800)",
        "(282.355700, 262.305800, 349.367600)",
        "(281.873700, 264.067700, 347.644800)",
        "(281.090400, 265.521500, 346.348100)",
        "(280.222700, 267.450100, 344.755900)",
        "(279.716800, 268.500500, 343.848500)",
        "(278.793100, 270.968200, 341.700000)",
        "(277.870500, 274.229200, 338.792800)",
        "(277.091400, 277.897200, 335.443600)",
        "(276.467500, 283.486800, 330.193100)",
        "(276.182100, 286.953800, 326.827000)",
        "(275.657600, 294.350600, 319.854100)",
        "(275.156900, 300.360300, 314.413900)",
        "(274.902500, 308.175700, 307.276300)",
        "(275.169100, 318.101700, 297.678100)",
        "(275.375600, 321.405600, 294.608300)",
        "(275.499100, 328.132400, 288.444700)",
        "(275.586100, 335.567500, 281.802600)",
        "(276.081100, 343.332800, 274.776800)",
        "(276.522400, 345.798300, 272.601100)",
        "(277.721100, 348.621700, 270.037900)",
        "(278.804700, 351.630100, 267.400900)",
        "(279.441000, 355.113600, 264.900400)",
        "(280.364600, 356.930400, 263.746900)",
        "(281.381500, 358.135100, 262.946700)",
        "(281.819300, 358.730800, 262.602700)",
        "(282.588100, 0.286344, 261.850300)",
        "(283.327600, 1.352188, 261.659100)",
        "(284.181400, 1.622032, 262.071900)",
        "(285.141900, 2.382030, 261.827800)",
        "(285.592400, 2.310424, 262.135000)",
        "(286.306200, 1.861907, 263.011600)",
        "(286.762800, 1.702036, 264.068000)",
        "(287.257300, 2.078869, 264.435100)",
        "(288.059300, 1.786320, 265.420500)",
        "(288.465100, 1.613813, 265.891800)",
        "(289.038000, 1.120911, 266.937800)",
        "(289.358200, 0.576856, 268.322600)",
        "(289.738400, 0.109478, 269.338200)",
        "(289.935300, 359.175500, 270.852300)",
        "(290.001300, 358.540300, 271.750000)",
        "(290.516200, 357.058000, 273.806500)",
        "(291.322100, 356.460800, 274.739300)",
        "(291.785200, 355.722300, 275.809400)",
        "(291.854100, 354.939100, 276.878500)",
        "(291.959400, 353.706600, 278.234100)",
        "(292.400500, 352.971300, 279.490100)",
        "(292.858300, 351.361600, 281.592500)",
        "(293.592500, 349.401500, 283.623900)",
        "(294.341500, 347.538000, 285.283300)",
        "(294.542400, 346.554600, 286.173500)",
        "(294.699600, 345.025100, 287.996200)",
        "(294.844500, 344.159400, 289.142100)",
        "(295.139200, 342.457200, 290.581700)",
        "(295.492400, 339.456500, 293.137600)",
        "(295.725600, 338.154500, 294.280900)",
        "(296.183400, 336.250200, 295.986000)",
        "(296.508800, 333.891900, 297.818200)",
        "(296.578800, 331.417600, 299.732800)",
        "(296.648600, 330.179800, 300.681200)",
        "(297.234000, 328.040900, 302.086900)",
        "(297.797300, 325.803800, 303.399000)",
        "(298.132200, 323.298500, 305.314100)",
        "(298.819300, 321.809600, 306.072400)",
        "(299.347600, 321.219100, 306.107700)",
        "(300.023700, 319.180800, 306.969700)",
        "(300.122600, 316.374100, 308.783300)",
        "(300.095300, 313.965500, 310.110700)",
        "(299.940800, 312.179900, 310.580400)",
        "(299.677900, 310.489500, 311.053200)",
        "(299.492900, 309.649700, 311.251000)",
        "(299.005100, 307.843500, 311.803800)",
        "(298.313300, 305.576500, 312.642800)",
        "(297.463700, 303.469600, 313.542800)",
        "(296.682700, 301.760100, 314.025100)",
        "(296.354700, 300.940800, 314.206600)",
        "(295.429400, 298.752700, 315.103500)",
        "(294.374000, 296.681500, 316.178700)",
        "(293.512400, 295.970500, 315.916000)",
        "(292.687600, 295.410200, 315.762400)",
        "(292.270100, 294.654700, 316.258100)",
        "(291.611000, 292.541600, 317.912300)",
        "(291.317400, 290.638100, 319.128000)",
        "(290.974000, 289.379600, 319.696800)",
        "(289.675000, 288.205300, 320.744900)",
        "(288.910500, 287.600400, 321.353200)",
        "(287.774900, 286.155300, 322.737800)",
        "(287.291900, 283.726700, 325.152400)",
        "(286.550400, 281.605400, 327.082400)",
        "(284.894800, 280.919100, 327.960900)",
        "(284.125100, 280.133000, 329.013800)",
        "(283.041300, 278.816800, 330.594000)",
        "(282.270800, 277.740500, 331.939300)",
        "(281.495800, 277.074900, 332.809000)",
        "(280.607000, 278.754900, 331.294500)",
        "(280.083900, 279.174200, 331.071800)",
        "(278.962100, 277.049200, 333.791900)",
        "(278.030200, 276.199500, 335.048500)",
        "(277.441000, 280.010300, 331.396100)",
        "(276.824800, 285.158600, 326.383100)",
        "(276.483500, 287.185000, 324.560400)",
        "(275.701800, 291.442700, 320.784900)",
        "(275.027900, 295.564500, 317.096100)",
        "(274.643000, 299.559200, 313.561800)",
        "(274.355700, 305.866200, 307.516100)",
        "(274.263700, 310.147500, 303.341500)",
        "(274.083100, 319.758000, 294.040200)",
        "(273.669200, 329.853200, 284.722800)",
        "(273.291000, 342.390500, 273.196200)",
        "(273.668600, 353.224200, 263.052400)",
        "(274.011800, 356.982000, 259.528900)",
        "(274.637900, 3.320117, 253.857900)",
        "(275.107800, 8.470165, 249.776800)",
        "(275.725200, 13.706560, 245.558800)",
        "(276.710300, 17.839320, 242.183200)",
        "(277.244800, 18.066250, 242.277300)",
        "(278.248400, 17.090630, 243.863600)",
        "(279.049000, 16.597420, 245.212400)",
        "(279.544200, 18.264650, 244.733500)",
        "(280.253600, 19.384650, 244.680700)",
        "(280.854000, 18.460820, 245.851100)",
        "(281.989500, 16.258890, 248.518000)",
        "(282.745300, 15.276250, 250.366700)",
        "(283.444700, 15.608850, 251.210200)",
        "(283.919700, 15.857710, 251.399000)",
        "(285.122300, 16.066380, 251.780400)",
        "(286.306600, 15.204870, 253.275200)",
        "(287.334600, 14.680810, 254.330900)",
        "(288.194000, 15.267060, 254.844900)",
        "(289.277200, 16.701130, 254.257800)",
        "(290.011800, 17.639110, 253.683000)",
        "(291.066600, 19.188200, 253.136200)",
        "(291.837700, 18.780920, 254.870200)",
        "(292.773800, 17.069260, 257.437000)",
        "(293.654200, 15.865010, 258.995100)",
        "(293.902600, 15.353610, 259.798200)",
        "(293.934300, 13.581540, 262.065700)",
        "(293.815200, 10.900880, 265.170000)",
        "(293.777500, 8.402223, 268.079700)",
        "(293.812200, 7.374773, 268.963400)",
        "(293.728000, 4.283387, 271.956900)",
        "(293.339400, 0.998900, 275.287500)",
        "(293.311500, 358.793900, 277.323100)",
        "(293.305600, 357.064400, 279.436800)",
        "(293.319900, 354.249400, 282.105600)",
        "(293.539300, 352.429000, 283.809700)",
        "(294.158100, 349.861400, 285.903200)",
        "(294.366200, 347.680600, 287.590600)",
        "(293.986700, 344.748700, 290.234500)",
        "(294.206200, 342.149200, 292.523900)",
        "(294.755800, 341.144600, 293.161200)",
        "(295.675700, 338.482600, 294.961000)",
        "(295.803400, 334.439700, 298.263200)",
        "(295.965200, 330.850100, 301.167400)",
        "(296.541700, 328.621800, 302.629300)",
        "(297.058400, 327.642200, 303.243800)",
        "(298.002000, 325.522900, 304.372300)",
        "(298.416300, 323.432800, 305.733600)",
        "(298.585100, 321.345900, 307.056700)",
        "(299.210600, 319.390900, 307.988300)",
        "(299.582100, 318.545600, 308.285000)",
        "(300.300200, 317.039800, 308.664500)",
        "(300.163900, 314.832900, 309.571500)",
        "(299.261300, 312.055600, 311.262400)",
        "(298.690000, 309.989800, 312.225400)",
        "(298.646400, 309.620600, 311.977200)",
        "(298.458900, 307.930300, 312.198300)",
        "(297.748200, 304.677900, 313.959700)",
        "(296.663600, 301.470900, 315.461800)",
        "(295.150300, 297.089300, 318.203800)",
        "(294.461200, 294.971400, 319.806900)",
        "(293.630800, 293.192100, 320.546800)",
        "(293.236100, 292.647900, 319.891700)",
        "(292.691700, 290.894800, 320.495100)",
        "(291.713500, 288.551100, 321.905200)",
        "(291.294700, 287.815200, 322.197600)",
        "(290.463100, 285.943600, 323.233400)",
        "(289.568200, 283.704300, 324.774700)",
        "(288.848600, 281.642500, 326.205300)",
        "(288.476000, 280.925600, 326.524700)",
        "(287.741800, 279.255400, 327.781900)",
        "(287.020300, 276.838700, 329.958000)",
        "(286.844100, 275.387200, 331.092700)",
        "(286.466600, 274.101500, 332.125300)",
        "(285.602500, 273.501500, 332.948400)",
        "(285.092300, 273.317700, 333.446100)",
        "(284.089800, 271.720300, 335.765100)",
        "(283.278200, 269.835100, 338.230200)",
        "(282.649900, 269.485700, 339.156800)",
        "(281.563200, 269.880100, 339.321400)",
        "(280.732200, 269.177400, 340.324800)",
        "(278.842000, 266.426800, 343.780300)",
        "(277.606900, 265.171500, 345.588000)",
        "(277.019000, 266.872700, 344.183300)",
        "(276.674700, 269.547000, 341.539100)",
        "(276.545000, 270.916500, 340.241400)",
        "(276.041000, 273.331200, 337.971800)",
        "(275.166700, 275.653300, 335.757800)",
        "(274.321500, 278.558300, 333.299000)",
        "(273.570400, 283.898600, 328.294700)",
        "(273.390100, 285.800400, 326.668300)",
        "(273.132900, 289.574400, 323.367000)",
        "(272.831000, 297.672400, 315.615600)",
        "(272.458300, 314.648200, 299.165900)",
        "(272.028500, 333.649400, 280.920700)",
        "(271.837200, 345.075400, 270.016600)",
        "(271.878300, 6.475701, 249.529600)",
        "(272.348500, 15.662320, 241.163800)",
        "(273.193700, 18.674150, 238.803600)",
        "(274.152600, 17.608390, 240.593100)",
        "(274.505700, 17.676030, 241.008600)",
        "(275.305300, 17.042190, 242.662400)",
        "(276.437400, 16.198680, 244.275800)",
        "(277.523600, 16.271830, 245.269900)",
        "(278.686400, 15.390980, 247.167300)",
        "(279.413500, 14.514690, 248.479600)",
        "(280.936600, 12.880130, 250.920300)",
        "(282.516700, 12.655420, 251.813800)",
        "(283.951700, 12.969440, 252.216900)",
        "(284.785600, 13.588410, 252.827600)",
        "(285.162500, 13.909290, 253.133500)",
        "(286.441000, 14.142240, 253.702500)",
        "(288.179400, 13.083120, 255.069700)",
        "(289.421400, 11.819270, 256.907800)",
        "(289.684300, 11.777990, 257.954800)",
        "(289.624200, 11.942780, 258.390000)",
        "(290.028800, 11.887560, 259.011700)",
        "(291.099700, 10.887790, 259.934700)",
        "(292.165400, 10.026200, 260.233300)",
        "(292.360400, 7.923377, 261.996100)",
        "(292.033000, 7.168390, 262.810900)",
        "(291.744600, 5.600884, 265.240400)",
        "(292.199800, 3.532069, 268.227900)",
        "(292.670800, 0.455946, 271.334500)",
        "(292.602500, 359.015900, 272.899700)",
        "(292.725500, 356.861400, 275.433700)",
        "(293.217400, 355.038900, 277.678600)",
        "(293.856200, 353.458500, 279.554700)",
        "(294.285200, 351.015700, 282.173700)",
        "(294.462800, 349.686900, 283.515200)",
        "(294.820300, 347.643900, 285.810000)",
        "(295.516100, 345.255300, 288.374300)",
        "(296.075600, 343.023900, 290.428000)",
        "(296.251900, 341.306100, 292.339100)",
        "(296.419000, 339.741500, 293.869600)",
        "(296.634000, 338.409400, 295.108200)",
[truncated: 526,993 more chars]
