# Supplementary material for: Playing the mirror game in virtual reality with an autonomous character
Source: Sci Rep. 2022 Dec 9;12:21329. doi: 10.1038/s41598-022-25197-z (PMC9734752; doi:10.1038/s41598-022-25197-z)
Supplement: Supplementary file 2 — Supplementary Information 1. [file 41598_2022_25197_MOESM2_ESM.zip › Data/Couple17/condition1_trial1_player1.json]

{
    "isFemale": false,
    "eyesLevel": 1.679246187210083,
    "timestamps": [
        0.0,
        0.02001953125,
        0.0400390625,
        0.06005859375,
        0.08001708984375,
        0.10003662109375,
        0.12005615234375,
        0.1400146484375,
        0.1600341796875,
        0.1800537109375,
        0.20001220703125,
        0.22003173828125,
        0.24005126953125,
        0.260009765625,
        0.280029296875,
        0.300048828125,
        0.32000732421875,
        0.34002685546875,
        0.36004638671875,
        0.3800048828125,
        0.4000244140625,
        0.4200439453125,
        0.44000244140625,
        0.46002197265625,
        0.48004150390625,
        0.5,
        0.52001953125,
        0.5400390625,
        0.56005859375,
        0.58001708984375,
        0.60003662109375,
        0.62005615234375,
        0.6400146484375,
        0.6600341796875,
        0.6800537109375,
        0.70001220703125,
        0.72003173828125,
        0.74005126953125,
        0.760009765625,
        0.780029296875,
        0.800048828125,
        0.82000732421875,
        0.84002685546875,
        0.86004638671875,
        0.8800048828125,
        0.9000244140625,
        0.9200439453125,
        0.94000244140625,
        0.96002197265625,
        0.98004150390625,
        1.0,
        1.02001953125,
        1.0400390625,
        1.06005859375,
        1.08001708984375,
        1.10003662109375,
        1.12005615234375,
        1.1400146484375,
        1.1600341796875,
        1.1800537109375,
        1.20001220703125,
        1.22003173828125,
        1.24005126953125,
        1.260009765625,
        1.280029296875,
        1.300048828125,
        1.32000732421875,
        1.34002685546875,
        1.36004638671875,
        1.3800048828125,
        1.4000244140625,
        1.4200439453125,
        1.44000244140625,
        1.46002197265625,
        1.48004150390625,
        1.5,
        1.52001953125,
        1.5400390625,
        1.56005859375,
        1.58001708984375,
        1.60003662109375,
        1.62005615234375,
        1.6400146484375,
        1.6600341796875,
        1.6800537109375,
        1.70001220703125,
        1.72003173828125,
        1.74005126953125,
        1.760009765625,
        1.780029296875,
        1.800048828125,
        1.82000732421875,
        1.84002685546875,
        1.86004638671875,
        1.8800048828125,
        1.9000244140625,
        1.9200439453125,
        1.94000244140625,
        1.96002197265625,
        1.98004150390625,
        2.0,
        2.02001953125,
        2.0400390625,
        2.06005859375,
        2.08001708984375,
        2.10003662109375,
        2.12005615234375,
        2.1400146484375,
        2.1600341796875,
        2.1800537109375,
        2.20001220703125,
        2.22003173828125,
        2.24005126953125,
        2.260009765625,
        2.280029296875,
        2.300048828125,
        2.32000732421875,
        2.34002685546875,
        2.36004638671875,
        2.3800048828125,
        2.4000244140625,
        2.4200439453125,
        2.44000244140625,
        2.46002197265625,
        2.48004150390625,
        2.5,
        2.52001953125,
        2.5400390625,
        2.56005859375,
        2.58001708984375,
        2.60003662109375,
        2.62005615234375,
        2.6400146484375,
        2.6600341796875,
        2.6800537109375,
        2.70001220703125,
        2.72003173828125,
        2.74005126953125,
        2.760009765625,
        2.780029296875,
        2.800048828125,
        2.82000732421875,
        2.84002685546875,
        2.86004638671875,
        2.8800048828125,
        2.9000244140625,
        2.9200439453125,
        2.94000244140625,
        2.96002197265625,
        2.98004150390625,
        3.0,
        3.02001953125,
        3.0400390625,
        3.06005859375,
        3.08001708984375,
        3.10003662109375,
        3.12005615234375,
        3.1400146484375,
        3.1600341796875,
        3.1800537109375,
        3.20001220703125,
        3.22003173828125,
        3.24005126953125,
        3.260009765625,
        3.280029296875,
        3.300048828125,
        3.32000732421875,
        3.34002685546875,
        3.36004638671875,
        3.3800048828125,
        3.4000244140625,
        3.4200439453125,
        3.44000244140625,
        3.46002197265625,
        3.48004150390625,
        3.5,
        3.52001953125,
        3.5400390625,
        3.56005859375,
        3.58001708984375,
        3.60003662109375,
        3.62005615234375,
        3.6400146484375,
        3.6600341796875,
        3.6800537109375,
        3.70001220703125,
        3.72003173828125,
        3.74005126953125,
        3.760009765625,
        3.780029296875,
        3.800048828125,
        3.82000732421875,
        3.84002685546875,
        3.86004638671875,
        3.8800048828125,
        3.9000244140625,
        3.9200439453125,
        3.94000244140625,
        3.96002197265625,
        3.98004150390625,
        4.0,
        4.02001953125,
        4.0400390625,
        4.06005859375,
        4.08001708984375,
        4.10003662109375,
        4.12005615234375,
        4.1400146484375,
        4.1600341796875,
        4.1800537109375,
        4.20001220703125,
        4.22003173828125,
        4.24005126953125,
        4.260009765625,
        4.280029296875,
        4.300048828125,
        4.32000732421875,
        4.34002685546875,
        4.36004638671875,
        4.3800048828125,
        4.4000244140625,
        4.4200439453125,
        4.44000244140625,
        4.46002197265625,
        4.48004150390625,
        4.5,
        4.52001953125,
        4.5400390625,
        4.56005859375,
        4.58001708984375,
        4.60003662109375,
        4.62005615234375,
        4.6400146484375,
        4.6600341796875,
        4.6800537109375,
        4.70001220703125,
        4.72003173828125,
        4.74005126953125,
        4.760009765625,
        4.780029296875,
        4.800048828125,
        4.82000732421875,
        4.84002685546875,
        4.86004638671875,
        4.8800048828125,
        4.9000244140625,
        4.9200439453125,
        4.94000244140625,
        4.96002197265625,
        4.98004150390625,
        5.0,
        5.02001953125,
        5.0400390625,
        5.06005859375,
        5.08001708984375,
        5.10003662109375,
        5.12005615234375,
        5.1400146484375,
        5.1600341796875,
        5.1800537109375,
        5.20001220703125,
        5.22003173828125,
        5.24005126953125,
        5.260009765625,
        5.280029296875,
        5.300048828125,
        5.32000732421875,
        5.34002685546875,
        5.36004638671875,
        5.3800048828125,
        5.4000244140625,
        5.4200439453125,
        5.44000244140625,
        5.46002197265625,
        5.48004150390625,
        5.5,
        5.52001953125,
        5.5400390625,
        5.56005859375,
        5.58001708984375,
        5.60003662109375,
        5.62005615234375,
        5.6400146484375,
        5.6600341796875,
        5.6800537109375,
        5.70001220703125,
        5.72003173828125,
        5.74005126953125,
        5.760009765625,
        5.780029296875,
        5.800048828125,
        5.82000732421875,
        5.84002685546875,
        5.86004638671875,
        5.8800048828125,
        5.9000244140625,
        5.9200439453125,
        5.94000244140625,
        5.96002197265625,
        5.98004150390625,
        6.0,
        6.02001953125,
        6.0400390625,
        6.06005859375,
        6.08001708984375,
        6.10003662109375,
        6.12005615234375,
        6.1400146484375,
        6.1600341796875,
        6.1800537109375,
        6.20001220703125,
        6.22003173828125,
        6.24005126953125,
        6.260009765625,
        6.280029296875,
        6.300048828125,
        6.32000732421875,
        6.34002685546875,
        6.36004638671875,
        6.3800048828125,
        6.4000244140625,
        6.4200439453125,
        6.44000244140625,
        6.46002197265625,
        6.48004150390625,
        6.5,
        6.52001953125,
        6.5400390625,
        6.56005859375,
        6.58001708984375,
        6.60003662109375,
        6.62005615234375,
        6.6400146484375,
        6.6600341796875,
        6.6800537109375,
        6.70001220703125,
        6.72003173828125,
        6.74005126953125,
        6.760009765625,
        6.780029296875,
        6.800048828125,
        6.82000732421875,
        6.84002685546875,
        6.86004638671875,
        6.8800048828125,
        6.9000244140625,
        6.9200439453125,
        6.94000244140625,
        6.96002197265625,
        6.98004150390625,
        7.0,
        7.02001953125,
        7.0400390625,
        7.06005859375,
        7.08001708984375,
        7.10003662109375,
        7.12005615234375,
        7.1400146484375,
        7.1600341796875,
        7.1800537109375,
        7.20001220703125,
        7.22003173828125,
        7.24005126953125,
        7.260009765625,
        7.280029296875,
        7.300048828125,
        7.32000732421875,
        7.34002685546875,
        7.36004638671875,
        7.3800048828125,
        7.4000244140625,
        7.4200439453125,
        7.44000244140625,
        7.46002197265625,
        7.48004150390625,
        7.5,
        7.52001953125,
        7.5400390625,
        7.56005859375,
        7.58001708984375,
        7.60003662109375,
        7.62005615234375,
        7.6400146484375,
        7.6600341796875,
        7.6800537109375,
        7.70001220703125,
        7.72003173828125,
        7.74005126953125,
        7.760009765625,
        7.780029296875,
        7.800048828125,
        7.82000732421875,
        7.84002685546875,
        7.86004638671875,
        7.8800048828125,
        7.9000244140625,
        7.9200439453125,
        7.94000244140625,
        7.96002197265625,
        7.98004150390625,
        8.0,
        8.02001953125,
        8.0400390625,
        8.06005859375,
        8.08001708984375,
        8.10003662109375,
        8.12005615234375,
        8.1400146484375,
        8.1600341796875,
        8.1800537109375,
        8.20001220703125,
        8.22003173828125,
        8.24005126953125,
        8.260009765625,
        8.280029296875,
        8.300048828125,
        8.32000732421875,
        8.34002685546875,
        8.36004638671875,
        8.3800048828125,
        8.4000244140625,
        8.4200439453125,
        8.44000244140625,
        8.46002197265625,
        8.48004150390625,
        8.5,
        8.52001953125,
        8.5400390625,
        8.56005859375,
        8.58001708984375,
        8.60003662109375,
        8.62005615234375,
        8.6400146484375,
        8.6600341796875,
        8.6800537109375,
        8.70001220703125,
        8.72003173828125,
        8.74005126953125,
        8.760009765625,
        8.780029296875,
        8.800048828125,
        8.82000732421875,
        8.84002685546875,
        8.86004638671875,
        8.8800048828125,
        8.9000244140625,
        8.9200439453125,
        8.94000244140625,
        8.96002197265625,
        8.98004150390625,
        9.0,
        9.02001953125,
        9.0400390625,
        9.06005859375,
        9.08001708984375,
        9.10003662109375,
        9.12005615234375,
        9.1400146484375,
        9.1600341796875,
        9.1800537109375,
        9.20001220703125,
        9.22003173828125,
        9.24005126953125,
        9.260009765625,
        9.280029296875,
        9.300048828125,
        9.32000732421875,
        9.34002685546875,
        9.36004638671875,
        9.3800048828125,
        9.4000244140625,
        9.4200439453125,
        9.44000244140625,
        9.46002197265625,
        9.48004150390625,
        9.5,
        9.52001953125,
        9.5400390625,
        9.56005859375,
        9.58001708984375,
        9.60003662109375,
        9.62005615234375,
        9.6400146484375,
        9.6600341796875,
        9.6800537109375,
        9.70001220703125,
        9.72003173828125,
        9.74005126953125,
        9.760009765625,
        9.780029296875,
        9.800048828125,
        9.82000732421875,
        9.84002685546875,
        9.86004638671875,
        9.8800048828125,
        9.9000244140625,
        9.9200439453125,
        9.94000244140625,
        9.96002197265625,
        9.98004150390625,
        10.0,
        10.02001953125,
        10.0400390625,
        10.06005859375,
        10.08001708984375,
        10.10003662109375,
        10.12005615234375,
        10.1400146484375,
        10.1600341796875,
        10.1800537109375,
        10.20001220703125,
        10.22003173828125,
        10.24005126953125,
        10.260009765625,
        10.280029296875,
        10.300048828125,
        10.32000732421875,
        10.34002685546875,
        10.36004638671875,
        10.3800048828125,
        10.4000244140625,
        10.4200439453125,
        10.44000244140625,
        10.46002197265625,
        10.48004150390625,
        10.5,
        10.52001953125,
        10.5400390625,
        10.56005859375,
        10.58001708984375,
        10.60003662109375,
        10.62005615234375,
        10.6400146484375,
        10.6600341796875,
        10.6800537109375,
        10.70001220703125,
        10.72003173828125,
        10.74005126953125,
        10.760009765625,
        10.780029296875,
        10.800048828125,
        10.82000732421875,
        10.84002685546875,
        10.86004638671875,
        10.8800048828125,
        10.9000244140625,
        10.9200439453125,
        10.94000244140625,
        10.96002197265625,
        10.98004150390625,
        11.0,
        11.02001953125,
        11.0400390625,
        11.06005859375,
        11.08001708984375,
        11.10003662109375,
        11.12005615234375,
        11.1400146484375,
        11.1600341796875,
        11.1800537109375,
        11.20001220703125,
        11.22003173828125,
        11.24005126953125,
        11.260009765625,
        11.280029296875,
        11.300048828125,
        11.32000732421875,
        11.34002685546875,
        11.36004638671875,
        11.3800048828125,
        11.4000244140625,
        11.4200439453125,
        11.44000244140625,
        11.46002197265625,
        11.48004150390625,
        11.5,
        11.52001953125,
        11.5400390625,
        11.56005859375,
        11.58001708984375,
        11.60003662109375,
        11.62005615234375,
        11.6400146484375,
        11.6600341796875,
        11.6800537109375,
        11.70001220703125,
        11.72003173828125,
        11.74005126953125,
        11.760009765625,
        11.780029296875,
        11.800048828125,
        11.82000732421875,
        11.84002685546875,
        11.86004638671875,
        11.8800048828125,
        11.9000244140625,
        11.9200439453125,
        11.94000244140625,
        11.96002197265625,
        11.98004150390625,
        12.0,
        12.02001953125,
        12.0400390625,
        12.06005859375,
        12.08001708984375,
        12.10003662109375,
        12.12005615234375,
        12.1400146484375,
        12.1600341796875,
        12.1800537109375,
        12.20001220703125,
        12.22003173828125,
        12.24005126953125,
        12.260009765625,
        12.280029296875,
        12.300048828125,
        12.32000732421875,
        12.34002685546875,
        12.36004638671875,
        12.3800048828125,
        12.4000244140625,
        12.4200439453125,
        12.44000244140625,
        12.46002197265625,
        12.48004150390625,
        12.5,
        12.52001953125,
        12.5400390625,
        12.56005859375,
        12.58001708984375,
        12.60003662109375,
        12.62005615234375,
        12.6400146484375,
        12.6600341796875,
        12.6800537109375,
        12.70001220703125,
        12.72003173828125,
        12.74005126953125,
        12.760009765625,
        12.780029296875,
        12.800048828125,
        12.82000732421875,
        12.84002685546875,
        12.86004638671875,
        12.8800048828125,
        12.9000244140625,
        12.9200439453125,
        12.94000244140625,
        12.96002197265625,
        12.98004150390625,
        13.0,
        13.02001953125,
        13.0400390625,
        13.06005859375,
        13.08001708984375,
        13.10003662109375,
        13.12005615234375,
        13.1400146484375,
        13.1600341796875,
        13.1800537109375,
        13.20001220703125,
        13.22003173828125,
        13.24005126953125,
        13.260009765625,
        13.280029296875,
        13.300048828125,
        13.32000732421875,
        13.34002685546875,
        13.36004638671875,
        13.3800048828125,
        13.4000244140625,
        13.4200439453125,
        13.44000244140625,
        13.46002197265625,
        13.48004150390625,
        13.5,
        13.52001953125,
        13.5400390625,
        13.56005859375,
        13.58001708984375,
        13.60003662109375,
        13.62005615234375,
        13.6400146484375,
        13.6600341796875,
        13.6800537109375,
        13.70001220703125,
        13.72003173828125,
        13.74005126953125,
        13.760009765625,
        13.780029296875,
        13.800048828125,
        13.82000732421875,
        13.84002685546875,
        13.86004638671875,
        13.8800048828125,
        13.9000244140625,
        13.9200439453125,
        13.94000244140625,
        13.96002197265625,
        13.98004150390625,
        14.0,
        14.02001953125,
        14.0400390625,
        14.06005859375,
        14.08001708984375,
        14.10003662109375,
        14.12005615234375,
        14.1400146484375,
        14.1600341796875,
        14.1800537109375,
        14.20001220703125,
        14.22003173828125,
        14.24005126953125,
        14.260009765625,
        14.280029296875,
        14.300048828125,
        14.32000732421875,
        14.34002685546875,
        14.36004638671875,
        14.3800048828125,
        14.4000244140625,
        14.4200439453125,
        14.44000244140625,
        14.46002197265625,
        14.48004150390625,
        14.5,
        14.52001953125,
        14.5400390625,
        14.56005859375,
        14.58001708984375,
        14.60003662109375,
        14.62005615234375,
        14.6400146484375,
        14.6600341796875,
        14.6800537109375,
        14.70001220703125,
        14.72003173828125,
        14.74005126953125,
        14.760009765625,
        14.780029296875,
        14.800048828125,
        14.82000732421875,
        14.84002685546875,
        14.86004638671875,
        14.8800048828125,
        14.9000244140625,
        14.9200439453125,
        14.94000244140625,
        14.96002197265625,
        14.98004150390625,
        15.0,
        15.02001953125,
        15.0400390625,
        15.06005859375,
        15.08001708984375,
        15.10003662109375,
        15.12005615234375,
        15.1400146484375,
        15.1600341796875,
        15.1800537109375,
        15.20001220703125,
        15.22003173828125,
        15.24005126953125,
        15.260009765625,
        15.280029296875,
        15.300048828125,
        15.32000732421875,
        15.34002685546875,
        15.36004638671875,
        15.3800048828125,
        15.4000244140625,
        15.4200439453125,
        15.44000244140625,
        15.46002197265625,
        15.48004150390625,
        15.5,
        15.52001953125,
        15.5400390625,
        15.56005859375,
        15.58001708984375,
        15.60003662109375,
        15.62005615234375,
        15.6400146484375,
        15.6600341796875,
        15.6800537109375,
        15.70001220703125,
        15.72003173828125,
        15.74005126953125,
        15.760009765625,
        15.780029296875,
        15.800048828125,
        15.82000732421875,
        15.84002685546875,
        15.86004638671875,
        15.8800048828125,
        15.9000244140625,
        15.9200439453125,
        15.94000244140625,
        15.96002197265625,
        15.98004150390625,
        16.0,
        16.02001953125,
        16.0400390625,
        16.06005859375,
        16.08001708984375,
        16.10003662109375,
        16.12005615234375,
        16.1400146484375,
        16.1600341796875,
        16.1800537109375,
        16.20001220703125,
        16.22003173828125,
        16.24005126953125,
        16.260009765625,
        16.280029296875,
        16.300048828125,
        16.32000732421875,
        16.34002685546875,
        16.36004638671875,
        16.3800048828125,
        16.4000244140625,
        16.4200439453125,
        16.44000244140625,
        16.46002197265625,
        16.48004150390625,
        16.5,
        16.52001953125,
        16.5400390625,
        16.56005859375,
        16.58001708984375,
        16.60003662109375,
        16.62005615234375,
        16.6400146484375,
        16.6600341796875,
        16.6800537109375,
        16.70001220703125,
        16.72003173828125,
        16.74005126953125,
        16.760009765625,
        16.780029296875,
        16.800048828125,
        16.82000732421875,
        16.84002685546875,
        16.86004638671875,
        16.8800048828125,
        16.9000244140625,
        16.9200439453125,
        16.94000244140625,
        16.96002197265625,
        16.98004150390625,
        17.0,
        17.02001953125,
        17.0400390625,
        17.06005859375,
        17.08001708984375,
        17.10003662109375,
        17.12005615234375,
        17.1400146484375,
        17.1600341796875,
        17.1800537109375,
        17.20001220703125,
        17.22003173828125,
        17.24005126953125,
        17.260009765625,
        17.280029296875,
        17.300048828125,
        17.32000732421875,
        17.34002685546875,
        17.36004638671875,
        17.3800048828125,
        17.4000244140625,
        17.4200439453125,
        17.44000244140625,
        17.46002197265625,
        17.48004150390625,
        17.5,
        17.52001953125,
        17.5400390625,
        17.56005859375,
        17.58001708984375,
        17.60003662109375,
        17.62005615234375,
        17.6400146484375,
        17.6600341796875,
        17.6800537109375,
        17.70001220703125,
        17.72003173828125,
        17.74005126953125,
        17.760009765625,
        17.780029296875,
        17.800048828125,
        17.82000732421875,
        17.84002685546875,
        17.86004638671875,
        17.8800048828125,
        17.9000244140625,
        17.9200439453125,
        17.94000244140625,
        17.96002197265625,
        17.98004150390625,
        18.0,
        18.02001953125,
        18.0400390625,
        18.06005859375,
        18.08001708984375,
        18.10003662109375,
        18.12005615234375,
        18.1400146484375,
        18.1600341796875,
        18.1800537109375,
        18.20001220703125,
        18.22003173828125,
        18.24005126953125,
        18.260009765625,
        18.280029296875,
        18.300048828125,
        18.32000732421875,
        18.34002685546875,
        18.36004638671875,
        18.3800048828125,
        18.4000244140625,
        18.4200439453125,
        18.44000244140625,
        18.46002197265625,
        18.48004150390625,
        18.5,
        18.52001953125,
        18.5400390625,
        18.56005859375,
        18.58001708984375,
        18.60003662109375,
        18.62005615234375,
        18.6400146484375,
        18.6600341796875,
        18.6800537109375,
        18.70001220703125,
        18.72003173828125,
        18.74005126953125,
        18.760009765625,
        18.780029296875,
        18.800048828125,
        18.82000732421875,
        18.84002685546875,
        18.86004638671875,
        18.8800048828125,
        18.9000244140625,
        18.9200439453125,
        18.94000244140625,
        18.96002197265625,
        18.98004150390625,
        19.0,
        19.02001953125,
        19.0400390625,
        19.06005859375,
        19.08001708984375,
        19.10003662109375,
        19.12005615234375,
        19.1400146484375,
        19.1600341796875,
        19.1800537109375,
        19.20001220703125,
        19.22003173828125,
        19.24005126953125,
        19.260009765625,
        19.280029296875,
        19.300048828125,
        19.32000732421875,
        19.34002685546875,
        19.36004638671875,
        19.3800048828125,
        19.4000244140625,
        19.4200439453125,
        19.44000244140625,
        19.46002197265625,
        19.48004150390625,
        19.5,
        19.52001953125,
        19.5400390625,
        19.56005859375,
        19.58001708984375,
        19.60003662109375,
        19.62005615234375,
        19.6400146484375,
        19.6600341796875,
        19.6800537109375,
        19.70001220703125,
        19.72003173828125,
        19.74005126953125,
        19.760009765625,
        19.780029296875,
        19.800048828125,
        19.82000732421875,
        19.84002685546875,
        19.86004638671875,
        19.8800048828125,
        19.9000244140625,
        19.9200439453125,
        19.94000244140625,
        19.96002197265625,
        19.98004150390625,
        20.0,
        20.02001953125,
        20.0400390625,
        20.06005859375,
        20.08001708984375,
        20.10003662109375,
        20.12005615234375,
        20.1400146484375,
        20.1600341796875,
        20.1800537109375,
        20.20001220703125,
        20.22003173828125,
        20.24005126953125,
        20.260009765625,
        20.280029296875,
        20.300048828125,
        20.32000732421875,
        20.34002685546875,
        20.36004638671875,
        20.3800048828125,
        20.4000244140625,
        20.4200439453125,
        20.44000244140625,
        20.46002197265625,
        20.48004150390625,
        20.5,
        20.52001953125,
        20.5400390625,
        20.56005859375,
        20.58001708984375,
        20.60003662109375,
        20.62005615234375,
        20.6400146484375,
        20.6600341796875,
        20.6800537109375,
        20.70001220703125,
        20.72003173828125,
        20.74005126953125,
        20.760009765625,
        20.780029296875,
        20.800048828125,
        20.82000732421875,
        20.84002685546875,
        20.86004638671875,
        20.8800048828125,
        20.9000244140625,
        20.9200439453125,
        20.94000244140625,
        20.96002197265625,
        20.98004150390625,
        21.0,
        21.02001953125,
        21.0400390625,
        21.06005859375,
        21.08001708984375,
        21.10003662109375,
        21.12005615234375,
        21.1400146484375,
        21.1600341796875,
        21.1800537109375,
        21.20001220703125,
        21.22003173828125,
        21.24005126953125,
        21.260009765625,
        21.280029296875,
        21.300048828125,
        21.32000732421875,
        21.34002685546875,
        21.36004638671875,
        21.3800048828125,
        21.4000244140625,
        21.4200439453125,
        21.44000244140625,
        21.46002197265625,
        21.48004150390625,
        21.5,
        21.52001953125,
        21.5400390625,
        21.56005859375,
        21.58001708984375,
        21.60003662109375,
        21.62005615234375,
        21.6400146484375,
        21.6600341796875,
        21.6800537109375,
        21.70001220703125,
        21.72003173828125,
        21.74005126953125,
        21.760009765625,
        21.780029296875,
        21.800048828125,
        21.82000732421875,
        21.84002685546875,
        21.86004638671875,
        21.8800048828125,
        21.9000244140625,
        21.9200439453125,
        21.94000244140625,
        21.96002197265625,
        21.98004150390625,
        22.0,
        22.02001953125,
        22.0400390625,
        22.06005859375,
        22.08001708984375,
        22.10003662109375,
        22.12005615234375,
        22.1400146484375,
        22.1600341796875,
        22.1800537109375,
        22.20001220703125,
        22.22003173828125,
        22.24005126953125,
        22.260009765625,
        22.280029296875,
        22.300048828125,
        22.32000732421875,
        22.34002685546875,
        22.36004638671875,
        22.3800048828125,
        22.4000244140625,
        22.4200439453125,
        22.44000244140625,
        22.46002197265625,
        22.48004150390625,
        22.5,
        22.52001953125,
        22.5400390625,
        22.56005859375,
        22.58001708984375,
        22.60003662109375,
        22.62005615234375,
        22.6400146484375,
        22.6600341796875,
        22.6800537109375,
        22.70001220703125,
        22.72003173828125,
        22.74005126953125,
        22.760009765625,
        22.780029296875,
        22.800048828125,
        22.82000732421875,
        22.84002685546875,
        22.86004638671875,
        22.8800048828125,
        22.9000244140625,
        22.9200439453125,
        22.94000244140625,
        22.96002197265625,
        22.98004150390625,
        23.0,
        23.02001953125,
        23.0400390625,
        23.06005859375,
        23.08001708984375,
        23.10003662109375,
        23.12005615234375,
        23.1400146484375,
        23.1600341796875,
        23.1800537109375,
        23.20001220703125,
        23.22003173828125,
        23.24005126953125,
        23.260009765625,
        23.280029296875,
        23.300048828125,
        23.32000732421875,
        23.34002685546875,
        23.36004638671875,
        23.3800048828125,
        23.4000244140625,
        23.4200439453125,
        23.44000244140625,
        23.46002197265625,
        23.48004150390625,
        23.5,
        23.52001953125,
        23.5400390625,
        23.56005859375,
        23.58001708984375,
        23.60003662109375,
        23.62005615234375,
        23.6400146484375,
        23.6600341796875,
        23.6800537109375,
        23.70001220703125,
        23.72003173828125,
        23.74005126953125,
        23.760009765625,
        23.780029296875,
        23.800048828125,
        23.82000732421875,
        23.84002685546875,
        23.86004638671875,
        23.8800048828125,
        23.9000244140625,
        23.9200439453125,
        23.94000244140625,
        23.96002197265625,
        23.98004150390625,
        24.0,
        24.02001953125,
        24.0400390625,
        24.06005859375,
        24.08001708984375,
        24.10003662109375,
        24.12005615234375,
        24.1400146484375,
        24.1600341796875,
        24.1800537109375,
        24.20001220703125,
        24.22003173828125,
        24.24005126953125,
        24.260009765625,
        24.280029296875,
        24.300048828125,
        24.32000732421875,
        24.34002685546875,
        24.36004638671875,
        24.3800048828125,
        24.4000244140625,
        24.4200439453125,
        24.44000244140625,
        24.46002197265625,
        24.48004150390625,
        24.5,
        24.52001953125,
        24.5400390625,
        24.56005859375,
        24.58001708984375,
        24.60003662109375,
        24.62005615234375,
        24.6400146484375,
        24.6600341796875,
        24.6800537109375,
        24.70001220703125,
        24.72003173828125,
        24.74005126953125,
        24.760009765625,
        24.780029296875,
        24.800048828125,
        24.82000732421875,
        24.84002685546875,
        24.86004638671875,
        24.8800048828125,
        24.9000244140625,
        24.9200439453125,
        24.94000244140625,
        24.96002197265625,
        24.98004150390625,
        25.0,
        25.02001953125,
        25.0400390625,
        25.06005859375,
        25.08001708984375,
        25.10003662109375,
        25.12005615234375,
        25.1400146484375,
        25.1600341796875,
        25.1800537109375,
        25.20001220703125,
        25.22003173828125,
        25.24005126953125,
        25.260009765625,
        25.280029296875,
        25.300048828125,
        25.32000732421875,
        25.34002685546875,
        25.36004638671875,
        25.3800048828125,
        25.4000244140625,
        25.4200439453125,
        25.44000244140625,
        25.46002197265625,
        25.48004150390625,
        25.5,
        25.52001953125,
        25.5400390625,
        25.56005859375,
        25.58001708984375,
        25.60003662109375,
        25.62005615234375,
        25.6400146484375,
        25.6600341796875,
        25.6800537109375,
        25.70001220703125,
        25.72003173828125,
        25.74005126953125,
        25.760009765625,
        25.780029296875,
        25.800048828125,
        25.82000732421875,
        25.84002685546875,
        25.86004638671875,
        25.8800048828125,
        25.9000244140625,
        25.9200439453125,
        25.94000244140625,
        25.96002197265625,
        25.98004150390625,
        26.0,
        26.02001953125,
        26.0400390625,
        26.06005859375,
        26.08001708984375,
        26.10003662109375,
        26.12005615234375,
        26.1400146484375,
        26.1600341796875,
        26.1800537109375,
        26.20001220703125,
        26.22003173828125,
        26.24005126953125,
        26.260009765625,
        26.280029296875,
        26.300048828125,
        26.32000732421875,
        26.34002685546875,
        26.36004638671875,
        26.3800048828125,
        26.4000244140625,
        26.4200439453125,
        26.44000244140625,
        26.46002197265625,
        26.48004150390625,
        26.5,
        26.52001953125,
        26.5400390625,
        26.56005859375,
        26.58001708984375,
        26.60003662109375,
        26.62005615234375,
        26.6400146484375,
        26.6600341796875,
        26.6800537109375,
        26.70001220703125,
        26.72003173828125,
        26.74005126953125,
        26.760009765625,
        26.780029296875,
        26.800048828125,
        26.82000732421875,
        26.84002685546875,
        26.86004638671875,
        26.8800048828125,
        26.9000244140625,
        26.9200439453125,
        26.94000244140625,
        26.96002197265625,
        26.98004150390625,
        27.0,
        27.02001953125,
        27.0400390625,
        27.06005859375,
        27.08001708984375,
        27.10003662109375,
        27.12005615234375,
        27.1400146484375,
        27.1600341796875,
        27.1800537109375,
        27.20001220703125,
        27.22003173828125,
        27.24005126953125,
        27.260009765625,
        27.280029296875,
        27.300048828125,
        27.32000732421875,
        27.34002685546875,
        27.36004638671875,
        27.3800048828125,
        27.4000244140625,
        27.4200439453125,
        27.44000244140625,
        27.46002197265625,
        27.48004150390625,
        27.5,
        27.52001953125,
        27.5400390625,
        27.56005859375,
        27.58001708984375,
        27.60003662109375,
        27.62005615234375,
        27.6400146484375,
        27.6600341796875,
        27.6800537109375,
        27.70001220703125,
        27.72003173828125,
        27.74005126953125,
        27.760009765625,
        27.780029296875,
        27.800048828125,
        27.82000732421875,
        27.84002685546875,
        27.86004638671875,
        27.8800048828125,
        27.9000244140625,
        27.9200439453125,
        27.94000244140625,
        27.96002197265625,
        27.98004150390625,
        28.0,
        28.02001953125,
        28.0400390625,
        28.06005859375,
        28.08001708984375,
        28.10003662109375,
        28.12005615234375,
        28.1400146484375,
        28.1600341796875,
        28.1800537109375,
        28.20001220703125,
        28.22003173828125,
        28.24005126953125,
        28.260009765625,
        28.280029296875,
        28.300048828125,
        28.32000732421875,
        28.34002685546875,
        28.36004638671875,
        28.3800048828125,
        28.4000244140625,
        28.4200439453125,
        28.44000244140625,
        28.46002197265625,
        28.48004150390625,
        28.5,
        28.52001953125,
        28.5400390625,
        28.56005859375,
        28.58001708984375,
        28.60003662109375,
        28.62005615234375,
        28.6400146484375,
        28.6600341796875,
        28.6800537109375,
        28.70001220703125,
        28.72003173828125,
        28.74005126953125,
        28.760009765625,
        28.780029296875,
        28.800048828125,
        28.82000732421875,
        28.84002685546875,
        28.86004638671875,
        28.8800048828125,
        28.9000244140625,
        28.9200439453125,
        28.94000244140625,
        28.96002197265625,
        28.98004150390625,
        29.0,
        29.02001953125,
        29.0400390625,
        29.06005859375,
        29.08001708984375,
        29.10003662109375,
        29.12005615234375,
        29.1400146484375,
        29.1600341796875,
        29.1800537109375,
        29.20001220703125,
        29.22003173828125,
        29.24005126953125,
        29.260009765625,
        29.280029296875,
        29.300048828125,
        29.32000732421875,
        29.34002685546875,
        29.36004638671875,
        29.3800048828125,
        29.4000244140625,
        29.4200439453125,
        29.44000244140625,
        29.46002197265625,
        29.48004150390625,
        29.5,
        29.52001953125,
        29.5400390625,
        29.56005859375,
        29.58001708984375,
        29.60003662109375,
        29.62005615234375,
        29.6400146484375,
        29.6600341796875,
        29.6800537109375,
        29.70001220703125,
        29.72003173828125,
        29.74005126953125,
        29.760009765625,
        29.780029296875,
        29.800048828125,
        29.82000732421875,
        29.84002685546875,
        29.86004638671875,
        29.8800048828125,
        29.9000244140625,
        29.9200439453125,
        29.94000244140625,
        29.96002197265625,
        29.98004150390625,
        30.0,
        30.02001953125,
        30.0400390625,
        30.06005859375,
        30.08001708984375,
        30.10003662109375,
        30.12005615234375,
        30.1400146484375,
        30.1600341796875,
        30.1800537109375,
        30.20001220703125,
        30.22003173828125,
        30.24005126953125,
        30.260009765625,
        30.280029296875,
        30.300048828125,
        30.32000732421875,
        30.34002685546875,
        30.36004638671875,
        30.3800048828125,
        30.4000244140625,
        30.4200439453125,
        30.44000244140625,
        30.46002197265625,
        30.48004150390625,
        30.5,
        30.52001953125,
        30.5400390625,
        30.56005859375,
        30.58001708984375,
        30.60003662109375,
        30.62005615234375,
        30.6400146484375,
        30.6600341796875,
        30.6800537109375,
        30.70001220703125,
        30.72003173828125,
        30.74005126953125,
        30.760009765625,
        30.780029296875,
        30.800048828125,
        30.82000732421875,
        30.84002685546875,
        30.86004638671875,
        30.8800048828125,
        30.9000244140625,
        30.9200439453125,
        30.94000244140625,
        30.96002197265625,
        30.98004150390625,
        31.0,
        31.02001953125,
        31.0400390625,
        31.06005859375,
        31.08001708984375,
        31.10003662109375,
        31.12005615234375,
        31.1400146484375,
        31.1600341796875,
        31.1800537109375,
        31.20001220703125,
        31.22003173828125,
        31.24005126953125,
        31.260009765625,
        31.280029296875,
        31.300048828125,
        31.32000732421875,
        31.34002685546875,
        31.36004638671875,
        31.3800048828125,
        31.4000244140625,
        31.4200439453125,
        31.44000244140625,
        31.46002197265625,
        31.48004150390625,
        31.5,
        31.52001953125,
        31.5400390625,
        31.56005859375,
        31.58001708984375,
        31.60003662109375,
        31.62005615234375,
        31.6400146484375,
        31.6600341796875,
        31.6800537109375,
        31.70001220703125,
        31.72003173828125,
        31.74005126953125,
        31.760009765625,
        31.780029296875,
        31.800048828125,
        31.82000732421875,
        31.84002685546875,
        31.86004638671875,
        31.8800048828125,
        31.9000244140625,
        31.9200439453125,
        31.94000244140625,
        31.96002197265625,
        31.98004150390625,
        32.0,
        32.02001953125,
        32.0400390625,
        32.06005859375,
        32.08001708984375,
        32.10003662109375,
        32.12005615234375,
        32.1400146484375,
        32.1600341796875,
        32.1800537109375,
        32.20001220703125,
        32.22003173828125,
        32.24005126953125,
        32.260009765625,
        32.280029296875,
        32.300048828125,
        32.32000732421875,
        32.34002685546875,
        32.36004638671875,
        32.3800048828125,
        32.4000244140625,
        32.4200439453125,
        32.44000244140625,
        32.46002197265625,
        32.48004150390625,
        32.5,
        32.52001953125,
        32.5400390625,
        32.56005859375,
        32.58001708984375,
        32.60003662109375,
        32.62005615234375,
        32.6400146484375,
        32.6600341796875,
        32.6800537109375,
        32.70001220703125,
        32.72003173828125,
        32.74005126953125,
        32.760009765625,
        32.780029296875,
        32.800048828125,
        32.82000732421875,
        32.84002685546875,
        32.86004638671875,
        32.8800048828125,
        32.9000244140625,
        32.9200439453125,
        32.94000244140625,
        32.96002197265625,
        32.98004150390625,
        33.0,
        33.02001953125,
        33.0400390625,
        33.06005859375,
        33.08001708984375,
        33.10003662109375,
        33.12005615234375,
        33.1400146484375,
        33.1600341796875,
        33.1800537109375,
        33.20001220703125,
        33.22003173828125,
        33.24005126953125,
        33.260009765625,
        33.280029296875,
        33.300048828125,
        33.32000732421875,
        33.34002685546875,
        33.36004638671875,
        33.3800048828125,
        33.4000244140625,
        33.4200439453125,
        33.44000244140625,
        33.46002197265625,
        33.48004150390625,
        33.5,
        33.52001953125,
        33.5400390625,
        33.56005859375,
        33.58001708984375,
        33.60003662109375,
        33.62005615234375,
        33.6400146484375,
        33.6600341796875,
        33.6800537109375,
        33.70001220703125,
        33.72003173828125,
        33.74005126953125,
        33.760009765625,
        33.780029296875,
        33.800048828125,
        33.82000732421875,
        33.84002685546875,
        33.86004638671875,
        33.8800048828125,
        33.9000244140625,
        33.9200439453125,
        33.94000244140625,
        33.96002197265625,
        33.98004150390625,
        34.0,
        34.02001953125,
        34.0400390625,
        34.06005859375,
        34.08001708984375,
        34.10003662109375,
        34.12005615234375,
        34.1400146484375,
        34.1600341796875,
        34.1800537109375,
        34.20001220703125,
        34.22003173828125,
        34.24005126953125,
        34.260009765625,
        34.280029296875,
        34.300048828125,
        34.32000732421875,
        34.34002685546875,
        34.36004638671875,
        34.3800048828125,
        34.4000244140625,
        34.4200439453125,
        34.44000244140625,
        34.46002197265625,
        34.48004150390625,
        34.5,
        34.52001953125,
        34.5400390625,
        34.56005859375,
        34.58001708984375,
        34.60003662109375,
        34.62005615234375,
        34.6400146484375,
        34.6600341796875,
        34.6800537109375,
        34.70001220703125,
        34.72003173828125,
        34.74005126953125,
        34.760009765625,
        34.780029296875,
        34.800048828125,
        34.82000732421875,
        34.84002685546875,
        34.86004638671875,
        34.8800048828125,
        34.9000244140625,
        34.9200439453125,
        34.94000244140625,
        34.96002197265625,
        34.98004150390625,
        35.0,
        35.02001953125,
        35.0400390625,
        35.06005859375,
        35.08001708984375,
        35.10003662109375,
        35.12005615234375,
        35.1400146484375,
        35.1600341796875,
        35.1800537109375,
        35.20001220703125,
        35.22003173828125,
        35.24005126953125,
        35.260009765625,
        35.280029296875,
        35.300048828125,
        35.32000732421875,
        35.34002685546875,
        35.36004638671875,
        35.3800048828125,
        35.4000244140625,
        35.4200439453125,
        35.44000244140625,
        35.46002197265625,
        35.48004150390625,
        35.5,
        35.52001953125,
        35.5400390625,
        35.56005859375,
        35.58001708984375,
        35.60003662109375,
        35.62005615234375,
        35.6400146484375,
        35.6600341796875,
        35.6800537109375,
        35.70001220703125,
        35.72003173828125,
        35.74005126953125,
        35.760009765625,
        35.780029296875,
        35.800048828125,
        35.82000732421875,
        35.84002685546875,
        35.86004638671875,
        35.8800048828125,
        35.9000244140625,
        35.9200439453125,
        35.94000244140625,
        35.96002197265625,
        35.98004150390625,
        36.0,
        36.02001953125,
        36.0400390625,
        36.06005859375,
        36.08001708984375,
        36.10003662109375,
        36.12005615234375,
        36.1400146484375,
        36.1600341796875,
        36.1800537109375,
        36.20001220703125,
        36.22003173828125,
        36.24005126953125,
        36.260009765625,
        36.280029296875,
        36.300048828125,
        36.32000732421875,
        36.34002685546875,
        36.36004638671875,
        36.3800048828125,
        36.4000244140625,
        36.4200439453125,
        36.44000244140625,
        36.46002197265625,
        36.48004150390625,
        36.5,
        36.52001953125,
        36.5400390625,
        36.56005859375,
        36.58001708984375,
        36.60003662109375,
        36.62005615234375,
        36.6400146484375,
        36.6600341796875,
        36.6800537109375,
        36.70001220703125,
        36.72003173828125,
        36.74005126953125,
        36.760009765625,
        36.780029296875,
        36.800048828125,
        36.82000732421875,
        36.84002685546875,
        36.86004638671875,
        36.8800048828125,
        36.9000244140625,
        36.9200439453125,
        36.94000244140625,
        36.96002197265625,
        36.98004150390625,
        37.0,
        37.02001953125,
        37.0400390625,
        37.06005859375,
        37.08001708984375,
        37.10003662109375,
        37.12005615234375,
        37.1400146484375,
        37.1600341796875,
        37.1800537109375,
        37.20001220703125,
        37.22003173828125,
        37.24005126953125,
        37.260009765625,
        37.280029296875,
        37.300048828125,
        37.32000732421875,
        37.34002685546875,
        37.36004638671875,
        37.3800048828125,
        37.4000244140625,
        37.4200439453125,
        37.44000244140625,
        37.46002197265625,
        37.48004150390625,
        37.5,
        37.52001953125,
        37.5400390625,
        37.56005859375,
        37.58001708984375,
        37.60003662109375,
        37.62005615234375,
        37.6400146484375,
        37.6600341796875,
        37.6800537109375,
        37.70001220703125,
        37.72003173828125,
        37.74005126953125,
        37.760009765625,
        37.780029296875,
        37.800048828125,
        37.82000732421875,
        37.84002685546875,
        37.86004638671875,
        37.8800048828125,
        37.9000244140625,
        37.9200439453125,
        37.94000244140625,
        37.96002197265625,
        37.98004150390625,
        38.0,
        38.02001953125,
        38.0400390625,
        38.06005859375,
        38.08001708984375,
        38.10003662109375,
        38.12005615234375,
        38.1400146484375,
        38.1600341796875,
        38.1800537109375,
        38.20001220703125,
        38.22003173828125,
        38.24005126953125,
        38.260009765625,
        38.280029296875,
        38.300048828125,
        38.32000732421875,
        38.34002685546875,
        38.36004638671875,
        38.3800048828125,
        38.4000244140625,
        38.4200439453125,
        38.44000244140625,
        38.46002197265625,
        38.48004150390625,
        38.5,
        38.52001953125,
        38.5400390625,
        38.56005859375,
        38.58001708984375,
        38.60003662109375,
        38.62005615234375,
        38.6400146484375,
        38.6600341796875,
        38.6800537109375,
        38.70001220703125,
        38.72003173828125,
        38.74005126953125,
        38.760009765625,
        38.780029296875,
        38.800048828125,
        38.82000732421875,
        38.84002685546875,
        38.86004638671875,
        38.8800048828125,
        38.9000244140625,
        38.9200439453125,
        38.94000244140625,
        38.96002197265625,
        38.98004150390625,
        39.0,
        39.02001953125,
        39.0400390625,
        39.06005859375,
        39.08001708984375,
        39.10003662109375,
        39.12005615234375,
        39.1400146484375,
        39.1600341796875,
        39.1800537109375,
        39.20001220703125,
        39.22003173828125,
        39.24005126953125,
        39.260009765625,
        39.280029296875,
        39.300048828125,
        39.32000732421875,
        39.34002685546875,
        39.36004638671875,
        39.3800048828125,
        39.4000244140625,
        39.4200439453125,
        39.44000244140625,
        39.46002197265625,
        39.48004150390625,
        39.5,
        39.52001953125,
        39.5400390625,
        39.56005859375,
        39.58001708984375,
        39.60003662109375,
        39.62005615234375,
        39.6400146484375,
        39.6600341796875,
        39.6800537109375,
        39.70001220703125,
        39.72003173828125,
        39.74005126953125,
        39.760009765625,
        39.780029296875,
        39.800048828125,
        39.82000732421875,
        39.84002685546875,
        39.86004638671875,
        39.8800048828125,
        39.9000244140625,
        39.9200439453125,
        39.94000244140625,
        39.96002197265625,
        39.98004150390625,
        40.0,
        40.02001953125,
        40.0400390625,
        40.06005859375,
        40.08001708984375,
        40.10003662109375,
        40.12005615234375,
        40.1400146484375,
        40.1600341796875,
        40.1800537109375,
        40.20001220703125,
        40.22003173828125,
        40.24005126953125,
        40.260009765625,
        40.280029296875,
        40.300048828125,
        40.32000732421875,
        40.34002685546875,
        40.36004638671875,
        40.3800048828125,
        40.4000244140625,
        40.4200439453125,
        40.44000244140625,
        40.46002197265625,
        40.48004150390625,
        40.5,
        40.52001953125,
        40.5400390625,
        40.56005859375,
        40.58001708984375,
        40.60003662109375,
        40.62005615234375,
        40.6400146484375,
        40.6600341796875,
        40.6800537109375,
        40.70001220703125,
        40.72003173828125,
        40.74005126953125,
        40.760009765625,
        40.780029296875,
        40.800048828125,
        40.82000732421875,
        40.84002685546875,
        40.86004638671875,
        40.8800048828125,
        40.9000244140625,
        40.9200439453125,
        40.94000244140625,
        40.96002197265625,
        40.98004150390625,
        41.0,
        41.02001953125,
        41.0400390625,
        41.06005859375,
        41.08001708984375,
        41.10003662109375,
        41.12005615234375,
        41.1400146484375,
        41.1600341796875,
        41.1800537109375,
        41.20001220703125,
        41.22003173828125,
        41.24005126953125,
        41.260009765625,
        41.280029296875,
        41.300048828125,
        41.32000732421875,
        41.34002685546875,
        41.36004638671875,
        41.3800048828125,
        41.4000244140625,
        41.4200439453125,
        41.44000244140625,
        41.46002197265625,
        41.48004150390625,
        41.5,
        41.52001953125,
        41.5400390625,
        41.56005859375,
        41.58001708984375,
        41.60003662109375,
        41.62005615234375,
        41.6400146484375,
        41.6600341796875,
        41.6800537109375,
        41.70001220703125,
        41.72003173828125,
        41.74005126953125,
        41.760009765625,
        41.780029296875,
        41.800048828125,
        41.82000732421875,
        41.84002685546875,
        41.86004638671875,
        41.8800048828125,
        41.9000244140625,
        41.9200439453125,
        41.94000244140625,
        41.96002197265625,
        41.98004150390625,
        42.0,
        42.02001953125,
        42.0400390625,
        42.05999755859375,
        42.08001708984375,
        42.10003662109375,
        42.12005615234375,
        42.1400146484375,
        42.1600341796875,
        42.1800537109375,
        42.20001220703125,
        42.22003173828125,
        42.24005126953125,
        42.260009765625,
        42.280029296875,
        42.300048828125,
        42.32000732421875,
        42.34002685546875,
        42.36004638671875,
        42.3800048828125,
        42.4000244140625,
        42.4200439453125,
        42.44000244140625,
        42.46002197265625,
        42.48004150390625,
        42.5,
        42.52001953125,
        42.5400390625,
        42.55999755859375,
        42.58001708984375,
        42.60003662109375,
        42.62005615234375,
        42.6400146484375,
        42.6600341796875,
        42.6800537109375,
        42.70001220703125,
        42.72003173828125,
        42.74005126953125,
        42.760009765625,
        42.780029296875,
        42.800048828125,
        42.82000732421875,
        42.84002685546875,
        42.86004638671875,
        42.8800048828125,
        42.9000244140625,
        42.9200439453125,
        42.94000244140625,
        42.96002197265625,
        42.98004150390625,
        43.0,
        43.02001953125,
        43.0400390625,
        43.05999755859375,
        43.08001708984375,
        43.10003662109375,
        43.12005615234375,
        43.1400146484375,
        43.1600341796875,
        43.1800537109375,
        43.20001220703125,
        43.22003173828125,
        43.24005126953125,
        43.260009765625,
        43.280029296875,
        43.300048828125,
        43.32000732421875,
        43.34002685546875,
        43.36004638671875,
        43.3800048828125,
        43.4000244140625,
        43.4200439453125,
        43.44000244140625,
        43.46002197265625,
        43.48004150390625,
        43.5,
        43.52001953125,
        43.5400390625,
        43.55999755859375,
        43.58001708984375,
        43.60003662109375,
        43.62005615234375,
        43.6400146484375,
        43.6600341796875,
        43.6800537109375,
        43.70001220703125,
        43.72003173828125,
        43.74005126953125,
        43.760009765625,
        43.780029296875,
        43.800048828125,
        43.82000732421875,
        43.84002685546875,
        43.86004638671875,
        43.8800048828125,
        43.9000244140625,
        43.9200439453125,
        43.94000244140625,
        43.96002197265625,
        43.98004150390625,
        44.0,
        44.02001953125,
        44.0400390625,
        44.05999755859375,
        44.08001708984375,
        44.10003662109375,
        44.12005615234375,
        44.1400146484375,
        44.1600341796875,
        44.1800537109375,
        44.20001220703125,
        44.22003173828125,
        44.24005126953125,
        44.260009765625,
        44.280029296875,
        44.300048828125,
        44.32000732421875,
        44.34002685546875,
        44.36004638671875,
        44.3800048828125,
        44.4000244140625,
        44.4200439453125,
        44.44000244140625,
        44.46002197265625,
        44.48004150390625,
        44.5,
        44.52001953125,
        44.5400390625,
        44.55999755859375,
        44.58001708984375,
        44.60003662109375,
        44.62005615234375,
        44.6400146484375,
        44.6600341796875,
        44.6800537109375,
        44.70001220703125,
        44.72003173828125,
        44.74005126953125,
        44.760009765625,
        44.780029296875,
        44.800048828125,
        44.82000732421875,
        44.84002685546875,
        44.86004638671875,
        44.8800048828125,
        44.9000244140625,
        44.9200439453125,
        44.94000244140625,
        44.96002197265625,
        44.98004150390625,
        45.0,
        45.02001953125,
        45.0400390625,
        45.05999755859375,
        45.08001708984375,
        45.10003662109375,
        45.12005615234375,
        45.1400146484375,
        45.1600341796875,
        45.1800537109375,
        45.20001220703125,
        45.22003173828125,
        45.24005126953125,
        45.260009765625,
        45.280029296875,
        45.300048828125,
        45.32000732421875,
        45.34002685546875,
        45.36004638671875,
        45.3800048828125,
        45.4000244140625,
        45.4200439453125,
        45.44000244140625,
        45.46002197265625,
        45.48004150390625,
        45.5,
        45.52001953125,
        45.5400390625,
        45.55999755859375,
        45.58001708984375,
        45.60003662109375,
        45.62005615234375,
        45.6400146484375,
        45.6600341796875,
        45.6800537109375,
        45.70001220703125,
        45.72003173828125,
        45.74005126953125,
        45.760009765625,
        45.780029296875,
        45.800048828125,
        45.82000732421875,
        45.84002685546875,
        45.86004638671875,
        45.8800048828125,
        45.9000244140625,
        45.9200439453125,
        45.94000244140625,
        45.96002197265625,
        45.98004150390625,
        46.0,
        46.02001953125,
        46.0400390625,
        46.05999755859375,
        46.08001708984375,
        46.10003662109375,
        46.12005615234375,
        46.1400146484375,
        46.1600341796875,
        46.1800537109375,
        46.20001220703125,
        46.22003173828125,
        46.24005126953125,
        46.260009765625,
        46.280029296875,
        46.300048828125,
        46.32000732421875,
        46.34002685546875,
        46.36004638671875,
        46.3800048828125,
        46.4000244140625,
        46.4200439453125,
        46.44000244140625,
        46.46002197265625,
        46.48004150390625,
        46.5,
        46.52001953125,
        46.5400390625,
        46.55999755859375,
        46.58001708984375,
        46.60003662109375,
        46.62005615234375,
        46.6400146484375,
        46.6600341796875,
        46.6800537109375,
        46.70001220703125,
        46.72003173828125,
        46.74005126953125,
        46.760009765625,
        46.780029296875,
        46.800048828125,
        46.82000732421875,
        46.84002685546875,
        46.86004638671875,
        46.8800048828125,
        46.9000244140625,
        46.9200439453125,
        46.94000244140625,
        46.96002197265625,
        46.98004150390625,
        47.0,
        47.02001953125,
        47.0400390625,
        47.05999755859375,
        47.08001708984375,
        47.10003662109375,
        47.12005615234375,
        47.1400146484375,
        47.1600341796875,
        47.1800537109375,
        47.20001220703125,
        47.22003173828125,
        47.24005126953125,
        47.260009765625,
        47.280029296875,
        47.300048828125,
        47.32000732421875,
        47.34002685546875,
        47.36004638671875,
        47.3800048828125,
        47.4000244140625,
        47.4200439453125,
        47.44000244140625,
        47.46002197265625,
        47.48004150390625,
        47.5,
        47.52001953125,
        47.5400390625,
        47.55999755859375,
        47.58001708984375,
        47.60003662109375,
        47.62005615234375,
        47.6400146484375,
        47.6600341796875,
        47.6800537109375,
        47.70001220703125,
        47.72003173828125,
        47.74005126953125,
        47.760009765625,
        47.780029296875,
        47.800048828125,
        47.82000732421875,
        47.84002685546875,
        47.86004638671875,
        47.8800048828125,
        47.9000244140625,
        47.9200439453125,
        47.94000244140625,
        47.96002197265625,
        47.98004150390625,
        48.0,
        48.02001953125,
        48.0400390625,
        48.05999755859375,
        48.08001708984375,
        48.10003662109375,
        48.12005615234375,
        48.1400146484375,
        48.1600341796875,
        48.1800537109375,
        48.20001220703125,
        48.22003173828125,
        48.24005126953125,
        48.260009765625,
        48.280029296875,
        48.300048828125,
        48.32000732421875,
        48.34002685546875,
        48.36004638671875,
        48.3800048828125,
        48.4000244140625,
        48.4200439453125,
        48.44000244140625,
        48.46002197265625,
        48.48004150390625,
        48.5,
        48.52001953125,
        48.5400390625,
        48.55999755859375,
        48.58001708984375,
        48.60003662109375,
        48.62005615234375,
        48.6400146484375,
        48.6600341796875,
        48.6800537109375,
        48.70001220703125,
        48.72003173828125,
        48.74005126953125,
        48.760009765625,
        48.780029296875,
        48.800048828125,
        48.82000732421875,
        48.84002685546875,
        48.86004638671875,
        48.8800048828125,
        48.9000244140625,
        48.9200439453125,
        48.94000244140625,
        48.96002197265625,
        48.98004150390625,
        49.0,
        49.02001953125,
        49.0400390625,
        49.05999755859375,
        49.08001708984375,
        49.10003662109375,
        49.12005615234375,
        49.1400146484375,
        49.1600341796875,
        49.1800537109375,
        49.20001220703125,
        49.22003173828125,
        49.24005126953125,
        49.260009765625,
        49.280029296875,
        49.300048828125,
        49.32000732421875,
        49.34002685546875,
        49.36004638671875,
        49.3800048828125,
        49.4000244140625,
        49.4200439453125,
        49.44000244140625,
        49.46002197265625,
        49.48004150390625,
        49.5,
        49.52001953125,
        49.5400390625,
        49.55999755859375,
        49.58001708984375,
        49.60003662109375,
        49.62005615234375,
        49.6400146484375,
        49.6600341796875,
        49.6800537109375,
        49.70001220703125,
        49.72003173828125,
        49.74005126953125,
        49.760009765625,
        49.780029296875,
        49.800048828125,
        49.82000732421875,
        49.84002685546875,
        49.86004638671875,
        49.8800048828125,
        49.9000244140625,
        49.9200439453125,
        49.94000244140625,
        49.96002197265625,
        49.98004150390625,
        50.0,
        50.02001953125,
        50.0400390625,
        50.05999755859375,
        50.08001708984375,
        50.10003662109375,
        50.12005615234375,
        50.1400146484375,
        50.1600341796875,
        50.1800537109375,
        50.20001220703125,
        50.22003173828125,
        50.24005126953125,
        50.260009765625,
        50.280029296875,
        50.300048828125,
        50.32000732421875,
        50.34002685546875,
        50.36004638671875,
        50.3800048828125,
        50.4000244140625,
        50.4200439453125,
        50.44000244140625,
        50.46002197265625,
        50.48004150390625,
        50.5,
        50.52001953125,
        50.5400390625,
        50.55999755859375,
        50.58001708984375,
        50.60003662109375,
        50.62005615234375,
        50.6400146484375,
        50.6600341796875,
        50.6800537109375,
        50.70001220703125,
        50.72003173828125,
        50.74005126953125,
        50.760009765625,
        50.780029296875,
        50.800048828125,
        50.82000732421875,
        50.84002685546875,
        50.86004638671875,
        50.8800048828125,
        50.9000244140625,
        50.9200439453125,
        50.94000244140625,
        50.96002197265625,
        50.98004150390625,
        51.0,
        51.02001953125,
        51.0400390625,
        51.05999755859375,
        51.08001708984375,
        51.10003662109375,
        51.12005615234375,
        51.1400146484375,
        51.1600341796875,
        51.1800537109375,
        51.20001220703125,
        51.22003173828125,
        51.24005126953125,
        51.260009765625,
        51.280029296875,
        51.300048828125,
        51.32000732421875,
        51.34002685546875,
        51.36004638671875,
        51.3800048828125,
        51.4000244140625,
        51.4200439453125,
        51.44000244140625,
        51.46002197265625,
        51.48004150390625,
        51.5,
        51.52001953125,
        51.5400390625,
        51.55999755859375,
        51.58001708984375,
        51.60003662109375,
        51.62005615234375,
        51.6400146484375,
        51.6600341796875,
        51.6800537109375,
        51.70001220703125,
        51.72003173828125,
        51.74005126953125,
        51.760009765625,
        51.780029296875,
        51.800048828125,
        51.82000732421875,
        51.84002685546875,
        51.86004638671875,
        51.8800048828125,
        51.9000244140625,
        51.9200439453125,
        51.94000244140625,
        51.96002197265625,
        51.98004150390625,
        52.0,
        52.02001953125,
        52.0400390625,
        52.05999755859375,
        52.08001708984375,
        52.10003662109375,
        52.12005615234375,
        52.1400146484375,
        52.1600341796875,
        52.1800537109375,
        52.20001220703125,
        52.22003173828125,
        52.24005126953125,
        52.260009765625,
        52.280029296875,
        52.300048828125,
        52.32000732421875,
        52.34002685546875,
        52.36004638671875,
        52.3800048828125,
        52.4000244140625,
        52.4200439453125,
        52.44000244140625,
        52.46002197265625,
        52.48004150390625,
        52.5,
        52.52001953125,
        52.5400390625,
        52.55999755859375,
        52.58001708984375,
        52.60003662109375,
        52.62005615234375,
        52.6400146484375,
        52.6600341796875,
        52.6800537109375,
        52.70001220703125,
        52.72003173828125,
        52.74005126953125,
        52.760009765625,
        52.780029296875,
        52.800048828125,
        52.82000732421875,
        52.84002685546875,
        52.86004638671875,
        52.8800048828125,
        52.9000244140625,
        52.9200439453125,
        52.94000244140625,
        52.96002197265625,
        52.98004150390625,
        53.0,
        53.02001953125,
        53.0400390625,
        53.05999755859375,
        53.08001708984375,
        53.10003662109375,
        53.12005615234375,
        53.1400146484375,
        53.1600341796875,
        53.1800537109375,
        53.20001220703125,
        53.22003173828125,
        53.24005126953125,
        53.260009765625,
        53.280029296875,
        53.300048828125,
        53.32000732421875,
        53.34002685546875,
        53.36004638671875,
        53.3800048828125,
        53.4000244140625,
        53.4200439453125,
        53.44000244140625,
        53.46002197265625,
        53.48004150390625,
        53.5,
        53.52001953125,
        53.5400390625,
        53.55999755859375,
        53.58001708984375,
        53.60003662109375,
        53.62005615234375,
        53.6400146484375,
        53.6600341796875,
        53.6800537109375,
        53.70001220703125,
        53.72003173828125,
        53.74005126953125,
        53.760009765625,
        53.780029296875,
        53.800048828125,
        53.82000732421875,
        53.84002685546875,
        53.86004638671875,
        53.8800048828125,
        53.9000244140625,
        53.9200439453125,
        53.94000244140625,
        53.96002197265625,
        53.98004150390625,
        54.0,
        54.02001953125,
        54.0400390625,
        54.05999755859375,
        54.08001708984375,
        54.10003662109375,
        54.12005615234375,
        54.1400146484375,
        54.1600341796875,
        54.1800537109375,
        54.20001220703125,
        54.22003173828125,
        54.24005126953125,
        54.260009765625,
        54.280029296875,
        54.300048828125,
        54.32000732421875,
        54.34002685546875,
        54.36004638671875,
        54.3800048828125,
        54.4000244140625,
        54.4200439453125,
        54.44000244140625,
        54.46002197265625,
        54.48004150390625,
        54.5,
        54.52001953125,
        54.5400390625,
        54.55999755859375,
        54.58001708984375,
        54.60003662109375,
        54.62005615234375,
        54.6400146484375,
        54.6600341796875,
        54.6800537109375,
        54.70001220703125,
        54.72003173828125,
        54.74005126953125,
        54.760009765625,
        54.780029296875,
        54.800048828125,
        54.82000732421875,
        54.84002685546875,
        54.86004638671875,
        54.8800048828125,
        54.9000244140625,
        54.9200439453125,
        54.94000244140625,
        54.96002197265625,
        54.98004150390625,
        55.0,
        55.02001953125,
        55.0400390625,
        55.05999755859375,
        55.08001708984375,
        55.10003662109375,
        55.12005615234375,
        55.1400146484375,
        55.1600341796875,
        55.1800537109375,
        55.20001220703125,
        55.22003173828125,
        55.24005126953125,
        55.260009765625,
        55.280029296875,
        55.300048828125,
        55.32000732421875,
        55.34002685546875,
        55.36004638671875,
        55.3800048828125,
        55.4000244140625,
        55.4200439453125,
        55.44000244140625,
        55.46002197265625,
        55.48004150390625,
        55.5,
        55.52001953125,
        55.5400390625,
        55.55999755859375,
        55.58001708984375,
        55.60003662109375,
        55.62005615234375,
        55.6400146484375,
        55.6600341796875,
        55.6800537109375,
        55.70001220703125,
        55.72003173828125,
        55.74005126953125,
        55.760009765625,
        55.780029296875,
        55.800048828125,
        55.82000732421875,
        55.84002685546875,
        55.86004638671875,
        55.8800048828125,
        55.9000244140625,
        55.9200439453125,
        55.94000244140625,
        55.96002197265625,
        55.98004150390625,
        56.0,
        56.02001953125,
        56.0400390625,
        56.05999755859375,
        56.08001708984375,
        56.10003662109375,
        56.12005615234375,
        56.1400146484375,
        56.1600341796875,
        56.1800537109375,
        56.20001220703125,
        56.22003173828125,
        56.24005126953125,
        56.260009765625,
        56.280029296875,
        56.300048828125,
        56.32000732421875,
        56.34002685546875,
        56.36004638671875,
        56.3800048828125,
        56.4000244140625,
        56.4200439453125,
        56.44000244140625,
        56.46002197265625,
        56.48004150390625,
        56.5,
        56.52001953125,
        56.5400390625,
        56.55999755859375,
        56.58001708984375,
        56.60003662109375,
        56.62005615234375,
        56.6400146484375,
        56.6600341796875,
        56.6800537109375,
        56.70001220703125,
        56.72003173828125,
        56.74005126953125,
        56.760009765625,
        56.780029296875,
        56.800048828125,
        56.82000732421875,
        56.84002685546875,
        56.86004638671875,
        56.8800048828125,
        56.9000244140625,
        56.9200439453125,
        56.94000244140625,
        56.96002197265625,
        56.98004150390625,
        57.0,
        57.02001953125,
        57.0400390625,
        57.05999755859375,
        57.08001708984375,
        57.10003662109375,
        57.12005615234375,
        57.1400146484375,
        57.1600341796875,
        57.1800537109375,
        57.20001220703125,
        57.22003173828125,
        57.24005126953125,
        57.260009765625,
        57.280029296875,
        57.300048828125,
        57.32000732421875,
        57.34002685546875,
        57.36004638671875,
        57.3800048828125,
        57.4000244140625,
        57.4200439453125,
        57.44000244140625,
        57.46002197265625,
        57.48004150390625,
        57.5,
        57.52001953125,
        57.5400390625,
        57.55999755859375,
        57.58001708984375,
        57.60003662109375,
        57.62005615234375,
        57.6400146484375,
        57.6600341796875,
        57.6800537109375,
        57.70001220703125,
        57.72003173828125,
        57.74005126953125,
        57.760009765625,
        57.780029296875,
        57.800048828125,
        57.82000732421875,
        57.84002685546875,
        57.86004638671875,
        57.8800048828125,
        57.9000244140625,
        57.9200439453125,
        57.94000244140625,
        57.96002197265625,
        57.98004150390625,
        58.0,
        58.02001953125,
        58.0400390625,
        58.05999755859375,
        58.08001708984375,
        58.10003662109375,
        58.12005615234375,
        58.1400146484375,
        58.1600341796875,
        58.1800537109375,
        58.20001220703125,
        58.22003173828125,
        58.24005126953125,
        58.260009765625,
        58.280029296875,
        58.300048828125,
        58.32000732421875,
        58.34002685546875,
        58.36004638671875,
        58.3800048828125,
        58.4000244140625,
        58.4200439453125,
        58.44000244140625,
        58.46002197265625,
        58.48004150390625,
        58.5,
        58.52001953125,
        58.5400390625,
        58.55999755859375,
        58.58001708984375,
        58.60003662109375,
        58.62005615234375,
        58.6400146484375,
        58.6600341796875,
        58.6800537109375,
        58.70001220703125,
        58.72003173828125,
        58.74005126953125,
        58.760009765625,
        58.780029296875,
        58.800048828125,
        58.82000732421875,
        58.84002685546875,
        58.86004638671875,
        58.8800048828125,
        58.9000244140625,
        58.9200439453125,
        58.94000244140625,
        58.96002197265625,
        58.98004150390625,
        59.0,
        59.02001953125,
        59.0400390625,
        59.05999755859375,
        59.08001708984375,
        59.10003662109375,
        59.12005615234375,
        59.1400146484375,
        59.1600341796875,
        59.1800537109375,
        59.20001220703125,
        59.22003173828125,
        59.24005126953125,
        59.260009765625,
        59.280029296875,
        59.300048828125,
        59.32000732421875,
        59.34002685546875,
        59.36004638671875,
        59.3800048828125,
        59.4000244140625,
        59.4200439453125,
        59.44000244140625,
        59.46002197265625,
        59.48004150390625,
        59.5,
        59.52001953125,
        59.5400390625,
        59.55999755859375,
        59.58001708984375,
        59.60003662109375,
        59.62005615234375,
        59.6400146484375,
        59.6600341796875,
        59.6800537109375,
        59.70001220703125,
        59.72003173828125,
        59.74005126953125,
        59.760009765625,
        59.780029296875,
        59.800048828125,
        59.82000732421875,
        59.84002685546875,
        59.86004638671875,
        59.8800048828125,
        59.9000244140625,
        59.9200439453125,
        59.94000244140625,
        59.96002197265625,
        59.98004150390625
    ],
    "rightHandPositions": [
        "(-0.471627, 0.773170, -0.244521)",
        "(-0.485446, 0.769719, -0.250621)",
        "(-0.497284, 0.767930, -0.256507)",
        "(-0.509610, 0.767147, -0.262175)",
        "(-0.515850, 0.767345, -0.264512)",
        "(-0.527530, 0.768605, -0.268104)",
        "(-0.537376, 0.770978, -0.269753)",
        "(-0.537376, 0.770978, -0.269753)",
        "(-0.546786, 0.776107, -0.268504)",
        "(-0.552573, 0.779309, -0.267630)",
        "(-0.554951, 0.782241, -0.265530)",
        "(-0.555543, 0.784221, -0.263509)",
        "(-0.553865, 0.784638, -0.261607)",
        "(-0.550311, 0.783215, -0.260177)",
        "(-0.547982, 0.781542, -0.259646)",
        "(-0.542526, 0.777114, -0.258732)",
        "(-0.534859, 0.770959, -0.258064)",
        "(-0.525582, 0.765607, -0.257684)",
        "(-0.515395, 0.762987, -0.256625)",
        "(-0.509982, 0.762440, -0.255506)",
        "(-0.496546, 0.763178, -0.250468)",
        "(-0.479001, 0.765337, -0.242188)",
        "(-0.455426, 0.770089, -0.229383)",
        "(-0.428296, 0.778678, -0.214724)",
        "(-0.415333, 0.783345, -0.207966)",
        "(-0.388922, 0.795391, -0.194273)",
        "(-0.363495, 0.810286, -0.181103)",
        "(-0.351460, 0.818862, -0.175096)",
        "(-0.316139, 0.844032, -0.158580)",
        "(-0.283717, 0.874303, -0.145161)",
        "(-0.283717, 0.874303, -0.145161)",
        "(-0.263430, 0.896295, -0.137496)",
        "(-0.245845, 0.920582, -0.131222)",
        "(-0.222584, 0.957726, -0.122969)",
        "(-0.222584, 0.957726, -0.122969)",
        "(-0.211557, 0.982355, -0.119016)",
        "(-0.201271, 1.006130, -0.115245)",
        "(-0.193260, 1.030233, -0.112399)",
        "(-0.184937, 1.069686, -0.110666)",
        "(-0.181444, 1.093113, -0.109645)",
        "(-0.181444, 1.093113, -0.109645)",
        "(-0.180365, 1.114254, -0.108569)",
        "(-0.179288, 1.135252, -0.108026)",
        "(-0.179583, 1.144231, -0.108386)",
        "(-0.180745, 1.180127, -0.111280)",
        "(-0.180745, 1.180127, -0.111280)",
        "(-0.182349, 1.196310, -0.113668)",
        "(-0.184492, 1.211365, -0.116979)",
        "(-0.187017, 1.224928, -0.120695)",
        "(-0.192175, 1.242196, -0.125493)",
        "(-0.192175, 1.242196, -0.125493)",
        "(-0.197203, 1.252539, -0.127355)",
        "(-0.202564, 1.262141, -0.129073)",
        "(-0.207887, 1.270419, -0.130466)",
        "(-0.210320, 1.274368, -0.131059)",
        "(-0.214931, 1.281986, -0.131772)",
        "(-0.219640, 1.289630, -0.132265)",
        "(-0.224083, 1.296847, -0.132404)",
        "(-0.227875, 1.303080, -0.131686)",
        "(-0.229465, 1.306010, -0.131235)",
        "(-0.232581, 1.311942, -0.130679)",
        "(-0.234732, 1.317420, -0.129791)",
        "(-0.236508, 1.322378, -0.128094)",
        "(-0.238137, 1.326810, -0.126011)",
        "(-0.238850, 1.328796, -0.124937)",
        "(-0.239497, 1.332557, -0.122910)",
        "(-0.239627, 1.336084, -0.120757)",
        "(-0.239796, 1.339265, -0.118493)",
        "(-0.239527, 1.343083, -0.115140)",
        "(-0.239527, 1.343083, -0.115140)",
        "(-0.238677, 1.345338, -0.113557)",
        "(-0.237714, 1.347020, -0.111889)",
        "(-0.237484, 1.348424, -0.110369)",
        "(-0.237684, 1.350074, -0.109369)",
        "(-0.237770, 1.350793, -0.108920)",
        "(-0.237692, 1.351651, -0.107911)",
        "(-0.237287, 1.351740, -0.106949)",
        "(-0.236645, 1.351886, -0.105537)",
        "(-0.236328, 1.351776, -0.104829)",
        "(-0.235446, 1.351474, -0.103321)",
        "(-0.234313, 1.351170, -0.101808)",
        "(-0.233136, 1.351009, -0.100480)",
        "(-0.231841, 1.351218, -0.099364)",
        "(-0.231097, 1.351309, -0.098838)",
        "(-0.229699, 1.351558, -0.097663)",
        "(-0.228377, 1.351857, -0.096481)",
        "(-0.227148, 1.352202, -0.095024)",
        "(-0.225833, 1.352427, -0.092846)",
        "(-0.224488, 1.353360, -0.091262)",
        "(-0.221746, 1.355946, -0.087945)",
        "(-0.219918, 1.360004, -0.084587)",
        "(-0.218449, 1.365609, -0.081667)",
        "(-0.217089, 1.373211, -0.079224)",
        "(-0.216568, 1.377818, -0.078364)",
        "(-0.215284, 1.386422, -0.076519)",
        "(-0.213756, 1.396360, -0.075079)",
        "(-0.212281, 1.406981, -0.073964)",
        "(-0.211060, 1.418838, -0.073755)",
        "(-0.210591, 1.425260, -0.074141)",
        "(-0.209230, 1.437985, -0.075251)",
        "(-0.208292, 1.451046, -0.077193)",
        "(-0.207790, 1.464632, -0.080293)",
        "(-0.207657, 1.478020, -0.084059)",
        "(-0.207703, 1.484523, -0.086130)",
        "(-0.207872, 1.496882, -0.090632)",
        "(-0.207748, 1.508268, -0.095597)",
        "(-0.207399, 1.518873, -0.101021)",
        "(-0.207003, 1.528799, -0.107334)",
        "(-0.206827, 1.533442, -0.110926)",
        "(-0.206326, 1.542187, -0.118478)",
        "(-0.205811, 1.549660, -0.126876)",
        "(-0.205622, 1.556394, -0.136172)",
        "(-0.205684, 1.562198, -0.146829)",
        "(-0.205566, 1.564512, -0.152305)",
        "(-0.204709, 1.568120, -0.163634)",
        "(-0.203870, 1.570240, -0.175336)",
        "(-0.203153, 1.570960, -0.187435)",
        "(-0.202772, 1.570376, -0.193737)",
        "(-0.202365, 1.569674, -0.200061)",
        "(-0.200737, 1.566168, -0.218824)",
        "(-0.199581, 1.561573, -0.231228)",
        "(-0.198368, 1.555556, -0.243308)",
        "(-0.197213, 1.548102, -0.254879)",
        "(-0.196670, 1.543425, -0.260267)",
        "(-0.195421, 1.534215, -0.271066)",
        "(-0.194227, 1.523460, -0.281135)",
        "(-0.192998, 1.511634, -0.290692)",
        "(-0.192458, 1.505315, -0.295156)",
        "(-0.191423, 1.492017, -0.303399)",
        "(-0.190332, 1.477381, -0.310469)",
        "(-0.188953, 1.462195, -0.316899)",
        "(-0.187284, 1.445478, -0.321349)",
        "(-0.186536, 1.436899, -0.323170)",
        "(-0.185407, 1.419679, -0.325972)",
        "(-0.183582, 1.392768, -0.327732)",
        "(-0.183582, 1.392768, -0.327732)",
        "(-0.181556, 1.364829, -0.327220)",
        "(-0.181078, 1.355333, -0.326350)",
        "(-0.180471, 1.336138, -0.323211)",
        "(-0.180110, 1.317053, -0.318628)",
        "(-0.180113, 1.298162, -0.312279)",
        "(-0.180123, 1.279570, -0.303799)",
        "(-0.180416, 1.270811, -0.298100)",
        "(-0.180689, 1.253467, -0.287176)",
        "(-0.181112, 1.237895, -0.273646)",
        "(-0.181658, 1.223524, -0.259412)",
        "(-0.182530, 1.211626, -0.243426)",
        "(-0.183238, 1.201538, -0.226154)",
        "(-0.183505, 1.196594, -0.217448)",
        "(-0.184148, 1.189237, -0.198559)",
        "(-0.184769, 1.184711, -0.179493)",
        "(-0.184904, 1.183111, -0.160678)",
        "(-0.184164, 1.184245, -0.141808)",
        "(-0.183550, 1.186300, -0.132447)",
        "(-0.181822, 1.195994, -0.105960)",
        "(-0.181822, 1.195994, -0.105960)",
        "(-0.179500, 1.210567, -0.082906)",
        "(-0.178360, 1.217192, -0.076636)",
        "(-0.175631, 1.232370, -0.066271)",
        "(-0.172487, 1.249145, -0.058124)",
        "(-0.168964, 1.267141, -0.051756)",
        "(-0.165148, 1.286281, -0.047363)",
        "(-0.161515, 1.306485, -0.044789)",
        "(-0.159939, 1.316997, -0.044117)",
        "(-0.157194, 1.338196, -0.043659)",
        "(-0.154820, 1.359629, -0.044447)",
        "(-0.152890, 1.381162, -0.046740)",
        "(-0.151696, 1.402597, -0.050656)",
        "(-0.151226, 1.413162, -0.053043)",
        "(-0.150441, 1.433930, -0.059330)",
        "(-0.149693, 1.453838, -0.067155)",
        "(-0.148561, 1.472260, -0.075944)",
        "(-0.147869, 1.481191, -0.080416)",
        "(-0.147241, 1.497982, -0.090511)",
        "(-0.147742, 1.513939, -0.102008)",
        "(-0.148433, 1.527959, -0.114709)",
        "(-0.148651, 1.540033, -0.127697)",
        "(-0.148553, 1.550173, -0.141101)",
        "(-0.148708, 1.554557, -0.148083)",
        "(-0.149410, 1.562255, -0.162430)",
        "(-0.150351, 1.567981, -0.177049)",
        "(-0.150989, 1.571357, -0.191914)",
        "(-0.151370, 1.572566, -0.205980)",
        "(-0.151581, 1.572340, -0.213050)",
        "(-0.152162, 1.570855, -0.227351)",
        "(-0.152767, 1.567559, -0.241470)",
        "(-0.152952, 1.562170, -0.255096)",
        "(-0.152873, 1.554844, -0.268125)",
        "(-0.152888, 1.550519, -0.274448)",
        "(-0.152873, 1.540852, -0.286800)",
        "(-0.152983, 1.529676, -0.298452)",
        "(-0.153465, 1.517297, -0.309429)",
        "(-0.153644, 1.510399, -0.314370)",
        "(-0.153587, 1.495080, -0.323062)",
        "(-0.153269, 1.478177, -0.329978)",
        "(-0.153144, 1.459893, -0.335072)",
        "(-0.153535, 1.440243, -0.338366)",
        "(-0.153866, 1.429940, -0.339206)",
        "(-0.154520, 1.408873, -0.339706)",
        "(-0.155551, 1.386995, -0.338727)",
        "(-0.156887, 1.364439, -0.336520)",
        "(-0.158111, 1.341534, -0.332490)",
        "(-0.158694, 1.329913, -0.329391)",
        "(-0.160080, 1.306820, -0.321763)",
        "(-0.162080, 1.284527, -0.312179)",
        "(-0.164312, 1.263564, -0.301462)",
        "(-0.166589, 1.243613, -0.288677)",
        "(-0.167685, 1.234047, -0.281285)",
        "(-0.169924, 1.216364, -0.265364)",
        "(-0.172399, 1.201491, -0.248030)",
        "(-0.174822, 1.189252, -0.229219)",
        "(-0.176802, 1.179379, -0.208876)",
        "(-0.177573, 1.175641, -0.198280)",
        "(-0.178814, 1.170405, -0.176716)",
        "(-0.179740, 1.168470, -0.154436)",
        "(-0.180604, 1.170089, -0.132475)",
        "(-0.181182, 1.175446, -0.112042)",
        "(-0.181091, 1.179609, -0.102567)",
        "(-0.180395, 1.190008, -0.084958)",
        "(-0.179034, 1.203485, -0.069727)",
        "(-0.176990, 1.219543, -0.056999)",
        "(-0.174394, 1.238870, -0.047194)",
        "(-0.173083, 1.249343, -0.043113)",
        "(-0.170666, 1.271169, -0.036235)",
        "(-0.168789, 1.295324, -0.032929)",
        "(-0.167014, 1.319187, -0.030420)",
        "(-0.165662, 1.344180, -0.031957)",
        "(-0.165067, 1.356638, -0.033323)",
        "(-0.164328, 1.381480, -0.038049)",
        "(-0.163868, 1.405799, -0.044808)",
        "(-0.164160, 1.429501, -0.054252)",
        "(-0.164876, 1.451998, -0.065374)",
        "(-0.165517, 1.462641, -0.071667)",
        "(-0.167063, 1.482858, -0.085051)",
        "(-0.168956, 1.501056, -0.100156)",
        "(-0.170871, 1.517099, -0.116434)",
        "(-0.173122, 1.530146, -0.133918)",
        "(-0.174206, 1.536612, -0.142601)",
        "(-0.176450, 1.546573, -0.160596)",
        "(-0.178170, 1.553592, -0.178439)",
        "(-0.179520, 1.557801, -0.196224)",
        "(-0.180855, 1.559361, -0.213827)",
        "(-0.181434, 1.559010, -0.222381)",
        "(-0.182355, 1.556484, -0.238848)",
        "(-0.182953, 1.551397, -0.254447)",
        "(-0.183330, 1.543792, -0.269123)",
        "(-0.183499, 1.533576, -0.282872)",
        "(-0.183366, 1.527348, -0.289344)",
        "(-0.182551, 1.513397, -0.301672)",
        "(-0.181135, 1.497070, -0.312862)",
        "(-0.179386, 1.477739, -0.322669)",
        "(-0.177546, 1.457333, -0.330049)",
        "(-0.176616, 1.446807, -0.333001)",
        "(-0.174772, 1.424385, -0.337359)",
        "(-0.173645, 1.401368, -0.339815)",
        "(-0.173163, 1.378040, -0.340559)",
        "(-0.173080, 1.354697, -0.339251)",
        "(-0.173109, 1.343189, -0.338025)",
        "(-0.173552, 1.320871, -0.333805)",
        "(-0.174610, 1.299535, -0.327201)",
        "(-0.176092, 1.279155, -0.318049)",
        "(-0.177667, 1.260545, -0.307006)",
        "(-0.178336, 1.251300, -0.301430)",
        "(-0.179842, 1.234379, -0.288214)",
        "(-0.181493, 1.219275, -0.273140)",
        "(-0.182957, 1.205985, -0.256485)",
        "(-0.184164, 1.195299, -0.237877)",
        "(-0.184606, 1.190637, -0.228219)",
        "(-0.185268, 1.183816, -0.208051)",
        "(-0.185651, 1.180402, -0.187623)",
        "(-0.185606, 1.180306, -0.166813)",
        "(-0.185108, 1.182738, -0.145983)",
        "(-0.184797, 1.185086, -0.135944)",
        "(-0.184359, 1.192754, -0.116907)",
        "(-0.183760, 1.203229, -0.099287)",
        "(-0.182899, 1.216412, -0.083787)",
        "(-0.181651, 1.232007, -0.070912)",
        "(-0.180835, 1.240399, -0.065340)",
        "(-0.178606, 1.259008, -0.056803)",
        "(-0.175778, 1.278883, -0.050715)",
        "(-0.172604, 1.299749, -0.046708)",
        "(-0.169599, 1.321591, -0.044779)",
        "(-0.168264, 1.332837, -0.044613)",
        "(-0.165921, 1.355429, -0.045167)",
        "(-0.164076, 1.378149, -0.047282)",
        "(-0.162866, 1.400771, -0.051121)",
        "(-0.161968, 1.422969, -0.056655)",
        "(-0.161605, 1.433760, -0.060142)",
        "(-0.161062, 1.454716, -0.068212)",
        "(-0.160549, 1.474344, -0.077807)",
        "(-0.160157, 1.492328, -0.088686)",
        "(-0.159740, 1.508381, -0.100813)",
        "(-0.159450, 1.515536, -0.107429)",
        "(-0.158726, 1.528418, -0.121459)",
        "(-0.157605, 1.538980, -0.136603)",
        "(-0.156300, 1.547144, -0.152573)",
        "(-0.154944, 1.552695, -0.169040)",
        "(-0.154197, 1.554307, -0.177371)",
        "(-0.152735, 1.556020, -0.194107)",
        "(-0.151292, 1.554533, -0.211198)",
        "(-0.149986, 1.550676, -0.228451)",
        "(-0.148738, 1.544555, -0.245622)",
        "(-0.148165, 1.540055, -0.254032)",
        "(-0.146740, 1.529909, -0.270600)",
        "(-0.145324, 1.517543, -0.286527)",
        "(-0.143892, 1.502524, -0.301451)",
        "(-0.142689, 1.485195, -0.315044)",
        "(-0.142075, 1.475491, -0.320990)",
        "(-0.140962, 1.454852, -0.331381)",
        "(-0.140491, 1.433080, -0.339518)",
        "(-0.140581, 1.410138, -0.345156)",
        "(-0.141599, 1.386649, -0.348342)",
        "(-0.142481, 1.374985, -0.349263)",
        "(-0.144574, 1.351821, -0.348923)",
        "(-0.146609, 1.328968, -0.346385)",
        "(-0.149090, 1.306692, -0.341436)",
        "(-0.152284, 1.285423, -0.335371)",
        "(-0.154158, 1.275481, -0.331579)",
        "(-0.157642, 1.255904, -0.323545)",
        "(-0.161112, 1.237234, -0.313732)",
        "(-0.165292, 1.218620, -0.302462)",
        "(-0.169424, 1.201937, -0.290533)",
        "(-0.171198, 1.193580, -0.283806)",
        "(-0.174430, 1.176989, -0.269501)",
        "(-0.177583, 1.162529, -0.252775)",
        "(-0.180893, 1.151028, -0.235147)",
        "(-0.183941, 1.142878, -0.216618)",
        "(-0.185120, 1.139982, -0.207087)",
        "(-0.186999, 1.136144, -0.187918)",
        "(-0.188190, 1.135359, -0.168813)",
        "(-0.188805, 1.137745, -0.150377)",
        "(-0.188992, 1.143057, -0.132933)",
        "(-0.188882, 1.146697, -0.124660)",
        "(-0.188334, 1.155347, -0.109268)",
        "(-0.187211, 1.165970, -0.096000)",
        "(-0.185699, 1.178072, -0.084426)",
        "(-0.183923, 1.191340, -0.074191)",
        "(-0.182937, 1.198557, -0.069670)",
        "(-0.181159, 1.213942, -0.061322)",
        "(-0.179485, 1.230967, -0.054336)",
        "(-0.177792, 1.248901, -0.048313)",
        "(-0.176912, 1.258370, -0.045892)",
        "(-0.175201, 1.278051, -0.041899)",
        "(-0.173690, 1.299089, -0.039514)",
        "(-0.172448, 1.320795, -0.038533)",
        "(-0.171372, 1.342568, -0.038746)",
        "(-0.170362, 1.364166, -0.040190)",
        "(-0.169871, 1.374828, -0.041188)",
        "(-0.169123, 1.395798, -0.044064)",
        "(-0.168805, 1.416037, -0.047946)",
        "(-0.168775, 1.434937, -0.052933)",
        "(-0.168704, 1.444132, -0.055565)",
        "(-0.168631, 1.461620, -0.061679)",
        "(-0.168793, 1.477580, -0.069413)",
        "(-0.168974, 1.492364, -0.078154)",
        "(-0.169012, 1.505091, -0.088014)",
        "(-0.169070, 1.516436, -0.098713)",
        "(-0.169323, 1.521242, -0.104780)",
        "(-0.170062, 1.530150, -0.117508)",
        "(-0.170755, 1.537172, -0.131057)",
        "(-0.171389, 1.542140, -0.145210)",
        "(-0.171828, 1.544941, -0.159973)",
        "(-0.172085, 1.545412, -0.167640)",
        "(-0.172567, 1.544815, -0.183524)",
        "(-0.172950, 1.541722, -0.200101)",
        "(-0.173039, 1.535843, -0.217042)",
        "(-0.172668, 1.527034, -0.233946)",
        "(-0.172335, 1.521375, -0.242184)",
        "(-0.171437, 1.508423, -0.258115)",
        "(-0.170254, 1.491772, -0.272578)",
        "(-0.168880, 1.473216, -0.285665)",
        "(-0.167102, 1.450995, -0.295715)",
        "(-0.166273, 1.439315, -0.300034)",
        "(-0.165060, 1.414505, -0.306860)",
        "(-0.164631, 1.388455, -0.311564)",
        "(-0.165044, 1.361653, -0.313865)",
        "(-0.165946, 1.334652, -0.313794)",
        "(-0.166716, 1.321285, -0.312798)",
        "(-0.169029, 1.295328, -0.309463)",
        "(-0.171811, 1.270611, -0.303258)",
        "(-0.174351, 1.247635, -0.292929)",
        "(-0.175754, 1.236615, -0.287694)",
        "(-0.179195, 1.217040, -0.275642)",
        "(-0.182516, 1.200414, -0.261246)",
        "(-0.184803, 1.186442, -0.244055)",
        "(-0.186874, 1.176026, -0.225068)",
        "(-0.188699, 1.169769, -0.205098)",
        "(-0.189375, 1.167614, -0.195041)",
        "(-0.190095, 1.166410, -0.174326)",
        "(-0.189978, 1.167708, -0.153599)",
        "(-0.189279, 1.172490, -0.133471)",
        "(-0.187952, 1.180344, -0.116889)",
        "(-0.187126, 1.185572, -0.109508)",
        "(-0.185487, 1.197753, -0.095674)",
        "(-0.183896, 1.212517, -0.083745)",
        "(-0.182440, 1.229334, -0.073654)",
        "(-0.181046, 1.247546, -0.065340)",
        "(-0.180379, 1.256896, -0.061822)",
        "(-0.178965, 1.275807, -0.055713)",
        "(-0.177884, 1.295285, -0.051262)",
        "(-0.177361, 1.315260, -0.048478)",
        "(-0.177046, 1.334972, -0.046963)",
        "(-0.176886, 1.344576, -0.046638)",
        "(-0.176502, 1.363438, -0.046698)",
        "(-0.176338, 1.382035, -0.048163)",
        "(-0.176639, 1.400200, -0.050944)",
        "(-0.177122, 1.417774, -0.055340)",
        "(-0.177344, 1.426306, -0.058314)",
        "(-0.177821, 1.442849, -0.065250)",
        "(-0.178156, 1.457931, -0.074005)",
        "(-0.178541, 1.471884, -0.084131)",
        "(-0.179088, 1.483893, -0.095606)",
        "(-0.179269, 1.488994, -0.101852)",
        "(-0.179540, 1.497863, -0.115085)",
        "(-0.179769, 1.504525, -0.129313)",
        "(-0.179840, 1.508869, -0.144136)",
        "(-0.179743, 1.510794, -0.159435)",
        "(-0.179629, 1.510812, -0.167282)",
        "(-0.179401, 1.509342, -0.183312)",
        "(-0.179032, 1.505557, -0.199634)",
        "(-0.178401, 1.499614, -0.215963)",
        "(-0.177693, 1.491283, -0.231910)",
        "(-0.177339, 1.486553, -0.239716)",
        "(-0.176504, 1.475427, -0.254820)",
        "(-0.175316, 1.462083, -0.268956)",
        "(-0.174092, 1.446453, -0.281766)",
        "(-0.173034, 1.428876, -0.293061)",
        "(-0.172407, 1.419280, -0.297857)",
        "(-0.170789, 1.398814, -0.305629)",
        "(-0.169268, 1.376816, -0.311282)",
        "(-0.168471, 1.353996, -0.315078)",
        "(-0.168136, 1.330280, -0.316530)",
        "(-0.168066, 1.318296, -0.316734)",
        "(-0.168552, 1.294452, -0.315914)",
        "(-0.169960, 1.271306, -0.313441)",
        "(-0.171816, 1.248783, -0.309273)",
        "(-0.174415, 1.228194, -0.302693)",
        "(-0.175778, 1.218383, -0.299235)",
        "(-0.178681, 1.200142, -0.290609)",
        "(-0.181647, 1.183582, -0.279741)",
        "(-0.184674, 1.169477, -0.266917)",
        "(-0.186104, 1.163571, -0.259843)",
        "(-0.188556, 1.152550, -0.245284)",
        "(-0.190336, 1.144645, -0.229115)",
        "(-0.191522, 1.139806, -0.212087)",
        "(-0.192054, 1.138265, -0.194524)",
        "(-0.192064, 1.138524, -0.185606)",
        "(-0.191346, 1.141652, -0.167756)",
        "(-0.189977, 1.147973, -0.150500)",
        "(-0.187976, 1.157303, -0.134079)",
        "(-0.185635, 1.169580, -0.118927)",
        "(-0.183098, 1.184615, -0.105260)",
        "(-0.181787, 1.192666, -0.098883)",
        "(-0.179103, 1.210439, -0.087544)",
        "(-0.176701, 1.229646, -0.077680)",
        "(-0.174574, 1.249683, -0.068970)",
        "(-0.172717, 1.270347, -0.061927)",
        "(-0.171919, 1.280842, -0.059144)",
        "(-0.170383, 1.301702, -0.054618)",
        "(-0.168950, 1.323118, -0.051881)",
        "(-0.168024, 1.343087, -0.051442)",
        "(-0.167477, 1.363165, -0.052993)",
        "(-0.167211, 1.373051, -0.054032)",
        "(-0.166765, 1.392269, -0.057017)",
        "(-0.166707, 1.419778, -0.064322)",
        "(-0.166707, 1.419778, -0.064322)",
        "(-0.167869, 1.445780, -0.074287)",
        "(-0.168390, 1.453710, -0.078311)",
        "(-0.169203, 1.468308, -0.086817)",
        "(-0.169762, 1.481278, -0.096313)",
        "(-0.170160, 1.492740, -0.106908)",
        "(-0.170742, 1.502626, -0.118480)",
        "(-0.170937, 1.506806, -0.124563)",
        "(-0.171083, 1.513845, -0.137162)",
        "(-0.170890, 1.518936, -0.150472)",
        "(-0.170614, 1.522037, -0.164387)",
        "(-0.170525, 1.522362, -0.171721)",
        "(-0.170346, 1.522422, -0.186491)",
        "(-0.169984, 1.519558, -0.201598)",
        "(-0.169362, 1.513939, -0.216688)",
        "(-0.168673, 1.505566, -0.231679)",
        "(-0.167894, 1.494524, -0.246358)",
        "(-0.167401, 1.488081, -0.253458)",
        "(-0.166141, 1.472856, -0.266702)",
        "(-0.164551, 1.454935, -0.278424)",
        "(-0.163200, 1.435091, -0.288513)",
        "(-0.162302, 1.413007, -0.296248)",
        "(-0.162099, 1.401420, -0.299343)",
        "(-0.162019, 1.377674, -0.304183)",
        "(-0.162392, 1.353238, -0.306913)",
        "(-0.163376, 1.328553, -0.307679)",
        "(-0.165073, 1.304218, -0.306293)",
        "(-0.166192, 1.292293, -0.304498)",
        "(-0.168534, 1.269478, -0.298994)",
        "(-0.170715, 1.248927, -0.289794)",
        "(-0.172877, 1.229828, -0.279725)",
        "(-0.174137, 1.221763, -0.273649)",
        "(-0.176650, 1.207401, -0.260766)",
        "(-0.178464, 1.196324, -0.245760)",
        "(-0.179700, 1.187362, -0.229251)",
        "(-0.180247, 1.181696, -0.211338)",
        "(-0.180390, 1.178375, -0.193520)",
        "(-0.180186, 1.178387, -0.184652)",
        "(-0.179575, 1.179318, -0.166878)",
        "(-0.178402, 1.182324, -0.148910)",
        "(-0.177106, 1.188024, -0.131930)",
        "(-0.175813, 1.195626, -0.115997)",
        "(-0.175053, 1.200379, -0.108538)",
        "(-0.173406, 1.211169, -0.094913)",
        "(-0.171708, 1.223850, -0.083269)",
        "(-0.169791, 1.238728, -0.074198)",
        "(-0.167767, 1.254824, -0.066874)",
        "(-0.166799, 1.263606, -0.064202)",
        "(-0.164915, 1.281149, -0.059168)",
        "(-0.163286, 1.299479, -0.055872)",
        "(-0.162066, 1.318435, -0.054137)",
        "(-0.161020, 1.337610, -0.053505)",
        "(-0.160563, 1.347255, -0.053712)",
        "(-0.159868, 1.366590, -0.054988)",
        "(-0.159353, 1.385759, -0.057498)",
        "(-0.158893, 1.404533, -0.061060)",
        "(-0.158495, 1.422528, -0.066130)",
        "(-0.158254, 1.431352, -0.068789)",
        "(-0.157796, 1.448152, -0.075232)",
        "(-0.157172, 1.463918, -0.082586)",
        "(-0.156555, 1.478195, -0.091193)",
        "(-0.156207, 1.490818, -0.101328)",
        "(-0.156035, 1.496603, -0.106683)",
        "(-0.155468, 1.506527, -0.118094)",
        "(-0.154597, 1.514232, -0.130883)",
        "(-0.154002, 1.519772, -0.143739)",
        "(-0.153424, 1.523202, -0.157491)",
        "(-0.153052, 1.524049, -0.164595)",
        "(-0.151972, 1.523276, -0.186543)",
        "(-0.151972, 1.523276, -0.186543)",
        "(-0.151376, 1.519204, -0.209135)",
        "(-0.151207, 1.513866, -0.224114)",
        "(-0.151045, 1.510585, -0.231379)",
        "(-0.150664, 1.502277, -0.245305)",
        "(-0.150501, 1.492392, -0.258584)",
        "(-0.150515, 1.480909, -0.271057)",
        "(-0.150456, 1.467722, -0.282187)",
        "(-0.150411, 1.460367, -0.287090)",
        "(-0.150330, 1.444647, -0.295795)",
        "(-0.150172, 1.427462, -0.302354)",
        "(-0.150267, 1.409638, -0.307659)",
        "(-0.150536, 1.400274, -0.309449)",
        "(-0.151500, 1.381239, -0.312013)",
        "(-0.153063, 1.361866, -0.312877)",
        "(-0.154888, 1.341886, -0.312021)",
        "(-0.156511, 1.321636, -0.309755)",
        "(-0.158243, 1.301466, -0.306248)",
        "(-0.159306, 1.291481, -0.303838)",
        "(-0.161732, 1.271907, -0.298106)",
        "(-0.163983, 1.253054, -0.290606)",
        "(-0.166321, 1.235478, -0.280879)",
        "(-0.167538, 1.226854, -0.276009)",
        "(-0.170275, 1.211450, -0.264371)",
        "(-0.172835, 1.197929, -0.251323)",
        "(-0.175263, 1.186548, -0.237054)",
        "(-0.177553, 1.177376, -0.221950)",
        "(-0.179483, 1.170346, -0.206261)",
        "(-0.180217, 1.167738, -0.198111)",
        "(-0.181442, 1.163810, -0.181301)",
        "(-0.182244, 1.162076, -0.163867)",
        "(-0.182531, 1.162508, -0.146421)",
        "(-0.182246, 1.166177, -0.129677)",
        "(-0.181913, 1.169047, -0.121539)",
        "(-0.180951, 1.176649, -0.105844)",
        "(-0.179862, 1.187299, -0.091473)",
        "(-0.178398, 1.200411, -0.078379)",
        "(-0.176456, 1.215736, -0.067031)",
        "(-0.175336, 1.224035, -0.062033)",
        "(-0.172721, 1.242443, -0.053844)",
        "(-0.169967, 1.262114, -0.047159)",
        "(-0.167340, 1.283329, -0.042412)",
        "(-0.165098, 1.305104, -0.038947)",
        "(-0.164238, 1.316541, -0.038290)",
        "(-0.162577, 1.339114, -0.037342)",
        "(-0.161482, 1.361661, -0.038457)",
        "(-0.160632, 1.383703, -0.040787)",
        "(-0.160051, 1.404960, -0.044725)",
        "(-0.159811, 1.415225, -0.047111)",
        "(-0.159305, 1.434674, -0.052962)",
        "(-0.158777, 1.452687, -0.060072)",
        "(-0.158400, 1.469177, -0.068453)",
        "(-0.158494, 1.484146, -0.078259)",
        "(-0.158741, 1.490956, -0.083662)",
        "(-0.159114, 1.503311, -0.094913)",
        "(-0.159393, 1.513795, -0.106986)",
        "(-0.159633, 1.522615, -0.120015)",
        "(-0.159975, 1.529681, -0.133825)",
        "(-0.160226, 1.532437, -0.140985)",
        "(-0.160843, 1.536631, -0.155576)",
        "(-0.161427, 1.538669, -0.170357)",
        "(-0.161888, 1.538365, -0.185261)",
        "(-0.162361, 1.535960, -0.200260)",
        "(-0.162582, 1.533853, -0.207763)",
        "(-0.162864, 1.527920, -0.223125)",
        "(-0.162699, 1.520334, -0.237308)",
        "(-0.162280, 1.510705, -0.250881)",
        "(-0.161830, 1.498756, -0.263776)",
        "(-0.161626, 1.492067, -0.269890)",
        "(-0.161162, 1.477682, -0.281345)",
        "(-0.160338, 1.461317, -0.290980)",
        "(-0.159601, 1.443482, -0.299030)",
        "(-0.159523, 1.424798, -0.305549)",
        "(-0.159738, 1.415223, -0.308165)",
        "(-0.160238, 1.395576, -0.312279)",
        "(-0.160993, 1.375224, -0.314451)",
        "(-0.162003, 1.354621, -0.315124)",
        "(-0.163150, 1.334105, -0.314411)",
        "(-0.163813, 1.324051, -0.313309)",
        "(-0.165382, 1.304285, -0.309859)",
        "(-0.167236, 1.284943, -0.304384)",
        "(-0.169361, 1.266451, -0.297162)",
        "(-0.171542, 1.249065, -0.288070)",
        "(-0.172651, 1.240741, -0.283079)",
        "(-0.174859, 1.225358, -0.271839)",
        "(-0.177060, 1.211916, -0.259431)",
        "(-0.177060, 1.211916, -0.259431)",
        "(-0.180230, 1.196677, -0.238425)",
        "(-0.181993, 1.187442, -0.223829)",
        "(-0.183892, 1.177043, -0.199503)",
        "(-0.184133, 1.176339, -0.190324)",
        "(-0.184616, 1.174163, -0.173342)",
        "(-0.184629, 1.174109, -0.164938)",
        "(-0.184345, 1.175509, -0.148448)",
        "(-0.183488, 1.179437, -0.132332)",
        "(-0.182122, 1.186594, -0.117039)",
        "(-0.180616, 1.196464, -0.102939)",
        "(-0.179079, 1.208424, -0.089964)",
        "(-0.178223, 1.215549, -0.084300)",
        "(-0.176256, 1.231104, -0.074219)",
        "(-0.174011, 1.248259, -0.065836)",
        "(-0.171703, 1.266831, -0.059377)",
        "(-0.169499, 1.286867, -0.054846)",
        "(-0.168460, 1.297404, -0.053398)",
        "(-0.166552, 1.318821, -0.051301)",
        "(-0.164973, 1.340733, -0.050433)",
        "(-0.163721, 1.363092, -0.050846)",
        "(-0.162813, 1.385777, -0.052756)",
        "(-0.162381, 1.397001, -0.053787)",
        "(-0.161677, 1.419214, -0.056706)",
        "(-0.160821, 1.440691, -0.060551)",
        "(-0.159645, 1.461268, -0.065370)",
        "(-0.158554, 1.481180, -0.070931)",
        "(-0.158401, 1.490764, -0.074422)",
        "(-0.158308, 1.508972, -0.082234)",
        "(-0.158088, 1.525677, -0.090520)",
        "(-0.157737, 1.540874, -0.099398)",
        "(-0.157757, 1.553868, -0.109726)",
        "(-0.157731, 1.560335, -0.114961)",
        "(-0.157872, 1.571384, -0.126656)",
        "(-0.157791, 1.580731, -0.139144)",
        "(-0.157490, 1.588385, -0.152431)",
        "(-0.157389, 1.594679, -0.166475)",
        "(-0.157542, 1.596955, -0.174008)",
        "(-0.158022, 1.600852, -0.189255)",
        "(-0.158417, 1.602941, -0.205065)",
        "(-0.159072, 1.603137, -0.221317)",
        "(-0.160135, 1.601581, -0.237634)",
        "(-0.160734, 1.599972, -0.245687)",
        "(-0.161812, 1.595240, -0.261650)",
        "(-0.163018, 1.588279, -0.277375)",
        "(-0.164572, 1.579056, -0.292660)",
        "(-0.166104, 1.567365, -0.307136)",
        "(-0.166739, 1.559818, -0.313509)",
        "(-0.167485, 1.543204, -0.325632)",
        "(-0.167536, 1.524754, -0.334734)",
        "(-0.167476, 1.504237, -0.341789)",
        "(-0.167679, 1.481344, -0.346490)",
        "(-0.167632, 1.469496, -0.348286)",
        "(-0.167188, 1.444647, -0.349921)",
        "(-0.166912, 1.418694, -0.349523)",
        "(-0.167608, 1.392505, -0.347433)",
        "(-0.168579, 1.366161, -0.343972)",
        "(-0.169236, 1.352926, -0.341168)",
        "(-0.170635, 1.326748, -0.334988)",
        "(-0.172436, 1.301676, -0.327332)",
        "(-0.174492, 1.277582, -0.318518)",
        "(-0.176560, 1.254439, -0.308117)",
        "(-0.177549, 1.243598, -0.302153)",
        "(-0.179661, 1.223366, -0.289347)",
        "(-0.181860, 1.205240, -0.274967)",
        "(-0.183776, 1.189068, -0.259324)",
        "(-0.185261, 1.175461, -0.242364)",
        "(-0.185948, 1.169601, -0.233554)",
        "(-0.187368, 1.160536, -0.215179)",
        "(-0.188567, 1.155087, -0.196416)",
        "(-0.189235, 1.152049, -0.178227)",
        "(-0.188999, 1.152659, -0.160674)",
        "(-0.188713, 1.153183, -0.151923)",
        "(-0.187645, 1.156617, -0.134868)",
        "(-0.186008, 1.163527, -0.119105)",
        "(-0.183872, 1.173122, -0.104692)",
        "(-0.181266, 1.185549, -0.091855)",
        "(-0.179829, 1.192690, -0.086011)",
        "(-0.176796, 1.209317, -0.075841)",
        "(-0.173633, 1.228371, -0.067218)",
        "(-0.170521, 1.249571, -0.060232)",
        "(-0.167805, 1.272485, -0.054926)",
        "(-0.166737, 1.284438, -0.052862)",
        "(-0.164786, 1.308593, -0.049418)",
        "(-0.163299, 1.333338, -0.047737)",
        "(-0.162001, 1.357806, -0.047413)",
        "(-0.160755, 1.381804, -0.048808)",
        "(-0.160183, 1.393675, -0.050380)",
        "(-0.159049, 1.416914, -0.054623)",
        "(-0.157586, 1.438827, -0.060116)",
        "(-0.156193, 1.459206, -0.066753)",
        "(-0.155665, 1.478177, -0.075092)",
        "(-0.155504, 1.486853, -0.079798)",
        "(-0.155235, 1.502679, -0.089680)",
        "(-0.154957, 1.516243, -0.100414)",
        "(-0.154943, 1.527848, -0.112127)",
        "(-0.155072, 1.537387, -0.124793)",
        "(-0.155257, 1.541477, -0.131434)",
        "(-0.155808, 1.547660, -0.145579)",
        "(-0.156553, 1.552176, -0.160253)",
        "(-0.157560, 1.554088, -0.175585)",
        "(-0.158593, 1.554111, -0.191161)",
        "(-0.159098, 1.552969, -0.199110)",
        "(-0.160117, 1.549088, -0.214940)",
        "(-0.160950, 1.542745, -0.230704)",
        "(-0.161537, 1.533946, -0.246144)",
        "(-0.161830, 1.522556, -0.260913)",
        "(-0.161751, 1.515728, -0.267859)",
        "(-0.161210, 1.500594, -0.280860)",
        "(-0.160507, 1.483300, -0.292331)",
        "(-0.159959, 1.463785, -0.302026)",
        "(-0.160116, 1.442447, -0.309982)",
        "(-0.160524, 1.431211, -0.313036)",
        "(-0.161716, 1.408476, -0.318003)",
        "(-0.163278, 1.385453, -0.321135)",
        "(-0.165353, 1.362410, -0.322396)",
        "(-0.167695, 1.339428, -0.321860)",
        "(-0.168910, 1.328148, -0.320951)",
        "(-0.171142, 1.305624, -0.318059)",
        "(-0.172938, 1.284766, -0.313564)",
        "(-0.174850, 1.264211, -0.307352)",
        "(-0.176863, 1.244603, -0.299786)",
        "(-0.178017, 1.235283, -0.295505)",
        "(-0.180312, 1.217555, -0.286133)",
        "(-0.183485, 1.193415, -0.267718)",
        "(-0.183485, 1.193415, -0.267718)",
        "(-0.185507, 1.178879, -0.254094)",
        "(-0.187593, 1.166773, -0.239337)",
        "(-0.189221, 1.156426, -0.224044)",
        "(-0.190301, 1.147918, -0.207926)",
        "(-0.190890, 1.142240, -0.191093)",
        "(-0.190994, 1.139338, -0.173685)",
        "(-0.190749, 1.138698, -0.164873)",
        "(-0.189535, 1.139939, -0.147435)",
        "(-0.187734, 1.144707, -0.130598)",
        "(-0.185553, 1.152665, -0.114189)",
        "(-0.182958, 1.164006, -0.099185)",
        "(-0.181577, 1.170197, -0.092174)",
        "(-0.178326, 1.185635, -0.080095)",
        "(-0.174746, 1.202843, -0.069427)",
        "(-0.170960, 1.222025, -0.060926)",
        "(-0.167138, 1.243172, -0.055065)",
        "(-0.165238, 1.254093, -0.052732)",
        "(-0.161542, 1.276850, -0.049540)",
        "(-0.158403, 1.300377, -0.048154)",
        "(-0.155872, 1.324039, -0.048380)",
        "(-0.153698, 1.347455, -0.050281)",
        "(-0.152644, 1.359009, -0.051688)",
        "(-0.150645, 1.381538, -0.055866)",
        "(-0.149413, 1.403431, -0.061712)",
        "(-0.148909, 1.424384, -0.069225)",
        "(-0.148831, 1.444257, -0.078405)",
        "(-0.148728, 1.453594, -0.083610)",
        "(-0.148287, 1.471257, -0.094744)",
        "(-0.148312, 1.487469, -0.106925)",
        "(-0.149205, 1.502355, -0.120351)",
        "(-0.150560, 1.514712, -0.135021)",
        "(-0.151234, 1.520322, -0.142453)",
        "(-0.152565, 1.529429, -0.158025)",
        "(-0.153794, 1.536371, -0.174352)",
        "(-0.155162, 1.540915, -0.191551)",
        "(-0.155919, 1.542328, -0.200320)",
        "(-0.157576, 1.542884, -0.217980)",
        "(-0.159268, 1.540611, -0.235456)",
        "(-0.160764, 1.535295, -0.252598)",
        "(-0.161946, 1.527796, -0.269334)",
        "(-0.162331, 1.517169, -0.284946)",
        "(-0.162262, 1.510674, -0.292150)",
        "(-0.162041, 1.496040, -0.305651)",
        "(-0.161593, 1.479046, -0.317808)",
        "(-0.161387, 1.459983, -0.328281)",
        "(-0.161597, 1.439593, -0.337357)",
        "(-0.161980, 1.428753, -0.341143)",
        "(-0.162863, 1.406326, -0.347534)",
        "(-0.163265, 1.382284, -0.352305)",
        "(-0.164170, 1.357788, -0.355100)",
        "(-0.165184, 1.333236, -0.356369)",
        "(-0.165698, 1.320858, -0.355716)",
        "(-0.167214, 1.296496, -0.352203)",
        "(-0.170778, 1.262311, -0.340576)",
        "(-0.170778, 1.262311, -0.340576)",
        "(-0.174647, 1.230783, -0.325405)",
        "(-0.176003, 1.221488, -0.319039)",
        "(-0.178285, 1.203869, -0.304862)",
        "(-0.180249, 1.188407, -0.288222)",
        "(-0.182408, 1.175807, -0.270154)",
        "(-0.184212, 1.165694, -0.251028)",
        "(-0.184871, 1.161488, -0.240923)",
        "(-0.185687, 1.155480, -0.219042)",
        "(-0.186023, 1.152866, -0.198324)",
        "(-0.185485, 1.152739, -0.177646)",
        "(-0.183868, 1.155595, -0.157312)",
        "(-0.182826, 1.157941, -0.147581)",
        "(-0.180248, 1.165795, -0.129740)",
        "(-0.176721, 1.177374, -0.114005)",
        "(-0.172486, 1.192532, -0.100077)",
        "(-0.168033, 1.210992, -0.087925)",
        "(-0.165866, 1.220645, -0.082211)",
        "(-0.161895, 1.242844, -0.072768)",
        "(-0.158451, 1.266725, -0.065135)",
        "(-0.155611, 1.291938, -0.059530)",
        "(-0.153461, 1.318112, -0.056160)",
        "(-0.152578, 1.331275, -0.055084)",
        "(-0.151412, 1.357813, -0.054605)",
        "(-0.150634, 1.383869, -0.055942)",
        "(-0.150100, 1.409026, -0.059299)",
        "(-0.149878, 1.432964, -0.065195)",
        "(-0.149827, 1.444526, -0.068839)",
        "(-0.150147, 1.466386, -0.078008)",
        "(-0.150500, 1.486305, -0.088985)",
        "(-0.150906, 1.503923, -0.101617)",
        "(-0.151613, 1.519647, -0.115540)",
        "(-0.152087, 1.526785, -0.122937)",
        "(-0.153362, 1.539157, -0.138787)",
        "(-0.154591, 1.549003, -0.155471)",
        "(-0.155650, 1.556305, -0.172871)",
        "(-0.156624, 1.560723, -0.191112)",
        "(-0.157092, 1.562137, -0.200405)",
        "(-0.157950, 1.562557, -0.219328)",
        "(-0.159088, 1.560195, -0.238398)",
        "(-0.160373, 1.554129, -0.256913)",
        "(-0.160928, 1.551028, -0.266011)",
        "(-0.162069, 1.541890, -0.283393)",
        "(-0.162996, 1.529744, -0.299637)",
        "(-0.163301, 1.514648, -0.314224)",
        "(-0.163111, 1.496401, -0.326638)",
        "(-0.162748, 1.475867, -0.337152)",
        "(-0.162566, 1.464791, -0.341678)",
        "(-0.162057, 1.440854, -0.348889)",
        "(-0.161202, 1.414427, -0.353144)",
        "(-0.160908, 1.387244, -0.356023)",
        "(-0.161908, 1.359517, -0.356811)",
        "(-0.162750, 1.345562, -0.356368)",
        "(-0.164721, 1.317444, -0.353956)",
        "(-0.167237, 1.289676, -0.349539)",
        "(-0.170292, 1.262932, -0.343617)",
        "(-0.174218, 1.237842, -0.335775)",
        "(-0.176298, 1.225851, -0.331322)",
        "(-0.180632, 1.203629, -0.321038)",
        "(-0.184829, 1.184581, -0.308405)",
        "(-0.188704, 1.167902, -0.293740)",
        "(-0.191791, 1.153994, -0.277203)",
        "(-0.193091, 1.148087, -0.268537)",
        "(-0.195038, 1.139128, -0.250286)",
        "(-0.195941, 1.133324, -0.230761)",
        "(-0.195828, 1.130880, -0.210083)",
        "(-0.195331, 1.131794, -0.189682)",
        "(-0.194773, 1.133495, -0.179814)",
        "(-0.192862, 1.140382, -0.161524)",
        "(-0.189878, 1.151121, -0.145342)",
        "(-0.185792, 1.165687, -0.130587)",
        "(-0.181093, 1.183953, -0.117413)",
        "(-0.178831, 1.193044, -0.110984)",
        "(-0.174218, 1.214274, -0.100007)",
        "(-0.169834, 1.237141, -0.090498)",
        "(-0.166062, 1.261485, -0.082856)",
        "(-0.163020, 1.287006, -0.077074)",
        "(-0.161735, 1.300820, -0.074711)",
        "(-0.160071, 1.326117, -0.071878)",
        "(-0.158424, 1.364983, -0.071446)",
        "(-0.158424, 1.364983, -0.071446)",
        "(-0.157705, 1.390622, -0.073050)",
        "(-0.157518, 1.415552, -0.076600)",
        "(-0.158163, 1.439305, -0.082319)",
        "(-0.159166, 1.461363, -0.089964)",
        "(-0.160179, 1.481633, -0.098793)",
        "(-0.160988, 1.499725, -0.108802)",
        "(-0.161733, 1.508155, -0.114456)",
        "(-0.163748, 1.523376, -0.127322)",
        "(-0.165306, 1.536215, -0.140982)",
        "(-0.166390, 1.546581, -0.155214)",
        "(-0.166947, 1.554166, -0.170006)",
        "(-0.167123, 1.557268, -0.177572)",
        "(-0.167243, 1.561307, -0.193332)",
        "(-0.167149, 1.562518, -0.209976)",
        "(-0.166816, 1.561597, -0.226926)",
        "(-0.166292, 1.557742, -0.243933)",
        "(-0.166084, 1.554657, -0.252185)",
        "(-0.165615, 1.546645, -0.267923)",
        "(-0.165058, 1.536033, -0.282639)",
        "(-0.163994, 1.522994, -0.296227)",
        "(-0.162263, 1.507520, -0.308427)",
        "(-0.161378, 1.498769, -0.313722)",
        "(-0.159513, 1.479953, -0.322656)",
        "(-0.157700, 1.459489, -0.329166)",
        "(-0.156145, 1.437881, -0.333678)",
        "(-0.154985, 1.415464, -0.336431)",
        "(-0.154548, 1.404051, -0.337381)",
        "(-0.154231, 1.380815, -0.337877)",
        "(-0.154532, 1.357581, -0.336573)",
        "(-0.155281, 1.334321, -0.333242)",
        "(-0.156507, 1.311232, -0.327592)",
        "(-0.157199, 1.299834, -0.324180)",
        "(-0.158781, 1.277443, -0.315990)",
        "(-0.161196, 1.256237, -0.304485)",
        "(-0.163755, 1.235956, -0.291243)",
        "(-0.165822, 1.217144, -0.275870)",
        "(-0.166571, 1.208468, -0.267100)",
        "(-0.168060, 1.192490, -0.248240)",
        "(-0.169570, 1.179954, -0.227470)",
        "(-0.170803, 1.170639, -0.205931)",
        "(-0.171347, 1.166560, -0.195150)",
        "(-0.172147, 1.162081, -0.173218)",
        "(-0.172597, 1.160426, -0.151272)",
        "(-0.173346, 1.163401, -0.129925)",
        "(-0.174362, 1.169935, -0.110373)",
        "(-0.174763, 1.174175, -0.101390)",
        "(-0.175159, 1.185704, -0.086061)",
        "(-0.174957, 1.200425, -0.073496)",
        "(-0.174320, 1.217960, -0.063371)",
        "(-0.173374, 1.237837, -0.055845)",
        "(-0.172811, 1.248388, -0.052798)",
        "(-0.171448, 1.270861, -0.048487)",
        "(-0.169859, 1.294674, -0.046136)",
        "(-0.168173, 1.319625, -0.046125)",
        "(-0.166373, 1.345427, -0.048351)",
        "(-0.164689, 1.371275, -0.051846)",
        "(-0.163854, 1.384089, -0.054005)",
        "(-0.162314, 1.409316, -0.059589)",
        "(-0.160424, 1.445453, -0.071459)",
        "(-0.160424, 1.445453, -0.071459)",
        "(-0.159341, 1.468240, -0.080798)",
        "(-0.158367, 1.489345, -0.091488)",
        "(-0.157804, 1.508747, -0.103607)",
        "(-0.157428, 1.526066, -0.116879)",
        "(-0.156958, 1.541152, -0.131066)",
        "(-0.156706, 1.547898, -0.138321)",
        "(-0.156522, 1.559365, -0.153687)",
        "(-0.157101, 1.567578, -0.168702)",
        "(-0.158029, 1.573659, -0.184866)",
        "(-0.158922, 1.577111, -0.201685)",
        "(-0.159789, 1.577966, -0.218700)",
        "(-0.160372, 1.577508, -0.227391)",
        "(-0.161966, 1.574267, -0.245110)",
        "(-0.163465, 1.567646, -0.262466)",
        "(-0.164399, 1.558141, -0.278877)",
        "(-0.164711, 1.552390, -0.286808)",
        "(-0.164987, 1.538267, -0.301782)",
        "(-0.164864, 1.521361, -0.315466)",
        "(-0.163990, 1.501733, -0.327471)",
        "(-0.162465, 1.479471, -0.337407)",
        "(-0.161112, 1.454791, -0.344879)",
        "(-0.160669, 1.442035, -0.347898)",
        "(-0.160367, 1.415640, -0.351976)",
        "(-0.160409, 1.388454, -0.353841)",
        "(-0.160552, 1.360549, -0.353202)",
        "(-0.160976, 1.332307, -0.350189)",
        "(-0.161425, 1.318184, -0.347740)",
        "(-0.162730, 1.290554, -0.340627)",
        "(-0.164308, 1.264395, -0.330678)",
        "(-0.165745, 1.239320, -0.317783)",
        "(-0.167176, 1.216097, -0.302045)",
        "(-0.167943, 1.205350, -0.293575)",
        "(-0.169607, 1.186645, -0.275331)",
        "(-0.171095, 1.170589, -0.255683)",
        "(-0.172233, 1.157818, -0.234515)",
        "(-0.172691, 1.152709, -0.223539)",
        "(-0.173533, 1.145967, -0.200865)",
        "(-0.174263, 1.143343, -0.177861)",
        "(-0.174604, 1.145152, -0.155397)",
        "(-0.174638, 1.150729, -0.134129)",
        "(-0.174480, 1.154844, -0.124072)",
        "(-0.173227, 1.166243, -0.106040)",
        "(-0.171402, 1.182459, -0.091581)",
        "(-0.169145, 1.201675, -0.079541)",
        "(-0.166579, 1.223859, -0.070005)",
        "(-0.165257, 1.235703, -0.066045)",
        "(-0.162655, 1.260963, -0.060079)",
        "(-0.160244, 1.287418, -0.056152)",
        "(-0.158139, 1.314387, -0.053888)",
        "(-0.156573, 1.341423, -0.053214)",
        "(-0.155909, 1.354810, -0.053271)",
        "(-0.154977, 1.381290, -0.054780)",
        "(-0.154599, 1.406955, -0.057846)",
        "(-0.154385, 1.430956, -0.062848)",
        "(-0.153654, 1.453310, -0.069110)",
        "(-0.153162, 1.463924, -0.072771)",
        "(-0.153043, 1.483851, -0.082076)",
        "(-0.153957, 1.502535, -0.093207)",
        "(-0.155093, 1.519432, -0.105402)",
        "(-0.156096, 1.534399, -0.118627)",
        "(-0.156613, 1.541062, -0.125745)",
        "(-0.157606, 1.553231, -0.140631)",
        "(-0.159347, 1.562970, -0.156894)",
        "(-0.161607, 1.570703, -0.173983)",
        "(-0.164094, 1.575856, -0.191447)",
        "(-0.165206, 1.577311, -0.200234)",
        "(-0.167107, 1.578512, -0.217810)",
        "(-0.168776, 1.577192, -0.235514)",
        "(-0.170337, 1.573196, -0.253166)",
        "(-0.171353, 1.566536, -0.270541)",
        "(-0.171483, 1.562290, -0.279002)",
        "(-0.170548, 1.551213, -0.295131)",
        "(-0.168732, 1.536933, -0.310257)",
        "(-0.167182, 1.519476, -0.324449)",
        "(-0.165240, 1.499644, -0.337300)",
        "(-0.163559, 1.487864, -0.343229)",
        "(-0.159613, 1.464192, -0.352090)",
        "(-0.156350, 1.438444, -0.358190)",
        "(-0.154468, 1.411884, -0.362353)",
        "(-0.153347, 1.384546, -0.364048)",
        "(-0.153048, 1.370804, -0.363866)",
        "(-0.152970, 1.343645, -0.362301)",
        "(-0.154302, 1.317258, -0.358464)",
        "(-0.156973, 1.291446, -0.352538)",
        "(-0.160224, 1.265920, -0.344838)",
        "(-0.161840, 1.253283, -0.340159)",
        "(-0.164586, 1.227967, -0.328491)",
        "(-0.167009, 1.203377, -0.314976)",
        "(-0.169981, 1.181165, -0.300318)",
        "(-0.173186, 1.161609, -0.284462)",
        "(-0.174664, 1.152859, -0.275943)",
        "(-0.177427, 1.138597, -0.257597)",
        "(-0.179927, 1.128939, -0.238291)",
        "(-0.181592, 1.123959, -0.218153)",
        "(-0.182098, 1.123573, -0.197300)",
        "(-0.181799, 1.126823, -0.176238)",
        "(-0.181372, 1.129762, -0.165739)",
        "(-0.179857, 1.139133, -0.145398)",
        "(-0.177816, 1.152727, -0.126553)",
        "(-0.175382, 1.170483, -0.109765)",
        "(-0.174062, 1.180328, -0.102042)",
        "(-0.171521, 1.202933, -0.088794)",
        "(-0.169252, 1.228624, -0.078272)",
        "(-0.167323, 1.256878, -0.070788)",
        "(-0.165601, 1.286337, -0.066329)",
        "(-0.164865, 1.301428, -0.065216)",
        "(-0.163640, 1.331788, -0.065677)",
        "(-0.162539, 1.361943, -0.068572)",
        "(-0.161898, 1.391218, -0.073517)",
        "(-0.161970, 1.419284, -0.080094)",
        "(-0.162397, 1.432870, -0.083930)",
        "(-0.163655, 1.458713, -0.092683)",
        "(-0.165191, 1.482127, -0.102911)",
        "(-0.166520, 1.503156, -0.114139)",
        "(-0.167942, 1.521956, -0.126465)",
        "(-0.168705, 1.530548, -0.133058)",
        "(-0.170312, 1.545379, -0.146909)",
        "(-0.171929, 1.557404, -0.161359)",
        "(-0.173580, 1.566046, -0.176958)",
        "(-0.175346, 1.573048, -0.193410)",
        "(-0.176300, 1.575134, -0.202292)",
        "(-0.177920, 1.577696, -0.220612)",
        "(-0.178890, 1.576492, -0.239202)",
        "(-0.179293, 1.572347, -0.257570)",
        "(-0.179127, 1.564270, -0.275650)",
        "(-0.178897, 1.559782, -0.284574)",
        "(-0.177887, 1.547698, -0.301646)",
        "(-0.176068, 1.533142, -0.317704)",
        "(-0.173047, 1.515137, -0.331507)",
        "(-0.169504, 1.494424, -0.342986)",
        "(-0.168046, 1.483474, -0.347931)",
        "(-0.166378, 1.460367, -0.356067)",
        "(-0.165054, 1.435501, -0.362061)",
        "(-0.164156, 1.408656, -0.365288)",
        "(-0.164682, 1.381181, -0.366252)",
        "(-0.165155, 1.367420, -0.365847)",
        "(-0.165989, 1.339321, -0.362430)",
        "(-0.167180, 1.310371, -0.356131)",
        "(-0.169937, 1.281826, -0.347957)",
        "(-0.173202, 1.254425, -0.338728)",
        "(-0.174697, 1.240911, -0.333482)",
        "(-0.177730, 1.214664, -0.321151)",
        "(-0.181303, 1.190917, -0.307417)",
        "(-0.185027, 1.170601, -0.292450)",
        "(-0.188357, 1.152419, -0.275381)",
        "(-0.189735, 1.144184, -0.266762)",
        "(-0.191599, 1.132991, -0.248036)",
        "(-0.193232, 1.123252, -0.229038)",
        "(-0.194451, 1.117402, -0.209369)",
        "(-0.195343, 1.114965, -0.189049)",
        "(-0.195707, 1.115147, -0.178437)",
        "(-0.196316, 1.117301, -0.156800)",
        "(-0.196175, 1.123176, -0.136254)",
        "(-0.194923, 1.132914, -0.118010)",
        "(-0.192412, 1.146660, -0.102161)",
        "(-0.190938, 1.154516, -0.094956)",
        "(-0.187294, 1.173182, -0.082875)",
        "(-0.182934, 1.195144, -0.073534)",
        "(-0.178342, 1.219542, -0.066286)",
        "(-0.173744, 1.246003, -0.061496)",
        "(-0.169490, 1.273697, -0.058889)",
        "(-0.167479, 1.287693, -0.058208)",
        "(-0.163846, 1.315722, -0.058223)",
        "(-0.160617, 1.343415, -0.060228)",
        "(-0.158277, 1.370870, -0.064280)",
        "(-0.157432, 1.384319, -0.066976)",
        "(-0.156213, 1.410027, -0.073639)",
        "(-0.155320, 1.433810, -0.081314)",
        "(-0.154851, 1.455538, -0.090319)",
        "(-0.154925, 1.475643, -0.100686)",
        "(-0.155050, 1.485004, -0.106289)",
        "(-0.155451, 1.501932, -0.118397)",
        "(-0.155822, 1.516584, -0.131470)",
        "(-0.156189, 1.529100, -0.145766)",
        "(-0.157748, 1.543714, -0.169376)",
        "(-0.158914, 1.550557, -0.185986)",
        "(-0.158914, 1.550557, -0.185986)",
        "(-0.159949, 1.554855, -0.203054)",
        "(-0.160957, 1.556336, -0.220648)",
        "(-0.162700, 1.554249, -0.247229)",
        "(-0.162700, 1.554249, -0.247229)",
        "(-0.163549, 1.549411, -0.264717)",
        "(-0.164216, 1.541917, -0.281745)",
        "(-0.164363, 1.525104, -0.305840)",
        "(-0.164363, 1.525104, -0.305840)",
        "(-0.163883, 1.511072, -0.320583)",
        "(-0.162882, 1.494198, -0.333638)",
        "(-0.161790, 1.474965, -0.344926)",
        "(-0.160757, 1.453369, -0.354101)",
        "(-0.159665, 1.429358, -0.360798)",
        "(-0.159272, 1.416463, -0.362953)",
        "(-0.158695, 1.389943, -0.365644)",
        "(-0.158941, 1.362373, -0.365777)",
        "(-0.160500, 1.334727, -0.363869)",
        "(-0.162630, 1.307151, -0.358892)",
        "(-0.163511, 1.293300, -0.354825)",
        "(-0.165652, 1.266381, -0.345029)",
        "(-0.168649, 1.241273, -0.333749)",
        "(-0.171772, 1.218314, -0.320105)",
        "(-0.174416, 1.197236, -0.304221)",
        "(-0.175755, 1.187611, -0.295765)",
        "(-0.178963, 1.171436, -0.277805)",
        "(-0.181879, 1.158571, -0.258334)",
        "(-0.183880, 1.148902, -0.237283)",
        "(-0.185613, 1.142261, -0.216175)",
        "(-0.186382, 1.140024, -0.205746)",
        "(-0.187564, 1.138173, -0.185095)",
        "(-0.188273, 1.139202, -0.164395)",
        "(-0.188614, 1.143803, -0.144066)",
        "(-0.188483, 1.151318, -0.124660)",
        "(-0.188126, 1.156037, -0.115287)",
        "(-0.186858, 1.167700, -0.097485)",
        "(-0.185318, 1.183351, -0.081990)",
        "(-0.183536, 1.201877, -0.068941)",
        "(-0.181097, 1.223141, -0.058570)",
        "(-0.178197, 1.244617, -0.051997)",
        "(-0.176544, 1.255900, -0.049534)",
        "(-0.172951, 1.279634, -0.046846)",
        "(-0.169313, 1.304677, -0.046820)",
        "(-0.165866, 1.329969, -0.049000)",
        "(-0.164272, 1.342598, -0.050800)",
        "(-0.161287, 1.367665, -0.055848)",
        "(-0.158650, 1.392011, -0.062360)",
        "(-0.156732, 1.415469, -0.070966)",
        "(-0.155737, 1.438167, -0.081530)",
        "(-0.155525, 1.449085, -0.087462)",
        "(-0.155642, 1.469564, -0.100622)",
        "(-0.156352, 1.488022, -0.114908)",
        "(-0.157737, 1.504086, -0.130319)",
        "(-0.159508, 1.517935, -0.146567)",
        "(-0.160595, 1.524055, -0.154957)",
        "(-0.163057, 1.534092, -0.172278)",
        "(-0.165602, 1.541372, -0.189984)",
        "(-0.167925, 1.545582, -0.208071)",
        "(-0.170184, 1.547447, -0.226431)",
        "(-0.171234, 1.547326, -0.235673)",
        "(-0.173389, 1.545781, -0.254369)",
        "(-0.175841, 1.541479, -0.273014)",
        "(-0.178260, 1.534850, -0.290727)",
        "(-0.180240, 1.525475, -0.306725)",
        "(-0.181137, 1.519923, -0.314096)",
        "(-0.182782, 1.506922, -0.327625)",
        "(-0.183879, 1.491681, -0.339906)",
        "(-0.184211, 1.474272, -0.350761)",
        "(-0.184309, 1.454728, -0.359834)",
        "(-0.184589, 1.444316, -0.363732)",
        "(-0.185974, 1.423021, -0.370762)",
        "(-0.187646, 1.400212, -0.375822)",
        "(-0.188176, 1.376019, -0.378494)",
        "(-0.188493, 1.351017, -0.378878)",
        "(-0.188788, 1.338434, -0.378416)",
        "(-0.189858, 1.313284, -0.375787)",
        "(-0.191298, 1.288224, -0.370274)",
        "(-0.192559, 1.263483, -0.362773)",
        "(-0.193796, 1.239515, -0.353167)",
        "(-0.194443, 1.228304, -0.347308)",
        "(-0.195645, 1.206847, -0.334561)",
        "(-0.196579, 1.187192, -0.319018)",
        "(-0.197249, 1.169811, -0.300824)",
        "(-0.197959, 1.155501, -0.281117)",
        "(-0.198212, 1.149370, -0.270874)",
        "(-0.198164, 1.139333, -0.249147)",
        "(-0.197502, 1.131994, -0.226257)",
        "(-0.196426, 1.129831, -0.203171)",
        "(-0.194639, 1.132282, -0.181983)",
        "(-0.193321, 1.135377, -0.172357)",
        "(-0.189935, 1.145398, -0.154553)",
        "(-0.185805, 1.159822, -0.137419)",
        "(-0.181226, 1.177398, -0.120622)",
        "(-0.176568, 1.196973, -0.105750)",
        "(-0.174165, 1.207479, -0.099333)",
        "(-0.169224, 1.228867, -0.087545)",
        "(-0.164470, 1.251110, -0.077747)",
        "(-0.160534, 1.273706, -0.069238)",
        "(-0.157359, 1.296446, -0.062497)",
        "(-0.156102, 1.307868, -0.060034)",
        "(-0.153923, 1.330625, -0.056324)",
        "(-0.152496, 1.353095, -0.055004)",
        "(-0.151706, 1.375078, -0.055492)",
        "(-0.151575, 1.396274, -0.058113)",
        "(-0.151695, 1.406579, -0.060144)",
        "(-0.152331, 1.426416, -0.065986)",
        "(-0.153310, 1.444716, -0.073574)",
        "(-0.154549, 1.461717, -0.082596)",
        "(-0.156295, 1.477663, -0.093867)",
        "(-0.157323, 1.484469, -0.099981)",
        "(-0.159416, 1.497330, -0.113212)",
        "(-0.161585, 1.508603, -0.128176)",
        "(-0.163840, 1.518039, -0.144396)",
        "(-0.166223, 1.525730, -0.161440)",
        "(-0.167336, 1.528651, -0.170255)",
        "(-0.169345, 1.533092, -0.188128)",
        "(-0.170987, 1.534695, -0.206638)",
        "(-0.172533, 1.533792, -0.225478)",
        "(-0.173818, 1.530121, -0.244405)",
        "(-0.174397, 1.527140, -0.253801)",
        "(-0.175406, 1.519389, -0.272275)",
        "(-0.176101, 1.508851, -0.289854)",
        "(-0.176297, 1.495659, -0.306130)",
        "(-0.176031, 1.480042, -0.321237)",
        "(-0.175716, 1.471230, -0.328168)",
        "(-0.174854, 1.452355, -0.340762)",
        "(-0.173818, 1.430998, -0.350444)",
        "(-0.173212, 1.408326, -0.358373)",
        "(-0.172803, 1.384575, -0.364015)",
        "(-0.172696, 1.372317, -0.365526)",
        "(-0.172824, 1.347531, -0.366869)",
        "(-0.173517, 1.322632, -0.366415)",
        "(-0.174568, 1.298371, -0.364726)",
        "(-0.175921, 1.274875, -0.361529)",
        "(-0.176778, 1.263502, -0.359076)",
        "(-0.178705, 1.241717, -0.352746)",
        "(-0.180578, 1.222096, -0.343538)",
        "(-0.182086, 1.204442, -0.332230)",
        "(-0.183444, 1.188902, -0.319269)",
        "(-0.183769, 1.182439, -0.311558)",
        "(-0.183978, 1.170244, -0.295284)",
        "(-0.183625, 1.161313, -0.276747)",
        "(-0.182791, 1.155410, -0.257356)",
        "(-0.181278, 1.152628, -0.237447)",
        "(-0.180250, 1.152615, -0.227425)",
        "(-0.177699, 1.154932, -0.207458)",
        "(-0.174535, 1.161398, -0.187977)",
        "(-0.171002, 1.172485, -0.169605)",
        "(-0.167482, 1.187422, -0.152218)",
        "(-0.165946, 1.196672, -0.143969)",
        "(-0.163064, 1.216944, -0.128870)",
        "(-0.160315, 1.238668, -0.115670)",
        "(-0.157858, 1.261654, -0.104665)",
        "(-0.155951, 1.285408, -0.095892)",
        "(-0.155351, 1.297675, -0.092674)",
        "(-0.154344, 1.322019, -0.087568)",
        "(-0.153678, 1.345778, -0.083884)",
        "(-0.153542, 1.369139, -0.082782)",
        "(-0.154015, 1.391990, -0.083480)",
        "(-0.154552, 1.402802, -0.084844)",
        "(-0.155648, 1.423625, -0.088092)",
        "(-0.156876, 1.442854, -0.093266)",
        "(-0.158412, 1.460731, -0.100436)",
        "(-0.160012, 1.476820, -0.109383)",
        "(-0.160704, 1.484002, -0.114528)",
        "(-0.162200, 1.497061, -0.125762)",
        "(-0.163793, 1.507953, -0.138173)",
        "(-0.165485, 1.516557, -0.151716)",
        "(-0.167193, 1.522722, -0.166246)",
        "(-0.168007, 1.524791, -0.173846)",
        "(-0.169181, 1.526934, -0.189042)",
        "(-0.169914, 1.526102, -0.204081)",
        "(-0.170595, 1.522525, -0.218876)",
        "(-0.171252, 1.516346, -0.233201)",
        "(-0.171275, 1.512005, -0.239909)",
        "(-0.170445, 1.501145, -0.251885)",
        "(-0.168908, 1.487344, -0.261517)",
        "(-0.167156, 1.470470, -0.269379)",
        "(-0.165126, 1.452367, -0.275068)",
        "(-0.164027, 1.442487, -0.277004)",
        "(-0.161688, 1.421288, -0.279628)",
        "(-0.159957, 1.398868, -0.280637)",
        "(-0.159202, 1.376112, -0.280516)",
        "(-0.159035, 1.353065, -0.279229)",
        "(-0.159070, 1.341348, -0.277901)",
        "(-0.159432, 1.317848, -0.274232)",
        "(-0.160623, 1.294888, -0.269200)",
        "(-0.162362, 1.272886, -0.262856)",
        "(-0.164221, 1.252107, -0.255558)",
        "(-0.165189, 1.242337, -0.251475)",
        "(-0.167480, 1.223990, -0.242476)",
        "(-0.169984, 1.208030, -0.231432)",
        "(-0.172103, 1.194323, -0.218431)",
        "(-0.174160, 1.182461, -0.205393)",
        "(-0.175137, 1.178246, -0.198657)",
        "(-0.176671, 1.171647, -0.184961)",
        "(-0.177792, 1.167665, -0.170826)",
        "(-0.178483, 1.166589, -0.156882)",
        "(-0.178700, 1.168191, -0.143326)",
        "(-0.178490, 1.170108, -0.137031)",
        "(-0.177605, 1.176037, -0.125582)",
        "(-0.176127, 1.184293, -0.115316)",
        "(-0.173923, 1.195163, -0.106501)",
        "(-0.171244, 1.208104, -0.099322)",
        "(-0.169848, 1.215280, -0.096241)",
        "(-0.166833, 1.231323, -0.091514)",
        "(-0.163481, 1.248846, -0.088407)",
        "(-0.159969, 1.267960, -0.086937)",
        "(-0.156731, 1.287931, -0.086779)",
        "(-0.155294, 1.298165, -0.087197)",
        "(-0.152863, 1.319094, -0.088732)",
        "(-0.150923, 1.340224, -0.091175)",
        "(-0.149163, 1.360855, -0.095123)",
        "(-0.147516, 1.380754, -0.100220)",
        "(-0.146788, 1.390281, -0.103229)",
        "(-0.145617, 1.408693, -0.109768)",
        "(-0.144795, 1.425495, -0.117280)",
        "(-0.143687, 1.440627, -0.125666)",
        "(-0.142341, 1.453694, -0.135389)",
        "(-0.141661, 1.460102, -0.140383)",
        "(-0.140545, 1.470801, -0.151719)",
        "(-0.139688, 1.479690, -0.163431)",
        "(-0.139121, 1.486087, -0.175790)",
        "(-0.138826, 1.490917, -0.188552)",
        "(-0.138743, 1.492140, -0.195178)",
        "(-0.138472, 1.493625, -0.208586)",
        "(-0.138484, 1.492492, -0.222254)",
        "(-0.138738, 1.489534, -0.235803)",
        "(-0.138883, 1.483605, -0.248833)",
        "(-0.138844, 1.480095, -0.255157)",
        "(-0.138433, 1.470246, -0.267090)",
        "(-0.137463, 1.457631, -0.277803)",
        "(-0.136159, 1.442894, -0.287311)",
        "(-0.134877, 1.425993, -0.295228)",
        "(-0.134351, 1.417277, -0.298911)",
        "(-0.133904, 1.398331, -0.304908)",
        "(-0.133999, 1.378521, -0.309746)",
        "(-0.134616, 1.357636, -0.313267)",
        "(-0.136048, 1.336324, -0.314993)",
        "(-0.137091, 1.325631, -0.314970)",
        "(-0.139658, 1.304301, -0.313619)",
        "(-0.142648, 1.282900, -0.309987)",
        "(-0.145650, 1.261521, -0.304199)",
        "(-0.149018, 1.241162, -0.296178)",
        "(-0.150956, 1.231726, -0.291409)",
        "(-0.154761, 1.214015, -0.281205)",
        "(-0.158391, 1.198542, -0.269068)",
        "(-0.161753, 1.185002, -0.254944)",
        "(-0.164858, 1.174121, -0.240073)",
        "(-0.166411, 1.169670, -0.232194)",
        "(-0.169310, 1.162247, -0.215822)",
        "(-0.171660, 1.156931, -0.198665)",
        "(-0.173405, 1.153915, -0.180997)",
        "(-0.174501, 1.153437, -0.163433)",
        "(-0.174760, 1.154618, -0.154944)",
        "(-0.174859, 1.158874, -0.138532)",
        "(-0.174015, 1.166429, -0.123242)",
        "(-0.172615, 1.176621, -0.109379)",
        "(-0.170730, 1.189205, -0.096815)",
        "(-0.169535, 1.196315, -0.091216)",
        "(-0.166965, 1.211657, -0.081003)",
        "(-0.164137, 1.229000, -0.072747)",
        "(-0.161376, 1.247180, -0.065887)",
        "(-0.158857, 1.266114, -0.060470)",
        "(-0.157715, 1.275763, -0.058375)",
        "(-0.155861, 1.295340, -0.055260)",
        "(-0.154401, 1.315124, -0.053828)",
        "(-0.153197, 1.334884, -0.054079)",
        "(-0.152307, 1.354264, -0.055887)",
        "(-0.151975, 1.363706, -0.057446)",
        "(-0.151571, 1.382020, -0.061489)",
        "(-0.151485, 1.399446, -0.066653)",
        "(-0.151731, 1.415964, -0.073005)",
        "(-0.152522, 1.431344, -0.080635)",
        "(-0.153071, 1.438358, -0.084832)",
        "(-0.154175, 1.450914, -0.093471)",
        "(-0.155018, 1.461293, -0.102703)",
        "(-0.155792, 1.469786, -0.112443)",
        "(-0.156326, 1.475429, -0.122504)",
        "(-0.156391, 1.477176, -0.127484)",
        "(-0.156066, 1.479077, -0.137348)",
        "(-0.155323, 1.478065, -0.147027)",
        "(-0.154811, 1.474830, -0.155983)",
        "(-0.154405, 1.468891, -0.163278)",
        "(-0.154077, 1.464889, -0.166125)",
        "(-0.153050, 1.455427, -0.170524)",
        "(-0.151979, 1.444571, -0.173413)",
        "(-0.151320, 1.432653, -0.174600)",
        "(-0.151243, 1.420513, -0.174479)",
        "(-0.151256, 1.414428, -0.173809)",
        "(-0.151409, 1.402701, -0.171746)",
        "(-0.152041, 1.392678, -0.168797)",
        "(-0.153158, 1.381098, -0.163802)",
        "(-0.153158, 1.381098, -0.163802)",
        "(-0.154112, 1.375468, -0.160217)",
        "(-0.155229, 1.372026, -0.156627)",
        "(-0.155989, 1.369837, -0.153025)",
        "(-0.156812, 1.369662, -0.149412)",
        "(-0.157391, 1.370475, -0.146081)",
        "(-0.157477, 1.371481, -0.144648)",
        "(-0.157544, 1.374157, -0.142387)",
        "(-0.157746, 1.378341, -0.141397)",
        "(-0.158301, 1.383274, -0.141339)",
        "(-0.159023, 1.388522, -0.142117)",
        "(-0.159396, 1.391061, -0.142732)",
        "(-0.160065, 1.396035, -0.144544)",
        "(-0.160837, 1.400212, -0.146999)",
        "(-0.161294, 1.403475, -0.149778)",
        "(-0.161426, 1.405539, -0.152430)",
        "(-0.161344, 1.406145, -0.153720)",
        "(-0.161157, 1.406388, -0.156151)",
        "(-0.160941, 1.405263, -0.158333)",
        "(-0.160603, 1.402718, -0.159882)",
        "(-0.160025, 1.398849, -0.160622)",
        "(-0.159696, 1.396549, -0.160741)",
        "(-0.159202, 1.391258, -0.160336)",
        "(-0.159146, 1.385314, -0.159240)",
        "(-0.159183, 1.379384, -0.157645)",
        "(-0.159160, 1.373353, -0.155495)",
        "(-0.159202, 1.370385, -0.154285)",
        "(-0.159436, 1.364779, -0.151806)",
        "(-0.159920, 1.360015, -0.149329)",
        "(-0.160223, 1.355662, -0.146638)",
        "(-0.160386, 1.351986, -0.143634)",
        "(-0.160512, 1.350429, -0.142017)",
        "(-0.160798, 1.348141, -0.138411)",
        "(-0.161048, 1.347022, -0.134274)",
        "(-0.161347, 1.346928, -0.129773)",
        "(-0.161593, 1.347808, -0.125252)",
        "(-0.161792, 1.348584, -0.123030)",
        "(-0.162559, 1.350999, -0.118853)",
        "(-0.163535, 1.354279, -0.115519)",
        "(-0.164609, 1.357847, -0.113004)",
        "(-0.165749, 1.361473, -0.111543)",
        "(-0.166304, 1.363200, -0.110916)",
        "(-0.167357, 1.366469, -0.110638)",
        "(-0.168253, 1.369114, -0.111165)",
        "(-0.169085, 1.371036, -0.112221)",
        "(-0.169728, 1.372033, -0.113677)",
        "(-0.169954, 1.372192, -0.114564)",
        "(-0.170321, 1.372055, -0.116543)",
        "(-0.170487, 1.371439, -0.118681)",
        "(-0.170339, 1.370246, -0.120816)",
        "(-0.170071, 1.368807, -0.122847)",
        "(-0.169976, 1.368064, -0.123721)",
        "(-0.169840, 1.366582, -0.125104)",
        "(-0.169674, 1.365196, -0.125828)",
        "(-0.169745, 1.364072, -0.125755)",
        "(-0.170151, 1.363287, -0.125083)",
        "(-0.170400, 1.363082, -0.124421)",
        "(-0.170910, 1.362907, -0.122761)",
        "(-0.171357, 1.363029, -0.120631)",
        "(-0.171677, 1.363319, -0.118254)",
        "(-0.172130, 1.363790, -0.116142)",
        "(-0.172449, 1.364232, -0.115286)",
        "(-0.173113, 1.365398, -0.114060)",
        "(-0.173811, 1.366654, -0.113561)",
        "(-0.174362, 1.367718, -0.113714)",
        "(-0.174708, 1.368585, -0.114661)",
        "(-0.174876, 1.368900, -0.115377)",
        "(-0.175070, 1.369097, -0.117176)",
        "(-0.175096, 1.368698, -0.119223)",
        "(-0.175112, 1.367723, -0.121306)",
        "(-0.175075, 1.366111, -0.123157)",
        "(-0.174716, 1.364047, -0.124558)",
        "(-0.174529, 1.362963, -0.125065)",
        "(-0.174150, 1.360705, -0.125659)",
        "(-0.173869, 1.358335, -0.125291)",
        "(-0.173659, 1.355998, -0.123824)",
        "(-0.173367, 1.353984, -0.121486)",
        "(-0.173136, 1.353114, -0.120108)",
        "(-0.172450, 1.351694, -0.116773)",
        "(-0.171536, 1.350670, -0.112947)",
        "(-0.170603, 1.350098, -0.108920)",
        "(-0.169647, 1.349836, -0.105130)",
        "(-0.169127, 1.349774, -0.103411)",
        "(-0.168135, 1.349861, -0.100510)",
        "(-0.167317, 1.350236, -0.098643)",
        "(-0.166772, 1.350684, -0.097563)",
        "(-0.166506, 1.351208, -0.097503)",
        "(-0.166412, 1.351387, -0.097786)",
        "(-0.166108, 1.351487, -0.099096)",
        "(-0.165280, 1.350817, -0.100925)",
        "(-0.164295, 1.349846, -0.102940)",
        "(-0.163866, 1.349352, -0.103947)",
        "(-0.163108, 1.348352, -0.105895)",
        "(-0.162388, 1.347812, -0.107212)",
        "(-0.161750, 1.348067, -0.107671)",
        "(-0.161350, 1.349069, -0.107353)",
        "(-0.161224, 1.349795, -0.106932)",
        "(-0.161076, 1.351704, -0.105538)",
        "(-0.160999, 1.354119, -0.103615)",
        "(-0.161024, 1.357016, -0.101522)",
        "(-0.161252, 1.360058, -0.099411)",
        "(-0.161522, 1.362892, -0.097545)",
        "(-0.161638, 1.364210, -0.096683)",
        "(-0.161921, 1.366683, -0.095167)",
        "(-0.162093, 1.368931, -0.094198)",
        "(-0.161907, 1.370913, -0.093826)",
        "(-0.161740, 1.371818, -0.093746)",
        "(-0.161283, 1.373214, -0.093708)",
        "(-0.160546, 1.374136, -0.093844)",
        "(-0.159677, 1.374748, -0.094114)",
        "(-0.158864, 1.374994, -0.094463)",
        "(-0.158067, 1.375311, -0.094879)",
        "(-0.157081, 1.375710, -0.095724)",
        "(-0.156343, 1.376172, -0.096696)",
        "(-0.155634, 1.377206, -0.098087)",
        "(-0.154504, 1.379593, -0.101229)",
        "(-0.154001, 1.381530, -0.103642)",
        "(-0.153092, 1.387114, -0.110536)",
        "(-0.152235, 1.393960, -0.119427)",
        "(-0.151559, 1.401530, -0.130504)",
        "(-0.151423, 1.409355, -0.143652)",
        "(-0.151558, 1.413119, -0.151129)",
        "(-0.151884, 1.419680, -0.167013)",
        "(-0.152263, 1.423969, -0.184232)",
        "(-0.152415, 1.424889, -0.201873)",
        "(-0.152194, 1.422416, -0.218898)",
        "(-0.152008, 1.419979, -0.227118)",
        "(-0.151585, 1.412251, -0.242680)",
        "(-0.151362, 1.401025, -0.256553)",
        "(-0.151287, 1.387151, -0.267920)",
        "(-0.151489, 1.370006, -0.274625)",
        "(-0.151622, 1.361404, -0.277534)",
        "(-0.152504, 1.342652, -0.279245)",
        "(-0.154029, 1.323571, -0.276472)",
        "(-0.155415, 1.304778, -0.270643)",
        "(-0.156791, 1.286732, -0.260587)",
        "(-0.157483, 1.278223, -0.254405)",
        "(-0.158915, 1.262455, -0.240531)",
        "(-0.160238, 1.249588, -0.223929)",
        "(-0.161212, 1.239958, -0.206419)",
        "(-0.161697, 1.234593, -0.188975)",
        "(-0.161681, 1.233700, -0.180374)",
        "(-0.161254, 1.234222, -0.163281)",
        "(-0.160362, 1.238922, -0.146503)",
        "(-0.159203, 1.247078, -0.130687)",
        "(-0.157921, 1.258409, -0.116312)",
        "(-0.157213, 1.264808, -0.109537)",
        "(-0.155884, 1.279430, -0.096993)",
        "(-0.154787, 1.295633, -0.085731)",
        "(-0.154092, 1.322326, -0.072059)",
        "(-0.154092, 1.322326, -0.072059)",
        "(-0.154081, 1.340620, -0.064900)",
        "(-0.154375, 1.359254, -0.059946)",
        "(-0.154898, 1.377753, -0.056998)",
        "(-0.155532, 1.395847, -0.056032)",
        "(-0.156227, 1.413281, -0.057077)",
        "(-0.156528, 1.421719, -0.058268)",
        "(-0.157180, 1.437806, -0.062279)",
        "(-0.157757, 1.452687, -0.068222)",
        "(-0.158323, 1.466259, -0.076040)",
        "(-0.158647, 1.478038, -0.085889)",
        "(-0.158809, 1.488147, -0.097021)",
        "(-0.158798, 1.492647, -0.103505)",
        "(-0.158656, 1.499169, -0.116373)",
        "(-0.158278, 1.503581, -0.130363)",
        "(-0.157665, 1.505584, -0.145167)",
        "(-0.156809, 1.504736, -0.160331)",
        "(-0.156329, 1.503518, -0.167895)",
        "(-0.155341, 1.498812, -0.182947)",
        "(-0.154328, 1.491508, -0.197704)",
        "(-0.153231, 1.481326, -0.211586)",
        "(-0.152590, 1.475477, -0.218145)",
        "(-0.151215, 1.461632, -0.230072)",
        "(-0.150060, 1.445656, -0.240549)",
        "(-0.149588, 1.427941, -0.249356)",
        "(-0.149499, 1.409248, -0.256477)",
        "(-0.149512, 1.399177, -0.258696)",
        "(-0.149456, 1.378915, -0.262738)",
        "(-0.149868, 1.358163, -0.264903)",
        "(-0.150968, 1.337876, -0.265788)",
        "(-0.152585, 1.318059, -0.264994)",
        "(-0.153422, 1.308316, -0.263945)",
        "(-0.155178, 1.289565, -0.260217)",
        "(-0.157023, 1.272091, -0.254632)",
        "(-0.159022, 1.256309, -0.247331)",
        "(-0.160822, 1.242523, -0.238106)",
        "(-0.161640, 1.236220, -0.232973)",
        "(-0.163041, 1.225381, -0.221438)",
        "(-0.164003, 1.216877, -0.208653)",
        "(-0.164393, 1.209574, -0.187459)",
        "(-0.164393, 1.209574, -0.187459)",
        "(-0.164324, 1.206925, -0.173102)",
        "(-0.163767, 1.207710, -0.158356)",
        "(-0.162890, 1.211008, -0.143561)",
        "(-0.161735, 1.216910, -0.129063)",
        "(-0.160489, 1.225002, -0.115688)",
        "(-0.159221, 1.235377, -0.103680)",
        "(-0.158520, 1.241112, -0.098057)",
        "(-0.156957, 1.253917, -0.087870)",
        "(-0.155418, 1.268292, -0.079118)",
        "(-0.153954, 1.284004, -0.071912)",
        "(-0.152691, 1.300920, -0.066420)",
        "(-0.152099, 1.309557, -0.064073)",
        "(-0.151198, 1.327398, -0.060551)",
        "(-0.150664, 1.345713, -0.058645)",
        "(-0.150626, 1.364322, -0.058629)",
        "(-0.150974, 1.382776, -0.060441)",
        "(-0.151368, 1.391709, -0.062448)",
        "(-0.151994, 1.409186, -0.066390)",
        "(-0.152867, 1.425578, -0.072154)",
        "(-0.153910, 1.440833, -0.079256)",
        "(-0.154477, 1.447920, -0.083349)",
        "(-0.155860, 1.460628, -0.092702)",
        "(-0.157213, 1.471701, -0.102738)",
        "(-0.158393, 1.480442, -0.113779)",
        "(-0.159363, 1.487104, -0.125878)",
        "(-0.159964, 1.491495, -0.139199)",
        "(-0.160142, 1.493108, -0.146157)",
        "(-0.160199, 1.494481, -0.160830)",
        "(-0.159951, 1.493460, -0.175934)",
        "(-0.159646, 1.489840, -0.191181)",
        "(-0.159509, 1.484374, -0.206267)",
        "(-0.159411, 1.480430, -0.213585)",
        "(-0.159182, 1.470869, -0.227332)",
        "(-0.158981, 1.458956, -0.239799)",
        "(-0.158904, 1.445011, -0.251077)",
        "(-0.158905, 1.429036, -0.260852)",
        "(-0.158915, 1.420254, -0.264930)",
        "(-0.159061, 1.401754, -0.271673)",
        "(-0.159694, 1.381907, -0.276469)",
        "(-0.161202, 1.361339, -0.279521)",
        "(-0.163401, 1.340243, -0.280864)",
        "(-0.164490, 1.330294, -0.281100)",
        "(-0.166934, 1.310545, -0.279998)",
        "(-0.169604, 1.291059, -0.276688)",
        "(-0.172376, 1.272465, -0.271061)",
        "(-0.175084, 1.255843, -0.262986)",
        "(-0.176321, 1.248165, -0.258351)",
        "(-0.178619, 1.234620, -0.247138)",
        "(-0.180398, 1.223410, -0.233790)",
        "(-0.181639, 1.214874, -0.219230)",
        "(-0.182255, 1.209359, -0.203769)",
        "(-0.182272, 1.207230, -0.195823)",
        "(-0.181897, 1.204920, -0.179768)",
        "(-0.180831, 1.205885, -0.164040)",
        "(-0.179209, 1.209310, -0.148546)",
        "(-0.178254, 1.211655, -0.140849)",
        "(-0.176082, 1.218535, -0.126098)",
        "(-0.174066, 1.227995, -0.112260)",
        "(-0.172291, 1.239380, -0.099348)",
        "(-0.170666, 1.252666, -0.088093)",
        "(-0.169120, 1.267508, -0.078650)",
        "(-0.168355, 1.275356, -0.074500)",
        "(-0.166914, 1.291787, -0.067525)",
        "(-0.165565, 1.308964, -0.062231)",
        "(-0.164589, 1.327095, -0.059105)",
        "(-0.163885, 1.345571, -0.057675)",
        "(-0.163590, 1.354773, -0.057477)",
        "(-0.163264, 1.373073, -0.058498)",
        "(-0.163388, 1.391071, -0.061447)",
        "(-0.163893, 1.408451, -0.065949)",
        "(-0.164221, 1.416796, -0.068574)",
        "(-0.164902, 1.432853, -0.074426)",
        "(-0.165788, 1.447698, -0.081657)",
        "(-0.166894, 1.461053, -0.090448)",
        "(-0.167961, 1.473075, -0.100336)",
        "(-0.168465, 1.478374, -0.105752)",
        "(-0.169370, 1.488080, -0.117076)",
        "(-0.169909, 1.495334, -0.129511)",
        "(-0.170031, 1.500506, -0.142605)",
        "(-0.170026, 1.503846, -0.156342)",
        "(-0.169922, 1.505054, -0.170613)",
        "(-0.169827, 1.504915, -0.177821)",
        "(-0.169613, 1.502741, -0.192302)",
        "(-0.169409, 1.498320, -0.206506)",
        "(-0.169155, 1.491487, -0.220212)",
        "(-0.168788, 1.482681, -0.233299)",
        "(-0.168538, 1.477608, -0.239516)",
        "(-0.167925, 1.465757, -0.250900)",
        "(-0.167409, 1.452126, -0.260543)",
        "(-0.167271, 1.436821, -0.268319)",
        "(-0.167367, 1.420406, -0.274677)",
        "(-0.167467, 1.411828, -0.277225)",
        "(-0.167702, 1.393859, -0.280767)",
        "(-0.167971, 1.374917, -0.282340)",
        "(-0.169227, 1.355530, -0.281857)",
        "(-0.170114, 1.345892, -0.281112)",
        "(-0.172239, 1.326610, -0.277981)",
        "(-0.174377, 1.307566, -0.273730)",
        "(-0.176434, 1.289366, -0.268089)",
        "(-0.178432, 1.272481, -0.261035)",
        "(-0.180592, 1.257102, -0.252812)",
        "(-0.181696, 1.250027, -0.248293)",
        "(-0.183737, 1.237359, -0.238157)",
        "(-0.185350, 1.226436, -0.226364)",
        "(-0.186633, 1.217042, -0.213378)",
        "(-0.187122, 1.212968, -0.206656)",
        "(-0.187828, 1.206551, -0.192653)",
        "(-0.188196, 1.202379, -0.177608)",
        "(-0.188217, 1.200320, -0.162537)",
        "(-0.187852, 1.200697, -0.148067)",
        "(-0.187532, 1.201605, -0.140962)",
        "(-0.186614, 1.205674, -0.126893)",
        "(-0.185423, 1.211652, -0.113890)",
        "(-0.183807, 1.219865, -0.101624)",
        "(-0.181811, 1.230002, -0.090533)",
        "(-0.180686, 1.235830, -0.085626)",
        "(-0.178040, 1.249113, -0.077280)",
        "(-0.174992, 1.263773, -0.070578)",
        "(-0.171830, 1.279569, -0.065517)",
        "(-0.168896, 1.296181, -0.061889)",
        "(-0.167539, 1.304740, -0.060631)",
        "(-0.165219, 1.322422, -0.059487)",
        "(-0.163427, 1.340405, -0.059810)",
        "(-0.162212, 1.358228, -0.061403)",
        "(-0.161559, 1.375598, -0.064287)",
        "(-0.161204, 1.392362, -0.068368)",
        "(-0.161116, 1.400499, -0.070885)",
        "(-0.161217, 1.416107, -0.077121)",
        "(-0.161468, 1.430221, -0.084936)",
        "(-0.161628, 1.443620, -0.093166)",
        "(-0.161752, 1.449586, -0.097858)",
        "(-0.162149, 1.460674, -0.108057)",
        "(-0.162823, 1.470329, -0.119412)",
        "(-0.163550, 1.478193, -0.131433)",
        "(-0.164126, 1.484081, -0.143796)",
        "(-0.164343, 1.486367, -0.150093)",
        "(-0.164739, 1.489382, -0.163133)",
        "(-0.165158, 1.490637, -0.176613)",
        "(-0.165411, 1.489934, -0.190147)",
        "(-0.165608, 1.487194, -0.203387)",
        "(-0.165853, 1.482299, -0.215951)",
        "(-0.165956, 1.479279, -0.221916)",
        "(-0.166041, 1.471544, -0.232929)",
        "(-0.165973, 1.461896, -0.242702)",
        "(-0.165746, 1.450452, -0.251226)",
        "(-0.165406, 1.437197, -0.258218)",
        "(-0.165240, 1.430142, -0.261278)",
        "(-0.164860, 1.414799, -0.266216)",
        "(-0.164586, 1.398556, -0.270037)",
        "(-0.164489, 1.381791, -0.272600)",
        "(-0.164359, 1.364558, -0.273820)",
        "(-0.164329, 1.355794, -0.274021)",
        "(-0.164520, 1.338212, -0.273520)",
        "(-0.164994, 1.321004, -0.271789)",
        "(-0.165509, 1.304402, -0.268929)",
        "(-0.165661, 1.296742, -0.266839)",
        "(-0.165856, 1.281642, -0.262375)",
        "(-0.165850, 1.267652, -0.255667)",
        "(-0.165669, 1.254601, -0.246578)",
        "(-0.165403, 1.242555, -0.235105)",
        "(-0.165306, 1.236895, -0.228697)",
        "(-0.165482, 1.226902, -0.214602)",
        "(-0.166050, 1.218659, -0.199912)",
        "(-0.166740, 1.212139, -0.184726)",
        "(-0.167174, 1.206781, -0.168864)",
        "(-0.167544, 1.203477, -0.152664)",
        "(-0.167760, 1.202531, -0.144785)",
        "(-0.168082, 1.202613, -0.129495)",
        "(-0.168124, 1.204984, -0.114864)",
        "(-0.167857, 1.209656, -0.101143)",
        "(-0.167298, 1.216836, -0.088723)",
        "(-0.166955, 1.221023, -0.082956)",
        "(-0.165941, 1.231039, -0.072675)",
        "(-0.164464, 1.243595, -0.064596)",
        "(-0.162772, 1.257630, -0.058051)",
        "(-0.160842, 1.273263, -0.053407)",
        "(-0.159858, 1.281440, -0.051614)",
        "(-0.157856, 1.298780, -0.049445)",
        "(-0.155944, 1.316780, -0.048537)",
        "(-0.154332, 1.335853, -0.049325)",
        "(-0.153280, 1.354157, -0.051494)",
        "(-0.152827, 1.363395, -0.052975)",
        "(-0.152105, 1.381720, -0.056855)",
        "(-0.151514, 1.399696, -0.062058)",
        "(-0.151203, 1.417223, -0.069199)",
        "(-0.151073, 1.433700, -0.077649)",
        "(-0.150992, 1.441130, -0.082568)",
        "(-0.150882, 1.455434, -0.092673)",
        "(-0.150854, 1.467736, -0.104350)",
        "(-0.150848, 1.478152, -0.117263)",
        "(-0.150831, 1.482723, -0.124023)",
        "(-0.150684, 1.490122, -0.138148)",
        "(-0.150410, 1.495250, -0.152666)",
        "(-0.150128, 1.497987, -0.167567)",
        "(-0.149984, 1.498878, -0.182672)",
        "(-0.149941, 1.498669, -0.190253)",
        "(-0.149871, 1.496528, -0.205323)",
        "(-0.149708, 1.492313, -0.219881)",
        "(-0.149565, 1.486206, -0.233734)",
        "(-0.149426, 1.478055, -0.246514)",
        "(-0.149397, 1.473310, -0.252497)",
        "(-0.149448, 1.462916, -0.263751)",
        "(-0.149444, 1.450741, -0.273525)",
        "(-0.149184, 1.436724, -0.281499)",
        "(-0.148990, 1.421461, -0.288147)",
        "(-0.149250, 1.405061, -0.293117)",
        "(-0.149492, 1.396637, -0.295194)",
        "(-0.150082, 1.379133, -0.298136)",
        "(-0.150773, 1.360872, -0.299651)",
        "(-0.151806, 1.342056, -0.299685)",
        "(-0.153346, 1.323140, -0.298317)",
        "(-0.154156, 1.313603, -0.297099)",
        "(-0.155738, 1.294575, -0.293167)",
        "(-0.157402, 1.276017, -0.287377)",
        "(-0.159102, 1.258174, -0.279376)",
        "(-0.159938, 1.249507, -0.274885)",
        "(-0.161761, 1.233216, -0.264839)",
        "(-0.163828, 1.218705, -0.254187)",
        "(-0.165744, 1.205700, -0.242055)",
        "(-0.167158, 1.193738, -0.227670)",
        "(-0.167691, 1.188564, -0.219152)",
        "(-0.168805, 1.179802, -0.201095)",
        "(-0.169917, 1.174574, -0.182127)",
        "(-0.170306, 1.172220, -0.163170)",
        "(-0.170016, 1.172800, -0.144667)",
        "(-0.169741, 1.174237, -0.135683)",
        "(-0.168858, 1.180042, -0.118432)",
        "(-0.167506, 1.189167, -0.102374)",
        "(-0.165763, 1.201577, -0.088021)",
        "(-0.163876, 1.216996, -0.075487)",
        "(-0.162902, 1.225951, -0.070134)",
        "(-0.161045, 1.244225, -0.060047)",
        "(-0.159326, 1.264661, -0.052534)",
        "(-0.157684, 1.286375, -0.047550)",
        "(-0.156223, 1.308717, -0.044504)",
        "(-0.155586, 1.319971, -0.043646)",
        "(-0.154461, 1.342432, -0.043630)",
        "(-0.153358, 1.364482, -0.045339)",
        "(-0.151982, 1.385430, -0.048283)",
        "(-0.150322, 1.405192, -0.052218)",
        "(-0.149407, 1.414595, -0.054815)",
        "(-0.147582, 1.432758, -0.060938)",
        "(-0.145789, 1.449294, -0.068862)",
        "(-0.144284, 1.464334, -0.077899)",
        "(-0.143302, 1.477628, -0.087916)",
        "(-0.142920, 1.483741, -0.093282)",
        "(-0.142428, 1.494514, -0.104987)",
        "(-0.142282, 1.503251, -0.117818)",
        "(-0.142366, 1.509969, -0.131269)",
        "(-0.142518, 1.514283, -0.145800)",
        "(-0.142638, 1.515567, -0.152881)",
        "(-0.142945, 1.516166, -0.167663)",
        "(-0.143309, 1.514173, -0.183177)",
        "(-0.143526, 1.509981, -0.199080)",
        "(-0.143452, 1.503200, -0.214889)",
        "(-0.143281, 1.498676, -0.222605)",
        "(-0.142859, 1.487932, -0.237633)",
        "(-0.142563, 1.474801, -0.251773)",
        "(-0.142538, 1.459437, -0.264823)",
        "(-0.142545, 1.442058, -0.276583)",
        "(-0.142623, 1.432479, -0.281676)",
        "(-0.143202, 1.412500, -0.290519)",
        "(-0.144521, 1.391282, -0.297271)",
        "(-0.146493, 1.369500, -0.302317)",
        "(-0.148957, 1.347526, -0.305671)",
        "(-0.150252, 1.336510, -0.306768)",
        "(-0.152856, 1.314308, -0.307470)",
        "(-0.155566, 1.292120, -0.306129)",
        "(-0.158917, 1.271038, -0.302589)",
        "(-0.162473, 1.251225, -0.297027)",
        "(-0.164129, 1.241505, -0.293367)",
        "(-0.167189, 1.222616, -0.283809)",
        "(-0.169860, 1.205497, -0.271826)",
        "(-0.172152, 1.190659, -0.257981)",
        "(-0.174113, 1.178396, -0.241951)",
        "(-0.174945, 1.173195, -0.233319)",
        "(-0.176136, 1.165388, -0.214804)",
        "(-0.176412, 1.160924, -0.195296)",
        "(-0.175906, 1.159503, -0.175208)",
        "(-0.174632, 1.161686, -0.154532)",
        "(-0.173727, 1.164336, -0.144292)",
        "(-0.171668, 1.171884, -0.124725)",
        "(-0.169160, 1.183922, -0.107358)",
        "(-0.166244, 1.198873, -0.091993)",
        "(-0.163133, 1.216608, -0.078708)",
        "(-0.161625, 1.226471, -0.072971)",
        "(-0.158638, 1.247187, -0.062920)",
        "(-0.155840, 1.269849, -0.055567)",
        "(-0.153369, 1.293065, -0.050089)",
        "(-0.151523, 1.316497, -0.046537)",
        "(-0.150796, 1.328188, -0.045370)",
        "(-0.149917, 1.351451, -0.044566)",
        "(-0.149678, 1.374303, -0.045607)",
        "(-0.150387, 1.406693, -0.051268)",
        "(-0.150387, 1.406693, -0.051268)",
        "(-0.151122, 1.427357, -0.056448)",
        "(-0.152199, 1.446482, -0.063747)",
        "(-0.153262, 1.464073, -0.072771)",
        "(-0.154420, 1.479919, -0.083429)",
        "(-0.155606, 1.493758, -0.095483)",
        "(-0.156225, 1.499744, -0.102058)",
        "(-0.157309, 1.510011, -0.115856)",
        "(-0.158130, 1.517790, -0.130346)",
        "(-0.158547, 1.522475, -0.145490)",
        "(-0.158667, 1.524231, -0.161286)",
        "(-0.158792, 1.524222, -0.169403)",
        "(-0.159068, 1.521808, -0.185996)",
        "(-0.158939, 1.516122, -0.202424)",
        "(-0.158478, 1.507909, -0.218350)",
        "(-0.157871, 1.496926, -0.233441)",
        "(-0.157563, 1.490602, -0.240580)",
        "(-0.157111, 1.476073, -0.253750)",
        "(-0.156761, 1.459371, -0.265143)",
        "(-0.156257, 1.441036, -0.274623)",
        "(-0.155883, 1.421292, -0.281933)",
        "(-0.155981, 1.411046, -0.284790)",
        "(-0.156592, 1.390327, -0.289448)",
        "(-0.157589, 1.368922, -0.291614)",
        "(-0.158713, 1.346498, -0.291847)",
        "(-0.160087, 1.325889, -0.290482)",
        "(-0.160871, 1.315769, -0.289162)",
        "(-0.162663, 1.295766, -0.285322)",
        "(-0.164957, 1.276338, -0.279677)",
        "(-0.167376, 1.257972, -0.272359)",
        "(-0.169498, 1.241087, -0.263170)",
        "(-0.170513, 1.233175, -0.257881)",
        "(-0.172378, 1.218670, -0.245479)",
        "(-0.173879, 1.206669, -0.231344)",
        "(-0.175034, 1.197483, -0.216550)",
        "(-0.175727, 1.191095, -0.200862)",
        "(-0.175819, 1.189036, -0.192679)",
        "(-0.175751, 1.186579, -0.176122)",
        "(-0.175191, 1.187695, -0.159330)",
        "(-0.174344, 1.191479, -0.142847)",
        "(-0.173179, 1.198065, -0.127411)",
        "(-0.172470, 1.202490, -0.120276)",
        "(-0.170957, 1.212639, -0.106619)",
        "(-0.169239, 1.225234, -0.094189)",
        "(-0.167559, 1.239584, -0.083140)",
        "(-0.165914, 1.255545, -0.073804)",
        "(-0.165075, 1.264000, -0.069797)",
        "(-0.163439, 1.282200, -0.063519)",
        "(-0.162008, 1.302037, -0.059710)",
        "(-0.160950, 1.322771, -0.057798)",
        "(-0.160329, 1.344010, -0.057794)",
        "(-0.160186, 1.354717, -0.058548)",
        "(-0.160116, 1.375968, -0.061075)",
        "(-0.160554, 1.396795, -0.065534)",
        "(-0.161317, 1.416912, -0.070947)",
        "(-0.162478, 1.435865, -0.077861)",
        "(-0.163214, 1.444892, -0.081790)",
        "(-0.164844, 1.462114, -0.090394)",
        "(-0.166600, 1.477543, -0.100469)",
        "(-0.168252, 1.491289, -0.111552)",
        "(-0.169777, 1.502974, -0.123667)",
        "(-0.170436, 1.508054, -0.129982)",
        "(-0.171499, 1.516107, -0.143228)",
        "(-0.172140, 1.521314, -0.157238)",
        "(-0.172381, 1.523936, -0.179048)",
        "(-0.172381, 1.523936, -0.179048)",
        "(-0.172275, 1.523296, -0.193720)",
        "(-0.171994, 1.519198, -0.208541)",
        "(-0.171722, 1.513162, -0.223204)",
        "(-0.171322, 1.504148, -0.237015)",
        "(-0.170777, 1.493172, -0.249627)",
        "(-0.170441, 1.486474, -0.255146)",
        "(-0.169755, 1.472432, -0.265539)",
        "(-0.168748, 1.455973, -0.274022)",
        "(-0.167485, 1.438108, -0.281117)",
        "(-0.166224, 1.418250, -0.286029)",
        "(-0.165752, 1.407933, -0.287855)",
        "(-0.165281, 1.386687, -0.289824)",
        "(-0.165177, 1.364241, -0.288586)",
        "(-0.165004, 1.341432, -0.284908)",
        "(-0.165509, 1.319178, -0.279720)",
        "(-0.166012, 1.308360, -0.276662)",
        "(-0.167104, 1.287297, -0.270024)",
        "(-0.168305, 1.267716, -0.262206)",
        "(-0.169752, 1.250850, -0.253079)",
        "(-0.171108, 1.235093, -0.243127)",
        "(-0.171700, 1.228422, -0.237337)",
        "(-0.172846, 1.216965, -0.225305)",
        "(-0.173775, 1.208283, -0.213064)",
        "(-0.174177, 1.202221, -0.200544)",
        "(-0.173977, 1.198690, -0.187517)",
        "(-0.173698, 1.198053, -0.180866)",
        "(-0.172940, 1.198485, -0.167600)",
        "(-0.171849, 1.201293, -0.154341)",
        "(-0.170414, 1.206529, -0.140538)",
        "(-0.168782, 1.213284, -0.127762)",
        "(-0.167950, 1.217317, -0.121628)",
        "(-0.166306, 1.227045, -0.109941)",
        "(-0.164685, 1.238619, -0.098957)",
        "(-0.163260, 1.251937, -0.088926)",
        "(-0.162088, 1.266395, -0.079891)",
        "(-0.161580, 1.273970, -0.075824)",
        "(-0.160825, 1.290037, -0.068928)",
        "(-0.160249, 1.306854, -0.063844)",
        "(-0.159672, 1.324181, -0.060681)",
        "(-0.159239, 1.341684, -0.059109)",
        "(-0.159066, 1.350441, -0.058856)",
        "(-0.158955, 1.367806, -0.059697)",
        "(-0.159046, 1.384723, -0.062001)",
        "(-0.159282, 1.400829, -0.065741)",
        "(-0.159556, 1.415987, -0.070549)",
        "(-0.159687, 1.423277, -0.073229)",
        "(-0.160077, 1.436559, -0.080076)",
        "(-0.160714, 1.448583, -0.088136)",
        "(-0.161399, 1.459324, -0.097023)",
        "(-0.162044, 1.468058, -0.107088)",
        "(-0.162309, 1.471914, -0.112436)",
        "(-0.162665, 1.478171, -0.124158)",
        "(-0.162665, 1.482480, -0.136839)",
        "(-0.162202, 1.484668, -0.150289)",
        "(-0.161502, 1.484535, -0.164480)",
        "(-0.161140, 1.483882, -0.171700)",
        "(-0.160281, 1.480648, -0.186300)",
        "(-0.159393, 1.475175, -0.200894)",
        "(-0.158528, 1.467356, -0.215227)",
        "(-0.157629, 1.457582, -0.228872)",
        "(-0.157213, 1.451963, -0.235248)",
        "(-0.156306, 1.438683, -0.246333)",
        "(-0.155382, 1.423315, -0.255255)",
        "(-0.154765, 1.406197, -0.262223)",
        "(-0.154506, 1.388107, -0.267958)",
        "(-0.154357, 1.378859, -0.270475)",
        "(-0.154128, 1.359150, -0.273420)",
        "(-0.154440, 1.338851, -0.274238)",
        "(-0.155276, 1.318752, -0.273676)",
        "(-0.156356, 1.299002, -0.271799)",
        "(-0.157011, 1.289307, -0.270109)",
        "(-0.158565, 1.270312, -0.265387)",
        "(-0.160611, 1.252930, -0.258021)",
        "(-0.162839, 1.237206, -0.248435)",
        "(-0.165163, 1.223192, -0.236822)",
        "(-0.166343, 1.216864, -0.230612)",
        "(-0.168555, 1.205979, -0.217531)",
        "(-0.170209, 1.196922, -0.203454)",
        "(-0.171379, 1.189801, -0.187705)",
        "(-0.172294, 1.184625, -0.171166)",
        "(-0.172729, 1.183639, -0.162689)",
        "(-0.173468, 1.182541, -0.145815)",
        "(-0.173754, 1.184743, -0.128444)",
        "(-0.173677, 1.189647, -0.111329)",
        "(-0.173414, 1.198140, -0.095544)",
        "(-0.173245, 1.203855, -0.088381)",
        "(-0.172588, 1.216738, -0.075202)",
        "(-0.171459, 1.232673, -0.064580)",
        "(-0.169981, 1.250355, -0.056072)",
        "(-0.168447, 1.269545, -0.049628)",
        "(-0.167710, 1.279813, -0.047472)",
        "(-0.166388, 1.299959, -0.043137)",
        "(-0.165337, 1.320682, -0.040759)",
        "(-0.164644, 1.341553, -0.040139)",
        "(-0.164327, 1.361975, -0.040971)",
        "(-0.164294, 1.371955, -0.041973)",
        "(-0.164366, 1.391554, -0.045054)",
        "(-0.164825, 1.411037, -0.050186)",
        "(-0.165541, 1.428272, -0.056244)",
        "(-0.166272, 1.444035, -0.063226)",
        "(-0.166613, 1.451432, -0.067077)",
        "(-0.167109, 1.465554, -0.075361)",
        "(-0.167563, 1.478132, -0.085016)",
        "(-0.168128, 1.489264, -0.095603)",
        "(-0.168739, 1.498455, -0.107018)",
        "(-0.168953, 1.502193, -0.113004)",
        "(-0.169314, 1.508345, -0.125379)",
        "(-0.169550, 1.511439, -0.138766)",
        "(-0.169566, 1.513268, -0.152287)",
        "(-0.169283, 1.511897, -0.166248)",
        "(-0.169064, 1.510057, -0.173337)",
        "(-0.168466, 1.504505, -0.187430)",
        "(-0.167528, 1.496183, -0.201037)",
        "(-0.166251, 1.484913, -0.213513)",
        "(-0.164723, 1.471016, -0.224557)",
        "(-0.163877, 1.463055, -0.229326)",
        "(-0.162353, 1.446083, -0.237862)",
        "(-0.161533, 1.427877, -0.244598)",
        "(-0.160783, 1.409198, -0.248668)",
        "(-0.159887, 1.390390, -0.250125)",
        "(-0.159581, 1.380952, -0.249802)",
        "(-0.159345, 1.362955, -0.248304)",
        "(-0.159006, 1.347135, -0.244887)",
        "(-0.158341, 1.333988, -0.239420)",
        "(-0.158117, 1.323670, -0.233039)",
        "(-0.158192, 1.319582, -0.229712)",
        "(-0.158498, 1.313766, -0.222379)",
        "(-0.158489, 1.309894, -0.213899)",
        "(-0.158145, 1.307884, -0.204641)",
        "(-0.157492, 1.307156, -0.195339)",
        "(-0.157103, 1.307193, -0.190729)",
        "(-0.156064, 1.308214, -0.181630)",
        "(-0.154743, 1.310230, -0.172617)",
        "(-0.153269, 1.312925, -0.163802)",
        "(-0.151768, 1.317154, -0.155458)",
        "(-0.151163, 1.319922, -0.151559)",
        "(-0.150337, 1.326442, -0.144532)",
        "(-0.150196, 1.334578, -0.139101)",
        "(-0.150219, 1.343066, -0.134941)",
        "(-0.150210, 1.351437, -0.132038)",
        "(-0.150147, 1.355462, -0.130854)",
        "(-0.149854, 1.362911, -0.129961)",
        "(-0.149546, 1.369766, -0.130453)",
        "(-0.149068, 1.375450, -0.133043)",
        "(-0.148666, 1.379905, -0.136459)",
        "(-0.148507, 1.381611, -0.138520)",
        "(-0.148278, 1.383622, -0.143554)",
        "(-0.147891, 1.383732, -0.149447)",
        "(-0.147335, 1.381477, -0.155802)",
        "(-0.146668, 1.377218, -0.161970)",
        "(-0.146292, 1.374182, -0.164828)",
        "(-0.145752, 1.366160, -0.169530)",
        "(-0.145476, 1.355824, -0.172653)",
        "(-0.145478, 1.344543, -0.174369)",
        "(-0.146040, 1.331851, -0.173714)",
        "(-0.146434, 1.325088, -0.172129)",
        "(-0.147330, 1.311272, -0.166290)",
        "(-0.148670, 1.297944, -0.156954)",
        "(-0.150217, 1.286434, -0.145299)",
        "(-0.151684, 1.278277, -0.130789)",
        "(-0.152456, 1.275823, -0.122901)",
        "(-0.154246, 1.274475, -0.106908)",
        "(-0.156113, 1.278535, -0.091812)",
        "(-0.157922, 1.287688, -0.079016)",
        "(-0.159471, 1.301226, -0.069736)",
        "(-0.160154, 1.308755, -0.066097)",
        "(-0.161171, 1.327908, -0.063903)",
        "(-0.162111, 1.348444, -0.065343)",
        "(-0.163014, 1.368747, -0.071207)",
        "(-0.163970, 1.389091, -0.080740)",
        "(-0.164510, 1.398947, -0.086213)",
        "(-0.165689, 1.417391, -0.099328)",
        "(-0.167052, 1.433352, -0.114460)",
        "(-0.168664, 1.446166, -0.131169)",
        "(-0.170333, 1.454889, -0.148744)",
        "(-0.171022, 1.457961, -0.157465)",
        "(-0.172032, 1.460472, -0.174986)",
        "(-0.172562, 1.458760, -0.192575)",
        "(-0.172777, 1.452871, -0.209766)",
        "(-0.172707, 1.442256, -0.224905)",
        "(-0.172666, 1.435057, -0.230837)",
        "(-0.172634, 1.419719, -0.240276)",
        "(-0.172648, 1.401755, -0.245243)",
        "(-0.172334, 1.382113, -0.246437)",
        "(-0.171275, 1.361887, -0.243453)",
        "(-0.170546, 1.351972, -0.239642)",
        "(-0.169388, 1.333586, -0.228406)",
        "(-0.169194, 1.318564, -0.211890)",
        "(-0.169655, 1.308323, -0.193289)",
        "(-0.169552, 1.303337, -0.174104)",
        "(-0.169155, 1.302838, -0.155910)",
        "(-0.169171, 1.304224, -0.147622)",
        "(-0.169354, 1.310876, -0.132076)",
        "(-0.169741, 1.320934, -0.119209)",
        "(-0.170617, 1.334043, -0.109906)",
        "(-0.171670, 1.348273, -0.103732)",
        "(-0.172176, 1.355522, -0.101681)",
        "(-0.173212, 1.370178, -0.100355)",
        "(-0.174122, 1.384051, -0.102089)",
        "(-0.174707, 1.396147, -0.106614)",
        "(-0.174857, 1.401465, -0.109350)",
        "(-0.174872, 1.410098, -0.115947)",
        "(-0.174284, 1.415125, -0.124036)",
        "(-0.173149, 1.416722, -0.132877)",
        "(-0.171269, 1.415140, -0.142084)",
        "(-0.168712, 1.410106, -0.151370)",
        "(-0.167381, 1.406608, -0.156075)",
        "(-0.164924, 1.397299, -0.165498)",
        "(-0.162669, 1.385373, -0.173636)",
        "(-0.161135, 1.371311, -0.179508)",
        "(-0.160836, 1.363780, -0.181592)",
        "(-0.160609, 1.348753, -0.184709)",
        "(-0.160841, 1.333619, -0.185740)",
        "(-0.161104, 1.318967, -0.184953)",
        "(-0.161530, 1.305405, -0.182386)",
        "(-0.161966, 1.299413, -0.180255)",
        "(-0.162838, 1.288655, -0.175130)",
        "(-0.163637, 1.280955, -0.167918)",
        "(-0.164193, 1.275403, -0.159621)",
        "(-0.164072, 1.273226, -0.149483)",
        "(-0.163867, 1.272533, -0.144313)",
        "(-0.162855, 1.273941, -0.132968)",
        "(-0.161635, 1.277932, -0.121393)",
        "(-0.160311, 1.284199, -0.110521)",
        "(-0.158864, 1.292464, -0.100895)",
        "(-0.157977, 1.296772, -0.096396)",
        "(-0.156220, 1.306507, -0.088711)",
        "(-0.154982, 1.317035, -0.082269)",
        "(-0.154115, 1.327572, -0.076836)",
        "(-0.153487, 1.337638, -0.072626)",
        "(-0.153256, 1.342498, -0.071003)",
        "(-0.153043, 1.351555, -0.068936)",
        "(-0.153148, 1.359363, -0.067852)",
        "(-0.153529, 1.365739, -0.067955)",
        "(-0.153933, 1.370850, -0.068914)",
        "(-0.154108, 1.372893, -0.069606)",
        "(-0.154433, 1.375606, -0.071584)",
        "(-0.154580, 1.376541, -0.074467)",
        "(-0.154570, 1.375729, -0.077990)",
        "(-0.154393, 1.373669, -0.082060)",
        "(-0.154120, 1.370288, -0.086669)",
        "(-0.153969, 1.368092, -0.089202)",
        "(-0.153579, 1.362950, -0.094312)",
        "(-0.153049, 1.356356, -0.099172)",
        "(-0.152648, 1.349183, -0.103313)",
        "(-0.152616, 1.345504, -0.105011)",
        "(-0.153063, 1.338197, -0.107409)",
        "(-0.153522, 1.331333, -0.109146)",
        "(-0.154088, 1.325157, -0.109934)",
        "(-0.154809, 1.319825, -0.110098)",
        "(-0.155151, 1.317542, -0.109986)",
        "(-0.155572, 1.313960, -0.109382)",
        "(-0.155766, 1.311867, -0.108750)",
        "(-0.155793, 1.311894, -0.108647)",
        "(-0.155627, 1.313544, -0.108897)",
        "(-0.155506, 1.314570, -0.109062)",
        "(-0.155257, 1.319196, -0.110011)",
        "(-0.155242, 1.325238, -0.111873)",
        "(-0.155531, 1.332244, -0.114623)",
        "(-0.156197, 1.339877, -0.118223)",
        "(-0.156698, 1.343769, -0.120440)",
        "(-0.157637, 1.351001, -0.124963)",
        "(-0.158670, 1.357379, -0.130182)",
        "(-0.159626, 1.362173, -0.136207)",
        "(-0.160282, 1.365284, -0.142830)",
        "(-0.160442, 1.365988, -0.146201)",
        "(-0.160491, 1.365878, -0.152712)",
        "(-0.160097, 1.363439, -0.158909)",
        "(-0.159631, 1.359136, -0.163820)",
        "(-0.158980, 1.353039, -0.166723)",
        "(-0.158634, 1.349522, -0.167046)",
        "(-0.158039, 1.342457, -0.166005)",
        "(-0.157911, 1.335619, -0.161787)",
        "(-0.157752, 1.329599, -0.155175)",
        "(-0.157458, 1.325134, -0.146339)",
        "(-0.157276, 1.323834, -0.141292)",
        "(-0.157023, 1.322987, -0.130693)",
        "(-0.156901, 1.324838, -0.119960)",
        "(-0.156827, 1.329071, -0.110083)",
        "(-0.156645, 1.336167, -0.102040)",
        "(-0.156441, 1.340267, -0.098652)",
        "(-0.155850, 1.350179, -0.093546)",
        "(-0.155354, 1.361545, -0.090137)",
        "(-0.155084, 1.373688, -0.088452)",
        "(-0.154984, 1.385856, -0.088218)",
        "(-0.154906, 1.391821, -0.088640)",
        "(-0.154479, 1.402931, -0.090687)",
        "(-0.153842, 1.412822, -0.093558)",
        "(-0.152995, 1.420912, -0.097633)",
        "(-0.152251, 1.427608, -0.102845)",
        "(-0.151844, 1.430421, -0.105918)",
        "(-0.150782, 1.434392, -0.112907)",
        "(-0.149621, 1.436377, -0.120491)",
        "(-0.148503, 1.436434, -0.128782)",
        "(-0.147705, 1.434974, -0.137620)",
        "(-0.147335, 1.433555, -0.142068)",
        "(-0.146617, 1.428870, -0.150654)",
        "(-0.145820, 1.421990, -0.157899)",
        "(-0.145073, 1.413544, -0.163852)",
        "(-0.144173, 1.404161, -0.168184)",
        "(-0.143628, 1.398995, -0.169559)",
        "(-0.142637, 1.388287, -0.171554)",
        "(-0.142053, 1.377177, -0.172558)",
        "(-0.142040, 1.366226, -0.173284)",
        "(-0.142267, 1.355550, -0.173919)",
        "(-0.142505, 1.349943, -0.174082)",
        "(-0.143013, 1.339892, -0.174093)",
        "(-0.143566, 1.330000, -0.173024)",
        "(-0.143811, 1.320290, -0.170375)",
        "(-0.143744, 1.311747, -0.166337)",
        "(-0.143569, 1.308516, -0.163831)",
        "(-0.143141, 1.302758, -0.158742)",
        "(-0.142429, 1.299682, -0.152821)",
        "(-0.141394, 1.299534, -0.146708)",
        "(-0.140241, 1.302314, -0.140781)",
        "(-0.139660, 1.304840, -0.137987)",
        "(-0.138416, 1.311115, -0.132796)",
        "(-0.137211, 1.319937, -0.128687)",
        "(-0.136282, 1.330100, -0.125717)",
        "(-0.135751, 1.341076, -0.123925)",
        "(-0.135602, 1.346592, -0.123356)",
        "(-0.135483, 1.357409, -0.123111)",
        "(-0.135536, 1.367330, -0.123954)",
        "(-0.135799, 1.379380, -0.126854)",
        "(-0.135799, 1.379380, -0.126854)",
        "(-0.135947, 1.385425, -0.129746)",
        "(-0.136113, 1.389366, -0.133676)",
        "(-0.136214, 1.391102, -0.138401)",
        "(-0.135958, 1.390406, -0.143807)",
        "(-0.135426, 1.387335, -0.149747)",
        "(-0.135107, 1.384921, -0.152855)",
        "(-0.134473, 1.378932, -0.158863)",
        "(-0.134118, 1.370855, -0.164387)",
        "(-0.134041, 1.361606, -0.168819)",
        "(-0.134640, 1.351671, -0.171968)",
        "(-0.135175, 1.346632, -0.173088)",
        "(-0.136759, 1.336494, -0.174068)",
        "(-0.138682, 1.326705, -0.173755)",
        "(-0.140651, 1.317615, -0.172173)",
        "(-0.142431, 1.309299, -0.169239)",
        "(-0.143275, 1.305499, -0.167240)",
        "(-0.144821, 1.299157, -0.161778)",
        "(-0.146260, 1.293961, -0.155539)",
        "(-0.147572, 1.290337, -0.148254)",
        "(-0.148663, 1.287980, -0.140319)",
        "(-0.149113, 1.287302, -0.136192)",
        "(-0.149815, 1.286469, -0.127889)",
        "(-0.149963, 1.286841, -0.119527)",
        "(-0.150013, 1.288469, -0.111265)",
        "(-0.149888, 1.291532, -0.103492)",
        "(-0.149690, 1.293564, -0.099869)",
        "(-0.149044, 1.298706, -0.093267)",
        "(-0.148131, 1.305284, -0.087595)",
        "(-0.147237, 1.312925, -0.082823)",
        "(-0.146448, 1.321641, -0.078968)",
        "(-0.145849, 1.331033, -0.076177)",
        "(-0.145623, 1.335971, -0.075388)",
        "(-0.144480, 1.351047, -0.074685)",
        "(-0.144480, 1.351047, -0.074685)",
        "(-0.143261, 1.366158, -0.075380)",
        "(-0.143009, 1.371104, -0.076028)",
        "(-0.142634, 1.380504, -0.077458)",
        "(-0.142333, 1.388630, -0.079223)",
        "(-0.141802, 1.395469, -0.081329)",
        "(-0.141046, 1.400905, -0.083831)",
        "(-0.140684, 1.402920, -0.085193)",
        "(-0.139877, 1.405833, -0.087835)",
        "(-0.138920, 1.406788, -0.090698)",
        "(-0.137690, 1.406400, -0.094216)",
        "(-0.135847, 1.404170, -0.097763)",
        "(-0.134940, 1.402607, -0.099662)",
        "(-0.133693, 1.399227, -0.103686)",
        "(-0.132971, 1.394876, -0.107479)",
        "(-0.132642, 1.389708, -0.110516)",
        "(-0.132893, 1.384456, -0.113019)",
        "(-0.133852, 1.379216, -0.114803)",
        "(-0.134492, 1.376731, -0.115154)",
        "(-0.136205, 1.369227, -0.114862)",
        "(-0.136205, 1.369227, -0.114862)",
        "(-0.136923, 1.362169, -0.113642)",
        "(-0.136949, 1.360106, -0.113010)",
        "(-0.136829, 1.356397, -0.111363)",
        "(-0.136463, 1.353495, -0.109292)",
        "(-0.135716, 1.351311, -0.107070)",
        "(-0.134337, 1.349874, -0.104627)",
        "(-0.132946, 1.349299, -0.102104)",
        "(-0.132392, 1.349373, -0.100795)",
        "(-0.131726, 1.350364, -0.097809)",
        "(-0.131576, 1.352226, -0.094603)",
        "(-0.131994, 1.354820, -0.091563)",
        "(-0.132772, 1.357917, -0.089039)",
        "(-0.133151, 1.359552, -0.088022)",
        "(-0.133772, 1.362492, -0.086159)",
        "(-0.134293, 1.365083, -0.084573)",
        "(-0.134924, 1.367587, -0.083488)",
        "(-0.135497, 1.369906, -0.083028)",
        "(-0.135780, 1.370875, -0.082890)",
        "(-0.137173, 1.373138, -0.082641)",
        "(-0.137173, 1.373138, -0.082641)",
        "(-0.138672, 1.374770, -0.082393)",
        "(-0.139129, 1.375144, -0.082252)",
        "(-0.139547, 1.375209, -0.082018)",
        "(-0.140578, 1.375456, -0.081752)",
        "(-0.141547, 1.375252, -0.081774)",
        "(-0.142303, 1.374750, -0.081973)",
        "(-0.143026, 1.373903, -0.082156)",
        "(-0.143370, 1.373367, -0.082239)",
        "(-0.144072, 1.371879, -0.082246)",
        "(-0.144903, 1.370084, -0.082285)",
        "(-0.146059, 1.368334, -0.082646)",
        "(-0.147148, 1.366307, -0.082694)",
        "(-0.147640, 1.365129, -0.082456)",
        "(-0.148583, 1.362700, -0.081880)",
        "(-0.149494, 1.360416, -0.081277)",
        "(-0.150139, 1.358157, -0.080637)",
        "(-0.150457, 1.356120, -0.080130)",
        "(-0.150503, 1.355175, -0.079925)",
        "(-0.150402, 1.353409, -0.079512)",
        "(-0.150241, 1.351805, -0.079023)",
        "(-0.150022, 1.350414, -0.078375)",
        "(-0.149925, 1.349790, -0.078034)",
        "(-0.149802, 1.348551, -0.077238)",
        "(-0.150014, 1.347323, -0.076305)",
        "(-0.150581, 1.346159, -0.075605)",
        "(-0.151430, 1.344946, -0.075069)",
        "(-0.152471, 1.343525, -0.074574)",
        "(-0.153083, 1.342703, -0.074373)",
        "(-0.154348, 1.340849, -0.074082)",
        "(-0.156084, 1.337304, -0.073654)",
        "(-0.156084, 1.337304, -0.073654)",
        "(-0.157113, 1.334655, -0.073379)",
        "(-0.158119, 1.331965, -0.073176)",
        "(-0.159011, 1.329521, -0.072890)",
        "(-0.159680, 1.327649, -0.072386)",
        "(-0.160171, 1.326412, -0.071790)",
        "(-0.160393, 1.326161, -0.071509)",
        "(-0.160827, 1.326313, -0.071138)",
        "(-0.161248, 1.327605, -0.070861)",
        "(-0.161621, 1.330530, -0.070438)",
        "(-0.162161, 1.335759, -0.069095)",
        "(-0.162610, 1.342827, -0.066986)",
        "(-0.162648, 1.347022, -0.065901)",
        "(-0.162539, 1.357961, -0.064133)",
        "(-0.162488, 1.371555, -0.063270)",
        "(-0.162666, 1.387778, -0.063442)",
        "(-0.162889, 1.395852, -0.063899)",
        "(-0.163566, 1.412815, -0.066019)",
        "(-0.164539, 1.429968, -0.069674)",
        "(-0.165583, 1.446403, -0.074822)",
        "(-0.166441, 1.461310, -0.081409)",
        "(-0.167109, 1.474001, -0.089563)",
        "(-0.167301, 1.479565, -0.094115)",
        "(-0.167472, 1.488492, -0.104692)",
        "(-0.167377, 1.494086, -0.117099)",
        "(-0.167011, 1.496628, -0.130548)",
        "(-0.166215, 1.495078, -0.145577)",
        "(-0.165684, 1.492646, -0.153694)",
        "(-0.164419, 1.485018, -0.170754)",
        "(-0.162583, 1.473416, -0.188808)",
        "(-0.160622, 1.457907, -0.207296)",
        "(-0.158729, 1.437899, -0.224084)",
        "(-0.157933, 1.426835, -0.231661)",
        "(-0.157185, 1.402133, -0.244656)",
        "(-0.157709, 1.375154, -0.255034)",
        "(-0.159376, 1.346741, -0.262503)",
        "(-0.161740, 1.317444, -0.266474)",
        "(-0.163268, 1.302779, -0.267096)",
        "(-0.167214, 1.274065, -0.265069)",
        "(-0.172121, 1.246907, -0.259530)",
        "(-0.177186, 1.222389, -0.250266)",
        "(-0.181303, 1.200262, -0.237717)",
        "(-0.183103, 1.190265, -0.230452)",
        "(-0.187208, 1.168144, -0.204340)",
        "(-0.187208, 1.168144, -0.204340)",
        "(-0.189387, 1.153973, -0.176028)",
        "(-0.189427, 1.151866, -0.166163)",
        "(-0.188606, 1.150210, -0.146917)",
        "(-0.186707, 1.152093, -0.128705)",
        "(-0.183652, 1.158676, -0.111837)",
        "(-0.180009, 1.168782, -0.096510)",
        "(-0.178102, 1.175035, -0.089475)",
        "(-0.174113, 1.190075, -0.076968)",
        "(-0.170023, 1.207721, -0.066400)",
        "(-0.166365, 1.227800, -0.057828)",
        "(-0.163434, 1.249627, -0.051018)",
        "(-0.162330, 1.261146, -0.048431)",
        "(-0.160397, 1.284024, -0.043670)",
        "(-0.159693, 1.307685, -0.041570)",
        "(-0.159847, 1.331252, -0.041609)",
        "(-0.160189, 1.354192, -0.042492)",
        "(-0.160607, 1.365212, -0.043844)",
        "(-0.161497, 1.386580, -0.047492)",
        "(-0.162433, 1.406531, -0.052831)",
        "(-0.163526, 1.424869, -0.059747)",
        "(-0.164816, 1.441916, -0.067698)",
        "(-0.165579, 1.449702, -0.072193)",
        "(-0.167093, 1.464431, -0.081649)",
        "(-0.168658, 1.477378, -0.092051)",
        "(-0.170174, 1.488448, -0.103006)",
        "(-0.171571, 1.497363, -0.114669)",
        "(-0.172938, 1.504722, -0.127264)",
        "(-0.173541, 1.507787, -0.133806)",
        "(-0.174601, 1.512207, -0.147257)",
        "(-0.175347, 1.514395, -0.160864)",
        "(-0.175972, 1.514089, -0.174797)",
        "(-0.176631, 1.511804, -0.189091)",
        "(-0.176862, 1.509871, -0.196226)",
        "(-0.176891, 1.503792, -0.210340)",
        "(-0.176307, 1.494955, -0.223838)",
        "(-0.175213, 1.483102, -0.236385)",
        "(-0.173854, 1.468974, -0.247552)",
        "(-0.173094, 1.461090, -0.252545)",
        "(-0.171522, 1.443268, -0.261084)",
        "(-0.170001, 1.423441, -0.267877)",
        "(-0.168538, 1.401146, -0.272628)",
        "(-0.167352, 1.379132, -0.275253)",
        "(-0.166925, 1.367668, -0.275767)",
        "(-0.166521, 1.344499, -0.275662)",
        "(-0.166950, 1.321276, -0.273210)",
        "(-0.168257, 1.298682, -0.268406)",
        "(-0.168964, 1.287722, -0.265613)",
        "(-0.170722, 1.267274, -0.257329)",
        "(-0.172425, 1.248691, -0.246872)",
        "(-0.174237, 1.233124, -0.234459)",
        "(-0.175810, 1.219254, -0.221237)",
        "(-0.176438, 1.213617, -0.213792)",
        "(-0.177469, 1.203962, -0.198349)",
        "(-0.178198, 1.197807, -0.182141)",
        "(-0.178753, 1.194292, -0.165699)",
        "(-0.178941, 1.193257, -0.148959)",
        "(-0.178918, 1.193484, -0.140615)",
        "(-0.178686, 1.195951, -0.124274)",
        "(-0.178281, 1.200499, -0.108536)",
        "(-0.177668, 1.207811, -0.094038)",
        "(-0.176876, 1.216972, -0.080846)",
        "(-0.176356, 1.221928, -0.074647)",
        "(-0.175146, 1.233311, -0.063772)",
        "(-0.173802, 1.246384, -0.054984)",
        "(-0.172379, 1.260667, -0.047895)",
        "(-0.170902, 1.276086, -0.042679)",
        "(-0.169491, 1.292557, -0.039350)",
        "(-0.168804, 1.300772, -0.037785)",
        "(-0.167576, 1.317816, -0.036384)",
        "(-0.166598, 1.334846, -0.035883)",
        "(-0.165981, 1.351901, -0.036555)",
        "(-0.165818, 1.360290, -0.037401)",
        "(-0.165568, 1.376668, -0.039662)",
        "(-0.165428, 1.392172, -0.042984)",
        "(-0.165326, 1.406911, -0.047140)",
        "(-0.165285, 1.420487, -0.052087)",
        "(-0.165282, 1.426913, -0.054832)",
        "(-0.165308, 1.439126, -0.061242)",
        "(-0.165360, 1.450635, -0.068840)",
        "(-0.165287, 1.461004, -0.077418)",
        "(-0.165136, 1.470252, -0.086348)",
        "(-0.165083, 1.474520, -0.091040)",
        "(-0.165076, 1.482053, -0.100976)",
        "(-0.164972, 1.488173, -0.111350)",
        "(-0.164665, 1.492798, -0.122174)",
        "(-0.164266, 1.495896, -0.133821)",
        "(-0.164105, 1.497053, -0.139855)",
        "(-0.163877, 1.498239, -0.152443)",
        "(-0.163717, 1.497354, -0.165543)",
        "(-0.163395, 1.494578, -0.178770)",
        "(-0.163085, 1.490151, -0.192026)",
        "(-0.162918, 1.487492, -0.198592)",
        "(-0.162408, 1.479885, -0.211118)",
        "(-0.161722, 1.470579, -0.222659)",
        "(-0.160997, 1.459049, -0.232911)",
        "(-0.160489, 1.446195, -0.242135)",
        "(-0.160334, 1.439227, -0.246397)",
        "(-0.160058, 1.424679, -0.254436)",
        "(-0.159604, 1.408779, -0.260979)",
        "(-0.159117, 1.392168, -0.266101)",
        "(-0.159030, 1.375172, -0.269985)",
        "(-0.159168, 1.366671, -0.271577)",
        "(-0.159948, 1.349828, -0.273886)",
        "(-0.160932, 1.333316, -0.274678)",
        "(-0.162080, 1.317188, -0.274305)",
        "(-0.163587, 1.301821, -0.272817)",
        "(-0.164376, 1.294408, -0.271620)",
        "(-0.165965, 1.280271, -0.267945)",
        "(-0.167497, 1.267040, -0.262205)",
        "(-0.168980, 1.254474, -0.254629)",
        "(-0.170222, 1.244312, -0.246404)",
        "(-0.170818, 1.239800, -0.241873)",
        "(-0.171889, 1.231443, -0.232124)",
        "(-0.172618, 1.224569, -0.220774)",
        "(-0.172983, 1.219007, -0.208207)",
        "(-0.173170, 1.215258, -0.194608)",
        "(-0.173218, 1.214143, -0.187373)",
        "(-0.173083, 1.213055, -0.172309)",
        "(-0.172734, 1.213822, -0.156493)",
        "(-0.172269, 1.216512, -0.140407)",
        "(-0.171918, 1.221408, -0.124716)",
        "(-0.171786, 1.224779, -0.117237)",
        "(-0.171589, 1.232973, -0.102918)",
        "(-0.171415, 1.243114, -0.089600)",
        "(-0.171291, 1.255122, -0.077414)",
        "(-0.171173, 1.268924, -0.066651)",
        "(-0.171106, 1.276364, -0.061795)",
        "(-0.170955, 1.292574, -0.053442)",
        "(-0.170554, 1.309587, -0.046397)",
        "(-0.169926, 1.327676, -0.041385)",
        "(-0.169308, 1.346137, -0.037625)",
        "(-0.169038, 1.355625, -0.036656)",
        "(-0.168561, 1.374554, -0.035766)",
        "(-0.168094, 1.393317, -0.036390)",
        "(-0.167680, 1.411792, -0.038591)",
        "(-0.167580, 1.429778, -0.042273)",
        "(-0.167646, 1.438387, -0.044621)",
        "(-0.167984, 1.454833, -0.049993)",
        "(-0.168439, 1.470112, -0.056604)",
        "(-0.168814, 1.483991, -0.064521)",
        "(-0.168988, 1.496226, -0.073736)",
        "(-0.168905, 1.501238, -0.079243)",
        "(-0.168695, 1.511125, -0.090242)",
        "(-0.168035, 1.518428, -0.102647)",
        "(-0.167219, 1.523396, -0.115988)",
        "(-0.166611, 1.526039, -0.130106)",
        "(-0.166316, 1.526329, -0.137348)",
        "(-0.165642, 1.525372, -0.151918)",
        "(-0.165068, 1.522402, -0.166973)",
        "(-0.164448, 1.517502, -0.182202)",
        "(-0.163657, 1.510562, -0.197017)",
        "(-0.163192, 1.506222, -0.204088)",
        "(-0.162321, 1.496520, -0.217809)",
        "(-0.161760, 1.485040, -0.230970)",
        "(-0.161380, 1.472042, -0.243269)",
        "(-0.160731, 1.457829, -0.254216)",
        "(-0.160368, 1.449930, -0.258783)",
        "(-0.159946, 1.433660, -0.266926)",
        "(-0.160025, 1.416503, -0.273434)",
        "(-0.160650, 1.398774, -0.278695)",
        "(-0.161634, 1.380080, -0.282334)",
        "(-0.162188, 1.370320, -0.283494)",
        "(-0.163559, 1.350867, -0.285598)",
        "(-0.165402, 1.330942, -0.286406)",
        "(-0.167371, 1.310436, -0.285488)",
        "(-0.169267, 1.289420, -0.282592)",
        "(-0.170113, 1.278952, -0.280402)",
        "(-0.171726, 1.258760, -0.274851)",
        "(-0.173533, 1.240001, -0.267402)",
        "(-0.175693, 1.223104, -0.258092)",
        "(-0.178036, 1.208467, -0.246835)",
        "(-0.179110, 1.202175, -0.240559)",
        "(-0.180928, 1.191236, -0.227132)",
        "(-0.182413, 1.182735, -0.212387)",
        "(-0.183702, 1.176991, -0.196698)",
        "(-0.184718, 1.174001, -0.180462)",
        "(-0.185037, 1.173569, -0.172021)",
        "(-0.185180, 1.174310, -0.154921)",
        "(-0.184737, 1.178726, -0.137454)",
        "(-0.184034, 1.184176, -0.121290)",
        "(-0.182878, 1.192658, -0.106303)",
        "(-0.182094, 1.197891, -0.099445)",
        "(-0.180139, 1.209971, -0.086747)",
        "(-0.177680, 1.224305, -0.075632)",
        "(-0.175059, 1.240655, -0.066108)",
        "(-0.172468, 1.258733, -0.058259)",
        "(-0.171276, 1.268387, -0.055083)",
        "(-0.169068, 1.288244, -0.049835)",
        "(-0.167116, 1.308625, -0.046033)",
        "(-0.165657, 1.329342, -0.043546)",
        "(-0.164835, 1.350028, -0.042195)",
        "(-0.164606, 1.360183, -0.041935)",
        "(-0.164432, 1.379991, -0.041758)",
        "(-0.164576, 1.398916, -0.042646)",
        "(-0.164776, 1.417111, -0.044545)",
        "(-0.165254, 1.434650, -0.047952)",
        "(-0.165570, 1.443028, -0.050264)",
        "(-0.166688, 1.466192, -0.059049)",
        "(-0.166688, 1.466192, -0.059049)",
        "(-0.167782, 1.486682, -0.070045)",
        "(-0.168434, 1.498202, -0.078946)",
        "(-0.168608, 1.503175, -0.083843)",
        "(-0.168667, 1.511968, -0.094348)",
        "(-0.168584, 1.519139, -0.106199)",
        "(-0.168443, 1.524497, -0.119302)",
        "(-0.168164, 1.527651, -0.133105)",
        "(-0.168008, 1.528249, -0.140275)",
        "(-0.167775, 1.528132, -0.154979)",
        "(-0.167373, 1.525423, -0.170267)",
        "(-0.166360, 1.519860, -0.185679)",
        "(-0.164686, 1.511705, -0.200585)",
        "(-0.163808, 1.506793, -0.207838)",
        "(-0.162009, 1.495044, -0.221808)",
        "(-0.160126, 1.480762, -0.234352)",
        "(-0.158514, 1.464397, -0.245560)",
        "(-0.157480, 1.446174, -0.255749)",
        "(-0.156995, 1.436747, -0.260615)",
        "(-0.156062, 1.416099, -0.268704)",
        "(-0.155359, 1.393949, -0.275136)",
        "(-0.155534, 1.371235, -0.280505)",
        "(-0.156429, 1.348190, -0.284455)",
        "(-0.157033, 1.336576, -0.285898)",
        "(-0.158611, 1.313353, -0.287522)",
        "(-0.160820, 1.290751, -0.287753)",
        "(-0.163777, 1.269220, -0.286294)",
        "(-0.166973, 1.249022, -0.281958)",
        "(-0.168441, 1.239033, -0.279439)",
        "(-0.171253, 1.220930, -0.271119)",
        "(-0.173884, 1.204297, -0.261460)",
        "(-0.176237, 1.190017, -0.250023)",
        "(-0.177882, 1.177711, -0.237229)",
        "(-0.178248, 1.172926, -0.229845)",
        "(-0.178690, 1.164542, -0.214515)",
        "(-0.178601, 1.159666, -0.197916)",
        "(-0.177933, 1.158114, -0.181020)",
        "(-0.176604, 1.159821, -0.164095)",
        "(-0.175803, 1.161687, -0.155537)",
        "(-0.173951, 1.167955, -0.138530)",
        "(-0.171818, 1.177064, -0.122874)",
        "(-0.169484, 1.189251, -0.109257)",
        "(-0.166933, 1.203193, -0.096715)",
        "(-0.165643, 1.210766, -0.090761)",
        "(-0.163432, 1.227596, -0.079786)",
        "(-0.161594, 1.246098, -0.070459)",
        "(-0.159793, 1.265315, -0.062920)",
        "(-0.157966, 1.285276, -0.057477)",
        "(-0.157060, 1.295441, -0.055436)",
        "(-0.155572, 1.316080, -0.052981)",
        "(-0.154816, 1.337690, -0.051764)",
        "(-0.154865, 1.358241, -0.051625)",
        "(-0.155358, 1.378450, -0.052398)",
        "(-0.155749, 1.388563, -0.053177)",
        "(-0.156603, 1.408609, -0.055353)",
        "(-0.157490, 1.428083, -0.059074)",
        "(-0.158382, 1.446846, -0.064297)",
        "(-0.159419, 1.464555, -0.071215)",
        "(-0.160059, 1.472890, -0.075418)",
        "(-0.161381, 1.488584, -0.084773)",
        "(-0.162547, 1.501918, -0.095831)",
        "(-0.163430, 1.512951, -0.108029)",
        "(-0.164118, 1.521561, -0.121849)",
        "(-0.164457, 1.524799, -0.129408)",
        "(-0.164979, 1.529316, -0.145075)",
        "(-0.165215, 1.530694, -0.161330)",
        "(-0.165440, 1.529062, -0.178308)",
        "(-0.165502, 1.524291, -0.195820)",
        "(-0.165459, 1.520902, -0.204641)",
        "(-0.165053, 1.511227, -0.222168)",
        "(-0.164386, 1.498704, -0.238938)",
        "(-0.164107, 1.483296, -0.254246)",
        "(-0.164408, 1.465373, -0.267742)",
        "(-0.164490, 1.455422, -0.273612)",
        "(-0.164255, 1.434126, -0.283723)",
        "(-0.163850, 1.411098, -0.291668)",
        "(-0.163721, 1.387082, -0.297388)",
        "(-0.164054, 1.362639, -0.300456)",
        "(-0.164535, 1.350388, -0.300763)",
        "(-0.165846, 1.326286, -0.299429)",
        "(-0.167525, 1.302975, -0.295449)",
        "(-0.169395, 1.280781, -0.289497)",
        "(-0.171281, 1.260284, -0.281787)",
        "(-0.172229, 1.250832, -0.277088)",
        "(-0.174040, 1.233483, -0.266343)",
        "(-0.175604, 1.218577, -0.253786)",
        "(-0.176778, 1.206157, -0.240114)",
        "(-0.177388, 1.197161, -0.225403)",
        "(-0.177427, 1.193731, -0.217801)",
        "(-0.177050, 1.188731, -0.202082)",
        "(-0.176268, 1.186740, -0.185972)",
        "(-0.175157, 1.187852, -0.170440)",
        "(-0.173449, 1.191811, -0.156102)",
        "(-0.172298, 1.194887, -0.149477)",
        "(-0.169702, 1.202633, -0.136802)",
        "(-0.166943, 1.212513, -0.124853)",
        "(-0.164065, 1.224152, -0.113757)",
        "(-0.161188, 1.237162, -0.103400)",
        "(-0.159785, 1.244108, -0.098532)",
        "(-0.157125, 1.258231, -0.089264)",
        "(-0.154996, 1.272960, -0.081218)",
        "(-0.153155, 1.288224, -0.074721)",
        "(-0.151371, 1.304040, -0.069863)",
        "(-0.150584, 1.312289, -0.068326)",
        "(-0.149378, 1.329207, -0.066567)",
        "(-0.148623, 1.346614, -0.066873)",
        "(-0.148212, 1.364380, -0.068864)",
        "(-0.148232, 1.382083, -0.072099)",
        "(-0.148635, 1.390787, -0.074672)",
        "(-0.149446, 1.407995, -0.079636)",
        "(-0.150856, 1.424386, -0.086164)",
        "(-0.152575, 1.439856, -0.093884)",
        "(-0.154381, 1.454132, -0.102802)",
        "(-0.155340, 1.460696, -0.107681)",
        "(-0.157284, 1.472772, -0.117938)",
        "(-0.159163, 1.483154, -0.128773)",
        "(-0.160789, 1.491659, -0.140097)",
        "(-0.162253, 1.498290, -0.152115)",
        "(-0.162916, 1.500787, -0.158418)",
        "(-0.164133, 1.504483, -0.171695)",
        "(-0.165173, 1.505469, -0.184571)",
        "(-0.166051, 1.504562, -0.197702)",
        "(-0.166711, 1.501630, -0.211033)",
        "(-0.166950, 1.499321, -0.217702)",
        "(-0.167185, 1.493178, -0.230721)",
        "(-0.167114, 1.484618, -0.243101)",
        "(-0.166853, 1.473665, -0.254668)",
        "(-0.166490, 1.460470, -0.265350)",
        "(-0.166291, 1.452977, -0.270260)",
        "(-0.166039, 1.436558, -0.279292)",
        "(-0.165822, 1.417900, -0.287182)",
        "(-0.165677, 1.397353, -0.293986)",
        "(-0.165655, 1.374764, -0.299072)",
        "(-0.165757, 1.363082, -0.300884)",
        "(-0.166263, 1.339137, -0.302733)",
        "(-0.167247, 1.314671, -0.301773)",
        "(-0.168603, 1.290147, -0.298054)",
        "(-0.169856, 1.266052, -0.291854)",
        "(-0.170503, 1.254434, -0.287769)",
        "(-0.171953, 1.232545, -0.278033)",
        "(-0.173374, 1.212802, -0.265526)",
        "(-0.174919, 1.195946, -0.250168)",
        "(-0.176178, 1.182410, -0.232681)",
        "(-0.176555, 1.177091, -0.223320)",
        "(-0.176837, 1.168909, -0.204062)",
        "(-0.176566, 1.164655, -0.184396)",
        "(-0.175754, 1.164493, -0.164895)",
        "(-0.174396, 1.168309, -0.146265)",
        "(-0.173461, 1.171791, -0.137567)",
        "(-0.171070, 1.180838, -0.121505)",
        "(-0.168149, 1.192760, -0.107346)",
        "(-0.165132, 1.207006, -0.094979)",
        "(-0.162264, 1.223343, -0.084674)",
        "(-0.160837, 1.232224, -0.080417)",
        "(-0.158186, 1.250642, -0.072831)",
        "(-0.155900, 1.269564, -0.066370)",
        "(-0.154092, 1.288880, -0.061252)",
        "(-0.152994, 1.308551, -0.057625)",
        "(-0.152671, 1.318350, -0.056347)",
        "(-0.152168, 1.337606, -0.054451)",
        "(-0.152080, 1.356330, -0.053933)",
        "(-0.152259, 1.374553, -0.054683)",
        "(-0.152663, 1.391957, -0.057249)",
        "(-0.152897, 1.400341, -0.058909)",
        "(-0.153264, 1.416350, -0.062874)",
        "(-0.153751, 1.431454, -0.068117)",
        "(-0.154855, 1.445794, -0.074625)",
        "(-0.156146, 1.458764, -0.082083)",
        "(-0.156810, 1.464590, -0.086200)",
        "(-0.158119, 1.475210, -0.095061)",
        "(-0.159174, 1.483508, -0.105237)",
        "(-0.159959, 1.489974, -0.116484)",
        "(-0.160741, 1.494072, -0.129082)",
        "(-0.160938, 1.495021, -0.135784)",
        "(-0.160983, 1.495049, -0.149748)",
        "(-0.160781, 1.492246, -0.164706)",
        "(-0.160203, 1.486513, -0.180502)",
        "(-0.159295, 1.477788, -0.196596)",
        "(-0.158692, 1.472101, -0.204647)",
        "(-0.157318, 1.458797, -0.220392)",
        "(-0.156050, 1.442713, -0.235160)",
        "(-0.155155, 1.423934, -0.247974)",
        "(-0.154746, 1.403797, -0.259092)",
        "(-0.154964, 1.393089, -0.263789)",
        "(-0.156013, 1.371376, -0.272103)",
        "(-0.157427, 1.349305, -0.278734)",
        "(-0.159078, 1.327375, -0.283292)",
        "(-0.161297, 1.305866, -0.285163)",
        "(-0.162793, 1.295513, -0.285299)",
        "(-0.166292, 1.275440, -0.284917)",
        "(-0.169627, 1.257597, -0.283660)",
        "(-0.172821, 1.240725, -0.281674)",
        "(-0.175974, 1.225209, -0.278425)",
        "(-0.177580, 1.218007, -0.276093)",
        "(-0.180638, 1.205263, -0.270131)",
        "(-0.182031, 1.199432, -0.266932)",
        "(-0.185491, 1.183851, -0.255857)",
        "(-0.186909, 1.176138, -0.246321)",
        "(-0.187404, 1.173124, -0.241066)",
        "(-0.188064, 1.168607, -0.230052)",
        "(-0.187907, 1.165808, -0.218453)",
        "(-0.187273, 1.164805, -0.206374)",
        "(-0.186206, 1.165486, -0.193905)",
        "(-0.185468, 1.166454, -0.187485)",
        "(-0.183896, 1.169635, -0.174753)",
        "(-0.182149, 1.174454, -0.162551)",
        "(-0.180150, 1.181218, -0.151042)",
        "(-0.177964, 1.189222, -0.139856)",
        "(-0.176810, 1.193748, -0.134382)",
        "(-0.174634, 1.203843, -0.123804)",
        "(-0.172462, 1.215262, -0.113861)",
        "(-0.170297, 1.227894, -0.104641)",
        "(-0.168236, 1.241596, -0.096222)",
        "(-0.167226, 1.248855, -0.092412)",
        "(-0.165345, 1.264217, -0.085937)",
        "(-0.163598, 1.280001, -0.080250)",
        "(-0.162165, 1.296721, -0.075993)",
        "(-0.161098, 1.313790, -0.072490)",
        "(-0.160729, 1.322368, -0.071040)",
        "(-0.160043, 1.339543, -0.068767)",
        "(-0.159514, 1.356671, -0.067416)",
        "(-0.159381, 1.373745, -0.067087)",
        "(-0.159774, 1.390662, -0.067995)",
        "(-0.160135, 1.399060, -0.069011)",
        "(-0.160960, 1.415620, -0.071770)",
        "(-0.161974, 1.431618, -0.076040)",
        "(-0.163311, 1.446981, -0.081611)",
        "(-0.164994, 1.461330, -0.088651)",
        "(-0.165937, 1.467972, -0.092759)",
        "(-0.167893, 1.480342, -0.101705)",
        "(-0.169533, 1.490531, -0.112185)",
        "(-0.171056, 1.498924, -0.123789)",
        "(-0.172318, 1.505123, -0.136459)",
        "(-0.172811, 1.507430, -0.143118)",
        "(-0.173799, 1.510073, -0.157125)",
        "(-0.174568, 1.510250, -0.171804)",
        "(-0.174982, 1.508223, -0.186804)",
        "(-0.174954, 1.503969, -0.201977)",
        "(-0.174901, 1.500580, -0.209695)",
        "(-0.174864, 1.492885, -0.225037)",
        "(-0.174737, 1.483174, -0.239777)",
        "(-0.174492, 1.470781, -0.252852)",
        "(-0.174277, 1.456232, -0.263626)",
        "(-0.174421, 1.448427, -0.268379)",
        "(-0.174667, 1.432205, -0.277293)",
        "(-0.174456, 1.414780, -0.284644)",
        "(-0.173738, 1.395958, -0.289750)",
        "(-0.173243, 1.376175, -0.292310)",
        "(-0.173243, 1.366085, -0.292828)",
        "(-0.174044, 1.346329, -0.293391)",
        "(-0.175189, 1.326700, -0.292986)",
        "(-0.176444, 1.306705, -0.290416)",
        "(-0.178125, 1.286828, -0.284398)",
        "(-0.179385, 1.277134, -0.280615)",
        "(-0.182077, 1.258040, -0.272406)",
        "(-0.184619, 1.239547, -0.263427)",
        "(-0.186589, 1.221812, -0.253435)",
        "(-0.188437, 1.205220, -0.242008)",
        "(-0.189486, 1.197751, -0.234993)",
        "(-0.191341, 1.184171, -0.222091)",
        "(-0.193062, 1.172937, -0.207886)",
        "(-0.194715, 1.163600, -0.193180)",
        "(-0.196000, 1.156401, -0.178089)",
        "(-0.196402, 1.153639, -0.170392)",
        "(-0.196972, 1.149940, -0.154926)",
        "(-0.197187, 1.148810, -0.139578)",
        "(-0.197052, 1.149994, -0.124479)",
        "(-0.196416, 1.153407, -0.109931)",
        "(-0.195946, 1.156173, -0.103078)",
        "(-0.194705, 1.163244, -0.090326)",
        "(-0.192866, 1.172184, -0.078717)",
        "(-0.190106, 1.183287, -0.068243)",
        "(-0.187137, 1.195939, -0.058589)",
        "(-0.185568, 1.203374, -0.054457)",
        "(-0.182456, 1.218693, -0.046873)",
        "(-0.179202, 1.235118, -0.040812)",
        "(-0.175993, 1.252735, -0.036564)",
        "(-0.173039, 1.271434, -0.034097)",
        "(-0.171759, 1.281075, -0.033497)",
        "(-0.169597, 1.300540, -0.033063)",
        "(-0.168056, 1.320289, -0.033994)",
        "(-0.167065, 1.340252, -0.036369)",
        "(-0.166332, 1.359931, -0.040023)",
        "(-0.166049, 1.369517, -0.042338)",
        "(-0.165505, 1.388165, -0.047879)",
        "(-0.164854, 1.406224, -0.055148)",
        "(-0.164128, 1.423456, -0.064043)",
        "(-0.163281, 1.439307, -0.074017)",
        "(-0.162705, 1.446530, -0.079387)",
        "(-0.161616, 1.459810, -0.090678)",
        "(-0.160760, 1.471518, -0.103003)",
        "(-0.160298, 1.480932, -0.116575)",
        "(-0.159928, 1.488126, -0.130514)",
        "(-0.159637, 1.490578, -0.137511)",
        "(-0.158861, 1.493670, -0.151431)",
        "(-0.158145, 1.494150, -0.165317)",
        "(-0.157710, 1.492218, -0.179400)",
        "(-0.157393, 1.487850, -0.193545)",
        "(-0.157183, 1.484578, -0.200378)",
        "(-0.156542, 1.476267, -0.213342)",
        "(-0.155566, 1.465554, -0.225424)",
        "(-0.154846, 1.452811, -0.237019)",
        "(-0.154350, 1.438187, -0.247911)",
        "(-0.153976, 1.430066, -0.252788)",
        "(-0.153109, 1.412960, -0.261656)",
        "(-0.152674, 1.394477, -0.269140)",
        "(-0.152689, 1.375446, -0.276229)",
        "(-0.153263, 1.355583, -0.282682)",
        "(-0.153734, 1.345541, -0.285617)",
        "(-0.155117, 1.325408, -0.290362)",
        "(-0.156956, 1.305676, -0.293817)",
        "(-0.159353, 1.286178, -0.295643)",
        "(-0.162025, 1.267066, -0.296068)",
        "(-0.163462, 1.257822, -0.295631)",
        "(-0.166262, 1.240235, -0.292671)",
        "(-0.169245, 1.223898, -0.287508)",
        "(-0.172412, 1.209284, -0.279300)",
        "(-0.175232, 1.196264, -0.269039)",
        "(-0.176528, 1.190425, -0.263363)",
        "(-0.178959, 1.181122, -0.250567)",
        "(-0.180697, 1.173804, -0.236212)",
        "(-0.181767, 1.168617, -0.220038)",
        "(-0.182196, 1.165837, -0.202258)",
        "(-0.182127, 1.165498, -0.192930)",
        "(-0.181801, 1.166560, -0.174264)",
        "(-0.181073, 1.169765, -0.155446)",
        "(-0.179720, 1.175442, -0.136127)",
        "(-0.178127, 1.183673, -0.116736)",
        "(-0.177400, 1.188550, -0.107730)",
        "(-0.176262, 1.199440, -0.091198)",
        "(-0.175379, 1.211686, -0.075683)",
        "(-0.174610, 1.225308, -0.061813)",
        "(-0.173983, 1.240172, -0.050046)",
        "(-0.173665, 1.247951, -0.045000)",
        "(-0.172949, 1.263917, -0.036495)",
        "(-0.172369, 1.280501, -0.030227)",
        "(-0.171756, 1.297531, -0.026347)",
        "(-0.170740, 1.314976, -0.025476)",
        "(-0.170195, 1.323600, -0.025162)",
        "(-0.168864, 1.340885, -0.027101)",
        "(-0.167345, 1.366948, -0.033070)",
        "(-0.167138, 1.375257, -0.037974)",
        "(-0.166598, 1.391169, -0.045904)",
        "(-0.166276, 1.398556, -0.050509)",
        "(-0.165578, 1.412388, -0.060726)",
        "(-0.165289, 1.424852, -0.072501)",
        "(-0.165161, 1.435676, -0.085379)",
        "(-0.165088, 1.444067, -0.099591)",
        "(-0.165116, 1.447510, -0.107247)",
        "(-0.165233, 1.453187, -0.123263)",
        "(-0.165297, 1.456035, -0.140208)",
        "(-0.165371, 1.456595, -0.157676)",
        "(-0.165602, 1.454793, -0.175778)",
        "(-0.165796, 1.452870, -0.184970)",
        "(-0.166375, 1.447579, -0.203113)",
        "(-0.167352, 1.439372, -0.220560)",
        "(-0.168630, 1.429241, -0.236975)",
        "(-0.170014, 1.417122, -0.252012)",
        "(-0.170742, 1.410450, -0.259025)",
        "(-0.172411, 1.395644, -0.271379)",
        "(-0.174765, 1.379687, -0.281406)",
        "(-0.177130, 1.362969, -0.289399)",
        "(-0.179529, 1.345196, -0.294291)",
        "(-0.180842, 1.335916, -0.295363)",
        "(-0.183614, 1.317476, -0.296842)",
        "(-0.186326, 1.299392, -0.296410)",
        "(-0.188693, 1.281523, -0.293756)"
    ],
    "leftHandPositions": [
        "(-0.418492, 0.790120, 0.225506)",
        "(-0.425351, 0.786069, 0.229285)",
        "(-0.431299, 0.782612, 0.232240)",
        "(-0.436662, 0.780434, 0.234581)",
        "(-0.438754, 0.779994, 0.235275)",
        "(-0.441725, 0.780240, 0.235717)",
        "(-0.442443, 0.781412, 0.234825)",
        "(-0.442443, 0.781412, 0.234825)",
        "(-0.437741, 0.786042, 0.230875)",
        "(-0.434132, 0.789257, 0.227978)",
        "(-0.428351, 0.793160, 0.223852)",
        "(-0.422027, 0.796644, 0.219439)",
        "(-0.414948, 0.799286, 0.214372)",
        "(-0.407903, 0.801233, 0.208811)",
        "(-0.404646, 0.802174, 0.205802)",
        "(-0.398213, 0.802017, 0.199489)",
        "(-0.392438, 0.800695, 0.193177)",
        "(-0.387730, 0.800317, 0.187064)",
        "(-0.383846, 0.800875, 0.181132)",
        "(-0.381944, 0.801297, 0.178118)",
        "(-0.376308, 0.803127, 0.171615)",
        "(-0.366397, 0.807379, 0.164635)",
        "(-0.350697, 0.815009, 0.157840)",
        "(-0.330483, 0.827075, 0.151628)",
        "(-0.321151, 0.832951, 0.148507)",
        "(-0.300637, 0.848875, 0.142508)",
        "(-0.280145, 0.867931, 0.136937)",
        "(-0.270276, 0.878673, 0.134268)",
        "(-0.242157, 0.911496, 0.126638)",
        "(-0.218619, 0.947910, 0.119383)",
        "(-0.218619, 0.947910, 0.119383)",
        "(-0.204841, 0.973452, 0.114428)",
        "(-0.194892, 0.996983, 0.110177)",
        "(-0.182023, 1.031966, 0.104080)",
        "(-0.182023, 1.031966, 0.104080)",
        "(-0.176787, 1.054469, 0.100091)",
        "(-0.172219, 1.076787, 0.096095)",
        "(-0.169727, 1.098716, 0.092586)",
        "(-0.168172, 1.132135, 0.089707)",
        "(-0.168337, 1.153116, 0.088451)",
        "(-0.168337, 1.153116, 0.088451)",
        "(-0.170673, 1.172965, 0.086797)",
        "(-0.173576, 1.192545, 0.085426)",
        "(-0.175912, 1.201625, 0.085269)",
        "(-0.184234, 1.235732, 0.085873)",
        "(-0.184234, 1.235732, 0.085873)",
        "(-0.189316, 1.250915, 0.087405)",
        "(-0.194663, 1.264372, 0.089638)",
        "(-0.199274, 1.275784, 0.091971)",
        "(-0.206231, 1.290625, 0.095398)",
        "(-0.206231, 1.290625, 0.095398)",
        "(-0.211501, 1.300006, 0.097709)",
        "(-0.217035, 1.308513, 0.099459)",
        "(-0.222142, 1.315926, 0.100287)",
        "(-0.224232, 1.319504, 0.100836)",
        "(-0.228499, 1.327075, 0.101415)",
        "(-0.233637, 1.334508, 0.101652)",
        "(-0.238642, 1.341516, 0.101813)",
        "(-0.242598, 1.347883, 0.101128)",
        "(-0.244143, 1.350613, 0.100415)",
        "(-0.247213, 1.355981, 0.099044)",
        "(-0.249531, 1.360743, 0.097147)",
        "(-0.251266, 1.365508, 0.094920)",
        "(-0.253135, 1.370095, 0.092327)",
        "(-0.253849, 1.372073, 0.090860)",
        "(-0.255149, 1.375747, 0.087838)",
        "(-0.255814, 1.378762, 0.084656)",
        "(-0.255965, 1.381299, 0.081245)",
        "(-0.256752, 1.384619, 0.076562)",
        "(-0.256752, 1.384619, 0.076562)",
        "(-0.256758, 1.386416, 0.073935)",
        "(-0.256566, 1.387761, 0.071585)",
        "(-0.256538, 1.388851, 0.069560)",
        "(-0.256937, 1.389935, 0.068138)",
        "(-0.257376, 1.390481, 0.067583)",
        "(-0.258816, 1.391358, 0.066954)",
        "(-0.259952, 1.392035, 0.066768)",
        "(-0.260322, 1.392380, 0.066538)",
        "(-0.260302, 1.392484, 0.066454)",
        "(-0.260666, 1.392834, 0.066298)",
        "(-0.261412, 1.393263, 0.066273)",
        "(-0.261650, 1.393447, 0.065935)",
        "(-0.260918, 1.393168, 0.064858)",
        "(-0.260401, 1.392863, 0.064159)",
        "(-0.259369, 1.392236, 0.062655)",
        "(-0.259234, 1.391896, 0.061431)",
        "(-0.258699, 1.391490, 0.060012)",
        "(-0.257188, 1.391391, 0.057908)",
        "(-0.256233, 1.392030, 0.056601)",
        "(-0.254459, 1.394750, 0.053997)",
        "(-0.252804, 1.399595, 0.051491)",
        "(-0.251169, 1.406043, 0.049400)",
        "(-0.249470, 1.413818, 0.047700)",
        "(-0.248863, 1.418272, 0.047270)",
        "(-0.247408, 1.426952, 0.046397)",
        "(-0.245489, 1.436680, 0.045889)",
        "(-0.243598, 1.446606, 0.045440)",
        "(-0.241597, 1.457157, 0.045555)",
        "(-0.240665, 1.462787, 0.045993)",
        "(-0.239035, 1.474084, 0.047013)",
        "(-0.237680, 1.485986, 0.049071)",
        "(-0.236821, 1.498629, 0.052389)",
        "(-0.236269, 1.511422, 0.056432)",
        "(-0.235935, 1.517701, 0.058609)",
        "(-0.234890, 1.529792, 0.063095)",
        "(-0.233746, 1.540912, 0.067606)",
        "(-0.233648, 1.551265, 0.072781)",
        "(-0.233960, 1.561288, 0.079186)",
        "(-0.234147, 1.565999, 0.082776)",
        "(-0.234305, 1.574734, 0.090300)",
        "(-0.234289, 1.582521, 0.098354)",
        "(-0.234546, 1.589264, 0.106908)",
        "(-0.235010, 1.595045, 0.116258)",
        "(-0.235224, 1.597452, 0.121114)",
        "(-0.235403, 1.601278, 0.130896)",
        "(-0.234975, 1.603323, 0.140953)",
        "(-0.234252, 1.604005, 0.151221)",
        "(-0.233701, 1.603414, 0.156497)",
        "(-0.233101, 1.602657, 0.161809)",
        "(-0.231159, 1.599559, 0.177758)",
        "(-0.229213, 1.595633, 0.188667)",
        "(-0.226600, 1.590403, 0.199513)",
        "(-0.223728, 1.584099, 0.210111)",
        "(-0.222363, 1.580237, 0.215300)",
        "(-0.219820, 1.572415, 0.225567)",
        "(-0.217334, 1.563129, 0.235363)",
        "(-0.215358, 1.552906, 0.244580)",
        "(-0.214645, 1.547479, 0.248951)",
        "(-0.213334, 1.536358, 0.256999)",
        "(-0.210840, 1.524301, 0.263728)",
        "(-0.208090, 1.511741, 0.270015)",
        "(-0.205059, 1.497742, 0.274639)",
        "(-0.203647, 1.490594, 0.276612)",
        "(-0.200863, 1.475850, 0.279573)",
        "(-0.196007, 1.452040, 0.281861)",
        "(-0.196007, 1.452040, 0.281861)",
        "(-0.191292, 1.426781, 0.281495)",
        "(-0.189786, 1.418083, 0.280832)",
        "(-0.186886, 1.399758, 0.277818)",
        "(-0.183872, 1.380846, 0.273091)",
        "(-0.181341, 1.361491, 0.265968)",
        "(-0.179490, 1.341814, 0.257212)",
        "(-0.179088, 1.332077, 0.251853)",
        "(-0.178309, 1.313246, 0.241987)",
        "(-0.178331, 1.295532, 0.230749)",
        "(-0.178521, 1.278877, 0.218692)",
        "(-0.179381, 1.263365, 0.205752)",
        "(-0.180759, 1.250270, 0.191674)",
        "(-0.181374, 1.243771, 0.184696)",
        "(-0.182552, 1.233058, 0.170237)",
        "(-0.184135, 1.225870, 0.155739)",
        "(-0.186198, 1.222261, 0.140961)",
        "(-0.187798, 1.222166, 0.126435)",
        "(-0.188397, 1.223242, 0.119502)",
        "(-0.189200, 1.231157, 0.100449)",
        "(-0.189200, 1.231157, 0.100449)",
        "(-0.188697, 1.243770, 0.083950)",
        "(-0.188295, 1.249366, 0.079233)",
        "(-0.186762, 1.262610, 0.071062)",
        "(-0.184615, 1.277783, 0.064265)",
        "(-0.182159, 1.294632, 0.058473)",
        "(-0.179706, 1.313029, 0.053963)",
        "(-0.177136, 1.332949, 0.050603)",
        "(-0.175998, 1.343116, 0.049077)",
        "(-0.174031, 1.364024, 0.046906)",
        "(-0.172675, 1.385524, 0.045985)",
        "(-0.171448, 1.407046, 0.046048)",
        "(-0.169693, 1.428080, 0.047410)",
        "(-0.168934, 1.438546, 0.048544)",
        "(-0.168177, 1.459237, 0.052369)",
        "(-0.167828, 1.479200, 0.058020)",
        "(-0.167954, 1.498393, 0.064886)",
        "(-0.168191, 1.507664, 0.068344)",
        "(-0.169284, 1.524734, 0.076237)",
        "(-0.170296, 1.540473, 0.085054)",
        "(-0.171194, 1.554712, 0.094744)",
        "(-0.171803, 1.567341, 0.104651)",
        "(-0.172495, 1.578135, 0.114873)",
        "(-0.173021, 1.582594, 0.120091)",
        "(-0.174105, 1.590158, 0.130575)",
        "(-0.174923, 1.595592, 0.140913)",
        "(-0.175456, 1.598886, 0.151141)",
        "(-0.175769, 1.600153, 0.161555)",
        "(-0.175959, 1.599900, 0.166826)",
        "(-0.175976, 1.597921, 0.177569)",
        "(-0.175371, 1.594317, 0.187540)",
        "(-0.174174, 1.588883, 0.197491)",
        "(-0.172352, 1.581878, 0.207390)",
        "(-0.171363, 1.577708, 0.212302)",
        "(-0.169311, 1.568217, 0.222101)",
        "(-0.166959, 1.557479, 0.231550)",
        "(-0.164702, 1.545458, 0.240105)",
        "(-0.163869, 1.538853, 0.243953)",
        "(-0.162524, 1.524979, 0.251191)",
        "(-0.161081, 1.510317, 0.257737)",
        "(-0.159922, 1.494259, 0.263301)",
        "(-0.159097, 1.476948, 0.267526)",
        "(-0.158621, 1.467838, 0.269011)",
        "(-0.157535, 1.448439, 0.270905)",
        "(-0.156941, 1.427805, 0.271486)",
        "(-0.157230, 1.406815, 0.270726)",
        "(-0.157505, 1.384752, 0.268186)",
        "(-0.157635, 1.373254, 0.266078)",
        "(-0.158240, 1.350341, 0.261022)",
        "(-0.159395, 1.328341, 0.254648)",
        "(-0.161138, 1.307156, 0.247202)",
        "(-0.163516, 1.286836, 0.237830)",
        "(-0.164748, 1.277294, 0.232349)",
        "(-0.167492, 1.259671, 0.220550)",
        "(-0.170697, 1.243379, 0.207285)",
        "(-0.174343, 1.230175, 0.193681)",
        "(-0.177966, 1.219695, 0.179019)",
        "(-0.179589, 1.215500, 0.171110)",
        "(-0.182739, 1.208720, 0.154817)",
        "(-0.185935, 1.205580, 0.138454)",
        "(-0.188798, 1.205917, 0.122250)",
        "(-0.191026, 1.209381, 0.106621)",
        "(-0.191803, 1.212584, 0.099375)",
        "(-0.192665, 1.221257, 0.086152)",
        "(-0.192574, 1.233194, 0.074953)",
        "(-0.191699, 1.248176, 0.065833)",
        "(-0.190288, 1.265965, 0.058465)",
        "(-0.189463, 1.275892, 0.055391)",
        "(-0.188075, 1.296988, 0.050126)",
        "(-0.186714, 1.319971, 0.046517)",
        "(-0.185399, 1.343400, 0.043877)",
        "(-0.184144, 1.368492, 0.044031)",
        "(-0.183688, 1.381109, 0.044626)",
        "(-0.183162, 1.406320, 0.047303)",
        "(-0.182774, 1.430912, 0.051516)",
        "(-0.183523, 1.454761, 0.057561)",
        "(-0.184731, 1.477089, 0.064925)",
        "(-0.185332, 1.487477, 0.069024)",
        "(-0.186319, 1.506699, 0.077648)",
        "(-0.187630, 1.523713, 0.087259)",
        "(-0.189515, 1.538514, 0.098083)",
        "(-0.191380, 1.550075, 0.109600)",
        "(-0.192135, 1.555700, 0.115206)",
        "(-0.193120, 1.563862, 0.126447)",
        "(-0.193714, 1.569492, 0.137524)",
        "(-0.194230, 1.572774, 0.148727)",
        "(-0.194501, 1.573516, 0.159968)",
        "(-0.194330, 1.572843, 0.165434)",
        "(-0.193621, 1.569986, 0.176244)",
        "(-0.192309, 1.565057, 0.187141)",
        "(-0.190876, 1.558002, 0.197754)",
        "(-0.189103, 1.548922, 0.207799)",
        "(-0.187985, 1.543397, 0.212519)",
        "(-0.185663, 1.530931, 0.221400)",
        "(-0.183323, 1.516705, 0.229304)",
        "(-0.180731, 1.500733, 0.236150)",
        "(-0.177840, 1.482549, 0.241682)",
        "(-0.176416, 1.473000, 0.244073)",
        "(-0.173702, 1.453007, 0.247609)",
        "(-0.171084, 1.432113, 0.249543)",
        "(-0.168674, 1.410921, 0.250406)",
        "(-0.167044, 1.390245, 0.249809)",
        "(-0.166614, 1.379888, 0.248976)",
        "(-0.167130, 1.359452, 0.244961)",
        "(-0.168152, 1.339803, 0.240107)",
        "(-0.169540, 1.322009, 0.233899)",
        "(-0.170791, 1.304481, 0.225564)",
        "(-0.171509, 1.295694, 0.221286)",
        "(-0.173160, 1.279432, 0.211374)",
        "(-0.175250, 1.264647, 0.200491)",
        "(-0.177467, 1.250627, 0.188388)",
        "(-0.179691, 1.238368, 0.174787)",
        "(-0.180831, 1.233014, 0.167753)",
        "(-0.183286, 1.224481, 0.152889)",
        "(-0.185775, 1.218626, 0.137249)",
        "(-0.188070, 1.216216, 0.121536)",
        "(-0.190305, 1.216484, 0.106058)",
        "(-0.191226, 1.218087, 0.098584)",
        "(-0.192734, 1.223319, 0.084582)",
        "(-0.193666, 1.231556, 0.072343)",
        "(-0.193970, 1.242755, 0.062232)",
        "(-0.193825, 1.256675, 0.054422)",
        "(-0.193568, 1.264358, 0.051135)",
        "(-0.192469, 1.281449, 0.045746)",
        "(-0.191017, 1.300118, 0.041721)",
        "(-0.189908, 1.320067, 0.039042)",
        "(-0.188982, 1.341124, 0.037686)",
        "(-0.188519, 1.351976, 0.037421)",
        "(-0.187362, 1.373698, 0.037454)",
        "(-0.186397, 1.395317, 0.038323)",
        "(-0.186376, 1.416860, 0.040328)",
        "(-0.186737, 1.438133, 0.043616)",
        "(-0.186945, 1.448495, 0.045773)",
        "(-0.186865, 1.468502, 0.050950)",
        "(-0.186655, 1.487241, 0.057327)",
        "(-0.186416, 1.504469, 0.065132)",
        "(-0.185904, 1.519763, 0.074147)",
        "(-0.185447, 1.526661, 0.078959)",
        "(-0.183768, 1.538357, 0.089595)",
        "(-0.181825, 1.548076, 0.101088)",
        "(-0.179828, 1.555023, 0.113801)",
        "(-0.177630, 1.559947, 0.126703)",
        "(-0.176418, 1.560902, 0.133129)",
        "(-0.173831, 1.561978, 0.145818)",
        "(-0.171219, 1.560353, 0.158580)",
        "(-0.168965, 1.557109, 0.171389)",
        "(-0.167002, 1.551627, 0.183907)",
        "(-0.166077, 1.548052, 0.189958)",
        "(-0.164104, 1.539707, 0.201668)",
        "(-0.161975, 1.529660, 0.212671)",
        "(-0.160141, 1.517692, 0.222686)",
        "(-0.158511, 1.503819, 0.231313)",
        "(-0.157672, 1.496218, 0.234929)",
        "(-0.155877, 1.479706, 0.240955)",
        "(-0.154157, 1.461444, 0.245278)",
        "(-0.152545, 1.442256, 0.248163)",
        "(-0.151344, 1.422127, 0.249427)",
        "(-0.150840, 1.411698, 0.249541)",
        "(-0.150609, 1.390003, 0.248558)",
        "(-0.151261, 1.368649, 0.246864)",
        "(-0.151687, 1.347369, 0.243892)",
        "(-0.151962, 1.326053, 0.239840)",
        "(-0.152811, 1.315643, 0.237121)",
        "(-0.156023, 1.295067, 0.231792)",
        "(-0.160878, 1.275274, 0.226291)",
        "(-0.164914, 1.255711, 0.219622)",
        "(-0.167883, 1.235402, 0.210421)",
        "(-0.169451, 1.225201, 0.204829)",
        "(-0.173168, 1.205904, 0.193653)",
        "(-0.177664, 1.190569, 0.182089)",
        "(-0.182149, 1.177746, 0.169685)",
        "(-0.186556, 1.167499, 0.156102)",
        "(-0.188878, 1.163848, 0.149193)",
        "(-0.193380, 1.158999, 0.135680)",
        "(-0.197194, 1.157021, 0.122268)",
        "(-0.199887, 1.157504, 0.109475)",
        "(-0.201423, 1.161031, 0.098347)",
        "(-0.201810, 1.164038, 0.093503)",
        "(-0.202104, 1.171327, 0.084514)",
        "(-0.201514, 1.180443, 0.076866)",
        "(-0.200288, 1.191392, 0.070559)",
        "(-0.198313, 1.204282, 0.065129)",
        "(-0.197291, 1.210888, 0.062969)",
        "(-0.195364, 1.225154, 0.059046)",
        "(-0.193455, 1.241444, 0.055948)",
        "(-0.191558, 1.259500, 0.053325)",
        "(-0.190702, 1.269146, 0.052266)",
        "(-0.188968, 1.288821, 0.050248)",
        "(-0.187436, 1.309434, 0.048688)",
        "(-0.186671, 1.330582, 0.047674)",
        "(-0.186468, 1.351752, 0.047315)",
        "(-0.186412, 1.372582, 0.047541)",
        "(-0.186225, 1.382738, 0.047831)",
        "(-0.186345, 1.402720, 0.048809)",
        "(-0.187462, 1.422081, 0.050634)",
        "(-0.188802, 1.440217, 0.053289)",
        "(-0.189353, 1.449009, 0.054627)",
        "(-0.190434, 1.465510, 0.057964)",
        "(-0.191567, 1.480695, 0.062360)",
        "(-0.192695, 1.494385, 0.067739)",
        "(-0.193593, 1.506263, 0.073678)",
        "(-0.193742, 1.516359, 0.080332)",
        "(-0.193706, 1.520766, 0.084060)",
        "(-0.193828, 1.528657, 0.092113)",
        "(-0.193774, 1.534687, 0.100714)",
        "(-0.193589, 1.538779, 0.109944)",
        "(-0.193208, 1.540941, 0.120070)",
        "(-0.192910, 1.541145, 0.125480)",
        "(-0.192086, 1.540064, 0.136759)",
        "(-0.190703, 1.536556, 0.148677)",
        "(-0.188832, 1.530370, 0.161051)",
        "(-0.186427, 1.521679, 0.173674)",
        "(-0.185090, 1.516272, 0.179971)",
        "(-0.182273, 1.503639, 0.192190)",
        "(-0.179697, 1.488204, 0.203279)",
        "(-0.177040, 1.470894, 0.213101)",
        "(-0.174408, 1.451258, 0.221172)",
        "(-0.173309, 1.440843, 0.224525)",
        "(-0.171565, 1.419497, 0.230088)",
        "(-0.170302, 1.397350, 0.233900)",
        "(-0.169666, 1.374876, 0.236283)",
        "(-0.169703, 1.352823, 0.237264)",
        "(-0.169867, 1.341817, 0.237062)",
        "(-0.170651, 1.320050, 0.235603)",
        "(-0.171890, 1.299879, 0.232848)",
        "(-0.173397, 1.281350, 0.227468)",
        "(-0.174211, 1.272144, 0.224355)",
        "(-0.176334, 1.255075, 0.216268)",
        "(-0.179041, 1.240882, 0.206549)",
        "(-0.181850, 1.228980, 0.194990)",
        "(-0.184287, 1.218760, 0.181770)",
        "(-0.186597, 1.211181, 0.167721)",
        "(-0.187638, 1.208016, 0.160598)",
        "(-0.189270, 1.203909, 0.145797)",
        "(-0.190966, 1.202688, 0.130940)",
        "(-0.192809, 1.204514, 0.116223)",
        "(-0.194289, 1.209107, 0.102270)",
        "(-0.194770, 1.212678, 0.096024)",
        "(-0.195273, 1.221852, 0.084729)",
        "(-0.195620, 1.233770, 0.075135)",
        "(-0.195909, 1.248298, 0.067493)",
        "(-0.195973, 1.264744, 0.061755)",
        "(-0.195683, 1.273461, 0.059495)",
        "(-0.194983, 1.291603, 0.055781)",
        "(-0.194184, 1.310557, 0.053139)",
        "(-0.193087, 1.329826, 0.051235)",
        "(-0.192261, 1.349342, 0.050185)",
        "(-0.192086, 1.359330, 0.050103)",
        "(-0.192104, 1.379318, 0.050661)",
        "(-0.192193, 1.398904, 0.052071)",
        "(-0.192075, 1.417567, 0.053933)",
        "(-0.192198, 1.435398, 0.057023)",
        "(-0.192561, 1.444206, 0.059282)",
        "(-0.193691, 1.461487, 0.064832)",
        "(-0.194994, 1.477246, 0.071874)",
        "(-0.195558, 1.491402, 0.079608)",
        "(-0.195445, 1.503449, 0.088132)",
        "(-0.195111, 1.508358, 0.092956)",
        "(-0.194640, 1.517107, 0.103171)",
        "(-0.194145, 1.523376, 0.114080)",
        "(-0.193299, 1.526890, 0.125276)",
        "(-0.191739, 1.527614, 0.136705)",
        "(-0.190695, 1.526858, 0.142522)",
        "(-0.188314, 1.523818, 0.154449)",
        "(-0.185848, 1.518438, 0.166772)",
        "(-0.183204, 1.510911, 0.179077)",
        "(-0.180297, 1.501441, 0.191072)",
        "(-0.178866, 1.495828, 0.196781)",
        "(-0.176070, 1.483511, 0.207512)",
        "(-0.173538, 1.469318, 0.217034)",
        "(-0.171155, 1.453513, 0.225637)",
        "(-0.168983, 1.435765, 0.232548)",
        "(-0.168021, 1.426778, 0.235626)",
        "(-0.166294, 1.407924, 0.240574)",
        "(-0.164740, 1.387991, 0.244182)",
        "(-0.164140, 1.367447, 0.246555)",
        "(-0.164433, 1.346905, 0.247344)",
        "(-0.164741, 1.336583, 0.247321)",
        "(-0.165485, 1.315801, 0.246192)",
        "(-0.166533, 1.295417, 0.243923)",
        "(-0.168303, 1.275976, 0.240713)",
        "(-0.170811, 1.257464, 0.236121)",
        "(-0.172539, 1.248557, 0.233383)",
        "(-0.176707, 1.232026, 0.226413)",
        "(-0.180352, 1.216736, 0.217685)",
        "(-0.183876, 1.203595, 0.207660)",
        "(-0.185677, 1.198403, 0.202119)",
        "(-0.189251, 1.188359, 0.191004)",
        "(-0.192733, 1.181627, 0.178641)",
        "(-0.195320, 1.177224, 0.165815)",
        "(-0.197249, 1.175139, 0.152344)",
        "(-0.198023, 1.175134, 0.145316)",
        "(-0.198882, 1.177607, 0.131227)",
        "(-0.199234, 1.182962, 0.118147)",
        "(-0.198864, 1.191242, 0.106081)",
        "(-0.197818, 1.202072, 0.094965)",
        "(-0.196404, 1.215317, 0.085127)",
        "(-0.195610, 1.222619, 0.080704)",
        "(-0.193669, 1.238618, 0.072960)",
        "(-0.191534, 1.255917, 0.066147)",
        "(-0.189815, 1.274314, 0.060569)",
        "(-0.188373, 1.293785, 0.056623)",
        "(-0.187598, 1.303491, 0.054872)",
        "(-0.185681, 1.322948, 0.052326)",
        "(-0.184410, 1.342685, 0.050967)",
        "(-0.184007, 1.362653, 0.050897)",
        "(-0.183925, 1.381760, 0.051389)",
        "(-0.183760, 1.391016, 0.051742)",
        "(-0.184244, 1.409135, 0.053396)",
        "(-0.187083, 1.435045, 0.058877)",
        "(-0.187083, 1.435045, 0.058877)",
        "(-0.189247, 1.458619, 0.065260)",
        "(-0.189698, 1.465734, 0.067852)",
        "(-0.190585, 1.479111, 0.073575)",
        "(-0.192013, 1.491034, 0.079976)",
        "(-0.193582, 1.501610, 0.087111)",
        "(-0.194668, 1.510743, 0.094939)",
        "(-0.194924, 1.514610, 0.099112)",
        "(-0.194959, 1.521335, 0.107830)",
        "(-0.194579, 1.526497, 0.117173)",
        "(-0.194007, 1.529821, 0.127078)",
        "(-0.193571, 1.530272, 0.132402)",
        "(-0.192655, 1.530856, 0.143146)",
        "(-0.191211, 1.529050, 0.154524)",
        "(-0.188850, 1.524980, 0.166110)",
        "(-0.185910, 1.518692, 0.177741)",
        "(-0.182679, 1.510239, 0.189225)",
        "(-0.181006, 1.505286, 0.194810)",
        "(-0.177630, 1.493300, 0.205347)",
        "(-0.174429, 1.479132, 0.214779)",
        "(-0.171336, 1.463009, 0.222712)",
        "(-0.168354, 1.445410, 0.229208)",
        "(-0.167067, 1.435840, 0.231655)",
        "(-0.164974, 1.416475, 0.235743)",
        "(-0.163551, 1.396050, 0.238312)",
        "(-0.162513, 1.376187, 0.238875)",
        "(-0.161810, 1.356104, 0.237746)",
        "(-0.161909, 1.346174, 0.236599)",
        "(-0.162580, 1.326724, 0.233588)",
        "(-0.163365, 1.308530, 0.228073)",
        "(-0.164341, 1.291395, 0.220958)",
        "(-0.165092, 1.283458, 0.216547)",
        "(-0.167210, 1.269208, 0.206500)",
        "(-0.169821, 1.257056, 0.195337)",
        "(-0.172080, 1.246310, 0.182611)",
        "(-0.174024, 1.236868, 0.168978)",
        "(-0.175828, 1.229291, 0.155175)",
        "(-0.176661, 1.226692, 0.147962)",
        "(-0.178611, 1.222225, 0.133320)",
        "(-0.180377, 1.219778, 0.118740)",
        "(-0.181835, 1.220294, 0.105518)",
        "(-0.183242, 1.223214, 0.093583)",
        "(-0.183720, 1.225777, 0.088177)",
        "(-0.184283, 1.232366, 0.078323)",
        "(-0.184371, 1.241411, 0.070084)",
        "(-0.184016, 1.252542, 0.063359)",
        "(-0.183523, 1.265887, 0.058228)",
        "(-0.183281, 1.273471, 0.056375)",
        "(-0.182850, 1.289600, 0.053573)",
        "(-0.182522, 1.306819, 0.051817)",
        "(-0.182365, 1.324967, 0.051132)",
        "(-0.182281, 1.343823, 0.051457)",
        "(-0.182283, 1.353417, 0.051830)",
        "(-0.182206, 1.372345, 0.052566)",
        "(-0.182023, 1.390961, 0.053683)",
        "(-0.182547, 1.409493, 0.055695)",
        "(-0.183224, 1.427430, 0.058807)",
        "(-0.183338, 1.436242, 0.060405)",
        "(-0.182860, 1.453016, 0.064176)",
        "(-0.181490, 1.468762, 0.068345)",
        "(-0.180754, 1.483491, 0.073749)",
        "(-0.180706, 1.496984, 0.080563)",
        "(-0.180484, 1.503211, 0.084213)",
        "(-0.179232, 1.514181, 0.092164)",
        "(-0.177328, 1.523192, 0.101128)",
        "(-0.175615, 1.530660, 0.110978)",
        "(-0.173889, 1.535934, 0.121524)",
        "(-0.172772, 1.537608, 0.126808)",
        "(-0.168775, 1.539416, 0.142583)",
        "(-0.168775, 1.539416, 0.142583)",
        "(-0.164957, 1.538261, 0.158776)",
        "(-0.162678, 1.535218, 0.169853)",
        "(-0.161633, 1.533170, 0.175275)",
        "(-0.159644, 1.527460, 0.185588)",
        "(-0.157538, 1.520030, 0.195100)",
        "(-0.155474, 1.510888, 0.203670)",
        "(-0.153377, 1.500027, 0.210912)",
        "(-0.152344, 1.493820, 0.213910)",
        "(-0.150615, 1.480384, 0.218956)",
        "(-0.149514, 1.465394, 0.222357)",
        "(-0.148412, 1.449691, 0.224826)",
        "(-0.147739, 1.441272, 0.225395)",
        "(-0.146434, 1.423698, 0.225825)",
        "(-0.145893, 1.405495, 0.225721)",
        "(-0.146040, 1.387277, 0.225512)",
        "(-0.146617, 1.368997, 0.224772)",
        "(-0.147081, 1.350496, 0.223190)",
        "(-0.147321, 1.341262, 0.221870)",
        "(-0.148641, 1.323057, 0.218286)",
        "(-0.150800, 1.305009, 0.213307)",
        "(-0.153812, 1.288068, 0.207881)",
        "(-0.155253, 1.279743, 0.205219)",
        "(-0.158104, 1.263779, 0.198583)",
        "(-0.160878, 1.248032, 0.189980)",
        "(-0.164201, 1.233591, 0.180290)",
        "(-0.167957, 1.221126, 0.170150)",
        "(-0.171609, 1.210297, 0.159059)",
        "(-0.173308, 1.205232, 0.153203)",
        "(-0.176767, 1.196751, 0.140943)",
        "(-0.180315, 1.190751, 0.128603)",
        "(-0.183409, 1.187215, 0.116361)",
        "(-0.185766, 1.187519, 0.105056)",
        "(-0.186687, 1.189053, 0.099846)",
        "(-0.188021, 1.194523, 0.090047)",
        "(-0.188472, 1.203364, 0.081038)",
        "(-0.188210, 1.215250, 0.072806)",
        "(-0.187392, 1.229755, 0.065594)",
        "(-0.186753, 1.238048, 0.062497)",
        "(-0.185271, 1.256205, 0.057159)",
        "(-0.183675, 1.276317, 0.053030)",
        "(-0.182532, 1.297777, 0.049826)",
        "(-0.181541, 1.320146, 0.047633)",
        "(-0.181094, 1.331535, 0.046956)",
        "(-0.180205, 1.354178, 0.046092)",
        "(-0.179457, 1.376361, 0.045724)",
        "(-0.180034, 1.398208, 0.046638)",
        "(-0.181068, 1.419436, 0.048661)",
        "(-0.181667, 1.429586, 0.050075)",
        "(-0.182709, 1.448967, 0.053233)",
        "(-0.183666, 1.466981, 0.057255)",
        "(-0.184531, 1.483815, 0.062322)",
        "(-0.185057, 1.499095, 0.067897)",
        "(-0.185259, 1.506166, 0.070795)",
        "(-0.185693, 1.518829, 0.077259)",
        "(-0.186032, 1.530360, 0.084325)",
        "(-0.185915, 1.539884, 0.091817)",
        "(-0.186102, 1.548012, 0.099640)",
        "(-0.186385, 1.551119, 0.103887)",
        "(-0.186730, 1.556460, 0.112319)",
        "(-0.187051, 1.559766, 0.120841)",
        "(-0.187155, 1.561177, 0.129654)",
        "(-0.187021, 1.560345, 0.139002)",
        "(-0.186891, 1.559222, 0.143858)",
        "(-0.186333, 1.555665, 0.153701)",
        "(-0.185023, 1.550071, 0.163339)",
        "(-0.182586, 1.541939, 0.172595)",
        "(-0.179717, 1.531953, 0.181474)",
        "(-0.178036, 1.526113, 0.185818)",
        "(-0.174623, 1.513230, 0.194391)",
        "(-0.170904, 1.498741, 0.202510)",
        "(-0.167197, 1.482891, 0.209798)",
        "(-0.164062, 1.465343, 0.215345)",
        "(-0.162575, 1.456038, 0.217413)",
        "(-0.159813, 1.437020, 0.220797)",
        "(-0.157987, 1.417690, 0.223369)",
        "(-0.157084, 1.398465, 0.225321)",
        "(-0.156811, 1.379133, 0.226414)",
        "(-0.156713, 1.369492, 0.226615)",
        "(-0.156663, 1.350447, 0.225776)",
        "(-0.156980, 1.331494, 0.223648)",
        "(-0.158017, 1.313041, 0.220465)",
        "(-0.159731, 1.295495, 0.216263)",
        "(-0.160645, 1.286912, 0.213881)",
        "(-0.162793, 1.270462, 0.207928)",
        "(-0.165133, 1.255400, 0.200411)",
        "(-0.165133, 1.255400, 0.200411)",
        "(-0.169147, 1.236150, 0.185222)",
        "(-0.172035, 1.224236, 0.174688)",
        "(-0.176477, 1.210167, 0.157375)",
        "(-0.177671, 1.208376, 0.150893)",
        "(-0.179999, 1.203932, 0.139027)",
        "(-0.181062, 1.202894, 0.133202)",
        "(-0.182887, 1.202450, 0.121539)",
        "(-0.184418, 1.205191, 0.109715)",
        "(-0.185796, 1.210874, 0.098144)",
        "(-0.186750, 1.219508, 0.087313)",
        "(-0.187516, 1.230160, 0.077555)",
        "(-0.187935, 1.236767, 0.073389)",
        "(-0.188548, 1.251214, 0.065948)",
        "(-0.188641, 1.267319, 0.059761)",
        "(-0.187990, 1.284994, 0.054955)",
        "(-0.187734, 1.304310, 0.051200)",
        "(-0.187893, 1.314534, 0.049787)",
        "(-0.188167, 1.335479, 0.047460)",
        "(-0.188226, 1.356825, 0.045916)",
        "(-0.187823, 1.379028, 0.045180)",
        "(-0.187246, 1.400129, 0.045392)",
        "(-0.187203, 1.410770, 0.045645)",
        "(-0.187790, 1.432127, 0.047089)",
        "(-0.188725, 1.453051, 0.048756)",
        "(-0.189471, 1.473150, 0.050305)",
        "(-0.190045, 1.492537, 0.052229)",
        "(-0.190316, 1.501790, 0.053401)",
        "(-0.191097, 1.519603, 0.056170)",
        "(-0.191913, 1.536174, 0.059774)",
        "(-0.193258, 1.551574, 0.064568)",
        "(-0.194664, 1.565166, 0.070398)",
        "(-0.195241, 1.571884, 0.073297)",
        "(-0.196366, 1.583596, 0.079947)",
        "(-0.197303, 1.593590, 0.087360)",
        "(-0.198069, 1.601934, 0.095500)",
        "(-0.198452, 1.608681, 0.104171)",
        "(-0.198385, 1.611365, 0.108691)",
        "(-0.197911, 1.615757, 0.118162)",
        "(-0.196933, 1.618668, 0.128494)",
        "(-0.195481, 1.620032, 0.139612)",
        "(-0.193978, 1.619491, 0.151436)",
        "(-0.193189, 1.618345, 0.157567)",
        "(-0.191305, 1.614608, 0.169995)",
        "(-0.189278, 1.608431, 0.182605)",
        "(-0.187057, 1.599452, 0.195091)",
        "(-0.184748, 1.587183, 0.206759)",
        "(-0.183444, 1.579288, 0.212088)",
        "(-0.180551, 1.562896, 0.222332)",
        "(-0.177253, 1.543516, 0.231288)",
        "(-0.173943, 1.522014, 0.238875)",
        "(-0.170956, 1.498097, 0.244290)",
        "(-0.169576, 1.485716, 0.246436)",
        "(-0.166967, 1.459936, 0.249301)",
        "(-0.164852, 1.433925, 0.250838)",
        "(-0.163557, 1.407824, 0.251188)",
        "(-0.163040, 1.381866, 0.250632)",
        "(-0.163109, 1.369174, 0.249865)",
        "(-0.163598, 1.344414, 0.247408)",
        "(-0.164405, 1.320311, 0.243371)",
        "(-0.166310, 1.297666, 0.238611)",
        "(-0.168457, 1.276384, 0.233014)",
        "(-0.169310, 1.266208, 0.229537)",
        "(-0.171190, 1.246751, 0.221582)",
        "(-0.174223, 1.229491, 0.212384)",
        "(-0.176984, 1.213271, 0.201991)",
        "(-0.179708, 1.198346, 0.190075)",
        "(-0.181069, 1.191632, 0.183818)",
        "(-0.183922, 1.180814, 0.171003)",
        "(-0.187097, 1.173534, 0.157845)",
        "(-0.189977, 1.168286, 0.144452)",
        "(-0.191899, 1.167120, 0.131714)",
        "(-0.192743, 1.166950, 0.125642)",
        "(-0.193587, 1.169533, 0.114265)",
        "(-0.193624, 1.176150, 0.104046)",
        "(-0.193152, 1.185603, 0.094775)",
        "(-0.191921, 1.197571, 0.086278)",
        "(-0.191007, 1.204421, 0.082400)",
        "(-0.188807, 1.220792, 0.075723)",
        "(-0.186645, 1.239735, 0.069807)",
        "(-0.184344, 1.260764, 0.064455)",
        "(-0.182826, 1.283956, 0.060295)",
        "(-0.182250, 1.296129, 0.058674)",
        "(-0.180929, 1.320818, 0.055801)",
        "(-0.179548, 1.345693, 0.053437)",
        "(-0.178110, 1.369866, 0.051477)",
        "(-0.177011, 1.393298, 0.050220)",
        "(-0.176867, 1.404961, 0.050330)",
        "(-0.176989, 1.427628, 0.051295)",
        "(-0.177106, 1.448698, 0.052731)",
        "(-0.176978, 1.468278, 0.054762)",
        "(-0.176473, 1.486499, 0.058101)",
        "(-0.176152, 1.494985, 0.060342)",
        "(-0.175670, 1.510814, 0.065641)",
        "(-0.175546, 1.524977, 0.072240)",
        "(-0.175613, 1.537007, 0.079538)",
        "(-0.175428, 1.546680, 0.087350)",
        "(-0.175251, 1.550632, 0.091645)",
        "(-0.174853, 1.557532, 0.100942)",
        "(-0.174689, 1.561987, 0.111573)",
        "(-0.174503, 1.564531, 0.122901)",
        "(-0.173717, 1.564031, 0.134725)",
        "(-0.173018, 1.562951, 0.140808)",
        "(-0.171431, 1.559438, 0.153413)",
        "(-0.169938, 1.553948, 0.166652)",
        "(-0.168417, 1.546297, 0.179950)",
        "(-0.166741, 1.536178, 0.192662)",
        "(-0.165825, 1.530089, 0.198661)",
        "(-0.163876, 1.516592, 0.209832)",
        "(-0.161624, 1.501119, 0.219804)",
        "(-0.159389, 1.483739, 0.228597)",
        "(-0.157617, 1.465099, 0.236385)",
        "(-0.156855, 1.455318, 0.239643)",
        "(-0.155045, 1.434458, 0.244357)",
        "(-0.153280, 1.411832, 0.246392)",
        "(-0.152666, 1.389075, 0.247561)",
        "(-0.154063, 1.367083, 0.248418)",
        "(-0.154876, 1.356220, 0.248817)",
        "(-0.156951, 1.335160, 0.248807)",
        "(-0.158839, 1.314624, 0.247709)",
        "(-0.161123, 1.294471, 0.244660)",
        "(-0.163983, 1.275416, 0.240331)",
        "(-0.165538, 1.266451, 0.238024)",
        "(-0.168950, 1.249628, 0.232558)",
        "(-0.173891, 1.226032, 0.221515)",
        "(-0.173891, 1.226032, 0.221515)",
        "(-0.177268, 1.211659, 0.213754)",
        "(-0.180849, 1.198915, 0.204633)",
        "(-0.184205, 1.187662, 0.193524)",
        "(-0.187074, 1.178050, 0.182488)",
        "(-0.189444, 1.171715, 0.171241)",
        "(-0.191096, 1.167313, 0.158952)",
        "(-0.191496, 1.166413, 0.152281)",
        "(-0.192320, 1.167043, 0.138968)",
        "(-0.193090, 1.172093, 0.125649)",
        "(-0.193125, 1.179204, 0.112397)",
        "(-0.191400, 1.189855, 0.100172)",
        "(-0.190378, 1.195503, 0.094199)",
        "(-0.187710, 1.209713, 0.083011)",
        "(-0.185116, 1.226891, 0.073476)",
        "(-0.182379, 1.246320, 0.065601)",
        "(-0.179222, 1.267361, 0.059040)",
        "(-0.177646, 1.278187, 0.056118)",
        "(-0.174720, 1.300875, 0.051388)",
        "(-0.172066, 1.323889, 0.047680)",
        "(-0.169771, 1.346719, 0.045051)",
        "(-0.168378, 1.369183, 0.043829)",
        "(-0.167854, 1.380312, 0.043850)",
        "(-0.166874, 1.402047, 0.045314)",
        "(-0.165513, 1.422657, 0.048040)",
        "(-0.163499, 1.441704, 0.051978)",
        "(-0.162579, 1.459381, 0.058182)",
        "(-0.162440, 1.467741, 0.061884)",
        "(-0.161888, 1.482814, 0.070432)",
        "(-0.160417, 1.495816, 0.079718)",
        "(-0.158609, 1.506901, 0.089812)",
        "(-0.157387, 1.516237, 0.101149)",
        "(-0.157060, 1.520515, 0.107142)",
        "(-0.156828, 1.527423, 0.119982)",
        "(-0.156742, 1.532607, 0.133284)",
        "(-0.156801, 1.535617, 0.147058)",
        "(-0.156923, 1.536411, 0.154066)",
        "(-0.157349, 1.536117, 0.168376)",
        "(-0.157430, 1.533566, 0.182827)",
        "(-0.157199, 1.528633, 0.197296)",
        "(-0.156535, 1.522078, 0.211522)",
        "(-0.155432, 1.512955, 0.225051)",
        "(-0.154773, 1.507368, 0.231466)",
        "(-0.153600, 1.495053, 0.243619)",
        "(-0.152184, 1.480605, 0.254348)",
        "(-0.150655, 1.463920, 0.263265)",
        "(-0.149349, 1.445651, 0.270616)",
        "(-0.148740, 1.435147, 0.273830)",
        "(-0.147388, 1.414818, 0.278927)",
        "(-0.145641, 1.392871, 0.282610)",
        "(-0.144361, 1.369972, 0.284707)",
        "(-0.143899, 1.346768, 0.285669)",
        "(-0.144505, 1.335325, 0.285414)",
        "(-0.146256, 1.312968, 0.283930)",
        "(-0.149825, 1.281732, 0.277089)",
        "(-0.149825, 1.281732, 0.277089)",
        "(-0.154558, 1.252977, 0.265609)",
        "(-0.156500, 1.244284, 0.260726)",
        "(-0.160690, 1.228758, 0.249486)",
        "(-0.164965, 1.215224, 0.235495)",
        "(-0.168995, 1.202952, 0.219558)",
        "(-0.173376, 1.193196, 0.203156)",
        "(-0.175583, 1.189304, 0.195034)",
        "(-0.179225, 1.183441, 0.178404)",
        "(-0.181751, 1.179538, 0.161153)",
        "(-0.183248, 1.178023, 0.144125)",
        "(-0.183548, 1.178834, 0.128086)",
        "(-0.183387, 1.180317, 0.120587)",
        "(-0.182250, 1.186125, 0.106644)",
        "(-0.180274, 1.195485, 0.093954)",
        "(-0.177694, 1.208956, 0.083332)",
        "(-0.174670, 1.226477, 0.074885)",
        "(-0.173085, 1.235896, 0.071031)",
        "(-0.169908, 1.256895, 0.064585)",
        "(-0.166927, 1.280292, 0.059649)",
        "(-0.164384, 1.305205, 0.055899)",
        "(-0.162852, 1.331791, 0.053864)",
        "(-0.162334, 1.345103, 0.053136)",
        "(-0.161845, 1.372000, 0.052768)",
        "(-0.162359, 1.398458, 0.053640)",
        "(-0.163547, 1.424001, 0.055788)",
        "(-0.165218, 1.448128, 0.059459)",
        "(-0.165978, 1.459746, 0.061740)",
        "(-0.167509, 1.481735, 0.067656)",
        "(-0.168792, 1.501642, 0.074809)",
        "(-0.169492, 1.518828, 0.083034)",
        "(-0.169859, 1.533909, 0.092439)",
        "(-0.170077, 1.540722, 0.097568)",
        "(-0.170566, 1.552378, 0.108661)",
        "(-0.170807, 1.561555, 0.120150)",
        "(-0.170485, 1.568455, 0.132128)",
        "(-0.169945, 1.573010, 0.144779)",
        "(-0.169751, 1.574679, 0.151264)",
        "(-0.169503, 1.576005, 0.164454)",
        "(-0.169175, 1.574867, 0.177706)",
        "(-0.168377, 1.570514, 0.191005)",
        "(-0.167920, 1.568292, 0.197632)",
        "(-0.166645, 1.561402, 0.210771)",
        "(-0.164914, 1.552033, 0.223417)",
        "(-0.162373, 1.540058, 0.235173)",
        "(-0.159386, 1.525863, 0.245737)",
        "(-0.156403, 1.509232, 0.254765)",
        "(-0.155166, 1.500343, 0.258799)",
        "(-0.153086, 1.481056, 0.265690)",
        "(-0.150820, 1.459696, 0.270971)",
        "(-0.148270, 1.436269, 0.274182)",
        "(-0.146049, 1.411328, 0.275124)",
        "(-0.145218, 1.398564, 0.274973)",
        "(-0.145070, 1.372327, 0.273134)",
        "(-0.146238, 1.346093, 0.270265)",
        "(-0.147781, 1.320073, 0.265840)",
        "(-0.149620, 1.294085, 0.259135)",
        "(-0.150848, 1.281511, 0.255330)",
        "(-0.154469, 1.258017, 0.246862)",
        "(-0.158988, 1.236596, 0.237368)",
        "(-0.163634, 1.217224, 0.225948)",
        "(-0.167889, 1.199419, 0.213165)",
        "(-0.170085, 1.191651, 0.205984)",
        "(-0.174674, 1.178312, 0.190521)",
        "(-0.179486, 1.168548, 0.173909)",
        "(-0.184420, 1.162907, 0.156120)",
        "(-0.188847, 1.160461, 0.137476)",
        "(-0.190914, 1.160443, 0.128355)",
        "(-0.194625, 1.164378, 0.111962)",
        "(-0.196847, 1.172878, 0.097796)",
        "(-0.197354, 1.185100, 0.085010)",
        "(-0.196355, 1.201450, 0.074745)",
        "(-0.195749, 1.209817, 0.069966)",
        "(-0.193380, 1.230350, 0.063016)",
        "(-0.190883, 1.253377, 0.057400)",
        "(-0.188560, 1.278223, 0.052588)",
        "(-0.186708, 1.304494, 0.049057)",
        "(-0.185934, 1.317857, 0.047771)",
        "(-0.184783, 1.344978, 0.046293)",
        "(-0.183949, 1.385441, 0.047072)",
        "(-0.183949, 1.385441, 0.047072)",
        "(-0.183600, 1.411478, 0.048906)",
        "(-0.183527, 1.436040, 0.051910)",
        "(-0.184221, 1.459292, 0.056432)",
        "(-0.185204, 1.480510, 0.062923)",
        "(-0.185532, 1.499589, 0.070262)",
        "(-0.185107, 1.516221, 0.078482)",
        "(-0.184634, 1.523854, 0.083009)",
        "(-0.183428, 1.537562, 0.093305)",
        "(-0.182186, 1.549304, 0.104890)",
        "(-0.181106, 1.558549, 0.116682)",
        "(-0.180043, 1.565021, 0.128054)",
        "(-0.179423, 1.567563, 0.133656)",
        "(-0.177980, 1.570663, 0.144880)",
        "(-0.176614, 1.571563, 0.156754)",
        "(-0.175745, 1.570334, 0.169515)",
        "(-0.174643, 1.566763, 0.182554)",
        "(-0.173724, 1.564084, 0.189038)",
        "(-0.171483, 1.557755, 0.201982)",
        "(-0.168590, 1.549145, 0.214913)",
        "(-0.165418, 1.538667, 0.227184)",
        "(-0.162108, 1.525987, 0.237577)",
        "(-0.160443, 1.518602, 0.241663)",
        "(-0.157321, 1.502627, 0.248573)",
        "(-0.154480, 1.484467, 0.253831)",
        "(-0.151670, 1.465132, 0.258289)",
        "(-0.148825, 1.443839, 0.260743)",
        "(-0.147502, 1.432810, 0.261344)",
        "(-0.145368, 1.409496, 0.260337)",
        "(-0.144408, 1.385592, 0.257745)",
        "(-0.144370, 1.361935, 0.254300)",
        "(-0.144683, 1.338550, 0.249230)",
        "(-0.144967, 1.326833, 0.246092)",
        "(-0.146235, 1.303924, 0.238697)",
        "(-0.147945, 1.282489, 0.230241)",
        "(-0.149578, 1.262214, 0.220691)",
        "(-0.151190, 1.243384, 0.208554)",
        "(-0.152174, 1.234610, 0.201788)",
        "(-0.154843, 1.219074, 0.187130)",
        "(-0.158631, 1.206838, 0.171480)",
        "(-0.162500, 1.196852, 0.154600)",
        "(-0.164197, 1.192327, 0.145655)",
        "(-0.167370, 1.185172, 0.126856)",
        "(-0.170990, 1.181116, 0.108446)",
        "(-0.174351, 1.180596, 0.091319)",
        "(-0.176992, 1.183993, 0.075822)",
        "(-0.178100, 1.186712, 0.068672)",
        "(-0.179909, 1.195638, 0.056731)",
        "(-0.180911, 1.209561, 0.048347)",
        "(-0.180621, 1.227796, 0.042205)",
        "(-0.178723, 1.248722, 0.037510)",
        "(-0.177525, 1.259752, 0.035705)",
        "(-0.175302, 1.284077, 0.034234)",
        "(-0.173756, 1.310746, 0.035046)",
        "(-0.173025, 1.338218, 0.036622)",
        "(-0.173290, 1.365561, 0.038187)",
        "(-0.174168, 1.392021, 0.039670)",
        "(-0.174705, 1.404876, 0.040575)",
        "(-0.175847, 1.429731, 0.043223)",
        "(-0.177451, 1.464521, 0.049537)",
        "(-0.177451, 1.464521, 0.049537)",
        "(-0.178314, 1.486153, 0.054944)",
        "(-0.178702, 1.505744, 0.061425)",
        "(-0.178798, 1.523645, 0.068795)",
        "(-0.178711, 1.540119, 0.077084)",
        "(-0.177501, 1.555348, 0.086531)",
        "(-0.176811, 1.562172, 0.091289)",
        "(-0.176053, 1.573465, 0.101161)",
        "(-0.175747, 1.583049, 0.111648)",
        "(-0.175691, 1.589862, 0.122757)",
        "(-0.175437, 1.593439, 0.134167)",
        "(-0.174984, 1.594192, 0.145949)",
        "(-0.174749, 1.593652, 0.152103)",
        "(-0.174174, 1.590160, 0.165132)",
        "(-0.173249, 1.583482, 0.178801)",
        "(-0.171670, 1.574102, 0.192455)",
        "(-0.170636, 1.568414, 0.199161)",
        "(-0.167977, 1.554314, 0.211784)",
        "(-0.164591, 1.537108, 0.223275)",
        "(-0.160840, 1.517545, 0.233877)",
        "(-0.156809, 1.495856, 0.243362)",
        "(-0.152569, 1.472102, 0.250976)",
        "(-0.150585, 1.459957, 0.254338)",
        "(-0.147860, 1.435318, 0.259959)",
        "(-0.146652, 1.410672, 0.264235)",
        "(-0.146119, 1.385572, 0.266096)",
        "(-0.145187, 1.360543, 0.266358)",
        "(-0.144796, 1.348232, 0.265985)",
        "(-0.144468, 1.324208, 0.263650)",
        "(-0.145335, 1.301300, 0.258462)",
        "(-0.147055, 1.279738, 0.251363)",
        "(-0.149018, 1.259669, 0.241538)",
        "(-0.149998, 1.250022, 0.235977)",
        "(-0.152358, 1.232328, 0.222394)",
        "(-0.155410, 1.216179, 0.206419)",
        "(-0.159020, 1.201858, 0.189295)",
        "(-0.160892, 1.195493, 0.180954)",
        "(-0.164474, 1.185662, 0.165380)",
        "(-0.167398, 1.179830, 0.150164)",
        "(-0.169276, 1.178051, 0.134681)",
        "(-0.171208, 1.180424, 0.119013)",
        "(-0.172148, 1.183202, 0.111270)",
        "(-0.173423, 1.192542, 0.096484)",
        "(-0.173928, 1.206741, 0.083812)",
        "(-0.173879, 1.224477, 0.073592)",
        "(-0.173413, 1.245452, 0.065985)",
        "(-0.173104, 1.256491, 0.062748)",
        "(-0.172029, 1.281105, 0.058767)",
        "(-0.170488, 1.306763, 0.056121)",
        "(-0.168784, 1.333076, 0.054387)",
        "(-0.167112, 1.359065, 0.053135)",
        "(-0.166312, 1.371894, 0.052691)",
        "(-0.165032, 1.397167, 0.052451)",
        "(-0.164394, 1.421442, 0.053522)",
        "(-0.164121, 1.444485, 0.056095)",
        "(-0.164135, 1.466165, 0.060202)",
        "(-0.164097, 1.476355, 0.062629)",
        "(-0.163846, 1.495273, 0.068339)",
        "(-0.163113, 1.512091, 0.076264)",
        "(-0.162602, 1.527553, 0.085791)",
        "(-0.162054, 1.540882, 0.096841)",
        "(-0.161692, 1.546597, 0.102922)",
        "(-0.160476, 1.556733, 0.115702)",
        "(-0.158547, 1.564517, 0.129555)",
        "(-0.156778, 1.570704, 0.143930)",
        "(-0.155465, 1.574799, 0.158454)",
        "(-0.154972, 1.575877, 0.165658)",
        "(-0.154012, 1.576421, 0.179703)",
        "(-0.153176, 1.574420, 0.193206)",
        "(-0.152493, 1.570038, 0.206310)",
        "(-0.152028, 1.563482, 0.218954)",
        "(-0.151722, 1.559434, 0.224984)",
        "(-0.150594, 1.549152, 0.236063)",
        "(-0.148557, 1.536431, 0.245787)",
        "(-0.146087, 1.521530, 0.254045)",
        "(-0.143505, 1.504487, 0.261034)",
        "(-0.142178, 1.495240, 0.264139)",
        "(-0.139528, 1.475521, 0.269309)",
        "(-0.137025, 1.454145, 0.273115)",
        "(-0.134655, 1.431691, 0.275771)",
        "(-0.132911, 1.408556, 0.277133)",
        "(-0.132410, 1.396838, 0.277416)",
        "(-0.132207, 1.373099, 0.276898)",
        "(-0.132729, 1.349154, 0.274726)",
        "(-0.133750, 1.325129, 0.270663)",
        "(-0.135772, 1.301100, 0.265046)",
        "(-0.137368, 1.289028, 0.261367)",
        "(-0.141052, 1.264936, 0.253347)",
        "(-0.145262, 1.241809, 0.243684)",
        "(-0.149796, 1.219707, 0.231376)",
        "(-0.154372, 1.198952, 0.217161)",
        "(-0.156750, 1.189540, 0.209697)",
        "(-0.161830, 1.173503, 0.194177)",
        "(-0.167320, 1.162703, 0.177824)",
        "(-0.172425, 1.156251, 0.160833)",
        "(-0.177012, 1.154345, 0.142884)",
        "(-0.180701, 1.156044, 0.124998)",
        "(-0.182014, 1.158257, 0.116574)",
        "(-0.183222, 1.166443, 0.101446)",
        "(-0.182793, 1.178539, 0.088087)",
        "(-0.180628, 1.194272, 0.076466)",
        "(-0.179409, 1.203139, 0.071279)",
        "(-0.176783, 1.223826, 0.062551)",
        "(-0.174141, 1.247588, 0.056079)",
        "(-0.171676, 1.273935, 0.051962)",
        "(-0.169809, 1.301924, 0.049683)",
        "(-0.169043, 1.315868, 0.048715)",
        "(-0.168286, 1.344543, 0.048765)",
        "(-0.168115, 1.373288, 0.050624)",
        "(-0.168338, 1.401330, 0.054596)",
        "(-0.168042, 1.428056, 0.059890)",
        "(-0.167802, 1.441171, 0.062811)",
        "(-0.167717, 1.465892, 0.070435)",
        "(-0.168385, 1.488923, 0.079031)",
        "(-0.169589, 1.509313, 0.088740)",
        "(-0.170824, 1.527362, 0.099087)",
        "(-0.171372, 1.535693, 0.104426)",
        "(-0.172134, 1.550258, 0.115572)",
        "(-0.172414, 1.562453, 0.127139)",
        "(-0.172668, 1.570823, 0.139607)",
        "(-0.173210, 1.577938, 0.152191)",
        "(-0.173600, 1.579957, 0.158713)",
        "(-0.174295, 1.582077, 0.172070)",
        "(-0.174764, 1.581305, 0.185753)",
        "(-0.174828, 1.577570, 0.199546)",
        "(-0.174200, 1.571130, 0.213404)",
        "(-0.173729, 1.567121, 0.220234)",
        "(-0.172156, 1.557010, 0.233458)",
        "(-0.169551, 1.544335, 0.245633)",
        "(-0.166282, 1.529284, 0.256432)",
        "(-0.162861, 1.512420, 0.265803)",
        "(-0.161179, 1.503363, 0.269947)",
        "(-0.158444, 1.483898, 0.276737)",
        "(-0.156278, 1.463460, 0.281637)",
        "(-0.154439, 1.441386, 0.284105)",
        "(-0.152944, 1.418136, 0.285046)",
        "(-0.152474, 1.406311, 0.285088)",
        "(-0.152175, 1.382449, 0.284126)",
        "(-0.152784, 1.358252, 0.281661)",
        "(-0.153978, 1.333744, 0.276825)",
        "(-0.155293, 1.309066, 0.270018)",
        "(-0.156064, 1.296879, 0.266160)",
        "(-0.158089, 1.273154, 0.257469)",
        "(-0.160708, 1.250710, 0.247570)",
        "(-0.163813, 1.229864, 0.235800)",
        "(-0.166949, 1.210431, 0.222505)",
        "(-0.168609, 1.201532, 0.215311)",
        "(-0.172153, 1.185953, 0.200361)",
        "(-0.175668, 1.172236, 0.185039)",
        "(-0.178848, 1.162155, 0.169435)",
        "(-0.182213, 1.156262, 0.153933)",
        "(-0.183681, 1.154885, 0.146189)",
        "(-0.186045, 1.154247, 0.131172)",
        "(-0.187556, 1.158057, 0.117436)",
        "(-0.187879, 1.165370, 0.104557)",
        "(-0.187261, 1.176328, 0.093293)",
        "(-0.186740, 1.182773, 0.088305)",
        "(-0.184819, 1.198542, 0.079869)",
        "(-0.181910, 1.217637, 0.073039)",
        "(-0.178836, 1.238099, 0.068023)",
        "(-0.176074, 1.260603, 0.063854)",
        "(-0.173414, 1.284754, 0.060775)",
        "(-0.172205, 1.297301, 0.059629)",
        "(-0.170074, 1.322792, 0.058253)",
        "(-0.167928, 1.348052, 0.057981)",
        "(-0.166386, 1.372942, 0.059202)",
        "(-0.165918, 1.385147, 0.060346)",
        "(-0.165263, 1.408667, 0.064000)",
        "(-0.164221, 1.430792, 0.069156)",
        "(-0.162798, 1.451070, 0.075527)",
        "(-0.162419, 1.469795, 0.082946)",
        "(-0.162585, 1.478550, 0.087064)",
        "(-0.162922, 1.494393, 0.096064)",
        "(-0.163014, 1.508059, 0.105650)",
        "(-0.162696, 1.519411, 0.115675)",
        "(-0.161953, 1.532146, 0.131523)",
        "(-0.161970, 1.538271, 0.143096)",
        "(-0.161970, 1.538271, 0.143096)",
        "(-0.162193, 1.542682, 0.155347)",
        "(-0.162219, 1.544976, 0.168143)",
        "(-0.161952, 1.544756, 0.187420)",
        "(-0.161952, 1.544756, 0.187420)",
        "(-0.161614, 1.541696, 0.200086)",
        "(-0.161151, 1.536250, 0.212487)",
        "(-0.159419, 1.523481, 0.230262)",
        "(-0.159419, 1.523481, 0.230262)",
        "(-0.157556, 1.512513, 0.241206)",
        "(-0.154859, 1.498814, 0.250805)",
        "(-0.151605, 1.482912, 0.258804)",
        "(-0.148220, 1.464911, 0.264722)",
        "(-0.145361, 1.444865, 0.268527)",
        "(-0.144357, 1.434183, 0.269671)",
        "(-0.142930, 1.412274, 0.271129)",
        "(-0.142310, 1.389177, 0.270888)",
        "(-0.142371, 1.365080, 0.268535)",
        "(-0.143276, 1.340969, 0.264547)",
        "(-0.143919, 1.329151, 0.262016)",
        "(-0.145643, 1.305922, 0.255446)",
        "(-0.147640, 1.283221, 0.247288)",
        "(-0.149779, 1.261734, 0.237626)",
        "(-0.152288, 1.241746, 0.226460)",
        "(-0.153719, 1.232224, 0.220269)",
        "(-0.156855, 1.214675, 0.206852)",
        "(-0.160190, 1.199586, 0.192961)",
        "(-0.163655, 1.187496, 0.178927)",
        "(-0.166964, 1.178166, 0.165333)",
        "(-0.168627, 1.174621, 0.158582)",
        "(-0.171900, 1.170254, 0.144575)",
        "(-0.174902, 1.168902, 0.129047)",
        "(-0.177434, 1.171250, 0.112902)",
        "(-0.179418, 1.177345, 0.097967)",
        "(-0.180141, 1.181756, 0.091065)",
        "(-0.181093, 1.193324, 0.078410)",
        "(-0.181090, 1.208716, 0.067356)",
        "(-0.180641, 1.225784, 0.057398)",
        "(-0.179657, 1.244881, 0.049347)",
        "(-0.177855, 1.265463, 0.043376)",
        "(-0.176735, 1.276157, 0.041081)",
        "(-0.173829, 1.298399, 0.038159)",
        "(-0.170747, 1.321065, 0.036941)",
        "(-0.168062, 1.343492, 0.037071)",
        "(-0.167022, 1.354776, 0.037690)",
        "(-0.165784, 1.377390, 0.040480)",
        "(-0.165150, 1.399589, 0.044597)",
        "(-0.165141, 1.420963, 0.049570)",
        "(-0.165398, 1.441215, 0.055157)",
        "(-0.165577, 1.450862, 0.058252)",
        "(-0.166017, 1.468980, 0.065488)",
        "(-0.167005, 1.485656, 0.074152)",
        "(-0.168381, 1.500108, 0.083629)",
        "(-0.169419, 1.512460, 0.093514)",
        "(-0.169635, 1.517975, 0.098702)",
        "(-0.169155, 1.527304, 0.109750)",
        "(-0.167921, 1.534427, 0.121162)",
        "(-0.167423, 1.539390, 0.132829)",
        "(-0.167585, 1.542845, 0.144897)",
        "(-0.167714, 1.543256, 0.150953)",
        "(-0.167829, 1.543304, 0.162808)",
        "(-0.167407, 1.539963, 0.174108)",
        "(-0.166455, 1.534653, 0.184959)",
        "(-0.165087, 1.527064, 0.195263)",
        "(-0.164269, 1.522540, 0.200225)",
        "(-0.162274, 1.511499, 0.209440)",
        "(-0.159595, 1.497863, 0.217553)",
        "(-0.156452, 1.482170, 0.224773)",
        "(-0.153325, 1.464394, 0.231246)",
        "(-0.152096, 1.454775, 0.234204)",
        "(-0.150431, 1.434740, 0.239740)",
        "(-0.149691, 1.413419, 0.244271)",
        "(-0.148748, 1.391118, 0.247563)",
        "(-0.148000, 1.367393, 0.249024)",
        "(-0.147870, 1.355535, 0.249302)",
        "(-0.148432, 1.332273, 0.249243)",
        "(-0.150020, 1.309484, 0.247534)",
        "(-0.151873, 1.286988, 0.244558)",
        "(-0.154194, 1.265461, 0.239673)",
        "(-0.155454, 1.255161, 0.236352)",
        "(-0.158563, 1.235669, 0.228289)",
        "(-0.162334, 1.218089, 0.218369)",
        "(-0.166492, 1.202651, 0.206874)",
        "(-0.170412, 1.189326, 0.193650)",
        "(-0.172129, 1.183481, 0.186501)",
        "(-0.175537, 1.173552, 0.172258)",
        "(-0.178809, 1.167678, 0.158683)",
        "(-0.181289, 1.165524, 0.145750)",
        "(-0.182797, 1.166144, 0.132612)",
        "(-0.183346, 1.167227, 0.125965)",
        "(-0.183544, 1.173572, 0.112953)",
        "(-0.183278, 1.183682, 0.101265)",
        "(-0.182278, 1.197168, 0.090790)",
        "(-0.180413, 1.212080, 0.080774)",
        "(-0.178983, 1.220664, 0.076318)",
        "(-0.176090, 1.238494, 0.067957)",
        "(-0.173244, 1.258824, 0.061343)",
        "(-0.170373, 1.280101, 0.055757)",
        "(-0.167347, 1.302148, 0.051055)",
        "(-0.165803, 1.313304, 0.049026)",
        "(-0.163570, 1.335920, 0.045685)",
        "(-0.163212, 1.359177, 0.044499)",
        "(-0.163155, 1.382211, 0.044882)",
        "(-0.163142, 1.404506, 0.046626)",
        "(-0.163056, 1.415187, 0.048294)",
        "(-0.162642, 1.435688, 0.052754)",
        "(-0.162582, 1.454846, 0.058899)",
        "(-0.162877, 1.472292, 0.066101)",
        "(-0.162930, 1.487508, 0.074202)",
        "(-0.162825, 1.494183, 0.078646)",
        "(-0.162245, 1.506212, 0.088061)",
        "(-0.161825, 1.515883, 0.098681)",
        "(-0.162128, 1.523536, 0.110817)",
        "(-0.162512, 1.529269, 0.123724)",
        "(-0.162575, 1.531247, 0.130366)",
        "(-0.162438, 1.533904, 0.143681)",
        "(-0.162064, 1.533922, 0.157354)",
        "(-0.162159, 1.531939, 0.171303)",
        "(-0.162497, 1.527811, 0.185395)",
        "(-0.162540, 1.524849, 0.192388)",
        "(-0.162293, 1.517516, 0.206256)",
        "(-0.161654, 1.507989, 0.219663)",
        "(-0.160839, 1.496440, 0.232133)",
        "(-0.159713, 1.482887, 0.243636)",
        "(-0.159073, 1.475344, 0.248963)",
        "(-0.157932, 1.459482, 0.258766)",
        "(-0.156748, 1.441670, 0.266604)",
        "(-0.155949, 1.422502, 0.272772)",
        "(-0.155987, 1.402501, 0.277179)",
        "(-0.156301, 1.392247, 0.278402)",
        "(-0.157376, 1.371183, 0.278983)",
        "(-0.158482, 1.349424, 0.277643)",
        "(-0.159502, 1.327876, 0.275095)",
        "(-0.161138, 1.306508, 0.270804)",
        "(-0.162075, 1.296828, 0.268121)",
        "(-0.164302, 1.277898, 0.261887)",
        "(-0.166621, 1.260098, 0.253614)",
        "(-0.168502, 1.242842, 0.243229)",
        "(-0.170291, 1.226687, 0.231315)",
        "(-0.171311, 1.219651, 0.224697)",
        "(-0.173415, 1.206773, 0.211372)",
        "(-0.175106, 1.196153, 0.196324)",
        "(-0.176365, 1.187822, 0.180501)",
        "(-0.177744, 1.182757, 0.164449)",
        "(-0.178289, 1.181888, 0.156103)",
        "(-0.179019, 1.181245, 0.139236)",
        "(-0.179311, 1.183966, 0.123022)",
        "(-0.178808, 1.190855, 0.108578)",
        "(-0.177332, 1.201639, 0.095740)",
        "(-0.176240, 1.208463, 0.089880)",
        "(-0.173635, 1.224062, 0.079188)",
        "(-0.170834, 1.242426, 0.070295)",
        "(-0.168056, 1.263447, 0.063251)",
        "(-0.165651, 1.286810, 0.058189)",
        "(-0.164671, 1.299127, 0.056442)",
        "(-0.163217, 1.323978, 0.053653)",
        "(-0.162304, 1.348505, 0.051591)",
        "(-0.161525, 1.372133, 0.050491)",
        "(-0.160981, 1.394959, 0.050762)",
        "(-0.161013, 1.405986, 0.051508)",
        "(-0.161406, 1.426931, 0.053636)",
        "(-0.162255, 1.445797, 0.057089)",
        "(-0.163222, 1.462977, 0.061722)",
        "(-0.164179, 1.478400, 0.067746)",
        "(-0.164694, 1.485253, 0.071273)",
        "(-0.165605, 1.497402, 0.078933)",
        "(-0.166178, 1.507329, 0.087474)",
        "(-0.166308, 1.515183, 0.096990)",
        "(-0.166103, 1.520831, 0.107304)",
        "(-0.165984, 1.522753, 0.112749)",
        "(-0.165718, 1.525500, 0.124203)",
        "(-0.165349, 1.526226, 0.136246)",
        "(-0.164717, 1.524444, 0.148120)",
        "(-0.164277, 1.520347, 0.159540)",
        "(-0.164040, 1.517408, 0.165057)",
        "(-0.163210, 1.510232, 0.175694)",
        "(-0.161962, 1.500953, 0.185206)",
        "(-0.160160, 1.489793, 0.193077)",
        "(-0.157889, 1.476922, 0.199059)",
        "(-0.156524, 1.469858, 0.201229)",
        "(-0.153441, 1.454526, 0.203886)",
        "(-0.150323, 1.437617, 0.204166)",
        "(-0.148540, 1.420145, 0.203058)",
        "(-0.147643, 1.402366, 0.201027)",
        "(-0.147282, 1.393121, 0.199528)",
        "(-0.146592, 1.373983, 0.195845)",
        "(-0.146178, 1.354528, 0.191475)",
        "(-0.146357, 1.335450, 0.186145)",
        "(-0.146660, 1.316625, 0.179410)",
        "(-0.146785, 1.307241, 0.175391)",
        "(-0.147092, 1.288663, 0.166673)",
        "(-0.148149, 1.271267, 0.156689)",
        "(-0.150295, 1.256138, 0.145928)",
        "(-0.152729, 1.242571, 0.135331)",
        "(-0.154186, 1.237133, 0.129983)",
        "(-0.157246, 1.227736, 0.119035)",
        "(-0.160387, 1.220327, 0.107970)",
        "(-0.163153, 1.215454, 0.097775)",
        "(-0.165470, 1.213472, 0.088800)",
        "(-0.166334, 1.213706, 0.085050)",
        "(-0.167830, 1.215879, 0.078191)",
        "(-0.169066, 1.219929, 0.071889)",
        "(-0.169632, 1.224997, 0.066479)",
        "(-0.167971, 1.231724, 0.063241)",
        "(-0.166872, 1.236533, 0.062322)",
        "(-0.164917, 1.248485, 0.061204)",
        "(-0.162553, 1.261973, 0.060785)",
        "(-0.160229, 1.276466, 0.060848)",
        "(-0.156832, 1.292390, 0.062178)",
        "(-0.154946, 1.301238, 0.063219)",
        "(-0.152115, 1.320069, 0.065621)",
        "(-0.150325, 1.339399, 0.068276)",
        "(-0.149192, 1.358724, 0.071676)",
        "(-0.148075, 1.377759, 0.075789)",
        "(-0.147548, 1.387107, 0.078184)",
        "(-0.146610, 1.405288, 0.083268)",
        "(-0.145729, 1.422235, 0.089136)",
        "(-0.144882, 1.437937, 0.095591)",
        "(-0.144502, 1.452082, 0.102854)",
        "(-0.144365, 1.459077, 0.106556)",
        "(-0.144607, 1.471448, 0.114770)",
        "(-0.145348, 1.481657, 0.123191)",
        "(-0.145891, 1.489573, 0.131425)",
        "(-0.146000, 1.494792, 0.139831)",
        "(-0.145985, 1.496719, 0.144108)",
        "(-0.145991, 1.499173, 0.152724)",
        "(-0.145799, 1.499310, 0.161202)",
        "(-0.145178, 1.497200, 0.169568)",
        "(-0.144036, 1.492761, 0.177299)",
        "(-0.143342, 1.489759, 0.180839)",
        "(-0.141507, 1.481696, 0.187104)",
        "(-0.138861, 1.471140, 0.192554)",
        "(-0.135789, 1.459044, 0.197694)",
        "(-0.133093, 1.445142, 0.202058)",
        "(-0.132092, 1.438064, 0.204129)",
        "(-0.130605, 1.422636, 0.207689)",
        "(-0.128936, 1.405938, 0.210669)",
        "(-0.127479, 1.387748, 0.213027)",
        "(-0.126628, 1.369001, 0.214202)",
        "(-0.126954, 1.359546, 0.213696)",
        "(-0.128489, 1.340291, 0.210983)",
        "(-0.130471, 1.320244, 0.206646)",
        "(-0.132613, 1.300038, 0.200991)",
        "(-0.135236, 1.280657, 0.194531)",
        "(-0.136877, 1.271646, 0.190860)",
        "(-0.140732, 1.254598, 0.183088)",
        "(-0.144801, 1.239161, 0.174372)",
        "(-0.148927, 1.225011, 0.164793)",
        "(-0.153406, 1.212592, 0.154316)",
        "(-0.155513, 1.207198, 0.148984)",
        "(-0.159488, 1.198096, 0.138271)",
        "(-0.163400, 1.191809, 0.127049)",
        "(-0.166842, 1.187832, 0.115549)",
        "(-0.169603, 1.186113, 0.103982)",
        "(-0.170773, 1.186507, 0.098330)",
        "(-0.172909, 1.189385, 0.087508)",
        "(-0.173860, 1.195818, 0.078100)",
        "(-0.173875, 1.204580, 0.069815)",
        "(-0.173429, 1.215596, 0.062240)",
        "(-0.173037, 1.222068, 0.058866)",
        "(-0.171986, 1.236244, 0.053023)",
        "(-0.170637, 1.251947, 0.048451)",
        "(-0.168812, 1.268616, 0.045111)",
        "(-0.166832, 1.285934, 0.042770)",
        "(-0.166011, 1.294768, 0.041919)",
        "(-0.164394, 1.312608, 0.040921)",
        "(-0.162957, 1.330746, 0.040823)",
        "(-0.161659, 1.349146, 0.041566)",
        "(-0.161079, 1.367691, 0.043261)",
        "(-0.161132, 1.376920, 0.044438)",
        "(-0.161619, 1.394964, 0.047228)",
        "(-0.162449, 1.412242, 0.050561)",
        "(-0.163631, 1.428559, 0.054135)",
        "(-0.165365, 1.443599, 0.057809)",
        "(-0.166464, 1.450467, 0.059701)",
        "(-0.168818, 1.462986, 0.063725)",
        "(-0.171161, 1.473683, 0.068238)",
        "(-0.173396, 1.482594, 0.073300)",
        "(-0.175314, 1.489217, 0.078831)",
        "(-0.176023, 1.491421, 0.081658)",
        "(-0.176976, 1.494124, 0.087192)",
        "(-0.176819, 1.493550, 0.092646)",
        "(-0.176187, 1.490974, 0.097937)",
        "(-0.174775, 1.486458, 0.103036)",
        "(-0.173903, 1.483422, 0.105327)",
        "(-0.172010, 1.475784, 0.109489)",
        "(-0.169547, 1.467171, 0.112664)",
        "(-0.166835, 1.457382, 0.114925)",
        "(-0.164444, 1.447332, 0.116229)",
        "(-0.163614, 1.442337, 0.116512)",
        "(-0.162576, 1.432551, 0.116429)",
        "(-0.162541, 1.422882, 0.114821)",
        "(-0.163169, 1.408977, 0.110940)",
        "(-0.163169, 1.408977, 0.110940)",
        "(-0.163993, 1.400417, 0.108585)",
        "(-0.164742, 1.393048, 0.106784)",
        "(-0.165271, 1.386786, 0.105615)",
        "(-0.165518, 1.381640, 0.105197)",
        "(-0.165226, 1.377717, 0.105841)",
        "(-0.164913, 1.376322, 0.106738)",
        "(-0.164469, 1.374427, 0.109513)",
        "(-0.164048, 1.374305, 0.114118)",
        "(-0.163462, 1.375054, 0.119536)",
        "(-0.162791, 1.376482, 0.125560)",
        "(-0.162545, 1.377428, 0.128712)",
        "(-0.162494, 1.380075, 0.135546)",
        "(-0.163091, 1.383565, 0.142727)",
        "(-0.163934, 1.387482, 0.150007)",
        "(-0.164699, 1.391690, 0.157365)",
        "(-0.165178, 1.393980, 0.161111)",
        "(-0.166548, 1.398974, 0.168678)",
        "(-0.168400, 1.404224, 0.176002)",
        "(-0.170304, 1.409163, 0.182827)",
        "(-0.172287, 1.413608, 0.188943)",
        "(-0.173316, 1.415660, 0.191715)",
        "(-0.175484, 1.419327, 0.196430)",
        "(-0.177631, 1.422254, 0.199883)",
        "(-0.179417, 1.424356, 0.202043)",
        "(-0.180913, 1.425543, 0.202660)",
        "(-0.181641, 1.425795, 0.202354)",
        "(-0.182898, 1.425851, 0.201038)",
        "(-0.183738, 1.425121, 0.198281)",
        "(-0.184367, 1.423908, 0.194575)",
        "(-0.184617, 1.422172, 0.189914)",
        "(-0.184658, 1.421150, 0.187250)",
        "(-0.184591, 1.418680, 0.181001)",
        "(-0.184568, 1.415956, 0.173454)",
        "(-0.184514, 1.413061, 0.165157)",
        "(-0.184320, 1.410370, 0.156870)",
        "(-0.184313, 1.409279, 0.152968)",
        "(-0.184741, 1.408044, 0.146212)",
        "(-0.185287, 1.408296, 0.141696)",
        "(-0.185637, 1.409729, 0.139326)",
        "(-0.185647, 1.412360, 0.139503)",
        "(-0.185650, 1.413614, 0.139648)",
        "(-0.185400, 1.416508, 0.141449)",
        "(-0.185068, 1.419028, 0.143773)",
        "(-0.184718, 1.420884, 0.146148)",
        "(-0.184493, 1.421870, 0.148145)",
        "(-0.184446, 1.421982, 0.148937)",
        "(-0.184440, 1.421577, 0.150178)",
        "(-0.184667, 1.420558, 0.151081)",
        "(-0.185040, 1.418731, 0.151526)",
        "(-0.185328, 1.416222, 0.151486)",
        "(-0.185404, 1.414775, 0.151293)",
        "(-0.185516, 1.411726, 0.150566)",
        "(-0.185701, 1.408528, 0.149137)",
        "(-0.186001, 1.405250, 0.146953)",
        "(-0.186229, 1.402102, 0.144137)",
        "(-0.186379, 1.400653, 0.142552)",
        "(-0.186767, 1.398034, 0.138996)",
        "(-0.187079, 1.395848, 0.135366)",
        "(-0.187459, 1.394498, 0.132015)",
        "(-0.187688, 1.393676, 0.129268)",
        "(-0.187656, 1.393724, 0.128388)",
        "(-0.187527, 1.394652, 0.127613)",
        "(-0.187381, 1.396757, 0.128346)",
        "(-0.187179, 1.399739, 0.130357)",
        "(-0.186763, 1.403201, 0.133429)",
        "(-0.186571, 1.405070, 0.135306)",
        "(-0.186407, 1.409150, 0.139770)",
        "(-0.186387, 1.413126, 0.144619)",
        "(-0.186264, 1.416665, 0.149431)",
        "(-0.186111, 1.419567, 0.153746)",
        "(-0.186067, 1.421658, 0.157231)",
        "(-0.186092, 1.422404, 0.158597)",
        "(-0.186243, 1.422957, 0.160077)",
        "(-0.186218, 1.422102, 0.159603)",
        "(-0.186060, 1.419974, 0.156717)",
        "(-0.185914, 1.417040, 0.151983)",
        "(-0.185745, 1.415216, 0.148690)",
        "(-0.185398, 1.411405, 0.140965)",
        "(-0.185336, 1.407565, 0.131979)",
        "(-0.185495, 1.404027, 0.122712)",
        "(-0.185709, 1.400897, 0.114018)",
        "(-0.185774, 1.399529, 0.109997)",
        "(-0.185709, 1.397418, 0.102896)",
        "(-0.185491, 1.396660, 0.098118)",
        "(-0.185328, 1.397286, 0.095166)",
        "(-0.185135, 1.399353, 0.093953)",
        "(-0.185018, 1.400741, 0.093751)",
        "(-0.184773, 1.404209, 0.094193)",
        "(-0.184915, 1.408663, 0.095078)",
        "(-0.185421, 1.413696, 0.096025)",
        "(-0.185642, 1.416234, 0.096429)",
        "(-0.186248, 1.421238, 0.096993)",
        "(-0.187000, 1.425965, 0.096791)",
        "(-0.187849, 1.429612, 0.094529)",
        "(-0.188645, 1.431220, 0.089588)",
        "(-0.188910, 1.430800, 0.086032)",
        "(-0.189516, 1.429194, 0.078615)",
        "(-0.190564, 1.428151, 0.072335)",
        "(-0.191144, 1.430630, 0.069575)",
        "(-0.190932, 1.439952, 0.073045)",
        "(-0.191253, 1.454087, 0.080603)",
        "(-0.191640, 1.462435, 0.085653)",
        "(-0.192773, 1.480374, 0.097760)",
        "(-0.194797, 1.496961, 0.111214)",
        "(-0.197127, 1.509366, 0.123081)",
        "(-0.198280, 1.513350, 0.127584)",
        "(-0.200435, 1.517953, 0.133344)",
        "(-0.202002, 1.517908, 0.134790)",
        "(-0.202626, 1.515036, 0.134084)",
        "(-0.201707, 1.508330, 0.130951)",
        "(-0.200912, 1.503947, 0.128866)",
        "(-0.198831, 1.492757, 0.123600)",
        "(-0.196407, 1.479105, 0.117266)",
        "(-0.193695, 1.464035, 0.110315)",
        "(-0.189917, 1.449772, 0.105435)",
        "(-0.187812, 1.444063, 0.104680)",
        "(-0.184824, 1.438486, 0.108330)",
        "(-0.184349, 1.440556, 0.118014)",
        "(-0.184497, 1.448583, 0.133574)",
        "(-0.184122, 1.458064, 0.152458)",
        "(-0.184069, 1.462749, 0.163048)",
        "(-0.184196, 1.470447, 0.184659)",
        "(-0.184582, 1.474685, 0.206383)",
        "(-0.185245, 1.474849, 0.226747)",
        "(-0.185286, 1.471201, 0.244727)",
        "(-0.184802, 1.467968, 0.252627)",
        "(-0.182704, 1.458278, 0.265818)",
        "(-0.179585, 1.444917, 0.275904)",
        "(-0.176027, 1.428814, 0.283292)",
        "(-0.172570, 1.409402, 0.285646)",
        "(-0.171006, 1.399803, 0.286518)",
        "(-0.168342, 1.378961, 0.283873)",
        "(-0.166344, 1.357947, 0.277615)",
        "(-0.165081, 1.337740, 0.268291)",
        "(-0.164683, 1.319447, 0.256593)",
        "(-0.165012, 1.311582, 0.249998)",
        "(-0.166055, 1.297796, 0.236137)",
        "(-0.166861, 1.287205, 0.220486)",
        "(-0.167034, 1.279030, 0.203682)",
        "(-0.166511, 1.274161, 0.186248)",
        "(-0.166127, 1.273185, 0.177416)",
        "(-0.165464, 1.273569, 0.159740)",
        "(-0.165059, 1.277083, 0.142238)",
        "(-0.165094, 1.284986, 0.125246)",
        "(-0.165350, 1.294264, 0.110047)",
        "(-0.165469, 1.299506, 0.102817)",
        "(-0.165740, 1.311552, 0.089492)",
        "(-0.165764, 1.325389, 0.077970)",
        "(-0.165984, 1.349273, 0.064390)",
        "(-0.165984, 1.349273, 0.064390)",
        "(-0.166209, 1.366073, 0.057405)",
        "(-0.166309, 1.383736, 0.052844)",
        "(-0.166385, 1.401930, 0.050604)",
        "(-0.166193, 1.419912, 0.050288)",
        "(-0.165940, 1.437186, 0.051553)",
        "(-0.165845, 1.445442, 0.052571)",
        "(-0.165693, 1.460854, 0.055698)",
        "(-0.165837, 1.474956, 0.060357)",
        "(-0.166288, 1.487767, 0.066624)",
        "(-0.166768, 1.498545, 0.074150)",
        "(-0.166877, 1.507307, 0.082546)",
        "(-0.166795, 1.510987, 0.087058)",
        "(-0.166359, 1.516565, 0.096969)",
        "(-0.165604, 1.520010, 0.107890)",
        "(-0.164331, 1.520952, 0.119659)",
        "(-0.162471, 1.519678, 0.131810)",
        "(-0.161386, 1.518200, 0.137961)",
        "(-0.159001, 1.513223, 0.150402)",
        "(-0.156475, 1.505893, 0.162643)",
        "(-0.153552, 1.495921, 0.174201)",
        "(-0.152019, 1.490205, 0.179617)",
        "(-0.149015, 1.476955, 0.189510)",
        "(-0.146673, 1.462171, 0.198322)",
        "(-0.144826, 1.446127, 0.205908)",
        "(-0.143203, 1.429337, 0.212001)",
        "(-0.142812, 1.420536, 0.214069)",
        "(-0.142360, 1.403049, 0.218043)",
        "(-0.142687, 1.385347, 0.220690)",
        "(-0.143446, 1.367745, 0.222389)",
        "(-0.144462, 1.350062, 0.223098)",
        "(-0.145004, 1.341330, 0.223071)",
        "(-0.146336, 1.324320, 0.221850)",
        "(-0.147862, 1.307949, 0.219229)",
        "(-0.149537, 1.292505, 0.215292)",
        "(-0.151277, 1.278745, 0.209944)",
        "(-0.152205, 1.272308, 0.206739)",
        "(-0.154033, 1.260669, 0.198713)",
        "(-0.156089, 1.250890, 0.188941)",
        "(-0.159400, 1.241475, 0.172016)",
        "(-0.159400, 1.241475, 0.172016)",
        "(-0.161374, 1.237107, 0.160295)",
        "(-0.163000, 1.235677, 0.147940)",
        "(-0.164599, 1.236568, 0.135442)",
        "(-0.166139, 1.239700, 0.123287)",
        "(-0.167423, 1.244715, 0.112110)",
        "(-0.168377, 1.252030, 0.102206)",
        "(-0.168720, 1.256375, 0.097677)",
        "(-0.169003, 1.266823, 0.089845)",
        "(-0.168878, 1.279658, 0.083590)",
        "(-0.169031, 1.294781, 0.078692)",
        "(-0.169416, 1.311659, 0.074817)",
        "(-0.169707, 1.320437, 0.073076)",
        "(-0.170661, 1.338775, 0.070349)",
        "(-0.171886, 1.357498, 0.068764)",
        "(-0.173136, 1.376335, 0.068679)",
        "(-0.174204, 1.395087, 0.070177)",
        "(-0.174648, 1.404234, 0.072025)",
        "(-0.175262, 1.422097, 0.075931)",
        "(-0.175636, 1.438910, 0.082065)",
        "(-0.175980, 1.454444, 0.089803)",
        "(-0.176183, 1.461702, 0.094018)",
        "(-0.176691, 1.474734, 0.103034)",
        "(-0.177009, 1.485828, 0.112470)",
        "(-0.177112, 1.495046, 0.122291)",
        "(-0.176838, 1.502306, 0.132568)",
        "(-0.176009, 1.507484, 0.143357)",
        "(-0.175585, 1.509538, 0.148868)",
        "(-0.174666, 1.512011, 0.160140)",
        "(-0.173607, 1.512288, 0.171547)",
        "(-0.172313, 1.510155, 0.182907)",
        "(-0.170912, 1.506328, 0.194061)",
        "(-0.170098, 1.503407, 0.199471)",
        "(-0.168245, 1.496121, 0.209698)",
        "(-0.166189, 1.486635, 0.218928)",
        "(-0.164097, 1.475108, 0.226966)",
        "(-0.162126, 1.461657, 0.233825)",
        "(-0.161203, 1.454194, 0.236821)",
        "(-0.159643, 1.438660, 0.242148)",
        "(-0.158489, 1.421551, 0.246016)",
        "(-0.157586, 1.403382, 0.248633)",
        "(-0.157216, 1.384225, 0.249510)",
        "(-0.157123, 1.374643, 0.249751)",
        "(-0.157225, 1.355518, 0.249236)",
        "(-0.157896, 1.336882, 0.247120)",
        "(-0.158791, 1.318862, 0.242947)",
        "(-0.159930, 1.301722, 0.236354)",
        "(-0.160671, 1.293658, 0.232577)",
        "(-0.162523, 1.279061, 0.223663)",
        "(-0.164486, 1.266232, 0.212972)",
        "(-0.166679, 1.255447, 0.200841)",
        "(-0.169159, 1.247827, 0.188045)",
        "(-0.170426, 1.244907, 0.181631)",
        "(-0.172781, 1.241046, 0.168575)",
        "(-0.174617, 1.239780, 0.154832)",
        "(-0.175601, 1.240540, 0.140871)",
        "(-0.175997, 1.241662, 0.134045)",
        "(-0.176701, 1.245849, 0.120663)",
        "(-0.177300, 1.252665, 0.107636)",
        "(-0.177697, 1.260867, 0.095386)",
        "(-0.178059, 1.271738, 0.084952)",
        "(-0.178273, 1.283875, 0.075660)",
        "(-0.178292, 1.290387, 0.071438)",
        "(-0.178312, 1.304480, 0.064181)",
        "(-0.178376, 1.319360, 0.058165)",
        "(-0.178169, 1.335363, 0.054193)",
        "(-0.177900, 1.352220, 0.051847)",
        "(-0.177788, 1.360792, 0.051080)",
        "(-0.177695, 1.378204, 0.051140)",
        "(-0.177660, 1.395193, 0.052295)",
        "(-0.177750, 1.411894, 0.055256)",
        "(-0.177866, 1.420088, 0.056999)",
        "(-0.178097, 1.435876, 0.061181)",
        "(-0.178356, 1.450335, 0.066525)",
        "(-0.178676, 1.463545, 0.072809)",
        "(-0.178834, 1.475349, 0.080027)",
        "(-0.178831, 1.480577, 0.083983)",
        "(-0.178703, 1.490076, 0.092294)",
        "(-0.178114, 1.497597, 0.101156)",
        "(-0.176760, 1.502862, 0.110255)",
        "(-0.175059, 1.506389, 0.119766)",
        "(-0.173384, 1.508026, 0.129802)",
        "(-0.172479, 1.508133, 0.134910)",
        "(-0.170351, 1.506495, 0.145272)",
        "(-0.167840, 1.502887, 0.155704)",
        "(-0.165627, 1.497323, 0.166159)",
        "(-0.163801, 1.490123, 0.176235)",
        "(-0.162959, 1.485926, 0.180994)",
        "(-0.161245, 1.475943, 0.189709)",
        "(-0.159481, 1.464289, 0.197185)",
        "(-0.157985, 1.451426, 0.203493)",
        "(-0.156788, 1.437825, 0.208866)",
        "(-0.156160, 1.430707, 0.211135)",
        "(-0.155092, 1.415691, 0.214259)",
        "(-0.154342, 1.400048, 0.215630)",
        "(-0.154316, 1.384004, 0.215523)",
        "(-0.154670, 1.376053, 0.215281)",
        "(-0.156182, 1.360389, 0.214212)",
        "(-0.158054, 1.344887, 0.212502)",
        "(-0.160115, 1.329302, 0.209500)",
        "(-0.162149, 1.313907, 0.205411)",
        "(-0.164467, 1.299363, 0.200704)",
        "(-0.165764, 1.292440, 0.198047)",
        "(-0.168594, 1.279273, 0.191697)",
        "(-0.171507, 1.267288, 0.183499)",
        "(-0.174379, 1.256332, 0.173194)",
        "(-0.175832, 1.251079, 0.166902)",
        "(-0.178711, 1.243333, 0.154934)",
        "(-0.182029, 1.238920, 0.142734)",
        "(-0.184958, 1.235997, 0.129803)",
        "(-0.187258, 1.234830, 0.116594)",
        "(-0.188250, 1.235036, 0.110159)",
        "(-0.189851, 1.237532, 0.097749)",
        "(-0.191049, 1.242236, 0.086167)",
        "(-0.191661, 1.249081, 0.075739)",
        "(-0.191749, 1.257960, 0.066598)",
        "(-0.191598, 1.263149, 0.062430)",
        "(-0.190831, 1.275173, 0.054806)",
        "(-0.189872, 1.288697, 0.047746)",
        "(-0.189484, 1.303586, 0.041382)",
        "(-0.189612, 1.319225, 0.036170)",
        "(-0.189748, 1.327261, 0.034069)",
        "(-0.189862, 1.343544, 0.031011)",
        "(-0.189662, 1.359756, 0.029171)",
        "(-0.189192, 1.375707, 0.028706)",
        "(-0.188707, 1.391362, 0.030042)",
        "(-0.188262, 1.406580, 0.032855)",
        "(-0.188067, 1.413997, 0.034708)",
        "(-0.187775, 1.428237, 0.039430)",
        "(-0.187474, 1.441158, 0.045575)",
        "(-0.186957, 1.453406, 0.052019)",
        "(-0.186711, 1.458862, 0.055678)",
        "(-0.186389, 1.469024, 0.063587)",
        "(-0.186209, 1.477927, 0.072316)",
        "(-0.185677, 1.485456, 0.081662)",
        "(-0.184574, 1.491556, 0.091410)",
        "(-0.183878, 1.494115, 0.096394)",
        "(-0.182289, 1.497943, 0.106602)",
        "(-0.180563, 1.500217, 0.116969)",
        "(-0.178639, 1.500850, 0.127523)",
        "(-0.176458, 1.499714, 0.138073)",
        "(-0.174090, 1.496764, 0.148471)",
        "(-0.172881, 1.494865, 0.153578)",
        "(-0.170487, 1.489712, 0.163480)",
        "(-0.168204, 1.482787, 0.172558)",
        "(-0.166081, 1.474043, 0.180140)",
        "(-0.164106, 1.463329, 0.185817)",
        "(-0.163129, 1.457553, 0.188258)",
        "(-0.161246, 1.444917, 0.192131)",
        "(-0.159494, 1.431145, 0.194848)",
        "(-0.158350, 1.416246, 0.196131)",
        "(-0.157563, 1.400639, 0.196496)",
        "(-0.157267, 1.392703, 0.196446)",
        "(-0.157001, 1.376523, 0.195701)",
        "(-0.157095, 1.359890, 0.193934)",
        "(-0.157275, 1.342582, 0.190558)",
        "(-0.157146, 1.333411, 0.187806)",
        "(-0.157087, 1.315791, 0.182687)",
        "(-0.157855, 1.299825, 0.177001)",
        "(-0.159182, 1.285499, 0.170646)",
        "(-0.160512, 1.272343, 0.163115)",
        "(-0.161181, 1.266214, 0.159043)",
        "(-0.162647, 1.255452, 0.150441)",
        "(-0.164523, 1.246657, 0.141208)",
        "(-0.166714, 1.239450, 0.131052)",
        "(-0.169039, 1.233398, 0.120388)",
        "(-0.171209, 1.229542, 0.109471)",
        "(-0.172269, 1.228202, 0.104069)",
        "(-0.174264, 1.227136, 0.093211)",
        "(-0.176023, 1.228235, 0.082487)",
        "(-0.177545, 1.231902, 0.072755)",
        "(-0.178493, 1.238295, 0.064286)",
        "(-0.178725, 1.242043, 0.060284)",
        "(-0.178622, 1.251029, 0.053073)",
        "(-0.177907, 1.262834, 0.047708)",
        "(-0.176710, 1.276661, 0.043859)",
        "(-0.175035, 1.292382, 0.041359)",
        "(-0.174126, 1.301026, 0.040612)",
        "(-0.172416, 1.319132, 0.039543)",
        "(-0.170880, 1.338436, 0.039064)",
        "(-0.169450, 1.358623, 0.039080)",
        "(-0.168112, 1.378670, 0.039304)",
        "(-0.167703, 1.388682, 0.039714)",
        "(-0.167677, 1.408637, 0.041369)",
        "(-0.168425, 1.428060, 0.044197)",
        "(-0.169453, 1.446135, 0.048068)",
        "(-0.170306, 1.462728, 0.052773)",
        "(-0.170648, 1.470099, 0.055707)",
        "(-0.171238, 1.484362, 0.061720)",
        "(-0.171792, 1.496619, 0.068999)",
        "(-0.172291, 1.506934, 0.077236)",
        "(-0.172406, 1.511368, 0.081584)",
        "(-0.171970, 1.518412, 0.090689)",
        "(-0.170767, 1.523464, 0.100180)",
        "(-0.168840, 1.526454, 0.110083)",
        "(-0.166550, 1.527617, 0.120204)",
        "(-0.165395, 1.527576, 0.125348)",
        "(-0.163161, 1.526018, 0.135893)",
        "(-0.160982, 1.522538, 0.146521)",
        "(-0.158542, 1.516979, 0.156862)",
        "(-0.155845, 1.509561, 0.166854)",
        "(-0.154373, 1.505053, 0.171649)",
        "(-0.151420, 1.495502, 0.180888)",
        "(-0.148358, 1.483565, 0.188759)",
        "(-0.145603, 1.469891, 0.195080)",
        "(-0.143153, 1.454937, 0.200219)",
        "(-0.141128, 1.438928, 0.204420)",
        "(-0.140252, 1.430659, 0.206232)",
        "(-0.138677, 1.413533, 0.209003)",
        "(-0.137813, 1.395738, 0.210614)",
        "(-0.138047, 1.377739, 0.211217)",
        "(-0.138802, 1.360084, 0.210997)",
        "(-0.139166, 1.351219, 0.210486)",
        "(-0.139822, 1.333110, 0.208198)",
        "(-0.140552, 1.315110, 0.204858)",
        "(-0.141848, 1.298353, 0.200821)",
        "(-0.142682, 1.290394, 0.198600)",
        "(-0.144541, 1.275483, 0.193457)",
        "(-0.146656, 1.261739, 0.187314)",
        "(-0.148896, 1.249249, 0.179567)",
        "(-0.151193, 1.238041, 0.170766)",
        "(-0.152331, 1.233173, 0.166030)",
        "(-0.154845, 1.225827, 0.155757)",
        "(-0.157478, 1.220659, 0.144718)",
        "(-0.159825, 1.218298, 0.132535)",
        "(-0.161903, 1.218094, 0.119870)",
        "(-0.162806, 1.218895, 0.113506)",
        "(-0.164486, 1.222979, 0.100837)",
        "(-0.165685, 1.229996, 0.088472)",
        "(-0.166458, 1.239387, 0.076815)",
        "(-0.166677, 1.251565, 0.066660)",
        "(-0.166600, 1.258867, 0.062334)",
        "(-0.166300, 1.274875, 0.054822)",
        "(-0.165738, 1.293150, 0.049272)",
        "(-0.165017, 1.312700, 0.045104)",
        "(-0.164392, 1.334165, 0.042879)",
        "(-0.164212, 1.344958, 0.042087)",
        "(-0.164163, 1.366894, 0.041605)",
        "(-0.164447, 1.388629, 0.042297)",
        "(-0.164841, 1.409634, 0.044192)",
        "(-0.165084, 1.429727, 0.047210)",
        "(-0.165114, 1.439356, 0.049320)",
        "(-0.165015, 1.457909, 0.054238)",
        "(-0.164401, 1.474989, 0.060589)",
        "(-0.163513, 1.490387, 0.067506)",
        "(-0.162685, 1.503899, 0.075066)",
        "(-0.162367, 1.510100, 0.079165)",
        "(-0.161885, 1.521105, 0.088300)",
        "(-0.161573, 1.530120, 0.098579)",
        "(-0.161318, 1.537044, 0.109254)",
        "(-0.160939, 1.541535, 0.120070)",
        "(-0.160745, 1.543007, 0.125611)",
        "(-0.160330, 1.544082, 0.137095)",
        "(-0.159775, 1.542725, 0.148967)",
        "(-0.158874, 1.538909, 0.160689)",
        "(-0.157308, 1.532197, 0.171782)",
        "(-0.156289, 1.527684, 0.176976)",
        "(-0.154048, 1.517087, 0.186792)",
        "(-0.151488, 1.503530, 0.196141)",
        "(-0.149114, 1.488625, 0.204445)",
        "(-0.146622, 1.472182, 0.211675)",
        "(-0.145187, 1.463306, 0.214969)",
        "(-0.142204, 1.444069, 0.220721)",
        "(-0.140345, 1.423528, 0.225248)",
        "(-0.139386, 1.402850, 0.228959)",
        "(-0.139104, 1.381895, 0.231379)",
        "(-0.139264, 1.371340, 0.232170)",
        "(-0.140823, 1.350866, 0.232606)",
        "(-0.144064, 1.331975, 0.231189)",
        "(-0.147723, 1.314191, 0.228653)",
        "(-0.151068, 1.297564, 0.225420)",
        "(-0.152628, 1.289661, 0.223535)",
        "(-0.155468, 1.274849, 0.218441)",
        "(-0.158171, 1.260614, 0.210284)",
        "(-0.160803, 1.247134, 0.199638)",
        "(-0.163845, 1.235684, 0.187656)",
        "(-0.165442, 1.230697, 0.181420)",
        "(-0.168338, 1.222292, 0.168057)",
        "(-0.170498, 1.216097, 0.153670)",
        "(-0.172466, 1.212593, 0.138770)",
        "(-0.173815, 1.212165, 0.123775)",
        "(-0.174278, 1.213453, 0.116501)",
        "(-0.175056, 1.218271, 0.102567)",
        "(-0.175170, 1.227145, 0.089824)",
        "(-0.174652, 1.238900, 0.078578)",
        "(-0.173581, 1.253715, 0.069374)",
        "(-0.172932, 1.262315, 0.065588)",
        "(-0.171576, 1.280409, 0.058671)",
        "(-0.170330, 1.301044, 0.053585)",
        "(-0.169448, 1.322277, 0.049577)",
        "(-0.168984, 1.344063, 0.046903)",
        "(-0.168950, 1.355130, 0.046140)",
        "(-0.169061, 1.377239, 0.045234)",
        "(-0.169706, 1.398931, 0.045522)",
        "(-0.171843, 1.429662, 0.047979)",
        "(-0.171843, 1.429662, 0.047979)",
        "(-0.173568, 1.449363, 0.050778)",
        "(-0.175335, 1.467624, 0.055283)",
        "(-0.176575, 1.484169, 0.060984)",
        "(-0.177336, 1.498744, 0.067660)",
        "(-0.177659, 1.511235, 0.075511)",
        "(-0.177844, 1.516666, 0.080035)",
        "(-0.178124, 1.526038, 0.089818)",
        "(-0.177897, 1.532826, 0.100373)",
        "(-0.176860, 1.536873, 0.111294)",
        "(-0.175071, 1.538256, 0.122510)",
        "(-0.174038, 1.538065, 0.128194)",
        "(-0.172025, 1.535501, 0.139895)",
        "(-0.170180, 1.530203, 0.152050)",
        "(-0.168297, 1.522601, 0.163981)",
        "(-0.166081, 1.512243, 0.175113)",
        "(-0.164796, 1.506166, 0.180260)",
        "(-0.161982, 1.492086, 0.189502)",
        "(-0.159247, 1.476109, 0.197793)",
        "(-0.157084, 1.458930, 0.205123)",
        "(-0.155184, 1.440556, 0.210950)",
        "(-0.154378, 1.430912, 0.213105)",
        "(-0.153242, 1.411192, 0.216587)",
        "(-0.152998, 1.391188, 0.218852)",
        "(-0.153690, 1.371733, 0.220292)",
        "(-0.154863, 1.352398, 0.220470)",
        "(-0.155516, 1.342754, 0.219914)",
        "(-0.157086, 1.323873, 0.217869)",
        "(-0.159198, 1.306068, 0.214678)",
        "(-0.161642, 1.289315, 0.210123)",
        "(-0.164242, 1.273771, 0.204031)",
        "(-0.165633, 1.266762, 0.200408)",
        "(-0.168426, 1.253656, 0.192253)",
        "(-0.170835, 1.242324, 0.182287)",
        "(-0.172943, 1.232733, 0.171577)",
        "(-0.174831, 1.225766, 0.160125)",
        "(-0.175710, 1.223643, 0.154060)",
        "(-0.177225, 1.220461, 0.142017)",
        "(-0.178475, 1.220747, 0.130102)",
        "(-0.179569, 1.223625, 0.118301)",
        "(-0.180177, 1.228763, 0.106645)",
        "(-0.180344, 1.232433, 0.101082)",
        "(-0.180733, 1.241327, 0.090544)",
        "(-0.180924, 1.252700, 0.080961)",
        "(-0.180844, 1.265550, 0.072214)",
        "(-0.180496, 1.280118, 0.064681)",
        "(-0.180315, 1.287969, 0.061352)",
        "(-0.180261, 1.305062, 0.055800)",
        "(-0.180601, 1.323616, 0.051743)",
        "(-0.181000, 1.343004, 0.048987)",
        "(-0.181602, 1.363142, 0.047605)",
        "(-0.182055, 1.373453, 0.047569)",
        "(-0.183423, 1.393980, 0.048422)",
        "(-0.185189, 1.414029, 0.050287)",
        "(-0.186995, 1.433349, 0.053221)",
        "(-0.188551, 1.451671, 0.057147)",
        "(-0.189162, 1.460317, 0.059528)",
        "(-0.190158, 1.476889, 0.064715)",
        "(-0.190697, 1.491010, 0.071083)",
        "(-0.191273, 1.503199, 0.078065)",
        "(-0.191597, 1.513407, 0.086275)",
        "(-0.191515, 1.517898, 0.090824)",
        "(-0.190773, 1.525311, 0.101010)",
        "(-0.189228, 1.530085, 0.112005)",
        "(-0.186056, 1.531441, 0.128191)",
        "(-0.186056, 1.531441, 0.128191)",
        "(-0.183601, 1.529473, 0.138599)",
        "(-0.180737, 1.524730, 0.148813)",
        "(-0.177362, 1.517341, 0.158949)",
        "(-0.173553, 1.508253, 0.168846)",
        "(-0.169461, 1.496682, 0.178031)",
        "(-0.167367, 1.490309, 0.182285)",
        "(-0.163175, 1.475923, 0.189894)",
        "(-0.159086, 1.460014, 0.196461)",
        "(-0.155309, 1.442919, 0.201923)",
        "(-0.151824, 1.424921, 0.206357)",
        "(-0.150374, 1.415572, 0.207944)",
        "(-0.148099, 1.396720, 0.210417)",
        "(-0.146695, 1.377867, 0.211636)",
        "(-0.146168, 1.359662, 0.211944)",
        "(-0.146770, 1.342295, 0.211005)",
        "(-0.147407, 1.333991, 0.209971)",
        "(-0.148872, 1.317731, 0.207097)",
        "(-0.150644, 1.302280, 0.202407)",
        "(-0.152566, 1.287929, 0.195921)",
        "(-0.154612, 1.274199, 0.188743)",
        "(-0.155751, 1.267952, 0.184440)",
        "(-0.158202, 1.256539, 0.175291)",
        "(-0.160792, 1.246941, 0.165190)",
        "(-0.163482, 1.238991, 0.153843)",
        "(-0.166198, 1.232879, 0.141836)",
        "(-0.167573, 1.230863, 0.135755)",
        "(-0.170208, 1.228598, 0.123514)",
        "(-0.172649, 1.228426, 0.111141)",
        "(-0.174676, 1.230937, 0.099004)",
        "(-0.176475, 1.235441, 0.087472)",
        "(-0.177226, 1.238384, 0.082034)",
        "(-0.178211, 1.246232, 0.072302)",
        "(-0.178848, 1.256403, 0.064002)",
        "(-0.179005, 1.268228, 0.056951)",
        "(-0.178891, 1.281025, 0.050732)",
        "(-0.178775, 1.287834, 0.047990)",
        "(-0.178466, 1.302647, 0.043730)",
        "(-0.178355, 1.318578, 0.040946)",
        "(-0.178462, 1.335253, 0.039435)",
        "(-0.178661, 1.352250, 0.038821)",
        "(-0.178844, 1.360893, 0.038914)",
        "(-0.179502, 1.378396, 0.040247)",
        "(-0.180487, 1.395839, 0.042950)",
        "(-0.181300, 1.412804, 0.047223)",
        "(-0.181812, 1.429178, 0.053224)",
        "(-0.182031, 1.437081, 0.056833)",
        "(-0.182319, 1.451828, 0.065221)",
        "(-0.182616, 1.464928, 0.074672)",
        "(-0.182763, 1.476446, 0.084536)",
        "(-0.182542, 1.485707, 0.095482)",
        "(-0.182357, 1.489547, 0.100833)",
        "(-0.181824, 1.495188, 0.111753)",
        "(-0.180906, 1.498799, 0.123167)",
        "(-0.179717, 1.500189, 0.134676)",
        "(-0.178433, 1.498966, 0.146161)",
        "(-0.177779, 1.497736, 0.151950)",
        "(-0.176426, 1.493348, 0.163494)",
        "(-0.175017, 1.486757, 0.174751)",
        "(-0.173260, 1.477641, 0.185150)",
        "(-0.171194, 1.466528, 0.194316)",
        "(-0.170153, 1.460192, 0.198296)",
        "(-0.168389, 1.446720, 0.205539)",
        "(-0.167261, 1.431689, 0.211325)",
        "(-0.166288, 1.415661, 0.215840)",
        "(-0.165243, 1.398612, 0.218920)",
        "(-0.164806, 1.389838, 0.220053)",
        "(-0.164348, 1.371853, 0.221370)",
        "(-0.164464, 1.353633, 0.221529)",
        "(-0.165086, 1.335114, 0.220764)",
        "(-0.165757, 1.316560, 0.219299)",
        "(-0.166211, 1.307509, 0.218200)",
        "(-0.167522, 1.289664, 0.214927)",
        "(-0.169425, 1.272385, 0.209279)",
        "(-0.171770, 1.256796, 0.202517)",
        "(-0.174020, 1.243292, 0.194759)",
        "(-0.175081, 1.237298, 0.190240)",
        "(-0.177130, 1.226289, 0.180211)",
        "(-0.178993, 1.217691, 0.168916)",
        "(-0.180706, 1.211389, 0.157409)",
        "(-0.182039, 1.207280, 0.145361)",
        "(-0.182547, 1.206087, 0.139141)",
        "(-0.183490, 1.205251, 0.126826)",
        "(-0.184281, 1.208300, 0.115093)",
        "(-0.185004, 1.215121, 0.104473)",
        "(-0.185490, 1.225857, 0.095079)",
        "(-0.185596, 1.232645, 0.090897)",
        "(-0.185380, 1.247580, 0.083326)",
        "(-0.184530, 1.264946, 0.077331)",
        "(-0.183165, 1.284089, 0.072741)",
        "(-0.181907, 1.304200, 0.068789)",
        "(-0.181551, 1.314843, 0.067327)",
        "(-0.181167, 1.336018, 0.064562)",
        "(-0.181584, 1.357445, 0.062549)",
        "(-0.182437, 1.378354, 0.061038)",
        "(-0.183384, 1.398466, 0.060095)",
        "(-0.183893, 1.408092, 0.059869)",
        "(-0.185091, 1.426626, 0.060067)",
        "(-0.186646, 1.444046, 0.061388)",
        "(-0.188332, 1.460067, 0.063679)",
        "(-0.189860, 1.474603, 0.066847)",
        "(-0.190460, 1.481151, 0.068715)",
        "(-0.191323, 1.493162, 0.072677)",
        "(-0.192064, 1.503255, 0.077643)",
        "(-0.192858, 1.512088, 0.083791)",
        "(-0.193326, 1.519291, 0.090876)",
        "(-0.193320, 1.522156, 0.094699)",
        "(-0.192969, 1.526672, 0.102688)",
        "(-0.191978, 1.528418, 0.111593)",
        "(-0.190766, 1.529235, 0.120814)",
        "(-0.188878, 1.527393, 0.130733)",
        "(-0.187652, 1.525538, 0.135816)",
        "(-0.184735, 1.520399, 0.146041)",
        "(-0.181440, 1.513036, 0.156133)",
        "(-0.177954, 1.503207, 0.165625)",
        "(-0.174545, 1.490911, 0.173951)",
        "(-0.172775, 1.483735, 0.177468)",
        "(-0.169467, 1.468327, 0.183757)",
        "(-0.166419, 1.451555, 0.188884)",
        "(-0.163612, 1.434665, 0.192360)",
        "(-0.161261, 1.418007, 0.193573)",
        "(-0.160426, 1.409843, 0.193337)",
        "(-0.159539, 1.393888, 0.192137)",
        "(-0.159657, 1.379352, 0.189702)",
        "(-0.160407, 1.366645, 0.185974)",
        "(-0.161510, 1.355001, 0.180895)",
        "(-0.162168, 1.349351, 0.177760)",
        "(-0.164047, 1.338376, 0.169944)",
        "(-0.165973, 1.327038, 0.159838)",
        "(-0.167613, 1.315682, 0.147496)",
        "(-0.169295, 1.305608, 0.133698)",
        "(-0.170475, 1.301642, 0.126728)",
        "(-0.173720, 1.297888, 0.113912)",
        "(-0.177302, 1.301861, 0.105212)",
        "(-0.181079, 1.314824, 0.102026)",
        "(-0.183785, 1.332496, 0.102647)",
        "(-0.184525, 1.343943, 0.105337)",
        "(-0.186137, 1.366738, 0.111761)",
        "(-0.187806, 1.391650, 0.123196)",
        "(-0.189701, 1.415133, 0.136862)",
        "(-0.191727, 1.436669, 0.153226)",
        "(-0.192823, 1.446449, 0.162092)",
        "(-0.195336, 1.463303, 0.181460)",
        "(-0.197709, 1.475939, 0.202065)",
        "(-0.199156, 1.483408, 0.223376)",
        "(-0.199693, 1.486145, 0.244481)",
        "(-0.199648, 1.485746, 0.254784)",
        "(-0.198544, 1.480218, 0.274193)",
        "(-0.195977, 1.469307, 0.291218)",
        "(-0.192254, 1.453257, 0.304598)",
        "(-0.187859, 1.432173, 0.312340)",
        "(-0.185503, 1.420324, 0.314229)",
        "(-0.180849, 1.395496, 0.315257)",
        "(-0.176736, 1.369114, 0.309768)",
        "(-0.173015, 1.343986, 0.299903)",
        "(-0.171055, 1.321380, 0.281415)",
        "(-0.170732, 1.311303, 0.269998)",
        "(-0.171015, 1.293848, 0.244443)",
        "(-0.172471, 1.280217, 0.215977)",
        "(-0.174069, 1.270414, 0.187533)",
        "(-0.175239, 1.265908, 0.162830)",
        "(-0.175751, 1.266341, 0.152134)",
        "(-0.176228, 1.270088, 0.132115)",
        "(-0.175206, 1.278538, 0.114911)",
        "(-0.174032, 1.290110, 0.100178)",
        "(-0.173380, 1.306530, 0.090095)",
        "(-0.173191, 1.315425, 0.086046)",
        "(-0.173352, 1.337452, 0.083500)",
        "(-0.173571, 1.360259, 0.083580)",
        "(-0.174014, 1.384238, 0.087908)",
        "(-0.174822, 1.407673, 0.095116)",
        "(-0.175361, 1.418856, 0.099169)",
        "(-0.176838, 1.439389, 0.108713)",
        "(-0.178508, 1.457183, 0.119906)",
        "(-0.180422, 1.471715, 0.132603)",
        "(-0.182003, 1.481912, 0.146452)",
        "(-0.182546, 1.485749, 0.153420)",
        "(-0.182633, 1.489516, 0.167355)",
        "(-0.181465, 1.488791, 0.180897)",
        "(-0.179491, 1.483332, 0.193343)",
        "(-0.177201, 1.473689, 0.203728)",
        "(-0.175890, 1.466641, 0.207775)",
        "(-0.173186, 1.451361, 0.214979)",
        "(-0.170571, 1.432835, 0.219578)",
        "(-0.168018, 1.412522, 0.221298)",
        "(-0.165627, 1.392312, 0.218615)",
        "(-0.164720, 1.382854, 0.214953)",
        "(-0.163292, 1.365213, 0.204624)",
        "(-0.163059, 1.350618, 0.190162)",
        "(-0.164027, 1.340653, 0.175158)",
        "(-0.165694, 1.335660, 0.161173)",
        "(-0.167268, 1.334069, 0.148092)",
        "(-0.167830, 1.334165, 0.141770)",
        "(-0.168226, 1.336829, 0.129758)",
        "(-0.169006, 1.342468, 0.118390)",
        "(-0.170779, 1.351122, 0.108524)",
        "(-0.173057, 1.362161, 0.101286)",
        "(-0.174423, 1.368682, 0.098930)",
        "(-0.177853, 1.384007, 0.097653)",
        "(-0.181437, 1.400683, 0.100178)",
        "(-0.184622, 1.417616, 0.106488)",
        "(-0.186160, 1.425766, 0.110428)",
        "(-0.189082, 1.441115, 0.120102)",
        "(-0.191688, 1.453869, 0.132393)",
        "(-0.193741, 1.463357, 0.145151)",
        "(-0.195155, 1.470277, 0.158747)",
        "(-0.195594, 1.473911, 0.173048)",
        "(-0.195414, 1.474195, 0.180344)",
        "(-0.194447, 1.472607, 0.195046)",
        "(-0.192424, 1.466606, 0.209637)",
        "(-0.189748, 1.457236, 0.223467)",
        "(-0.188113, 1.450561, 0.229647)",
        "(-0.184894, 1.436842, 0.240745)",
        "(-0.181454, 1.419950, 0.248130)",
        "(-0.178232, 1.401226, 0.251864)",
        "(-0.175722, 1.381820, 0.252417)",
        "(-0.174898, 1.372343, 0.251307)",
        "(-0.173723, 1.354107, 0.247192)",
        "(-0.173492, 1.337590, 0.239496)",
        "(-0.174405, 1.323949, 0.228672)",
        "(-0.175268, 1.313022, 0.215093)",
        "(-0.175520, 1.308555, 0.207230)",
        "(-0.175874, 1.302592, 0.189109)",
        "(-0.176898, 1.300463, 0.168732)",
        "(-0.178059, 1.301995, 0.148052)",
        "(-0.179741, 1.309150, 0.129672)",
        "(-0.180817, 1.314096, 0.121556)",
        "(-0.183395, 1.327641, 0.107978)",
        "(-0.186378, 1.344419, 0.097099)",
        "(-0.189417, 1.363378, 0.089101)",
        "(-0.192448, 1.384565, 0.084991)",
        "(-0.194322, 1.395941, 0.084353)",
        "(-0.199492, 1.420211, 0.086684)",
        "(-0.205502, 1.444292, 0.092711)",
        "(-0.211705, 1.466679, 0.102080)",
        "(-0.217684, 1.486746, 0.114086)",
        "(-0.220539, 1.495723, 0.120847)",
        "(-0.225652, 1.510363, 0.135829)",
        "(-0.229108, 1.520109, 0.151544)",
        "(-0.230204, 1.524431, 0.167215)",
        "(-0.228987, 1.524064, 0.182285)",
        "(-0.225564, 1.518626, 0.196687)",
        "(-0.223243, 1.513886, 0.203563)",
        "(-0.217890, 1.501713, 0.216633)",
        "(-0.210650, 1.483975, 0.227425)",
        "(-0.202532, 1.462752, 0.235593)",
        "(-0.198368, 1.451224, 0.238377)",
        "(-0.190964, 1.426778, 0.239879)",
        "(-0.185563, 1.402840, 0.237776)",
        "(-0.183180, 1.380697, 0.229981)",
        "(-0.183080, 1.361062, 0.217786)",
        "(-0.183611, 1.352314, 0.210386)",
        "(-0.185764, 1.338007, 0.193161)",
        "(-0.188574, 1.328181, 0.174161)",
        "(-0.191001, 1.321696, 0.156141)",
        "(-0.192879, 1.319961, 0.141915)",
        "(-0.193672, 1.321447, 0.136824)",
        "(-0.194818, 1.327134, 0.129365)",
        "(-0.194390, 1.337008, 0.126401)",
        "(-0.193014, 1.348824, 0.126686)",
        "(-0.191478, 1.362458, 0.130228)",
        "(-0.190915, 1.369842, 0.133661)",
        "(-0.190069, 1.383834, 0.140421)",
        "(-0.189535, 1.396985, 0.148850)",
        "(-0.189087, 1.407985, 0.158168)",
        "(-0.188584, 1.416504, 0.167512)",
        "(-0.188174, 1.419547, 0.172170)",
        "(-0.186877, 1.423785, 0.181317)",
        "(-0.184574, 1.424086, 0.189816)",
        "(-0.181429, 1.421116, 0.196737)",
        "(-0.177519, 1.414689, 0.200904)",
        "(-0.175583, 1.410371, 0.201401)",
        "(-0.172506, 1.400884, 0.199514)",
        "(-0.171230, 1.389834, 0.191209)",
        "(-0.170892, 1.379154, 0.179064)",
        "(-0.171776, 1.369442, 0.162143)",
        "(-0.172591, 1.365321, 0.152580)",
        "(-0.174750, 1.359424, 0.134055)",
        "(-0.177786, 1.358327, 0.118646)",
        "(-0.181149, 1.362404, 0.107133)",
        "(-0.183724, 1.369999, 0.098844)",
        "(-0.184541, 1.374650, 0.095751)",
        "(-0.185234, 1.386097, 0.092232)",
        "(-0.185044, 1.399997, 0.092471)",
        "(-0.185088, 1.414815, 0.094826)",
        "(-0.185347, 1.429801, 0.098407)",
        "(-0.185534, 1.437118, 0.100400)",
        "(-0.185875, 1.451064, 0.104650)",
        "(-0.186406, 1.463442, 0.109164)",
        "(-0.187178, 1.473912, 0.113842)",
        "(-0.188080, 1.482326, 0.118411)",
        "(-0.188488, 1.485795, 0.120753)",
        "(-0.189086, 1.491348, 0.126047)",
        "(-0.189634, 1.495588, 0.132690)",
        "(-0.189993, 1.498397, 0.141112)",
        "(-0.190063, 1.499718, 0.150982)",
        "(-0.190113, 1.499904, 0.156510)",
        "(-0.190201, 1.498804, 0.168939)",
        "(-0.189809, 1.495512, 0.181748)",
        "(-0.188370, 1.489787, 0.194043)",
        "(-0.185861, 1.481681, 0.205367)",
        "(-0.184375, 1.476784, 0.210445)",
        "(-0.181443, 1.465627, 0.219477)",
        "(-0.178386, 1.452197, 0.226937)",
        "(-0.175493, 1.436218, 0.232025)",
        "(-0.172878, 1.418991, 0.235827)",
        "(-0.171809, 1.409908, 0.237301)",
        "(-0.170309, 1.391470, 0.239755)",
        "(-0.169824, 1.372288, 0.241248)",
        "(-0.169316, 1.352854, 0.241744)",
        "(-0.169007, 1.334019, 0.239643)",
        "(-0.168854, 1.325558, 0.237390)",
        "(-0.168622, 1.310294, 0.231964)",
        "(-0.168516, 1.298788, 0.224793)",
        "(-0.168756, 1.292939, 0.215857)",
        "(-0.168742, 1.291170, 0.206156)",
        "(-0.168531, 1.292500, 0.200927)",
        "(-0.167977, 1.297858, 0.190642)",
        "(-0.167427, 1.307112, 0.181629)",
        "(-0.167184, 1.319658, 0.174659)",
        "(-0.166982, 1.334616, 0.169805)",
        "(-0.166874, 1.343045, 0.168344)",
        "(-0.167172, 1.361225, 0.166883)",
        "(-0.168973, 1.381858, 0.167839)",
        "(-0.175170, 1.414580, 0.171527)",
        "(-0.175170, 1.414580, 0.171527)",
        "(-0.180628, 1.435965, 0.175339)",
        "(-0.187373, 1.456409, 0.180857)",
        "(-0.194907, 1.475293, 0.188171)",
        "(-0.202749, 1.491929, 0.196869)",
        "(-0.210247, 1.505593, 0.206587)",
        "(-0.213648, 1.511027, 0.211801)",
        "(-0.219801, 1.519871, 0.222594)",
        "(-0.224498, 1.524155, 0.234100)",
        "(-0.227549, 1.524808, 0.246080)",
        "(-0.228907, 1.521661, 0.258617)",
        "(-0.229025, 1.518829, 0.264979)",
        "(-0.227671, 1.509744, 0.277335)",
        "(-0.224560, 1.496745, 0.288426)",
        "(-0.219510, 1.479573, 0.297009)",
        "(-0.212595, 1.459389, 0.302925)",
        "(-0.208687, 1.448417, 0.304930)",
        "(-0.200784, 1.424624, 0.305895)",
        "(-0.193826, 1.400715, 0.304487)",
        "(-0.188359, 1.377283, 0.299244)",
        "(-0.184143, 1.355438, 0.290433)",
        "(-0.182447, 1.345207, 0.284521)",
        "(-0.179421, 1.326189, 0.270807)",
        "(-0.177157, 1.310959, 0.253491)",
        "(-0.175647, 1.299718, 0.234541)",
        "(-0.174959, 1.292825, 0.213819)",
        "(-0.174778, 1.291114, 0.202959)",
        "(-0.174235, 1.289899, 0.181939)",
        "(-0.173948, 1.293949, 0.163018)",
        "(-0.173941, 1.301288, 0.146712)",
        "(-0.173823, 1.312748, 0.133437)",
        "(-0.173565, 1.325793, 0.123779)",
        "(-0.173220, 1.332731, 0.119779)",
        "(-0.171007, 1.356165, 0.111866)",
        "(-0.171007, 1.356165, 0.111866)",
        "(-0.169633, 1.383216, 0.108440)",
        "(-0.169391, 1.392513, 0.108098)",
        "(-0.169106, 1.410429, 0.107650)",
        "(-0.169395, 1.427780, 0.108533)",
        "(-0.169700, 1.444481, 0.110742)",
        "(-0.169961, 1.460120, 0.113965)",
        "(-0.170194, 1.467403, 0.115967)",
        "(-0.171128, 1.481145, 0.120577)",
        "(-0.172727, 1.493019, 0.126802)",
        "(-0.174269, 1.503478, 0.134780)",
        "(-0.175693, 1.512684, 0.144910)",
        "(-0.176288, 1.516594, 0.150704)",
        "(-0.176759, 1.523312, 0.163104)",
        "(-0.176290, 1.527687, 0.177058)",
        "(-0.175309, 1.530139, 0.192970)",
        "(-0.174634, 1.531036, 0.210884)",
        "(-0.174529, 1.530331, 0.229614)",
        "(-0.174640, 1.528836, 0.239081)",
        "(-0.174467, 1.519738, 0.265960)",
        "(-0.174467, 1.519738, 0.265960)",
        "(-0.173577, 1.505133, 0.286706)",
        "(-0.173540, 1.498740, 0.290528)",
        "(-0.173900, 1.485263, 0.293136)",
        "(-0.174273, 1.470303, 0.286008)",
        "(-0.174842, 1.454686, 0.273446)",
        "(-0.176361, 1.438016, 0.254334)",
        "(-0.177478, 1.420053, 0.231314)",
        "(-0.177573, 1.410791, 0.218639)",
        "(-0.177219, 1.392119, 0.191478)",
        "(-0.176631, 1.375733, 0.165950)",
        "(-0.176308, 1.365268, 0.145506)",
        "(-0.176917, 1.362767, 0.130718)",
        "(-0.176893, 1.364421, 0.125498)",
        "(-0.176283, 1.372127, 0.118413)",
        "(-0.176454, 1.386591, 0.116142)",
        "(-0.177959, 1.405258, 0.117133)",
        "(-0.180377, 1.425145, 0.119631)",
        "(-0.181759, 1.434711, 0.120921)",
        "(-0.186893, 1.461234, 0.125767)",
        "(-0.186893, 1.461234, 0.125767)",
        "(-0.192358, 1.482668, 0.130220)",
        "(-0.194146, 1.488166, 0.131516)",
        "(-0.197247, 1.495840, 0.133476)",
        "(-0.199410, 1.499161, 0.134749)",
        "(-0.200150, 1.498114, 0.135685)",
        "(-0.199571, 1.492698, 0.136467)",
        "(-0.197543, 1.482413, 0.136899)",
        "(-0.196151, 1.476088, 0.136990)",
        "(-0.192210, 1.459895, 0.136615)",
        "(-0.187287, 1.439494, 0.135106)",
        "(-0.182397, 1.415141, 0.132062)",
        "(-0.178473, 1.388244, 0.127206)",
        "(-0.177103, 1.374320, 0.124020)",
        "(-0.175477, 1.347247, 0.117220)",
        "(-0.176220, 1.323588, 0.111290)",
        "(-0.179933, 1.306332, 0.107577)",
        "(-0.185202, 1.295968, 0.105355)",
        "(-0.187492, 1.292130, 0.104223)",
        "(-0.191296, 1.288126, 0.102072)",
        "(-0.194045, 1.288010, 0.100277)",
        "(-0.195639, 1.291119, 0.099360)",
        "(-0.195938, 1.293725, 0.099198)",
        "(-0.195825, 1.299854, 0.099224)",
        "(-0.194948, 1.307000, 0.099772)",
        "(-0.194032, 1.314916, 0.100807)",
        "(-0.193121, 1.322921, 0.102108)",
        "(-0.192412, 1.330415, 0.103318)",
        "(-0.192147, 1.333819, 0.103852)",
        "(-0.191840, 1.339608, 0.104629)",
        "(-0.192045, 1.344571, 0.104412)",
        "(-0.192045, 1.344571, 0.104412)",
        "(-0.192606, 1.345842, 0.103541)",
        "(-0.193218, 1.344767, 0.101926)",
        "(-0.193662, 1.341641, 0.099332)",
        "(-0.194093, 1.336670, 0.095517)",
        "(-0.194333, 1.330488, 0.090996)",
        "(-0.194349, 1.327358, 0.088717)",
        "(-0.194349, 1.321829, 0.084652)",
        "(-0.194292, 1.318666, 0.081667)",
        "(-0.194190, 1.320006, 0.079165)",
        "(-0.193928, 1.326137, 0.076571)",
        "(-0.193973, 1.336352, 0.074368)",
        "(-0.194036, 1.343037, 0.073675)",
        "(-0.194361, 1.360908, 0.073564)",
        "(-0.194880, 1.382037, 0.074514)",
        "(-0.195650, 1.404933, 0.076154)",
        "(-0.196110, 1.416575, 0.077256)",
        "(-0.197272, 1.439784, 0.080294)",
        "(-0.198626, 1.461957, 0.084663)",
        "(-0.200458, 1.482145, 0.090230)",
        "(-0.202457, 1.499425, 0.096823)",
        "(-0.204077, 1.512899, 0.104656)",
        "(-0.204564, 1.518520, 0.108993)",
        "(-0.204840, 1.527078, 0.118895)",
        "(-0.203909, 1.531039, 0.130871)",
        "(-0.202330, 1.532491, 0.143550)",
        "(-0.199546, 1.528584, 0.157785)",
        "(-0.197843, 1.525031, 0.165222)",
        "(-0.193958, 1.515081, 0.180432)",
        "(-0.189273, 1.500600, 0.195842)",
        "(-0.183893, 1.481588, 0.211200)",
        "(-0.178019, 1.457659, 0.225699)",
        "(-0.175018, 1.444477, 0.232477)",
        "(-0.169437, 1.415275, 0.244789)",
        "(-0.165806, 1.383018, 0.254870)",
        "(-0.164163, 1.349717, 0.262380)",
        "(-0.165174, 1.316497, 0.266435)",
        "(-0.166211, 1.300444, 0.267979)",
        "(-0.171063, 1.271430, 0.268337)",
        "(-0.177020, 1.245639, 0.266185)",
        "(-0.183532, 1.223483, 0.258926)",
        "(-0.189189, 1.203655, 0.249524)",
        "(-0.191734, 1.195246, 0.244039)",
        "(-0.197513, 1.177718, 0.222801)",
        "(-0.197513, 1.177718, 0.222801)",
        "(-0.201404, 1.166178, 0.197448)",
        "(-0.202015, 1.164766, 0.188277)",
        "(-0.202625, 1.164259, 0.170151)",
        "(-0.202327, 1.167225, 0.152162)",
        "(-0.201164, 1.173561, 0.134767)",
        "(-0.199410, 1.183561, 0.118748)",
        "(-0.198363, 1.189670, 0.111400)",
        "(-0.195584, 1.204574, 0.098828)",
        "(-0.191949, 1.222380, 0.089007)",
        "(-0.187984, 1.243997, 0.082106)",
        "(-0.184597, 1.267343, 0.076480)",
        "(-0.183180, 1.279465, 0.074153)",
        "(-0.180731, 1.304272, 0.070543)",
        "(-0.179416, 1.330418, 0.069039)",
        "(-0.179499, 1.356270, 0.069167)",
        "(-0.179880, 1.381142, 0.069769)",
        "(-0.180520, 1.393059, 0.070765)",
        "(-0.181925, 1.415918, 0.073624)",
        "(-0.183332, 1.437167, 0.077448)",
        "(-0.184590, 1.456057, 0.082249)",
        "(-0.186019, 1.473105, 0.087659)",
        "(-0.186898, 1.481091, 0.090674)",
        "(-0.189061, 1.495628, 0.097557)",
        "(-0.191195, 1.508350, 0.105345)",
        "(-0.192837, 1.518889, 0.113449)",
        "(-0.193861, 1.526938, 0.121706)",
        "(-0.194554, 1.533380, 0.130579)",
        "(-0.194846, 1.536008, 0.135297)",
        "(-0.195211, 1.539579, 0.145347)",
        "(-0.195170, 1.540866, 0.155917)",
        "(-0.194269, 1.539540, 0.166944)",
        "(-0.192837, 1.535882, 0.178798)",
        "(-0.192059, 1.533403, 0.184441)",
        "(-0.190218, 1.526399, 0.195534)",
        "(-0.187670, 1.516698, 0.206022)",
        "(-0.184527, 1.504043, 0.215496)",
        "(-0.181159, 1.489240, 0.224069)",
        "(-0.179523, 1.481122, 0.227925)",
        "(-0.176657, 1.463079, 0.234475)",
        "(-0.173959, 1.443123, 0.239359)",
        "(-0.171269, 1.421336, 0.242254)",
        "(-0.169272, 1.398735, 0.243880)",
        "(-0.168758, 1.387429, 0.244314)",
        "(-0.168241, 1.364879, 0.244490)",
        "(-0.168366, 1.342294, 0.242975)",
        "(-0.168914, 1.320143, 0.239302)",
        "(-0.169360, 1.309331, 0.236881)",
        "(-0.170708, 1.288659, 0.230096)",
        "(-0.172992, 1.269591, 0.221133)",
        "(-0.175850, 1.253430, 0.210271)",
        "(-0.178646, 1.238977, 0.198636)",
        "(-0.180049, 1.232891, 0.191930)",
        "(-0.182827, 1.222281, 0.177705)",
        "(-0.185601, 1.214617, 0.162881)",
        "(-0.188098, 1.209700, 0.147810)",
        "(-0.190191, 1.207096, 0.132317)",
        "(-0.191161, 1.206497, 0.124453)",
        "(-0.192840, 1.207250, 0.108868)",
        "(-0.194217, 1.210388, 0.094157)",
        "(-0.195124, 1.216609, 0.081065)",
        "(-0.195635, 1.225263, 0.069892)",
        "(-0.195740, 1.230227, 0.064897)",
        "(-0.195413, 1.241858, 0.056564)",
        "(-0.194544, 1.255303, 0.050143)",
        "(-0.193264, 1.270309, 0.045384)",
        "(-0.191682, 1.286810, 0.042143)",
        "(-0.190243, 1.304455, 0.040297)",
        "(-0.189627, 1.313325, 0.039470)",
        "(-0.189034, 1.332278, 0.039423)",
        "(-0.188826, 1.351396, 0.040065)",
        "(-0.189087, 1.370313, 0.041362)",
        "(-0.189436, 1.379562, 0.042341)",
        "(-0.190348, 1.397567, 0.044719)",
        "(-0.191374, 1.414463, 0.047826)",
        "(-0.192355, 1.430228, 0.051400)",
        "(-0.193211, 1.444554, 0.055271)",
        "(-0.193579, 1.451315, 0.057255)",
        "(-0.194353, 1.463999, 0.061592)",
        "(-0.195177, 1.475986, 0.066826)",
        "(-0.196245, 1.487104, 0.072974)",
        "(-0.196797, 1.497069, 0.079448)",
        "(-0.196789, 1.501468, 0.082887)",
        "(-0.196602, 1.509602, 0.090277)",
        "(-0.196169, 1.516507, 0.098550)",
        "(-0.195334, 1.521798, 0.107331)",
        "(-0.194068, 1.525591, 0.116539)",
        "(-0.193313, 1.526985, 0.121384)",
        "(-0.191609, 1.528477, 0.131729)",
        "(-0.189908, 1.528147, 0.142583)",
        "(-0.187841, 1.525560, 0.153647)",
        "(-0.185533, 1.521149, 0.164717)",
        "(-0.184350, 1.518323, 0.170210)",
        "(-0.181910, 1.510910, 0.180880)",
        "(-0.179080, 1.501205, 0.190850)",
        "(-0.175798, 1.489475, 0.199909)",
        "(-0.172645, 1.476488, 0.207978)",
        "(-0.171141, 1.469361, 0.211535)",
        "(-0.168357, 1.454390, 0.217961)",
        "(-0.166067, 1.438349, 0.222981)",
        "(-0.164153, 1.421612, 0.227004)",
        "(-0.162709, 1.404435, 0.230164)",
        "(-0.162121, 1.395889, 0.231534)",
        "(-0.161519, 1.378948, 0.233515)",
        "(-0.161494, 1.361938, 0.234348)",
        "(-0.161879, 1.345009, 0.234203)",
        "(-0.162614, 1.328784, 0.233174)",
        "(-0.163083, 1.320835, 0.232251)",
        "(-0.164172, 1.304994, 0.229248)",
        "(-0.165367, 1.289571, 0.224496)",
        "(-0.166729, 1.275079, 0.219111)",
        "(-0.168087, 1.261368, 0.212505)",
        "(-0.168693, 1.254860, 0.208663)",
        "(-0.170125, 1.242937, 0.200229)",
        "(-0.171704, 1.232564, 0.190656)",
        "(-0.173167, 1.223765, 0.179936)",
        "(-0.174799, 1.217209, 0.168580)",
        "(-0.175723, 1.214954, 0.162662)",
        "(-0.177629, 1.211766, 0.150303)",
        "(-0.179530, 1.211486, 0.137472)",
        "(-0.181453, 1.213364, 0.124749)",
        "(-0.182973, 1.218081, 0.112271)",
        "(-0.183610, 1.221316, 0.106322)",
        "(-0.184691, 1.229285, 0.094999)",
        "(-0.185511, 1.239380, 0.084603)",
        "(-0.186250, 1.251731, 0.075563)",
        "(-0.186930, 1.266437, 0.067896)",
        "(-0.187191, 1.274352, 0.064340)",
        "(-0.187538, 1.291629, 0.058171)",
        "(-0.187937, 1.310167, 0.053133)",
        "(-0.188184, 1.329946, 0.049740)",
        "(-0.188384, 1.350288, 0.047563)",
        "(-0.188479, 1.360802, 0.047330)",
        "(-0.188732, 1.381919, 0.047864)",
        "(-0.188916, 1.402632, 0.049573)",
        "(-0.189077, 1.422528, 0.052332)",
        "(-0.189335, 1.441751, 0.056213)",
        "(-0.189532, 1.451116, 0.058817)",
        "(-0.189811, 1.468917, 0.064776)",
        "(-0.190020, 1.485286, 0.071277)",
        "(-0.190327, 1.500210, 0.078479)",
        "(-0.190654, 1.513339, 0.086406)",
        "(-0.190857, 1.518772, 0.090769)",
        "(-0.191052, 1.528936, 0.099618)",
        "(-0.190789, 1.536520, 0.109207)",
        "(-0.189908, 1.541936, 0.119354)",
        "(-0.188417, 1.545030, 0.130022)",
        "(-0.187544, 1.545797, 0.135530)",
        "(-0.185521, 1.545267, 0.146969)",
        "(-0.183189, 1.542903, 0.158766)",
        "(-0.180312, 1.538080, 0.170851)",
        "(-0.177018, 1.531125, 0.182936)",
        "(-0.175179, 1.526731, 0.188841)",
        "(-0.171499, 1.516631, 0.200044)",
        "(-0.167533, 1.503938, 0.210036)",
        "(-0.163928, 1.489947, 0.219099)",
        "(-0.160955, 1.474594, 0.227173)",
        "(-0.159563, 1.466317, 0.230616)",
        "(-0.156845, 1.448974, 0.236304)",
        "(-0.154482, 1.430988, 0.240663)",
        "(-0.152855, 1.412784, 0.243881)",
        "(-0.152317, 1.394257, 0.245600)",
        "(-0.152475, 1.384987, 0.245845)",
        "(-0.152978, 1.366403, 0.245547)",
        "(-0.153804, 1.347978, 0.244246)",
        "(-0.155112, 1.330292, 0.242010)",
        "(-0.156832, 1.312917, 0.238294)",
        "(-0.157928, 1.304250, 0.235595)",
        "(-0.160224, 1.287247, 0.229216)",
        "(-0.162763, 1.271433, 0.221872)",
        "(-0.165526, 1.256791, 0.213231)",
        "(-0.168339, 1.242968, 0.202947)",
        "(-0.169713, 1.236575, 0.197308)",
        "(-0.172464, 1.224660, 0.185449)",
        "(-0.174683, 1.214576, 0.172906)",
        "(-0.176688, 1.206913, 0.161330)",
        "(-0.178450, 1.202270, 0.151389)",
        "(-0.179101, 1.201178, 0.146906)",
        "(-0.180068, 1.200617, 0.137795)",
        "(-0.180341, 1.203117, 0.127978)",
        "(-0.180691, 1.207123, 0.117888)",
        "(-0.180726, 1.214601, 0.107939)",
        "(-0.180509, 1.219479, 0.103315)",
        "(-0.179793, 1.231156, 0.095052)",
        "(-0.178825, 1.245427, 0.088118)",
        "(-0.177779, 1.261761, 0.082236)",
        "(-0.176536, 1.279067, 0.077469)",
        "(-0.175929, 1.288248, 0.075283)",
        "(-0.174888, 1.307028, 0.071316)",
        "(-0.174247, 1.326765, 0.068244)",
        "(-0.173901, 1.346784, 0.065941)",
        "(-0.173818, 1.366616, 0.064390)",
        "(-0.173840, 1.376280, 0.063811)",
        "(-0.173801, 1.395074, 0.062886)",
        "(-0.174040, 1.413224, 0.063140)",
        "(-0.174636, 1.431144, 0.065030)",
        "(-0.175471, 1.448483, 0.068262)",
        "(-0.175919, 1.456728, 0.070196)",
        "(-0.177333, 1.479547, 0.076726)",
        "(-0.177333, 1.479547, 0.076726)",
        "(-0.179298, 1.500430, 0.084745)",
        "(-0.181073, 1.512715, 0.091208)",
        "(-0.181937, 1.518208, 0.094700)",
        "(-0.183429, 1.527985, 0.101889)",
        "(-0.184584, 1.535936, 0.109612)",
        "(-0.185225, 1.542034, 0.118016)",
        "(-0.185208, 1.546325, 0.127098)",
        "(-0.184869, 1.547634, 0.131847)",
        "(-0.183708, 1.548857, 0.141406)",
        "(-0.181763, 1.547324, 0.150976)",
        "(-0.179750, 1.542826, 0.160352)",
        "(-0.177732, 1.535538, 0.169284)",
        "(-0.176621, 1.530904, 0.173501)",
        "(-0.173924, 1.519269, 0.181434)",
        "(-0.170588, 1.504799, 0.188792)",
        "(-0.166572, 1.488265, 0.195872)",
        "(-0.162315, 1.469752, 0.202436)",
        "(-0.160305, 1.459934, 0.205521)",
        "(-0.156633, 1.438910, 0.211108)",
        "(-0.153909, 1.416875, 0.215704)",
        "(-0.151568, 1.394029, 0.219190)",
        "(-0.149260, 1.370519, 0.221622)",
        "(-0.148125, 1.358756, 0.222349)",
        "(-0.146326, 1.335593, 0.223059)",
        "(-0.145290, 1.313210, 0.222556)",
        "(-0.145000, 1.291834, 0.221042)",
        "(-0.146227, 1.272201, 0.218395)",
        "(-0.147016, 1.262624, 0.217042)",
        "(-0.149690, 1.245577, 0.212995)",
        "(-0.152520, 1.229696, 0.206676)",
        "(-0.155142, 1.214950, 0.198352)",
        "(-0.158068, 1.202892, 0.188826)",
        "(-0.159703, 1.198097, 0.183701)",
        "(-0.162799, 1.190096, 0.172780)",
        "(-0.165477, 1.184769, 0.160852)",
        "(-0.167842, 1.182700, 0.148375)",
        "(-0.169735, 1.183603, 0.135674)",
        "(-0.170474, 1.185020, 0.129441)",
        "(-0.171428, 1.190378, 0.117398)",
        "(-0.171851, 1.198336, 0.105999)",
        "(-0.171681, 1.208909, 0.095871)",
        "(-0.171249, 1.221487, 0.087076)",
        "(-0.170894, 1.228408, 0.083031)",
        "(-0.169975, 1.243957, 0.075742)",
        "(-0.169208, 1.261392, 0.069733)",
        "(-0.168337, 1.279794, 0.064617)",
        "(-0.167260, 1.299135, 0.060470)",
        "(-0.166809, 1.309161, 0.058811)",
        "(-0.166187, 1.329450, 0.055928)",
        "(-0.166163, 1.349825, 0.053387)",
        "(-0.166882, 1.370253, 0.051519)",
        "(-0.168251, 1.391130, 0.050966)",
        "(-0.169207, 1.401653, 0.051197)",
        "(-0.171201, 1.422345, 0.052152)",
        "(-0.173311, 1.442398, 0.054230)",
        "(-0.175353, 1.461864, 0.057451)",
        "(-0.177806, 1.480467, 0.062087)",
        "(-0.179072, 1.489225, 0.065017)",
        "(-0.181406, 1.505726, 0.071516)",
        "(-0.183598, 1.519978, 0.079447)",
        "(-0.185305, 1.531960, 0.088512)",
        "(-0.186318, 1.541405, 0.098784)",
        "(-0.186562, 1.545006, 0.104385)",
        "(-0.186619, 1.550264, 0.116140)",
        "(-0.186003, 1.552522, 0.128577)",
        "(-0.184732, 1.551675, 0.141338)",
        "(-0.182875, 1.547683, 0.154201)",
        "(-0.181776, 1.544362, 0.160644)",
        "(-0.179267, 1.535634, 0.173406)",
        "(-0.176120, 1.523789, 0.185670)",
        "(-0.172439, 1.509176, 0.197066)",
        "(-0.168254, 1.492043, 0.207189)",
        "(-0.166048, 1.482533, 0.211610)",
        "(-0.161725, 1.462294, 0.219080)",
        "(-0.158203, 1.440693, 0.224532)",
        "(-0.155407, 1.418596, 0.228160)",
        "(-0.153284, 1.396332, 0.229985)",
        "(-0.152544, 1.385184, 0.230127)",
        "(-0.151906, 1.363203, 0.229295)",
        "(-0.152143, 1.342270, 0.227263)",
        "(-0.152608, 1.322644, 0.224084)",
        "(-0.153323, 1.303834, 0.219258)",
        "(-0.153804, 1.294745, 0.216260)",
        "(-0.154908, 1.277839, 0.208698)",
        "(-0.156402, 1.262285, 0.199789)",
        "(-0.158316, 1.248656, 0.189321)",
        "(-0.160260, 1.236883, 0.178551)",
        "(-0.161137, 1.232445, 0.172970)",
        "(-0.162633, 1.224537, 0.161567)",
        "(-0.163744, 1.219386, 0.149394)",
        "(-0.164810, 1.216862, 0.137029)",
        "(-0.165572, 1.217235, 0.124815)",
        "(-0.165857, 1.218446, 0.118860)",
        "(-0.166338, 1.222358, 0.107362)",
        "(-0.166734, 1.228278, 0.096464)",
        "(-0.167047, 1.236352, 0.086454)",
        "(-0.167334, 1.245332, 0.077047)",
        "(-0.167328, 1.250456, 0.072786)",
        "(-0.167217, 1.261139, 0.064995)",
        "(-0.167059, 1.272868, 0.058482)",
        "(-0.166681, 1.285755, 0.053212)",
        "(-0.166068, 1.300626, 0.049761)",
        "(-0.165805, 1.308534, 0.048451)",
        "(-0.165579, 1.325773, 0.047191)",
        "(-0.165868, 1.344535, 0.047709)",
        "(-0.166527, 1.364138, 0.049594)",
        "(-0.167362, 1.383870, 0.052412)",
        "(-0.168033, 1.393850, 0.054573)",
        "(-0.169534, 1.413479, 0.058662)",
        "(-0.171832, 1.432570, 0.063860)",
        "(-0.174278, 1.450753, 0.069625)",
        "(-0.176802, 1.467888, 0.075924)",
        "(-0.177896, 1.475898, 0.079340)",
        "(-0.179741, 1.490756, 0.086633)",
        "(-0.181106, 1.503811, 0.094758)",
        "(-0.182571, 1.515063, 0.103728)",
        "(-0.183917, 1.524420, 0.113520)",
        "(-0.184451, 1.528233, 0.118641)",
        "(-0.185036, 1.534576, 0.129010)",
        "(-0.184640, 1.538016, 0.139582)",
        "(-0.183581, 1.539282, 0.150407)",
        "(-0.182119, 1.538474, 0.161785)",
        "(-0.181281, 1.537193, 0.167733)",
        "(-0.179308, 1.532977, 0.179684)",
        "(-0.176787, 1.525986, 0.191287)",
        "(-0.173630, 1.516179, 0.202240)",
        "(-0.169731, 1.503690, 0.212465)",
        "(-0.167678, 1.496386, 0.217209)",
        "(-0.163710, 1.480059, 0.225970)",
        "(-0.160238, 1.461421, 0.233792)",
        "(-0.157381, 1.441111, 0.240784)",
        "(-0.154530, 1.418285, 0.246390)",
        "(-0.153063, 1.406150, 0.248570)",
        "(-0.150720, 1.381306, 0.251555)",
        "(-0.149573, 1.355996, 0.252226)",
        "(-0.150350, 1.330469, 0.250406)",
        "(-0.152232, 1.305177, 0.246591)",
        "(-0.152974, 1.292081, 0.243564)",
        "(-0.153915, 1.269186, 0.236071)",
        "(-0.155522, 1.247336, 0.225669)",
        "(-0.158556, 1.227576, 0.213235)",
        "(-0.161513, 1.209643, 0.198985)",
        "(-0.162690, 1.201721, 0.191289)",
        "(-0.165032, 1.188182, 0.175202)",
        "(-0.166814, 1.178218, 0.158003)",
        "(-0.168349, 1.172828, 0.140674)",
        "(-0.169272, 1.172692, 0.124231)",
        "(-0.169466, 1.174826, 0.116523)",
        "(-0.169421, 1.182184, 0.102386)",
        "(-0.168528, 1.193815, 0.090393)",
        "(-0.166991, 1.208727, 0.080303)",
        "(-0.165190, 1.225799, 0.071774)",
        "(-0.164224, 1.235113, 0.068219)",
        "(-0.162289, 1.254988, 0.062476)",
        "(-0.160572, 1.276198, 0.058522)",
        "(-0.159244, 1.297972, 0.055927)",
        "(-0.158561, 1.319908, 0.054585)",
        "(-0.158634, 1.330861, 0.054427)",
        "(-0.159292, 1.352448, 0.054711)",
        "(-0.160401, 1.373506, 0.055588)",
        "(-0.161801, 1.393622, 0.056841)",
        "(-0.163560, 1.412686, 0.058501)",
        "(-0.164638, 1.421698, 0.059588)",
        "(-0.166866, 1.438848, 0.062218)",
        "(-0.169065, 1.455056, 0.065634)",
        "(-0.170997, 1.470001, 0.069565)",
        "(-0.172669, 1.483387, 0.073922)",
        "(-0.173579, 1.489325, 0.076399)",
        "(-0.176211, 1.500086, 0.082339)",
        "(-0.179120, 1.508783, 0.089643)",
        "(-0.180985, 1.514912, 0.097932)",
        "(-0.181616, 1.518286, 0.107059)",
        "(-0.181465, 1.518754, 0.112027)",
        "(-0.180542, 1.517765, 0.122724)",
        "(-0.178771, 1.513685, 0.134452)",
        "(-0.175983, 1.506383, 0.146909)",
        "(-0.172260, 1.495865, 0.159692)",
        "(-0.170115, 1.489190, 0.165969)",
        "(-0.165413, 1.473616, 0.177852)",
        "(-0.160963, 1.455479, 0.189073)",
        "(-0.157373, 1.435431, 0.199588)",
        "(-0.154188, 1.414013, 0.208617)",
        "(-0.153091, 1.402668, 0.212068)",
        "(-0.152837, 1.379892, 0.217359)",
        "(-0.153955, 1.357319, 0.220802)",
        "(-0.154783, 1.335068, 0.222693)",
        "(-0.155347, 1.313462, 0.223210)",
        "(-0.155965, 1.303237, 0.222918)",
        "(-0.158242, 1.284216, 0.221654)",
        "(-0.161439, 1.266991, 0.219225)",
        "(-0.164715, 1.251272, 0.215727)",
        "(-0.167844, 1.237127, 0.211517)",
        "(-0.169399, 1.230684, 0.209219)",
        "(-0.172120, 1.219013, 0.204065)",
        "(-0.173363, 1.213465, 0.201238)",
        "(-0.176987, 1.198044, 0.191538)",
        "(-0.179155, 1.189406, 0.183414)",
        "(-0.180180, 1.185798, 0.179248)",
        "(-0.181613, 1.179969, 0.171082)",
        "(-0.182523, 1.175935, 0.162405)",
        "(-0.183233, 1.173722, 0.153042)",
        "(-0.183739, 1.173664, 0.143862)",
        "(-0.183712, 1.174468, 0.139374)",
        "(-0.183421, 1.177438, 0.130232)",
        "(-0.182777, 1.182161, 0.121185)",
        "(-0.181912, 1.189363, 0.112741)",
        "(-0.180750, 1.198279, 0.104838)",
        "(-0.180080, 1.203579, 0.101216)",
        "(-0.178287, 1.215496, 0.094573)",
        "(-0.176247, 1.229233, 0.088524)",
        "(-0.174171, 1.244293, 0.082779)",
        "(-0.173034, 1.261117, 0.077839)",
        "(-0.172847, 1.270186, 0.075818)",
        "(-0.172754, 1.288924, 0.072299)",
        "(-0.172684, 1.307691, 0.069062)",
        "(-0.172246, 1.326546, 0.066111)",
        "(-0.172094, 1.345505, 0.063493)",
        "(-0.172299, 1.354932, 0.062440)",
        "(-0.172983, 1.373445, 0.060686)",
        "(-0.174278, 1.391609, 0.059342)",
        "(-0.176080, 1.409322, 0.058570)",
        "(-0.178058, 1.426505, 0.058527)",
        "(-0.179259, 1.434975, 0.058980)",
        "(-0.181790, 1.451372, 0.060718)",
        "(-0.184127, 1.466960, 0.063616)",
        "(-0.186127, 1.481369, 0.067527)",
        "(-0.188252, 1.494643, 0.072933)",
        "(-0.189315, 1.500764, 0.076291)",
        "(-0.191361, 1.511976, 0.083852)",
        "(-0.192724, 1.520801, 0.092877)",
        "(-0.193307, 1.527559, 0.102739)",
        "(-0.192825, 1.532237, 0.113537)",
        "(-0.192240, 1.533490, 0.119452)",
        "(-0.190890, 1.534202, 0.131991)",
        "(-0.189096, 1.532736, 0.145092)",
        "(-0.186801, 1.528998, 0.158602)",
        "(-0.183966, 1.522982, 0.172275)",
        "(-0.182393, 1.519039, 0.178983)",
        "(-0.179261, 1.509618, 0.191809)",
        "(-0.176295, 1.498065, 0.203628)",
        "(-0.174218, 1.484841, 0.214140)",
        "(-0.173024, 1.470004, 0.222747)",
        "(-0.172088, 1.461747, 0.226043)",
        "(-0.168928, 1.444036, 0.231238)",
        "(-0.165430, 1.425421, 0.235351)",
        "(-0.163130, 1.406411, 0.238997)",
        "(-0.162107, 1.387368, 0.242096)",
        "(-0.161917, 1.378009, 0.243218)",
        "(-0.161648, 1.359384, 0.244504)",
        "(-0.161904, 1.340630, 0.243754)",
        "(-0.162975, 1.321975, 0.241954)",
        "(-0.165101, 1.304031, 0.238871)",
        "(-0.166336, 1.295531, 0.236834)",
        "(-0.168585, 1.278656, 0.232117)",
        "(-0.170756, 1.261916, 0.225488)",
        "(-0.172687, 1.245604, 0.217282)",
        "(-0.174996, 1.230482, 0.208111)",
        "(-0.176199, 1.223843, 0.202952)",
        "(-0.178615, 1.210708, 0.192736)",
        "(-0.181182, 1.199569, 0.181274)",
        "(-0.184118, 1.190407, 0.168987)",
        "(-0.187473, 1.183337, 0.156026)",
        "(-0.189021, 1.180583, 0.149177)",
        "(-0.191767, 1.176238, 0.135076)",
        "(-0.194270, 1.174271, 0.121502)",
        "(-0.196369, 1.174903, 0.108976)",
        "(-0.197695, 1.177436, 0.096927)",
        "(-0.198076, 1.179537, 0.091059)",
        "(-0.198577, 1.185216, 0.079993)",
        "(-0.198757, 1.193000, 0.070055)",
        "(-0.198325, 1.203387, 0.061577)",
        "(-0.197105, 1.215257, 0.054168)",
        "(-0.196167, 1.222476, 0.051513)",
        "(-0.194255, 1.237669, 0.046982)",
        "(-0.192061, 1.254275, 0.043204)",
        "(-0.189979, 1.272224, 0.040228)",
        "(-0.188036, 1.291228, 0.037963)",
        "(-0.187207, 1.301039, 0.037043)",
        "(-0.185884, 1.321169, 0.035650)",
        "(-0.185092, 1.342294, 0.035396)",
        "(-0.184459, 1.363790, 0.035995)",
        "(-0.183900, 1.385159, 0.037312)",
        "(-0.183738, 1.395777, 0.038385)",
        "(-0.183683, 1.416795, 0.041217)",
        "(-0.183630, 1.437104, 0.044983)",
        "(-0.183581, 1.456282, 0.049705)",
        "(-0.183393, 1.473854, 0.055388)",
        "(-0.183285, 1.481806, 0.058620)",
        "(-0.183066, 1.496280, 0.065688)",
        "(-0.182909, 1.508553, 0.073829)",
        "(-0.182513, 1.518038, 0.082340)",
        "(-0.181389, 1.525046, 0.091007)",
        "(-0.180436, 1.527508, 0.095357)",
        "(-0.178013, 1.530961, 0.104503)",
        "(-0.175206, 1.532279, 0.114585)",
        "(-0.172292, 1.531351, 0.125554)",
        "(-0.169022, 1.527686, 0.136696)",
        "(-0.167058, 1.524638, 0.142103)",
        "(-0.162696, 1.516687, 0.152750)",
        "(-0.158343, 1.506423, 0.163488)",
        "(-0.154330, 1.493936, 0.174180)",
        "(-0.149701, 1.478871, 0.184319)",
        "(-0.147176, 1.470250, 0.188980)",
        "(-0.142086, 1.451784, 0.197879)",
        "(-0.137377, 1.431853, 0.206607)",
        "(-0.133727, 1.410653, 0.215185)",
        "(-0.130811, 1.388273, 0.223260)",
        "(-0.129641, 1.376694, 0.226993)",
        "(-0.128238, 1.353271, 0.233908)",
        "(-0.128687, 1.330069, 0.240510)",
        "(-0.130544, 1.307507, 0.247024)",
        "(-0.132842, 1.285109, 0.252829)",
        "(-0.134261, 1.274162, 0.255233)",
        "(-0.138363, 1.253221, 0.258298)",
        "(-0.143793, 1.233436, 0.259610)",
        "(-0.149416, 1.214494, 0.259792)",
        "(-0.154130, 1.196769, 0.259436)",
        "(-0.156462, 1.188700, 0.258855)",
        "(-0.161362, 1.175239, 0.256262)",
        "(-0.166019, 1.164958, 0.251243)",
        "(-0.169980, 1.158187, 0.242395)",
        "(-0.173279, 1.155547, 0.230013)",
        "(-0.174638, 1.156147, 0.222935)",
        "(-0.176529, 1.159687, 0.207733)",
        "(-0.177423, 1.165449, 0.190349)",
        "(-0.177418, 1.173903, 0.171108)",
        "(-0.177004, 1.184820, 0.152323)",
        "(-0.176607, 1.191236, 0.143182)",
        "(-0.175720, 1.205003, 0.125473)",
        "(-0.175067, 1.220165, 0.109134)",
        "(-0.174604, 1.236329, 0.094568)",
        "(-0.174122, 1.253267, 0.082287)",
        "(-0.173879, 1.262008, 0.077117)",
        "(-0.173225, 1.279813, 0.068337)",
        "(-0.172669, 1.298134, 0.061874)",
        "(-0.172319, 1.317127, 0.057790)",
        "(-0.172492, 1.336691, 0.056355)",
        "(-0.172478, 1.346370, 0.055720)",
        "(-0.172218, 1.365776, 0.056593)",
        "(-0.171734, 1.394485, 0.060304)",
        "(-0.171953, 1.403496, 0.064422)",
        "(-0.172186, 1.420983, 0.071523)",
        "(-0.172369, 1.429089, 0.075879)",
        "(-0.172559, 1.443941, 0.085666)",
        "(-0.172398, 1.456660, 0.096965)",
        "(-0.171890, 1.466838, 0.109565)",
        "(-0.171153, 1.474119, 0.123161)",
        "(-0.170597, 1.476604, 0.130441)",
        "(-0.169111, 1.480169, 0.145830)",
        "(-0.167375, 1.480706, 0.162732)",
        "(-0.165548, 1.478878, 0.180353)",
        "(-0.163443, 1.474491, 0.198592)",
        "(-0.162452, 1.471250, 0.207869)",
        "(-0.160840, 1.463494, 0.226534)",
        "(-0.160452, 1.453238, 0.244900)",
        "(-0.160672, 1.441360, 0.262386)",
        "(-0.160939, 1.427612, 0.278435)",
        "(-0.161272, 1.420276, 0.285928)",
        "(-0.162105, 1.404474, 0.299665)",
        "(-0.162852, 1.387326, 0.311546)",
        "(-0.164260, 1.369460, 0.321627)",
        "(-0.166513, 1.350862, 0.328574)",
        "(-0.167779, 1.341406, 0.330902)",
        "(-0.170062, 1.322206, 0.333935)",
        "(-0.172262, 1.302849, 0.334620)",
        "(-0.174539, 1.283833, 0.333185)"
    ],
    "rightHandRotations": [
        "(64.621050, 152.834600, 348.634200)",
        "(65.666770, 156.791800, 352.403400)",
        "(66.827670, 160.846500, 354.239700)",
        "(67.256120, 168.653900, 0.106574)",
        "(67.636050, 173.229900, 4.035530)",
        "(68.305490, 181.134200, 11.611410)",
        "(68.915410, 186.616000, 18.104130)",
        "(68.915410, 186.616000, 18.104130)",
        "(71.266180, 193.269700, 26.980900)",
        "(72.615060, 198.821300, 33.896610)",
        "(74.268050, 203.940600, 40.929010)",
        "(75.727030, 206.551800, 45.785920)",
        "(77.171010, 205.490000, 47.374530)",
        "(78.355190, 202.125500, 46.426450)",
        "(78.595760, 201.190700, 46.667840)",
        "(78.942830, 196.298200, 43.994350)",
        "(78.487120, 182.975700, 33.207070)",
        "(75.863180, 165.020400, 18.075930)",
        "(72.367480, 154.150100, 10.504930)",
        "(70.811490, 151.083100, 9.297414)",
        "(68.379130, 146.648100, 8.537991)",
        "(66.439670, 139.718900, 3.886885)",
        "(64.248060, 129.769600, 353.208100)",
        "(62.023720, 121.897200, 340.882700)",
        "(61.023350, 118.576300, 335.711300)",
        "(59.114910, 112.065200, 326.213800)",
        "(55.542130, 104.846400, 318.923500)",
        "(52.806270, 102.136200, 317.659000)",
        "(44.226640, 97.985360, 316.430500)",
        "(35.689240, 96.220380, 316.832100)",
        "(35.689240, 96.220380, 316.832100)",
        "(30.380460, 95.653820, 316.296600)",
        "(25.999250, 95.090750, 314.285800)",
        "(18.536080, 94.496470, 312.685700)",
        "(18.536080, 94.496470, 312.685700)",
        "(13.270710, 94.114610, 313.306500)",
        "(8.756207, 93.709390, 313.754400)",
        "(5.379772, 93.670510, 313.197800)",
        "(1.149144, 94.309320, 306.912400)",
        "(358.195700, 94.390720, 305.454200)",
        "(358.195700, 94.390720, 305.454200)",
        "(354.024700, 93.500240, 307.478300)",
        "(348.894700, 93.060760, 310.107800)",
        "(346.318800, 93.189180, 311.404700)",
        "(338.084400, 93.786590, 312.522300)",
        "(338.084400, 93.786590, 312.522300)",
        "(334.809700, 94.589640, 312.661100)",
        "(331.831100, 96.006480, 311.411900)",
        "(329.440200, 97.761970, 310.056800)",
        "(325.246700, 99.803200, 310.780400)",
        "(325.246700, 99.803200, 310.780400)",
        "(321.259200, 99.775280, 312.650700)",
        "(317.369400, 99.847460, 313.983200)",
        "(313.846600, 99.616160, 315.614600)",
        "(312.355400, 99.473160, 316.448100)",
        "(309.625600, 99.061070, 318.091000)",
        "(306.401200, 99.055650, 319.456800)",
        "(303.221600, 98.824100, 320.916100)",
        "(300.189600, 97.727350, 323.447900)",
        "(299.093300, 97.412600, 324.138300)",
        "(297.274400, 96.950370, 325.188300)",
        "(296.233300, 97.164390, 325.432500)",
        "(295.002300, 96.719120, 326.457800)",
        "(293.759500, 95.967270, 327.712500)",
        "(293.098600, 95.640080, 328.106900)",
        "(292.295800, 95.411490, 328.807100)",
        "(291.939500, 95.700930, 328.837600)",
        "(291.786000, 96.170170, 328.043000)",
        "(291.431200, 95.825510, 328.242800)",
        "(291.431200, 95.825510, 328.242800)",
        "(291.337900, 96.530610, 327.737400)",
        "(291.385100, 96.596430, 328.325100)",
        "(291.431300, 95.806690, 329.124600)",
        "(291.418900, 96.595150, 328.089000)",
        "(291.354700, 97.200480, 327.334100)",
        "(291.363800, 97.811180, 326.539700)",
        "(291.474400, 97.516940, 326.939800)",
        "(291.475200, 97.392100, 327.196400)",
        "(291.478100, 97.185060, 327.373300)",
        "(291.570700, 96.837940, 327.528000)",
        "(291.736000, 96.542160, 327.758600)",
        "(291.830900, 96.318660, 327.964400)",
        "(291.620700, 96.660320, 327.711300)",
        "(291.520800, 96.958710, 327.529400)",
        "(291.516200, 97.228230, 327.298500)",
        "(291.825500, 97.231540, 327.069500)",
        "(292.136700, 96.495610, 327.140600)",
        "(292.422700, 93.685000, 328.948100)",
        "(293.031600, 92.544350, 329.869000)",
        "(293.777100, 90.846730, 331.851600)",
        "(293.855500, 88.494400, 333.851700)",
        "(293.127700, 86.190870, 335.931200)",
        "(292.118800, 84.447480, 337.757600)",
        "(291.548300, 84.129430, 337.999500)",
        "(290.465300, 83.015620, 339.124400)",
        "(289.622200, 82.065350, 340.055600)",
        "(288.781800, 80.871880, 341.046100)",
        "(287.454500, 80.304240, 341.660100)",
        "(286.696600, 80.150020, 341.844500)",
        "(285.356600, 79.717660, 342.743400)",
        "(284.167100, 79.226310, 343.434000)",
        "(282.862700, 79.517850, 343.357500)",
        "(281.404200, 79.376690, 343.953800)",
        "(280.546200, 78.939240, 344.776400)",
        "(278.903300, 77.867340, 346.709700)",
        "(277.941600, 78.659900, 346.621500)",
        "(277.245700, 80.547200, 345.163800)",
        "(276.645200, 85.049130, 340.894600)",
        "(276.492600, 88.212750, 337.796300)",
        "(275.928200, 93.393940, 333.463800)",
        "(275.243300, 96.498670, 331.679800)",
        "(274.774500, 103.730900, 325.422800)",
        "(274.814300, 116.998500, 312.495800)",
        "(275.076700, 123.508100, 306.186900)",
        "(275.473400, 132.151200, 298.838500)",
        "(275.674700, 139.267300, 293.270900)",
        "(276.037000, 145.908100, 288.087400)",
        "(276.386000, 148.180300, 286.448300)",
        "(276.834800, 149.753000, 285.409100)",
        "(278.223500, 152.668700, 284.260200)",
        "(279.291700, 153.111400, 284.909100)",
        "(280.376700, 152.924100, 286.298600)",
        "(281.505200, 152.568000, 287.840400)",
        "(282.057300, 151.918300, 289.033600)",
        "(283.090400, 151.229700, 290.862100)",
        "(284.109000, 150.102800, 293.099200)",
        "(285.287000, 149.231700, 295.119000)",
        "(285.965800, 149.084600, 295.711400)",
        "(287.468300, 148.279400, 297.076600)",
        "(289.064900, 147.787800, 297.821600)",
        "(290.625800, 147.163200, 299.038600)",
        "(291.874200, 144.818600, 302.268800)",
        "(292.495400, 143.665300, 303.831800)",
        "(293.958900, 142.397900, 305.472100)",
        "(296.625400, 140.188900, 307.940600)",
        "(296.625400, 140.188900, 307.940600)",
        "(299.409200, 137.857800, 310.695800)",
        "(300.309800, 137.338000, 311.343100)",
        "(302.062200, 136.260000, 312.525400)",
        "(303.931300, 135.183100, 313.490300)",
        "(305.586000, 134.392600, 314.074500)",
        "(307.361900, 132.988300, 315.164500)",
        "(308.212700, 132.258300, 315.546200)",
        "(310.107400, 130.969300, 315.948800)",
        "(311.842700, 128.953900, 316.518100)",
        "(313.019700, 127.268600, 317.204100)",
        "(314.147100, 125.986200, 316.938600)",
        "(315.822600, 124.220600, 316.350400)",
        "(316.541500, 123.281300, 316.232700)",
        "(317.315600, 120.461700, 316.855200)",
        "(317.509800, 117.799600, 317.149000)",
        "(317.624500, 115.764000, 316.526700)",
        "(317.552900, 113.270500, 316.336200)",
        "(317.237400, 111.760600, 316.554600)",
        "(315.400400, 107.156300, 317.498000)",
        "(315.400400, 107.156300, 317.498000)",
        "(312.659500, 103.144500, 318.401200)",
        "(311.673500, 102.081600, 318.505000)",
        "(309.711500, 100.879300, 317.905100)",
        "(307.553900, 100.410600, 316.885800)",
        "(305.250500, 99.837400, 316.426300)",
        "(303.036800, 99.466670, 316.049100)",
        "(300.949900, 99.783970, 315.071800)",
        "(299.965600, 100.099000, 314.411600)",
        "(297.729800, 100.804900, 313.239000)",
        "(295.401800, 101.590600, 312.405500)",
        "(293.194700, 102.352400, 311.915100)",
        "(291.202800, 103.504900, 311.005100)",
        "(290.260100, 104.175500, 310.494700)",
        "(288.563700, 106.404700, 308.878800)",
        "(287.429500, 109.067000, 306.921100)",
        "(286.616700, 110.925400, 306.499100)",
        "(286.222000, 111.460100, 306.722300)",
        "(285.428300, 113.009600, 306.410400)",
        "(284.477700, 117.957800, 302.168100)",
        "(283.814400, 123.187600, 297.970000)",
        "(283.170500, 127.134500, 295.863500)",
        "(282.770800, 129.728900, 295.443400)",
        "(282.714800, 131.531200, 294.437000)",
        "(282.938000, 136.092400, 291.072700)",
        "(283.427000, 140.564000, 287.543100)",
        "(283.919900, 143.467200, 286.032500)",
        "(284.268100, 145.414500, 285.797000)",
        "(284.457400, 146.312200, 285.777500)",
        "(285.070800, 148.391300, 285.157800)",
        "(285.837500, 150.157600, 284.696300)",
        "(286.604900, 150.849500, 285.513500)",
        "(287.263900, 150.817300, 287.250500)",
        "(287.611300, 150.884200, 287.985600)",
        "(288.621000, 151.108000, 289.221300)",
        "(289.993000, 151.024800, 290.259000)",
        "(291.485000, 152.374500, 289.633600)",
        "(292.225100, 152.929600, 289.536100)",
        "(293.504900, 152.720100, 290.905500)",
        "(294.910300, 151.307300, 293.286400)",
        "(296.367100, 149.604900, 295.660400)",
        "(297.649100, 148.192800, 297.852400)",
        "(298.253900, 147.449500, 298.990400)",
        "(299.534200, 145.578800, 301.454700)",
        "(301.100300, 143.758400, 303.658200)",
        "(303.172500, 142.432300, 304.962200)",
        "(305.661700, 141.255400, 305.786300)",
        "(306.831600, 140.308200, 306.533000)",
        "(308.752300, 138.040200, 308.591100)",
        "(310.419100, 135.860200, 310.560200)",
        "(312.521000, 134.627200, 310.979600)",
        "(315.056300, 133.373400, 310.924900)",
        "(316.344400, 132.302100, 311.290600)",
        "(318.456800, 129.854600, 312.559100)",
        "(319.986400, 127.830000, 313.119100)",
        "(321.653300, 125.952700, 312.813800)",
        "(322.865300, 123.400800, 313.046300)",
        "(323.331600, 122.033700, 313.226700)",
        "(324.252800, 119.406700, 313.062700)",
        "(324.663100, 116.094700, 313.241700)",
        "(323.839000, 112.530400, 314.092600)",
        "(322.566300, 109.615300, 314.317200)",
        "(321.976300, 108.325100, 314.194800)",
        "(320.566000, 105.799700, 314.076900)",
        "(318.410400, 103.506700, 314.268000)",
        "(315.950600, 101.994500, 314.090800)",
        "(313.598400, 101.229700, 313.142200)",
        "(312.283400, 100.861800, 312.809300)",
        "(309.333400, 100.186700, 312.361000)",
        "(306.138700, 100.160700, 311.628800)",
        "(302.990600, 100.130900, 311.070600)",
        "(300.065100, 101.004200, 310.023900)",
        "(298.727600, 101.692200, 309.222400)",
        "(296.152800, 103.530300, 307.373800)",
        "(293.734100, 105.994000, 305.311100)",
        "(291.783300, 109.406900, 302.234900)",
        "(289.983900, 113.447100, 298.966700)",
        "(289.063900, 115.641100, 297.329500)",
        "(287.193400, 120.583100, 293.839900)",
        "(285.684800, 126.570000, 289.637000)",
        "(284.719400, 132.948700, 285.093000)",
        "(284.272600, 139.431900, 280.339400)",
        "(284.106100, 143.109000, 277.527100)",
        "(284.199200, 149.915600, 272.399800)",
        "(284.293700, 154.540700, 269.723400)",
        "(284.494200, 158.244400, 268.243400)",
        "(284.942000, 161.373600, 267.065200)",
        "(285.224200, 162.579100, 266.824400)",
        "(285.736200, 163.421600, 267.912700)",
        "(286.296100, 163.231000, 270.043900)",
        "(286.866600, 162.613300, 272.588600)",
        "(287.653300, 161.512800, 275.459500)",
        "(288.142700, 160.667800, 277.109900)",
        "(289.392000, 158.860500, 280.457500)",
        "(291.045800, 156.304000, 284.319200)",
        "(292.809700, 153.810100, 288.145900)",
        "(294.623700, 151.284900, 291.780600)",
        "(295.421800, 149.926600, 293.732700)",
        "(296.833400, 146.944100, 298.210200)",
        "(298.360800, 144.299400, 301.809100)",
        "(300.274400, 142.329700, 304.319300)",
        "(302.175800, 140.456000, 306.655700)",
        "(303.123600, 139.501100, 307.792900)",
        "(305.181600, 137.855600, 309.512700)",
        "(307.303800, 136.403400, 310.687400)",
        "(309.243800, 134.500700, 312.201000)",
        "(311.099300, 132.910400, 313.178200)",
        "(312.108500, 132.173200, 313.505600)",
        "(314.276300, 130.701000, 313.823300)",
        "(316.057600, 129.056500, 314.062400)",
        "(317.552900, 127.282100, 314.261400)",
        "(319.062400, 125.288200, 314.106600)",
        "(319.758000, 124.146200, 314.098000)",
        "(320.457900, 121.642100, 314.453500)",
        "(320.683500, 119.359400, 314.321800)",
        "(320.731200, 116.941900, 313.906300)",
        "(320.146900, 113.731800, 314.530100)",
        "(319.656700, 112.246200, 314.813500)",
        "(318.540700, 109.737900, 314.522000)",
        "(316.961900, 107.084900, 314.538000)",
        "(314.841400, 104.617700, 314.832100)",
        "(312.508100, 102.824100, 314.682000)",
        "(311.359600, 102.029100, 314.557900)",
        "(308.950500, 101.036300, 314.133900)",
        "(306.741100, 100.926000, 312.937000)",
        "(304.614200, 101.088600, 311.767800)",
        "(302.483200, 101.758700, 310.313100)",
        "(301.403400, 102.240100, 309.556800)",
        "(299.018700, 103.121700, 308.421800)",
        "(296.555300, 104.130800, 307.512900)",
        "(294.276100, 105.795700, 305.928900)",
        "(292.229100, 107.937100, 304.094500)",
        "(291.276900, 109.288500, 302.989600)",
        "(289.546200, 112.665600, 300.166900)",
        "(288.258000, 116.569400, 297.007400)",
        "(287.117800, 120.461600, 294.144300)",
        "(285.838600, 124.664800, 291.534300)",
        "(285.163800, 127.151900, 290.114800)",
        "(284.093300, 132.505600, 286.784000)",
        "(283.822900, 137.591800, 283.413500)",
        "(284.182500, 141.432000, 280.966100)",
        "(284.595800, 144.799900, 279.121300)",
        "(284.651100, 146.221100, 278.740900)",
        "(284.634900, 148.756500, 278.496100)",
        "(284.834200, 150.302800, 279.325500)",
        "(285.441800, 151.139400, 280.576800)",
        "(286.484100, 151.374700, 282.110500)",
        "(287.182000, 151.138800, 283.136400)",
        "(288.437800, 150.832200, 285.311900)",
        "(289.739400, 150.350000, 287.699600)",
        "(291.295200, 149.630500, 290.183600)",
        "(293.324600, 148.772800, 292.296100)",
        "(294.237500, 148.086900, 293.832300)",
        "(295.924400, 146.228200, 297.488600)",
        "(297.655100, 144.677400, 300.266800)",
        "(299.266600, 142.726300, 303.477700)",
        "(300.959000, 140.654000, 306.596900)",
        "(301.814100, 139.908400, 307.700000)",
        "(303.693100, 138.508500, 309.551700)",
        "(305.606400, 136.757000, 311.527200)",
        "(307.466100, 134.565800, 313.722800)",
        "(309.091800, 132.923300, 315.380400)",
        "(309.897200, 132.431000, 315.753400)",
        "(311.767400, 131.502800, 316.077400)",
        "(313.680900, 130.328800, 316.446100)",
        "(315.225200, 129.190600, 317.040000)",
        "(316.909600, 128.404600, 316.944100)",
        "(317.968000, 127.743200, 316.836700)",
        "(320.163700, 126.214400, 316.951700)",
        "(322.118100, 123.926700, 317.468300)",
        "(323.088100, 121.669900, 318.086400)",
        "(323.499300, 119.449400, 318.299800)",
        "(323.682800, 118.257100, 318.384500)",
        "(323.997100, 115.924400, 318.291900)",
        "(323.963600, 113.483700, 318.192400)",
        "(323.288800, 111.103300, 318.207200)",
        "(322.232100, 109.008700, 317.898000)",
        "(321.609400, 107.873100, 317.850400)",
        "(320.007400, 105.622100, 318.045900)",
        "(318.396100, 103.981400, 317.758500)",
        "(317.024300, 102.836600, 316.978000)",
        "(315.461500, 101.600700, 316.640500)",
        "(314.656700, 101.061600, 316.480900)",
        "(312.932300, 100.201400, 315.853300)",
        "(310.835200, 99.416170, 315.385300)",
        "(308.503100, 98.360210, 315.472800)",
        "(307.332900, 98.004780, 315.421600)",
        "(305.090700, 97.493450, 315.082200)",
        "(302.781900, 97.496070, 314.381000)",
        "(300.126400, 97.951190, 313.620000)",
        "(297.519400, 98.616540, 312.900500)",
        "(295.378900, 99.705940, 311.787000)",
        "(294.421600, 100.369700, 311.115800)",
        "(292.675600, 102.151200, 309.312100)",
        "(291.007000, 104.245800, 307.184800)",
        "(289.149800, 106.378800, 305.654900)",
        "(288.260600, 107.564700, 304.803300)",
        "(286.591100, 110.124200, 303.053000)",
        "(285.290700, 113.761000, 300.250200)",
        "(284.394800, 118.452200, 296.278200)",
        "(283.691600, 122.420800, 293.538800)",
        "(282.978500, 126.630300, 290.772500)",
        "(282.715400, 129.396200, 288.711100)",
        "(282.544800, 135.683700, 283.570000)",
        "(282.667400, 140.941900, 279.572100)",
        "(282.927000, 145.053300, 276.883600)",
        "(283.194900, 148.617300, 275.130100)",
        "(283.266900, 150.361800, 274.401500)",
        "(283.626300, 153.704300, 273.163600)",
        "(284.515000, 155.889800, 272.816600)",
        "(285.813500, 156.818600, 273.618800)",
        "(287.358200, 156.874900, 275.394200)",
        "(288.240500, 156.492400, 276.604000)",
        "(290.030600, 155.622200, 279.219000)",
        "(292.144600, 154.179100, 282.093800)",
        "(294.289400, 152.404800, 285.237700)",
        "(295.997900, 149.690000, 289.659300)",
        "(296.721900, 148.291200, 292.007600)",
        "(298.446600, 145.408300, 296.311200)",
        "(300.656700, 142.706900, 300.059800)",
        "(302.788600, 140.271800, 303.319600)",
        "(304.808200, 137.697300, 306.799500)",
        "(305.867600, 136.454400, 308.386700)",
        "(308.486900, 134.886100, 310.029200)",
        "(311.239000, 133.630400, 310.961000)",
        "(313.468100, 130.871400, 313.298600)",
        "(314.544100, 129.700600, 314.281000)",
        "(316.691500, 128.280800, 314.809300)",
        "(318.905000, 127.533400, 314.026500)",
        "(320.890700, 125.531700, 314.140500)",
        "(322.185900, 123.167600, 314.470600)",
        "(322.976100, 121.095600, 314.148900)",
        "(323.234100, 120.174300, 313.842200)",
        "(323.331700, 118.132300, 313.203600)",
        "(323.007100, 115.467100, 313.167800)",
        "(322.055700, 112.427200, 313.464700)",
        "(320.782100, 110.309400, 313.312200)",
        "(320.229400, 109.579900, 312.817600)",
        "(318.852400, 107.964300, 312.133500)",
        "(316.579400, 106.698000, 311.761900)",
        "(314.111900, 105.778600, 311.364700)",
        "(311.818000, 104.957600, 310.615800)",
        "(310.721500, 104.538800, 310.313200)",
        "(308.527500, 103.436700, 310.255400)",
        "(306.230800, 102.775300, 310.051000)",
        "(303.555900, 102.841800, 309.293600)",
        "(300.811300, 103.166000, 308.574600)",
        "(299.564300, 103.191600, 308.439600)",
        "(297.354400, 103.269000, 308.250500)",
        "(295.467300, 104.038600, 307.323100)",
        "(293.362100, 105.184300, 306.145400)",
        "(290.973600, 107.197700, 304.648800)",
        "(289.906600, 108.714500, 303.463900)",
        "(288.026100, 112.672000, 300.237800)",
        "(286.772900, 117.055100, 296.607900)",
        "(285.798600, 122.692800, 291.894000)",
        "(285.054000, 128.494900, 287.162100)",
        "(284.755600, 131.555000, 284.783100)",
        "(284.591700, 137.436200, 280.305200)",
        "(284.973000, 142.966200, 276.007000)",
        "(285.548300, 146.823500, 273.488200)",
        "(286.015400, 150.241300, 271.810200)",
        "(286.264100, 151.836200, 271.190500)",
        "(287.004500, 154.335100, 270.482400)",
        "(288.249100, 155.663400, 270.694200)",
        "(289.810100, 156.025800, 271.723800)",
        "(291.326400, 156.351000, 273.040400)",
        "(292.121500, 156.437100, 273.756900)",
        "(293.838500, 156.536200, 275.180100)",
        "(295.640100, 156.033800, 277.327300)",
        "(297.465500, 155.063100, 279.885000)",
        "(299.288400, 154.640900, 281.804600)",
        "(300.189000, 154.324500, 282.930000)",
        "(301.832100, 152.510700, 286.308800)",
        "(303.499300, 149.938400, 290.279700)",
        "(305.069000, 147.974600, 293.497700)",
        "(306.203000, 145.952300, 296.843000)",
        "(307.011400, 144.737200, 298.570500)",
        "(309.123000, 142.402400, 301.418300)",
        "(310.948800, 140.750800, 303.645000)",
        "(312.335200, 138.952400, 305.979400)",
        "(314.417700, 137.197100, 307.539600)",
        "(315.561600, 136.586200, 307.939900)",
        "(317.336200, 135.286800, 308.842300)",
        "(318.765500, 133.317600, 310.241500)",
        "(320.011400, 131.189800, 311.362200)",
        "(320.591600, 130.186700, 311.686100)",
        "(321.718500, 128.081800, 312.228900)",
        "(322.705000, 125.737900, 312.640400)",
        "(323.315000, 123.379400, 312.893000)",
        "(323.453200, 121.098300, 312.797200)",
        "(323.321100, 119.849300, 312.863500)",
        "(322.537400, 117.172900, 313.134900)",
        "(321.511800, 114.867400, 312.917700)",
        "(320.240200, 112.575100, 312.675100)",
        "(318.421100, 110.582900, 312.374000)",
        "(316.368500, 108.936100, 311.859200)",
        "(315.325000, 108.212200, 311.574600)",
        "(313.159400, 107.053100, 310.863200)",
        "(310.832200, 106.243200, 309.936200)",
        "(308.250400, 105.179800, 309.583700)",
        "(305.636400, 104.276600, 309.393500)",
        "(304.354800, 103.940800, 309.232100)",
        "(301.882000, 103.397700, 308.957700)",
        "(299.447200, 103.058400, 308.776500)",
        "(297.375300, 103.679200, 307.611500)",
        "(295.426400, 105.549700, 305.390200)",
        "(294.435900, 106.456200, 304.506200)",
        "(292.679400, 107.734600, 303.460400)",
        "(290.484200, 110.053500, 301.833300)",
        "(290.484200, 110.053500, 301.833300)",
        "(288.263500, 115.689900, 296.681800)",
        "(287.624300, 117.794200, 294.866800)",
        "(286.399000, 121.211400, 292.394400)",
        "(285.348600, 124.436000, 290.544400)",
        "(284.803000, 127.872600, 288.466400)",
        "(284.623100, 131.890400, 285.494100)",
        "(284.557200, 133.963800, 284.069600)",
        "(284.522100, 137.377600, 282.085600)",
        "(284.678900, 140.262600, 280.866800)",
        "(285.017500, 142.957600, 279.845600)",
        "(285.397200, 144.257600, 279.278400)",
        "(286.230500, 147.092500, 277.895600)",
        "(287.367400, 149.073700, 277.371600)",
        "(288.697400, 149.876800, 278.070400)",
        "(290.187600, 150.341500, 279.156400)",
        "(291.870700, 150.857300, 280.116100)",
        "(292.791200, 150.964100, 280.692600)",
        "(294.749800, 150.516000, 282.422700)",
        "(296.595000, 149.431500, 285.096000)",
        "(298.320700, 148.140800, 287.939300)",
        "(299.871700, 146.548700, 291.078700)",
        "(300.587800, 145.736000, 292.651900)",
        "(302.028400, 144.073000, 295.664700)",
        "(303.696700, 142.148100, 298.627300)",
        "(305.608700, 140.283300, 301.312800)",
        "(307.726000, 138.860800, 303.180100)",
        "(308.872400, 138.105200, 304.004200)",
        "(310.774700, 136.701500, 305.588900)",
        "(312.331500, 134.378400, 307.710900)",
        "(314.042600, 132.259900, 309.409900)",
        "(314.909900, 131.474100, 309.699000)",
        "(316.560400, 130.357300, 309.603500)",
        "(317.981700, 129.100800, 309.358100)",
        "(318.881000, 127.190400, 309.625500)",
        "(319.221400, 124.893100, 310.087300)",
        "(319.382200, 122.807900, 310.168900)",
        "(319.265000, 121.939600, 310.026700)",
        "(319.135200, 120.253000, 309.404200)",
        "(318.595400, 117.661600, 309.682500)",
        "(317.289100, 115.155800, 310.237600)",
        "(316.056200, 113.115400, 310.170400)",
        "(315.346400, 111.980600, 310.225400)",
        "(313.592700, 109.821900, 310.630500)",
        "(311.628000, 108.259700, 310.579400)",
        "(309.703300, 107.461500, 310.071000)",
        "(307.795000, 107.324500, 309.039400)",
        "(306.886600, 107.548000, 308.191300)",
        "(305.229400, 107.711300, 306.797900)",
        "(303.389000, 108.043700, 305.560900)",
        "(301.315700, 109.007800, 303.908800)",
        "(299.287800, 109.849400, 302.578800)",
        "(298.385600, 110.296900, 301.974300)",
        "(296.573100, 111.630800, 300.296400)",
        "(294.899200, 113.432200, 298.367200)",
        "(293.516800, 115.428900, 296.231200)",
        "(292.488500, 117.765700, 293.918000)",
        "(291.977800, 119.050400, 292.731100)",
        "(291.293200, 121.644400, 290.359600)",
        "(290.838000, 123.984000, 288.323400)",
        "(290.250600, 126.297700, 286.765100)",
        "(289.511800, 129.625300, 284.670400)",
        "(289.176900, 131.405200, 283.552400)",
        "(288.641300, 134.416000, 281.990800)",
        "(288.204500, 136.857200, 281.208700)",
        "(288.000300, 139.585300, 279.938300)",
        "(287.990500, 142.646700, 278.521200)",
        "(288.059900, 143.816700, 278.226300)",
        "(288.479600, 146.139400, 278.597200)",
        "(288.479600, 146.139400, 278.597200)",
        "(289.413000, 148.469100, 278.719600)",
        "(290.391700, 149.511500, 279.159700)",
        "(290.796200, 149.920900, 279.605000)",
        "(291.476200, 150.095000, 281.269600)",
        "(292.275500, 150.132100, 282.994900)",
        "(293.488600, 150.188600, 284.386700)",
        "(294.874500, 149.600200, 286.089800)",
        "(295.490100, 149.114000, 287.203800)",
        "(296.662400, 148.054700, 289.549900)",
        "(297.728600, 146.670700, 292.283500)",
        "(298.954800, 145.021200, 294.979400)",
        "(299.634400, 144.056700, 296.358700)",
        "(301.131700, 142.268500, 298.840000)",
        "(302.466000, 140.887900, 300.664200)",
        "(303.637600, 139.205400, 302.849100)",
        "(304.943600, 137.302000, 305.250700)",
        "(306.405900, 135.365500, 307.291600)",
        "(307.189300, 134.543100, 308.144500)",
        "(309.004400, 133.317200, 309.110800)",
        "(310.770400, 131.882600, 310.033800)",
        "(312.138300, 130.006400, 311.431500)",
        "(312.830400, 129.222700, 311.923200)",
        "(314.166000, 127.735000, 312.383400)",
        "(315.436400, 126.141300, 312.768100)",
        "(316.469700, 124.464200, 313.062600)",
        "(317.270300, 122.938100, 313.109900)",
        "(318.100300, 121.515900, 312.815500)",
        "(318.483500, 120.806100, 312.500800)",
        "(319.043000, 119.111400, 312.056400)",
        "(319.008300, 116.963200, 312.122600)",
        "(318.530200, 114.449700, 312.677700)",
        "(317.953400, 112.317600, 312.633400)",
        "(317.766100, 111.408100, 312.285600)",
        "(316.960800, 109.383900, 311.939300)",
        "(315.451000, 107.789200, 311.409600)",
        "(313.736900, 106.296300, 310.891700)",
        "(311.717400, 104.948900, 310.533800)",
        "(310.666400, 104.495000, 310.243800)",
        "(308.672700, 104.063800, 309.147700)",
        "(306.669600, 103.997000, 307.830400)",
        "(304.435100, 104.102200, 306.707500)",
        "(302.016300, 104.273100, 305.865100)",
        "(300.858500, 104.793700, 305.027100)",
        "(298.679900, 106.073600, 303.187800)",
        "(296.718200, 107.581900, 301.339200)",
        "(294.698800, 109.450800, 299.495000)",
        "(293.054300, 112.129000, 296.887500)",
        "(292.394700, 113.410900, 295.600600)",
        "(291.207700, 115.714400, 293.625000)",
        "(290.098600, 117.737500, 292.355500)",
        "(289.233000, 119.824700, 291.082800)",
        "(288.442100, 123.143900, 288.577300)",
        "(287.994100, 125.344800, 286.827800)",
        "(286.980800, 129.655000, 283.901900)",
        "(286.168200, 133.608400, 281.573000)",
        "(285.922100, 137.355000, 279.299700)",
        "(286.031700, 141.063800, 276.973000)",
        "(286.150200, 142.963300, 275.797000)",
        "(286.491800, 146.586100, 273.625400)",
        "(286.793400, 149.680500, 272.248400)",
        "(287.013200, 152.174300, 271.764500)",
        "(287.556900, 154.072600, 271.518100)",
        "(287.976700, 154.675000, 271.670700)",
        "(288.865900, 155.845300, 272.237900)",
        "(289.740000, 156.520000, 273.401200)",
        "(290.827300, 156.513200, 275.099200)",
        "(292.325500, 155.699600, 277.206600)",
        "(293.164700, 155.253600, 278.188600)",
        "(294.773400, 154.502300, 280.075600)",
        "(295.852700, 153.157000, 282.995200)",
        "(296.823800, 151.030700, 286.766300)",
        "(298.073500, 149.491600, 289.489200)",
        "(298.739300, 148.876200, 290.481800)",
        "(299.923800, 147.186300, 293.027500)",
        "(301.153700, 145.271900, 295.879600)",
        "(302.330400, 143.264600, 298.687500)",
        "(303.463700, 141.370200, 301.360100)",
        "(304.264500, 140.529900, 302.373500)",
        "(306.302900, 138.941700, 303.671600)",
        "(308.036600, 137.054700, 305.345300)",
        "(309.108300, 135.131600, 307.334800)",
        "(310.247300, 133.206700, 308.894500)",
        "(311.054900, 132.286300, 309.381700)",
        "(312.836700, 130.567400, 310.003700)",
        "(314.176900, 129.040700, 310.513900)",
        "(314.176900, 129.040700, 310.513900)",
        "(316.066300, 127.410000, 310.065800)",
        "(317.425800, 126.326300, 309.460300)",
        "(318.562600, 123.883800, 309.234600)",
        "(318.369800, 122.633500, 309.520800)",
        "(318.512800, 120.801800, 309.326600)",
        "(318.507400, 119.917600, 309.167800)",
        "(318.486500, 118.431100, 308.460500)",
        "(318.184600, 116.832700, 307.735600)",
        "(317.217700, 115.034500, 307.407800)",
        "(315.912500, 113.494200, 306.853200)",
        "(314.334700, 111.987700, 306.257600)",
        "(313.324600, 111.423700, 305.972200)",
        "(311.278600, 110.695400, 305.068200)",
        "(309.359500, 110.151600, 304.050200)",
        "(307.404000, 110.080600, 302.863300)",
        "(305.477800, 110.900000, 300.790500)",
        "(304.593500, 111.672000, 299.398700)",
        "(302.789400, 113.103400, 296.994800)",
        "(300.721500, 114.685200, 294.874000)",
        "(298.775100, 116.538900, 292.582300)",
        "(297.132500, 118.583800, 290.260500)",
        "(296.333800, 119.718200, 288.990200)",
        "(294.849200, 122.050400, 286.639600)",
        "(293.624200, 124.122200, 284.867400)",
        "(292.833300, 125.902500, 283.595200)",
        "(292.344700, 127.754600, 281.995800)",
        "(292.283500, 129.158400, 280.364600)",
        "(291.961800, 132.961300, 276.604700)",
        "(291.179500, 136.475200, 273.879400)",
        "(290.297100, 139.305200, 272.176700)",
        "(289.483600, 142.454000, 270.262700)",
        "(289.178800, 144.229500, 269.064200)",
        "(288.880100, 147.677900, 266.612300)",
        "(288.763800, 150.467300, 264.965900)",
        "(288.586500, 152.895000, 264.269300)",
        "(288.462800, 155.150500, 263.725800)",
        "(288.519100, 156.407600, 263.323500)",
        "(288.694500, 158.826600, 262.432100)",
        "(288.892400, 160.789900, 262.357300)",
        "(289.113300, 162.714600, 262.510900)",
        "(289.444200, 164.774000, 262.343000)",
        "(289.619900, 165.604300, 262.438500)",
        "(289.934800, 166.604300, 263.394300)",
        "(290.278800, 167.592200, 264.529400)",
        "(290.958700, 168.333200, 265.567300)",
        "(292.045600, 168.749400, 266.684600)",
        "(292.818700, 168.337100, 267.574100)",
        "(294.150500, 166.939900, 270.110900)",
        "(294.911100, 165.367300, 273.082200)",
        "(295.531600, 163.398800, 276.464000)",
        "(296.446700, 161.226300, 279.580700)",
        "(296.986600, 160.183000, 281.049000)",
        "(298.183300, 157.078900, 284.710300)",
        "(299.579600, 153.314300, 288.959600)",
        "(301.090100, 150.715200, 291.867000)",
        "(302.686600, 148.552800, 294.379300)",
        "(303.549800, 147.291700, 295.679100)",
        "(305.426900, 144.752600, 298.202400)",
        "(307.548900, 142.961700, 299.804000)",
        "(310.022400, 141.712300, 300.482000)",
        "(312.440000, 140.348300, 301.197800)",
        "(313.345500, 139.618200, 301.638100)",
        "(314.965000, 138.319400, 302.306000)",
        "(316.639500, 136.805600, 303.055600)",
        "(318.444200, 135.143900, 303.594100)",
        "(319.869600, 133.084400, 304.179000)",
        "(320.471500, 131.988300, 304.476500)",
        "(321.279400, 129.650300, 305.016000)",
        "(321.335100, 126.961200, 305.707600)",
        "(321.126100, 124.557800, 306.146400)",
        "(321.174300, 122.416000, 305.832800)",
        "(321.087200, 121.186400, 305.831700)",
        "(320.323900, 118.485900, 306.345900)",
        "(319.077400, 116.031500, 306.619400)",
        "(317.751800, 113.938400, 306.427500)",
        "(315.959500, 112.010900, 306.420800)",
        "(314.979800, 111.193700, 306.373900)",
        "(313.110100, 110.120600, 305.583500)",
        "(311.027100, 109.382500, 304.705400)",
        "(308.703800, 109.086500, 303.625700)",
        "(306.394400, 109.325100, 302.135300)",
        "(305.117700, 109.579700, 301.416700)",
        "(302.360300, 110.141900, 300.213300)",
        "(299.982500, 111.119800, 298.634900)",
        "(297.956800, 112.076700, 297.190100)",
        "(295.887900, 113.009800, 296.296500)",
        "(294.970800, 113.942000, 295.486100)",
        "(293.542400, 116.498700, 293.109900)",
        "(292.591800, 118.725600, 291.203900)",
        "(291.958800, 120.292800, 289.978300)",
        "(291.165500, 123.578800, 286.943800)",
        "(290.581600, 125.695800, 285.366800)",
        "(289.283100, 129.589700, 282.785100)",
        "(288.335700, 132.692000, 281.077800)",
        "(287.728100, 135.903100, 279.007300)",
        "(287.260900, 139.140200, 277.142800)",
        "(287.046200, 140.913900, 276.112800)",
        "(286.740600, 144.542600, 274.277500)",
        "(286.675500, 147.676900, 272.775500)",
        "(286.887900, 150.448300, 271.576700)",
        "(287.127900, 153.010600, 270.703200)",
        "(287.331700, 154.167800, 270.497400)",
        "(287.855500, 155.942600, 270.500200)",
        "(288.684800, 157.090900, 271.080100)",
        "(289.711200, 157.811300, 272.006800)",
        "(290.945600, 158.172500, 273.150500)",
        "(291.656900, 158.034600, 273.999800)",
        "(293.128100, 157.131500, 276.312700)",
        "(294.675500, 155.713600, 278.944200)",
        "(296.133000, 153.963600, 281.935600)",
        "(297.488500, 152.358200, 284.631800)",
        "(298.037700, 151.454500, 285.959000)",
        "(299.009000, 150.174700, 288.036100)",
        "(300.133500, 148.777100, 290.507900)",
        "(301.727900, 147.400200, 292.454000)",
        "(303.426500, 145.967300, 294.309300)",
        "(304.275400, 145.344300, 295.107200)",
        "(306.158600, 144.147200, 296.558200)",
        "(308.009700, 142.457100, 298.345100)",
        "(309.371100, 140.563900, 300.512100)",
        "(310.652300, 138.636700, 302.522200)",
        "(311.392500, 137.870300, 303.141600)",
        "(313.341100, 136.703300, 303.589800)",
        "(315.585800, 133.530800, 305.549600)",
        "(315.585800, 133.530800, 305.549600)",
        "(316.484500, 130.917700, 307.313000)",
        "(317.331500, 128.706800, 308.373300)",
        "(318.552600, 126.974100, 308.652200)",
        "(319.787400, 125.146600, 308.787000)",
        "(320.535200, 123.362500, 308.799400)",
        "(320.665500, 121.572200, 308.712200)",
        "(320.724100, 120.646500, 308.585500)",
        "(320.911900, 118.856200, 308.036300)",
        "(320.564300, 117.358800, 307.101000)",
        "(319.553900, 115.453000, 306.594100)",
        "(317.790100, 113.464900, 306.509600)",
        "(316.930500, 112.721800, 306.224200)",
        "(315.147200, 111.872700, 305.088100)",
        "(313.288400, 110.944400, 304.029600)",
        "(311.026100, 110.260900, 303.268400)",
        "(308.622400, 110.500500, 302.110500)",
        "(307.596500, 110.935000, 301.126200)",
        "(305.762100, 111.882800, 299.056400)",
        "(303.581500, 113.201900, 296.969800)",
        "(301.011700, 114.825300, 295.071300)",
        "(298.526600, 116.459300, 293.529300)",
        "(297.452600, 117.367800, 292.648300)",
        "(295.808500, 119.011600, 291.128200)",
        "(294.170300, 121.205800, 289.057100)",
        "(292.281200, 123.976200, 286.907000)",
        "(290.630900, 127.480600, 284.261100)",
        "(290.010700, 129.280300, 283.048000)",
        "(289.410200, 132.197900, 281.254700)",
        "(289.198200, 134.485600, 279.552700)",
        "(288.761400, 138.342800, 276.520200)",
        "(287.855300, 142.774200, 273.880600)",
        "(287.310900, 144.976000, 272.701500)",
        "(286.285200, 149.067000, 270.872800)",
        "(285.873200, 152.238800, 269.682600)",
        "(286.078300, 155.081700, 268.604600)",
        "(286.233600, 156.576800, 268.024800)",
        "(286.606500, 159.243600, 267.292100)",
        "(287.114400, 161.088700, 267.310600)",
        "(288.009900, 161.817100, 268.227400)",
        "(289.258100, 162.277500, 269.223500)",
        "(290.547100, 161.922300, 271.188600)",
        "(291.104200, 161.222300, 272.661600)",
        "(292.312600, 159.843800, 275.624800)",
        "(293.653000, 158.556800, 278.487900)",
        "(294.988700, 156.970400, 281.363600)",
        "(296.247800, 155.788100, 283.628500)",
        "(296.696400, 155.335800, 284.594000)",
        "(297.461800, 154.149900, 286.452300)",
        "(298.099100, 152.226100, 290.045300)",
        "(299.516900, 150.522500, 292.528800)",
        "(301.729100, 149.134200, 294.316300)",
        "(302.930200, 148.109900, 295.569500)",
        "(304.810800, 145.665600, 298.187100)",
        "(306.602900, 142.105900, 301.881600)",
        "(306.602900, 142.105900, 301.881600)",
        "(309.078300, 139.047000, 304.449000)",
        "(310.052100, 138.386900, 304.571100)",
        "(312.086300, 136.620800, 304.952400)",
        "(313.754900, 134.096100, 305.973900)",
        "(314.976000, 132.055300, 306.378700)",
        "(316.246800, 130.468900, 305.908200)",
        "(316.858800, 129.466900, 305.639100)",
        "(317.385800, 126.631600, 305.921300)",
        "(317.129200, 123.887100, 306.340100)",
        "(316.917600, 121.414800, 306.264300)",
        "(316.354200, 118.482500, 306.406000)",
        "(315.780300, 117.046600, 306.637900)",
        "(314.054700, 114.742400, 306.517100)",
        "(312.356900, 113.293400, 305.721000)",
        "(310.778800, 112.302800, 304.462700)",
        "(308.841800, 111.429400, 303.510300)",
        "(307.791100, 111.065100, 303.062500)",
        "(305.178800, 110.419300, 302.300500)",
        "(302.483100, 110.175300, 301.360500)",
        "(299.797900, 110.437300, 300.188400)",
        "(297.252300, 111.095100, 298.800000)",
        "(296.028800, 111.605900, 298.001600)",
        "(293.586100, 113.177800, 295.992300)",
        "(291.253700, 114.711400, 294.358700)",
        "(289.168900, 116.501800, 292.805100)",
        "(287.505600, 119.250700, 290.379400)",
        "(286.802000, 121.178000, 288.666000)",
        "(285.727900, 126.127100, 284.072500)",
        "(284.850500, 131.402800, 279.571500)",
        "(284.090800, 136.737500, 275.502300)",
        "(283.645600, 142.404600, 271.095100)",
        "(283.473700, 145.420500, 268.775000)",
        "(283.104900, 152.365500, 263.542300)",
        "(282.718300, 159.292600, 258.836500)",
        "(282.652200, 164.709100, 255.583100)",
        "(283.210900, 168.312700, 253.859200)",
        "(283.637500, 169.641000, 253.443400)",
        "(284.637300, 171.286000, 253.785700)",
        "(285.838900, 172.640300, 254.311300)",
        "(287.186900, 172.909900, 255.854200)",
        "(287.800100, 172.934400, 256.740100)",
        "(289.130100, 172.211200, 259.211900)",
        "(290.521100, 171.426000, 261.701500)",
        "(291.657700, 170.134000, 264.885400)",
        "(292.625600, 167.784500, 269.055100)",
        "(293.783200, 164.885500, 273.573500)",
        "(294.412000, 163.414000, 275.780100)",
        "(295.575000, 160.119900, 280.502200)",
        "(296.697000, 155.549500, 286.417700)",
        "(298.503400, 151.212700, 291.665100)",
        "(300.807900, 148.247600, 295.120500)",
        "(301.825200, 146.930300, 296.678000)",
        "(303.782800, 144.118900, 300.140100)",
        "(305.828600, 141.350200, 303.211400)",
        "(308.360700, 139.255400, 305.360000)",
        "(311.174800, 137.766900, 306.428000)",
        "(312.424300, 137.160500, 306.942100)",
        "(314.817100, 136.032000, 307.666000)",
        "(316.870500, 134.977500, 308.043500)",
        "(318.823900, 133.784500, 308.102600)",
        "(320.579400, 132.140300, 308.262900)",
        "(321.282200, 131.302900, 308.335100)",
        "(322.374000, 129.906700, 307.879200)",
        "(323.274700, 128.239200, 307.182400)",
        "(323.552600, 125.712800, 307.110300)",
        "(323.286700, 123.458800, 306.645900)",
        "(323.098400, 122.406300, 306.262100)",
        "(322.584300, 121.019500, 304.806700)",
        "(322.100300, 120.674700, 302.454400)",
        "(320.874500, 120.434600, 300.130600)",
        "(318.561200, 120.023300, 298.561400)",
        "(317.506100, 119.916700, 297.653700)",
        "(315.268700, 120.031900, 295.576500)",
        "(312.890500, 120.039800, 293.734000)",
        "(310.430600, 120.483500, 291.619100)",
        "(307.934100, 121.489200, 289.073700)",
        "(306.497100, 122.172800, 287.713000)",
        "(303.743000, 123.754000, 285.118800)",
        "(300.037800, 127.040700, 280.906600)",
        "(300.037800, 127.040700, 280.906600)",
        "(298.065000, 129.499500, 277.970100)",
        "(296.243800, 132.486800, 274.893700)",
        "(294.614400, 136.349200, 271.052400)",
        "(293.346500, 140.648100, 267.176900)",
        "(292.218000, 144.628300, 263.778400)",
        "(291.144900, 148.026800, 261.476100)",
        "(290.805500, 150.033600, 259.789400)",
        "(290.666400, 155.117400, 255.182500)",
        "(290.369800, 159.734700, 251.816600)",
        "(289.895600, 163.842400, 249.553600)",
        "(289.284900, 167.479000, 248.159500)",
        "(289.024300, 169.166900, 247.590900)",
        "(288.707800, 172.271600, 246.755800)",
        "(288.951600, 174.421500, 246.661100)",
        "(289.569100, 175.377900, 247.598300)",
        "(290.450100, 175.223900, 249.525700)",
        "(290.827900, 175.024000, 250.626000)",
        "(291.350800, 174.686600, 253.086500)",
        "(291.982200, 173.573200, 255.991300)",
        "(293.012600, 171.685900, 259.402200)",
        "(294.605500, 168.333900, 263.853600)",
        "(295.439500, 166.582600, 266.019200)",
        "(296.594000, 163.676500, 270.293300)",
        "(297.151000, 160.912600, 274.592100)",
        "(297.704200, 157.967200, 278.975800)",
        "(298.797700, 155.033700, 282.928200)",
        "(299.528700, 153.584200, 284.812800)",
        "(301.223000, 151.157800, 287.898700)",
        "(303.051600, 149.267200, 290.218000)",
        "(304.984000, 147.203100, 292.626400)",
        "(306.976400, 145.121200, 294.950600)",
        "(308.021200, 144.206200, 295.875200)",
        "(310.303100, 142.372300, 297.367100)",
        "(312.338200, 140.557100, 298.557700)",
        "(314.398700, 138.890200, 299.513300)",
        "(316.777600, 137.427000, 299.877900)",
        "(317.936100, 136.355600, 300.145000)",
        "(319.693500, 133.966300, 300.901800)",
        "(320.654600, 131.441000, 301.623700)",
        "(321.154800, 128.865700, 302.243100)",
        "(321.434500, 127.647800, 302.439900)",
        "(322.061900, 125.371300, 302.192800)",
        "(322.419600, 122.755300, 302.034000)",
        "(321.591500, 119.963700, 302.218300)",
        "(320.065500, 117.599000, 302.284900)",
        "(319.369500, 116.470700, 302.126700)",
        "(317.836400, 115.083500, 301.257800)",
        "(316.199600, 114.672400, 299.744500)",
        "(314.550400, 114.446100, 297.974400)",
        "(312.280700, 114.708900, 296.250800)",
        "(311.002700, 114.895200, 295.456100)",
        "(308.352300, 115.498700, 293.711900)",
        "(305.561700, 116.128100, 292.257600)",
        "(302.767000, 117.768700, 290.188900)",
        "(300.657000, 120.380500, 287.015400)",
        "(298.793300, 122.952300, 284.021400)",
        "(297.801100, 124.245000, 282.702900)",
        "(295.947000, 126.736000, 280.389700)",
        "(294.070900, 131.023900, 276.612900)",
        "(294.070900, 131.023900, 276.612900)",
        "(292.935500, 134.481700, 273.896500)",
        "(291.768500, 138.138200, 271.531300)",
        "(290.746900, 142.924800, 268.201900)",
        "(290.219000, 147.681600, 264.725300)",
        "(290.199300, 151.270100, 262.304100)",
        "(290.145700, 152.919600, 261.337200)",
        "(289.563400, 156.501600, 259.705500)",
        "(288.632200, 161.288000, 257.294600)",
        "(288.230300, 166.209300, 254.723300)",
        "(288.181500, 169.786100, 253.387200)",
        "(287.981000, 172.707300, 253.108600)",
        "(288.064500, 173.843800, 253.145100)",
        "(288.915300, 175.246500, 253.556200)",
        "(289.988600, 175.572100, 254.910900)",
        "(290.728500, 175.317000, 257.120500)",
        "(291.123300, 175.020400, 258.391200)",
        "(292.167300, 173.531500, 261.645400)",
        "(293.443000, 171.632700, 265.127700)",
        "(294.887900, 169.093500, 269.097500)",
        "(296.411900, 165.544600, 273.960100)",
        "(297.719200, 161.816000, 279.137800)",
        "(298.264800, 160.180600, 281.587000)",
        "(299.366000, 157.185600, 285.890100)",
        "(300.724800, 154.175600, 289.908800)",
        "(302.346400, 150.915100, 294.205300)",
        "(304.227100, 147.931000, 298.168300)",
        "(305.239200, 146.596500, 299.828500)",
        "(307.842900, 144.394900, 302.096900)",
        "(310.800300, 142.779400, 303.025600)",
        "(313.340600, 140.619800, 304.564700)",
        "(315.382400, 138.018800, 306.315500)",
        "(316.407700, 136.772000, 307.021300)",
        "(318.255100, 134.905300, 307.562900)",
        "(320.014600, 133.101300, 307.624300)",
        "(321.687300, 130.875900, 307.648100)",
        "(322.357500, 129.681500, 307.667100)",
        "(323.125800, 127.157500, 307.596900)",
        "(323.270200, 124.506300, 307.348300)",
        "(322.196200, 121.354100, 307.599300)",
        "(320.500000, 118.323300, 307.667600)",
        "(319.606100, 116.838800, 307.491700)",
        "(317.423000, 114.032600, 308.007000)",
        "(314.944700, 112.563400, 307.095600)",
        "(312.312300, 111.645300, 306.026800)",
        "(309.585100, 111.327700, 304.422200)",
        "(308.181900, 111.301300, 303.574400)",
        "(305.349100, 111.870800, 301.604400)",
        "(302.674200, 112.989700, 299.201400)",
        "(300.041800, 114.477900, 296.735500)",
        "(297.510800, 116.009100, 294.370800)",
        "(296.232900, 116.703200, 293.337000)",
        "(293.450600, 118.240200, 291.598000)",
        "(290.391700, 120.520100, 289.490000)",
        "(287.439700, 123.109700, 287.608700)",
        "(285.159000, 124.943100, 286.597200)",
        "(284.233800, 125.485200, 286.505500)",
        "(282.499700, 128.544800, 284.368800)",
        "(280.694500, 137.069300, 277.242400)",
        "(279.189800, 145.834800, 270.018600)",
        "(277.947200, 153.708800, 264.163100)",
        "(277.486100, 157.670100, 261.302900)",
        "(276.920500, 164.690300, 256.458700)",
        "(277.084100, 171.182900, 251.730500)",
        "(277.683700, 178.369800, 246.318300)",
        "(278.373800, 184.689500, 241.849600)",
        "(278.671500, 186.971200, 240.649000)",
        "(279.239000, 189.231200, 240.556700)",
        "(280.019000, 189.575300, 242.235200)",
        "(281.093800, 188.740900, 244.836100)",
        "(282.435200, 187.335900, 247.901900)",
        "(283.100600, 186.362900, 249.711400)",
        "(284.146800, 183.803200, 254.291000)",
        "(284.838600, 180.882600, 259.304000)",
        "(286.273700, 178.274300, 263.155100)",
        "(288.196100, 175.040500, 267.210100)",
        "(289.001800, 172.907000, 270.044900)",
        "(290.087600, 166.929000, 277.833800)",
        "(291.364500, 160.364100, 285.850700)",
        "(293.038100, 156.057400, 291.005700)",
        "(294.688800, 151.939800, 295.881500)",
        "(295.499600, 149.726300, 298.358800)",
        "(297.292100, 145.648000, 302.873200)",
        "(299.331100, 142.588700, 306.152300)",
        "(301.597700, 140.496900, 308.083000)",
        "(303.789700, 138.686800, 309.584000)",
        "(304.674400, 137.741700, 310.328200)",
        "(306.134200, 134.528900, 312.884000)",
        "(308.040300, 130.690100, 315.657500)",
        "(310.392300, 128.164600, 316.733500)",
        "(312.715100, 126.521100, 316.923300)",
        "(313.777300, 125.643300, 316.981100)",
        "(315.445400, 123.699900, 317.049300)",
        "(316.620700, 122.273000, 316.450400)",
        "(317.599200, 121.287000, 314.862500)",
        "(317.954800, 119.895000, 313.482400)",
        "(317.618900, 118.225200, 312.338300)",
        "(317.299400, 117.292600, 311.686200)",
        "(316.185800, 115.226900, 310.645400)",
        "(314.348400, 113.329700, 309.635800)",
        "(312.173200, 111.910200, 308.331200)",
        "(311.070700, 111.244100, 307.683500)",
        "(308.217800, 110.068200, 306.601500)",
        "(304.768300, 109.042300, 305.892300)",
        "(300.520600, 107.821000, 305.958300)",
        "(296.040600, 107.106900, 306.063900)",
        "(294.002100, 107.378100, 305.479700)",
        "(290.539600, 109.273300, 303.015900)",
        "(287.737200, 112.618000, 299.402500)",
        "(285.313500, 116.216500, 295.817300)",
        "(282.863100, 121.271300, 291.320500)",
        "(281.647600, 124.969400, 287.901200)",
        "(279.481500, 134.700500, 278.956000)",
        "(277.842000, 146.241100, 268.675200)",
        "(276.606400, 158.491200, 258.119000)",
        "(275.858900, 172.727800, 245.747900)",
        "(275.669900, 180.740700, 238.775400)",
        "(275.362500, 200.020600, 222.201900)",
        "(275.286500, 221.267700, 204.004800)",
        "(275.388700, 234.013800, 193.736000)",
        "(275.809900, 241.026000, 188.822600)",
        "(276.129700, 240.275300, 190.427800)",
        "(276.858900, 233.740400, 198.503000)",
        "(277.395700, 224.757200, 209.048000)",
        "(277.771900, 218.172400, 217.637800)",
        "(278.177500, 209.918200, 227.968900)",
        "(278.518200, 205.571000, 233.280200)",
        "(279.727800, 195.319300, 245.058200)",
        "(281.490800, 185.421300, 256.195100)",
        "(283.322400, 176.078600, 266.614000)",
        "(284.804100, 166.958300, 277.370900)",
        "(285.596000, 163.216300, 281.726000)",
        "(287.295000, 158.781800, 286.909300)",
        "(288.830500, 154.565900, 292.302400)",
        "(290.584400, 148.766800, 299.220800)",
        "(292.733200, 145.414700, 303.001300)",
        "(293.932400, 144.439600, 303.830800)",
        "(296.380900, 141.656600, 306.227000)",
        "(298.462300, 137.244700, 310.861700)",
        "(300.474900, 134.412500, 313.830000)",
        "(302.989300, 133.602100, 313.963400)",
        "(304.407100, 133.041800, 314.083400)",
        "(307.247000, 131.100300, 315.239300)",
        "(309.575900, 129.419200, 316.152900)",
        "(311.698000, 128.651900, 315.934200)",
        "(314.139000, 127.863900, 315.269800)",
        "(315.299200, 127.237200, 315.092300)",
        "(316.781400, 125.256800, 315.207400)",
        "(317.927500, 123.370300, 315.181200)",
        "(318.910100, 121.776800, 314.408500)",
        "(319.898000, 120.202300, 313.139400)",
        "(320.150300, 119.159100, 312.562100)",
        "(319.754800, 116.029300, 312.401900)",
        "(318.144600, 112.506600, 313.276300)",
        "(316.674100, 110.033900, 312.834500)",
        "(314.948900, 107.962200, 312.083100)",
        "(313.873100, 107.023700, 311.846000)",
        "(311.293000, 105.628600, 311.200200)",
        "(308.467300, 105.281000, 309.821400)",
        "(305.315900, 105.142600, 308.522600)",
        "(302.209400, 105.527800, 307.082300)",
        "(299.340800, 107.020800, 304.537100)",
        "(297.879500, 107.858700, 303.354000)",
        "(294.823500, 109.550400, 301.321300)",
        "(292.203700, 111.470000, 299.331700)",
        "(290.052900, 114.945400, 295.547900)",
        "(289.018900, 117.327000, 293.120100)",
        "(286.969500, 122.512800, 288.323600)",
        "(284.858000, 127.131000, 284.652600)",
        "(283.025800, 131.872800, 281.039900)",
        "(281.736800, 138.666800, 275.220200)",
        "(281.175300, 142.340500, 272.127800)",
        "(280.162200, 149.731100, 266.193800)",
        "(279.126200, 157.340000, 260.586400)",
        "(278.639200, 164.162200, 255.845000)",
        "(278.992200, 173.546100, 248.841100)",
        "(279.332000, 179.127200, 245.144900)",
        "(279.332000, 179.127200, 245.144900)",
        "(279.703200, 182.477600, 243.870100)",
        "(280.289500, 183.370900, 245.070600)",
        "(281.722000, 183.149300, 247.868100)",
        "(281.722000, 183.149300, 247.868100)",
        "(282.553400, 181.976800, 251.007500)",
        "(283.510000, 180.160400, 254.666300)",
        "(285.517500, 175.566200, 261.656400)",
        "(285.517500, 175.566200, 261.656400)",
        "(286.722400, 172.452500, 266.562900)",
        "(287.841600, 168.828300, 272.041700)",
        "(289.414700, 164.898600, 277.267800)",
        "(291.269900, 161.101600, 281.984500)",
        "(292.821800, 157.166000, 287.372400)",
        "(293.576900, 155.014300, 290.232300)",
        "(295.424300, 150.484900, 295.639500)",
        "(298.005700, 146.579100, 299.827100)",
        "(301.120200, 144.680500, 301.783400)",
        "(303.841900, 143.109600, 303.212500)",
        "(304.930900, 141.421100, 304.885200)",
        "(306.833600, 137.779200, 308.572100)",
        "(308.839800, 135.563100, 310.407200)",
        "(311.347000, 134.189900, 310.703800)",
        "(314.007800, 131.746600, 311.629200)",
        "(315.162000, 130.519700, 312.244500)",
        "(317.090500, 128.839200, 312.448000)",
        "(318.702200, 127.328400, 311.980100)",
        "(319.855600, 124.645800, 312.411200)",
        "(320.341300, 121.974800, 312.962000)",
        "(320.486200, 120.851100, 313.013400)",
        "(320.844000, 119.025400, 312.355300)",
        "(321.386600, 117.029800, 311.457300)",
        "(321.063300, 114.667200, 311.118100)",
        "(320.347000, 112.706100, 310.336900)",
        "(320.091700, 111.721200, 309.766000)",
        "(319.064200, 109.382800, 309.215400)",
        "(316.936000, 107.148600, 309.016200)",
        "(314.140800, 105.245200, 308.946600)",
        "(310.959700, 103.824800, 308.863400)",
        "(308.086400, 103.418300, 307.999800)",
        "(306.771700, 103.435300, 307.397500)",
        "(304.195900, 104.163300, 305.866700)",
        "(301.591200, 105.807200, 303.599100)",
        "(299.371300, 108.148700, 300.886000)",
        "(298.309000, 109.561900, 299.311900)",
        "(296.418900, 112.483500, 296.225200)",
        "(294.318700, 114.852900, 294.145200)",
        "(292.272600, 117.205500, 292.584000)",
        "(290.437600, 120.927600, 289.658300)",
        "(289.667100, 123.114500, 287.879200)",
        "(288.368200, 128.118100, 283.890400)",
        "(287.163700, 132.856600, 280.514800)",
        "(285.787400, 138.125100, 277.165400)",
        "(284.727600, 143.983500, 273.414400)",
        "(284.397200, 147.103000, 271.238100)",
        "(284.105800, 153.328200, 266.893500)",
        "(284.055800, 159.300200, 262.987900)",
        "(284.296800, 164.094600, 260.472400)",
        "(285.172600, 167.185400, 259.241600)",
        "(285.808300, 167.758400, 259.584300)",
        "(287.489900, 168.335700, 260.640500)",
        "(289.934800, 168.414900, 261.688600)",
        "(292.237000, 168.665800, 262.520200)",
        "(293.532700, 169.017300, 264.188800)",
        "(293.836600, 169.183200, 265.254500)",
        "(294.323700, 169.183700, 267.598200)",
        "(295.429900, 168.352700, 270.206100)",
        "(296.801200, 166.218900, 273.815200)",
        "(298.088100, 163.566900, 277.843100)",
        "(298.829000, 162.608200, 279.315800)",
        "(300.721400, 161.779700, 280.699200)",
        "(302.892100, 161.598700, 281.592600)",
        "(304.312500, 159.741700, 284.815500)",
        "(305.814900, 156.941500, 288.650700)",
        "(306.692100, 155.669200, 290.348900)",
        "(308.717700, 153.450100, 292.813700)",
        "(310.751500, 151.164200, 295.266800)",
        "(312.566200, 148.395400, 298.264300)",
        "(314.218100, 145.652700, 301.300000)",
        "(315.228500, 144.476000, 302.253900)",
        "(317.719900, 142.428200, 303.473400)",
        "(320.028100, 139.988900, 304.674400)",
        "(321.585900, 136.752500, 306.614600)",
        "(322.770100, 133.811000, 307.982600)",
        "(323.423200, 132.531200, 308.225900)",
        "(324.837200, 129.785600, 308.366900)",
        "(325.936600, 126.476100, 308.657900)",
        "(326.423500, 123.263200, 308.375000)",
        "(326.685500, 120.983000, 306.921200)",
        "(326.862400, 120.398800, 305.766400)",
        "(326.823200, 119.735500, 303.103500)",
        "(325.367100, 118.688600, 301.249900)",
        "(322.762800, 116.530300, 300.600000)",
        "(319.786100, 114.650800, 300.051500)",
        "(318.327700, 113.971200, 299.634800)",
        "(315.699400, 112.854800, 298.703200)",
        "(313.124900, 111.778800, 297.930000)",
        "(310.137200, 110.657100, 297.603400)",
        "(306.938700, 109.744200, 297.546400)",
        "(305.470600, 109.483300, 297.353900)",
        "(302.732500, 109.371100, 296.685700)",
        "(300.272400, 109.700100, 295.825400)",
        "(297.896300, 110.265800, 294.915200)",
        "(295.457200, 111.341300, 293.955500)",
        "(294.281600, 112.202900, 293.245100)",
        "(292.157300, 114.823700, 290.973800)",
        "(290.222500, 117.577300, 288.721200)",
        "(288.365500, 120.932000, 286.154600)",
        "(286.900700, 125.514300, 282.283200)",
        "(286.587300, 127.971000, 279.996500)",
        "(286.146300, 133.117900, 275.330700)",
        "(285.777000, 139.127900, 270.453900)",
        "(285.383200, 145.462500, 265.796500)",
        "(285.227800, 151.935700, 261.102200)",
        "(285.239600, 154.987900, 259.051300)",
        "(285.383900, 160.060600, 256.153400)",
        "(285.907200, 163.684200, 254.831500)",
        "(286.885900, 166.163800, 254.406000)",
        "(288.118700, 167.534700, 255.091700)",
        "(288.786000, 167.898800, 255.756400)",
        "(290.128400, 168.617700, 257.242100)",
        "(291.218100, 169.365600, 259.133900)",
        "(292.069000, 169.471500, 261.698800)",
        "(293.349100, 168.141100, 265.281600)",
        "(294.114400, 167.159500, 267.375800)",
        "(295.380500, 165.127800, 271.704900)",
        "(295.885100, 162.375500, 276.894300)",
        "(296.571100, 159.529300, 281.986200)",
        "(297.591900, 156.159200, 287.497700)",
        "(297.908700, 153.968000, 290.704900)",
        "(298.407900, 149.280000, 297.310600)",
        "(299.057900, 144.832900, 303.489300)",
        "(300.680300, 141.586700, 307.701400)",
        "(303.262500, 139.413100, 310.165300)",
        "(304.687500, 138.511000, 311.008100)",
        "(307.069800, 136.738500, 312.769300)",
        "(308.690500, 134.873100, 314.718200)",
        "(310.449000, 132.902900, 316.237200)",
        "(312.435400, 131.529100, 316.623600)",
        "(313.261900, 130.794600, 316.558000)",
        "(314.680500, 128.702600, 317.251300)",
        "(315.383800, 125.961200, 318.333200)",
        "(315.880200, 123.488900, 318.712200)",
        "(316.207000, 121.137800, 318.767300)",
        "(316.277300, 119.943900, 318.690200)",
        "(316.156100, 117.740500, 318.403600)",
        "(315.860500, 115.702500, 317.605600)",
        "(314.863600, 113.847200, 316.770900)",
        "(312.935400, 111.868000, 316.574000)",
        "(311.576800, 110.743900, 316.620700)",
        "(308.634600, 108.529100, 316.795400)",
        "(305.857200, 106.715400, 316.692200)",
        "(302.633900, 104.277200, 317.958200)",
        "(299.495200, 102.168600, 318.902300)",
        "(297.924200, 101.711800, 318.736200)",
        "(294.507200, 100.709500, 319.237100)",
        "(291.026900, 98.398750, 321.454400)",
        "(288.134200, 96.865210, 323.079300)",
        "(285.438900, 96.306390, 323.650400)",
        "(284.001900, 95.792650, 324.524500)",
        "(281.025700, 93.340750, 327.993400)",
        "(278.472500, 89.451840, 333.133300)",
        "(276.461600, 88.618790, 334.942400)",
        "(274.749300, 90.909870, 333.703300)",
        "(274.056000, 92.860980, 332.536100)",
        "(273.000100, 101.820300, 325.044600)",
        "(272.118700, 118.387200, 310.189800)",
        "(271.687600, 150.882400, 279.586700)",
        "(272.402300, 177.682400, 254.424300)",
        "(273.184100, 179.767800, 252.879900)",
        "(274.664200, 178.650800, 255.315500)",
        "(275.843000, 175.644400, 259.880100)",
        "(276.904000, 174.867200, 262.447200)",
        "(278.526800, 173.182800, 265.303200)",
        "(279.449300, 171.067200, 267.875100)",
        "(280.709900, 164.995100, 275.261500)",
        "(281.242300, 157.752000, 284.189600)",
        "(282.405700, 150.258100, 292.780000)",
        "(284.512100, 143.573000, 300.017400)",
        "(285.630300, 140.305900, 303.434600)",
        "(287.616600, 133.754600, 310.818100)",
        "(289.439600, 127.907800, 317.540400)",
        "(291.596600, 124.396800, 321.373800)",
        "(294.238100, 122.390200, 323.267400)",
        "(295.712500, 121.302300, 324.229800)",
        "(298.424400, 118.648900, 326.916300)",
[truncated: 264,076 more chars]
