# Supplementary material for: Playing the mirror game in virtual reality with an autonomous character
Source: Sci Rep. 2022 Dec 9;12:21329. doi: 10.1038/s41598-022-25197-z (PMC9734752; doi:10.1038/s41598-022-25197-z)
Supplement: Supplementary file 2 — Supplementary Information 1. [file 41598_2022_25197_MOESM2_ESM.zip › Data/Couple17/condition1_trial1_player2.json]

{
    "isFemale": false,
    "eyesLevel": 1.6831134557724,
    "timestamps": [
        0.0,
        0.02001953125,
        0.0400390625,
        0.06005859375,
        0.08001708984375,
        0.10003662109375,
        0.12005615234375,
        0.1400146484375,
        0.1600341796875,
        0.1800537109375,
        0.20001220703125,
        0.22003173828125,
        0.24005126953125,
        0.260009765625,
        0.280029296875,
        0.300048828125,
        0.32000732421875,
        0.34002685546875,
        0.36004638671875,
        0.3800048828125,
        0.4000244140625,
        0.4200439453125,
        0.44000244140625,
        0.46002197265625,
        0.48004150390625,
        0.5,
        0.52001953125,
        0.5400390625,
        0.56005859375,
        0.58001708984375,
        0.60003662109375,
        0.62005615234375,
        0.6400146484375,
        0.6600341796875,
        0.6800537109375,
        0.70001220703125,
        0.72003173828125,
        0.74005126953125,
        0.760009765625,
        0.780029296875,
        0.800048828125,
        0.82000732421875,
        0.84002685546875,
        0.86004638671875,
        0.8800048828125,
        0.9000244140625,
        0.9200439453125,
        0.94000244140625,
        0.96002197265625,
        0.98004150390625,
        1.0,
        1.02001953125,
        1.0400390625,
        1.06005859375,
        1.08001708984375,
        1.10003662109375,
        1.12005615234375,
        1.1400146484375,
        1.1600341796875,
        1.1800537109375,
        1.20001220703125,
        1.22003173828125,
        1.24005126953125,
        1.260009765625,
        1.280029296875,
        1.300048828125,
        1.32000732421875,
        1.34002685546875,
        1.36004638671875,
        1.3800048828125,
        1.4000244140625,
        1.4200439453125,
        1.44000244140625,
        1.46002197265625,
        1.48004150390625,
        1.5,
        1.52001953125,
        1.5400390625,
        1.56005859375,
        1.58001708984375,
        1.60003662109375,
        1.62005615234375,
        1.6400146484375,
        1.6600341796875,
        1.6800537109375,
        1.70001220703125,
        1.72003173828125,
        1.74005126953125,
        1.760009765625,
        1.780029296875,
        1.800048828125,
        1.82000732421875,
        1.84002685546875,
        1.86004638671875,
        1.8800048828125,
        1.9000244140625,
        1.9200439453125,
        1.94000244140625,
        1.96002197265625,
        1.98004150390625,
        2.0,
        2.02001953125,
        2.0400390625,
        2.06005859375,
        2.08001708984375,
        2.10003662109375,
        2.12005615234375,
        2.1400146484375,
        2.1600341796875,
        2.1800537109375,
        2.20001220703125,
        2.22003173828125,
        2.24005126953125,
        2.260009765625,
        2.280029296875,
        2.300048828125,
        2.32000732421875,
        2.34002685546875,
        2.36004638671875,
        2.3800048828125,
        2.4000244140625,
        2.4200439453125,
        2.44000244140625,
        2.46002197265625,
        2.48004150390625,
        2.5,
        2.52001953125,
        2.5400390625,
        2.56005859375,
        2.58001708984375,
        2.60003662109375,
        2.62005615234375,
        2.6400146484375,
        2.6600341796875,
        2.6800537109375,
        2.70001220703125,
        2.72003173828125,
        2.74005126953125,
        2.760009765625,
        2.780029296875,
        2.800048828125,
        2.82000732421875,
        2.84002685546875,
        2.86004638671875,
        2.8800048828125,
        2.9000244140625,
        2.9200439453125,
        2.94000244140625,
        2.96002197265625,
        2.98004150390625,
        3.0,
        3.02001953125,
        3.0400390625,
        3.06005859375,
        3.08001708984375,
        3.10003662109375,
        3.12005615234375,
        3.1400146484375,
        3.1600341796875,
        3.1800537109375,
        3.20001220703125,
        3.22003173828125,
        3.24005126953125,
        3.260009765625,
        3.280029296875,
        3.300048828125,
        3.32000732421875,
        3.34002685546875,
        3.36004638671875,
        3.3800048828125,
        3.4000244140625,
        3.4200439453125,
        3.44000244140625,
        3.46002197265625,
        3.48004150390625,
        3.5,
        3.52001953125,
        3.5400390625,
        3.56005859375,
        3.58001708984375,
        3.60003662109375,
        3.62005615234375,
        3.6400146484375,
        3.6600341796875,
        3.6800537109375,
        3.70001220703125,
        3.72003173828125,
        3.74005126953125,
        3.760009765625,
        3.780029296875,
        3.800048828125,
        3.82000732421875,
        3.84002685546875,
        3.86004638671875,
        3.8800048828125,
        3.9000244140625,
        3.9200439453125,
        3.94000244140625,
        3.96002197265625,
        3.98004150390625,
        4.0,
        4.02001953125,
        4.0400390625,
        4.06005859375,
        4.08001708984375,
        4.10003662109375,
        4.12005615234375,
        4.1400146484375,
        4.1600341796875,
        4.1800537109375,
        4.20001220703125,
        4.22003173828125,
        4.24005126953125,
        4.260009765625,
        4.280029296875,
        4.300048828125,
        4.32000732421875,
        4.34002685546875,
        4.36004638671875,
        4.3800048828125,
        4.4000244140625,
        4.4200439453125,
        4.44000244140625,
        4.46002197265625,
        4.48004150390625,
        4.5,
        4.52001953125,
        4.5400390625,
        4.56005859375,
        4.58001708984375,
        4.60003662109375,
        4.62005615234375,
        4.6400146484375,
        4.6600341796875,
        4.6800537109375,
        4.70001220703125,
        4.72003173828125,
        4.74005126953125,
        4.760009765625,
        4.780029296875,
        4.800048828125,
        4.82000732421875,
        4.84002685546875,
        4.86004638671875,
        4.8800048828125,
        4.9000244140625,
        4.9200439453125,
        4.94000244140625,
        4.96002197265625,
        4.98004150390625,
        5.0,
        5.02001953125,
        5.0400390625,
        5.06005859375,
        5.08001708984375,
        5.10003662109375,
        5.12005615234375,
        5.1400146484375,
        5.1600341796875,
        5.1800537109375,
        5.20001220703125,
        5.22003173828125,
        5.24005126953125,
        5.260009765625,
        5.280029296875,
        5.300048828125,
        5.32000732421875,
        5.34002685546875,
        5.36004638671875,
        5.3800048828125,
        5.4000244140625,
        5.4200439453125,
        5.44000244140625,
        5.46002197265625,
        5.48004150390625,
        5.5,
        5.52001953125,
        5.5400390625,
        5.56005859375,
        5.58001708984375,
        5.60003662109375,
        5.62005615234375,
        5.6400146484375,
        5.6600341796875,
        5.6800537109375,
        5.70001220703125,
        5.72003173828125,
        5.74005126953125,
        5.760009765625,
        5.780029296875,
        5.800048828125,
        5.82000732421875,
        5.84002685546875,
        5.86004638671875,
        5.8800048828125,
        5.9000244140625,
        5.9200439453125,
        5.94000244140625,
        5.96002197265625,
        5.98004150390625,
        6.0,
        6.02001953125,
        6.0400390625,
        6.06005859375,
        6.08001708984375,
        6.10003662109375,
        6.12005615234375,
        6.1400146484375,
        6.1600341796875,
        6.1800537109375,
        6.20001220703125,
        6.22003173828125,
        6.24005126953125,
        6.260009765625,
        6.280029296875,
        6.300048828125,
        6.32000732421875,
        6.34002685546875,
        6.36004638671875,
        6.3800048828125,
        6.4000244140625,
        6.4200439453125,
        6.44000244140625,
        6.46002197265625,
        6.48004150390625,
        6.5,
        6.52001953125,
        6.5400390625,
        6.56005859375,
        6.58001708984375,
        6.60003662109375,
        6.62005615234375,
        6.6400146484375,
        6.6600341796875,
        6.6800537109375,
        6.70001220703125,
        6.72003173828125,
        6.74005126953125,
        6.760009765625,
        6.780029296875,
        6.800048828125,
        6.82000732421875,
        6.84002685546875,
        6.86004638671875,
        6.8800048828125,
        6.9000244140625,
        6.9200439453125,
        6.94000244140625,
        6.96002197265625,
        6.98004150390625,
        7.0,
        7.02001953125,
        7.0400390625,
        7.06005859375,
        7.08001708984375,
        7.10003662109375,
        7.12005615234375,
        7.1400146484375,
        7.1600341796875,
        7.1800537109375,
        7.20001220703125,
        7.22003173828125,
        7.24005126953125,
        7.260009765625,
        7.280029296875,
        7.300048828125,
        7.32000732421875,
        7.34002685546875,
        7.36004638671875,
        7.3800048828125,
        7.4000244140625,
        7.4200439453125,
        7.44000244140625,
        7.46002197265625,
        7.48004150390625,
        7.5,
        7.52001953125,
        7.5400390625,
        7.56005859375,
        7.58001708984375,
        7.60003662109375,
        7.62005615234375,
        7.6400146484375,
        7.6600341796875,
        7.6800537109375,
        7.70001220703125,
        7.72003173828125,
        7.74005126953125,
        7.760009765625,
        7.780029296875,
        7.800048828125,
        7.82000732421875,
        7.84002685546875,
        7.86004638671875,
        7.8800048828125,
        7.9000244140625,
        7.9200439453125,
        7.94000244140625,
        7.96002197265625,
        7.98004150390625,
        8.0,
        8.02001953125,
        8.0400390625,
        8.06005859375,
        8.08001708984375,
        8.10003662109375,
        8.12005615234375,
        8.1400146484375,
        8.1600341796875,
        8.1800537109375,
        8.20001220703125,
        8.22003173828125,
        8.24005126953125,
        8.260009765625,
        8.280029296875,
        8.300048828125,
        8.32000732421875,
        8.34002685546875,
        8.36004638671875,
        8.3800048828125,
        8.4000244140625,
        8.4200439453125,
        8.44000244140625,
        8.46002197265625,
        8.48004150390625,
        8.5,
        8.52001953125,
        8.5400390625,
        8.56005859375,
        8.58001708984375,
        8.60003662109375,
        8.62005615234375,
        8.6400146484375,
        8.6600341796875,
        8.6800537109375,
        8.70001220703125,
        8.72003173828125,
        8.74005126953125,
        8.760009765625,
        8.780029296875,
        8.800048828125,
        8.82000732421875,
        8.84002685546875,
        8.86004638671875,
        8.8800048828125,
        8.9000244140625,
        8.9200439453125,
        8.94000244140625,
        8.96002197265625,
        8.98004150390625,
        9.0,
        9.02001953125,
        9.0400390625,
        9.06005859375,
        9.08001708984375,
        9.10003662109375,
        9.12005615234375,
        9.1400146484375,
        9.1600341796875,
        9.1800537109375,
        9.20001220703125,
        9.22003173828125,
        9.24005126953125,
        9.260009765625,
        9.280029296875,
        9.300048828125,
        9.32000732421875,
        9.34002685546875,
        9.36004638671875,
        9.3800048828125,
        9.4000244140625,
        9.4200439453125,
        9.44000244140625,
        9.46002197265625,
        9.48004150390625,
        9.5,
        9.52001953125,
        9.5400390625,
        9.56005859375,
        9.58001708984375,
        9.60003662109375,
        9.62005615234375,
        9.6400146484375,
        9.6600341796875,
        9.6800537109375,
        9.70001220703125,
        9.72003173828125,
        9.74005126953125,
        9.760009765625,
        9.780029296875,
        9.800048828125,
        9.82000732421875,
        9.84002685546875,
        9.86004638671875,
        9.8800048828125,
        9.9000244140625,
        9.9200439453125,
        9.94000244140625,
        9.96002197265625,
        9.98004150390625,
        10.0,
        10.02001953125,
        10.0400390625,
        10.06005859375,
        10.08001708984375,
        10.10003662109375,
        10.12005615234375,
        10.1400146484375,
        10.1600341796875,
        10.1800537109375,
        10.20001220703125,
        10.22003173828125,
        10.24005126953125,
        10.260009765625,
        10.280029296875,
        10.300048828125,
        10.32000732421875,
        10.34002685546875,
        10.36004638671875,
        10.3800048828125,
        10.4000244140625,
        10.4200439453125,
        10.44000244140625,
        10.46002197265625,
        10.48004150390625,
        10.5,
        10.52001953125,
        10.5400390625,
        10.56005859375,
        10.58001708984375,
        10.60003662109375,
        10.62005615234375,
        10.6400146484375,
        10.6600341796875,
        10.6800537109375,
        10.70001220703125,
        10.72003173828125,
        10.74005126953125,
        10.760009765625,
        10.780029296875,
        10.800048828125,
        10.82000732421875,
        10.84002685546875,
        10.86004638671875,
        10.8800048828125,
        10.9000244140625,
        10.9200439453125,
        10.94000244140625,
        10.96002197265625,
        10.98004150390625,
        11.0,
        11.02001953125,
        11.0400390625,
        11.06005859375,
        11.08001708984375,
        11.10003662109375,
        11.12005615234375,
        11.1400146484375,
        11.1600341796875,
        11.1800537109375,
        11.20001220703125,
        11.22003173828125,
        11.24005126953125,
        11.260009765625,
        11.280029296875,
        11.300048828125,
        11.32000732421875,
        11.34002685546875,
        11.36004638671875,
        11.3800048828125,
        11.4000244140625,
        11.4200439453125,
        11.44000244140625,
        11.46002197265625,
        11.48004150390625,
        11.5,
        11.52001953125,
        11.5400390625,
        11.56005859375,
        11.58001708984375,
        11.60003662109375,
        11.62005615234375,
        11.6400146484375,
        11.6600341796875,
        11.6800537109375,
        11.70001220703125,
        11.72003173828125,
        11.74005126953125,
        11.760009765625,
        11.780029296875,
        11.800048828125,
        11.82000732421875,
        11.84002685546875,
        11.86004638671875,
        11.8800048828125,
        11.9000244140625,
        11.9200439453125,
        11.94000244140625,
        11.96002197265625,
        11.98004150390625,
        12.0,
        12.02001953125,
        12.0400390625,
        12.06005859375,
        12.08001708984375,
        12.10003662109375,
        12.12005615234375,
        12.1400146484375,
        12.1600341796875,
        12.1800537109375,
        12.20001220703125,
        12.22003173828125,
        12.24005126953125,
        12.260009765625,
        12.280029296875,
        12.300048828125,
        12.32000732421875,
        12.34002685546875,
        12.36004638671875,
        12.3800048828125,
        12.4000244140625,
        12.4200439453125,
        12.44000244140625,
        12.46002197265625,
        12.48004150390625,
        12.5,
        12.52001953125,
        12.5400390625,
        12.56005859375,
        12.58001708984375,
        12.60003662109375,
        12.62005615234375,
        12.6400146484375,
        12.6600341796875,
        12.6800537109375,
        12.70001220703125,
        12.72003173828125,
        12.74005126953125,
        12.760009765625,
        12.780029296875,
        12.800048828125,
        12.82000732421875,
        12.84002685546875,
        12.86004638671875,
        12.8800048828125,
        12.9000244140625,
        12.9200439453125,
        12.94000244140625,
        12.96002197265625,
        12.98004150390625,
        13.0,
        13.02001953125,
        13.0400390625,
        13.06005859375,
        13.08001708984375,
        13.10003662109375,
        13.12005615234375,
        13.1400146484375,
        13.1600341796875,
        13.1800537109375,
        13.20001220703125,
        13.22003173828125,
        13.24005126953125,
        13.260009765625,
        13.280029296875,
        13.300048828125,
        13.32000732421875,
        13.34002685546875,
        13.36004638671875,
        13.3800048828125,
        13.4000244140625,
        13.4200439453125,
        13.44000244140625,
        13.46002197265625,
        13.48004150390625,
        13.5,
        13.52001953125,
        13.5400390625,
        13.56005859375,
        13.58001708984375,
        13.60003662109375,
        13.62005615234375,
        13.6400146484375,
        13.6600341796875,
        13.6800537109375,
        13.70001220703125,
        13.72003173828125,
        13.74005126953125,
        13.760009765625,
        13.780029296875,
        13.800048828125,
        13.82000732421875,
        13.84002685546875,
        13.86004638671875,
        13.8800048828125,
        13.9000244140625,
        13.9200439453125,
        13.94000244140625,
        13.96002197265625,
        13.98004150390625,
        14.0,
        14.02001953125,
        14.0400390625,
        14.06005859375,
        14.08001708984375,
        14.10003662109375,
        14.12005615234375,
        14.1400146484375,
        14.1600341796875,
        14.1800537109375,
        14.20001220703125,
        14.22003173828125,
        14.24005126953125,
        14.260009765625,
        14.280029296875,
        14.300048828125,
        14.32000732421875,
        14.34002685546875,
        14.36004638671875,
        14.3800048828125,
        14.4000244140625,
        14.4200439453125,
        14.44000244140625,
        14.46002197265625,
        14.48004150390625,
        14.5,
        14.52001953125,
        14.5400390625,
        14.56005859375,
        14.58001708984375,
        14.60003662109375,
        14.62005615234375,
        14.6400146484375,
        14.6600341796875,
        14.6800537109375,
        14.70001220703125,
        14.72003173828125,
        14.74005126953125,
        14.760009765625,
        14.780029296875,
        14.800048828125,
        14.82000732421875,
        14.84002685546875,
        14.86004638671875,
        14.8800048828125,
        14.9000244140625,
        14.9200439453125,
        14.94000244140625,
        14.96002197265625,
        14.98004150390625,
        15.0,
        15.02001953125,
        15.0400390625,
        15.06005859375,
        15.08001708984375,
        15.10003662109375,
        15.12005615234375,
        15.1400146484375,
        15.1600341796875,
        15.1800537109375,
        15.20001220703125,
        15.22003173828125,
        15.24005126953125,
        15.260009765625,
        15.280029296875,
        15.300048828125,
        15.32000732421875,
        15.34002685546875,
        15.36004638671875,
        15.3800048828125,
        15.4000244140625,
        15.4200439453125,
        15.44000244140625,
        15.46002197265625,
        15.48004150390625,
        15.5,
        15.52001953125,
        15.5400390625,
        15.56005859375,
        15.58001708984375,
        15.60003662109375,
        15.62005615234375,
        15.6400146484375,
        15.6600341796875,
        15.6800537109375,
        15.70001220703125,
        15.72003173828125,
        15.74005126953125,
        15.760009765625,
        15.780029296875,
        15.800048828125,
        15.82000732421875,
        15.84002685546875,
        15.86004638671875,
        15.8800048828125,
        15.9000244140625,
        15.9200439453125,
        15.94000244140625,
        15.96002197265625,
        15.98004150390625,
        16.0,
        16.02001953125,
        16.0400390625,
        16.06005859375,
        16.08001708984375,
        16.10003662109375,
        16.12005615234375,
        16.1400146484375,
        16.1600341796875,
        16.1800537109375,
        16.20001220703125,
        16.22003173828125,
        16.24005126953125,
        16.260009765625,
        16.280029296875,
        16.300048828125,
        16.32000732421875,
        16.34002685546875,
        16.36004638671875,
        16.3800048828125,
        16.4000244140625,
        16.4200439453125,
        16.44000244140625,
        16.46002197265625,
        16.48004150390625,
        16.5,
        16.52001953125,
        16.5400390625,
        16.56005859375,
        16.58001708984375,
        16.60003662109375,
        16.62005615234375,
        16.6400146484375,
        16.6600341796875,
        16.6800537109375,
        16.70001220703125,
        16.72003173828125,
        16.74005126953125,
        16.760009765625,
        16.780029296875,
        16.800048828125,
        16.82000732421875,
        16.84002685546875,
        16.86004638671875,
        16.8800048828125,
        16.9000244140625,
        16.9200439453125,
        16.94000244140625,
        16.96002197265625,
        16.98004150390625,
        17.0,
        17.02001953125,
        17.0400390625,
        17.06005859375,
        17.08001708984375,
        17.10003662109375,
        17.12005615234375,
        17.1400146484375,
        17.1600341796875,
        17.1800537109375,
        17.20001220703125,
        17.22003173828125,
        17.24005126953125,
        17.260009765625,
        17.280029296875,
        17.300048828125,
        17.32000732421875,
        17.34002685546875,
        17.36004638671875,
        17.3800048828125,
        17.4000244140625,
        17.4200439453125,
        17.44000244140625,
        17.46002197265625,
        17.48004150390625,
        17.5,
        17.52001953125,
        17.5400390625,
        17.56005859375,
        17.58001708984375,
        17.60003662109375,
        17.62005615234375,
        17.6400146484375,
        17.6600341796875,
        17.6800537109375,
        17.70001220703125,
        17.72003173828125,
        17.74005126953125,
        17.760009765625,
        17.780029296875,
        17.800048828125,
        17.82000732421875,
        17.84002685546875,
        17.86004638671875,
        17.8800048828125,
        17.9000244140625,
        17.9200439453125,
        17.94000244140625,
        17.96002197265625,
        17.98004150390625,
        18.0,
        18.02001953125,
        18.0400390625,
        18.06005859375,
        18.08001708984375,
        18.10003662109375,
        18.12005615234375,
        18.1400146484375,
        18.1600341796875,
        18.1800537109375,
        18.20001220703125,
        18.22003173828125,
        18.24005126953125,
        18.260009765625,
        18.280029296875,
        18.300048828125,
        18.32000732421875,
        18.34002685546875,
        18.36004638671875,
        18.3800048828125,
        18.4000244140625,
        18.4200439453125,
        18.44000244140625,
        18.46002197265625,
        18.48004150390625,
        18.5,
        18.52001953125,
        18.5400390625,
        18.56005859375,
        18.58001708984375,
        18.60003662109375,
        18.62005615234375,
        18.6400146484375,
        18.6600341796875,
        18.6800537109375,
        18.70001220703125,
        18.72003173828125,
        18.74005126953125,
        18.760009765625,
        18.780029296875,
        18.800048828125,
        18.82000732421875,
        18.84002685546875,
        18.86004638671875,
        18.8800048828125,
        18.9000244140625,
        18.9200439453125,
        18.94000244140625,
        18.96002197265625,
        18.98004150390625,
        19.0,
        19.02001953125,
        19.0400390625,
        19.06005859375,
        19.08001708984375,
        19.10003662109375,
        19.12005615234375,
        19.1400146484375,
        19.1600341796875,
        19.1800537109375,
        19.20001220703125,
        19.22003173828125,
        19.24005126953125,
        19.260009765625,
        19.280029296875,
        19.300048828125,
        19.32000732421875,
        19.34002685546875,
        19.36004638671875,
        19.3800048828125,
        19.4000244140625,
        19.4200439453125,
        19.44000244140625,
        19.46002197265625,
        19.48004150390625,
        19.5,
        19.52001953125,
        19.5400390625,
        19.56005859375,
        19.58001708984375,
        19.60003662109375,
        19.62005615234375,
        19.6400146484375,
        19.6600341796875,
        19.6800537109375,
        19.70001220703125,
        19.72003173828125,
        19.74005126953125,
        19.760009765625,
        19.780029296875,
        19.800048828125,
        19.82000732421875,
        19.84002685546875,
        19.86004638671875,
        19.8800048828125,
        19.9000244140625,
        19.9200439453125,
        19.94000244140625,
        19.96002197265625,
        19.98004150390625,
        20.0,
        20.02001953125,
        20.0400390625,
        20.06005859375,
        20.08001708984375,
        20.10003662109375,
        20.12005615234375,
        20.1400146484375,
        20.1600341796875,
        20.1800537109375,
        20.20001220703125,
        20.22003173828125,
        20.24005126953125,
        20.260009765625,
        20.280029296875,
        20.300048828125,
        20.32000732421875,
        20.34002685546875,
        20.36004638671875,
        20.3800048828125,
        20.4000244140625,
        20.4200439453125,
        20.44000244140625,
        20.46002197265625,
        20.48004150390625,
        20.5,
        20.52001953125,
        20.5400390625,
        20.56005859375,
        20.58001708984375,
        20.60003662109375,
        20.62005615234375,
        20.6400146484375,
        20.6600341796875,
        20.6800537109375,
        20.70001220703125,
        20.72003173828125,
        20.74005126953125,
        20.760009765625,
        20.780029296875,
        20.800048828125,
        20.82000732421875,
        20.84002685546875,
        20.86004638671875,
        20.8800048828125,
        20.9000244140625,
        20.9200439453125,
        20.94000244140625,
        20.96002197265625,
        20.98004150390625,
        21.0,
        21.02001953125,
        21.0400390625,
        21.06005859375,
        21.08001708984375,
        21.10003662109375,
        21.12005615234375,
        21.1400146484375,
        21.1600341796875,
        21.1800537109375,
        21.20001220703125,
        21.22003173828125,
        21.24005126953125,
        21.260009765625,
        21.280029296875,
        21.300048828125,
        21.32000732421875,
        21.34002685546875,
        21.36004638671875,
        21.3800048828125,
        21.4000244140625,
        21.4200439453125,
        21.44000244140625,
        21.46002197265625,
        21.48004150390625,
        21.5,
        21.52001953125,
        21.5400390625,
        21.56005859375,
        21.58001708984375,
        21.60003662109375,
        21.62005615234375,
        21.6400146484375,
        21.6600341796875,
        21.6800537109375,
        21.70001220703125,
        21.72003173828125,
        21.74005126953125,
        21.760009765625,
        21.780029296875,
        21.800048828125,
        21.82000732421875,
        21.84002685546875,
        21.86004638671875,
        21.8800048828125,
        21.9000244140625,
        21.9200439453125,
        21.94000244140625,
        21.96002197265625,
        21.98004150390625,
        22.0,
        22.02001953125,
        22.0400390625,
        22.06005859375,
        22.08001708984375,
        22.10003662109375,
        22.12005615234375,
        22.1400146484375,
        22.1600341796875,
        22.1800537109375,
        22.20001220703125,
        22.22003173828125,
        22.24005126953125,
        22.260009765625,
        22.280029296875,
        22.300048828125,
        22.32000732421875,
        22.34002685546875,
        22.36004638671875,
        22.3800048828125,
        22.4000244140625,
        22.4200439453125,
        22.44000244140625,
        22.46002197265625,
        22.48004150390625,
        22.5,
        22.52001953125,
        22.5400390625,
        22.56005859375,
        22.58001708984375,
        22.60003662109375,
        22.62005615234375,
        22.6400146484375,
        22.6600341796875,
        22.6800537109375,
        22.70001220703125,
        22.72003173828125,
        22.74005126953125,
        22.760009765625,
        22.780029296875,
        22.800048828125,
        22.82000732421875,
        22.84002685546875,
        22.86004638671875,
        22.8800048828125,
        22.9000244140625,
        22.9200439453125,
        22.94000244140625,
        22.96002197265625,
        22.98004150390625,
        23.0,
        23.02001953125,
        23.0400390625,
        23.06005859375,
        23.08001708984375,
        23.10003662109375,
        23.12005615234375,
        23.1400146484375,
        23.1600341796875,
        23.1800537109375,
        23.20001220703125,
        23.22003173828125,
        23.24005126953125,
        23.260009765625,
        23.280029296875,
        23.300048828125,
        23.32000732421875,
        23.34002685546875,
        23.36004638671875,
        23.3800048828125,
        23.4000244140625,
        23.4200439453125,
        23.44000244140625,
        23.46002197265625,
        23.48004150390625,
        23.5,
        23.52001953125,
        23.5400390625,
        23.56005859375,
        23.58001708984375,
        23.60003662109375,
        23.62005615234375,
        23.6400146484375,
        23.6600341796875,
        23.6800537109375,
        23.70001220703125,
        23.72003173828125,
        23.74005126953125,
        23.760009765625,
        23.780029296875,
        23.800048828125,
        23.82000732421875,
        23.84002685546875,
        23.86004638671875,
        23.8800048828125,
        23.9000244140625,
        23.9200439453125,
        23.94000244140625,
        23.96002197265625,
        23.98004150390625,
        24.0,
        24.02001953125,
        24.0400390625,
        24.06005859375,
        24.08001708984375,
        24.10003662109375,
        24.12005615234375,
        24.1400146484375,
        24.1600341796875,
        24.1800537109375,
        24.20001220703125,
        24.22003173828125,
        24.24005126953125,
        24.260009765625,
        24.280029296875,
        24.300048828125,
        24.32000732421875,
        24.34002685546875,
        24.36004638671875,
        24.3800048828125,
        24.4000244140625,
        24.4200439453125,
        24.44000244140625,
        24.46002197265625,
        24.48004150390625,
        24.5,
        24.52001953125,
        24.5400390625,
        24.56005859375,
        24.58001708984375,
        24.60003662109375,
        24.62005615234375,
        24.6400146484375,
        24.6600341796875,
        24.6800537109375,
        24.70001220703125,
        24.72003173828125,
        24.74005126953125,
        24.760009765625,
        24.780029296875,
        24.800048828125,
        24.82000732421875,
        24.84002685546875,
        24.86004638671875,
        24.8800048828125,
        24.9000244140625,
        24.9200439453125,
        24.94000244140625,
        24.96002197265625,
        24.98004150390625,
        25.0,
        25.02001953125,
        25.0400390625,
        25.06005859375,
        25.08001708984375,
        25.10003662109375,
        25.12005615234375,
        25.1400146484375,
        25.1600341796875,
        25.1800537109375,
        25.20001220703125,
        25.22003173828125,
        25.24005126953125,
        25.260009765625,
        25.280029296875,
        25.300048828125,
        25.32000732421875,
        25.34002685546875,
        25.36004638671875,
        25.3800048828125,
        25.4000244140625,
        25.4200439453125,
        25.44000244140625,
        25.46002197265625,
        25.48004150390625,
        25.5,
        25.52001953125,
        25.5400390625,
        25.56005859375,
        25.58001708984375,
        25.60003662109375,
        25.62005615234375,
        25.6400146484375,
        25.6600341796875,
        25.6800537109375,
        25.70001220703125,
        25.72003173828125,
        25.74005126953125,
        25.760009765625,
        25.780029296875,
        25.800048828125,
        25.82000732421875,
        25.84002685546875,
        25.86004638671875,
        25.8800048828125,
        25.9000244140625,
        25.9200439453125,
        25.94000244140625,
        25.96002197265625,
        25.98004150390625,
        26.0,
        26.02001953125,
        26.0400390625,
        26.06005859375,
        26.08001708984375,
        26.10003662109375,
        26.12005615234375,
        26.1400146484375,
        26.1600341796875,
        26.1800537109375,
        26.20001220703125,
        26.22003173828125,
        26.24005126953125,
        26.260009765625,
        26.280029296875,
        26.300048828125,
        26.32000732421875,
        26.34002685546875,
        26.36004638671875,
        26.3800048828125,
        26.4000244140625,
        26.4200439453125,
        26.44000244140625,
        26.46002197265625,
        26.48004150390625,
        26.5,
        26.52001953125,
        26.5400390625,
        26.56005859375,
        26.58001708984375,
        26.60003662109375,
        26.62005615234375,
        26.6400146484375,
        26.6600341796875,
        26.6800537109375,
        26.70001220703125,
        26.72003173828125,
        26.74005126953125,
        26.760009765625,
        26.780029296875,
        26.800048828125,
        26.82000732421875,
        26.84002685546875,
        26.86004638671875,
        26.8800048828125,
        26.9000244140625,
        26.9200439453125,
        26.94000244140625,
        26.96002197265625,
        26.98004150390625,
        27.0,
        27.02001953125,
        27.0400390625,
        27.06005859375,
        27.08001708984375,
        27.10003662109375,
        27.12005615234375,
        27.1400146484375,
        27.1600341796875,
        27.1800537109375,
        27.20001220703125,
        27.22003173828125,
        27.24005126953125,
        27.260009765625,
        27.280029296875,
        27.300048828125,
        27.32000732421875,
        27.34002685546875,
        27.36004638671875,
        27.3800048828125,
        27.4000244140625,
        27.4200439453125,
        27.44000244140625,
        27.46002197265625,
        27.48004150390625,
        27.5,
        27.52001953125,
        27.5400390625,
        27.56005859375,
        27.58001708984375,
        27.60003662109375,
        27.62005615234375,
        27.6400146484375,
        27.6600341796875,
        27.6800537109375,
        27.70001220703125,
        27.72003173828125,
        27.74005126953125,
        27.760009765625,
        27.780029296875,
        27.800048828125,
        27.82000732421875,
        27.84002685546875,
        27.86004638671875,
        27.8800048828125,
        27.9000244140625,
        27.9200439453125,
        27.94000244140625,
        27.96002197265625,
        27.98004150390625,
        28.0,
        28.02001953125,
        28.0400390625,
        28.06005859375,
        28.08001708984375,
        28.10003662109375,
        28.12005615234375,
        28.1400146484375,
        28.1600341796875,
        28.1800537109375,
        28.20001220703125,
        28.22003173828125,
        28.24005126953125,
        28.260009765625,
        28.280029296875,
        28.300048828125,
        28.32000732421875,
        28.34002685546875,
        28.36004638671875,
        28.3800048828125,
        28.4000244140625,
        28.4200439453125,
        28.44000244140625,
        28.46002197265625,
        28.48004150390625,
        28.5,
        28.52001953125,
        28.5400390625,
        28.56005859375,
        28.58001708984375,
        28.60003662109375,
        28.62005615234375,
        28.6400146484375,
        28.6600341796875,
        28.6800537109375,
        28.70001220703125,
        28.72003173828125,
        28.74005126953125,
        28.760009765625,
        28.780029296875,
        28.800048828125,
        28.82000732421875,
        28.84002685546875,
        28.86004638671875,
        28.8800048828125,
        28.9000244140625,
        28.9200439453125,
        28.94000244140625,
        28.96002197265625,
        28.98004150390625,
        29.0,
        29.02001953125,
        29.0400390625,
        29.06005859375,
        29.08001708984375,
        29.10003662109375,
        29.12005615234375,
        29.1400146484375,
        29.1600341796875,
        29.1800537109375,
        29.20001220703125,
        29.22003173828125,
        29.24005126953125,
        29.260009765625,
        29.280029296875,
        29.300048828125,
        29.32000732421875,
        29.34002685546875,
        29.36004638671875,
        29.3800048828125,
        29.4000244140625,
        29.4200439453125,
        29.44000244140625,
        29.46002197265625,
        29.48004150390625,
        29.5,
        29.52001953125,
        29.5400390625,
        29.56005859375,
        29.58001708984375,
        29.60003662109375,
        29.62005615234375,
        29.6400146484375,
        29.6600341796875,
        29.6800537109375,
        29.70001220703125,
        29.72003173828125,
        29.74005126953125,
        29.760009765625,
        29.780029296875,
        29.800048828125,
        29.82000732421875,
        29.84002685546875,
        29.86004638671875,
        29.8800048828125,
        29.9000244140625,
        29.9200439453125,
        29.94000244140625,
        29.96002197265625,
        29.98004150390625,
        30.0,
        30.02001953125,
        30.0400390625,
        30.06005859375,
        30.08001708984375,
        30.10003662109375,
        30.12005615234375,
        30.1400146484375,
        30.1600341796875,
        30.1800537109375,
        30.20001220703125,
        30.22003173828125,
        30.24005126953125,
        30.260009765625,
        30.280029296875,
        30.300048828125,
        30.32000732421875,
        30.34002685546875,
        30.36004638671875,
        30.3800048828125,
        30.4000244140625,
        30.4200439453125,
        30.44000244140625,
        30.46002197265625,
        30.48004150390625,
        30.5,
        30.52001953125,
        30.5400390625,
        30.56005859375,
        30.58001708984375,
        30.60003662109375,
        30.62005615234375,
        30.6400146484375,
        30.6600341796875,
        30.6800537109375,
        30.70001220703125,
        30.72003173828125,
        30.74005126953125,
        30.760009765625,
        30.780029296875,
        30.800048828125,
        30.82000732421875,
        30.84002685546875,
        30.86004638671875,
        30.8800048828125,
        30.9000244140625,
        30.9200439453125,
        30.94000244140625,
        30.96002197265625,
        30.98004150390625,
        31.0,
        31.02001953125,
        31.0400390625,
        31.06005859375,
        31.08001708984375,
        31.10003662109375,
        31.12005615234375,
        31.1400146484375,
        31.1600341796875,
        31.1800537109375,
        31.20001220703125,
        31.22003173828125,
        31.24005126953125,
        31.260009765625,
        31.280029296875,
        31.300048828125,
        31.32000732421875,
        31.34002685546875,
        31.36004638671875,
        31.3800048828125,
        31.4000244140625,
        31.4200439453125,
        31.44000244140625,
        31.46002197265625,
        31.48004150390625,
        31.5,
        31.52001953125,
        31.5400390625,
        31.56005859375,
        31.58001708984375,
        31.60003662109375,
        31.62005615234375,
        31.6400146484375,
        31.6600341796875,
        31.6800537109375,
        31.70001220703125,
        31.72003173828125,
        31.74005126953125,
        31.760009765625,
        31.780029296875,
        31.800048828125,
        31.82000732421875,
        31.84002685546875,
        31.86004638671875,
        31.8800048828125,
        31.9000244140625,
        31.9200439453125,
        31.94000244140625,
        31.96002197265625,
        31.98004150390625,
        32.0,
        32.02001953125,
        32.0400390625,
        32.06005859375,
        32.08001708984375,
        32.10003662109375,
        32.12005615234375,
        32.1400146484375,
        32.1600341796875,
        32.1800537109375,
        32.20001220703125,
        32.22003173828125,
        32.24005126953125,
        32.260009765625,
        32.280029296875,
        32.300048828125,
        32.32000732421875,
        32.34002685546875,
        32.36004638671875,
        32.3800048828125,
        32.4000244140625,
        32.4200439453125,
        32.44000244140625,
        32.46002197265625,
        32.48004150390625,
        32.5,
        32.52001953125,
        32.5400390625,
        32.56005859375,
        32.58001708984375,
        32.60003662109375,
        32.62005615234375,
        32.6400146484375,
        32.6600341796875,
        32.6800537109375,
        32.70001220703125,
        32.72003173828125,
        32.74005126953125,
        32.760009765625,
        32.780029296875,
        32.800048828125,
        32.82000732421875,
        32.84002685546875,
        32.86004638671875,
        32.8800048828125,
        32.9000244140625,
        32.9200439453125,
        32.94000244140625,
        32.96002197265625,
        32.98004150390625,
        33.0,
        33.02001953125,
        33.0400390625,
        33.06005859375,
        33.08001708984375,
        33.10003662109375,
        33.12005615234375,
        33.1400146484375,
        33.1600341796875,
        33.1800537109375,
        33.20001220703125,
        33.22003173828125,
        33.24005126953125,
        33.260009765625,
        33.280029296875,
        33.300048828125,
        33.32000732421875,
        33.34002685546875,
        33.36004638671875,
        33.3800048828125,
        33.4000244140625,
        33.4200439453125,
        33.44000244140625,
        33.46002197265625,
        33.48004150390625,
        33.5,
        33.52001953125,
        33.5400390625,
        33.56005859375,
        33.58001708984375,
        33.60003662109375,
        33.62005615234375,
        33.6400146484375,
        33.6600341796875,
        33.6800537109375,
        33.70001220703125,
        33.72003173828125,
        33.74005126953125,
        33.760009765625,
        33.780029296875,
        33.800048828125,
        33.82000732421875,
        33.84002685546875,
        33.86004638671875,
        33.8800048828125,
        33.9000244140625,
        33.9200439453125,
        33.94000244140625,
        33.96002197265625,
        33.98004150390625,
        34.0,
        34.02001953125,
        34.0400390625,
        34.06005859375,
        34.08001708984375,
        34.10003662109375,
        34.12005615234375,
        34.1400146484375,
        34.1600341796875,
        34.1800537109375,
        34.20001220703125,
        34.22003173828125,
        34.24005126953125,
        34.260009765625,
        34.280029296875,
        34.300048828125,
        34.32000732421875,
        34.34002685546875,
        34.36004638671875,
        34.3800048828125,
        34.4000244140625,
        34.4200439453125,
        34.44000244140625,
        34.46002197265625,
        34.48004150390625,
        34.5,
        34.52001953125,
        34.5400390625,
        34.56005859375,
        34.58001708984375,
        34.60003662109375,
        34.62005615234375,
        34.6400146484375,
        34.6600341796875,
        34.6800537109375,
        34.70001220703125,
        34.72003173828125,
        34.74005126953125,
        34.760009765625,
        34.780029296875,
        34.800048828125,
        34.82000732421875,
        34.84002685546875,
        34.86004638671875,
        34.8800048828125,
        34.9000244140625,
        34.9200439453125,
        34.94000244140625,
        34.96002197265625,
        34.98004150390625,
        35.0,
        35.02001953125,
        35.0400390625,
        35.06005859375,
        35.08001708984375,
        35.10003662109375,
        35.12005615234375,
        35.1400146484375,
        35.1600341796875,
        35.1800537109375,
        35.20001220703125,
        35.22003173828125,
        35.24005126953125,
        35.260009765625,
        35.280029296875,
        35.300048828125,
        35.32000732421875,
        35.34002685546875,
        35.36004638671875,
        35.3800048828125,
        35.4000244140625,
        35.4200439453125,
        35.44000244140625,
        35.46002197265625,
        35.48004150390625,
        35.5,
        35.52001953125,
        35.5400390625,
        35.56005859375,
        35.58001708984375,
        35.60003662109375,
        35.62005615234375,
        35.6400146484375,
        35.6600341796875,
        35.6800537109375,
        35.70001220703125,
        35.72003173828125,
        35.74005126953125,
        35.760009765625,
        35.780029296875,
        35.800048828125,
        35.82000732421875,
        35.84002685546875,
        35.86004638671875,
        35.8800048828125,
        35.9000244140625,
        35.9200439453125,
        35.94000244140625,
        35.96002197265625,
        35.98004150390625,
        36.0,
        36.02001953125,
        36.0400390625,
        36.06005859375,
        36.08001708984375,
        36.10003662109375,
        36.12005615234375,
        36.1400146484375,
        36.1600341796875,
        36.1800537109375,
        36.20001220703125,
        36.22003173828125,
        36.24005126953125,
        36.260009765625,
        36.280029296875,
        36.300048828125,
        36.32000732421875,
        36.34002685546875,
        36.36004638671875,
        36.3800048828125,
        36.4000244140625,
        36.4200439453125,
        36.44000244140625,
        36.46002197265625,
        36.48004150390625,
        36.5,
        36.52001953125,
        36.5400390625,
        36.56005859375,
        36.58001708984375,
        36.60003662109375,
        36.62005615234375,
        36.6400146484375,
        36.6600341796875,
        36.6800537109375,
        36.70001220703125,
        36.72003173828125,
        36.74005126953125,
        36.760009765625,
        36.780029296875,
        36.800048828125,
        36.82000732421875,
        36.84002685546875,
        36.86004638671875,
        36.8800048828125,
        36.9000244140625,
        36.9200439453125,
        36.94000244140625,
        36.96002197265625,
        36.98004150390625,
        37.0,
        37.02001953125,
        37.0400390625,
        37.06005859375,
        37.08001708984375,
        37.10003662109375,
        37.12005615234375,
        37.1400146484375,
        37.1600341796875,
        37.1800537109375,
        37.20001220703125,
        37.22003173828125,
        37.24005126953125,
        37.260009765625,
        37.280029296875,
        37.300048828125,
        37.32000732421875,
        37.34002685546875,
        37.36004638671875,
        37.3800048828125,
        37.4000244140625,
        37.4200439453125,
        37.44000244140625,
        37.46002197265625,
        37.48004150390625,
        37.5,
        37.52001953125,
        37.5400390625,
        37.56005859375,
        37.58001708984375,
        37.60003662109375,
        37.62005615234375,
        37.6400146484375,
        37.6600341796875,
        37.6800537109375,
        37.70001220703125,
        37.72003173828125,
        37.74005126953125,
        37.760009765625,
        37.780029296875,
        37.800048828125,
        37.82000732421875,
        37.84002685546875,
        37.86004638671875,
        37.8800048828125,
        37.9000244140625,
        37.9200439453125,
        37.94000244140625,
        37.96002197265625,
        37.98004150390625,
        38.0,
        38.02001953125,
        38.0400390625,
        38.06005859375,
        38.08001708984375,
        38.10003662109375,
        38.12005615234375,
        38.1400146484375,
        38.1600341796875,
        38.1800537109375,
        38.20001220703125,
        38.22003173828125,
        38.24005126953125,
        38.260009765625,
        38.280029296875,
        38.300048828125,
        38.32000732421875,
        38.34002685546875,
        38.36004638671875,
        38.3800048828125,
        38.4000244140625,
        38.4200439453125,
        38.44000244140625,
        38.46002197265625,
        38.48004150390625,
        38.5,
        38.52001953125,
        38.5400390625,
        38.56005859375,
        38.58001708984375,
        38.60003662109375,
        38.62005615234375,
        38.6400146484375,
        38.6600341796875,
        38.6800537109375,
        38.70001220703125,
        38.72003173828125,
        38.74005126953125,
        38.760009765625,
        38.780029296875,
        38.800048828125,
        38.82000732421875,
        38.84002685546875,
        38.86004638671875,
        38.8800048828125,
        38.9000244140625,
        38.9200439453125,
        38.94000244140625,
        38.96002197265625,
        38.98004150390625,
        39.0,
        39.02001953125,
        39.0400390625,
        39.06005859375,
        39.08001708984375,
        39.10003662109375,
        39.12005615234375,
        39.1400146484375,
        39.1600341796875,
        39.1800537109375,
        39.20001220703125,
        39.22003173828125,
        39.24005126953125,
        39.260009765625,
        39.280029296875,
        39.300048828125,
        39.32000732421875,
        39.34002685546875,
        39.36004638671875,
        39.3800048828125,
        39.4000244140625,
        39.4200439453125,
        39.44000244140625,
        39.46002197265625,
        39.48004150390625,
        39.5,
        39.52001953125,
        39.5400390625,
        39.56005859375,
        39.58001708984375,
        39.60003662109375,
        39.62005615234375,
        39.6400146484375,
        39.6600341796875,
        39.6800537109375,
        39.70001220703125,
        39.72003173828125,
        39.74005126953125,
        39.760009765625,
        39.780029296875,
        39.800048828125,
        39.82000732421875,
        39.84002685546875,
        39.86004638671875,
        39.8800048828125,
        39.9000244140625,
        39.9200439453125,
        39.94000244140625,
        39.96002197265625,
        39.98004150390625,
        40.0,
        40.02001953125,
        40.0400390625,
        40.06005859375,
        40.08001708984375,
        40.10003662109375,
        40.12005615234375,
        40.1400146484375,
        40.1600341796875,
        40.1800537109375,
        40.20001220703125,
        40.22003173828125,
        40.24005126953125,
        40.260009765625,
        40.280029296875,
        40.300048828125,
        40.32000732421875,
        40.34002685546875,
        40.36004638671875,
        40.3800048828125,
        40.4000244140625,
        40.4200439453125,
        40.44000244140625,
        40.46002197265625,
        40.48004150390625,
        40.5,
        40.52001953125,
        40.5400390625,
        40.56005859375,
        40.58001708984375,
        40.60003662109375,
        40.62005615234375,
        40.6400146484375,
        40.6600341796875,
        40.6800537109375,
        40.70001220703125,
        40.72003173828125,
        40.74005126953125,
        40.760009765625,
        40.780029296875,
        40.800048828125,
        40.82000732421875,
        40.84002685546875,
        40.86004638671875,
        40.8800048828125,
        40.9000244140625,
        40.9200439453125,
        40.94000244140625,
        40.96002197265625,
        40.98004150390625,
        41.0,
        41.02001953125,
        41.0400390625,
        41.06005859375,
        41.08001708984375,
        41.10003662109375,
        41.12005615234375,
        41.1400146484375,
        41.1600341796875,
        41.1800537109375,
        41.20001220703125,
        41.22003173828125,
        41.24005126953125,
        41.260009765625,
        41.280029296875,
        41.300048828125,
        41.32000732421875,
        41.34002685546875,
        41.36004638671875,
        41.3800048828125,
        41.4000244140625,
        41.4200439453125,
        41.44000244140625,
        41.46002197265625,
        41.48004150390625,
        41.5,
        41.52001953125,
        41.5400390625,
        41.56005859375,
        41.58001708984375,
        41.60003662109375,
        41.62005615234375,
        41.6400146484375,
        41.6600341796875,
        41.6800537109375,
        41.70001220703125,
        41.72003173828125,
        41.74005126953125,
        41.760009765625,
        41.780029296875,
        41.800048828125,
        41.82000732421875,
        41.84002685546875,
        41.86004638671875,
        41.8800048828125,
        41.9000244140625,
        41.9200439453125,
        41.94000244140625,
        41.96002197265625,
        41.98004150390625,
        42.0,
        42.02001953125,
        42.0400390625,
        42.05999755859375,
        42.08001708984375,
        42.10003662109375,
        42.12005615234375,
        42.1400146484375,
        42.1600341796875,
        42.1800537109375,
        42.20001220703125,
        42.22003173828125,
        42.24005126953125,
        42.260009765625,
        42.280029296875,
        42.300048828125,
        42.32000732421875,
        42.34002685546875,
        42.36004638671875,
        42.3800048828125,
        42.4000244140625,
        42.4200439453125,
        42.44000244140625,
        42.46002197265625,
        42.48004150390625,
        42.5,
        42.52001953125,
        42.5400390625,
        42.55999755859375,
        42.58001708984375,
        42.60003662109375,
        42.62005615234375,
        42.6400146484375,
        42.6600341796875,
        42.6800537109375,
        42.70001220703125,
        42.72003173828125,
        42.74005126953125,
        42.760009765625,
        42.780029296875,
        42.800048828125,
        42.82000732421875,
        42.84002685546875,
        42.86004638671875,
        42.8800048828125,
        42.9000244140625,
        42.9200439453125,
        42.94000244140625,
        42.96002197265625,
        42.98004150390625,
        43.0,
        43.02001953125,
        43.0400390625,
        43.05999755859375,
        43.08001708984375,
        43.10003662109375,
        43.12005615234375,
        43.1400146484375,
        43.1600341796875,
        43.1800537109375,
        43.20001220703125,
        43.22003173828125,
        43.24005126953125,
        43.260009765625,
        43.280029296875,
        43.300048828125,
        43.32000732421875,
        43.34002685546875,
        43.36004638671875,
        43.3800048828125,
        43.4000244140625,
        43.4200439453125,
        43.44000244140625,
        43.46002197265625,
        43.48004150390625,
        43.5,
        43.52001953125,
        43.5400390625,
        43.55999755859375,
        43.58001708984375,
        43.60003662109375,
        43.62005615234375,
        43.6400146484375,
        43.6600341796875,
        43.6800537109375,
        43.70001220703125,
        43.72003173828125,
        43.74005126953125,
        43.760009765625,
        43.780029296875,
        43.800048828125,
        43.82000732421875,
        43.84002685546875,
        43.86004638671875,
        43.8800048828125,
        43.9000244140625,
        43.9200439453125,
        43.94000244140625,
        43.96002197265625,
        43.98004150390625,
        44.0,
        44.02001953125,
        44.0400390625,
        44.05999755859375,
        44.08001708984375,
        44.10003662109375,
        44.12005615234375,
        44.1400146484375,
        44.1600341796875,
        44.1800537109375,
        44.20001220703125,
        44.22003173828125,
        44.24005126953125,
        44.260009765625,
        44.280029296875,
        44.300048828125,
        44.32000732421875,
        44.34002685546875,
        44.36004638671875,
        44.3800048828125,
        44.4000244140625,
        44.4200439453125,
        44.44000244140625,
        44.46002197265625,
        44.48004150390625,
        44.5,
        44.52001953125,
        44.5400390625,
        44.55999755859375,
        44.58001708984375,
        44.60003662109375,
        44.62005615234375,
        44.6400146484375,
        44.6600341796875,
        44.6800537109375,
        44.70001220703125,
        44.72003173828125,
        44.74005126953125,
        44.760009765625,
        44.780029296875,
        44.800048828125,
        44.82000732421875,
        44.84002685546875,
        44.86004638671875,
        44.8800048828125,
        44.9000244140625,
        44.9200439453125,
        44.94000244140625,
        44.96002197265625,
        44.98004150390625,
        45.0,
        45.02001953125,
        45.0400390625,
        45.05999755859375,
        45.08001708984375,
        45.10003662109375,
        45.12005615234375,
        45.1400146484375,
        45.1600341796875,
        45.1800537109375,
        45.20001220703125,
        45.22003173828125,
        45.24005126953125,
        45.260009765625,
        45.280029296875,
        45.300048828125,
        45.32000732421875,
        45.34002685546875,
        45.36004638671875,
        45.3800048828125,
        45.4000244140625,
        45.4200439453125,
        45.44000244140625,
        45.46002197265625,
        45.48004150390625,
        45.5,
        45.52001953125,
        45.5400390625,
        45.55999755859375,
        45.58001708984375,
        45.60003662109375,
        45.62005615234375,
        45.6400146484375,
        45.6600341796875,
        45.6800537109375,
        45.70001220703125,
        45.72003173828125,
        45.74005126953125,
        45.760009765625,
        45.780029296875,
        45.800048828125,
        45.82000732421875,
        45.84002685546875,
        45.86004638671875,
        45.8800048828125,
        45.9000244140625,
        45.9200439453125,
        45.94000244140625,
        45.96002197265625,
        45.98004150390625,
        46.0,
        46.02001953125,
        46.0400390625,
        46.05999755859375,
        46.08001708984375,
        46.10003662109375,
        46.12005615234375,
        46.1400146484375,
        46.1600341796875,
        46.1800537109375,
        46.20001220703125,
        46.22003173828125,
        46.24005126953125,
        46.260009765625,
        46.280029296875,
        46.300048828125,
        46.32000732421875,
        46.34002685546875,
        46.36004638671875,
        46.3800048828125,
        46.4000244140625,
        46.4200439453125,
        46.44000244140625,
        46.46002197265625,
        46.48004150390625,
        46.5,
        46.52001953125,
        46.5400390625,
        46.55999755859375,
        46.58001708984375,
        46.60003662109375,
        46.62005615234375,
        46.6400146484375,
        46.6600341796875,
        46.6800537109375,
        46.70001220703125,
        46.72003173828125,
        46.74005126953125,
        46.760009765625,
        46.780029296875,
        46.800048828125,
        46.82000732421875,
        46.84002685546875,
        46.86004638671875,
        46.8800048828125,
        46.9000244140625,
        46.9200439453125,
        46.94000244140625,
        46.96002197265625,
        46.98004150390625,
        47.0,
        47.02001953125,
        47.0400390625,
        47.05999755859375,
        47.08001708984375,
        47.10003662109375,
        47.12005615234375,
        47.1400146484375,
        47.1600341796875,
        47.1800537109375,
        47.20001220703125,
        47.22003173828125,
        47.24005126953125,
        47.260009765625,
        47.280029296875,
        47.300048828125,
        47.32000732421875,
        47.34002685546875,
        47.36004638671875,
        47.3800048828125,
        47.4000244140625,
        47.4200439453125,
        47.44000244140625,
        47.46002197265625,
        47.48004150390625,
        47.5,
        47.52001953125,
        47.5400390625,
        47.55999755859375,
        47.58001708984375,
        47.60003662109375,
        47.62005615234375,
        47.6400146484375,
        47.6600341796875,
        47.6800537109375,
        47.70001220703125,
        47.72003173828125,
        47.74005126953125,
        47.760009765625,
        47.780029296875,
        47.800048828125,
        47.82000732421875,
        47.84002685546875,
        47.86004638671875,
        47.8800048828125,
        47.9000244140625,
        47.9200439453125,
        47.94000244140625,
        47.96002197265625,
        47.98004150390625,
        48.0,
        48.02001953125,
        48.0400390625,
        48.05999755859375,
        48.08001708984375,
        48.10003662109375,
        48.12005615234375,
        48.1400146484375,
        48.1600341796875,
        48.1800537109375,
        48.20001220703125,
        48.22003173828125,
        48.24005126953125,
        48.260009765625,
        48.280029296875,
        48.300048828125,
        48.32000732421875,
        48.34002685546875,
        48.36004638671875,
        48.3800048828125,
        48.4000244140625,
        48.4200439453125,
        48.44000244140625,
        48.46002197265625,
        48.48004150390625,
        48.5,
        48.52001953125,
        48.5400390625,
        48.55999755859375,
        48.58001708984375,
        48.60003662109375,
        48.62005615234375,
        48.6400146484375,
        48.6600341796875,
        48.6800537109375,
        48.70001220703125,
        48.72003173828125,
        48.74005126953125,
        48.760009765625,
        48.780029296875,
        48.800048828125,
        48.82000732421875,
        48.84002685546875,
        48.86004638671875,
        48.8800048828125,
        48.9000244140625,
        48.9200439453125,
        48.94000244140625,
        48.96002197265625,
        48.98004150390625,
        49.0,
        49.02001953125,
        49.0400390625,
        49.05999755859375,
        49.08001708984375,
        49.10003662109375,
        49.12005615234375,
        49.1400146484375,
        49.1600341796875,
        49.1800537109375,
        49.20001220703125,
        49.22003173828125,
        49.24005126953125,
        49.260009765625,
        49.280029296875,
        49.300048828125,
        49.32000732421875,
        49.34002685546875,
        49.36004638671875,
        49.3800048828125,
        49.4000244140625,
        49.4200439453125,
        49.44000244140625,
        49.46002197265625,
        49.48004150390625,
        49.5,
        49.52001953125,
        49.5400390625,
        49.55999755859375,
        49.58001708984375,
        49.60003662109375,
        49.62005615234375,
        49.6400146484375,
        49.6600341796875,
        49.6800537109375,
        49.70001220703125,
        49.72003173828125,
        49.74005126953125,
        49.760009765625,
        49.780029296875,
        49.800048828125,
        49.82000732421875,
        49.84002685546875,
        49.86004638671875,
        49.8800048828125,
        49.9000244140625,
        49.9200439453125,
        49.94000244140625,
        49.96002197265625,
        49.98004150390625,
        50.0,
        50.02001953125,
        50.0400390625,
        50.05999755859375,
        50.08001708984375,
        50.10003662109375,
        50.12005615234375,
        50.1400146484375,
        50.1600341796875,
        50.1800537109375,
        50.20001220703125,
        50.22003173828125,
        50.24005126953125,
        50.260009765625,
        50.280029296875,
        50.300048828125,
        50.32000732421875,
        50.34002685546875,
        50.36004638671875,
        50.3800048828125,
        50.4000244140625,
        50.4200439453125,
        50.44000244140625,
        50.46002197265625,
        50.48004150390625,
        50.5,
        50.52001953125,
        50.5400390625,
        50.55999755859375,
        50.58001708984375,
        50.60003662109375,
        50.62005615234375,
        50.6400146484375,
        50.6600341796875,
        50.6800537109375,
        50.70001220703125,
        50.72003173828125,
        50.74005126953125,
        50.760009765625,
        50.780029296875,
        50.800048828125,
        50.82000732421875,
        50.84002685546875,
        50.86004638671875,
        50.8800048828125,
        50.9000244140625,
        50.9200439453125,
        50.94000244140625,
        50.96002197265625,
        50.98004150390625,
        51.0,
        51.02001953125,
        51.0400390625,
        51.05999755859375,
        51.08001708984375,
        51.10003662109375,
        51.12005615234375,
        51.1400146484375,
        51.1600341796875,
        51.1800537109375,
        51.20001220703125,
        51.22003173828125,
        51.24005126953125,
        51.260009765625,
        51.280029296875,
        51.300048828125,
        51.32000732421875,
        51.34002685546875,
        51.36004638671875,
        51.3800048828125,
        51.4000244140625,
        51.4200439453125,
        51.44000244140625,
        51.46002197265625,
        51.48004150390625,
        51.5,
        51.52001953125,
        51.5400390625,
        51.55999755859375,
        51.58001708984375,
        51.60003662109375,
        51.62005615234375,
        51.6400146484375,
        51.6600341796875,
        51.6800537109375,
        51.70001220703125,
        51.72003173828125,
        51.74005126953125,
        51.760009765625,
        51.780029296875,
        51.800048828125,
        51.82000732421875,
        51.84002685546875,
        51.86004638671875,
        51.8800048828125,
        51.9000244140625,
        51.9200439453125,
        51.94000244140625,
        51.96002197265625,
        51.98004150390625,
        52.0,
        52.02001953125,
        52.0400390625,
        52.05999755859375,
        52.08001708984375,
        52.10003662109375,
        52.12005615234375,
        52.1400146484375,
        52.1600341796875,
        52.1800537109375,
        52.20001220703125,
        52.22003173828125,
        52.24005126953125,
        52.260009765625,
        52.280029296875,
        52.300048828125,
        52.32000732421875,
        52.34002685546875,
        52.36004638671875,
        52.3800048828125,
        52.4000244140625,
        52.4200439453125,
        52.44000244140625,
        52.46002197265625,
        52.48004150390625,
        52.5,
        52.52001953125,
        52.5400390625,
        52.55999755859375,
        52.58001708984375,
        52.60003662109375,
        52.62005615234375,
        52.6400146484375,
        52.6600341796875,
        52.6800537109375,
        52.70001220703125,
        52.72003173828125,
        52.74005126953125,
        52.760009765625,
        52.780029296875,
        52.800048828125,
        52.82000732421875,
        52.84002685546875,
        52.86004638671875,
        52.8800048828125,
        52.9000244140625,
        52.9200439453125,
        52.94000244140625,
        52.96002197265625,
        52.98004150390625,
        53.0,
        53.02001953125,
        53.0400390625,
        53.05999755859375,
        53.08001708984375,
        53.10003662109375,
        53.12005615234375,
        53.1400146484375,
        53.1600341796875,
        53.1800537109375,
        53.20001220703125,
        53.22003173828125,
        53.24005126953125,
        53.260009765625,
        53.280029296875,
        53.300048828125,
        53.32000732421875,
        53.34002685546875,
        53.36004638671875,
        53.3800048828125,
        53.4000244140625,
        53.4200439453125,
        53.44000244140625,
        53.46002197265625,
        53.48004150390625,
        53.5,
        53.52001953125,
        53.5400390625,
        53.55999755859375,
        53.58001708984375,
        53.60003662109375,
        53.62005615234375,
        53.6400146484375,
        53.6600341796875,
        53.6800537109375,
        53.70001220703125,
        53.72003173828125,
        53.74005126953125,
        53.760009765625,
        53.780029296875,
        53.800048828125,
        53.82000732421875,
        53.84002685546875,
        53.86004638671875,
        53.8800048828125,
        53.9000244140625,
        53.9200439453125,
        53.94000244140625,
        53.96002197265625,
        53.98004150390625,
        54.0,
        54.02001953125,
        54.0400390625,
        54.05999755859375,
        54.08001708984375,
        54.10003662109375,
        54.12005615234375,
        54.1400146484375,
        54.1600341796875,
        54.1800537109375,
        54.20001220703125,
        54.22003173828125,
        54.24005126953125,
        54.260009765625,
        54.280029296875,
        54.300048828125,
        54.32000732421875,
        54.34002685546875,
        54.36004638671875,
        54.3800048828125,
        54.4000244140625,
        54.4200439453125,
        54.44000244140625,
        54.46002197265625,
        54.48004150390625,
        54.5,
        54.52001953125,
        54.5400390625,
        54.55999755859375,
        54.58001708984375,
        54.60003662109375,
        54.62005615234375,
        54.6400146484375,
        54.6600341796875,
        54.6800537109375,
        54.70001220703125,
        54.72003173828125,
        54.74005126953125,
        54.760009765625,
        54.780029296875,
        54.800048828125,
        54.82000732421875,
        54.84002685546875,
        54.86004638671875,
        54.8800048828125,
        54.9000244140625,
        54.9200439453125,
        54.94000244140625,
        54.96002197265625,
        54.98004150390625,
        55.0,
        55.02001953125,
        55.0400390625,
        55.05999755859375,
        55.08001708984375,
        55.10003662109375,
        55.12005615234375,
        55.1400146484375,
        55.1600341796875,
        55.1800537109375,
        55.20001220703125,
        55.22003173828125,
        55.24005126953125,
        55.260009765625,
        55.280029296875,
        55.300048828125,
        55.32000732421875,
        55.34002685546875,
        55.36004638671875,
        55.3800048828125,
        55.4000244140625,
        55.4200439453125,
        55.44000244140625,
        55.46002197265625,
        55.48004150390625,
        55.5,
        55.52001953125,
        55.5400390625,
        55.55999755859375,
        55.58001708984375,
        55.60003662109375,
        55.62005615234375,
        55.6400146484375,
        55.6600341796875,
        55.6800537109375,
        55.70001220703125,
        55.72003173828125,
        55.74005126953125,
        55.760009765625,
        55.780029296875,
        55.800048828125,
        55.82000732421875,
        55.84002685546875,
        55.86004638671875,
        55.8800048828125,
        55.9000244140625,
        55.9200439453125,
        55.94000244140625,
        55.96002197265625,
        55.98004150390625,
        56.0,
        56.02001953125,
        56.0400390625,
        56.05999755859375,
        56.08001708984375,
        56.10003662109375,
        56.12005615234375,
        56.1400146484375,
        56.1600341796875,
        56.1800537109375,
        56.20001220703125,
        56.22003173828125,
        56.24005126953125,
        56.260009765625,
        56.280029296875,
        56.300048828125,
        56.32000732421875,
        56.34002685546875,
        56.36004638671875,
        56.3800048828125,
        56.4000244140625,
        56.4200439453125,
        56.44000244140625,
        56.46002197265625,
        56.48004150390625,
        56.5,
        56.52001953125,
        56.5400390625,
        56.55999755859375,
        56.58001708984375,
        56.60003662109375,
        56.62005615234375,
        56.6400146484375,
        56.6600341796875,
        56.6800537109375,
        56.70001220703125,
        56.72003173828125,
        56.74005126953125,
        56.760009765625,
        56.780029296875,
        56.800048828125,
        56.82000732421875,
        56.84002685546875,
        56.86004638671875,
        56.8800048828125,
        56.9000244140625,
        56.9200439453125,
        56.94000244140625,
        56.96002197265625,
        56.98004150390625,
        57.0,
        57.02001953125,
        57.0400390625,
        57.05999755859375,
        57.08001708984375,
        57.10003662109375,
        57.12005615234375,
        57.1400146484375,
        57.1600341796875,
        57.1800537109375,
        57.20001220703125,
        57.22003173828125,
        57.24005126953125,
        57.260009765625,
        57.280029296875,
        57.300048828125,
        57.32000732421875,
        57.34002685546875,
        57.36004638671875,
        57.3800048828125,
        57.4000244140625,
        57.4200439453125,
        57.44000244140625,
        57.46002197265625,
        57.48004150390625,
        57.5,
        57.52001953125,
        57.5400390625,
        57.55999755859375,
        57.58001708984375,
        57.60003662109375,
        57.62005615234375,
        57.6400146484375,
        57.6600341796875,
        57.6800537109375,
        57.70001220703125,
        57.72003173828125,
        57.74005126953125,
        57.760009765625,
        57.780029296875,
        57.800048828125,
        57.82000732421875,
        57.84002685546875,
        57.86004638671875,
        57.8800048828125,
        57.9000244140625,
        57.9200439453125,
        57.94000244140625,
        57.96002197265625,
        57.98004150390625,
        58.0,
        58.02001953125,
        58.0400390625,
        58.05999755859375,
        58.08001708984375,
        58.10003662109375,
        58.12005615234375,
        58.1400146484375,
        58.1600341796875,
        58.1800537109375,
        58.20001220703125,
        58.22003173828125,
        58.24005126953125,
        58.260009765625,
        58.280029296875,
        58.300048828125,
        58.32000732421875,
        58.34002685546875,
        58.36004638671875,
        58.3800048828125,
        58.4000244140625,
        58.4200439453125,
        58.44000244140625,
        58.46002197265625,
        58.48004150390625,
        58.5,
        58.52001953125,
        58.5400390625,
        58.55999755859375,
        58.58001708984375,
        58.60003662109375,
        58.62005615234375,
        58.6400146484375,
        58.6600341796875,
        58.6800537109375,
        58.70001220703125,
        58.72003173828125,
        58.74005126953125,
        58.760009765625,
        58.780029296875,
        58.800048828125,
        58.82000732421875,
        58.84002685546875,
        58.86004638671875,
        58.8800048828125,
        58.9000244140625,
        58.9200439453125,
        58.94000244140625,
        58.96002197265625,
        58.98004150390625,
        59.0,
        59.02001953125,
        59.0400390625,
        59.05999755859375,
        59.08001708984375,
        59.10003662109375,
        59.12005615234375,
        59.1400146484375,
        59.1600341796875,
        59.1800537109375,
        59.20001220703125,
        59.22003173828125,
        59.24005126953125,
        59.260009765625,
        59.280029296875,
        59.300048828125,
        59.32000732421875,
        59.34002685546875,
        59.36004638671875,
        59.3800048828125,
        59.4000244140625,
        59.4200439453125,
        59.44000244140625,
        59.46002197265625,
        59.48004150390625,
        59.5,
        59.52001953125,
        59.5400390625,
        59.55999755859375,
        59.58001708984375,
        59.60003662109375,
        59.62005615234375,
        59.6400146484375,
        59.6600341796875,
        59.6800537109375,
        59.70001220703125,
        59.72003173828125,
        59.74005126953125,
        59.760009765625,
        59.780029296875,
        59.800048828125,
        59.82000732421875,
        59.84002685546875,
        59.86004638671875,
        59.8800048828125,
        59.9000244140625,
        59.9200439453125,
        59.94000244140625,
        59.96002197265625,
        59.98004150390625
    ],
    "rightHandPositions": [
        "(0.483039, 0.801338, 0.155510)",
        "(0.480801, 0.801766, 0.148499)",
        "(0.479149, 0.801391, 0.142488)",
        "(0.478482, 0.800443, 0.137689)",
        "(0.478779, 0.799452, 0.133707)",
        "(0.479257, 0.799023, 0.132099)",
        "(0.479721, 0.798393, 0.129713)",
        "(0.478836, 0.798201, 0.128700)",
        "(0.476826, 0.798416, 0.128665)",
        "(0.474566, 0.798958, 0.129176)",
        "(0.473538, 0.799348, 0.129602)",
        "(0.471802, 0.800179, 0.130755)",
        "(0.470242, 0.800986, 0.132646)",
        "(0.469014, 0.801680, 0.135177)",
        "(0.468498, 0.802113, 0.137977)",
        "(0.468632, 0.802087, 0.139424)",
        "(0.469348, 0.801743, 0.142220)",
        "(0.470903, 0.801112, 0.144837)",
        "(0.473158, 0.800309, 0.147181)",
        "(0.476100, 0.799307, 0.149045)",
        "(0.477815, 0.798728, 0.149782)",
        "(0.481716, 0.797369, 0.150730)",
        "(0.486017, 0.795994, 0.151087)",
        "(0.490427, 0.794621, 0.151201)",
        "(0.494933, 0.793261, 0.151207)",
        "(0.497103, 0.792592, 0.151235)",
        "(0.500926, 0.791498, 0.151521)",
        "(0.503764, 0.790843, 0.152364)",
        "(0.505733, 0.790523, 0.153695)",
        "(0.507113, 0.790613, 0.155088)",
        "(0.507589, 0.790794, 0.155693)",
        "(0.508192, 0.791560, 0.156462)",
        "(0.507970, 0.793008, 0.156494)",
        "(0.507132, 0.794840, 0.155955)",
        "(0.505492, 0.797217, 0.154955)",
        "(0.504327, 0.798551, 0.154440)",
        "(0.500162, 0.801705, 0.153495)",
        "(0.494100, 0.805288, 0.152933)",
        "(0.485793, 0.809790, 0.151650)",
        "(0.474428, 0.816245, 0.149742)",
        "(0.466772, 0.820829, 0.148924)",
        "(0.447879, 0.832058, 0.147418)",
        "(0.424223, 0.846068, 0.146320)",
        "(0.396564, 0.864130, 0.145676)",
        "(0.366559, 0.887873, 0.144564)",
        "(0.351201, 0.901758, 0.143390)",
        "(0.320135, 0.932281, 0.140500)",
        "(0.289307, 0.970166, 0.137048)",
        "(0.260905, 1.011944, 0.132951)",
        "(0.237426, 1.057395, 0.127513)",
        "(0.227585, 1.080295, 0.124626)",
        "(0.210133, 1.125107, 0.119010)",
        "(0.197966, 1.168363, 0.113048)",
        "(0.189119, 1.208474, 0.107382)",
        "(0.183060, 1.244694, 0.102727)",
        "(0.180995, 1.261171, 0.100670)",
        "(0.177705, 1.291955, 0.096518)",
        "(0.176032, 1.318091, 0.092670)",
        "(0.175434, 1.339813, 0.088681)",
        "(0.175612, 1.358871, 0.084436)",
        "(0.175659, 1.367040, 0.082370)",
        "(0.175428, 1.381209, 0.078335)",
        "(0.174693, 1.392693, 0.074791)",
        "(0.173576, 1.402202, 0.071791)",
        "(0.172502, 1.410241, 0.069142)",
        "(0.172113, 1.413824, 0.068051)",
        "(0.171519, 1.420300, 0.066388)",
        "(0.170963, 1.425504, 0.064832)",
        "(0.170108, 1.429616, 0.063407)",
        "(0.168978, 1.432686, 0.062216)",
        "(0.168507, 1.433870, 0.061730)",
        "(0.167909, 1.435838, 0.060600)",
        "(0.167634, 1.436949, 0.059215)",
        "(0.167373, 1.437160, 0.057531)",
        "(0.167215, 1.436449, 0.055503)",
        "(0.167223, 1.435639, 0.054233)",
        "(0.167354, 1.433645, 0.051181)",
        "(0.167683, 1.431305, 0.047498)",
        "(0.168236, 1.429327, 0.044130)",
        "(0.168848, 1.427636, 0.040947)",
        "(0.169074, 1.426997, 0.039419)",
        "(0.169413, 1.426126, 0.036415)",
        "(0.169932, 1.425907, 0.033767)",
        "(0.170498, 1.425774, 0.031700)",
        "(0.170959, 1.425877, 0.030053)",
        "(0.171022, 1.425947, 0.029437)",
        "(0.170864, 1.426146, 0.028599)",
        "(0.170817, 1.426451, 0.028160)",
        "(0.170991, 1.427065, 0.028046)",
        "(0.171217, 1.427999, 0.028089)",
        "(0.171284, 1.428422, 0.028087)",
        "(0.171358, 1.428997, 0.027954)",
        "(0.171601, 1.429629, 0.027774)",
        "(0.171772, 1.430149, 0.027582)",
        "(0.171834, 1.431449, 0.027203)",
        "(0.171826, 1.431897, 0.027128)",
        "(0.171820, 1.433094, 0.027035)",
        "(0.171953, 1.434553, 0.027255)",
        "(0.171863, 1.436651, 0.027615)",
        "(0.171536, 1.439654, 0.028502)",
        "(0.171370, 1.441475, 0.029208)",
        "(0.171048, 1.445496, 0.030893)",
        "(0.170616, 1.451090, 0.033269)",
        "(0.170237, 1.458285, 0.036329)",
        "(0.170310, 1.466573, 0.039852)",
        "(0.170577, 1.471247, 0.041769)",
        "(0.171421, 1.481265, 0.045820)",
        "(0.172590, 1.492697, 0.050879)",
        "(0.173523, 1.504607, 0.057161)",
        "(0.174614, 1.516894, 0.064890)",
        "(0.175184, 1.522899, 0.069180)",
        "(0.176441, 1.534424, 0.078137)",
        "(0.178258, 1.545341, 0.088353)",
        "(0.180474, 1.555615, 0.099801)",
        "(0.182777, 1.564702, 0.112651)",
        "(0.183913, 1.568614, 0.119688)",
        "(0.186133, 1.575250, 0.134132)",
        "(0.188644, 1.579755, 0.149498)",
        "(0.191352, 1.582607, 0.165392)",
        "(0.194101, 1.583465, 0.182015)",
        "(0.195382, 1.583206, 0.190571)",
        "(0.197195, 1.580317, 0.208002)",
        "(0.198609, 1.575208, 0.225303)",
        "(0.200398, 1.568064, 0.242512)",
        "(0.202661, 1.558992, 0.259669)",
        "(0.203756, 1.553539, 0.268257)",
        "(0.205201, 1.540964, 0.284587)",
        "(0.205702, 1.525681, 0.298634)",
        "(0.205446, 1.508000, 0.310211)",
        "(0.204977, 1.488401, 0.319645)",
        "(0.204742, 1.477962, 0.323475)",
        "(0.203795, 1.456025, 0.329944)",
        "(0.202417, 1.432461, 0.334532)",
        "(0.201379, 1.408163, 0.337347)",
        "(0.200697, 1.383972, 0.337804)",
        "(0.200119, 1.371847, 0.336886)",
        "(0.198473, 1.347175, 0.333393)",
        "(0.197071, 1.322965, 0.327769)",
        "(0.195665, 1.299852, 0.319899)",
        "(0.194087, 1.277718, 0.309271)",
        "(0.193227, 1.267071, 0.302944)",
        "(0.191846, 1.247088, 0.288872)",
        "(0.190804, 1.229591, 0.273159)",
        "(0.189984, 1.214886, 0.256460)",
        "(0.189084, 1.203063, 0.238383)",
        "(0.188688, 1.198299, 0.228550)",
        "(0.187669, 1.190815, 0.208885)",
        "(0.186419, 1.186945, 0.189481)",
        "(0.185122, 1.186355, 0.169999)",
        "(0.183846, 1.188765, 0.151232)",
        "(0.183164, 1.191354, 0.142413)",
        "(0.181312, 1.198327, 0.125595)",
        "(0.178778, 1.207792, 0.109954)",
        "(0.176399, 1.219595, 0.095227)",
        "(0.174379, 1.233101, 0.081461)",
        "(0.173151, 1.240610, 0.075248)",
        "(0.170619, 1.256451, 0.063632)",
        "(0.168638, 1.273770, 0.053364)",
        "(0.167068, 1.291584, 0.043914)",
        "(0.165802, 1.310271, 0.035681)",
        "(0.165429, 1.320008, 0.031942)",
        "(0.164681, 1.340525, 0.025445)",
        "(0.164384, 1.361420, 0.020043)",
        "(0.164683, 1.382340, 0.015979)",
        "(0.165512, 1.403500, 0.013303)",
        "(0.166195, 1.414167, 0.012625)",
        "(0.167790, 1.435371, 0.011993)",
        "(0.170068, 1.456040, 0.012263)",
        "(0.173202, 1.476323, 0.013460)",
        "(0.176742, 1.495625, 0.015381)",
        "(0.178498, 1.504909, 0.016568)",
        "(0.181916, 1.522792, 0.019910)",
        "(0.185532, 1.539935, 0.024419)",
        "(0.189659, 1.555804, 0.030225)",
        "(0.193673, 1.570187, 0.037186)",
        "(0.195605, 1.576569, 0.041092)",
        "(0.199204, 1.588008, 0.049887)",
        "(0.202623, 1.597491, 0.060407)",
        "(0.205716, 1.604698, 0.072645)",
        "(0.208191, 1.609313, 0.086528)",
        "(0.209072, 1.610477, 0.094122)",
        "(0.210491, 1.611255, 0.109991)",
        "(0.211050, 1.608740, 0.127107)",
        "(0.210721, 1.603937, 0.144970)",
        "(0.209208, 1.596268, 0.163400)",
        "(0.208098, 1.591217, 0.172767)",
        "(0.205975, 1.579519, 0.191558)",
        "(0.204324, 1.565405, 0.209684)",
        "(0.202139, 1.548584, 0.225812)",
        "(0.198791, 1.528851, 0.239393)",
        "(0.196654, 1.517934, 0.245243)",
        "(0.192344, 1.494795, 0.255691)",
        "(0.187976, 1.469796, 0.263822)",
        "(0.183220, 1.442807, 0.268994)",
        "(0.178269, 1.414230, 0.271386)",
        "(0.176000, 1.399527, 0.271320)",
        "(0.172002, 1.369690, 0.269220)",
        "(0.168173, 1.339256, 0.265044)",
        "(0.165055, 1.309424, 0.259284)",
        "(0.163525, 1.281520, 0.251441)",
        "(0.163437, 1.268819, 0.246252)",
        "(0.164168, 1.245830, 0.234087)",
        "(0.165008, 1.226190, 0.220362)",
        "(0.165474, 1.208262, 0.204356)",
        "(0.166039, 1.194422, 0.186574)",
        "(0.166203, 1.189349, 0.177253)",
        "(0.166291, 1.182432, 0.158343)",
        "(0.166078, 1.179999, 0.139352)",
        "(0.165184, 1.181104, 0.121328)",
        "(0.163432, 1.185576, 0.104972)",
        "(0.162376, 1.189515, 0.097556)",
        "(0.160214, 1.199733, 0.083799)",
        "(0.158089, 1.212851, 0.071228)",
        "(0.156184, 1.228006, 0.059413)",
        "(0.154571, 1.244672, 0.048279)",
        "(0.153875, 1.253476, 0.043128)",
        "(0.152464, 1.271581, 0.033982)",
        "(0.151705, 1.291095, 0.026199)",
        "(0.151338, 1.311499, 0.019439)",
        "(0.150787, 1.331825, 0.013339)",
        "(0.150458, 1.342028, 0.010763)",
        "(0.149633, 1.362674, 0.006805)",
        "(0.149452, 1.384470, 0.004637)",
        "(0.150102, 1.406554, 0.003903)",
        "(0.150966, 1.428057, 0.004177)",
        "(0.151530, 1.438544, 0.004839)",
        "(0.152716, 1.458859, 0.006884)",
        "(0.154306, 1.478400, 0.009955)",
        "(0.156672, 1.497066, 0.014208)",
        "(0.159370, 1.514470, 0.019769)",
        "(0.160745, 1.522576, 0.023152)",
        "(0.163575, 1.537639, 0.030769)",
        "(0.166313, 1.550679, 0.039865)",
        "(0.168739, 1.561467, 0.050717)",
        "(0.170993, 1.570203, 0.063044)",
        "(0.172103, 1.573711, 0.069740)",
        "(0.174155, 1.579389, 0.083693)",
        "(0.175813, 1.583111, 0.098488)",
        "(0.176876, 1.584908, 0.113983)",
        "(0.177302, 1.584724, 0.130398)",
        "(0.177285, 1.583808, 0.138920)",
        "(0.177054, 1.580648, 0.156181)",
        "(0.176645, 1.575298, 0.173517)",
        "(0.176192, 1.567523, 0.190481)",
        "(0.175575, 1.557010, 0.206540)",
        "(0.175129, 1.550493, 0.213968)",
        "(0.173969, 1.535298, 0.227826)",
        "(0.172587, 1.516864, 0.240037)",
        "(0.170619, 1.495427, 0.250395)",
        "(0.168473, 1.471160, 0.258884)",
        "(0.167635, 1.457612, 0.262222)",
        "(0.166775, 1.428078, 0.267440)",
        "(0.166706, 1.396593, 0.270462)",
        "(0.167177, 1.364156, 0.271019)",
        "(0.168229, 1.329649, 0.267535)",
        "(0.168991, 1.312315, 0.264657)",
        "(0.171374, 1.279031, 0.257298)",
        "(0.174942, 1.247807, 0.247440)",
        "(0.178574, 1.219200, 0.235002)",
        "(0.182181, 1.194406, 0.220529)",
        "(0.183857, 1.183798, 0.212598)",
        "(0.186752, 1.165531, 0.196177)",
        "(0.188954, 1.152506, 0.179781)",
        "(0.190133, 1.144965, 0.164315)",
        "(0.190129, 1.141788, 0.149576)",
        "(0.189453, 1.142830, 0.142335)",
        "(0.187652, 1.146447, 0.127963)",
        "(0.185144, 1.153701, 0.114228)",
        "(0.182190, 1.164158, 0.101119)",
        "(0.178974, 1.176893, 0.088486)",
        "(0.177233, 1.184001, 0.082426)",
        "(0.173750, 1.199290, 0.070910)",
        "(0.170455, 1.216148, 0.060273)",
        "(0.167323, 1.234219, 0.050456)",
        "(0.164452, 1.253340, 0.041322)",
        "(0.163276, 1.263215, 0.036922)",
        "(0.161265, 1.283136, 0.028425)",
        "(0.159648, 1.303249, 0.020794)",
        "(0.158478, 1.323603, 0.014013)",
        "(0.157723, 1.343737, 0.008529)",
        "(0.157331, 1.353701, 0.006489)",
        "(0.156845, 1.373774, 0.003489)",
        "(0.156926, 1.393872, 0.001893)",
        "(0.157370, 1.413464, 0.001827)",
        "(0.157786, 1.431917, 0.003188)",
        "(0.157979, 1.440605, 0.004389)",
        "(0.158467, 1.457344, 0.007656)",
        "(0.159265, 1.473114, 0.012310)",
        "(0.160277, 1.487703, 0.018382)",
        "(0.161657, 1.501117, 0.025858)",
        "(0.162520, 1.507287, 0.030141)",
        "(0.164183, 1.518368, 0.039471)",
        "(0.165870, 1.527817, 0.050018)",
        "(0.167604, 1.535557, 0.061699)",
        "(0.169289, 1.541508, 0.074422)",
        "(0.170146, 1.543207, 0.081450)",
        "(0.171507, 1.545420, 0.095763)",
        "(0.172138, 1.544978, 0.110739)",
        "(0.171501, 1.541435, 0.126276)",
        "(0.169578, 1.534657, 0.142138)",
        "(0.168335, 1.529907, 0.150123)",
        "(0.165933, 1.518557, 0.165806)",
        "(0.163545, 1.504537, 0.180521)",
        "(0.161269, 1.488193, 0.193841)",
        "(0.159229, 1.469378, 0.206113)",
        "(0.158258, 1.458883, 0.211723)",
        "(0.156573, 1.436807, 0.221764)",
        "(0.155949, 1.413735, 0.229878)",
        "(0.156442, 1.389966, 0.236449)",
        "(0.157505, 1.365358, 0.241336)",
        "(0.158120, 1.352577, 0.242594)",
        "(0.159527, 1.326733, 0.242850)",
        "(0.161628, 1.301415, 0.240341)",
        "(0.164558, 1.277251, 0.235099)",
        "(0.167979, 1.254618, 0.226933)",
        "(0.169731, 1.244080, 0.221759)",
        "(0.173347, 1.224064, 0.210471)",
        "(0.177155, 1.206744, 0.197506)",
        "(0.180702, 1.193434, 0.183716)",
        "(0.183575, 1.183699, 0.169428)",
        "(0.184729, 1.180406, 0.162020)",
        "(0.186571, 1.176240, 0.146785)",
        "(0.187596, 1.175830, 0.131563)",
        "(0.187995, 1.178826, 0.116745)",
        "(0.187615, 1.186296, 0.102489)",
        "(0.187193, 1.190713, 0.095681)",
        "(0.185787, 1.202079, 0.083016)",
        "(0.183872, 1.216032, 0.071602)",
        "(0.181734, 1.232346, 0.061188)",
        "(0.179654, 1.250728, 0.051709)",
        "(0.178667, 1.260428, 0.047317)",
        "(0.176891, 1.280409, 0.038865)",
        "(0.175577, 1.302091, 0.031677)",
        "(0.174452, 1.323883, 0.025565)",
        "(0.173413, 1.345967, 0.021119)",
        "(0.173075, 1.357206, 0.019579)",
        "(0.172675, 1.379784, 0.017388)",
        "(0.172740, 1.402128, 0.016510)",
        "(0.173447, 1.424007, 0.016959)",
        "(0.174821, 1.445470, 0.018813)",
        "(0.175930, 1.455803, 0.020680)",
        "(0.178112, 1.475967, 0.024911)",
        "(0.180740, 1.494737, 0.030944)",
        "(0.183536, 1.512287, 0.038528)",
        "(0.186377, 1.528222, 0.047650)",
        "(0.187763, 1.535395, 0.052759)",
        "(0.190397, 1.548323, 0.063606)",
        "(0.192844, 1.559072, 0.075711)",
        "(0.194985, 1.568312, 0.088782)",
        "(0.196753, 1.575240, 0.103174)",
        "(0.197424, 1.577695, 0.110800)",
        "(0.198409, 1.580974, 0.126632)",
        "(0.199027, 1.581980, 0.143599)",
        "(0.199419, 1.581017, 0.161673)",
        "(0.199681, 1.577877, 0.180656)",
        "(0.199758, 1.575246, 0.190346)",
        "(0.199748, 1.568084, 0.209364)",
        "(0.199236, 1.558111, 0.227308)",
        "(0.198099, 1.545567, 0.243681)",
        "(0.196469, 1.530436, 0.258436)",
        "(0.195649, 1.522221, 0.265349)",
        "(0.194165, 1.504349, 0.277878)",
        "(0.192695, 1.484539, 0.288312)",
        "(0.190845, 1.463291, 0.296855)",
        "(0.189111, 1.440999, 0.303361)",
        "(0.188509, 1.429509, 0.305762)",
        "(0.187607, 1.406201, 0.309287)",
        "(0.186996, 1.382890, 0.310854)",
        "(0.186382, 1.359912, 0.310694)",
        "(0.186179, 1.337461, 0.308942)",
        "(0.186479, 1.326630, 0.307326)",
        "(0.187579, 1.305938, 0.303127)",
        "(0.188778, 1.287017, 0.296726)",
        "(0.189069, 1.268883, 0.288749)",
        "(0.189079, 1.252004, 0.278805)",
        "(0.189094, 1.244217, 0.273211)",
        "(0.189229, 1.230830, 0.260483)",
        "(0.189273, 1.220480, 0.246070)",
        "(0.189049, 1.212263, 0.230132)",
        "(0.188717, 1.206023, 0.212812)",
        "(0.188526, 1.204185, 0.203376)",
        "(0.187980, 1.201436, 0.184811)",
        "(0.187213, 1.201439, 0.166700)",
        "(0.186156, 1.204106, 0.149385)",
        "(0.184515, 1.208773, 0.133138)",
        "(0.183417, 1.211968, 0.125633)",
        "(0.180795, 1.219826, 0.111630)",
        "(0.177816, 1.229888, 0.098818)",
        "(0.174275, 1.241953, 0.087241)",
        "(0.170678, 1.255387, 0.076679)",
        "(0.168996, 1.262888, 0.071941)",
        "(0.165894, 1.278157, 0.062748)",
        "(0.162848, 1.294299, 0.054679)",
        "(0.159962, 1.311638, 0.048365)",
        "(0.157708, 1.329687, 0.043132)",
        "(0.156895, 1.339025, 0.040979)",
        "(0.155583, 1.357867, 0.037691)",
        "(0.154564, 1.376919, 0.035889)",
        "(0.154005, 1.395973, 0.035220)",
        "(0.154192, 1.414880, 0.036130)",
        "(0.154576, 1.424242, 0.037051)",
        "(0.156028, 1.442874, 0.039469)",
        "(0.158048, 1.460890, 0.043037)",
        "(0.160410, 1.477866, 0.047806)",
        "(0.163249, 1.493760, 0.053829)",
        "(0.164854, 1.501175, 0.057380)",
        "(0.168017, 1.514886, 0.065264)",
        "(0.171371, 1.526811, 0.074661)",
        "(0.175243, 1.536741, 0.085516)",
        "(0.179362, 1.544217, 0.098027)",
        "(0.181401, 1.546851, 0.105103)",
        "(0.185291, 1.550473, 0.120397)",
        "(0.188791, 1.551363, 0.137427)",
        "(0.191318, 1.549253, 0.156278)",
        "(0.192944, 1.543941, 0.175666)",
        "(0.193382, 1.539868, 0.185044)",
        "(0.193620, 1.530055, 0.202902)",
        "(0.193087, 1.516970, 0.219048)",
        "(0.192009, 1.502130, 0.233866)",
        "(0.190279, 1.485047, 0.247089)",
        "(0.189287, 1.475656, 0.252902)",
        "(0.187508, 1.456166, 0.263182)",
        "(0.186078, 1.435776, 0.271154)",
        "(0.184846, 1.414423, 0.277039)",
        "(0.184184, 1.403077, 0.278550)",
        "(0.182757, 1.380687, 0.281639)",
        "(0.181580, 1.358238, 0.282749)",
        "(0.180691, 1.335927, 0.281726)",
        "(0.179930, 1.314051, 0.278485)",
        "(0.179251, 1.293114, 0.272806)",
        "(0.178727, 1.283042, 0.268872)",
        "(0.177306, 1.263513, 0.259254)",
        "(0.175617, 1.245132, 0.247182)",
        "(0.173727, 1.228429, 0.233479)",
        "(0.172303, 1.214994, 0.218821)",
        "(0.171846, 1.209859, 0.211341)",
        "(0.170779, 1.201607, 0.196192)",
        "(0.169286, 1.196770, 0.180964)",
        "(0.167329, 1.195805, 0.166128)",
        "(0.165219, 1.199180, 0.152124)",
        "(0.164067, 1.202615, 0.145512)",
        "(0.161583, 1.211259, 0.132288)",
        "(0.158909, 1.222350, 0.119257)",
        "(0.156347, 1.235541, 0.106258)",
        "(0.153939, 1.250532, 0.093389)",
        "(0.152873, 1.258632, 0.087086)",
        "(0.151195, 1.276481, 0.074964)",
        "(0.150051, 1.295692, 0.063383)",
        "(0.149213, 1.315549, 0.052317)",
        "(0.148635, 1.335976, 0.042250)",
        "(0.148398, 1.346361, 0.037712)",
        "(0.148514, 1.368316, 0.030178)",
        "(0.149144, 1.390986, 0.024208)",
        "(0.150306, 1.413622, 0.019572)",
        "(0.151737, 1.435944, 0.016529)",
        "(0.152577, 1.446997, 0.015903)",
        "(0.154709, 1.469123, 0.016171)",
        "(0.157249, 1.490744, 0.018198)",
        "(0.160065, 1.511326, 0.021658)",
        "(0.163005, 1.530465, 0.026675)",
        "(0.164612, 1.539489, 0.029941)",
        "(0.167919, 1.556516, 0.037514)",
        "(0.171455, 1.571814, 0.046257)",
        "(0.175054, 1.585169, 0.056017)",
        "(0.178291, 1.596220, 0.066801)",
        "(0.179707, 1.600658, 0.072592)",
        "(0.181954, 1.607940, 0.084771)",
        "(0.183594, 1.612855, 0.097896)",
        "(0.184751, 1.615499, 0.111935)",
        "(0.185299, 1.615757, 0.126626)",
        "(0.185296, 1.614804, 0.134144)",
        "(0.184813, 1.611406, 0.149576)",
        "(0.183801, 1.605740, 0.165424)",
        "(0.182367, 1.597843, 0.181035)",
        "(0.180700, 1.587815, 0.196297)",
        "(0.180008, 1.581790, 0.203472)",
        "(0.178521, 1.569173, 0.216948)",
        "(0.176726, 1.554472, 0.228415)",
        "(0.174858, 1.538243, 0.238173)",
        "(0.172880, 1.520567, 0.246464)",
        "(0.171842, 1.511181, 0.249964)",
        "(0.169625, 1.491970, 0.255949)",
        "(0.167316, 1.471407, 0.259552)",
        "(0.165109, 1.449971, 0.261019)",
        "(0.163984, 1.428957, 0.261229)",
        "(0.163753, 1.417713, 0.260899)",
        "(0.162894, 1.395035, 0.259121)",
        "(0.161712, 1.372214, 0.255314)",
        "(0.161020, 1.349944, 0.250300)",
        "(0.160697, 1.328898, 0.244139)",
        "(0.160561, 1.318809, 0.240303)",
        "(0.160368, 1.299222, 0.231364)",
        "(0.160925, 1.280795, 0.220582)",
        "(0.161712, 1.264110, 0.208543)",
        "(0.162233, 1.249322, 0.195573)",
        "(0.162382, 1.242993, 0.188587)",
        "(0.162678, 1.232357, 0.174462)",
        "(0.163242, 1.224670, 0.160842)",
        "(0.163841, 1.220932, 0.148091)",
        "(0.163879, 1.220443, 0.135052)",
        "(0.163680, 1.220943, 0.128501)",
        "(0.163146, 1.223354, 0.115336)",
        "(0.162492, 1.227994, 0.102325)",
        "(0.161740, 1.235430, 0.090021)",
        "(0.160704, 1.245488, 0.078744)",
        "(0.160080, 1.251525, 0.073495)",
        "(0.158695, 1.264745, 0.063440)",
        "(0.157127, 1.279778, 0.054067)",
        "(0.155747, 1.297465, 0.045935)",
        "(0.154674, 1.316657, 0.039149)",
        "(0.154309, 1.326696, 0.036130)",
        "(0.154123, 1.347779, 0.030979)",
        "(0.154233, 1.368917, 0.026520)",
        "(0.154592, 1.389711, 0.022919)",
        "(0.155169, 1.409899, 0.020202)",
        "(0.155809, 1.419836, 0.019526)",
        "(0.157247, 1.439764, 0.018716)",
        "(0.159197, 1.459296, 0.019490)",
        "(0.161398, 1.477880, 0.021238)",
        "(0.163641, 1.495332, 0.024175)",
        "(0.164745, 1.503616, 0.026200)",
        "(0.167045, 1.519701, 0.031049)",
        "(0.169670, 1.534632, 0.037528)",
        "(0.172419, 1.548363, 0.045167)",
        "(0.175132, 1.560252, 0.054136)",
        "(0.176444, 1.565388, 0.059101)",
        "(0.178966, 1.574240, 0.069660)",
        "(0.181497, 1.580919, 0.081073)",
        "(0.183894, 1.585556, 0.093249)",
        "(0.185994, 1.588042, 0.105961)",
        "(0.186831, 1.588277, 0.112496)",
        "(0.187832, 1.587194, 0.125991)",
        "(0.188025, 1.583887, 0.140107)",
        "(0.187641, 1.578703, 0.154339)",
        "(0.186601, 1.570826, 0.168128)",
        "(0.185912, 1.566046, 0.174577)",
        "(0.184147, 1.555079, 0.186736)",
        "(0.181935, 1.542524, 0.198042)",
        "(0.179233, 1.527975, 0.208115)",
        "(0.175743, 1.510875, 0.216593)",
        "(0.173864, 1.502023, 0.220559)",
        "(0.170262, 1.483804, 0.227640)",
        "(0.167075, 1.464563, 0.233390)",
        "(0.164437, 1.444439, 0.238028)",
        "(0.161734, 1.423481, 0.241095)",
        "(0.160251, 1.412657, 0.241831)",
        "(0.157561, 1.390764, 0.242059)",
        "(0.156417, 1.369290, 0.240787)",
        "(0.156856, 1.348026, 0.237921)",
        "(0.158129, 1.325698, 0.232940)",
        "(0.158735, 1.314002, 0.229614)",
        "(0.159701, 1.289448, 0.220316)",
        "(0.160799, 1.264143, 0.208192)",
        "(0.162852, 1.239892, 0.195592)",
        "(0.165750, 1.218382, 0.182444)",
        "(0.167232, 1.208833, 0.175223)",
        "(0.169965, 1.191294, 0.159851)",
        "(0.173129, 1.178348, 0.143385)",
        "(0.176402, 1.170080, 0.126664)",
        "(0.179213, 1.166470, 0.110218)",
        "(0.180056, 1.166422, 0.102486)",
        "(0.180692, 1.168666, 0.087857)",
        "(0.179963, 1.174324, 0.074063)",
        "(0.178194, 1.183228, 0.061334)",
        "(0.175821, 1.195828, 0.050100)",
        "(0.174571, 1.203574, 0.045096)",
        "(0.172179, 1.220393, 0.035669)",
        "(0.169961, 1.238871, 0.027307)",
        "(0.168104, 1.259681, 0.020768)",
        "(0.166489, 1.281473, 0.015695)",
        "(0.165749, 1.292825, 0.013827)",
        "(0.164632, 1.316250, 0.010789)",
        "(0.164488, 1.340343, 0.008520)",
        "(0.164769, 1.364424, 0.007185)",
        "(0.165230, 1.388220, 0.006788)",
        "(0.165641, 1.400001, 0.007010)",
        "(0.166533, 1.423094, 0.008002)",
        "(0.167676, 1.445714, 0.009617)",
        "(0.169560, 1.467624, 0.011606)",
        "(0.171620, 1.488475, 0.014154)",
        "(0.172682, 1.498699, 0.015732)",
        "(0.174853, 1.519130, 0.018951)",
        "(0.177004, 1.538745, 0.022028)",
        "(0.178779, 1.557274, 0.025883)",
        "(0.180520, 1.575697, 0.031859)",
        "(0.181542, 1.585086, 0.035679)",
        "(0.184257, 1.603766, 0.045420)",
        "(0.187637, 1.621500, 0.057316)",
        "(0.191403, 1.637534, 0.071076)",
        "(0.195275, 1.651213, 0.086368)",
        "(0.197124, 1.656970, 0.094662)",
        "(0.200813, 1.666961, 0.112050)",
        "(0.204522, 1.673790, 0.131164)",
        "(0.207830, 1.677858, 0.151187)",
        "(0.210272, 1.678669, 0.171937)",
        "(0.211026, 1.677615, 0.182359)",
        "(0.211822, 1.673210, 0.203019)",
        "(0.211821, 1.665798, 0.224010)",
        "(0.211355, 1.655544, 0.245604)",
        "(0.210647, 1.642135, 0.267028)",
        "(0.210299, 1.634101, 0.277461)",
        "(0.209374, 1.616173, 0.296960)",
        "(0.207793, 1.595342, 0.314043)",
        "(0.205315, 1.571998, 0.329110)",
        "(0.201288, 1.545160, 0.341438)",
        "(0.198928, 1.530950, 0.346740)",
        "(0.194871, 1.501586, 0.355697)",
        "(0.191442, 1.471419, 0.362404)",
        "(0.187260, 1.439828, 0.365952)",
        "(0.183582, 1.406730, 0.366149)",
        "(0.182513, 1.389907, 0.365308)",
        "(0.180822, 1.356809, 0.362199)",
        "(0.179399, 1.324358, 0.355964)",
        "(0.178520, 1.292567, 0.346627)",
        "(0.179030, 1.261970, 0.335083)",
        "(0.179799, 1.247642, 0.328737)",
        "(0.181826, 1.221114, 0.315179)",
        "(0.184173, 1.197476, 0.299863)",
        "(0.186626, 1.176671, 0.283181)",
        "(0.189208, 1.159316, 0.265473)",
        "(0.190389, 1.152132, 0.256354)",
        "(0.192155, 1.139734, 0.237719)",
        "(0.193152, 1.130652, 0.218266)",
        "(0.193813, 1.125257, 0.198152)",
        "(0.193987, 1.123605, 0.177989)",
        "(0.193772, 1.123924, 0.168163)",
        "(0.192530, 1.127322, 0.149010)",
        "(0.190563, 1.134157, 0.130899)",
        "(0.188066, 1.143637, 0.114196)",
        "(0.184979, 1.155903, 0.099107)",
        "(0.183275, 1.163057, 0.092178)",
        "(0.179758, 1.178583, 0.078994)",
        "(0.176029, 1.195596, 0.066777)",
        "(0.172503, 1.214120, 0.055642)",
        "(0.169017, 1.233878, 0.046027)",
        "(0.167394, 1.244195, 0.041762)",
        "(0.164704, 1.265203, 0.033717)",
        "(0.162595, 1.286658, 0.026564)",
        "(0.161184, 1.308750, 0.020818)",
        "(0.159974, 1.330950, 0.016851)",
        "(0.159482, 1.342067, 0.015414)",
        "(0.158780, 1.364077, 0.013592)",
        "(0.158575, 1.386074, 0.013177)",
        "(0.158941, 1.407620, 0.013680)",
        "(0.159338, 1.418209, 0.014404)",
        "(0.160425, 1.439116, 0.016348)",
        "(0.162081, 1.459270, 0.019703)",
        "(0.164320, 1.478489, 0.024359)",
        "(0.166947, 1.496591, 0.030199)",
        "(0.169677, 1.513443, 0.037241)",
        "(0.171177, 1.521282, 0.041241)",
        "(0.174347, 1.535639, 0.049974)",
        "(0.177492, 1.547738, 0.059617)",
        "(0.180451, 1.557499, 0.069991)",
        "(0.183252, 1.565517, 0.081271)",
        "(0.184468, 1.568548, 0.087376)",
        "(0.186381, 1.572971, 0.100282)",
        "(0.187887, 1.574817, 0.113807)",
        "(0.188676, 1.574442, 0.128133)",
        "(0.188673, 1.571740, 0.143177)",
        "(0.188479, 1.569716, 0.150923)",
        "(0.187863, 1.563776, 0.166833)",
        "(0.187021, 1.555266, 0.182727)",
        "(0.185668, 1.544484, 0.197857)",
        "(0.183730, 1.531127, 0.211758)",
        "(0.182533, 1.523511, 0.218171)",
        "(0.180143, 1.507122, 0.230258)",
        "(0.177675, 1.489141, 0.241306)",
        "(0.175202, 1.469972, 0.250783)",
        "(0.172865, 1.449293, 0.258456)",
        "(0.171855, 1.438340, 0.261696)",
        "(0.169886, 1.416176, 0.267896)",
        "(0.168129, 1.393188, 0.272363)",
        "(0.166597, 1.369457, 0.274749)",
        "(0.165773, 1.345493, 0.275359)",
        "(0.165634, 1.333817, 0.275231)",
        "(0.165345, 1.310934, 0.273994)",
        "(0.165439, 1.288526, 0.269901)",
        "(0.166036, 1.267216, 0.263452)",
        "(0.166831, 1.247602, 0.255550)",
        "(0.167210, 1.238726, 0.250476)",
        "(0.168205, 1.222535, 0.238524)",
        "(0.169554, 1.209077, 0.224562)",
        "(0.171029, 1.198957, 0.209159)",
        "(0.172331, 1.191969, 0.192255)",
        "(0.172957, 1.189752, 0.183286)",
        "(0.174223, 1.187023, 0.164858)",
        "(0.175160, 1.186993, 0.146196)",
        "(0.175546, 1.189617, 0.128053)",
        "(0.175404, 1.194851, 0.110652)",
        "(0.175176, 1.198317, 0.102319)",
        "(0.174375, 1.207628, 0.086746)",
        "(0.173096, 1.220008, 0.072852)",
        "(0.171578, 1.234566, 0.060234)",
        "(0.169963, 1.251184, 0.048809)",
        "(0.169211, 1.260044, 0.043498)",
        "(0.167857, 1.278995, 0.033988)",
        "(0.166614, 1.299014, 0.025914)",
        "(0.165611, 1.319979, 0.019314)",
        "(0.164720, 1.341047, 0.013612)",
        "(0.164421, 1.351678, 0.011299)",
        "(0.164199, 1.373079, 0.007581)",
        "(0.164473, 1.394393, 0.005180)",
        "(0.165170, 1.415554, 0.004224)",
        "(0.166172, 1.436227, 0.004638)",
        "(0.166802, 1.446242, 0.005363)",
        "(0.168040, 1.465659, 0.007450)",
        "(0.169274, 1.483932, 0.010912)",
        "(0.170989, 1.501706, 0.015840)",
        "(0.173040, 1.518764, 0.022691)",
        "(0.173942, 1.526709, 0.026571)",
        "(0.175519, 1.541544, 0.034916)",
        "(0.176966, 1.555016, 0.044365)",
        "(0.178376, 1.566719, 0.055395)",
        "(0.179669, 1.576539, 0.067989)",
        "(0.180222, 1.580805, 0.074668)",
        "(0.180957, 1.588046, 0.088498)",
        "(0.181155, 1.593225, 0.103268)",
        "(0.181054, 1.596530, 0.119033)",
        "(0.180951, 1.597886, 0.135438)",
        "(0.180829, 1.597678, 0.143872)",
        "(0.180535, 1.596164, 0.161069)",
        "(0.180255, 1.592784, 0.178545)",
        "(0.179917, 1.587502, 0.196277)",
        "(0.179711, 1.580221, 0.213612)",
        "(0.179720, 1.575927, 0.221898)",
        "(0.179880, 1.565679, 0.237556)",
        "(0.179964, 1.553563, 0.251779)",
        "(0.179411, 1.539525, 0.264314)",
        "(0.178467, 1.523126, 0.274979)",
        "(0.177952, 1.514261, 0.279840)",
        "(0.176722, 1.494822, 0.288362)",
        "(0.175664, 1.473250, 0.295172)",
        "(0.175014, 1.449672, 0.300422)",
        "(0.174710, 1.423674, 0.303839)",
        "(0.175022, 1.409846, 0.304661)",
        "(0.176144, 1.381887, 0.304417)",
        "(0.177416, 1.352919, 0.300886)",
        "(0.178291, 1.323241, 0.294535)",
        "(0.178702, 1.293559, 0.285572)",
        "(0.178893, 1.279195, 0.280000)",
        "(0.179757, 1.252643, 0.267190)",
        "(0.181002, 1.229071, 0.252028)",
        "(0.182519, 1.210138, 0.234084)",
        "(0.183451, 1.195571, 0.215150)",
        "(0.183604, 1.190404, 0.205248)",
        "(0.183637, 1.183332, 0.185033)",
        "(0.183224, 1.180434, 0.164463)",
        "(0.181897, 1.182692, 0.144185)",
        "(0.179764, 1.189659, 0.125144)",
        "(0.178524, 1.194418, 0.116052)",
        "(0.175875, 1.205655, 0.098358)",
        "(0.172773, 1.219466, 0.081459)",
        "(0.169820, 1.236167, 0.066020)",
        "(0.167652, 1.255605, 0.052225)",
        "(0.166765, 1.266035, 0.045820)",
        "(0.165177, 1.287454, 0.033795)",
        "(0.163709, 1.309275, 0.023319)",
        "(0.162615, 1.331188, 0.014495)",
        "(0.162318, 1.353626, 0.007903)",
        "(0.162316, 1.364931, 0.005357)",
        "(0.162584, 1.387317, 0.002207)",
        "(0.162904, 1.408945, 0.000436)",
        "(0.163410, 1.429766, 0.000102)",
        "(0.164690, 1.449808, 0.001059)",
        "(0.165514, 1.459587, 0.001959)",
        "(0.167467, 1.478058, 0.005114)",
        "(0.169436, 1.495632, 0.009748)",
        "(0.171755, 1.512268, 0.016040)",
        "(0.174343, 1.527601, 0.023822)",
        "(0.175808, 1.534758, 0.028300)",
        "(0.178979, 1.548068, 0.037942)",
        "(0.182064, 1.559517, 0.048451)",
        "(0.185023, 1.569298, 0.059644)",
        "(0.187611, 1.577418, 0.071613)",
        "(0.188599, 1.580759, 0.077949)",
        "(0.190120, 1.586444, 0.091031)",
        "(0.190852, 1.589846, 0.104662)",
        "(0.191003, 1.591462, 0.120224)",
        "(0.190785, 1.591353, 0.136665)",
        "(0.190485, 1.590398, 0.145190)",
        "(0.189627, 1.586987, 0.162523)",
        "(0.188621, 1.581144, 0.180053)",
        "(0.187780, 1.572762, 0.197366)",
        "(0.187157, 1.561764, 0.213775)",
        "(0.186866, 1.555205, 0.221525)",
        "(0.186102, 1.540878, 0.236261)",
        "(0.184743, 1.523727, 0.249191)",
        "(0.182873, 1.504662, 0.260769)",
        "(0.180520, 1.483753, 0.270642)",
        "(0.179076, 1.472621, 0.274733)",
        "(0.176184, 1.449546, 0.281218)",
        "(0.173572, 1.425457, 0.284626)",
        "(0.171361, 1.400529, 0.284940)",
        "(0.169734, 1.375622, 0.282866)",
        "(0.169094, 1.363259, 0.281038)",
        "(0.168451, 1.338833, 0.274876)",
        "(0.168813, 1.315662, 0.265690)",
        "(0.170584, 1.294354, 0.254943)",
        "(0.173335, 1.275361, 0.242048)",
        "(0.174785, 1.266632, 0.234474)",
        "(0.177506, 1.250218, 0.218336)",
        "(0.180261, 1.236475, 0.200929)",
        "(0.182494, 1.224740, 0.182856)",
        "(0.184118, 1.215305, 0.163822)",
        "(0.184668, 1.211619, 0.154095)",
        "(0.185346, 1.206292, 0.134978)",
        "(0.185455, 1.204564, 0.116729)",
        "(0.184761, 1.206536, 0.099866)",
        "(0.183160, 1.212170, 0.084943)",
        "(0.182176, 1.216825, 0.078454)",
        "(0.180453, 1.228962, 0.066481)",
        "(0.178607, 1.243659, 0.055272)",
        "(0.176786, 1.261096, 0.044976)",
        "(0.175206, 1.279910, 0.035742)",
        "(0.174566, 1.289949, 0.031771)",
        "(0.173377, 1.310503, 0.024809)",
        "(0.172169, 1.331386, 0.018976)",
        "(0.171043, 1.352248, 0.014259)",
        "(0.169820, 1.372889, 0.010939)",
        "(0.169174, 1.383057, 0.009989)",
        "(0.168116, 1.403422, 0.009243)",
        "(0.167474, 1.423981, 0.010549)",
        "(0.167283, 1.444391, 0.014134)",
        "(0.167482, 1.464406, 0.019897)",
        "(0.167773, 1.474049, 0.023503)",
        "(0.168712, 1.492495, 0.031233)",
        "(0.170186, 1.509639, 0.039987)",
        "(0.172376, 1.525737, 0.050118)",
        "(0.175049, 1.540477, 0.061626)",
        "(0.176464, 1.547286, 0.067775)",
        "(0.179584, 1.559452, 0.081160)",
        "(0.182852, 1.569595, 0.095889)",
        "(0.184608, 1.573488, 0.103918)",
        "(0.189518, 1.583577, 0.128286)",
        "(0.190935, 1.585356, 0.137015)",
        "(0.193244, 1.587350, 0.155148)",
        "(0.194932, 1.586717, 0.173877)",
        "(0.195841, 1.583288, 0.192738)",
        "(0.196114, 1.577128, 0.211706)",
        "(0.196072, 1.572829, 0.221053)",
        "(0.195757, 1.562483, 0.239105)",
        "(0.194791, 1.549204, 0.255747)",
        "(0.193041, 1.533515, 0.270935)",
        "(0.190491, 1.514873, 0.283857)",
        "(0.189096, 1.504671, 0.289518)",
        "(0.186205, 1.483145, 0.299674)",
        "(0.183349, 1.459906, 0.307362)",
        "(0.180996, 1.435424, 0.312748)",
        "(0.178893, 1.409787, 0.315824)",
        "(0.177903, 1.396679, 0.316602)",
        "(0.176418, 1.370312, 0.316451)",
        "(0.175554, 1.344284, 0.313711)",
        "(0.175299, 1.319059, 0.308250)",
        "(0.175712, 1.294772, 0.299178)",
        "(0.175856, 1.282886, 0.293904)",
        "(0.175926, 1.260089, 0.282243)",
        "(0.175933, 1.239227, 0.269242)",
        "(0.175805, 1.220129, 0.254592)",
        "(0.175244, 1.202772, 0.237932)",
        "(0.174773, 1.195157, 0.229003)",
        "(0.173898, 1.181818, 0.210623)",
        "(0.173500, 1.172214, 0.191414)",
        "(0.173313, 1.166198, 0.172030)",
        "(0.173071, 1.164487, 0.153038)",
        "(0.172878, 1.164495, 0.143721)",
        "(0.172197, 1.167595, 0.125388)",
        "(0.171297, 1.174710, 0.108027)",
        "(0.170447, 1.184897, 0.091929)",
        "(0.169826, 1.198140, 0.077432)",
        "(0.169441, 1.205466, 0.070805)",
        "(0.168350, 1.221855, 0.059325)",
        "(0.166984, 1.240321, 0.050181)",
        "(0.165987, 1.260278, 0.042479)",
        "(0.165883, 1.281508, 0.035799)",
        "(0.166134, 1.292544, 0.032979)",
        "(0.166771, 1.315034, 0.028230)",
        "(0.167622, 1.337749, 0.024805)",
        "(0.168642, 1.360228, 0.022467)",
        "(0.169733, 1.382288, 0.020967)",
        "(0.170254, 1.393114, 0.020585)",
        "(0.171287, 1.414401, 0.020425)",
        "(0.172272, 1.435191, 0.021704)",
        "(0.173398, 1.455571, 0.024596)",
        "(0.174670, 1.475109, 0.029312)",
        "(0.175459, 1.484494, 0.032211)",
        "(0.177254, 1.502359, 0.038915)",
        "(0.179381, 1.518974, 0.046993)",
        "(0.181910, 1.533687, 0.056871)",
        "(0.184734, 1.546116, 0.068610)",
        "(0.186163, 1.551502, 0.075146)",
        "(0.188831, 1.560732, 0.089327)",
        "(0.191001, 1.567641, 0.105256)",
        "(0.192729, 1.572041, 0.122783)",
        "(0.193935, 1.573705, 0.141521)",
        "(0.194292, 1.573378, 0.151298)",
        "(0.194417, 1.570773, 0.171482)",
        "(0.193638, 1.565039, 0.192461)",
        "(0.192536, 1.556629, 0.213399)",
        "(0.191724, 1.544808, 0.233497)",
        "(0.191368, 1.537529, 0.242945)",
        "(0.190295, 1.521772, 0.260747)",
        "(0.188589, 1.502469, 0.275704)",
        "(0.187128, 1.481009, 0.287857)",
        "(0.186274, 1.458280, 0.297449)",
        "(0.185866, 1.446431, 0.301305)",
        "(0.185248, 1.421562, 0.306264)",
        "(0.185436, 1.396194, 0.308022)",
        "(0.186502, 1.370962, 0.307305)",
        "(0.187471, 1.345639, 0.304703)",
        "(0.187914, 1.332861, 0.302142)",
        "(0.188862, 1.307833, 0.295301)",
        "(0.189895, 1.283827, 0.286530)",
        "(0.190523, 1.261083, 0.275780)",
        "(0.190817, 1.240195, 0.262435)",
        "(0.190899, 1.230755, 0.254865)",
        "(0.190985, 1.213992, 0.239202)",
        "(0.190771, 1.201657, 0.222307)",
        "(0.190303, 1.194246, 0.204789)",
        "(0.189487, 1.191379, 0.186720)",
        "(0.188796, 1.191875, 0.177503)",
        "(0.187014, 1.195561, 0.159280)",
        "(0.184784, 1.202950, 0.141187)",
        "(0.181947, 1.214498, 0.123800)",
        "(0.178642, 1.228390, 0.108102)",
        "(0.176999, 1.236671, 0.101002)",
        "(0.174015, 1.254958, 0.087730)",
        "(0.171282, 1.275055, 0.075582)",
        "(0.168883, 1.296206, 0.064464)",
        "(0.166883, 1.318035, 0.054682)",
        "(0.166328, 1.329486, 0.050484)",
        "(0.165873, 1.352985, 0.043034)",
        "(0.165572, 1.376192, 0.036694)",
        "(0.165444, 1.399168, 0.032335)",
        "(0.165667, 1.422143, 0.030892)",
        "(0.165951, 1.433627, 0.031196)",
        "(0.167107, 1.456443, 0.034648)",
        "(0.168745, 1.478628, 0.040590)",
        "(0.170808, 1.499510, 0.049029)",
        "(0.173300, 1.518510, 0.059279)",
        "(0.174627, 1.527310, 0.064842)",
        "(0.177606, 1.543107, 0.077525)",
        "(0.181088, 1.556762, 0.092240)",
        "(0.184566, 1.568510, 0.108570)",
        "(0.187700, 1.577726, 0.126699)",
        "(0.189216, 1.581198, 0.136329)",
        "(0.192068, 1.586239, 0.156088)",
        "(0.194538, 1.588409, 0.176562)",
        "(0.196681, 1.587548, 0.197348)",
        "(0.198381, 1.583346, 0.218039)",
        "(0.199004, 1.579907, 0.228301)",
        "(0.200153, 1.571226, 0.248320)",
        "(0.201142, 1.560042, 0.267373)",
        "(0.201683, 1.545166, 0.284522)",
        "(0.201516, 1.527812, 0.299864)",
        "(0.201328, 1.518041, 0.306694)",
        "(0.200952, 1.497140, 0.318827)",
        "(0.199891, 1.474188, 0.328440)",
        "(0.198507, 1.449243, 0.335317)",
        "(0.197543, 1.422673, 0.339547)",
        "(0.197168, 1.409045, 0.340742)",
        "(0.196515, 1.381526, 0.341452)",
        "(0.196266, 1.353935, 0.339283)",
        "(0.196756, 1.326968, 0.334464)",
        "(0.197555, 1.301154, 0.327187)",
        "(0.197912, 1.288719, 0.322163)",
        "(0.198243, 1.264917, 0.310222)",
        "(0.198281, 1.243026, 0.296031)",
        "(0.198238, 1.223342, 0.279299)",
        "(0.197938, 1.206854, 0.259849)",
        "(0.197669, 1.199150, 0.249955)",
        "(0.196839, 1.187493, 0.228134)",
        "(0.195920, 1.178824, 0.205461)",
        "(0.194749, 1.174770, 0.181947)",
        "(0.193381, 1.174032, 0.158401)",
        "(0.192587, 1.174721, 0.146877)",
        "(0.190781, 1.179075, 0.125354)",
        "(0.188937, 1.187355, 0.106438)",
        "(0.187059, 1.197907, 0.088621)",
        "(0.185280, 1.210446, 0.071707)",
        "(0.184464, 1.217550, 0.063897)",
        "(0.182881, 1.233061, 0.049779)",
        "(0.181235, 1.250868, 0.038487)",
        "(0.179747, 1.271044, 0.029853)",
        "(0.178660, 1.292581, 0.022997)",
        "(0.178209, 1.303645, 0.020176)",
        "(0.177396, 1.325843, 0.015169)",
        "(0.176671, 1.348147, 0.011877)",
        "(0.175689, 1.370278, 0.010195)",
        "(0.175255, 1.392780, 0.010268)",
        "(0.175337, 1.404285, 0.010797)",
        "(0.175954, 1.427139, 0.013375)",
        "(0.176713, 1.448925, 0.017131)",
        "(0.177997, 1.469646, 0.022518)",
        "(0.179495, 1.489078, 0.029389)",
        "(0.180175, 1.498041, 0.033514)",
        "(0.181537, 1.514807, 0.042820)",
        "(0.183060, 1.529773, 0.053783)",
        "(0.184911, 1.542838, 0.066436)",
        "(0.186876, 1.553251, 0.080528)",
        "(0.187552, 1.557160, 0.088143)",
        "(0.188565, 1.563798, 0.104311)",
        "(0.189803, 1.567925, 0.120689)",
        "(0.190508, 1.568225, 0.137912)",
        "(0.190302, 1.566028, 0.155408)",
        "(0.189979, 1.564034, 0.164324)",
        "(0.189275, 1.557737, 0.182530)",
        "(0.188629, 1.548595, 0.200766)",
        "(0.187711, 1.537081, 0.218305)",
        "(0.186281, 1.522694, 0.234301)",
        "(0.185432, 1.514688, 0.241644)",
        "(0.183461, 1.496483, 0.254820)",
        "(0.181404, 1.475890, 0.266645)",
        "(0.179585, 1.453711, 0.277024)",
        "(0.178052, 1.430740, 0.285488)",
        "(0.177308, 1.418556, 0.288547)",
        "(0.176075, 1.393438, 0.293217)",
        "(0.175635, 1.368100, 0.296029)",
        "(0.175730, 1.343035, 0.296346)",
        "(0.175678, 1.318326, 0.293735)",
        "(0.175627, 1.306219, 0.291238)",
        "(0.175793, 1.283035, 0.285009)",
        "(0.176440, 1.261523, 0.276591)",
        "(0.177081, 1.242071, 0.266393)",
        "(0.177380, 1.224524, 0.254251)",
        "(0.177424, 1.216763, 0.247279)",
        "(0.177472, 1.202442, 0.232730)",
        "(0.177422, 1.192100, 0.216403)",
        "(0.177221, 1.183636, 0.197865)",
        "(0.176785, 1.178530, 0.179152)",
        "(0.176463, 1.177589, 0.169757)",
        "(0.175836, 1.178311, 0.151452)",
        "(0.174919, 1.182184, 0.134020)",
        "(0.173459, 1.189042, 0.117723)",
        "(0.171705, 1.199088, 0.102555)",
        "(0.170779, 1.205137, 0.095463)",
        "(0.168971, 1.218261, 0.082276)",
        "(0.167134, 1.233608, 0.070688)",
        "(0.165283, 1.251081, 0.060771)",
        "(0.163640, 1.270664, 0.052347)",
        "(0.162952, 1.280944, 0.048642)",
        "(0.161875, 1.302258, 0.042773)",
        "(0.161329, 1.324072, 0.037800)",
        "(0.161149, 1.346609, 0.034113)",
        "(0.161288, 1.369479, 0.032069)",
        "(0.161343, 1.380718, 0.031474)",
        "(0.161550, 1.402509, 0.031316)",
        "(0.162199, 1.423607, 0.032174)",
        "(0.163391, 1.444063, 0.034415)",
        "(0.164740, 1.463642, 0.038043)",
        "(0.165525, 1.472854, 0.040499)",
        "(0.167009, 1.490216, 0.046662)",
        "(0.168503, 1.505864, 0.054207)",
        "(0.169815, 1.519568, 0.062938)",
        "(0.170801, 1.530992, 0.073150)",
        "(0.171139, 1.535736, 0.078847)",
        "(0.171547, 1.543958, 0.091019)",
        "(0.171379, 1.549433, 0.104754)",
        "(0.170391, 1.551818, 0.119641)",
        "(0.168931, 1.551789, 0.135346)",
        "(0.168354, 1.551139, 0.143449)",
        "(0.167738, 1.548127, 0.160394)",
        "(0.166924, 1.542570, 0.177905)",
        "(0.165642, 1.533986, 0.195483)",
        "(0.164761, 1.523172, 0.212754)",
        "(0.164594, 1.516751, 0.221063)",
        "(0.164423, 1.502530, 0.236747)",
        "(0.164003, 1.486099, 0.251209)",
        "(0.163092, 1.467501, 0.264245)",
        "(0.162017, 1.446821, 0.275748)",
        "(0.161616, 1.435795, 0.280891)",
        "(0.161565, 1.413572, 0.290013)",
        "(0.161616, 1.390541, 0.296845)",
        "(0.161589, 1.366427, 0.300851)",
        "(0.162655, 1.342780, 0.301810)",
        "(0.163407, 1.331248, 0.301255)",
        "(0.164980, 1.308741, 0.297332)",
        "(0.167011, 1.287099, 0.290855)",
        "(0.169382, 1.267050, 0.283001)",
        "(0.171696, 1.248653, 0.272656)",
        "(0.172706, 1.239763, 0.266718)",
        "(0.174769, 1.223642, 0.252836)",
        "(0.176531, 1.209741, 0.236923)",
        "(0.177668, 1.197739, 0.220146)",
        "(0.178656, 1.188755, 0.202748)",
        "(0.179225, 1.185942, 0.193551)",
        "(0.180166, 1.182437, 0.174356)",
        "(0.180724, 1.182057, 0.154592)",
        "(0.180849, 1.184814, 0.135163)",
        "(0.180371, 1.190628, 0.116419)",
        "(0.179930, 1.194828, 0.107494)",
        "(0.178698, 1.204501, 0.090344)",
        "(0.177282, 1.217166, 0.074368)",
        "(0.175262, 1.231292, 0.059882)",
        "(0.172589, 1.247197, 0.047031)",
        "(0.171320, 1.255727, 0.041115)",
        "(0.168874, 1.274189, 0.030837)",
        "(0.166594, 1.293629, 0.021777)",
        "(0.164527, 1.313741, 0.014028)",
        "(0.162868, 1.334204, 0.007897)",
        "(0.162291, 1.344710, 0.005493)",
        "(0.161823, 1.366205, 0.002328)",
        "(0.161431, 1.387018, 0.000335)",
        "(0.161348, 1.406998, -0.000040)",
        "(0.161613, 1.426425, 0.001706)",
        "(0.161878, 1.435794, 0.003457)",
        "(0.162754, 1.453695, 0.008145)",
        "(0.163680, 1.470181, 0.014517)",
        "(0.164864, 1.485272, 0.022398)",
        "(0.166271, 1.498748, 0.031783)",
        "(0.166972, 1.504932, 0.036934)",
        "(0.169025, 1.521285, 0.053892)",
        "(0.170332, 1.529464, 0.066959)",
        "(0.170898, 1.532784, 0.074001)",
        "(0.171757, 1.537821, 0.088670)",
        "(0.172522, 1.540630, 0.103532)",
        "(0.173042, 1.541459, 0.118695)",
        "(0.173304, 1.540789, 0.126739)",
        "(0.174355, 1.538894, 0.143082)",
        "(0.176066, 1.534905, 0.159327)",
        "(0.178005, 1.528444, 0.175163)",
        "(0.178927, 1.524652, 0.183000)",
        "(0.180723, 1.515084, 0.198332)",
        "(0.182058, 1.502588, 0.212493)",
        "(0.182629, 1.487993, 0.224838)",
        "(0.182551, 1.480012, 0.230260)",
        "(0.181591, 1.462321, 0.239337)",
        "(0.180082, 1.443149, 0.246822)",
        "(0.178599, 1.423391, 0.252806)",
        "(0.176683, 1.403008, 0.257010)",
        "(0.175625, 1.392660, 0.258675)",
        "(0.173770, 1.371609, 0.260046)",
        "(0.172602, 1.350756, 0.259756)",
        "(0.171714, 1.330154, 0.257189)",
        "(0.170609, 1.309574, 0.252207)",
        "(0.170175, 1.299490, 0.248838)",
        "(0.169787, 1.280214, 0.240822)",
        "(0.169761, 1.262355, 0.231082)",
        "(0.169787, 1.245906, 0.220090)",
        "(0.170011, 1.231705, 0.207401)",
        "(0.170167, 1.225397, 0.200533)",
        "(0.170606, 1.214450, 0.186185)",
        "(0.171181, 1.206323, 0.171434)",
        "(0.171746, 1.202001, 0.156269)",
        "(0.172152, 1.201120, 0.140978)",
        "(0.172285, 1.201504, 0.133640)",
        "(0.172246, 1.205444, 0.119724)",
        "(0.171549, 1.212419, 0.106181)",
        "(0.170378, 1.221993, 0.092570)",
        "(0.169215, 1.234775, 0.079687)",
        "(0.168688, 1.241865, 0.073576)",
        "(0.167770, 1.258184, 0.062112)",
        "(0.167200, 1.276610, 0.051784)",
        "(0.166798, 1.296227, 0.042401)",
        "(0.167559, 1.318112, 0.034445)",
        "(0.168512, 1.329806, 0.031268)",
        "(0.170188, 1.352554, 0.025400)",
        "(0.172142, 1.375487, 0.021640)",
        "(0.173915, 1.397923, 0.019628)",
        "(0.175826, 1.419988, 0.019580)",
        "(0.176962, 1.430882, 0.020120)",
        "(0.179297, 1.451941, 0.022728)",
        "(0.181369, 1.471789, 0.027027)",
        "(0.183516, 1.490317, 0.033178)",
        "(0.185481, 1.507408, 0.040914)",
        "(0.186418, 1.515550, 0.045252)",
        "(0.188376, 1.530575, 0.055381)",
        "(0.190188, 1.543842, 0.066889)",
        "(0.191432, 1.554588, 0.080214)",
        "(0.192454, 1.563677, 0.094758)",
        "(0.193026, 1.567333, 0.102489)",
        "(0.194455, 1.573321, 0.118145)",
        "(0.196083, 1.577024, 0.134306)",
        "(0.197827, 1.578363, 0.151003)",
        "(0.199129, 1.577198, 0.168189)",
        "(0.199504, 1.575493, 0.176936)",
        "(0.199917, 1.570442, 0.194338)",
        "(0.200175, 1.563119, 0.211572)",
        "(0.200014, 1.552510, 0.228267)",
        "(0.199343, 1.539240, 0.244047)",
        "(0.198706, 1.531608, 0.251512)",
        "(0.196551, 1.514055, 0.265023)",
        "(0.193844, 1.494144, 0.275803)",
        "(0.191152, 1.472698, 0.284272)",
        "(0.188456, 1.449018, 0.289380)",
        "(0.187091, 1.436841, 0.291473)",
        "(0.183936, 1.411221, 0.293834)",
        "(0.180586, 1.384943, 0.294153)",
        "(0.178162, 1.358583, 0.291054)",
        "(0.177218, 1.333095, 0.285803)",
        "(0.177033, 1.320609, 0.282058)",
        "(0.176735, 1.296812, 0.273360)",
        "(0.176937, 1.275166, 0.262543)",
        "(0.177579, 1.255810, 0.249349)",
        "(0.178328, 1.239380, 0.234191)",
        "(0.178747, 1.232105, 0.226313)",
        "(0.179640, 1.220327, 0.209832)",
        "(0.180323, 1.211754, 0.192774)",
        "(0.180430, 1.206299, 0.175888)",
        "(0.180232, 1.204948, 0.159544)",
        "(0.180001, 1.205621, 0.151461)",
        "(0.179274, 1.208210, 0.135436)",
        "(0.177807, 1.213866, 0.120577)",
        "(0.175233, 1.222626, 0.107153)",
        "(0.172038, 1.233708, 0.094234)",
        "(0.170346, 1.239915, 0.088057)",
        "(0.166971, 1.254848, 0.076895)",
        "(0.163968, 1.271582, 0.066968)",
        "(0.161380, 1.289668, 0.058039)",
        "(0.159493, 1.308994, 0.050107)",
        "(0.158680, 1.318808, 0.046498)",
        "(0.157164, 1.338701, 0.040596)",
        "(0.155862, 1.358767, 0.036190)",
        "(0.155019, 1.379209, 0.033689)",
        "(0.154768, 1.399925, 0.033234)",
        "(0.155025, 1.410422, 0.033851)",
        "(0.155971, 1.431103, 0.035879)",
        "(0.157646, 1.451037, 0.039912)",
        "(0.159456, 1.470020, 0.045748)",
        "(0.160520, 1.479011, 0.049814)",
        "(0.162901, 1.496697, 0.058661)",
        "(0.165745, 1.513088, 0.069419)",
        "(0.168905, 1.527686, 0.081124)",
        "(0.172304, 1.540347, 0.093940)",
        "(0.175861, 1.551080, 0.108270)",
        "(0.177704, 1.555558, 0.115998)",
        "(0.181323, 1.562927, 0.132132)",
        "(0.184673, 1.567729, 0.148993)",
        "(0.187451, 1.569758, 0.166135)",
        "(0.189708, 1.568985, 0.183614)",
        "(0.190746, 1.567811, 0.192464)",
        "(0.192393, 1.563291, 0.210300)",
        "(0.193495, 1.556213, 0.227931)",
        "(0.194254, 1.546516, 0.244583)",
        "(0.194664, 1.534169, 0.259508)",
        "(0.194651, 1.527130, 0.266220)",
        "(0.194184, 1.511940, 0.278549)",
        "(0.193246, 1.494589, 0.288884)",
        "(0.191724, 1.475394, 0.296870)",
        "(0.189872, 1.455086, 0.302797)",
        "(0.188894, 1.444606, 0.305144)",
        "(0.186841, 1.422577, 0.308073)",
        "(0.184853, 1.399727, 0.309487)",
        "(0.182740, 1.376661, 0.309284)",
        "(0.180322, 1.353545, 0.306695)",
        "(0.179203, 1.342007, 0.304252)",
        "(0.177261, 1.318949, 0.298170)",
        "(0.175614, 1.296370, 0.290566)",
        "(0.174505, 1.274990, 0.280836)",
        "(0.173638, 1.254919, 0.269292)",
        "(0.173199, 1.245154, 0.262920)",
        "(0.172648, 1.227610, 0.247390)",
        "(0.172698, 1.212571, 0.231467)",
        "(0.173047, 1.200736, 0.215204)",
        "(0.173196, 1.191471, 0.197936)",
        "(0.173255, 1.187781, 0.189182)",
        "(0.173545, 1.183325, 0.171610)",
        "(0.173874, 1.182022, 0.154032)",
        "(0.173573, 1.183639, 0.136967)",
        "(0.172920, 1.187797, 0.121163)",
        "(0.172499, 1.191184, 0.113847)",
        "(0.171665, 1.199565, 0.099882)",
        "(0.170581, 1.210171, 0.087102)",
        "(0.169326, 1.223181, 0.075970)",
        "(0.168127, 1.238411, 0.066250)",
        "(0.167459, 1.246517, 0.061783)",
        "(0.166035, 1.264048, 0.053951)",
        "(0.164670, 1.282837, 0.047125)",
        "(0.163699, 1.302481, 0.040805)",
        "(0.163266, 1.322790, 0.035090)",
        "(0.163136, 1.333156, 0.032609)",
        "(0.163236, 1.354468, 0.028668)",
        "(0.163990, 1.376114, 0.025975)",
        "(0.165027, 1.397114, 0.023980)",
        "(0.166540, 1.417712, 0.022823)",
        "(0.167413, 1.428007, 0.022668)",
        "(0.169196, 1.448034, 0.023833)",
        "(0.170785, 1.467287, 0.026629)",
        "(0.172462, 1.485542, 0.031212)",
        "(0.174137, 1.502144, 0.037450)",
        "(0.174903, 1.509954, 0.040966)",
        "(0.176373, 1.524151, 0.049431)",
        "(0.177801, 1.536738, 0.059565)",
        "(0.179048, 1.547435, 0.071146)",
        "(0.180011, 1.556109, 0.083780)",
        "(0.180355, 1.559677, 0.090480)",
        "(0.181170, 1.565064, 0.104981)",
        "(0.181955, 1.568082, 0.120570)",
        "(0.182118, 1.568636, 0.136613)",
        "(0.181912, 1.566739, 0.153417)",
        "(0.181725, 1.565036, 0.161980)",
        "(0.181341, 1.559452, 0.179313)",
        "(0.181189, 1.551538, 0.196524)",
        "(0.180986, 1.541114, 0.213171)",
        "(0.180231, 1.528404, 0.228485)",
        "(0.179581, 1.520953, 0.235477)",
        "(0.178114, 1.504608, 0.248272)",
        "(0.176914, 1.486461, 0.259321)",
        "(0.175639, 1.466525, 0.268476)",
        "(0.174287, 1.445027, 0.275837)",
        "(0.173567, 1.433641, 0.278597)",
        "(0.171817, 1.410200, 0.282583)",
        "(0.170306, 1.385894, 0.283783)",
        "(0.169925, 1.361297, 0.282946)",
        "(0.170659, 1.337051, 0.280551)",
        "(0.171083, 1.325080, 0.278728)",
        "(0.171626, 1.301161, 0.273815)",
        "(0.172236, 1.277913, 0.266534)",
        "(0.173774, 1.256702, 0.257040)",
        "(0.175543, 1.237785, 0.246350)",
        "(0.176315, 1.229334, 0.240481)",
        "(0.177685, 1.213804, 0.227341)",
        "(0.178959, 1.200926, 0.211370)",
        "(0.180217, 1.191497, 0.193919)",
        "(0.181140, 1.186021, 0.176035)",
        "(0.181423, 1.184932, 0.166672)",
        "(0.181521, 1.184743, 0.147701)",
        "(0.180951, 1.187413, 0.129520)",
        "(0.180168, 1.195018, 0.112453)",
        "(0.179029, 1.204670, 0.095901)",
        "(0.178263, 1.210253, 0.087346)",
        "(0.176721, 1.223416, 0.071697)",
        "(0.175366, 1.238584, 0.058002)",
        "(0.173909, 1.255759, 0.046862)",
        "(0.172487, 1.274086, 0.037298)",
        "(0.171753, 1.283815, 0.033226)",
        "(0.170530, 1.303337, 0.025673)",
        "(0.169298, 1.322939, 0.019595)",
        "(0.168398, 1.342818, 0.015172)",
        "(0.168612, 1.363357, 0.013011)",
        "(0.169044, 1.373628, 0.012880)",
        "(0.169966, 1.393521, 0.013797)",
        "(0.171046, 1.412427, 0.016738)",
        "(0.172414, 1.430415, 0.022114)",
        "(0.174429, 1.447594, 0.029967)",
        "(0.175605, 1.455496, 0.034984)",
        "(0.177618, 1.470369, 0.045457)",
        "(0.179604, 1.483003, 0.058074)",
        "(0.181473, 1.493479, 0.072385)",
        "(0.183115, 1.501558, 0.087836)",
        "(0.183735, 1.504517, 0.096032)",
        "(0.184812, 1.508944, 0.112788)",
        "(0.185361, 1.509871, 0.129785)",
        "(0.185581, 1.508631, 0.146044)",
        "(0.185342, 1.505286, 0.161587)",
        "(0.185048, 1.502583, 0.169036)",
        "(0.184426, 1.496030, 0.183109)",
        "(0.183492, 1.487828, 0.195490)",
        "(0.182376, 1.478361, 0.206272)",
        "(0.181388, 1.468019, 0.215426)",
        "(0.180919, 1.462495, 0.219283)",
        "(0.180036, 1.450867, 0.225963)",
        "(0.179159, 1.438682, 0.231130)",
        "(0.177911, 1.426451, 0.234362)",
        "(0.176669, 1.414770, 0.235889)",
        "(0.176075, 1.409203, 0.236086)",
        "(0.174724, 1.399270, 0.235308)",
        "(0.173410, 1.391102, 0.233239)",
        "(0.172119, 1.384527, 0.230007)",
        "(0.170730, 1.379713, 0.225772)",
        "(0.170056, 1.378147, 0.223467)",
        "(0.168863, 1.375913, 0.219260)",
        "(0.167942, 1.375594, 0.215980)",
        "(0.166828, 1.377341, 0.214209)",
        "(0.166023, 1.381498, 0.212952)",
        "(0.165923, 1.384187, 0.212123)",
        "(0.166228, 1.390415, 0.210520)",
        "(0.167046, 1.397846, 0.209601)",
        "(0.167834, 1.406229, 0.209770)",
        "(0.168698, 1.415773, 0.210868)",
        "(0.169100, 1.420873, 0.211515)",
        "(0.169530, 1.432285, 0.213309)",
        "(0.170091, 1.445953, 0.215115)",
        "(0.171209, 1.461452, 0.215495)",
        "(0.172893, 1.477689, 0.213719)",
        "(0.173966, 1.486173, 0.211844)",
        "(0.176400, 1.502980, 0.206545)",
        "(0.179562, 1.519053, 0.197821)",
        "(0.183216, 1.533523, 0.186592)",
        "(0.187184, 1.545643, 0.172918)",
        "(0.189003, 1.550619, 0.165341)",
        "(0.192139, 1.556894, 0.148192)",
        "(0.194415, 1.559363, 0.129952)",
        "(0.195664, 1.557460, 0.111289)",
        "(0.196273, 1.551135, 0.093011)",
        "(0.196334, 1.546209, 0.084238)",
        "(0.195997, 1.533867, 0.067873)",
        "(0.195185, 1.518082, 0.053151)",
        "(0.193766, 1.499065, 0.039988)",
        "(0.191621, 1.477136, 0.028582)",
        "(0.190499, 1.465472, 0.023595)",
        "(0.188400, 1.440989, 0.015776)",
        "(0.186400, 1.416165, 0.011079)",
        "(0.184433, 1.391901, 0.008868)",
        "(0.182814, 1.368740, 0.009345)",
        "(0.182075, 1.357563, 0.010327)",
        "(0.180605, 1.336187, 0.013896)",
        "(0.179134, 1.316603, 0.019669)",
        "(0.177872, 1.299083, 0.027694)",
        "(0.176689, 1.283781, 0.038171)",
        "(0.175872, 1.277031, 0.044199)",
        "(0.173747, 1.264937, 0.057188)",
        "(0.171331, 1.255089, 0.071923)",
        "(0.168897, 1.247668, 0.088450)",
        "(0.166347, 1.243286, 0.106564)",
        "(0.164967, 1.241990, 0.115906)",
        "(0.162244, 1.241282, 0.134731)",
        "(0.159772, 1.244547, 0.153284)",
        "(0.157879, 1.250818, 0.171752)",
        "(0.156696, 1.259948, 0.189287)",
        "(0.156269, 1.265508, 0.197485)",
        "(0.155559, 1.277730, 0.213293)",
        "(0.155468, 1.292444, 0.227855)",
        "(0.155904, 1.308350, 0.240799)",
        "(0.156758, 1.325687, 0.251538)",
        "(0.157261, 1.334746, 0.256132)",
        "(0.158670, 1.353650, 0.262715)",
        "(0.160492, 1.372883, 0.266754)",
        "(0.162521, 1.392354, 0.268439)",
        "(0.164738, 1.411795, 0.268031)",
        "(0.166014, 1.421457, 0.266921)",
        "(0.168799, 1.440694, 0.263460)",
        "(0.171856, 1.459480, 0.257999)",
        "(0.175423, 1.477548, 0.250666)",
        "(0.179307, 1.494396, 0.241454)",
        "(0.181356, 1.502117, 0.235934)",
        "(0.185278, 1.516383, 0.223671)",
        "(0.189172, 1.527778, 0.208430)",
        "(0.192800, 1.536519, 0.191161)",
        "(0.196169, 1.542098, 0.172198)",
        "(0.197722, 1.543409, 0.162208)",
        "(0.200543, 1.544047, 0.141862)",
        "(0.202832, 1.539886, 0.120677)",
        "(0.204397, 1.531895, 0.099929)",
        "(0.205265, 1.520074, 0.080285)",
        "(0.205481, 1.512705, 0.071080)",
        "(0.205634, 1.495979, 0.053779)",
        "(0.204850, 1.476051, 0.038784)",
        "(0.203374, 1.453654, 0.026661)",
        "(0.201092, 1.429638, 0.017479)",
        "(0.199659, 1.417038, 0.014235)",
        "(0.196655, 1.391593, 0.009631)",
        "(0.193301, 1.365860, 0.008725)",
        "(0.189844, 1.340903, 0.010259)",
        "(0.186799, 1.317402, 0.014384)",
        "(0.185490, 1.306548, 0.017596)",
        "(0.182728, 1.286477, 0.025320)",
        "(0.180033, 1.270516, 0.036173)",
        "(0.177441, 1.257145, 0.048728)",
        "(0.174940, 1.246504, 0.062830)",
        "(0.173705, 1.242454, 0.070521)",
        "(0.171226, 1.236461, 0.086582)",
        "(0.168817, 1.233069, 0.103218)",
        "(0.166511, 1.232371, 0.119991)",
        "(0.164167, 1.234207, 0.136910)",
        "(0.163020, 1.236807, 0.145275)",
        "(0.160892, 1.243229, 0.161242)",
        "(0.159014, 1.252454, 0.175871)",
        "(0.157561, 1.264255, 0.188615)",
        "(0.156536, 1.277983, 0.199248)",
        "(0.156118, 1.285274, 0.203989)",
        "(0.155415, 1.301180, 0.212100)",
        "(0.155138, 1.318552, 0.218822)",
        "(0.155534, 1.336724, 0.223798)",
        "(0.156762, 1.355275, 0.226800)",
        "(0.157569, 1.364535, 0.227770)",
        "(0.159867, 1.382787, 0.228330)",
        "(0.162643, 1.399909, 0.227080)",
        "(0.165501, 1.415569, 0.224082)",
        "(0.168476, 1.429479, 0.219030)",
        "(0.170090, 1.435632, 0.215703)",
        "(0.173331, 1.446387, 0.208190)",
        "(0.176449, 1.454829, 0.199378)",
        "(0.179029, 1.461126, 0.189518)",
        "(0.181275, 1.465592, 0.179218)",
        "(0.182419, 1.467269, 0.174121)",
        "(0.184558, 1.469189, 0.164351)",
        "(0.186435, 1.469543, 0.155711)",
        "(0.187986, 1.468913, 0.147486)",
        "(0.188778, 1.466793, 0.139581)",
        "(0.188924, 1.465355, 0.135818)",
        "(0.188730, 1.461579, 0.128998)",
        "(0.187819, 1.456865, 0.122888)",
        "(0.186258, 1.451455, 0.117364)",
        "(0.184141, 1.445583, 0.112718)",
        "(0.183015, 1.442619, 0.110571)",
        "(0.180958, 1.436846, 0.106271)",
        "(0.179106, 1.431453, 0.102090)",
        "(0.177556, 1.426501, 0.098447)",
        "(0.176371, 1.422095, 0.095564)",
        "(0.175840, 1.420042, 0.094449)",
        "(0.174586, 1.416047, 0.092483)",
        "(0.173264, 1.412200, 0.090722)",
        "(0.172074, 1.408754, 0.089058)",
        "(0.171035, 1.406055, 0.087775)",
        "(0.170489, 1.405019, 0.087224)",
        "(0.169187, 1.403687, 0.085801)",
        "(0.167798, 1.403490, 0.083129)",
        "(0.166587, 1.404545, 0.079619)",
        "(0.165672, 1.407237, 0.075623)",
        "(0.165163, 1.409313, 0.073716)",
        "(0.164172, 1.414415, 0.070180)",
        "(0.163312, 1.421460, 0.066489)",
        "(0.162811, 1.429945, 0.062498)",
        "(0.162422, 1.440012, 0.058662)",
        "(0.162216, 1.445717, 0.057000)",
        "(0.161942, 1.458234, 0.054510)",
        "(0.161776, 1.472178, 0.053390)",
        "(0.161677, 1.487560, 0.054128)",
        "(0.162005, 1.504130, 0.057040)",
        "(0.162348, 1.512844, 0.059390)",
        "(0.163445, 1.530609, 0.065464)",
        "(0.165585, 1.549109, 0.074884)",
        "(0.168597, 1.567440, 0.086636)",
        "(0.172356, 1.584901, 0.100958)",
        "(0.174394, 1.593072, 0.108805)",
        "(0.178981, 1.607684, 0.125908)",
        "(0.184078, 1.619532, 0.144655)",
        "(0.189289, 1.628888, 0.164214)",
        "(0.194406, 1.635240, 0.184476)",
        "(0.196703, 1.637041, 0.194813)",
        "(0.200775, 1.638438, 0.215622)",
        "(0.203961, 1.636416, 0.236102)",
        "(0.206372, 1.631103, 0.256199)",
        "(0.208088, 1.622724, 0.275716)",
        "(0.208616, 1.617174, 0.285068)",
        "(0.209207, 1.604159, 0.303028)",
        "(0.208788, 1.588236, 0.319330)",
        "(0.206755, 1.569425, 0.332910)",
        "(0.202966, 1.547712, 0.343199)",
        "(0.200582, 1.535934, 0.347171)",
        "(0.195802, 1.511847, 0.353779)",
        "(0.190980, 1.486064, 0.356543)",
        "(0.186304, 1.459738, 0.355954)",
        "(0.181871, 1.433258, 0.352107)",
        "(0.179777, 1.420137, 0.349310)",
        "(0.175522, 1.394406, 0.341256)",
        "(0.171229, 1.369725, 0.330043)",
        "(0.167635, 1.346953, 0.315404)",
        "(0.164618, 1.326459, 0.299038)",
        "(0.163080, 1.317238, 0.289966)",
        "(0.160048, 1.300436, 0.270383)",
        "(0.157543, 1.286515, 0.249328)",
        "(0.155844, 1.275879, 0.227301)",
        "(0.154659, 1.268394, 0.204354)",
        "(0.154176, 1.265948, 0.192691)",
        "(0.153392, 1.262749, 0.169864)",
        "(0.152872, 1.264049, 0.148898)",
        "(0.152182, 1.269041, 0.131025)",
        "(0.151404, 1.278189, 0.115537)",
        "(0.151004, 1.283784, 0.108358)",
        "(0.150182, 1.297351, 0.095533)",
        "(0.149740, 1.313448, 0.084359)",
        "(0.149874, 1.331977, 0.075308)",
        "(0.150396, 1.351845, 0.067900)",
        "(0.150741, 1.362063, 0.064658)",
        "(0.151970, 1.383281, 0.059609)",
        "(0.153644, 1.404069, 0.056055)",
        "(0.155923, 1.425939, 0.053531)",
        "(0.158833, 1.448017, 0.052239)",
        "(0.160594, 1.458737, 0.052134)",
        "(0.164360, 1.479216, 0.052889)",
        "(0.168280, 1.498695, 0.055122)",
        "(0.172403, 1.516940, 0.059272)",
        "(0.176565, 1.534298, 0.065119)",
        "(0.178626, 1.542659, 0.068577)",
        "(0.182772, 1.558229, 0.076603)",
        "(0.186924, 1.571974, 0.085895)",
        "(0.191210, 1.584426, 0.096451)",
        "(0.195548, 1.595172, 0.108533)",
        "(0.197643, 1.599690, 0.115243)",
        "(0.201664, 1.607445, 0.129342)",
        "(0.205264, 1.612376, 0.144724)",
        "(0.208290, 1.614982, 0.160542)",
        "(0.210757, 1.615156, 0.177106)",
        "(0.211774, 1.614221, 0.185671)",
        "(0.213504, 1.610606, 0.202971)",
        "(0.214273, 1.604229, 0.220136)",
        "(0.213918, 1.595060, 0.236537)",
        "(0.212649, 1.583101, 0.251775)",
        "(0.211651, 1.575998, 0.258817)",
        "(0.209133, 1.560305, 0.271878)",
        "(0.205839, 1.542372, 0.282970)",
        "(0.202081, 1.522430, 0.291846)",
        "(0.197756, 1.500877, 0.298808)",
        "(0.195387, 1.489302, 0.301001)",
        "(0.190805, 1.466213, 0.304834)",
        "(0.186035, 1.441765, 0.306183)",
        "(0.181253, 1.416852, 0.305515)",
        "(0.176598, 1.392321, 0.302388)",
        "(0.174372, 1.380287, 0.300243)",
        "(0.170478, 1.357004, 0.292194)",
        "(0.167067, 1.334651, 0.282120)",
        "(0.164565, 1.314092, 0.269716)",
        "(0.162243, 1.295477, 0.254747)",
        "(0.161153, 1.287057, 0.246285)",
        "(0.159504, 1.271618, 0.228757)",
        "(0.159203, 1.260081, 0.209526)",
        "(0.159362, 1.251555, 0.189582)",
        "(0.159610, 1.246125, 0.169336)",
        "(0.159765, 1.244846, 0.159160)",
        "(0.159688, 1.244139, 0.139821)",
        "(0.159036, 1.246915, 0.122764)",
        "(0.158014, 1.253870, 0.107869)",
        "(0.156565, 1.264119, 0.094792)",
        "(0.155771, 1.270515, 0.088965)",
        "(0.154347, 1.284722, 0.078066)",
        "(0.152947, 1.300891, 0.068831)",
        "(0.151846, 1.318998, 0.061123)",
        "(0.151208, 1.338206, 0.054517)",
        "(0.151040, 1.347900, 0.051548)",
        "(0.151242, 1.367616, 0.046754)",
        "(0.151842, 1.387572, 0.043208)",
        "(0.152987, 1.407949, 0.041379)",
        "(0.154569, 1.428494, 0.041054)",
        "(0.155683, 1.438684, 0.041461)",
        "(0.158203, 1.458713, 0.043243)",
        "(0.161402, 1.478387, 0.047278)",
        "(0.165110, 1.497361, 0.052896)",
        "(0.169436, 1.515315, 0.060226)",
        "(0.171781, 1.523735, 0.064687)",
        "(0.176663, 1.539588, 0.074721)",
        "(0.181622, 1.553579, 0.086231)",
        "(0.186479, 1.565411, 0.099171)",
        "(0.191183, 1.574916, 0.113477)",
        "(0.193362, 1.578612, 0.121162)",
        "(0.197504, 1.584112, 0.137159)",
        "(0.201159, 1.586772, 0.153869)",
        "(0.204096, 1.586354, 0.170859)",
        "(0.205989, 1.582963, 0.188165)",
        "(0.206563, 1.580073, 0.196901)",
        "(0.207312, 1.572698, 0.214299)",
        "(0.206914, 1.561760, 0.231342)",
        "(0.205301, 1.548104, 0.247727)",
        "(0.202304, 1.531713, 0.263072)",
        "(0.200445, 1.522426, 0.270118)",
        "(0.196463, 1.502283, 0.283059)",
        "(0.191884, 1.479856, 0.294175)",
        "(0.187209, 1.455776, 0.303217)",
        "(0.182486, 1.430395, 0.309548)",
        "(0.180059, 1.417150, 0.311401)",
        "(0.175474, 1.390262, 0.312928)",
        "(0.171617, 1.363703, 0.311404)",
        "(0.168296, 1.337739, 0.306993)",
        "(0.165115, 1.312428, 0.299613)",
        "(0.163591, 1.300200, 0.294604)",
        "(0.161140, 1.277195, 0.282927)",
        "(0.159653, 1.256760, 0.269224)",
        "(0.158758, 1.238902, 0.253563)",
        "(0.158246, 1.223349, 0.235518)",
        "(0.158197, 1.216598, 0.225788)",
        "(0.158378, 1.205002, 0.205987)",
        "(0.158930, 1.196548, 0.185418)",
        "(0.159613, 1.190991, 0.164346)",
        "(0.160169, 1.188591, 0.143521)",
        "(0.160384, 1.189013, 0.133529)",
        "(0.160431, 1.192255, 0.114662)",
        "(0.159591, 1.199835, 0.098533)",
        "(0.157183, 1.209596, 0.084919)",
        "(0.154483, 1.223299, 0.072821)",
        "(0.153253, 1.231647, 0.067110)",
        "(0.151031, 1.250199, 0.056224)",
        "(0.149176, 1.271110, 0.046717)",
        "(0.147869, 1.294000, 0.038929)",
        "(0.147247, 1.318212, 0.032556)",
        "(0.147335, 1.330633, 0.029821)",
        "(0.148219, 1.355486, 0.024806)",
        "(0.150060, 1.380187, 0.020781)",
        "(0.152446, 1.404513, 0.018182)",
        "(0.155329, 1.428289, 0.016984)",
        "(0.157037, 1.439891, 0.016987)",
        "(0.160991, 1.462948, 0.018167)",
        "(0.165044, 1.485146, 0.021315)",
        "(0.169402, 1.506277, 0.026052)",
        "(0.173901, 1.526401, 0.032506)",
        "(0.176180, 1.535817, 0.036388)",
        "(0.180646, 1.553519, 0.044983)",
        "(0.184920, 1.569508, 0.054987)",
        "(0.189097, 1.583748, 0.066197)",
        "(0.193100, 1.595713, 0.078450)",
        "(0.194823, 1.600664, 0.085047)",
        "(0.197861, 1.608855, 0.098995)",
        "(0.200419, 1.614483, 0.113969)",
        "(0.202508, 1.617329, 0.129671)",
        "(0.204038, 1.617358, 0.145889)",
        "(0.204475, 1.616174, 0.154219)",
        "(0.204499, 1.611884, 0.171107)",
        "(0.203307, 1.604831, 0.188314)",
        "(0.201229, 1.595127, 0.205754)",
        "(0.198487, 1.582793, 0.222979)",
        "(0.196768, 1.575445, 0.231188)",
        "(0.192754, 1.558493, 0.246102)",
        "(0.187939, 1.538324, 0.258213)",
        "(0.183069, 1.515749, 0.267686)",
        "(0.178498, 1.491065, 0.274494)",
        "(0.176264, 1.477897, 0.276676)",
        "(0.172072, 1.451008, 0.279120)",
        "(0.168499, 1.423816, 0.278952)",
        "(0.165681, 1.396875, 0.276636)",
        "(0.163555, 1.370440, 0.272529)",
        "(0.162864, 1.357737, 0.269510)",
        "(0.161885, 1.333640, 0.262037)",
        "(0.161309, 1.311511, 0.252797)",
        "(0.160953, 1.291736, 0.241260)",
        "(0.160793, 1.274315, 0.228010)",
        "(0.160850, 1.266751, 0.220794)",
        "(0.161001, 1.253331, 0.205776)",
        "(0.161029, 1.242717, 0.190573)",
        "(0.161088, 1.235394, 0.175396)",
        "(0.161045, 1.230812, 0.160099)",
        "(0.160937, 1.229609, 0.152372)",
        "(0.160749, 1.228784, 0.137028)",
        "(0.160502, 1.230311, 0.121723)",
        "(0.159967, 1.234328, 0.107133)",
        "(0.159260, 1.241104, 0.093783)",
        "(0.158879, 1.245556, 0.087508)",
        "(0.157995, 1.255704, 0.075547)",
        "(0.156931, 1.267921, 0.064948)",
        "(0.155703, 1.282113, 0.055783)",
        "(0.154623, 1.298121, 0.047767)",
        "(0.154223, 1.306689, 0.043991)",
        "(0.153635, 1.324412, 0.037086)",
        "(0.153064, 1.343091, 0.031338)",
        "(0.152528, 1.362864, 0.026919)",
        "(0.152234, 1.382686, 0.022750)",
        "(0.152197, 1.392508, 0.020759)",
        "(0.152036, 1.411713, 0.016905)",
        "(0.152336, 1.431046, 0.014006)",
        "(0.153430, 1.451530, 0.012419)",
        "(0.155436, 1.471814, 0.012173)",
        "(0.156666, 1.481729, 0.012608)",
        "(0.159354, 1.501166, 0.014813)",
        "(0.162523, 1.519980, 0.019184)",
        "(0.166074, 1.537100, 0.026084)",
        "(0.169566, 1.552721, 0.034251)",
        "(0.171262, 1.559658, 0.039186)",
        "(0.174700, 1.572101, 0.049703)",
        "(0.178129, 1.581956, 0.061602)",
        "(0.181234, 1.589299, 0.074739)",
        "(0.183490, 1.593882, 0.088643)",
        "(0.184182, 1.594936, 0.095841)",
        "(0.185105, 1.595645, 0.110657)",
        "(0.185422, 1.593675, 0.126330)",
        "(0.185445, 1.589816, 0.142293)",
        "(0.184801, 1.583626, 0.158442)",
        "(0.184234, 1.579728, 0.166449)",
        "(0.182462, 1.569468, 0.181905)",
        "(0.180234, 1.557108, 0.196348)",
        "(0.177724, 1.542589, 0.209516)",
        "(0.175042, 1.526275, 0.221569)",
        "(0.173588, 1.517422, 0.227134)",
        "(0.170566, 1.498696, 0.237473)",
        "(0.167589, 1.478355, 0.246120)",
        "(0.165082, 1.456798, 0.252791)",
        "(0.163415, 1.435023, 0.257706)",
        "(0.162982, 1.424147, 0.259559)",
        "(0.162396, 1.402527, 0.262289)",
        "(0.161676, 1.381094, 0.262589)",
        "(0.161115, 1.360435, 0.260325)",
        "(0.161090, 1.341158, 0.255968)",
        "(0.161406, 1.332171, 0.252897)",
        "(0.162001, 1.315355, 0.245125)",
        "(0.161942, 1.299804, 0.234571)",
        "(0.161396, 1.285470, 0.221469)",
        "(0.160788, 1.272834, 0.205949)",
        "(0.160505, 1.267443, 0.197297)",
        "(0.160042, 1.258359, 0.178906)",
        "(0.159713, 1.251827, 0.159123)",
        "(0.159324, 1.247817, 0.139095)",
        "(0.158849, 1.246793, 0.120247)",
        "(0.158517, 1.247761, 0.111634)",
        "(0.157578, 1.252239, 0.095931)",
        "(0.156348, 1.260396, 0.082346)",
        "(0.155234, 1.271636, 0.070165)",
        "(0.154291, 1.285825, 0.059841)",
        "(0.153997, 1.293947, 0.055546)",
        "(0.153359, 1.311344, 0.048306)",
        "(0.152885, 1.330327, 0.043196)",
        "(0.152677, 1.350292, 0.039729)",
        "(0.152829, 1.370570, 0.037367)",
        "(0.153081, 1.380752, 0.036595)",
        "(0.154322, 1.401464, 0.036539)",
        "(0.156189, 1.422386, 0.038066)",
        "(0.158528, 1.443200, 0.041241)",
        "(0.161180, 1.463313, 0.045791)",
        "(0.162624, 1.473032, 0.048660)",
        "(0.165714, 1.491972, 0.055467)",
        "(0.169151, 1.510224, 0.064164)",
        "(0.172853, 1.527400, 0.074699)",
        "(0.176620, 1.542874, 0.086762)",
        "(0.178461, 1.549773, 0.093426)",
        "(0.181947, 1.562276, 0.107345)",
        "(0.185047, 1.571745, 0.122709)",
        "(0.187491, 1.578480, 0.139101)",
        "(0.189153, 1.582120, 0.156601)",
        "(0.189625, 1.582520, 0.165787)",
        "(0.190243, 1.581275, 0.184437)",
        "(0.190748, 1.576993, 0.203170)",
        "(0.191052, 1.569889, 0.221402)",
        "(0.191205, 1.560120, 0.239204)",
        "(0.191144, 1.554129, 0.247922)",
        "(0.190550, 1.540415, 0.264512)",
        "(0.189430, 1.524496, 0.279364)",
        "(0.187681, 1.506531, 0.291741)",
        "(0.186082, 1.487122, 0.301757)",
        "(0.185508, 1.477053, 0.305723)",
        "(0.184147, 1.456434, 0.311758)",
        "(0.182123, 1.434781, 0.314811)",
        "(0.180681, 1.423350, 0.313859)",
        "(0.177988, 1.400744, 0.311698)",
        "(0.175612, 1.378113, 0.306710)",
        "(0.173475, 1.355968, 0.299584)",
        "(0.171026, 1.334398, 0.290249)",
        "(0.168233, 1.313327, 0.278806)",
        "(0.165837, 1.293089, 0.265185)",
        "(0.165044, 1.283715, 0.257208)",
        "(0.164031, 1.266724, 0.240009)",
        "(0.163874, 1.252464, 0.221791)",
        "(0.164645, 1.241542, 0.202601)",
        "(0.166015, 1.234037, 0.182729)",
        "(0.166702, 1.231666, 0.172933)",
        "(0.167945, 1.228988, 0.153753)",
        "(0.168610, 1.229387, 0.135322)",
        "(0.168394, 1.232744, 0.118761)",
        "(0.167152, 1.240086, 0.104610)",
        "(0.166361, 1.245061, 0.098203)",
        "(0.164560, 1.257722, 0.086726)",
        "(0.162762, 1.272917, 0.076471)",
        "(0.161008, 1.289893, 0.067654)",
        "(0.159461, 1.309222, 0.060736)",
        "(0.158932, 1.319675, 0.057831)",
        "(0.158362, 1.341221, 0.052610)",
        "(0.158636, 1.363880, 0.049262)",
        "(0.159423, 1.386894, 0.047039)",
        "(0.161165, 1.410647, 0.046197)",
        "(0.162198, 1.422577, 0.046290)",
        "(0.164886, 1.446122, 0.047924)",
        "(0.167894, 1.469168, 0.051121)",
        "(0.171427, 1.491822, 0.056458)",
        "(0.175474, 1.513840, 0.063634)",
        "(0.177575, 1.524451, 0.067763)",
        "(0.182145, 1.544188, 0.077565)",
        "(0.186909, 1.561563, 0.088402)",
        "(0.192203, 1.577599, 0.101059)",
        "(0.197839, 1.591936, 0.115689)",
        "(0.200751, 1.597907, 0.123596)",
        "(0.206500, 1.607642, 0.140091)",
        "(0.211872, 1.614140, 0.157589)",
        "(0.216583, 1.617442, 0.176003)",
        "(0.220380, 1.617486, 0.195120)",
        "(0.221799, 1.615933, 0.204835)",
        "(0.223675, 1.610645, 0.224166)",
        "(0.224356, 1.602083, 0.243398)",
        "(0.224092, 1.590402, 0.262092)",
        "(0.222726, 1.575415, 0.279547)",
        "(0.221563, 1.566538, 0.287468)",
        "(0.218523, 1.546732, 0.301952)",
        "(0.215057, 1.524093, 0.314782)",
        "(0.211224, 1.499389, 0.325514)",
        "(0.206705, 1.472374, 0.333238)",
        "(0.204369, 1.458014, 0.335666)",
        "(0.199993, 1.428607, 0.338635)",
        "(0.196434, 1.398341, 0.338714)",
        "(0.193702, 1.367497, 0.335176)",
        "(0.191504, 1.336754, 0.325522)",
        "(0.190476, 1.321798, 0.318817)",
        "(0.188805, 1.292695, 0.303401)",
        "(0.187658, 1.265389, 0.285777)",
        "(0.187062, 1.241067, 0.266818)",
        "(0.186888, 1.220963, 0.246815)",
        "(0.186706, 1.212861, 0.236636)",
        "(0.185861, 1.199909, 0.216359)",
        "(0.184321, 1.192317, 0.196921)",
        "(0.182231, 1.189934, 0.178616)",
        "(0.179772, 1.192050, 0.161091)",
        "(0.178534, 1.194855, 0.152385)",
        "(0.176156, 1.202265, 0.134833)",
        "(0.173756, 1.214253, 0.117863)",
        "(0.171796, 1.229202, 0.102045)",
        "(0.170473, 1.246837, 0.087433)",
        "(0.169984, 1.256452, 0.080716)",
        "(0.169271, 1.276686, 0.068483)",
        "(0.168895, 1.298393, 0.058128)",
        "(0.169022, 1.321241, 0.049633)",
        "(0.169583, 1.345036, 0.043349)",
        "(0.170094, 1.357340, 0.041413)",
        "(0.171168, 1.381633, 0.038161)",
        "(0.172437, 1.405692, 0.037076)",
        "(0.174107, 1.429364, 0.038186)",
        "(0.176244, 1.452575, 0.041881)",
        "(0.177677, 1.464001, 0.044828)",
        "(0.181055, 1.486014, 0.052240)",
        "(0.184717, 1.506091, 0.061607)",
        "(0.188849, 1.524117, 0.072790)",
        "(0.193514, 1.539684, 0.085851)",
        "(0.195925, 1.546325, 0.093159)",
        "(0.200712, 1.558354, 0.108740)",
        "(0.205435, 1.567339, 0.126217)",
        "(0.209822, 1.573909, 0.144557)",
        "(0.213559, 1.577553, 0.163259)",
        "(0.215182, 1.578486, 0.172689)",
        "(0.217607, 1.578106, 0.192093)",
        "(0.219158, 1.574992, 0.212004)",
        "(0.220080, 1.569411, 0.231822)",
        "(0.220232, 1.560997, 0.251033)",
        "(0.220029, 1.555698, 0.260137)",
        "(0.219315, 1.543713, 0.277276)",
        "(0.217892, 1.529345, 0.292321)",
        "(0.215549, 1.512645, 0.304542)",
        "(0.212406, 1.493943, 0.314156)",
        "(0.210728, 1.484160, 0.318363)",
        "(0.207303, 1.463529, 0.325203)",
        "(0.203951, 1.441359, 0.329453)",
        "(0.201009, 1.418410, 0.331785)",
        "(0.198185, 1.395175, 0.331817)",
        "(0.196682, 1.383393, 0.330625)",
        "(0.193667, 1.359751, 0.326809)",
        "(0.191240, 1.336575, 0.320063)",
        "(0.189566, 1.314540, 0.310977)",
        "(0.188038, 1.294066, 0.298912)",
        "(0.187226, 1.284512, 0.291744)",
        "(0.185419, 1.266219, 0.276480)",
        "(0.183559, 1.250280, 0.259163)",
        "(0.181868, 1.236619, 0.241230)",
        "(0.180569, 1.226134, 0.223125)",
        "(0.180033, 1.222181, 0.214017)",
        "(0.179053, 1.217216, 0.195541)",
        "(0.177912, 1.215341, 0.176666)",
        "(0.176432, 1.216144, 0.158225)",
        "(0.174729, 1.220198, 0.141065)",
        "(0.173872, 1.224548, 0.133297)",
        "(0.172127, 1.234220, 0.118073)",
        "(0.170151, 1.247599, 0.104425)",
        "(0.168128, 1.263480, 0.091928)",
        "(0.166127, 1.281378, 0.080524)",
        "(0.165177, 1.290756, 0.075197)",
        "(0.163807, 1.310811, 0.065523)",
        "(0.162876, 1.331775, 0.057048)",
        "(0.162529, 1.354021, 0.050359)",
        "(0.162918, 1.376767, 0.045259)",
        "(0.163376, 1.388030, 0.043219)",
        "(0.164885, 1.410458, 0.039880)",
        "(0.167115, 1.432842, 0.038169)",
        "(0.169876, 1.454985, 0.038371)",
        "(0.173125, 1.476541, 0.040671)",
        "(0.174945, 1.487014, 0.042688)",
        "(0.178804, 1.507219, 0.048023)",
        "(0.182816, 1.526026, 0.055114)",
        "(0.186877, 1.543097, 0.063776)",
        "(0.190995, 1.558395, 0.074119)",
        "(0.193058, 1.565284, 0.080060)",
        "(0.197135, 1.577675, 0.092933)",
        "(0.201099, 1.587537, 0.107164)",
        "(0.204696, 1.594489, 0.122364)",
        "(0.207729, 1.598463, 0.138248)",
        "(0.208949, 1.599197, 0.146570)",
        "(0.210739, 1.598994, 0.163981)",
        "(0.211878, 1.596169, 0.182361)",
        "(0.212292, 1.590376, 0.200980)",
        "(0.211551, 1.581329, 0.219019)",
        "(0.210717, 1.575415, 0.227526)",
        "(0.208843, 1.561909, 0.243531)",
        "(0.207050, 1.546086, 0.258197)",
        "(0.204694, 1.527805, 0.270791)",
        "(0.200744, 1.506076, 0.279992)",
        "(0.198785, 1.495025, 0.284273)",
        "(0.195108, 1.470849, 0.290757)",
        "(0.192021, 1.445339, 0.295740)",
        "(0.188861, 1.418952, 0.298834)",
        "(0.185509, 1.391601, 0.299853)",
        "(0.184084, 1.377771, 0.299502)",
        "(0.182143, 1.351178, 0.297737)",
        "(0.181287, 1.326975, 0.294072)",
        "(0.180854, 1.304713, 0.288560)",
        "(0.180505, 1.284400, 0.280965)",
        "(0.180395, 1.275444, 0.276382)",
        "(0.180075, 1.259562, 0.266264)",
        "(0.179635, 1.246673, 0.254779)",
        "(0.179202, 1.236654, 0.241381)",
        "(0.178771, 1.229223, 0.226145)",
        "(0.178448, 1.226648, 0.217932)",
        "(0.177657, 1.222679, 0.201044)",
        "(0.176712, 1.221314, 0.183366)",
        "(0.175839, 1.221662, 0.165427)",
        "(0.174948, 1.223862, 0.147431)",
        "(0.174573, 1.225986, 0.138768)",
        "(0.173689, 1.232917, 0.122336)",
        "(0.173151, 1.242062, 0.106834)",
        "(0.172700, 1.252893, 0.092169)",
        "(0.171957, 1.265727, 0.078797)",
        "(0.171431, 1.272916, 0.072800)",
        "(0.169954, 1.288148, 0.061875)",
        "(0.168308, 1.305039, 0.052475)",
        "(0.167274, 1.323282, 0.044228)",
        "(0.166863, 1.342222, 0.037075)",
        "(0.166872, 1.351957, 0.034089)",
        "(0.167162, 1.371391, 0.028978)",
        "(0.167682, 1.390312, 0.025065)",
        "(0.169052, 1.409600, 0.022795)",
        "(0.171387, 1.429710, 0.023143)",
        "(0.172792, 1.439639, 0.024228)",
        "(0.175630, 1.458440, 0.027012)",
        "(0.178721, 1.476233, 0.031039)",
        "(0.182021, 1.493211, 0.036743)",
        "(0.185372, 1.509387, 0.044436)",
        "(0.187007, 1.516998, 0.049061)",
        "(0.190083, 1.531266, 0.059224)",
        "(0.192632, 1.543682, 0.070392)",
        "(0.194434, 1.553865, 0.082433)",
        "(0.195461, 1.561877, 0.095440)",
        "(0.195773, 1.564883, 0.102352)",
        "(0.196084, 1.569415, 0.116664)",
        "(0.196061, 1.571694, 0.131719)",
        "(0.195940, 1.571633, 0.147539)",
        "(0.195546, 1.568756, 0.163546)",
        "(0.195179, 1.566057, 0.171454)",
        "(0.194163, 1.558710, 0.186984)",
        "(0.192738, 1.548310, 0.201773)",
        "(0.190918, 1.534834, 0.215381)",
        "(0.188605, 1.518277, 0.227307)",
        "(0.187001, 1.508561, 0.232351)",
        "(0.182949, 1.487209, 0.240855)",
        "(0.177921, 1.463115, 0.247074)",
        "(0.172586, 1.436685, 0.251077)",
        "(0.168515, 1.409367, 0.253526)",
        "(0.167211, 1.395703, 0.254239)",
        "(0.165048, 1.368830, 0.255367)",
        "(0.164355, 1.342738, 0.254890)",
        "(0.164309, 1.318241, 0.253510)",
        "(0.165474, 1.296251, 0.250690)",
        "(0.166622, 1.286771, 0.248127)",
        "(0.168557, 1.268031, 0.242204)",
        "(0.170715, 1.251392, 0.233339)",
        "(0.172962, 1.236701, 0.222414)",
        "(0.175283, 1.224636, 0.209719)",
        "(0.176406, 1.219793, 0.202680)",
        "(0.178500, 1.211112, 0.188368)",
        "(0.180355, 1.206310, 0.172423)",
        "(0.181808, 1.203480, 0.155831)",
        "(0.182849, 1.203351, 0.138895)",
        "(0.183292, 1.204292, 0.130580)",
        "(0.183782, 1.209103, 0.114718)",
        "(0.183652, 1.218019, 0.100571)",
        "(0.182915, 1.229770, 0.088077)",
        "(0.181561, 1.243650, 0.076813)",
        "(0.180729, 1.251436, 0.071667)",
        "(0.179144, 1.267788, 0.061884)",
        "(0.178105, 1.286126, 0.053675)",
        "(0.177444, 1.305493, 0.046710)",
        "(0.176979, 1.325800, 0.041045)",
        "(0.176866, 1.336179, 0.038668)",
        "(0.176897, 1.356741, 0.034324)",
        "(0.177170, 1.377769, 0.031984)",
        "(0.177572, 1.399820, 0.031702)",
        "(0.178193, 1.422163, 0.033194)",
        "(0.178477, 1.433350, 0.034773)",
        "(0.178640, 1.455877, 0.039291)",
        "(0.179124, 1.478596, 0.047049)",
        "(0.180802, 1.500663, 0.056901)",
        "(0.183262, 1.521010, 0.067838)",
        "(0.184802, 1.529987, 0.073901)",
        "(0.188118, 1.545910, 0.086381)",
        "(0.191648, 1.558612, 0.099341)",
        "(0.194942, 1.568024, 0.112666)",
        "(0.197838, 1.574104, 0.126177)",
        "(0.199092, 1.575734, 0.132953)",
        "(0.201124, 1.577024, 0.146378)",
        "(0.202596, 1.575352, 0.159768)",
        "(0.203538, 1.571053, 0.173252)",
        "(0.203931, 1.564601, 0.186792)",
        "(0.203808, 1.560476, 0.193439)",
        "(0.203120, 1.551126, 0.206378)",
        "(0.201559, 1.539258, 0.218457)",
        "(0.199373, 1.525823, 0.229838)",
        "(0.196687, 1.510798, 0.240394)",
        "(0.195356, 1.502854, 0.245407)",
        "(0.192845, 1.485807, 0.254403)",
        "(0.190261, 1.467245, 0.261672)",
        "(0.187594, 1.447452, 0.267370)",
        "(0.185102, 1.426492, 0.271513)",
        "(0.184033, 1.415811, 0.273146)",
        "(0.182318, 1.394237, 0.275193)",
        "(0.180896, 1.372121, 0.275413)",
        "(0.179624, 1.349842, 0.274207)",
        "(0.179225, 1.328308, 0.271914)",
        "(0.179312, 1.318083, 0.270487)",
        "(0.179176, 1.298105, 0.266812)",
        "(0.178872, 1.279500, 0.261166)",
        "(0.178758, 1.262919, 0.254542)",
        "(0.178761, 1.248684, 0.246443)",
        "(0.178729, 1.242200, 0.241721)",
        "(0.178586, 1.231029, 0.230484)",
        "(0.178209, 1.222681, 0.217449)",
        "(0.177718, 1.216961, 0.203139)",
        "(0.177288, 1.214265, 0.187738)",
        "(0.176986, 1.213894, 0.179917)",
        "(0.176148, 1.215759, 0.164284)",
        "(0.175221, 1.220637, 0.149275)",
        "(0.174057, 1.227842, 0.135101)",
        "(0.172681, 1.237544, 0.122186)",
        "(0.171960, 1.243077, 0.116056)",
        "(0.170613, 1.255851, 0.104381)",
        "(0.169814, 1.270565, 0.093761)",
        "(0.169440, 1.286446, 0.084369)",
        "(0.169450, 1.303905, 0.076955)",
        "(0.169418, 1.312881, 0.073805)",
        "(0.169282, 1.330979, 0.068147)",
        "(0.169535, 1.349445, 0.063897)",
        "(0.170631, 1.368236, 0.061113)",
        "(0.172624, 1.387570, 0.060120)",
        "(0.173868, 1.397194, 0.060259)",
        "(0.176394, 1.415886, 0.061122)",
        "(0.179511, 1.434239, 0.063932)",
        "(0.183276, 1.452137, 0.068134)",
        "(0.187060, 1.469059, 0.073664)",
        "(0.188892, 1.476942, 0.077774)",
        "(0.192661, 1.492463, 0.087186)",
        "(0.196837, 1.506274, 0.099442)",
        "(0.200768, 1.517567, 0.112677)",
        "(0.203944, 1.525744, 0.126478)",
        "(0.205232, 1.528772, 0.133441)",
        "(0.207110, 1.531856, 0.147603)",
        "(0.207927, 1.531245, 0.162017)",
        "(0.207908, 1.527982, 0.176500)",
        "(0.207002, 1.521630, 0.190140)",
        "(0.206173, 1.517390, 0.196414)",
        "(0.203471, 1.505932, 0.207514)",
        "(0.199731, 1.491092, 0.216904)",
        "(0.195334, 1.473927, 0.224237)",
        "(0.190309, 1.454038, 0.228667)",
        "(0.187483, 1.443234, 0.229754)",
        "(0.181231, 1.419704, 0.229117)",
        "(0.174937, 1.395403, 0.224816)",
        "(0.169991, 1.371909, 0.216232)",
        "(0.166580, 1.350688, 0.204723)",
        "(0.165323, 1.341537, 0.198343)",
        "(0.163450, 1.324639, 0.182271)",
        "(0.162626, 1.313242, 0.165346)",
        "(0.162642, 1.308304, 0.149200)",
        "(0.162997, 1.309330, 0.134984)",
        "(0.163239, 1.312228, 0.128441)",
        "(0.163913, 1.320355, 0.115803)",
        "(0.164876, 1.333549, 0.104723)",
        "(0.166241, 1.349703, 0.095284)",
        "(0.168277, 1.368574, 0.087634)",
        "(0.169755, 1.379570, 0.085023)",
        "(0.172860, 1.401359, 0.080223)",
        "(0.177020, 1.424692, 0.077699)",
        "(0.182263, 1.448407, 0.077086)",
        "(0.188609, 1.471941, 0.078524)",
        "(0.192142, 1.483328, 0.080156)",
        "(0.199400, 1.505056, 0.084661)",
        "(0.207086, 1.524543, 0.091942)",
        "(0.214741, 1.541562, 0.100980)",
        "(0.221831, 1.555367, 0.111637)",
        "(0.224992, 1.560732, 0.117644)",
        "(0.230705, 1.568989, 0.130567)",
        "(0.235327, 1.573362, 0.144780)",
        "(0.238428, 1.573692, 0.159811)",
        "(0.239611, 1.569931, 0.175288)",
        "(0.239327, 1.566303, 0.183199)",
        "(0.237333, 1.556444, 0.198817)",
        "(0.233099, 1.542537, 0.213449)",
        "(0.226782, 1.525092, 0.226010)",
        "(0.219316, 1.504745, 0.235905)",
        "(0.215281, 1.493824, 0.239759)",
        "(0.206359, 1.469746, 0.243554)",
        "(0.197569, 1.444793, 0.243904)",
        "(0.190456, 1.420336, 0.241190)",
        "(0.185787, 1.397687, 0.236001)",
        "(0.184260, 1.387117, 0.232325)",
        "(0.181789, 1.367642, 0.223812)",
        "(0.179849, 1.350787, 0.213657)",
        "(0.178218, 1.336519, 0.201396)",
        "(0.176540, 1.324807, 0.187558)",
        "(0.175734, 1.319944, 0.180551)",
        "(0.174405, 1.313662, 0.166614)",
        "(0.173334, 1.310366, 0.152710)",
        "(0.172181, 1.310498, 0.139422)",
        "(0.170832, 1.314359, 0.127235)",
        "(0.170143, 1.317781, 0.121603)",
        "(0.168841, 1.326739, 0.111489)",
        "(0.167743, 1.338868, 0.103231)",
        "(0.166764, 1.353539, 0.096522)",
        "(0.166120, 1.370148, 0.091302)",
        "(0.165985, 1.379120, 0.089323)",
        "(0.165984, 1.397583, 0.086005)",
        "(0.166526, 1.416557, 0.083634)",
        "(0.167537, 1.435636, 0.082440)",
        "(0.168856, 1.454668, 0.082586)",
        "(0.169756, 1.464093, 0.083160)",
        "(0.171975, 1.482641, 0.085042)",
        "(0.174507, 1.500707, 0.088412)",
        "(0.177047, 1.517925, 0.093124)",
        "(0.179763, 1.534087, 0.099173)",
        "(0.181262, 1.541768, 0.102882)",
        "(0.184466, 1.556499, 0.111298)",
        "(0.188102, 1.569830, 0.121074)",
        "(0.191827, 1.581513, 0.132380)",
        "(0.195553, 1.591180, 0.145195)",
        "(0.197362, 1.595138, 0.152142)",
        "(0.200821, 1.601567, 0.166759)",
        "(0.203976, 1.605304, 0.182248)",
        "(0.206856, 1.606525, 0.198217)",
        "(0.209333, 1.605139, 0.214377)",
        "(0.210307, 1.603302, 0.222397)",
        "(0.211742, 1.597944, 0.238072)",
        "(0.212315, 1.589917, 0.253018)",
        "(0.212184, 1.579442, 0.267013)",
        "(0.211414, 1.566694, 0.279726)",
        "(0.210711, 1.559322, 0.285487)",
        "(0.208661, 1.542862, 0.296000)",
        "(0.206049, 1.524059, 0.304989)",
        "(0.203273, 1.503588, 0.312985)",
        "(0.199995, 1.481634, 0.319313)",
        "(0.198098, 1.470051, 0.321240)",
        "(0.194003, 1.446252, 0.322617)",
        "(0.190109, 1.421608, 0.321807)",
        "(0.186535, 1.396927, 0.319208)",
        "(0.183292, 1.373059, 0.314965)",
        "(0.181647, 1.361351, 0.311701)",
        "(0.178914, 1.339079, 0.303664)",
        "(0.177694, 1.319679, 0.293983)",
        "(0.176914, 1.302317, 0.282481)",
        "(0.176353, 1.294343, 0.275962)",
        "(0.175259, 1.279810, 0.262441)",
        "(0.174593, 1.268471, 0.247635)",
        "(0.174187, 1.260517, 0.231602)",
        "(0.173855, 1.255133, 0.215289)",
        "(0.173545, 1.252592, 0.199083)",
        "(0.173308, 1.252473, 0.191164)",
        "(0.172648, 1.253849, 0.175816)",
        "(0.171788, 1.257539, 0.160692)",
        "(0.170901, 1.263062, 0.145354)",
        "(0.170083, 1.270379, 0.130624)",
        "(0.169675, 1.274866, 0.123827)",
        "(0.168959, 1.285141, 0.111594)",
        "(0.168169, 1.297413, 0.100845)",
        "(0.167773, 1.303901, 0.095826)",
        "(0.166971, 1.317608, 0.086869)",
        "(0.166313, 1.331787, 0.079165)",
        "(0.165984, 1.347019, 0.073046)",
        "(0.165922, 1.363034, 0.068474)",
        "(0.166107, 1.378936, 0.064813)",
        "(0.166670, 1.394488, 0.061910)",
        "(0.167156, 1.402312, 0.060878)",
        "(0.168566, 1.418221, 0.059386)",
        "(0.170549, 1.434202, 0.058786)",
        "(0.172592, 1.450090, 0.059356)",
        "(0.174897, 1.465990, 0.061175)",
        "(0.176198, 1.473967, 0.062589)",
        "(0.179066, 1.489927, 0.066017)",
        "(0.182319, 1.506002, 0.070783)",
        "(0.185869, 1.521771, 0.076584)",
        "(0.189536, 1.536900, 0.083538)",
        "(0.191459, 1.544219, 0.087779)",
        "(0.195686, 1.558246, 0.097255)",
        "(0.200324, 1.570891, 0.108036)",
        "(0.204817, 1.581789, 0.119964)",
        "(0.209168, 1.590793, 0.133198)",
        "(0.211330, 1.594387, 0.140404)",
        "(0.215468, 1.599832, 0.155465)",
        "(0.219082, 1.602372, 0.171122)",
        "(0.221833, 1.601912, 0.186986)",
        "(0.223651, 1.598476, 0.202916)",
        "(0.224204, 1.595485, 0.210826)",
        "(0.224553, 1.587555, 0.226256)",
        "(0.223535, 1.576651, 0.240733)",
        "(0.221369, 1.562927, 0.253822)",
        "(0.218411, 1.547429, 0.265670)",
        "(0.216160, 1.537787, 0.270456)",
        "(0.211698, 1.518669, 0.279780)",
        "(0.206818, 1.497706, 0.287501)",
        "(0.201906, 1.475334, 0.293361)",
        "(0.197292, 1.451936, 0.297403)",
        "(0.195093, 1.440056, 0.298703)",
        "(0.190750, 1.416115, 0.300178)",
        "(0.186786, 1.392074, 0.299792)",
        "(0.183464, 1.368438, 0.297454)",
        "(0.180506, 1.345623, 0.293236)",
        "(0.179205, 1.334638, 0.290329)",
        "(0.176935, 1.313723, 0.283255)",
        "(0.174975, 1.294533, 0.274120)",
        "(0.173231, 1.276927, 0.263132)",
        "(0.171706, 1.261107, 0.250404)",
        "(0.171027, 1.254055, 0.243339)",
        "(0.169857, 1.241625, 0.228316)",
        "(0.169048, 1.231907, 0.212386)",
        "(0.168500, 1.225026, 0.196262)",
        "(0.167963, 1.220944, 0.180510)",
        "(0.167660, 1.220076, 0.172869)",
        "(0.166881, 1.220039, 0.158051)",
        "(0.165958, 1.222494, 0.143917)",
        "(0.164924, 1.227272, 0.130236)",
        "(0.163807, 1.234198, 0.117072)",
        "(0.163135, 1.238624, 0.110975)",
        "(0.161835, 1.249055, 0.099576)",
        "(0.160707, 1.261538, 0.089320)",
        "(0.159666, 1.275938, 0.080606)",
        "(0.158734, 1.292154, 0.073430)",
        "(0.158473, 1.301414, 0.070949)",
        "(0.158029, 1.320475, 0.067154)",
        "(0.157715, 1.340523, 0.064467)",
        "(0.158202, 1.361959, 0.063183)",
        "(0.158845, 1.373030, 0.063222)",
        "(0.160415, 1.395603, 0.064566)",
        "(0.162541, 1.418510, 0.067445)",
        "(0.165326, 1.441031, 0.071314)",
        "(0.168664, 1.463164, 0.076537)",
        "(0.172541, 1.484234, 0.082771)",
        "(0.174642, 1.493975, 0.086010)",
        "(0.178747, 1.511814, 0.092303)",
        "(0.182473, 1.527333, 0.098619)",
        "(0.185697, 1.540951, 0.104999)",
        "(0.188639, 1.552480, 0.111131)",
        "(0.189883, 1.557428, 0.114121)",
        "(0.191992, 1.566188, 0.120055)",
        "(0.193580, 1.573014, 0.125939)",
        "(0.194612, 1.578200, 0.131606)",
        "(0.195317, 1.581800, 0.137205)",
        "(0.195659, 1.582935, 0.139965)",
        "(0.196630, 1.584160, 0.145197)",
        "(0.197708, 1.583803, 0.149871)",
        "(0.198407, 1.581893, 0.153484)",
        "(0.198386, 1.578207, 0.155985)",
        "(0.198122, 1.575637, 0.156776)",
        "(0.197310, 1.569892, 0.157778)",
        "(0.196147, 1.563173, 0.157821)",
        "(0.194465, 1.555923, 0.156670)",
        "(0.191955, 1.547735, 0.154041)",
        "(0.190393, 1.543296, 0.152209)",
        "(0.187445, 1.534340, 0.148297)",
        "(0.184894, 1.525507, 0.144168)",
        "(0.182597, 1.516567, 0.139579)",
        "(0.180208, 1.507207, 0.134400)",
        "(0.178965, 1.502512, 0.131611)",
        "(0.176606, 1.493498, 0.126049)",
        "(0.174718, 1.485480, 0.121351)",
        "(0.173447, 1.478705, 0.117259)",
        "(0.172605, 1.472874, 0.112906)",
        "(0.172179, 1.470051, 0.110563)",
        "(0.170888, 1.464466, 0.106325)",
        "(0.169334, 1.459364, 0.103029)",
        "(0.167717, 1.454886, 0.100458)",
        "(0.166294, 1.451032, 0.098150)",
        "(0.165705, 1.449332, 0.096984)",
        "(0.164675, 1.446202, 0.094629)",
        "(0.163818, 1.443660, 0.092637)",
        "(0.163221, 1.442012, 0.091441)",
        "(0.162839, 1.440914, 0.090929)",
        "(0.162675, 1.440469, 0.090726)",
        "(0.162214, 1.439680, 0.090125)",
        "(0.161460, 1.439026, 0.089207)",
        "(0.160366, 1.438287, 0.087930)",
        "(0.159109, 1.437666, 0.086325)",
        "(0.158503, 1.437557, 0.085357)",
        "(0.157414, 1.437802, 0.083265)",
        "(0.156637, 1.438780, 0.081115)",
        "(0.156345, 1.440650, 0.079172)",
        "(0.156524, 1.443666, 0.077647)",
        "(0.156654, 1.445520, 0.077053)",
        "(0.156914, 1.449373, 0.076103)",
        "(0.157289, 1.453220, 0.075609)",
        "(0.157738, 1.456762, 0.075617)",
        "(0.158138, 1.459871, 0.076135)",
        "(0.158265, 1.461106, 0.076584)",
        "(0.158474, 1.462812, 0.077696)",
        "(0.158712, 1.463210, 0.078966)",
        "(0.158924, 1.462027, 0.080135)",
        "(0.158968, 1.460725, 0.080539)",
        "(0.158997, 1.457239, 0.080967)",
        "(0.158885, 1.452358, 0.081375)",
        "(0.158629, 1.446469, 0.081901)",
        "(0.158287, 1.439523, 0.082235)",
        "(0.157809, 1.431602, 0.082223)",
        "(0.157437, 1.427449, 0.082054)",
        "(0.156535, 1.419065, 0.081553)",
        "(0.155477, 1.410508, 0.080574)",
        "(0.154379, 1.402068, 0.079085)",
        "(0.153619, 1.394522, 0.077068)",
        "(0.153434, 1.391274, 0.075731)",
        "(0.153209, 1.385767, 0.072682)",
        "(0.153090, 1.381841, 0.069459)",
        "(0.153017, 1.380040, 0.066489)",
        "(0.152874, 1.380496, 0.063845)",
        "(0.152697, 1.381695, 0.062736)",
        "(0.151964, 1.385866, 0.060900)",
        "(0.150788, 1.393080, 0.059759)",
        "(0.149487, 1.402980, 0.059377)",
        "(0.148360, 1.414951, 0.059265)",
        "(0.147993, 1.421706, 0.059269)",
        "(0.147503, 1.436158, 0.059452)",
        "(0.147425, 1.452010, 0.060168)",
        "(0.147845, 1.469199, 0.061811)",
        "(0.148849, 1.487392, 0.064906)",
        "(0.149626, 1.496655, 0.067010)",
        "(0.151616, 1.514868, 0.071779)",
        "(0.154044, 1.532676, 0.077762)",
        "(0.156957, 1.549822, 0.085114)",
        "(0.160310, 1.565893, 0.093883)",
        "(0.162097, 1.573409, 0.098877)",
        "(0.165807, 1.587377, 0.109911)",
        "(0.169803, 1.599714, 0.122187)",
        "(0.174317, 1.610215, 0.135572)",
        "(0.179458, 1.618989, 0.150100)",
        "(0.182341, 1.622678, 0.157895)",
        "(0.188437, 1.628901, 0.174183)",
        "(0.194792, 1.632987, 0.191230)",
        "(0.201031, 1.634521, 0.208654)",
        "(0.206752, 1.633265, 0.226173)",
        "(0.209282, 1.631409, 0.234931)",
        "(0.213677, 1.625922, 0.252286)",
        "(0.216894, 1.617750, 0.269289)",
        "(0.218731, 1.607029, 0.285697)",
        "(0.219225, 1.593665, 0.301032)",
        "(0.218866, 1.585903, 0.308065)",
        "(0.217344, 1.569150, 0.321080)",
        "(0.214871, 1.551061, 0.332604)",
        "(0.210772, 1.530352, 0.341104)",
        "(0.206689, 1.508191, 0.348168)",
        "(0.204629, 1.496562, 0.351025)",
        "(0.200637, 1.473032, 0.355665)",
        "(0.196541, 1.448995, 0.358046)",
        "(0.192890, 1.424349, 0.357911)",
        "(0.190124, 1.400241, 0.355421)",
        "(0.189014, 1.388595, 0.353086)",
        "(0.186837, 1.366064, 0.346495)",
        "(0.184588, 1.344674, 0.337589)",
        "(0.182216, 1.324631, 0.326607)",
        "(0.179417, 1.306237, 0.312816)",
        "(0.177922, 1.297649, 0.305040)",
        "(0.174808, 1.282503, 0.287642)",
        "(0.171588, 1.269385, 0.269286)",
        "(0.168415, 1.258822, 0.249598)",
        "(0.167005, 1.255114, 0.239169)",
        "(0.164394, 1.249032, 0.218480)",
        "(0.162132, 1.246459, 0.197939)",
        "(0.159983, 1.247066, 0.178245)",
        "(0.157758, 1.250885, 0.159325)",
        "(0.156583, 1.254142, 0.150415)",
        "(0.154183, 1.262443, 0.133927)",
        "(0.151687, 1.274020, 0.119497)",
        "(0.149179, 1.288724, 0.107042)",
        "(0.146972, 1.305930, 0.095962)",
        "(0.145193, 1.324742, 0.085754)",
        "(0.144605, 1.334708, 0.081168)",
        "(0.143906, 1.355456, 0.073094)",
        "(0.143962, 1.377246, 0.066651)",
        "(0.144809, 1.399680, 0.061414)",
        "(0.146567, 1.422237, 0.057334)",
        "(0.147737, 1.433474, 0.055847)",
        "(0.150488, 1.455880, 0.053969)",
        "(0.153717, 1.478222, 0.054176)",
        "(0.157664, 1.500272, 0.056446)",
        "(0.162541, 1.521766, 0.060744)",
        "(0.165427, 1.532154, 0.063826)",
        "(0.171592, 1.551929, 0.071178)",
        "(0.177993, 1.569812, 0.080203)",
        "(0.184326, 1.585643, 0.091100)",
        "(0.190690, 1.599323, 0.103890)",
        "(0.193789, 1.605143, 0.111024)",
        "(0.199632, 1.615084, 0.126113)",
        "(0.204724, 1.622281, 0.142390)",
        "(0.208644, 1.626591, 0.159635)",
        "(0.211476, 1.628061, 0.177752)",
        "(0.212573, 1.627913, 0.187098)",
        "(0.214072, 1.624887, 0.206333)",
        "(0.215185, 1.619643, 0.225778)",
        "(0.215574, 1.611811, 0.245082)",
        "(0.214804, 1.600940, 0.263634)",
        "(0.213885, 1.594175, 0.272433)",
        "(0.211442, 1.578897, 0.289187)",
        "(0.208562, 1.561390, 0.304246)",
        "(0.205367, 1.541971, 0.317059)",
        "(0.201804, 1.520814, 0.327661)",
        "(0.199943, 1.509592, 0.332017)",
        "(0.196068, 1.486524, 0.339134)",
        "(0.191849, 1.462860, 0.343791)",
        "(0.187881, 1.439290, 0.346181)",
        "(0.184370, 1.415904, 0.346124)",
        "(0.182689, 1.404435, 0.345064)",
        "(0.179256, 1.382071, 0.341397)",
        "(0.176102, 1.360704, 0.335395)",
        "(0.173297, 1.340780, 0.327240)",
        "(0.170678, 1.322188, 0.316825)",
        "(0.169400, 1.313581, 0.310805)",
        "(0.167108, 1.297554, 0.298082)",
        "(0.165080, 1.283378, 0.284186)",
        "(0.163183, 1.271194, 0.268735)",
        "(0.161437, 1.260648, 0.252083)",
        "(0.160606, 1.255992, 0.243383)",
        "(0.158902, 1.247777, 0.225626)",
        "(0.157270, 1.241570, 0.207668)",
        "(0.155868, 1.237742, 0.189882)",
        "(0.154734, 1.236500, 0.172113)",
        "(0.154233, 1.236916, 0.163120)",
        "(0.153125, 1.239186, 0.145397)",
        "(0.151937, 1.243966, 0.128786)",
        "(0.150737, 1.251416, 0.113634)",
        "(0.149475, 1.260878, 0.099604)",
        "(0.148716, 1.266454, 0.093200)",
        "(0.147146, 1.279203, 0.081622)",
        "(0.145761, 1.294315, 0.071605)",
        "(0.144789, 1.311129, 0.062975)",
        "(0.144148, 1.329288, 0.055717)",
        "(0.144162, 1.338963, 0.052807)",
        "(0.144444, 1.358320, 0.047260)",
        "(0.145263, 1.378411, 0.043173)",
        "(0.146698, 1.399292, 0.040617)",
        "(0.147677, 1.409991, 0.040035)",
        "(0.149863, 1.431272, 0.039871)",
        "(0.152094, 1.452420, 0.041323)",
        "(0.154151, 1.473582, 0.044484)",
        "(0.156313, 1.494965, 0.049351)",
        "(0.158928, 1.516371, 0.055931)",
        "(0.160515, 1.526806, 0.060019)",
        "(0.164303, 1.546680, 0.069148)",
        "(0.168769, 1.564731, 0.079495)",
        "(0.173688, 1.580774, 0.091162)",
        "(0.178977, 1.594778, 0.104016)",
        "(0.181785, 1.600725, 0.110855)",
        "(0.187452, 1.610789, 0.125071)",
        "(0.193096, 1.617900, 0.139971)",
        "(0.198379, 1.621841, 0.155327)",
        "(0.202900, 1.622473, 0.171015)",
        "(0.204701, 1.621381, 0.179018)",
        "(0.207408, 1.617146, 0.195330)",
        "(0.208726, 1.609802, 0.212071)",
        "(0.208570, 1.599460, 0.229156)",
        "(0.207117, 1.586121, 0.246288)",
        "(0.205919, 1.578307, 0.254771)",
        "(0.203186, 1.561383, 0.271168)",
        "(0.199887, 1.542366, 0.286458)",
        "(0.196029, 1.521164, 0.299939)",
        "(0.192002, 1.498137, 0.310476)",
        "(0.190228, 1.486152, 0.314465)",
        "(0.186989, 1.462013, 0.320720)",
        "(0.183990, 1.437147, 0.323564)",
        "(0.180969, 1.411737, 0.323056)",
        "(0.178246, 1.386668, 0.319271)",
        "(0.177099, 1.374595, 0.317022)",
        "(0.175369, 1.352133, 0.310533)",
        "(0.173593, 1.331814, 0.302044)",
        "(0.171635, 1.313761, 0.291456)",
        "(0.169618, 1.297782, 0.279037)",
        "(0.168545, 1.290543, 0.272268)",
        "(0.166124, 1.278691, 0.257053)",
        "(0.163639, 1.269288, 0.240930)",
        "(0.161238, 1.262425, 0.223744)",
        "(0.159107, 1.257981, 0.205326)",
        "(0.158090, 1.256677, 0.195903)",
        "(0.156142, 1.255583, 0.177337)",
        "(0.154364, 1.256817, 0.159654)",
        "(0.152732, 1.260574, 0.143274)",
        "(0.151494, 1.266774, 0.127816)",
        "(0.150935, 1.270777, 0.120375)",
        "(0.150011, 1.280055, 0.106269)",
        "(0.149286, 1.291259, 0.093637)",
        "(0.148663, 1.304252, 0.082723)",
        "(0.148259, 1.318659, 0.073232)",
        "(0.148309, 1.326362, 0.069073)",
        "(0.148412, 1.342556, 0.061742)",
        "(0.149059, 1.359980, 0.056033)",
        "(0.150376, 1.378225, 0.051776)",
        "(0.152279, 1.396685, 0.048661)",
        "(0.153534, 1.405878, 0.047576)",
        "(0.156141, 1.424297, 0.046436)",
        "(0.158828, 1.442692, 0.047034)",
        "(0.161763, 1.461215, 0.049089)",
        "(0.164968, 1.479426, 0.052669)",
        "(0.166681, 1.488418, 0.055277)",
        "(0.170331, 1.506544, 0.061592)",
        "(0.174315, 1.524215, 0.069590)",
        "(0.178572, 1.540756, 0.079094)",
        "(0.183309, 1.556188, 0.090095)",
        "(0.185831, 1.563360, 0.096186)",
        "(0.191056, 1.576498, 0.109171)",
        "(0.196487, 1.587552, 0.123279)",
        "(0.201951, 1.595951, 0.138688)",
        "(0.204632, 1.599376, 0.146587)",
        "(0.209857, 1.603853, 0.162825)",
        "(0.214784, 1.605763, 0.179636)",
        "(0.218811, 1.604472, 0.196373)",
        "(0.221721, 1.600214, 0.212476)",
        "(0.223634, 1.593332, 0.227857)",
        "(0.224020, 1.588728, 0.235087)",
        "(0.226238, 1.577586, 0.248890)",
        "(0.225820, 1.565212, 0.262065)",
        "(0.224418, 1.550522, 0.273392)",
        "(0.222546, 1.533965, 0.281992)",
        "(0.221177, 1.525125, 0.285562)",
        "(0.218181, 1.507074, 0.292283)",
        "(0.215163, 1.488297, 0.297571)",
        "(0.211553, 1.468762, 0.301108)",
        "(0.208001, 1.448680, 0.302430)",
        "(0.206380, 1.438600, 0.302193)",
        "(0.202902, 1.418483, 0.300785)",
        "(0.199020, 1.398120, 0.297747)",
        "(0.195122, 1.377567, 0.292368)",
        "(0.191467, 1.357502, 0.284417)",
        "(0.189793, 1.347799, 0.279475)",
        "(0.186676, 1.329146, 0.268464)",
        "(0.183694, 1.311697, 0.255890)",
        "(0.181025, 1.296202, 0.241781)",
        "(0.178892, 1.282870, 0.225826)",
        "(0.178006, 1.277260, 0.217234)",
        "(0.176660, 1.267686, 0.199573)",
        "(0.175791, 1.260798, 0.181573)",
        "(0.175048, 1.256392, 0.163636)",
        "(0.174251, 1.254571, 0.146422)",
        "(0.173655, 1.254730, 0.138181)",
        "(0.172087, 1.256709, 0.122855)",
        "(0.170514, 1.262199, 0.109655)",
        "(0.169105, 1.270638, 0.098307)",
        "(0.167763, 1.281301, 0.088105)",
        "(0.167104, 1.287302, 0.083323)",
        "(0.165756, 1.299828, 0.073971)",
        "(0.164731, 1.313761, 0.065336)",
        "(0.164175, 1.329413, 0.057976)",
        "(0.163773, 1.346248, 0.051948)",
        "(0.163758, 1.355003, 0.049355)",
        "(0.163942, 1.372667, 0.044825)",
        "(0.164471, 1.390476, 0.041357)",
        "(0.165239, 1.408284, 0.039257)",
        "(0.166447, 1.426410, 0.038816)",
        "(0.167564, 1.435901, 0.039497)",
        "(0.170335, 1.454982, 0.042179)",
        "(0.173498, 1.473339, 0.046250)",
        "(0.176962, 1.490920, 0.051725)",
        "(0.181270, 1.508087, 0.060223)",
        "(0.183255, 1.515973, 0.064551)",
        "(0.188478, 1.530992, 0.074209)",
        "(0.193369, 1.543957, 0.085324)",
        "(0.197855, 1.554657, 0.097431)",
        "(0.201879, 1.563292, 0.111111)",
        "(0.203643, 1.566831, 0.118714)",
        "(0.206874, 1.572603, 0.134803)",
        "(0.209541, 1.576187, 0.151892)",
        "(0.211802, 1.577731, 0.169739)",
        "(0.213773, 1.576932, 0.187657)",
        "(0.214586, 1.575471, 0.196531)",
        "(0.215926, 1.571158, 0.213999)",
        "(0.216725, 1.564462, 0.230953)",
        "(0.216827, 1.555180, 0.246840)",
        "(0.215771, 1.543655, 0.261416)",
        "(0.214913, 1.536821, 0.267899)",
        "(0.212706, 1.521565, 0.279438)",
        "(0.209944, 1.504203, 0.288613)",
        "(0.206919, 1.485237, 0.295958)",
        "(0.204014, 1.464647, 0.300439)",
        "(0.202525, 1.453813, 0.301339)",
        "(0.199469, 1.432091, 0.301409)",
        "(0.196767, 1.410382, 0.299344)",
        "(0.194043, 1.388817, 0.295423)",
        "(0.191221, 1.368150, 0.289309)",
        "(0.189886, 1.358373, 0.285005)",
        "(0.187111, 1.339704, 0.274760)",
        "(0.184238, 1.323017, 0.262468)",
        "(0.181849, 1.309061, 0.248917)",
        "(0.179750, 1.296907, 0.232306)",
        "(0.178636, 1.291803, 0.223688)",
        "(0.176545, 1.283933, 0.206717)",
        "(0.175019, 1.279453, 0.189888)",
        "(0.173438, 1.277585, 0.173470)",
        "(0.171256, 1.278041, 0.157735)",
        "(0.170283, 1.279604, 0.150119)",
        "(0.168778, 1.284577, 0.135215)",
        "(0.167593, 1.292301, 0.121508)",
        "(0.166702, 1.302498, 0.108996)",
        "(0.165626, 1.314407, 0.097497)",
        "(0.165063, 1.321446, 0.092453)",
        "(0.164079, 1.335884, 0.082607)",
        "(0.163280, 1.351664, 0.074082)",
        "(0.162754, 1.368934, 0.067334)",
        "(0.162629, 1.377994, 0.064683)",
        "(0.162367, 1.396421, 0.060183)",
        "(0.162354, 1.415052, 0.056657)",
        "(0.162509, 1.434051, 0.053942)",
        "(0.163719, 1.453624, 0.052153)",
        "(0.166221, 1.473775, 0.051894)",
        "(0.167824, 1.483852, 0.052431)",
        "(0.171522, 1.503685, 0.054598)",
        "(0.176060, 1.522838, 0.058580)",
        "(0.181191, 1.540797, 0.064201)",
        "(0.186745, 1.557195, 0.071392)",
        "(0.189759, 1.564735, 0.075797)",
        "(0.195999, 1.578917, 0.085929)",
        "(0.202446, 1.591694, 0.098185)",
        "(0.208959, 1.602898, 0.112395)",
        "(0.215370, 1.612041, 0.128111)",
        "(0.218314, 1.615600, 0.136386)",
        "(0.223735, 1.621213, 0.153006)",
        "(0.228282, 1.623750, 0.169741)",
        "(0.232359, 1.624236, 0.186370)",
        "(0.235801, 1.622384, 0.202928)",
        "(0.237007, 1.620314, 0.211041)",
        "(0.238229, 1.614265, 0.226894)",
        "(0.237905, 1.605505, 0.242428)",
        "(0.236672, 1.594301, 0.257280)",
        "(0.234623, 1.581033, 0.270802)",
        "(0.233176, 1.573474, 0.276876)",
        "(0.229644, 1.556980, 0.287834)",
        "(0.225543, 1.538545, 0.297207)",
        "(0.221634, 1.518713, 0.305040)",
        "(0.219864, 1.508191, 0.307984)",
        "(0.216367, 1.486747, 0.313254)",
        "(0.212910, 1.463486, 0.316558)",
        "(0.210157, 1.438891, 0.318054)",
        "(0.208257, 1.413836, 0.317875)",
        "(0.207787, 1.401382, 0.316961)",
        "(0.207857, 1.377125, 0.313405)",
        "(0.208213, 1.353101, 0.307347)",
        "(0.208102, 1.329657, 0.298732)",
        "(0.208452, 1.308272, 0.287251)",
        "(0.209156, 1.289560, 0.273695)",
        "(0.209302, 1.281137, 0.266140)",
        "(0.209311, 1.265946, 0.250075)",
        "(0.208718, 1.253972, 0.233409)",
        "(0.208147, 1.245324, 0.215484)",
        "(0.207824, 1.240539, 0.194921)",
        "(0.207521, 1.239019, 0.184530)",
        "(0.206671, 1.238375, 0.164679)",
        "(0.205631, 1.241618, 0.145989)",
        "(0.203994, 1.247339, 0.128413)",
        "(0.201734, 1.254774, 0.112081)",
        "(0.200373, 1.259490, 0.104552)",
        "(0.198237, 1.270223, 0.090180)",
        "(0.196320, 1.283319, 0.077637)",
        "(0.194568, 1.296716, 0.066032)",
        "(0.192743, 1.310045, 0.055546)",
        "(0.191712, 1.316764, 0.050805)",
        "(0.190081, 1.331393, 0.042826)",
        "(0.189155, 1.347307, 0.036376)",
        "(0.188443, 1.363000, 0.031015)",
        "(0.187985, 1.378349, 0.027035)",
        "(0.187977, 1.386189, 0.025819)",
        "(0.187946, 1.402020, 0.024076)",
        "(0.187859, 1.417619, 0.023975)",
        "(0.188085, 1.432869, 0.025475)",
        "(0.188421, 1.447739, 0.028556)",
        "(0.188698, 1.455014, 0.030707)",
        "(0.189400, 1.469245, 0.035890)",
        "(0.189881, 1.483025, 0.043020)",
        "(0.190585, 1.496517, 0.051447)",
        "(0.192254, 1.509038, 0.063133)",
        "(0.193272, 1.515061, 0.069467)",
        "(0.195750, 1.526278, 0.083311)",
        "(0.198567, 1.535578, 0.098932)",
        "(0.201442, 1.541880, 0.115858)",
        "(0.203849, 1.545174, 0.134253)",
        "(0.205018, 1.545387, 0.143573)",
        "(0.207226, 1.543423, 0.161723)",
        "(0.208801, 1.537798, 0.178940)",
        "(0.209291, 1.528621, 0.195032)",
        "(0.208059, 1.515895, 0.209508)",
        "(0.207230, 1.508283, 0.216148)",
        "(0.206201, 1.491806, 0.228105)",
        "(0.205781, 1.473757, 0.238346)",
        "(0.203635, 1.452924, 0.246874)",
        "(0.200618, 1.429768, 0.253268)",
        "(0.199284, 1.417806, 0.255469)",
        "(0.197383, 1.394565, 0.258859)",
        "(0.196204, 1.371606, 0.259111)",
        "(0.195514, 1.349684, 0.256726)",
        "(0.195360, 1.339232, 0.254395)",
        "(0.195061, 1.319216, 0.247756)",
        "(0.194578, 1.301064, 0.238329)",
        "(0.193940, 1.285023, 0.226677)",
        "(0.193650, 1.271381, 0.213018)",
        "(0.193632, 1.260244, 0.197981)",
        "(0.193637, 1.255737, 0.189950)",
        "(0.193308, 1.247830, 0.173326)",
        "(0.192467, 1.241516, 0.156340)",
        "(0.191425, 1.237562, 0.139731)",
        "(0.190383, 1.236302, 0.123891)",
        "(0.189882, 1.236760, 0.116344)",
        "(0.188869, 1.239083, 0.101819)",
        "(0.187871, 1.243577, 0.087904)",
        "(0.186809, 1.250192, 0.074522)",
        "(0.186036, 1.258783, 0.061777)",
        "(0.185753, 1.263809, 0.055789)",
        "(0.185376, 1.274843, 0.044634)",
        "(0.185079, 1.287165, 0.034848)",
        "(0.184863, 1.300835, 0.026370)",
        "(0.184545, 1.315485, 0.019182)",
        "(0.184409, 1.323227, 0.016145)",
        "(0.184238, 1.339205, 0.010907)",
        "(0.183938, 1.355718, 0.007132)",
        "(0.183419, 1.372579, 0.004923)",
        "(0.182944, 1.389758, 0.003986)",
        "(0.182904, 1.398580, 0.004136)",
        "(0.183052, 1.416611, 0.005744)",
        "(0.183419, 1.434844, 0.009121)",
        "(0.183669, 1.452672, 0.014029)",
        "(0.183215, 1.469882, 0.020721)",
        "(0.182799, 1.478294, 0.024871)",
        "(0.182612, 1.494954, 0.034435)",
        "(0.183188, 1.511170, 0.046209)",
        "(0.183773, 1.526115, 0.059983)",
        "(0.184381, 1.539130, 0.074849)",
        "(0.184808, 1.544803, 0.082637)",
        "(0.185823, 1.554995, 0.098718)",
        "(0.187120, 1.563078, 0.115371)",
        "(0.188620, 1.568757, 0.132165)",
        "(0.190179, 1.571951, 0.148964)",
        "(0.190984, 1.572486, 0.157337)",
        "(0.192482, 1.572048, 0.173996)",
        "(0.193438, 1.569034, 0.190417)",
        "(0.193614, 1.563396, 0.206774)",
        "(0.193730, 1.555461, 0.222579)",
        "(0.193802, 1.550541, 0.230280)",
        "(0.193397, 1.539168, 0.245187)",
        "(0.191960, 1.525479, 0.258709)",
        "(0.189923, 1.509830, 0.270154)",
        "(0.187966, 1.492674, 0.279853)",
        "(0.186990, 1.483517, 0.284076)",
        "(0.184851, 1.464470, 0.291368)",
        "(0.182679, 1.444686, 0.296042)",
        "(0.180790, 1.424389, 0.297800)",
        "(0.179398, 1.404171, 0.297235)",
        "(0.178843, 1.394164, 0.296095)",
        "(0.177917, 1.374290, 0.292449)",
        "(0.177480, 1.355079, 0.286844)",
        "(0.177337, 1.337113, 0.279721)",
        "(0.177512, 1.320692, 0.270880)",
        "(0.177646, 1.313038, 0.265628)",
        "(0.177711, 1.298431, 0.253751)",
        "(0.177632, 1.285502, 0.240315)",
        "(0.177539, 1.274589, 0.225686)",
        "(0.177537, 1.266097, 0.209730)",
        "(0.177604, 1.262988, 0.201161)",
        "(0.177669, 1.258363, 0.183571)",
        "(0.177570, 1.256209, 0.165658)",
        "(0.177142, 1.256373, 0.147764)",
        "(0.176115, 1.258577, 0.130862)",
        "(0.175425, 1.260849, 0.122954)",
        "(0.174192, 1.267556, 0.108023)",
        "(0.173162, 1.276580, 0.094164)",
        "(0.172167, 1.287454, 0.081303)",
        "(0.171456, 1.300150, 0.069415)",
        "(0.171229, 1.307164, 0.063964)",
        "(0.170939, 1.322155, 0.054280)",
        "(0.170949, 1.338887, 0.046832)",
        "(0.171305, 1.356631, 0.041068)",
        "(0.172075, 1.374833, 0.036369)",
        "(0.172613, 1.384072, 0.034640)",
        "(0.173840, 1.402413, 0.032225)",
        "(0.175568, 1.420907, 0.031537)",
        "(0.177862, 1.439518, 0.032644)",
        "(0.180454, 1.457619, 0.034855)",
        "(0.181821, 1.466292, 0.036337)",
        "(0.184451, 1.482873, 0.039965)",
        "(0.187083, 1.498402, 0.044816)",
        "(0.190217, 1.513312, 0.051050)",
        "(0.194010, 1.527535, 0.058597)",
        "(0.195919, 1.534018, 0.062759)",
        "(0.199597, 1.545649, 0.071174)",
        "(0.203353, 1.555740, 0.080485)",
        "(0.207077, 1.564529, 0.090899)",
        "(0.210424, 1.571579, 0.101936)",
        "(0.211877, 1.574239, 0.107570)",
        "(0.214366, 1.578435, 0.118975)",
        "(0.216309, 1.581148, 0.131013)",
        "(0.218156, 1.582333, 0.143677)",
        "(0.219538, 1.581571, 0.156640)",
        "(0.219940, 1.580342, 0.163009)",
        "(0.220350, 1.576879, 0.175180)",
        "(0.220013, 1.571317, 0.186878)",
        "(0.219457, 1.564608, 0.198765)",
        "(0.218679, 1.556459, 0.210825)",
        "(0.218118, 1.551685, 0.216733)",
        "(0.216994, 1.541029, 0.228066)",
        "(0.215548, 1.528640, 0.238690)",
        "(0.213974, 1.514597, 0.248464)",
        "(0.213112, 1.506872, 0.253009)",
        "(0.211306, 1.490650, 0.261527)",
        "(0.209465, 1.473204, 0.268662)",
        "(0.207684, 1.454930, 0.273710)",
        "(0.205597, 1.435832, 0.275740)",
        "(0.204367, 1.426118, 0.276044)",
        "(0.201698, 1.406307, 0.274962)",
        "(0.198775, 1.386232, 0.271902)",
        "(0.194859, 1.365459, 0.266589)",
        "(0.189406, 1.343586, 0.258461)",
        "(0.186432, 1.332325, 0.252944)",
        "(0.181933, 1.310946, 0.240575)",
        "(0.179055, 1.291987, 0.228470)",
        "(0.177716, 1.276944, 0.216485)",
        "(0.177038, 1.265235, 0.203709)",
        "(0.176776, 1.256980, 0.189828)",
        "(0.177092, 1.254548, 0.182365)",
        "(0.177857, 1.251641, 0.167105)",
        "(0.178575, 1.251499, 0.151708)",
        "(0.179213, 1.253976, 0.136715)",
        "(0.179747, 1.258856, 0.121974)",
        "(0.179916, 1.262194, 0.114842)",
        "(0.180069, 1.270005, 0.101394)",
        "(0.180141, 1.279603, 0.089097)",
        "(0.179751, 1.290380, 0.078038)",
        "(0.179238, 1.302309, 0.068196)",
        "(0.179119, 1.308781, 0.063662)",
        "(0.179177, 1.322330, 0.055178)",
        "(0.179604, 1.336931, 0.047878)",
        "(0.180526, 1.352830, 0.042053)",
        "(0.181880, 1.369791, 0.038104)",
        "(0.182744, 1.378556, 0.036848)",
        "(0.184795, 1.396249, 0.035173)",
        "(0.187265, 1.414380, 0.034978)",
        "(0.189942, 1.433037, 0.036343)",
        "(0.192370, 1.451812, 0.039087)",
        "(0.193705, 1.461190, 0.040957)",
        "(0.196824, 1.479686, 0.045383)",
        "(0.201022, 1.497501, 0.050887)",
        "(0.206024, 1.514054, 0.057387)",
        "(0.210842, 1.528786, 0.064785)",
        "(0.213080, 1.535300, 0.068934)",
        "(0.217203, 1.546947, 0.077965)",
        "(0.220870, 1.556513, 0.088168)",
        "(0.224159, 1.564241, 0.099579)",
        "(0.226585, 1.569935, 0.112179)",
        "(0.227412, 1.571867, 0.118937)",
        "(0.228607, 1.574454, 0.133037)",
        "(0.229388, 1.575215, 0.148136)",
        "(0.230124, 1.574196, 0.164176)",
        "(0.230276, 1.570913, 0.180569)",
        "(0.230065, 1.568207, 0.188656)",
        "(0.229247, 1.561149, 0.204238)",
        "(0.228008, 1.551981, 0.218831)",
        "(0.226345, 1.540632, 0.232304)",
        "(0.224231, 1.527028, 0.244566)",
        "(0.223018, 1.519366, 0.250200)",
        "(0.220484, 1.502991, 0.260415)",
        "(0.217972, 1.485116, 0.268559)",
        "(0.215507, 1.465885, 0.274593)",
        "(0.214373, 1.455884, 0.276830)",
        "(0.212042, 1.435605, 0.280162)",
        "(0.209316, 1.414647, 0.281288)",
        "(0.206512, 1.393485, 0.280056)",
        "(0.205562, 1.383197, 0.278334)",
        "(0.204071, 1.363365, 0.274502)",
        "(0.202575, 1.344271, 0.268118)",
        "(0.200971, 1.325912, 0.259035)",
        "(0.199554, 1.309138, 0.248101)",
        "(0.198335, 1.294306, 0.235654)",
        "(0.197610, 1.287641, 0.228761)",
        "(0.195926, 1.275360, 0.213665)",
        "(0.193614, 1.264553, 0.196612)",
        "(0.191159, 1.255635, 0.178650)",
        "(0.188721, 1.249550, 0.161072)",
        "(0.186205, 1.247049, 0.143829)",
        "(0.184959, 1.247160, 0.135370)",
        "(0.182732, 1.249347, 0.119465)",
        "(0.180702, 1.254638, 0.103440)",
        "(0.179155, 1.263110, 0.088971)",
        "(0.178117, 1.273755, 0.075627)",
        "(0.177763, 1.279826, 0.069561)",
        "(0.177227, 1.292961, 0.058470)",
        "(0.176945, 1.307523, 0.049052)",
        "(0.177055, 1.323800, 0.041712)",
        "(0.177314, 1.340983, 0.035920)",
        "(0.177614, 1.349859, 0.033667)",
        "(0.178518, 1.367785, 0.030107)",
        "(0.179593, 1.385459, 0.028169)",
        "(0.180874, 1.402706, 0.027659)",
        "(0.183018, 1.420023, 0.028538)",
        "(0.184503, 1.428710, 0.029666)",
        "(0.187840, 1.445460, 0.032567)",
        "(0.191407, 1.461030, 0.036016)",
        "(0.195220, 1.475216, 0.039985)",
        "(0.198547, 1.488185, 0.045057)",
        "(0.200089, 1.494053, 0.047974)",
        "(0.203841, 1.505717, 0.054566)",
        "(0.208056, 1.516838, 0.062746)",
        "(0.211811, 1.526780, 0.071888)",
        "(0.214842, 1.535505, 0.082214)",
        "(0.216143, 1.539441, 0.088053)",
        "(0.218604, 1.546504, 0.100682)",
        "(0.220755, 1.551927, 0.114295)",
        "(0.222720, 1.555304, 0.128306)",
        "(0.224270, 1.556456, 0.142719)",
        "(0.224818, 1.556030, 0.150053)",
        "(0.225405, 1.553542, 0.164807)",
        "(0.225323, 1.548558, 0.179419)",
        "(0.224592, 1.541136, 0.194080)",
        "(0.223014, 1.531187, 0.208623)",
        "(0.221988, 1.525127, 0.215642)",
        "(0.219488, 1.511294, 0.229066)",
        "(0.216276, 1.494852, 0.241488)",
        "(0.212221, 1.475897, 0.253176)",
        "(0.209945, 1.465510, 0.258662)",
        "(0.205412, 1.443729, 0.268511)",
        "(0.200849, 1.420743, 0.276003)",
        "(0.196664, 1.397148, 0.280830)",
        "(0.193375, 1.373579, 0.282943)",
        "(0.192081, 1.362000, 0.282929)",
        "(0.189822, 1.339830, 0.281258)",
        "(0.188217, 1.319367, 0.276855)",
        "(0.187066, 1.300574, 0.270033)",
        "(0.186692, 1.283895, 0.261209)",
        "(0.186376, 1.269168, 0.250545)"
    ],
    "leftHandPositions": [
        "(0.529652, 0.806524, -0.207489)",
        "(0.529607, 0.804507, -0.209423)",
        "(0.529985, 0.802572, -0.211592)",
        "(0.530867, 0.800992, -0.214386)",
        "(0.531914, 0.799875, -0.218696)",
        "(0.531953, 0.799463, -0.221356)",
        "(0.530535, 0.799343, -0.226385)",
        "(0.527691, 0.799830, -0.231007)",
        "(0.523823, 0.800233, -0.234818)",
        "(0.519131, 0.800439, -0.237352)",
        "(0.516574, 0.800625, -0.238037)",
        "(0.511440, 0.801240, -0.238506)",
        "(0.506194, 0.802535, -0.237296)",
        "(0.501188, 0.804245, -0.235346)",
        "(0.496597, 0.806345, -0.232485)",
        "(0.494415, 0.807514, -0.230801)",
        "(0.490341, 0.809910, -0.227168)",
        "(0.486952, 0.812222, -0.223404)",
        "(0.484470, 0.814200, -0.219268)",
        "(0.482733, 0.816128, -0.214663)",
        "(0.482690, 0.816830, -0.211862)",
        "(0.482694, 0.817944, -0.206314)",
        "(0.484394, 0.818092, -0.200300)",
        "(0.486895, 0.817867, -0.194371)",
        "(0.490378, 0.817131, -0.188702)",
        "(0.492436, 0.816505, -0.186068)",
        "(0.493873, 0.815810, -0.184978)",
        "(0.492925, 0.816047, -0.187189)",
        "(0.492429, 0.816537, -0.190445)",
        "(0.492397, 0.817001, -0.193441)",
        "(0.492127, 0.817562, -0.194699)",
        "(0.491044, 0.819165, -0.196609)",
        "(0.488808, 0.822403, -0.197655)",
        "(0.485931, 0.826323, -0.197898)",
        "(0.482889, 0.830662, -0.197442)",
        "(0.481041, 0.832839, -0.197294)",
        "(0.476133, 0.836953, -0.197374)",
        "(0.469662, 0.841315, -0.197296)",
        "(0.460921, 0.846421, -0.197032)",
        "(0.449126, 0.852852, -0.196608)",
        "(0.441838, 0.856656, -0.196325)",
        "(0.424640, 0.865873, -0.195725)",
        "(0.401653, 0.879258, -0.195452)",
        "(0.373426, 0.898347, -0.195564)",
        "(0.343894, 0.922477, -0.194478)",
        "(0.328805, 0.936661, -0.193258)",
        "(0.298736, 0.968348, -0.189995)",
        "(0.269994, 1.005539, -0.186006)",
        "(0.243988, 1.046884, -0.181660)",
        "(0.222836, 1.091703, -0.176515)",
        "(0.214129, 1.114260, -0.173950)",
        "(0.199026, 1.158526, -0.168836)",
        "(0.189505, 1.201489, -0.163179)",
        "(0.183972, 1.241730, -0.157397)",
        "(0.181812, 1.277994, -0.151933)",
        "(0.181673, 1.294346, -0.149425)",
        "(0.181490, 1.324525, -0.144845)",
        "(0.182295, 1.349482, -0.141030)",
        "(0.183723, 1.370471, -0.137394)",
        "(0.184933, 1.386898, -0.133700)",
        "(0.185112, 1.393542, -0.131936)",
        "(0.185426, 1.405594, -0.128661)",
        "(0.186647, 1.416067, -0.126064)",
        "(0.188140, 1.424481, -0.124023)",
        "(0.188332, 1.430854, -0.122550)",
        "(0.188048, 1.433516, -0.122029)",
        "(0.187643, 1.438308, -0.121108)",
        "(0.187036, 1.441877, -0.120651)",
        "(0.186088, 1.444508, -0.120521)",
        "(0.185225, 1.446358, -0.120704)",
        "(0.184894, 1.446901, -0.120850)",
        "(0.184260, 1.447441, -0.121073)",
        "(0.183519, 1.446945, -0.120728)",
        "(0.182791, 1.445353, -0.119857)",
        "(0.182434, 1.442880, -0.118436)",
        "(0.182271, 1.441272, -0.117438)",
        "(0.181662, 1.437667, -0.115008)",
        "(0.180910, 1.433125, -0.111525)",
        "(0.180105, 1.428380, -0.108005)",
        "(0.179520, 1.424378, -0.105163)",
        "(0.179391, 1.422802, -0.104003)",
        "(0.179063, 1.420035, -0.102107)",
        "(0.178553, 1.418061, -0.100746)",
        "(0.178510, 1.416952, -0.099491)",
        "(0.178774, 1.416703, -0.098406)",
        "(0.178777, 1.416802, -0.097972)",
        "(0.178389, 1.417461, -0.097429)",
        "(0.177606, 1.418342, -0.097142)",
        "(0.177399, 1.419371, -0.096709)",
        "(0.177385, 1.420235, -0.096037)",
        "(0.177405, 1.420462, -0.095466)",
        "(0.177908, 1.420525, -0.093747)",
        "(0.179259, 1.420257, -0.091583)",
        "(0.180596, 1.420345, -0.089602)",
        "(0.181297, 1.420653, -0.088339)",
        "(0.181440, 1.420903, -0.088084)",
        "(0.181480, 1.421251, -0.087669)",
        "(0.181243, 1.421848, -0.087487)",
        "(0.180824, 1.423253, -0.087693)",
        "(0.180299, 1.425961, -0.088846)",
        "(0.180143, 1.427836, -0.089750)",
        "(0.180092, 1.432368, -0.091637)",
        "(0.180260, 1.438665, -0.093849)",
        "(0.180171, 1.446247, -0.096577)",
        "(0.180010, 1.455269, -0.100349)",
        "(0.180034, 1.460388, -0.102754)",
        "(0.180205, 1.471329, -0.107974)",
        "(0.180438, 1.483622, -0.114471)",
        "(0.180653, 1.496609, -0.122360)",
        "(0.181299, 1.510250, -0.132161)",
        "(0.181939, 1.517162, -0.137781)",
        "(0.183600, 1.530494, -0.149407)",
        "(0.185932, 1.542896, -0.162270)",
        "(0.188814, 1.554222, -0.176016)",
        "(0.192453, 1.564114, -0.190873)",
        "(0.194456, 1.568212, -0.198585)",
        "(0.198407, 1.575225, -0.214007)",
        "(0.202248, 1.579633, -0.229566)",
        "(0.205865, 1.582104, -0.245326)",
        "(0.209365, 1.582369, -0.261316)",
        "(0.211158, 1.581502, -0.269248)",
        "(0.214779, 1.578377, -0.284992)",
        "(0.218434, 1.573073, -0.300683)",
        "(0.222104, 1.565667, -0.316066)",
        "(0.225899, 1.556195, -0.330935)",
        "(0.227711, 1.550565, -0.338066)",
        "(0.230815, 1.537962, -0.351484)",
        "(0.233325, 1.523261, -0.363659)",
        "(0.235271, 1.506457, -0.374358)",
        "(0.236705, 1.488217, -0.383308)",
        "(0.237149, 1.478742, -0.387054)",
        "(0.237244, 1.458504, -0.393340)",
        "(0.236118, 1.437073, -0.397936)",
        "(0.234874, 1.414682, -0.400445)",
        "(0.233416, 1.392140, -0.400810)",
        "(0.232577, 1.380833, -0.400304)",
        "(0.231126, 1.358357, -0.398216)",
        "(0.229775, 1.335895, -0.393416)",
        "(0.227398, 1.314211, -0.385940)",
        "(0.225043, 1.293685, -0.376486)",
        "(0.224145, 1.283766, -0.370777)",
        "(0.221149, 1.264737, -0.357786)",
        "(0.217297, 1.247237, -0.342020)",
        "(0.213857, 1.231659, -0.323944)",
        "(0.210290, 1.218192, -0.303880)",
        "(0.208364, 1.212233, -0.293103)",
        "(0.204725, 1.201661, -0.270698)",
        "(0.201520, 1.193765, -0.247806)",
        "(0.197959, 1.188634, -0.225188)",
        "(0.194703, 1.185939, -0.202662)",
        "(0.193243, 1.185679, -0.191648)",
        "(0.190189, 1.186873, -0.170705)",
        "(0.186350, 1.191130, -0.151866)",
        "(0.181791, 1.197879, -0.134650)",
        "(0.176527, 1.206717, -0.118632)",
        "(0.174105, 1.212518, -0.111437)",
        "(0.170038, 1.225645, -0.097849)",
        "(0.166522, 1.241504, -0.085851)",
        "(0.162719, 1.258480, -0.074615)",
        "(0.159431, 1.277611, -0.065126)",
        "(0.158262, 1.288037, -0.061226)",
        "(0.156599, 1.309812, -0.054449)",
        "(0.155703, 1.332900, -0.049574)",
        "(0.154868, 1.356084, -0.045855)",
        "(0.154438, 1.378945, -0.043156)",
        "(0.154613, 1.390454, -0.042453)",
        "(0.155790, 1.413441, -0.042030)",
        "(0.158290, 1.436451, -0.042751)",
        "(0.161565, 1.459032, -0.044370)",
        "(0.165320, 1.480309, -0.047121)",
        "(0.167311, 1.490512, -0.048825)",
        "(0.171497, 1.509655, -0.053589)",
        "(0.175786, 1.527309, -0.059810)",
        "(0.180336, 1.543229, -0.067577)",
        "(0.184759, 1.556818, -0.076873)",
        "(0.186820, 1.562798, -0.082040)",
        "(0.189987, 1.572361, -0.094175)",
        "(0.192527, 1.580066, -0.107902)",
        "(0.194727, 1.584849, -0.123751)",
        "(0.196689, 1.587524, -0.140663)",
        "(0.197567, 1.587439, -0.149952)",
        "(0.198849, 1.586290, -0.168802)",
        "(0.199300, 1.581939, -0.188801)",
        "(0.199644, 1.575706, -0.209554)",
        "(0.200460, 1.567138, -0.230483)",
        "(0.200911, 1.561835, -0.240959)",
        "(0.201954, 1.550040, -0.261763)",
        "(0.203298, 1.536222, -0.281774)",
        "(0.203257, 1.519740, -0.299731)",
        "(0.201481, 1.501359, -0.315848)",
        "(0.200336, 1.491122, -0.323063)",
        "(0.198110, 1.469610, -0.335880)",
        "(0.196344, 1.447104, -0.346388)",
        "(0.195071, 1.423468, -0.354479)",
        "(0.193764, 1.398750, -0.359338)",
        "(0.192861, 1.385906, -0.360023)",
        "(0.190994, 1.360485, -0.359674)",
        "(0.190095, 1.336187, -0.356366)",
        "(0.189961, 1.313366, -0.351501)",
        "(0.189392, 1.291947, -0.343282)",
        "(0.188661, 1.281958, -0.338054)",
        "(0.187403, 1.263724, -0.326119)",
        "(0.186773, 1.247862, -0.312022)",
        "(0.186141, 1.233427, -0.295364)",
        "(0.184574, 1.219750, -0.277101)",
        "(0.183188, 1.213727, -0.267257)",
        "(0.180786, 1.202625, -0.247380)",
        "(0.178866, 1.194657, -0.226538)",
        "(0.177167, 1.189423, -0.205923)",
        "(0.175167, 1.187028, -0.185912)",
        "(0.174014, 1.186942, -0.176247)",
        "(0.171467, 1.190378, -0.158310)",
        "(0.169019, 1.198397, -0.141974)",
        "(0.166742, 1.209966, -0.126344)",
        "(0.164333, 1.222802, -0.111125)",
        "(0.163202, 1.230393, -0.104117)",
        "(0.161261, 1.247337, -0.091535)",
        "(0.159456, 1.266351, -0.081118)",
        "(0.157538, 1.286937, -0.072814)",
        "(0.155544, 1.308791, -0.066460)",
        "(0.154633, 1.320373, -0.064295)",
        "(0.153052, 1.343496, -0.060374)",
        "(0.151984, 1.367250, -0.058118)",
        "(0.151963, 1.391118, -0.056878)",
        "(0.152926, 1.414518, -0.056495)",
        "(0.153911, 1.426103, -0.056861)",
        "(0.156469, 1.448795, -0.058608)",
        "(0.159425, 1.470159, -0.061809)",
        "(0.162531, 1.489867, -0.066603)",
        "(0.166098, 1.507909, -0.073002)",
        "(0.168289, 1.516101, -0.076853)",
        "(0.173258, 1.530961, -0.085324)",
        "(0.178355, 1.542992, -0.094911)",
        "(0.182532, 1.552329, -0.105801)",
        "(0.185814, 1.559415, -0.118428)",
        "(0.187395, 1.562066, -0.125482)",
        "(0.190574, 1.566228, -0.140698)",
        "(0.193076, 1.568504, -0.157227)",
        "(0.194759, 1.568770, -0.174466)",
        "(0.195963, 1.567225, -0.192171)",
        "(0.196495, 1.565762, -0.201383)",
        "(0.197422, 1.561877, -0.219970)",
        "(0.197972, 1.556269, -0.238274)",
        "(0.197825, 1.548784, -0.255846)",
        "(0.197342, 1.539212, -0.272184)",
        "(0.197032, 1.533429, -0.279751)",
        "(0.196090, 1.520246, -0.293562)",
        "(0.194705, 1.504949, -0.305250)",
        "(0.192901, 1.487576, -0.315074)",
        "(0.191141, 1.468640, -0.323472)",
        "(0.190322, 1.458313, -0.327016)",
        "(0.188912, 1.436137, -0.332661)",
        "(0.188531, 1.412428, -0.336189)",
        "(0.189137, 1.387170, -0.337380)",
        "(0.189244, 1.359934, -0.336472)",
        "(0.189092, 1.345525, -0.335106)",
        "(0.188700, 1.316733, -0.331607)",
        "(0.188671, 1.289162, -0.326791)",
        "(0.189463, 1.263698, -0.319984)",
        "(0.190275, 1.239997, -0.311082)",
        "(0.190598, 1.229077, -0.305872)",
        "(0.191219, 1.209446, -0.294780)",
        "(0.191727, 1.193075, -0.282469)",
        "(0.191943, 1.179770, -0.268892)",
        "(0.192245, 1.170480, -0.254067)",
        "(0.192495, 1.167606, -0.245941)",
        "(0.192653, 1.163826, -0.229307)",
        "(0.191982, 1.162851, -0.212248)",
        "(0.190624, 1.164867, -0.194667)",
        "(0.188741, 1.169899, -0.176903)",
        "(0.187571, 1.174255, -0.167807)",
        "(0.185432, 1.184035, -0.151616)",
        "(0.182867, 1.196240, -0.136408)",
        "(0.179706, 1.210536, -0.122024)",
        "(0.176219, 1.226900, -0.108598)",
        "(0.174479, 1.235809, -0.102403)",
        "(0.170940, 1.254329, -0.090824)",
        "(0.167460, 1.274183, -0.080712)",
        "(0.164284, 1.295100, -0.072321)",
        "(0.161537, 1.316262, -0.065053)",
        "(0.160377, 1.326761, -0.061828)",
        "(0.158840, 1.347896, -0.056314)",
        "(0.158550, 1.369283, -0.052475)",
        "(0.158771, 1.390083, -0.050226)",
        "(0.158936, 1.409799, -0.049520)",
        "(0.158995, 1.419185, -0.049931)",
        "(0.159472, 1.437405, -0.052185)",
        "(0.160968, 1.455082, -0.056688)",
        "(0.163012, 1.471567, -0.063186)",
        "(0.165177, 1.486256, -0.071054)",
        "(0.166436, 1.492806, -0.075596)",
        "(0.169359, 1.504764, -0.085569)",
        "(0.172694, 1.515336, -0.096958)",
        "(0.176141, 1.523819, -0.110238)",
        "(0.179197, 1.530589, -0.124219)",
        "(0.180470, 1.532613, -0.131701)",
        "(0.182803, 1.535492, -0.146665)",
        "(0.185160, 1.536111, -0.162704)",
        "(0.187645, 1.534410, -0.179800)",
        "(0.189880, 1.530231, -0.197225)",
        "(0.190690, 1.526921, -0.205702)",
        "(0.191776, 1.518443, -0.221710)",
        "(0.192327, 1.507325, -0.236399)",
        "(0.193224, 1.494360, -0.249913)",
        "(0.194363, 1.479838, -0.262813)",
        "(0.194734, 1.471852, -0.268966)",
        "(0.194712, 1.454889, -0.280758)",
        "(0.194547, 1.436856, -0.291725)",
        "(0.194749, 1.418190, -0.301617)",
        "(0.195383, 1.399472, -0.310261)",
        "(0.195732, 1.390171, -0.313852)",
        "(0.196076, 1.371303, -0.319816)",
        "(0.196016, 1.352243, -0.323706)",
        "(0.195670, 1.333155, -0.324804)",
        "(0.195197, 1.314389, -0.323021)",
        "(0.194964, 1.305260, -0.320968)",
        "(0.194879, 1.287767, -0.315526)",
        "(0.195074, 1.271635, -0.307489)",
        "(0.194707, 1.257397, -0.297095)",
        "(0.194358, 1.245372, -0.285272)",
        "(0.194385, 1.240855, -0.278656)",
        "(0.194504, 1.233813, -0.264620)",
        "(0.194434, 1.229169, -0.248762)",
        "(0.194341, 1.226656, -0.231433)",
        "(0.193963, 1.227306, -0.213386)",
        "(0.193783, 1.228478, -0.204447)",
        "(0.193340, 1.233201, -0.186799)",
        "(0.192521, 1.240358, -0.169747)",
        "(0.191192, 1.250094, -0.153617)",
        "(0.189200, 1.262288, -0.139445)",
        "(0.187989, 1.269710, -0.133322)",
        "(0.185649, 1.285103, -0.121380)",
        "(0.183047, 1.302142, -0.110621)",
        "(0.180434, 1.319745, -0.100624)",
        "(0.179281, 1.339041, -0.092040)",
        "(0.179334, 1.349286, -0.088571)",
        "(0.179769, 1.369906, -0.082593)",
        "(0.180386, 1.390046, -0.077989)",
        "(0.181002, 1.409425, -0.074981)",
        "(0.182207, 1.428689, -0.073773)",
        "(0.183376, 1.438311, -0.074644)",
        "(0.185946, 1.457330, -0.077188)",
        "(0.188919, 1.475296, -0.081859)",
        "(0.191852, 1.491570, -0.088328)",
        "(0.194840, 1.506530, -0.096417)",
        "(0.196481, 1.513447, -0.101316)",
        "(0.199972, 1.526415, -0.112314)",
        "(0.203469, 1.537653, -0.124974)",
        "(0.206615, 1.547437, -0.138231)",
        "(0.209316, 1.555369, -0.152538)",
        "(0.210574, 1.558646, -0.160155)",
        "(0.213083, 1.564262, -0.175940)",
        "(0.215516, 1.568347, -0.192352)",
        "(0.217760, 1.570791, -0.209249)",
        "(0.220037, 1.571543, -0.226494)",
        "(0.221132, 1.571139, -0.235369)",
        "(0.223309, 1.569213, -0.253210)",
        "(0.225624, 1.565376, -0.270792)",
        "(0.227879, 1.559404, -0.287755)",
        "(0.229881, 1.551133, -0.303558)",
        "(0.230808, 1.546281, -0.310792)",
        "(0.232174, 1.534575, -0.322911)",
        "(0.232712, 1.520682, -0.332127)",
        "(0.232555, 1.504541, -0.339354)",
        "(0.231815, 1.487462, -0.345512)",
        "(0.230837, 1.478179, -0.347480)",
        "(0.228194, 1.459052, -0.350796)",
        "(0.225411, 1.438939, -0.353144)",
        "(0.223445, 1.418754, -0.354753)",
        "(0.221506, 1.398576, -0.354858)",
        "(0.220342, 1.388214, -0.354084)",
        "(0.217332, 1.366863, -0.351532)",
        "(0.214262, 1.345143, -0.347611)",
        "(0.211476, 1.323973, -0.342154)",
        "(0.208517, 1.303832, -0.334713)",
        "(0.206955, 1.294134, -0.330142)",
        "(0.203982, 1.276039, -0.318692)",
        "(0.201102, 1.260407, -0.304694)",
        "(0.198171, 1.247129, -0.289539)",
        "(0.195450, 1.237069, -0.272431)",
        "(0.194200, 1.233441, -0.262742)",
        "(0.191717, 1.226862, -0.242916)",
        "(0.189272, 1.223335, -0.222005)",
        "(0.187204, 1.222363, -0.201104)",
        "(0.185613, 1.223998, -0.180184)",
        "(0.184935, 1.225870, -0.169869)",
        "(0.183704, 1.231057, -0.149923)",
        "(0.182353, 1.238594, -0.131391)",
        "(0.180433, 1.248614, -0.114804)",
        "(0.178211, 1.260574, -0.099513)",
        "(0.176939, 1.268145, -0.092841)",
        "(0.174363, 1.282854, -0.079782)",
        "(0.172006, 1.299017, -0.068598)",
        "(0.170179, 1.317233, -0.059733)",
        "(0.168728, 1.336688, -0.052603)",
        "(0.168072, 1.346528, -0.049519)",
        "(0.166826, 1.366521, -0.045042)",
        "(0.165825, 1.386704, -0.042019)",
        "(0.165471, 1.407299, -0.041088)",
        "(0.165486, 1.427577, -0.041898)",
        "(0.165718, 1.437357, -0.043101)",
        "(0.166351, 1.456424, -0.046006)",
        "(0.167513, 1.474448, -0.050749)",
        "(0.169813, 1.492156, -0.057143)",
        "(0.172682, 1.508585, -0.065418)",
        "(0.174283, 1.516053, -0.070187)",
        "(0.177633, 1.529424, -0.080422)",
        "(0.180811, 1.540851, -0.091755)",
        "(0.183993, 1.549729, -0.105052)",
        "(0.187598, 1.556869, -0.119781)",
        "(0.189481, 1.559567, -0.127845)",
        "(0.192870, 1.563637, -0.144530)",
        "(0.195627, 1.564856, -0.162422)",
        "(0.197702, 1.564055, -0.180845)",
        "(0.198811, 1.560438, -0.199665)",
        "(0.199255, 1.558096, -0.208938)",
        "(0.200035, 1.551727, -0.227314)",
        "(0.201016, 1.543133, -0.245072)",
        "(0.201461, 1.532845, -0.261782)",
        "(0.200780, 1.520189, -0.276728)",
        "(0.200212, 1.513042, -0.283476)",
        "(0.199127, 1.497710, -0.296011)",
        "(0.198627, 1.480842, -0.307294)",
        "(0.198150, 1.463212, -0.317993)",
        "(0.197600, 1.453861, -0.322821)",
        "(0.195872, 1.434837, -0.331562)",
        "(0.193804, 1.414672, -0.337651)",
        "(0.191826, 1.394123, -0.340918)",
        "(0.189766, 1.373710, -0.340908)",
        "(0.187402, 1.353278, -0.337219)",
        "(0.186072, 1.342944, -0.333823)",
        "(0.183265, 1.322713, -0.324967)",
        "(0.180577, 1.303880, -0.313516)",
        "(0.178255, 1.286824, -0.299943)",
        "(0.176107, 1.271894, -0.284555)",
        "(0.175037, 1.265409, -0.276236)",
        "(0.172813, 1.254139, -0.259188)",
        "(0.170547, 1.245885, -0.241514)",
        "(0.168675, 1.241224, -0.223352)",
        "(0.167236, 1.240638, -0.205313)",
        "(0.166544, 1.241888, -0.196309)",
        "(0.165027, 1.246337, -0.178244)",
        "(0.163483, 1.253459, -0.160586)",
        "(0.161774, 1.263117, -0.143789)",
        "(0.159765, 1.275176, -0.128106)",
        "(0.158798, 1.282035, -0.120659)",
        "(0.157020, 1.297619, -0.106212)",
        "(0.155568, 1.314535, -0.091784)",
        "(0.154489, 1.332039, -0.077816)",
        "(0.153943, 1.350667, -0.065180)",
        "(0.153916, 1.360428, -0.059450)",
        "(0.154692, 1.381073, -0.049713)",
        "(0.156088, 1.402236, -0.041641)",
        "(0.157849, 1.423455, -0.035455)",
        "(0.160031, 1.444708, -0.031262)",
        "(0.161239, 1.455322, -0.030209)",
        "(0.163776, 1.476182, -0.029683)",
        "(0.166829, 1.496582, -0.031302)",
        "(0.170716, 1.516196, -0.035083)",
        "(0.175251, 1.534634, -0.040719)",
        "(0.177795, 1.543268, -0.044227)",
        "(0.182948, 1.559300, -0.051977)",
        "(0.187873, 1.573301, -0.060897)",
        "(0.192246, 1.585098, -0.071026)",
        "(0.195637, 1.594613, -0.082613)",
        "(0.197011, 1.598492, -0.088878)",
        "(0.199393, 1.605003, -0.102487)",
        "(0.200903, 1.609110, -0.116252)",
        "(0.202041, 1.611366, -0.130651)",
        "(0.202798, 1.611738, -0.145847)",
        "(0.202956, 1.611102, -0.153778)",
        "(0.202973, 1.608519, -0.169862)",
        "(0.202628, 1.603817, -0.185990)",
        "(0.201871, 1.597097, -0.201887)",
        "(0.200937, 1.588591, -0.217210)",
        "(0.200265, 1.583361, -0.224531)",
        "(0.198469, 1.572098, -0.238504)",
        "(0.196120, 1.558939, -0.251076)",
        "(0.193465, 1.544706, -0.262365)",
        "(0.190850, 1.529592, -0.272332)",
        "(0.189420, 1.521527, -0.276669)",
        "(0.186122, 1.504519, -0.284260)",
        "(0.182710, 1.486625, -0.290065)",
        "(0.180066, 1.468521, -0.294461)",
        "(0.178155, 1.450091, -0.298054)",
        "(0.177107, 1.440743, -0.299183)",
        "(0.174348, 1.421807, -0.300293)",
        "(0.171358, 1.402475, -0.299959)",
        "(0.168871, 1.382707, -0.298133)",
        "(0.166524, 1.363214, -0.293783)",
        "(0.165262, 1.353663, -0.290398)",
        "(0.162789, 1.334724, -0.282167)",
        "(0.160979, 1.316333, -0.271695)",
        "(0.159646, 1.299451, -0.259139)",
        "(0.158364, 1.284678, -0.245407)",
        "(0.157969, 1.278498, -0.238234)",
        "(0.157954, 1.268548, -0.223279)",
        "(0.158520, 1.260911, -0.207437)",
        "(0.159114, 1.255950, -0.190806)",
        "(0.159490, 1.254142, -0.174233)",
        "(0.159681, 1.254268, -0.166129)",
        "(0.160129, 1.256231, -0.150180)",
        "(0.160593, 1.260598, -0.134626)",
        "(0.160550, 1.267608, -0.120321)",
        "(0.159955, 1.277530, -0.107930)",
        "(0.159538, 1.283673, -0.102420)",
        "(0.158596, 1.297126, -0.091900)",
        "(0.157521, 1.311952, -0.082010)",
        "(0.156768, 1.328671, -0.073385)",
        "(0.156818, 1.346782, -0.065943)",
        "(0.157124, 1.356245, -0.062660)",
        "(0.158269, 1.375858, -0.057146)",
        "(0.159630, 1.395434, -0.052337)",
        "(0.161267, 1.415109, -0.048674)",
        "(0.163277, 1.434851, -0.046389)",
        "(0.164697, 1.444849, -0.046174)",
        "(0.167877, 1.464864, -0.046238)",
        "(0.171457, 1.484212, -0.047897)",
        "(0.175008, 1.502536, -0.050819)",
        "(0.178533, 1.519751, -0.055253)",
        "(0.180289, 1.527873, -0.058132)",
        "(0.184015, 1.543470, -0.064809)",
        "(0.188278, 1.557366, -0.072896)",
        "(0.192635, 1.569600, -0.082036)",
        "(0.196758, 1.579585, -0.092089)",
        "(0.198665, 1.583608, -0.097537)",
        "(0.202207, 1.590286, -0.108994)",
        "(0.205343, 1.594797, -0.121217)",
        "(0.207841, 1.596911, -0.134038)",
        "(0.209724, 1.596797, -0.147290)",
        "(0.210530, 1.595910, -0.154109)",
        "(0.211693, 1.592801, -0.167894)",
        "(0.212141, 1.587762, -0.181497)",
        "(0.211660, 1.580466, -0.194791)",
        "(0.210124, 1.571130, -0.207709)",
        "(0.209019, 1.565807, -0.214011)",
        "(0.206381, 1.553979, -0.226084)",
        "(0.203297, 1.541087, -0.237651)",
        "(0.199604, 1.527046, -0.248546)",
        "(0.194804, 1.510906, -0.258322)",
        "(0.192367, 1.502493, -0.262780)",
        "(0.188388, 1.485607, -0.270928)",
        "(0.185374, 1.468464, -0.278240)",
        "(0.181937, 1.450269, -0.284131)",
        "(0.177639, 1.431205, -0.288454)",
        "(0.175579, 1.421535, -0.289959)",
        "(0.172366, 1.402510, -0.292073)",
        "(0.170472, 1.383942, -0.292520)",
        "(0.168664, 1.365039, -0.291162)",
        "(0.165778, 1.344667, -0.287582)",
        "(0.163804, 1.333923, -0.285136)",
        "(0.159211, 1.311107, -0.279224)",
        "(0.155112, 1.287680, -0.272931)",
        "(0.152668, 1.265472, -0.265226)",
        "(0.152315, 1.245990, -0.254894)",
        "(0.152666, 1.237358, -0.248574)",
        "(0.153531, 1.221572, -0.234439)",
        "(0.155246, 1.209832, -0.217761)",
        "(0.157602, 1.201675, -0.199503)",
        "(0.159891, 1.196768, -0.179570)",
        "(0.160886, 1.195811, -0.169547)",
        "(0.162356, 1.196506, -0.150859)",
        "(0.163482, 1.200663, -0.133219)",
        "(0.163941, 1.207081, -0.116380)",
        "(0.163271, 1.216732, -0.101597)",
        "(0.162735, 1.222727, -0.095042)",
        "(0.161566, 1.236650, -0.083155)",
        "(0.160070, 1.252424, -0.072793)",
        "(0.158580, 1.270468, -0.064466)",
        "(0.157429, 1.290378, -0.057937)",
        "(0.156934, 1.301154, -0.055538)",
        "(0.156137, 1.324012, -0.051893)",
        "(0.156071, 1.348285, -0.049798)",
        "(0.156681, 1.372892, -0.048813)",
        "(0.157805, 1.397322, -0.048632)",
        "(0.158656, 1.409396, -0.048839)",
        "(0.160905, 1.432961, -0.049686)",
        "(0.163684, 1.455537, -0.051056)",
        "(0.167152, 1.477100, -0.053074)",
        "(0.170971, 1.497572, -0.055926)",
        "(0.172948, 1.507477, -0.057676)",
        "(0.176851, 1.526251, -0.061826)",
        "(0.180625, 1.544761, -0.066561)",
        "(0.184806, 1.563226, -0.072710)",
        "(0.189278, 1.581509, -0.080437)",
        "(0.191556, 1.590527, -0.084587)",
        "(0.197017, 1.607871, -0.095025)",
        "(0.203343, 1.623999, -0.107274)",
        "(0.210263, 1.638118, -0.121330)",
        "(0.217105, 1.649617, -0.136786)",
        "(0.220317, 1.654179, -0.144966)",
        "(0.226194, 1.661713, -0.161753)",
        "(0.230792, 1.665877, -0.179967)",
        "(0.234280, 1.667356, -0.198901)",
        "(0.236634, 1.665911, -0.218291)",
        "(0.237385, 1.664006, -0.228103)",
        "(0.238507, 1.658895, -0.247577)",
        "(0.238523, 1.650341, -0.267108)",
        "(0.237724, 1.639608, -0.286585)",
        "(0.236121, 1.625577, -0.305709)",
        "(0.235016, 1.617358, -0.314874)",
        "(0.232596, 1.599262, -0.332587)",
        "(0.230193, 1.578018, -0.349234)",
        "(0.227966, 1.555130, -0.364988)",
        "(0.225354, 1.529565, -0.378942)",
        "(0.223799, 1.516158, -0.385072)",
        "(0.220384, 1.488127, -0.395578)",
        "(0.216953, 1.458965, -0.404516)",
        "(0.214170, 1.428786, -0.410251)",
        "(0.212390, 1.398768, -0.412890)",
        "(0.211609, 1.383713, -0.413149)",
        "(0.209820, 1.353682, -0.411907)",
        "(0.208610, 1.324063, -0.407558)",
        "(0.208835, 1.295412, -0.400055)",
        "(0.210257, 1.268547, -0.390427)",
        "(0.211283, 1.255928, -0.385015)",
        "(0.213555, 1.233204, -0.372034)",
        "(0.214790, 1.212032, -0.357318)",
        "(0.215087, 1.193017, -0.340328)",
        "(0.215130, 1.176312, -0.322523)",
        "(0.214942, 1.169637, -0.312998)",
        "(0.214350, 1.158430, -0.293244)",
        "(0.212914, 1.150872, -0.272201)",
        "(0.210691, 1.145299, -0.251098)",
        "(0.207585, 1.142390, -0.230098)",
        "(0.205867, 1.141920, -0.219753)",
        "(0.202152, 1.143734, -0.199791)",
        "(0.198566, 1.149208, -0.180872)",
        "(0.194860, 1.157305, -0.162719)",
        "(0.190717, 1.167379, -0.145391)",
        "(0.188516, 1.173195, -0.137195)",
        "(0.184000, 1.186032, -0.121597)",
        "(0.179243, 1.200483, -0.107268)",
        "(0.174939, 1.216787, -0.094074)",
        "(0.170847, 1.234375, -0.082347)",
        "(0.168905, 1.243605, -0.077067)",
        "(0.165359, 1.262755, -0.067335)",
        "(0.162288, 1.282436, -0.058697)",
        "(0.160026, 1.303082, -0.051478)",
        "(0.158544, 1.324739, -0.046416)",
        "(0.157947, 1.335787, -0.044679)",
        "(0.157069, 1.357680, -0.042259)",
        "(0.156747, 1.379314, -0.041160)",
        "(0.157236, 1.401141, -0.041594)",
        "(0.157856, 1.412136, -0.042932)",
        "(0.159352, 1.433847, -0.046176)",
        "(0.161798, 1.454682, -0.051009)",
        "(0.164917, 1.474270, -0.057022)",
        "(0.168474, 1.492473, -0.064193)",
        "(0.172123, 1.508906, -0.072741)",
        "(0.173908, 1.516269, -0.077601)",
        "(0.177380, 1.529611, -0.088157)",
        "(0.180622, 1.540732, -0.099594)",
        "(0.183398, 1.549644, -0.111849)",
        "(0.186043, 1.557043, -0.125175)",
        "(0.187497, 1.559974, -0.132454)",
        "(0.190409, 1.564476, -0.147666)",
        "(0.192819, 1.566894, -0.163596)",
        "(0.194555, 1.567134, -0.180175)",
        "(0.195655, 1.565676, -0.197332)",
        "(0.196038, 1.564412, -0.206136)",
        "(0.196807, 1.560472, -0.224234)",
        "(0.197586, 1.554105, -0.242852)",
        "(0.197748, 1.546582, -0.259482)",
        "(0.197329, 1.537205, -0.275757)",
        "(0.196986, 1.531822, -0.283774)",
        "(0.196465, 1.520021, -0.299317)",
        "(0.195769, 1.506459, -0.313280)",
        "(0.194688, 1.491272, -0.325043)",
        "(0.193469, 1.474856, -0.334920)",
        "(0.192901, 1.466045, -0.339160)",
        "(0.191668, 1.447673, -0.346841)",
        "(0.189916, 1.427900, -0.353005)",
        "(0.188154, 1.407140, -0.357354)",
        "(0.187232, 1.385726, -0.359300)",
        "(0.186855, 1.375000, -0.359539)",
        "(0.185703, 1.353385, -0.358992)",
        "(0.184380, 1.331286, -0.356907)",
        "(0.183294, 1.308531, -0.352167)",
        "(0.182299, 1.286947, -0.344904)",
        "(0.181931, 1.277028, -0.340245)",
        "(0.181356, 1.258940, -0.329397)",
        "(0.180870, 1.243356, -0.315934)",
        "(0.180249, 1.230405, -0.300501)",
        "(0.179591, 1.220371, -0.284301)",
        "(0.179206, 1.216607, -0.275924)",
        "(0.178114, 1.210545, -0.258687)",
        "(0.176497, 1.206622, -0.241010)",
        "(0.174389, 1.205285, -0.223147)",
        "(0.172129, 1.206955, -0.205396)",
        "(0.171016, 1.208811, -0.196601)",
        "(0.168746, 1.214970, -0.179332)",
        "(0.166304, 1.223800, -0.163045)",
        "(0.163786, 1.234992, -0.148072)",
        "(0.161485, 1.248541, -0.133955)",
        "(0.160372, 1.255873, -0.127080)",
        "(0.158372, 1.272051, -0.114286)",
        "(0.156613, 1.289645, -0.102788)",
        "(0.155190, 1.308421, -0.092647)",
        "(0.154147, 1.327901, -0.083434)",
        "(0.153900, 1.337951, -0.079337)",
        "(0.153865, 1.358327, -0.072130)",
        "(0.154414, 1.379109, -0.066486)",
        "(0.155489, 1.400067, -0.062481)",
        "(0.156808, 1.420754, -0.059776)",
        "(0.157594, 1.430875, -0.058984)",
        "(0.159394, 1.450770, -0.058041)",
        "(0.162100, 1.470255, -0.058829)",
        "(0.165743, 1.489638, -0.061617)",
        "(0.169758, 1.507880, -0.066410)",
        "(0.171691, 1.516409, -0.069304)",
        "(0.175375, 1.532352, -0.075925)",
        "(0.178983, 1.546729, -0.083749)",
        "(0.183031, 1.559309, -0.093234)",
        "(0.187603, 1.570165, -0.104598)",
        "(0.189889, 1.574866, -0.110853)",
        "(0.194690, 1.583041, -0.123980)",
        "(0.199569, 1.589303, -0.138038)",
        "(0.204066, 1.593517, -0.152658)",
        "(0.207978, 1.595762, -0.168083)",
        "(0.209764, 1.596064, -0.176155)",
        "(0.212998, 1.595415, -0.192648)",
        "(0.215438, 1.593013, -0.209582)",
        "(0.216700, 1.588869, -0.226814)",
        "(0.216979, 1.583143, -0.244180)",
        "(0.216967, 1.579799, -0.252820)",
        "(0.216384, 1.571692, -0.269631)",
        "(0.215190, 1.561536, -0.285450)",
        "(0.213370, 1.549648, -0.300008)",
        "(0.210715, 1.535957, -0.312874)",
        "(0.209227, 1.528560, -0.318595)",
        "(0.206103, 1.512334, -0.328283)",
        "(0.203507, 1.494511, -0.336147)",
        "(0.201569, 1.475260, -0.342974)",
        "(0.199600, 1.454452, -0.348403)",
        "(0.198606, 1.443452, -0.350241)",
        "(0.196737, 1.420667, -0.352698)",
        "(0.194560, 1.396682, -0.352785)",
        "(0.192053, 1.371751, -0.350041)",
        "(0.189569, 1.346822, -0.344660)",
        "(0.188544, 1.334456, -0.340812)",
        "(0.187037, 1.310891, -0.331320)",
        "(0.185762, 1.288834, -0.319238)",
        "(0.184670, 1.268928, -0.303660)",
        "(0.184090, 1.251418, -0.285737)",
        "(0.183921, 1.243881, -0.275834)",
        "(0.183642, 1.230814, -0.254958)",
        "(0.183485, 1.220487, -0.232714)",
        "(0.182968, 1.213281, -0.209563)",
        "(0.181962, 1.209807, -0.186710)",
        "(0.181178, 1.209538, -0.176020)",
        "(0.179103, 1.211494, -0.156411)",
        "(0.176348, 1.217637, -0.139131)",
        "(0.173046, 1.227522, -0.124144)",
        "(0.169158, 1.240229, -0.111631)",
        "(0.167136, 1.247714, -0.106240)",
        "(0.163335, 1.264612, -0.096336)",
        "(0.160045, 1.283751, -0.087674)",
        "(0.157411, 1.304560, -0.080389)",
        "(0.155792, 1.326575, -0.074601)",
        "(0.155286, 1.337846, -0.072271)",
        "(0.155088, 1.360850, -0.069205)",
        "(0.155494, 1.383768, -0.067200)",
        "(0.156527, 1.406060, -0.066438)",
        "(0.158715, 1.427909, -0.067179)",
        "(0.160294, 1.438712, -0.068241)",
        "(0.164323, 1.459561, -0.072190)",
        "(0.168432, 1.479286, -0.077397)",
        "(0.172795, 1.497218, -0.084390)",
        "(0.177188, 1.513921, -0.092361)",
        "(0.179702, 1.521506, -0.097136)",
        "(0.184869, 1.535960, -0.107115)",
        "(0.189923, 1.548561, -0.117937)",
        "(0.194572, 1.559214, -0.129189)",
        "(0.198553, 1.567991, -0.140976)",
        "(0.200287, 1.571655, -0.147258)",
        "(0.203679, 1.578144, -0.160313)",
        "(0.207320, 1.582893, -0.174202)",
        "(0.210412, 1.585541, -0.188513)",
        "(0.212989, 1.586483, -0.203131)",
        "(0.214082, 1.586176, -0.210588)",
        "(0.215906, 1.584361, -0.225469)",
        "(0.216905, 1.579902, -0.240427)",
        "(0.217463, 1.573930, -0.255533)",
        "(0.217901, 1.565798, -0.270817)",
        "(0.217983, 1.560967, -0.278180)",
        "(0.217520, 1.549993, -0.291990)",
        "(0.216082, 1.537153, -0.304202)",
        "(0.213958, 1.522106, -0.314431)",
        "(0.211757, 1.505991, -0.323385)",
        "(0.210480, 1.497519, -0.327294)",
        "(0.207442, 1.479258, -0.333170)",
        "(0.203924, 1.460346, -0.337308)",
        "(0.199876, 1.440414, -0.339505)",
        "(0.195730, 1.419514, -0.339277)",
        "(0.193677, 1.408958, -0.338227)",
        "(0.189718, 1.388109, -0.333978)",
        "(0.185649, 1.367611, -0.327531)",
        "(0.181336, 1.347148, -0.319482)",
        "(0.177469, 1.327684, -0.309775)",
        "(0.175972, 1.318640, -0.304540)",
        "(0.174175, 1.302566, -0.293054)",
        "(0.172748, 1.288504, -0.279954)",
        "(0.171251, 1.276141, -0.264895)",
        "(0.170842, 1.265506, -0.248432)",
        "(0.171285, 1.261414, -0.239201)",
        "(0.171742, 1.253593, -0.220781)",
        "(0.172061, 1.247688, -0.201513)",
        "(0.172181, 1.243505, -0.182079)",
        "(0.172136, 1.241629, -0.163392)",
        "(0.172046, 1.241852, -0.154592)",
        "(0.171902, 1.245277, -0.138555)",
        "(0.171559, 1.251589, -0.123970)",
        "(0.170543, 1.261650, -0.111086)",
        "(0.169463, 1.273217, -0.099279)",
        "(0.168982, 1.280207, -0.094242)",
        "(0.168181, 1.295328, -0.085135)",
        "(0.167374, 1.311973, -0.077057)",
        "(0.166460, 1.329586, -0.070195)",
        "(0.165948, 1.348184, -0.064873)",
        "(0.166252, 1.358247, -0.063050)",
        "(0.167417, 1.378647, -0.060650)",
        "(0.168990, 1.399004, -0.059951)",
        "(0.170937, 1.419197, -0.061230)",
        "(0.173331, 1.439128, -0.064744)",
        "(0.174818, 1.448964, -0.067517)",
        "(0.178240, 1.468119, -0.074454)",
        "(0.181535, 1.485883, -0.083195)",
        "(0.184603, 1.502087, -0.093519)",
        "(0.187594, 1.516939, -0.105516)",
        "(0.189077, 1.523866, -0.111994)",
        "(0.192039, 1.536177, -0.126098)",
        "(0.194608, 1.546163, -0.141321)",
        "(0.195455, 1.549761, -0.149366)",
        "(0.197698, 1.559090, -0.172760)",
        "(0.198383, 1.560794, -0.180889)",
        "(0.200001, 1.563017, -0.197828)",
        "(0.201621, 1.563512, -0.215732)",
        "(0.203089, 1.562284, -0.234267)",
        "(0.204537, 1.559190, -0.252579)",
        "(0.205182, 1.556816, -0.261359)",
        "(0.206133, 1.550700, -0.278168)",
        "(0.206578, 1.542514, -0.293973)",
        "(0.206787, 1.532621, -0.308661)",
        "(0.206185, 1.520188, -0.321092)",
        "(0.205427, 1.513109, -0.326367)",
        "(0.203352, 1.497925, -0.335556)",
        "(0.201283, 1.481271, -0.342387)",
        "(0.199437, 1.463316, -0.346769)",
        "(0.197303, 1.444336, -0.349097)",
        "(0.196074, 1.434385, -0.349247)",
        "(0.193827, 1.413972, -0.348192)",
        "(0.192175, 1.393339, -0.345325)",
        "(0.190478, 1.372280, -0.339699)",
        "(0.187309, 1.350044, -0.331494)",
        "(0.185261, 1.338725, -0.326680)",
        "(0.181229, 1.316501, -0.315800)",
        "(0.177581, 1.295050, -0.302497)",
        "(0.173883, 1.273588, -0.287242)",
        "(0.169814, 1.251930, -0.269846)",
        "(0.168113, 1.242080, -0.260768)",
        "(0.165764, 1.223427, -0.241694)",
        "(0.164992, 1.207659, -0.222131)",
        "(0.164876, 1.194916, -0.202732)",
        "(0.165024, 1.185825, -0.183860)",
        "(0.165014, 1.182224, -0.174692)",
        "(0.165094, 1.178639, -0.156953)",
        "(0.165496, 1.180329, -0.140027)",
        "(0.165821, 1.185419, -0.124014)",
        "(0.165410, 1.193923, -0.109644)",
        "(0.164946, 1.199273, -0.103080)",
        "(0.163510, 1.212747, -0.091517)",
        "(0.161919, 1.228860, -0.081647)",
        "(0.160228, 1.247211, -0.073714)",
        "(0.158712, 1.267217, -0.067021)",
        "(0.158220, 1.277894, -0.064291)",
        "(0.157548, 1.300021, -0.059491)",
        "(0.157523, 1.323108, -0.055720)",
        "(0.158245, 1.346851, -0.053178)",
        "(0.159886, 1.371046, -0.051666)",
        "(0.161178, 1.383215, -0.051244)",
        "(0.164233, 1.407127, -0.050904)",
        "(0.168030, 1.430383, -0.051958)",
        "(0.171966, 1.452354, -0.054678)",
        "(0.175744, 1.472525, -0.059305)",
        "(0.177522, 1.481965, -0.062409)",
        "(0.181489, 1.499918, -0.070051)",
        "(0.186239, 1.516558, -0.079703)",
        "(0.191207, 1.530316, -0.091373)",
        "(0.195467, 1.541387, -0.104073)",
        "(0.197376, 1.545824, -0.111016)",
        "(0.200894, 1.553115, -0.125738)",
        "(0.203918, 1.558135, -0.141890)",
        "(0.206465, 1.560818, -0.158840)",
        "(0.208376, 1.561020, -0.176019)",
        "(0.209009, 1.560134, -0.184678)",
        "(0.210154, 1.557319, -0.202353)",
        "(0.212125, 1.553368, -0.220911)",
        "(0.214630, 1.548266, -0.239865)",
        "(0.217031, 1.541061, -0.258329)",
        "(0.218012, 1.536559, -0.266988)",
        "(0.219725, 1.526729, -0.283394)",
        "(0.220591, 1.514205, -0.298133)",
        "(0.220681, 1.499182, -0.311052)",
        "(0.220200, 1.481952, -0.321559)",
        "(0.219622, 1.472569, -0.325842)",
        "(0.218201, 1.452084, -0.331751)",
        "(0.216912, 1.429956, -0.333990)",
        "(0.215628, 1.406156, -0.332478)",
        "(0.213740, 1.381143, -0.329200)",
        "(0.212583, 1.368349, -0.326967)",
        "(0.210642, 1.343275, -0.321760)",
        "(0.208722, 1.319170, -0.315093)",
        "(0.206020, 1.296032, -0.306667)",
        "(0.203011, 1.274300, -0.296617)",
        "(0.201364, 1.264338, -0.290913)",
        "(0.197817, 1.246218, -0.278926)",
        "(0.193757, 1.231228, -0.266221)",
        "(0.189241, 1.221445, -0.251886)",
        "(0.185196, 1.215783, -0.235929)",
        "(0.183353, 1.215196, -0.227267)",
        "(0.180093, 1.217537, -0.209225)",
        "(0.177049, 1.223875, -0.190530)",
        "(0.174145, 1.234779, -0.171264)",
        "(0.171715, 1.248328, -0.152158)",
        "(0.170741, 1.256090, -0.142656)",
        "(0.169179, 1.272587, -0.124156)",
        "(0.168194, 1.290763, -0.107038)",
        "(0.167651, 1.309981, -0.091581)",
        "(0.167481, 1.329658, -0.077774)",
        "(0.167660, 1.339608, -0.071573)",
        "(0.168646, 1.359590, -0.060122)",
        "(0.171265, 1.380376, -0.050751)",
        "(0.175024, 1.401989, -0.044824)",
        "(0.179198, 1.423317, -0.041453)",
        "(0.181277, 1.433633, -0.040524)",
        "(0.185269, 1.453176, -0.041236)",
        "(0.188769, 1.471601, -0.044563)",
        "(0.192028, 1.488874, -0.050882)",
        "(0.195224, 1.504993, -0.059968)",
        "(0.196671, 1.512479, -0.065262)",
        "(0.198991, 1.525636, -0.077686)",
        "(0.200474, 1.536477, -0.092088)",
        "(0.201433, 1.545585, -0.107844)",
        "(0.201709, 1.552695, -0.125074)",
        "(0.201608, 1.555438, -0.134269)",
        "(0.201208, 1.559737, -0.153552)",
        "(0.200529, 1.562044, -0.173701)",
        "(0.199794, 1.562417, -0.194522)",
        "(0.199238, 1.560900, -0.216085)",
        "(0.199089, 1.559352, -0.227124)",
        "(0.199003, 1.554837, -0.249227)",
        "(0.199170, 1.548269, -0.271401)",
        "(0.200000, 1.539475, -0.293862)",
        "(0.201047, 1.528940, -0.315102)",
        "(0.201488, 1.522502, -0.324529)",
        "(0.201444, 1.507475, -0.340516)",
        "(0.199919, 1.489482, -0.351842)",
        "(0.198190, 1.469680, -0.359674)",
        "(0.197040, 1.448694, -0.364793)",
        "(0.196573, 1.437405, -0.366141)",
        "(0.195822, 1.413529, -0.366752)",
        "(0.195671, 1.388996, -0.364632)",
        "(0.195832, 1.364376, -0.359964)",
        "(0.196121, 1.340183, -0.352292)",
        "(0.196264, 1.328418, -0.347246)",
        "(0.196240, 1.305653, -0.336030)",
        "(0.195954, 1.284749, -0.321705)",
        "(0.195427, 1.265658, -0.304796)",
        "(0.194114, 1.249773, -0.284931)",
        "(0.193527, 1.241955, -0.275273)",
        "(0.191876, 1.230893, -0.253944)",
        "(0.190005, 1.222260, -0.232426)",
        "(0.187730, 1.217769, -0.210445)",
        "(0.185318, 1.216102, -0.188628)",
        "(0.184015, 1.216296, -0.177965)",
        "(0.181394, 1.219499, -0.157593)",
        "(0.178879, 1.226542, -0.139109)",
        "(0.176847, 1.236812, -0.122318)",
        "(0.175210, 1.249942, -0.106865)",
        "(0.174522, 1.257423, -0.099838)",
        "(0.173177, 1.273429, -0.087436)",
        "(0.172291, 1.291272, -0.077035)",
        "(0.172017, 1.310472, -0.068349)",
        "(0.172347, 1.330576, -0.061228)",
        "(0.172657, 1.340807, -0.058176)",
        "(0.173593, 1.361789, -0.053771)",
        "(0.174834, 1.383292, -0.051327)",
        "(0.176461, 1.405007, -0.050500)",
        "(0.178486, 1.426378, -0.051397)",
        "(0.179617, 1.436871, -0.052302)",
        "(0.182241, 1.457624, -0.055597)",
        "(0.185302, 1.477638, -0.061184)",
        "(0.188679, 1.496620, -0.068677)",
        "(0.192062, 1.514080, -0.077677)",
        "(0.193711, 1.522027, -0.082884)",
        "(0.196950, 1.536639, -0.094452)",
        "(0.200130, 1.549115, -0.107457)",
        "(0.203356, 1.559320, -0.121883)",
        "(0.206234, 1.567180, -0.137547)",
        "(0.207456, 1.570038, -0.145758)",
        "(0.209518, 1.574240, -0.162561)",
        "(0.210756, 1.575633, -0.180128)",
        "(0.211253, 1.574492, -0.198070)",
        "(0.211045, 1.570761, -0.216232)",
        "(0.210865, 1.568326, -0.225367)",
        "(0.210307, 1.561632, -0.243877)",
        "(0.209672, 1.552577, -0.262427)",
        "(0.209076, 1.540692, -0.280706)",
        "(0.208737, 1.526641, -0.297943)",
        "(0.208839, 1.518778, -0.305778)",
        "(0.210046, 1.501056, -0.318992)",
        "(0.211535, 1.482092, -0.330310)",
        "(0.212812, 1.461332, -0.338659)",
        "(0.212849, 1.439550, -0.345407)",
        "(0.212590, 1.428274, -0.348161)",
        "(0.212327, 1.405643, -0.352810)",
        "(0.211902, 1.382547, -0.355649)",
        "(0.211037, 1.359053, -0.356359)",
        "(0.209756, 1.335877, -0.355144)",
        "(0.208867, 1.324509, -0.353465)",
        "(0.206585, 1.302193, -0.348487)",
        "(0.203513, 1.280741, -0.340674)",
        "(0.200801, 1.261655, -0.330480)",
        "(0.198294, 1.244612, -0.317928)",
        "(0.196872, 1.236670, -0.310683)",
        "(0.193684, 1.222172, -0.294371)",
        "(0.190378, 1.210367, -0.275961)",
        "(0.187381, 1.201300, -0.256635)",
        "(0.184830, 1.195281, -0.236651)",
        "(0.183640, 1.193691, -0.226507)",
        "(0.181111, 1.192295, -0.206434)",
        "(0.178412, 1.193829, -0.186926)",
        "(0.175286, 1.198568, -0.168633)",
        "(0.171833, 1.206653, -0.152234)",
        "(0.170170, 1.212103, -0.144668)",
        "(0.167056, 1.224115, -0.129979)",
        "(0.164004, 1.237899, -0.115918)",
        "(0.160831, 1.253585, -0.103285)",
        "(0.157596, 1.271268, -0.092458)",
        "(0.156015, 1.280736, -0.087730)",
        "(0.153825, 1.301508, -0.080040)",
        "(0.153989, 1.325003, -0.073881)",
        "(0.155435, 1.349399, -0.068739)",
        "(0.157288, 1.373503, -0.065286)",
        "(0.158282, 1.385389, -0.064195)",
        "(0.160599, 1.408556, -0.063274)",
        "(0.162937, 1.430498, -0.063671)",
        "(0.165128, 1.450791, -0.065801)",
        "(0.166981, 1.469426, -0.069197)",
        "(0.167648, 1.477837, -0.071541)",
        "(0.168559, 1.493003, -0.077554)",
        "(0.169782, 1.506507, -0.085237)",
        "(0.171422, 1.517943, -0.094260)",
        "(0.172218, 1.526499, -0.105293)",
        "(0.172179, 1.529308, -0.111116)",
        "(0.172056, 1.533622, -0.123348)",
        "(0.172688, 1.535843, -0.137000)",
        "(0.173407, 1.535835, -0.151707)",
        "(0.173293, 1.533790, -0.167187)",
        "(0.173148, 1.532139, -0.175184)",
        "(0.173301, 1.527300, -0.191597)",
        "(0.174645, 1.520930, -0.208282)",
        "(0.176112, 1.512238, -0.224762)",
        "(0.177055, 1.501703, -0.240455)",
        "(0.177521, 1.495625, -0.248003)",
        "(0.178653, 1.482543, -0.262464)",
        "(0.180147, 1.468105, -0.276292)",
        "(0.181895, 1.452517, -0.289535)",
        "(0.184465, 1.435729, -0.301577)",
        "(0.185745, 1.426882, -0.306825)",
        "(0.187372, 1.408276, -0.315818)",
        "(0.188123, 1.388599, -0.323079)",
        "(0.189686, 1.368712, -0.328506)",
        "(0.191378, 1.348935, -0.331751)",
        "(0.191788, 1.338782, -0.332504)",
        "(0.191416, 1.318224, -0.332114)",
        "(0.191112, 1.298666, -0.330108)",
        "(0.191973, 1.281291, -0.326631)",
        "(0.193978, 1.266668, -0.321046)",
        "(0.194960, 1.259886, -0.317506)",
        "(0.196158, 1.247300, -0.308291)",
        "(0.196585, 1.236173, -0.296407)",
        "(0.196727, 1.227385, -0.283403)",
        "(0.196599, 1.221043, -0.269072)",
        "(0.196379, 1.218863, -0.261264)",
        "(0.195668, 1.216015, -0.245085)",
        "(0.194459, 1.215789, -0.228182)",
        "(0.192643, 1.218000, -0.210994)",
        "(0.190129, 1.222612, -0.194427)",
        "(0.188589, 1.226075, -0.186484)",
        "(0.185358, 1.234348, -0.171042)",
        "(0.181521, 1.245258, -0.156727)",
        "(0.177096, 1.257908, -0.143631)",
        "(0.172355, 1.272538, -0.131787)",
        "(0.170001, 1.280308, -0.126151)",
        "(0.165828, 1.297253, -0.115698)",
        "(0.162500, 1.314847, -0.105855)",
        "(0.160299, 1.333136, -0.096720)",
        "(0.158651, 1.351519, -0.088507)",
        "(0.157944, 1.360655, -0.084819)",
        "(0.157199, 1.379147, -0.078841)",
        "(0.157930, 1.397812, -0.074282)",
        "(0.159681, 1.416010, -0.071078)",
        "(0.161951, 1.433310, -0.069270)",
        "(0.163355, 1.441649, -0.069090)",
        "(0.166359, 1.457847, -0.070020)",
        "(0.170166, 1.473228, -0.072886)",
        "(0.174586, 1.487546, -0.077518)",
        "(0.178718, 1.500323, -0.083791)",
        "(0.180601, 1.506172, -0.087425)",
        "(0.185660, 1.521617, -0.100131)",
        "(0.188661, 1.528974, -0.110469)",
        "(0.190097, 1.531445, -0.115979)",
        "(0.192297, 1.535424, -0.126843)",
        "(0.192958, 1.536629, -0.138031)",
        "(0.192783, 1.536382, -0.149616)",
        "(0.192343, 1.535095, -0.156158)",
        "(0.191976, 1.532891, -0.169839)",
        "(0.192036, 1.529404, -0.184335)",
        "(0.191997, 1.524105, -0.198728)",
        "(0.191853, 1.521053, -0.205773)",
        "(0.191557, 1.513687, -0.219786)",
        "(0.191440, 1.504763, -0.233525)",
        "(0.191484, 1.494747, -0.246497)",
        "(0.191617, 1.489403, -0.252629)",
        "(0.191850, 1.477782, -0.263714)",
        "(0.191650, 1.464785, -0.272813)",
        "(0.191630, 1.450732, -0.280206)",
        "(0.191815, 1.436025, -0.286263)",
        "(0.191771, 1.428669, -0.288939)",
        "(0.191074, 1.413313, -0.292812)",
        "(0.190067, 1.397532, -0.294893)",
        "(0.189551, 1.381779, -0.294856)",
        "(0.189570, 1.366382, -0.292148)",
        "(0.189713, 1.358878, -0.289958)",
        "(0.189834, 1.344171, -0.284083)",
        "(0.189634, 1.329519, -0.275896)",
        "(0.189514, 1.314878, -0.265616)",
        "(0.189855, 1.300900, -0.253582)",
        "(0.190054, 1.294122, -0.246831)",
        "(0.190054, 1.280348, -0.232306)",
        "(0.189635, 1.266880, -0.216794)",
        "(0.189444, 1.255750, -0.201120)",
        "(0.189422, 1.247319, -0.185862)",
        "(0.189222, 1.243857, -0.178300)",
        "(0.188292, 1.238945, -0.163318)",
        "(0.187027, 1.236976, -0.148675)",
        "(0.185655, 1.238284, -0.134467)",
        "(0.184075, 1.243132, -0.121166)",
        "(0.183159, 1.246229, -0.114764)",
        "(0.180834, 1.254605, -0.102606)",
        "(0.178042, 1.265492, -0.091598)",
        "(0.175472, 1.278444, -0.081530)",
        "(0.173565, 1.294783, -0.072985)",
        "(0.172909, 1.303674, -0.069046)",
        "(0.171810, 1.322137, -0.061834)",
        "(0.170852, 1.341744, -0.056112)",
        "(0.170151, 1.362320, -0.052372)",
        "(0.169826, 1.383478, -0.050375)",
        "(0.170051, 1.394560, -0.050920)",
        "(0.170638, 1.416393, -0.053071)",
        "(0.171406, 1.437292, -0.056936)",
        "(0.172472, 1.456727, -0.062331)",
        "(0.174127, 1.474986, -0.069419)",
        "(0.175179, 1.483713, -0.073490)",
        "(0.178080, 1.499709, -0.083023)",
        "(0.181428, 1.513275, -0.093445)",
        "(0.184936, 1.524373, -0.104571)",
        "(0.188265, 1.533481, -0.116495)",
        "(0.189772, 1.536816, -0.123240)",
        "(0.192758, 1.542846, -0.137267)",
        "(0.195498, 1.547142, -0.152319)",
        "(0.197500, 1.548959, -0.168156)",
        "(0.198840, 1.549065, -0.184216)",
        "(0.199426, 1.548375, -0.192307)",
        "(0.200518, 1.545836, -0.208558)",
        "(0.201294, 1.541688, -0.224942)",
        "(0.201547, 1.535201, -0.241332)",
        "(0.201490, 1.526995, -0.257305)",
        "(0.201477, 1.522304, -0.265037)",
        "(0.201400, 1.511236, -0.279015)",
        "(0.200728, 1.498222, -0.289656)",
        "(0.199341, 1.483737, -0.297667)",
        "(0.197627, 1.467121, -0.302131)",
        "(0.196883, 1.458448, -0.303686)",
        "(0.195096, 1.439947, -0.304847)",
        "(0.192857, 1.420309, -0.304194)",
        "(0.190650, 1.399884, -0.301414)",
        "(0.188694, 1.378914, -0.296072)",
        "(0.187726, 1.368281, -0.292614)",
        "(0.185865, 1.347136, -0.284621)",
        "(0.184522, 1.326967, -0.275226)",
        "(0.183946, 1.308158, -0.263920)",
        "(0.183548, 1.290650, -0.251084)",
        "(0.183369, 1.282518, -0.244176)",
        "(0.182986, 1.268701, -0.229483)",
        "(0.182314, 1.257158, -0.214654)",
        "(0.181482, 1.248821, -0.199260)",
        "(0.181049, 1.244572, -0.182756)",
        "(0.180954, 1.243531, -0.174457)",
        "(0.180579, 1.242767, -0.158083)",
        "(0.179836, 1.245952, -0.142077)",
        "(0.178493, 1.251884, -0.127113)",
        "(0.177006, 1.260377, -0.113362)",
        "(0.176095, 1.265987, -0.107118)",
        "(0.174084, 1.278535, -0.095149)",
        "(0.171883, 1.292099, -0.083612)",
        "(0.169693, 1.307601, -0.073251)",
        "(0.167966, 1.324677, -0.063975)",
        "(0.167423, 1.333607, -0.059604)",
        "(0.167478, 1.352310, -0.051774)",
        "(0.168324, 1.370969, -0.044890)",
        "(0.169850, 1.389442, -0.039353)",
        "(0.171754, 1.407606, -0.035681)",
        "(0.172700, 1.416474, -0.034765)",
        "(0.174408, 1.433795, -0.034362)",
        "(0.175980, 1.450882, -0.037264)",
        "(0.177539, 1.467923, -0.043020)",
        "(0.178323, 1.476221, -0.047449)",
        "(0.180008, 1.492065, -0.056741)",
        "(0.181847, 1.506268, -0.068066)",
        "(0.183643, 1.518727, -0.080363)",
        "(0.185177, 1.528752, -0.093893)",
        "(0.186381, 1.537194, -0.108549)",
        "(0.187084, 1.540768, -0.116424)",
        "(0.188524, 1.546855, -0.132700)",
        "(0.189644, 1.550950, -0.149426)",
        "(0.190462, 1.553218, -0.166439)",
        "(0.191279, 1.553739, -0.183738)",
        "(0.191806, 1.553499, -0.192341)",
        "(0.192955, 1.551543, -0.209542)",
        "(0.193975, 1.548133, -0.226677)",
        "(0.194634, 1.543214, -0.243606)",
        "(0.194865, 1.536678, -0.259868)",
        "(0.194973, 1.532943, -0.267581)",
        "(0.195220, 1.524596, -0.281927)",
        "(0.195063, 1.513962, -0.293454)",
        "(0.194038, 1.501204, -0.301972)",
        "(0.192584, 1.487443, -0.308633)",
        "(0.191798, 1.480158, -0.311357)",
        "(0.190236, 1.464336, -0.314631)",
        "(0.188666, 1.447510, -0.315739)",
        "(0.186884, 1.430219, -0.314740)",
        "(0.184786, 1.412554, -0.311880)",
        "(0.183571, 1.403371, -0.309519)",
        "(0.181136, 1.384760, -0.303316)",
        "(0.179016, 1.366230, -0.295292)",
        "(0.177433, 1.347701, -0.284578)",
        "(0.176575, 1.329282, -0.271773)",
        "(0.176332, 1.320084, -0.265029)",
        "(0.176454, 1.302412, -0.249735)",
        "(0.177461, 1.285860, -0.233178)",
        "(0.178953, 1.271632, -0.215954)",
        "(0.180321, 1.258280, -0.198159)",
        "(0.181030, 1.252204, -0.189298)",
        "(0.182585, 1.242057, -0.171659)",
        "(0.183572, 1.233870, -0.154645)",
        "(0.183957, 1.228448, -0.138786)",
        "(0.183895, 1.225844, -0.124179)",
        "(0.183573, 1.225756, -0.117499)",
        "(0.182489, 1.227232, -0.105032)",
        "(0.180609, 1.231537, -0.094006)",
        "(0.178279, 1.239283, -0.084259)",
        "(0.177565, 1.252393, -0.076125)",
        "(0.177380, 1.260011, -0.072493)",
        "(0.176581, 1.276569, -0.065840)",
        "(0.175128, 1.294006, -0.059952)",
        "(0.173086, 1.312484, -0.055276)",
        "(0.171416, 1.331747, -0.051459)",
        "(0.170980, 1.341923, -0.049943)",
        "(0.170746, 1.363081, -0.047867)",
        "(0.171230, 1.384524, -0.046510)",
        "(0.172465, 1.405797, -0.045795)",
        "(0.174245, 1.426522, -0.046065)",
        "(0.175353, 1.436737, -0.046600)",
        "(0.178538, 1.456715, -0.049123)",
        "(0.182484, 1.475781, -0.053248)",
        "(0.187161, 1.493634, -0.059174)",
        "(0.192200, 1.509583, -0.066801)",
        "(0.194659, 1.516873, -0.070871)",
        "(0.199307, 1.529393, -0.079998)",
        "(0.203651, 1.539535, -0.090655)",
        "(0.208104, 1.547487, -0.102732)",
        "(0.212068, 1.553233, -0.116003)",
        "(0.213550, 1.555357, -0.122907)",
        "(0.215222, 1.557569, -0.137281)",
        "(0.215370, 1.557318, -0.152535)",
        "(0.214869, 1.555432, -0.168728)",
        "(0.213926, 1.551790, -0.185790)",
        "(0.213359, 1.549478, -0.194532)",
        "(0.211949, 1.543341, -0.212427)",
        "(0.210336, 1.535399, -0.230086)",
        "(0.209025, 1.525545, -0.247014)",
        "(0.207767, 1.513945, -0.263030)",
        "(0.207172, 1.507466, -0.270326)",
        "(0.206211, 1.493372, -0.283207)",
        "(0.205537, 1.477995, -0.293811)",
        "(0.204783, 1.461285, -0.302413)",
        "(0.203885, 1.443185, -0.308848)",
        "(0.203321, 1.433624, -0.311108)",
        "(0.202180, 1.414109, -0.314375)",
        "(0.201446, 1.394112, -0.315303)",
        "(0.200708, 1.373439, -0.314152)",
        "(0.199534, 1.351716, -0.310653)",
        "(0.198991, 1.340826, -0.308184)",
        "(0.198150, 1.319672, -0.302662)",
        "(0.197695, 1.299429, -0.295503)",
        "(0.197369, 1.279895, -0.286136)",
        "(0.196738, 1.261470, -0.275063)",
        "(0.196246, 1.252962, -0.268938)",
        "(0.195312, 1.237494, -0.256147)",
        "(0.194731, 1.224849, -0.242195)",
        "(0.194085, 1.214864, -0.226916)",
        "(0.193083, 1.208164, -0.210174)",
        "(0.192542, 1.206426, -0.201468)",
        "(0.191487, 1.205365, -0.184122)",
        "(0.190220, 1.207330, -0.166890)",
        "(0.188594, 1.213226, -0.149719)",
        "(0.186824, 1.221762, -0.132987)",
        "(0.185962, 1.226886, -0.124861)",
        "(0.184315, 1.239286, -0.109462)",
        "(0.182686, 1.253619, -0.095575)",
        "(0.181108, 1.269716, -0.083655)",
        "(0.179557, 1.286855, -0.073082)",
        "(0.178911, 1.295646, -0.068169)",
        "(0.178309, 1.313860, -0.059452)",
        "(0.178320, 1.332250, -0.052305)",
        "(0.178639, 1.350399, -0.046556)",
        "(0.179506, 1.368492, -0.042731)",
        "(0.180003, 1.377393, -0.041776)",
        "(0.181200, 1.395057, -0.041364)",
        "(0.183198, 1.412570, -0.043401)",
        "(0.185603, 1.429387, -0.047990)",
        "(0.188040, 1.445189, -0.055077)",
        "(0.189304, 1.452536, -0.059878)",
        "(0.191808, 1.466401, -0.069824)",
        "(0.194519, 1.478530, -0.081770)",
        "(0.197413, 1.488869, -0.095225)",
        "(0.200200, 1.497059, -0.109392)",
        "(0.201374, 1.500166, -0.116697)",
        "(0.203324, 1.505292, -0.131540)",
        "(0.204486, 1.508022, -0.146970)",
        "(0.205029, 1.508945, -0.161954)",
        "(0.204977, 1.507797, -0.176510)",
        "(0.204875, 1.506451, -0.183661)",
        "(0.204774, 1.502950, -0.197278)",
        "(0.204037, 1.497795, -0.209385)",
        "(0.202667, 1.491070, -0.220032)",
        "(0.201217, 1.483568, -0.229399)",
        "(0.200536, 1.479480, -0.233469)",
        "(0.199010, 1.470362, -0.240502)",
        "(0.197251, 1.460225, -0.245966)",
        "(0.195233, 1.449686, -0.249315)",
        "(0.193175, 1.439401, -0.250905)",
        "(0.192230, 1.434614, -0.250755)",
        "(0.190603, 1.426174, -0.249383)",
        "(0.189256, 1.419379, -0.246089)",
        "(0.187889, 1.413713, -0.241326)",
        "(0.186777, 1.409356, -0.235596)",
        "(0.186364, 1.407794, -0.232461)",
        "(0.185705, 1.405423, -0.226273)",
        "(0.185316, 1.404358, -0.220426)",
        "(0.185225, 1.404167, -0.215189)",
        "(0.185264, 1.404353, -0.210122)",
        "(0.185285, 1.404497, -0.207795)",
        "(0.185499, 1.404900, -0.203764)",
        "(0.186141, 1.405346, -0.200541)",
        "(0.186850, 1.405455, -0.197914)",
        "(0.187345, 1.405147, -0.195275)",
        "(0.187514, 1.404801, -0.193829)",
        "(0.187761, 1.403428, -0.190467)",
        "(0.188126, 1.401274, -0.186383)",
        "(0.188229, 1.398609, -0.181882)",
        "(0.187733, 1.395345, -0.176946)",
        "(0.187342, 1.393671, -0.174443)",
        "(0.186635, 1.390549, -0.169534)",
        "(0.186065, 1.388023, -0.164857)",
        "(0.185395, 1.386090, -0.160416)",
        "(0.184780, 1.385010, -0.156382)",
        "(0.184532, 1.384713, -0.154438)",
        "(0.184073, 1.384794, -0.150837)",
        "(0.183722, 1.385439, -0.147479)",
        "(0.183500, 1.386630, -0.144204)",
        "(0.183443, 1.388155, -0.141073)",
        "(0.183546, 1.389149, -0.139699)",
        "(0.184044, 1.391425, -0.137461)",
        "(0.184809, 1.393919, -0.135713)",
        "(0.185873, 1.396485, -0.134587)",
        "(0.187042, 1.398934, -0.133727)",
        "(0.187726, 1.400104, -0.133462)",
        "(0.189227, 1.402196, -0.133060)",
        "(0.190630, 1.403992, -0.133089)",
        "(0.192039, 1.405700, -0.133849)",
        "(0.193431, 1.407157, -0.135735)",
        "(0.194089, 1.407752, -0.136889)",
        "(0.195213, 1.408557, -0.139545)",
        "(0.195866, 1.408536, -0.142511)",
        "(0.196270, 1.408096, -0.145672)",
        "(0.196672, 1.407405, -0.149055)",
        "(0.196917, 1.407044, -0.150856)",
        "(0.197356, 1.406434, -0.154445)",
        "(0.197591, 1.405789, -0.158061)",
        "(0.197705, 1.405164, -0.161488)",
        "(0.197872, 1.404631, -0.164692)",
        "(0.198010, 1.404386, -0.166210)",
        "(0.198276, 1.403947, -0.169004)",
        "(0.198333, 1.403431, -0.171299)",
        "(0.198196, 1.402844, -0.173324)",
        "(0.198110, 1.402262, -0.174952)",
        "(0.198117, 1.402056, -0.175664)",
        "(0.198111, 1.401720, -0.177044)",
        "(0.198004, 1.401520, -0.178156)",
        "(0.197765, 1.401506, -0.179102)",
        "(0.197553, 1.401868, -0.179615)",
        "(0.197476, 1.402068, -0.179637)",
        "(0.197232, 1.402674, -0.179610)",
        "(0.196961, 1.403419, -0.179346)",
        "(0.196416, 1.405000, -0.178549)",
        "(0.195949, 1.407201, -0.177554)",
        "(0.195836, 1.408459, -0.177056)",
        "(0.195668, 1.411308, -0.175800)",
        "(0.195677, 1.414560, -0.174080)",
        "(0.195893, 1.417809, -0.171921)",
        "(0.196152, 1.420853, -0.169410)",
        "(0.196244, 1.422280, -0.168077)",
        "(0.196450, 1.424940, -0.165262)",
        "(0.196877, 1.427258, -0.162086)",
        "(0.197229, 1.429060, -0.158684)",
        "(0.197306, 1.430203, -0.155061)",
        "(0.197296, 1.430477, -0.153219)",
        "(0.197197, 1.430648, -0.149609)",
        "(0.197024, 1.430165, -0.146257)",
        "(0.196885, 1.429198, -0.143142)",
        "(0.196776, 1.427781, -0.140293)",
        "(0.196724, 1.426911, -0.138998)",
        "(0.196695, 1.425108, -0.136675)",
        "(0.196589, 1.423220, -0.134768)",
        "(0.196378, 1.421275, -0.133331)",
        "(0.196224, 1.419436, -0.132398)",
        "(0.196219, 1.418657, -0.132196)",
        "(0.196290, 1.417254, -0.132188)",
        "(0.196553, 1.416285, -0.132899)",
        "(0.196850, 1.415513, -0.133938)",
        "(0.197203, 1.414941, -0.135156)",
        "(0.197373, 1.414484, -0.136107)",
        "(0.197600, 1.413732, -0.137761)",
        "(0.197691, 1.412976, -0.139599)",
        "(0.197619, 1.412114, -0.141578)",
        "(0.197577, 1.411273, -0.143824)",
        "(0.197594, 1.410893, -0.144937)",
        "(0.197607, 1.410075, -0.147136)",
        "(0.197582, 1.409202, -0.149329)",
        "(0.197557, 1.408293, -0.151294)",
        "(0.197383, 1.407303, -0.152936)",
        "(0.197258, 1.406804, -0.153545)",
        "(0.196935, 1.405881, -0.154538)",
        "(0.196519, 1.405070, -0.154982)",
        "(0.196005, 1.404335, -0.154844)",
        "(0.195462, 1.403719, -0.154330)",
        "(0.195201, 1.403503, -0.153949)",
        "(0.194753, 1.403230, -0.152810)",
        "(0.194437, 1.403284, -0.151334)",
        "(0.194147, 1.403643, -0.149773)",
        "(0.193730, 1.404212, -0.148264)",
        "(0.193452, 1.404582, -0.147552)",
        "(0.192884, 1.405651, -0.146352)",
        "(0.192471, 1.407274, -0.145511)",
        "(0.192348, 1.409215, -0.144727)",
        "(0.192254, 1.411341, -0.143913)",
        "(0.192158, 1.412443, -0.143515)",
        "(0.191946, 1.414640, -0.142735)",
        "(0.191849, 1.416721, -0.141880)",
        "(0.191864, 1.418637, -0.140715)",
        "(0.191842, 1.420278, -0.139254)",
        "(0.191839, 1.420997, -0.138503)",
        "(0.191993, 1.422132, -0.136943)",
        "(0.192258, 1.422679, -0.135344)",
        "(0.192492, 1.422593, -0.133718)",
        "(0.192692, 1.421926, -0.132020)",
        "(0.192726, 1.421287, -0.131156)",
        "(0.192650, 1.419363, -0.129506)",
        "(0.192454, 1.416815, -0.127872)",
        "(0.192165, 1.414027, -0.126174)",
        "(0.191824, 1.411284, -0.124992)",
        "(0.191750, 1.410140, -0.124761)",
        "(0.191674, 1.408285, -0.124796)",
        "(0.191526, 1.406682, -0.124982)",
        "(0.191342, 1.405238, -0.125030)",
        "(0.191178, 1.403955, -0.125178)",
        "(0.191111, 1.403401, -0.125361)",
        "(0.191024, 1.402263, -0.125876)",
        "(0.190783, 1.401135, -0.126335)",
        "(0.190374, 1.400069, -0.126346)",
        "(0.189852, 1.399031, -0.125935)",
        "(0.189543, 1.398660, -0.125505)",
        "(0.188632, 1.398195, -0.123788)",
        "(0.187117, 1.398527, -0.120590)",
        "(0.185687, 1.400250, -0.116821)",
        "(0.184529, 1.403687, -0.112675)",
        "(0.184064, 1.406218, -0.110646)",
        "(0.183042, 1.412476, -0.106732)",
        "(0.181643, 1.420937, -0.102741)",
        "(0.179938, 1.430497, -0.098364)",
        "(0.178605, 1.441778, -0.094079)",
        "(0.178218, 1.448225, -0.092233)",
        "(0.177724, 1.462138, -0.089351)",
        "(0.177929, 1.477632, -0.087891)",
        "(0.178617, 1.494465, -0.088418)",
        "(0.180097, 1.512503, -0.091293)",
        "(0.181390, 1.522048, -0.093879)",
        "(0.184474, 1.541371, -0.100939)",
        "(0.189123, 1.560864, -0.111803)",
        "(0.195040, 1.579119, -0.124730)",
        "(0.201506, 1.595297, -0.139391)",
        "(0.204913, 1.602310, -0.147289)",
        "(0.211775, 1.614742, -0.163480)",
        "(0.218405, 1.623480, -0.180652)",
        "(0.224528, 1.629344, -0.198027)",
        "(0.229850, 1.632042, -0.215271)",
        "(0.231987, 1.632070, -0.223765)",
        "(0.235428, 1.630356, -0.240618)",
        "(0.237878, 1.625970, -0.257366)",
        "(0.239432, 1.618938, -0.273959)",
        "(0.240031, 1.609545, -0.289795)",
        "(0.239907, 1.603956, -0.297081)",
        "(0.238795, 1.591439, -0.310148)",
        "(0.236429, 1.576875, -0.320846)",
        "(0.233009, 1.561001, -0.329372)",
        "(0.228815, 1.543642, -0.335727)",
        "(0.226547, 1.534404, -0.338025)",
        "(0.222144, 1.515724, -0.341433)",
        "(0.217490, 1.495943, -0.342141)",
        "(0.212455, 1.475284, -0.340854)",
        "(0.206838, 1.454082, -0.337650)",
        "(0.203927, 1.443487, -0.335360)",
        "(0.197973, 1.422277, -0.328629)",
        "(0.191852, 1.401464, -0.319419)",
        "(0.185353, 1.381553, -0.308108)",
        "(0.178859, 1.363165, -0.294435)",
        "(0.175805, 1.354713, -0.286799)",
        "(0.170461, 1.339903, -0.270232)",
        "(0.166439, 1.328135, -0.252035)",
        "(0.163446, 1.318639, -0.232182)",
        "(0.160683, 1.311127, -0.211016)",
        "(0.159574, 1.308379, -0.200372)",
        "(0.157745, 1.304641, -0.179795)",
        "(0.156891, 1.305055, -0.161254)",
        "(0.156313, 1.308548, -0.144732)",
        "(0.155968, 1.315238, -0.130046)",
        "(0.155927, 1.319643, -0.123300)",
        "(0.156235, 1.330942, -0.111334)",
        "(0.156774, 1.344288, -0.101051)",
        "(0.157536, 1.359694, -0.092878)",
        "(0.158577, 1.376830, -0.086687)",
        "(0.159195, 1.385841, -0.084174)",
        "(0.160688, 1.404483, -0.080395)",
        "(0.162720, 1.423356, -0.077522)",
        "(0.165319, 1.442258, -0.075451)",
        "(0.168771, 1.461160, -0.074735)",
        "(0.170843, 1.470502, -0.075061)",
        "(0.175287, 1.488882, -0.076684)",
        "(0.180281, 1.507110, -0.079633)",
        "(0.185933, 1.524397, -0.085500)",
        "(0.191492, 1.540731, -0.092849)",
        "(0.194185, 1.548480, -0.097049)",
        "(0.199482, 1.562836, -0.106773)",
        "(0.204922, 1.575577, -0.118070)",
        "(0.210445, 1.586690, -0.130426)",
        "(0.215745, 1.595676, -0.143595)",
        "(0.218205, 1.599426, -0.150349)",
        "(0.222747, 1.604965, -0.164292)",
        "(0.226905, 1.608449, -0.178714)",
        "(0.230564, 1.609770, -0.193497)",
        "(0.233843, 1.609622, -0.208424)",
        "(0.235143, 1.608613, -0.215911)",
        "(0.236963, 1.605114, -0.230643)",
        "(0.237964, 1.599854, -0.244872)",
        "(0.238007, 1.592125, -0.258156)",
        "(0.237428, 1.582605, -0.270313)",
        "(0.236682, 1.576994, -0.275782)",
        "(0.234514, 1.564383, -0.285511)",
        "(0.231571, 1.549951, -0.293396)",
        "(0.228116, 1.534252, -0.299221)",
        "(0.223996, 1.517285, -0.303233)",
        "(0.221530, 1.507995, -0.304149)",
        "(0.216389, 1.489057, -0.305294)",
        "(0.211561, 1.469808, -0.304715)",
        "(0.207396, 1.450519, -0.302009)",
        "(0.202452, 1.430756, -0.297075)",
        "(0.199469, 1.420653, -0.293785)",
        "(0.193171, 1.400152, -0.286397)",
        "(0.186833, 1.379407, -0.276794)",
        "(0.181085, 1.359389, -0.265825)",
        "(0.175963, 1.340086, -0.252452)",
        "(0.173675, 1.330719, -0.245149)",
        "(0.169855, 1.313323, -0.229314)",
        "(0.167247, 1.298722, -0.213075)",
        "(0.165729, 1.287421, -0.196148)",
        "(0.164696, 1.279500, -0.178498)",
        "(0.164312, 1.277433, -0.169721)",
        "(0.163376, 1.274865, -0.153143)",
        "(0.162411, 1.277221, -0.137997)",
        "(0.161181, 1.282392, -0.123963)",
        "(0.159779, 1.291060, -0.111385)",
        "(0.159014, 1.296551, -0.105661)",
        "(0.157585, 1.309045, -0.095191)",
        "(0.156578, 1.324060, -0.086362)",
        "(0.155989, 1.341210, -0.079244)",
        "(0.155798, 1.359542, -0.073534)",
        "(0.155884, 1.369032, -0.071281)",
        "(0.156312, 1.388248, -0.067693)",
        "(0.157679, 1.408196, -0.065612)",
        "(0.159994, 1.428782, -0.065150)",
        "(0.163069, 1.449152, -0.066258)",
        "(0.164970, 1.459231, -0.067466)",
        "(0.169090, 1.479096, -0.070747)",
        "(0.174255, 1.498388, -0.076511)",
        "(0.180138, 1.516851, -0.084066)",
        "(0.186702, 1.533697, -0.093029)",
        "(0.190056, 1.541219, -0.098014)",
        "(0.196663, 1.554798, -0.108650)",
        "(0.203084, 1.566348, -0.120469)",
        "(0.209276, 1.575784, -0.133310)",
        "(0.214974, 1.582986, -0.147218)",
        "(0.217541, 1.585479, -0.154552)",
        "(0.222312, 1.588941, -0.169481)",
        "(0.226546, 1.589842, -0.184684)",
        "(0.230104, 1.588106, -0.199876)",
        "(0.232805, 1.583724, -0.215021)",
        "(0.233810, 1.580363, -0.222517)",
        "(0.235258, 1.572182, -0.237177)",
        "(0.235221, 1.560847, -0.251111)",
        "(0.233912, 1.547418, -0.264346)",
        "(0.231621, 1.531988, -0.277071)",
        "(0.230178, 1.523583, -0.283203)",
        "(0.226793, 1.505706, -0.294917)",
        "(0.222207, 1.486067, -0.305371)",
        "(0.216362, 1.464582, -0.313825)",
        "(0.211064, 1.442854, -0.320783)",
        "(0.208499, 1.431826, -0.323524)",
        "(0.202589, 1.409067, -0.327579)",
        "(0.195050, 1.385204, -0.329125)",
        "(0.186636, 1.360611, -0.328805)",
        "(0.178687, 1.336184, -0.326931)",
        "(0.174897, 1.324094, -0.325289)",
        "(0.167792, 1.299691, -0.320055)",
        "(0.162118, 1.278400, -0.312311)",
        "(0.157998, 1.259672, -0.301665)",
        "(0.155637, 1.243495, -0.287829)",
        "(0.154828, 1.236409, -0.279623)",
        "(0.153497, 1.223354, -0.262131)",
        "(0.153078, 1.213279, -0.242942)",
        "(0.153222, 1.206801, -0.221782)",
        "(0.153815, 1.203906, -0.200003)",
        "(0.154212, 1.204174, -0.189281)",
        "(0.154917, 1.206287, -0.168098)",
        "(0.154855, 1.213385, -0.148059)",
        "(0.154343, 1.222731, -0.129588)",
        "(0.153514, 1.235141, -0.112623)",
        "(0.152951, 1.242548, -0.104884)",
        "(0.151896, 1.259278, -0.090568)",
        "(0.151223, 1.278651, -0.077861)",
        "(0.150649, 1.299956, -0.066906)",
        "(0.150666, 1.322877, -0.057678)",
        "(0.151082, 1.334863, -0.053803)",
        "(0.152472, 1.359191, -0.047111)",
        "(0.154822, 1.384050, -0.042330)",
        "(0.157939, 1.409022, -0.039837)",
        "(0.161462, 1.433372, -0.039420)",
        "(0.163327, 1.445096, -0.040037)",
        "(0.166963, 1.467602, -0.042529)",
        "(0.170500, 1.488865, -0.046889)",
        "(0.174034, 1.508964, -0.052688)",
        "(0.177508, 1.527485, -0.059949)",
        "(0.179253, 1.535929, -0.064093)",
        "(0.182661, 1.551601, -0.073392)",
        "(0.186322, 1.565543, -0.084548)",
        "(0.191047, 1.578100, -0.097207)",
        "(0.196055, 1.588549, -0.111227)",
        "(0.198366, 1.592671, -0.118676)",
        "(0.202743, 1.598948, -0.133792)",
        "(0.206937, 1.602373, -0.149364)",
        "(0.210620, 1.602992, -0.165205)",
        "(0.213135, 1.600804, -0.181388)",
        "(0.213866, 1.598484, -0.189598)",
        "(0.214889, 1.592247, -0.205813)",
        "(0.215021, 1.583408, -0.221311)",
        "(0.213944, 1.571960, -0.235856)",
        "(0.211694, 1.557834, -0.249613)",
        "(0.210331, 1.549791, -0.256243)",
        "(0.207501, 1.532506, -0.269026)",
        "(0.204234, 1.513158, -0.280533)",
        "(0.200417, 1.491334, -0.289667)",
        "(0.196020, 1.467463, -0.295747)",
        "(0.193949, 1.455110, -0.297446)",
        "(0.190506, 1.430634, -0.299080)",
        "(0.187458, 1.406498, -0.298574)",
        "(0.184556, 1.383167, -0.296430)",
        "(0.181845, 1.361332, -0.292331)",
        "(0.180567, 1.351183, -0.289336)",
        "(0.178199, 1.332088, -0.281993)",
        "(0.175734, 1.314639, -0.272818)",
        "(0.173024, 1.298853, -0.261807)",
        "(0.170382, 1.284932, -0.248931)",
        "(0.169204, 1.278883, -0.241804)",
        "(0.167107, 1.267993, -0.226613)",
        "(0.165198, 1.259217, -0.210418)",
        "(0.163481, 1.252505, -0.194001)",
        "(0.161825, 1.248034, -0.177715)",
        "(0.161026, 1.247019, -0.169708)",
        "(0.159666, 1.247285, -0.154197)",
        "(0.158401, 1.250792, -0.139284)",
        "(0.156897, 1.256810, -0.125079)",
        "(0.155399, 1.265307, -0.111736)",
        "(0.154741, 1.270590, -0.105518)",
        "(0.153631, 1.282432, -0.093833)",
        "(0.152691, 1.296000, -0.083423)",
        "(0.151978, 1.311119, -0.074523)",
        "(0.151526, 1.327894, -0.067202)",
        "(0.151371, 1.336936, -0.064271)",
        "(0.151110, 1.355751, -0.059243)",
        "(0.151321, 1.375497, -0.055343)",
        "(0.151999, 1.395974, -0.052549)",
        "(0.152899, 1.416856, -0.050804)",
        "(0.153359, 1.427491, -0.050353)",
        "(0.154782, 1.448735, -0.049871)",
        "(0.157033, 1.469402, -0.050070)",
        "(0.160123, 1.489660, -0.051382)",
        "(0.164104, 1.509444, -0.054185)",
        "(0.166423, 1.518961, -0.056347)",
        "(0.171578, 1.537176, -0.061998)",
        "(0.177392, 1.553915, -0.069734)",
        "(0.183559, 1.568064, -0.079331)",
        "(0.189673, 1.580409, -0.089551)",
        "(0.192713, 1.584929, -0.095420)",
        "(0.198300, 1.592849, -0.107249)",
        "(0.203032, 1.597696, -0.120001)",
        "(0.206735, 1.599802, -0.133296)",
        "(0.209424, 1.599383, -0.146876)",
        "(0.210300, 1.598229, -0.153819)",
        "(0.211725, 1.595023, -0.168251)",
        "(0.212346, 1.589659, -0.183419)",
        "(0.212367, 1.582558, -0.198359)",
        "(0.211652, 1.573637, -0.212648)",
        "(0.211078, 1.568772, -0.219642)",
        "(0.209192, 1.556464, -0.233077)",
        "(0.207394, 1.542774, -0.245932)",
        "(0.205703, 1.527764, -0.258070)",
        "(0.203690, 1.511348, -0.269090)",
        "(0.202515, 1.502362, -0.273988)",
        "(0.200392, 1.483175, -0.282825)",
        "(0.199710, 1.462680, -0.290606)",
        "(0.200106, 1.441391, -0.297276)",
        "(0.200354, 1.419975, -0.301756)",
        "(0.200155, 1.409312, -0.303196)",
        "(0.199003, 1.387885, -0.304359)",
        "(0.197696, 1.366937, -0.304234)",
        "(0.196233, 1.347679, -0.302079)",
        "(0.194611, 1.330058, -0.298602)",
        "(0.193587, 1.322308, -0.295600)",
        "(0.191287, 1.307470, -0.288216)",
        "(0.188730, 1.294860, -0.278482)",
        "(0.186113, 1.284598, -0.266757)",
        "(0.183406, 1.276360, -0.252815)",
        "(0.181842, 1.272879, -0.244813)",
        "(0.178380, 1.266944, -0.227255)",
        "(0.175247, 1.263188, -0.208008)",
        "(0.172748, 1.261632, -0.187798)",
        "(0.170280, 1.261970, -0.167380)",
        "(0.168951, 1.263023, -0.157511)",
        "(0.166488, 1.267330, -0.139157)",
        "(0.164844, 1.275361, -0.122704)",
        "(0.163953, 1.286558, -0.107795)",
        "(0.163259, 1.299908, -0.094520)",
        "(0.162976, 1.307421, -0.088697)",
        "(0.162465, 1.323176, -0.078354)",
        "(0.161982, 1.340893, -0.070632)",
        "(0.161863, 1.359745, -0.064927)",
        "(0.162264, 1.379719, -0.061376)",
        "(0.162680, 1.389810, -0.059968)",
        "(0.164375, 1.410412, -0.059328)",
        "(0.166462, 1.430926, -0.059706)",
        "(0.169474, 1.451517, -0.061854)",
        "(0.173624, 1.471839, -0.065391)",
        "(0.176026, 1.481658, -0.067768)",
        "(0.181032, 1.500557, -0.073805)",
        "(0.186461, 1.518383, -0.081771)",
        "(0.192588, 1.534615, -0.091033)",
        "(0.199435, 1.548775, -0.101138)",
        "(0.202994, 1.555113, -0.106476)",
        "(0.210463, 1.565301, -0.118110)",
        "(0.217719, 1.573102, -0.130702)",
        "(0.224300, 1.577193, -0.143891)",
        "(0.229919, 1.579035, -0.157331)",
        "(0.232032, 1.578369, -0.164569)",
        "(0.235833, 1.576396, -0.179364)",
        "(0.238339, 1.571723, -0.195198)",
        "(0.239889, 1.565418, -0.210995)",
        "(0.240093, 1.556789, -0.226838)",
        "(0.239627, 1.551577, -0.234718)",
        "(0.238148, 1.540184, -0.250463)",
        "(0.236074, 1.527759, -0.265854)",
        "(0.233239, 1.514390, -0.279617)",
        "(0.228973, 1.499582, -0.290277)",
        "(0.226358, 1.491667, -0.294473)",
        "(0.221212, 1.475800, -0.301825)",
        "(0.216542, 1.460063, -0.307053)",
        "(0.214046, 1.451967, -0.308552)",
        "(0.208247, 1.434984, -0.310676)",
        "(0.201511, 1.417023, -0.309866)",
        "(0.194914, 1.398872, -0.306486)",
        "(0.188747, 1.380917, -0.300899)",
        "(0.182864, 1.363180, -0.292937)",
        "(0.177190, 1.345710, -0.282314)",
        "(0.174669, 1.337423, -0.275564)",
        "(0.170760, 1.322448, -0.260109)",
        "(0.168303, 1.309981, -0.242422)",
        "(0.166896, 1.299831, -0.223222)",
        "(0.166315, 1.291666, -0.202757)",
        "(0.166325, 1.288559, -0.192320)",
        "(0.166785, 1.284246, -0.171898)",
        "(0.167513, 1.282798, -0.152227)",
        "(0.167746, 1.283728, -0.134008)",
        "(0.167166, 1.287013, -0.117732)",
        "(0.166635, 1.289344, -0.110060)",
        "(0.165120, 1.295411, -0.095611)",
        "(0.163734, 1.303759, -0.082568)",
        "(0.162712, 1.314764, -0.071517)",
        "(0.162445, 1.328733, -0.062127)",
        "(0.162513, 1.336369, -0.057887)",
        "(0.162623, 1.351944, -0.049972)",
        "(0.163649, 1.369673, -0.044029)",
        "(0.165420, 1.389111, -0.040052)",
        "(0.167862, 1.409341, -0.037822)",
        "(0.169182, 1.419484, -0.037284)",
        "(0.172418, 1.439972, -0.038110)",
        "(0.176334, 1.460247, -0.040912)",
        "(0.180694, 1.479946, -0.046171)",
        "(0.185579, 1.498712, -0.053759)",
        "(0.188221, 1.507732, -0.058213)",
        "(0.193833, 1.524360, -0.069186)",
        "(0.199427, 1.539193, -0.081716)",
        "(0.205007, 1.551939, -0.095896)",
        "(0.210384, 1.562821, -0.112002)",
        "(0.213090, 1.567512, -0.120863)",
        "(0.218450, 1.575798, -0.139406)",
        "(0.223621, 1.582003, -0.158822)",
        "(0.228099, 1.585649, -0.178577)",
        "(0.231883, 1.586929, -0.198497)",
        "(0.233606, 1.586526, -0.208660)",
        "(0.236881, 1.584451, -0.229377)",
        "(0.239900, 1.580416, -0.250222)",
        "(0.242095, 1.573965, -0.270661)",
        "(0.243370, 1.564811, -0.290025)",
        "(0.243544, 1.559085, -0.299050)",
        "(0.243397, 1.546235, -0.316104)",
        "(0.242905, 1.531311, -0.331482)",
        "(0.241650, 1.514148, -0.344405)",
        "(0.239036, 1.495166, -0.354483)",
        "(0.237300, 1.485015, -0.358151)",
        "(0.233951, 1.463708, -0.363722)",
        "(0.232475, 1.444149, -0.366107)",
        "(0.231592, 1.424583, -0.365192)",
        "(0.229111, 1.405015, -0.359616)",
        "(0.227499, 1.395517, -0.355507)",
        "(0.224262, 1.376986, -0.345637)",
        "(0.220833, 1.359281, -0.333004)",
        "(0.216619, 1.342384, -0.318054)",
        "(0.211774, 1.326676, -0.301057)",
        "(0.209354, 1.319431, -0.291670)",
        "(0.204908, 1.306643, -0.271493)",
        "(0.201052, 1.296612, -0.250126)",
        "(0.197965, 1.288913, -0.228323)",
        "(0.195779, 1.283249, -0.205352)",
        "(0.194877, 1.281086, -0.193511)",
        "(0.193180, 1.277484, -0.170339)",
        "(0.192855, 1.277670, -0.148428)",
        "(0.194093, 1.282191, -0.128707)",
        "(0.195099, 1.289785, -0.111866)",
        "(0.195366, 1.294679, -0.104499)",
        "(0.195433, 1.305977, -0.091085)",
        "(0.194401, 1.318997, -0.079942)",
        "(0.193228, 1.334038, -0.070796)",
        "(0.192450, 1.351172, -0.063790)",
        "(0.192085, 1.360327, -0.061415)",
        "(0.191228, 1.378788, -0.057318)",
        "(0.190686, 1.398635, -0.055717)",
        "(0.190966, 1.419720, -0.056545)",
        "(0.191927, 1.441017, -0.059807)",
        "(0.192621, 1.451431, -0.062462)",
        "(0.194665, 1.471581, -0.068970)",
        "(0.198104, 1.490890, -0.077481)",
        "(0.202868, 1.509098, -0.087936)",
        "(0.208713, 1.525548, -0.100128)",
        "(0.212024, 1.532785, -0.106834)",
        "(0.218880, 1.545809, -0.120564)",
        "(0.226172, 1.555959, -0.135748)",
        "(0.232982, 1.563968, -0.151798)",
        "(0.238953, 1.569522, -0.168533)",
        "(0.241560, 1.571484, -0.177011)",
        "(0.245530, 1.573356, -0.194208)",
        "(0.247701, 1.572740, -0.211421)",
        "(0.248787, 1.570194, -0.228083)",
        "(0.249122, 1.565770, -0.244157)",
        "(0.249130, 1.562747, -0.251993)",
        "(0.248664, 1.555351, -0.266888)",
        "(0.247147, 1.545527, -0.280358)",
        "(0.244709, 1.533852, -0.292527)",
        "(0.241814, 1.520895, -0.303580)",
        "(0.240286, 1.513958, -0.308596)",
        "(0.236992, 1.498801, -0.317153)",
        "(0.233202, 1.481817, -0.323836)",
        "(0.228712, 1.463688, -0.329019)",
        "(0.223941, 1.444543, -0.332117)",
        "(0.221532, 1.434438, -0.332568)",
        "(0.216649, 1.413311, -0.331655)",
        "(0.211666, 1.390404, -0.327192)",
        "(0.207295, 1.367881, -0.320552)",
        "(0.203314, 1.345212, -0.311044)",
        "(0.201432, 1.333732, -0.305207)",
        "(0.197793, 1.311313, -0.292702)",
        "(0.194975, 1.290801, -0.278132)",
        "(0.192574, 1.272720, -0.262281)",
        "(0.190910, 1.257542, -0.244724)",
        "(0.190358, 1.251197, -0.235625)",
        "(0.189620, 1.242132, -0.216784)",
        "(0.188567, 1.237575, -0.197917)",
        "(0.187295, 1.236817, -0.179423)",
        "(0.185619, 1.240110, -0.162090)",
        "(0.184413, 1.244284, -0.154232)",
        "(0.182086, 1.253254, -0.138612)",
        "(0.179593, 1.265429, -0.123831)",
        "(0.176991, 1.279558, -0.110207)",
        "(0.174724, 1.296180, -0.097777)",
        "(0.173914, 1.305180, -0.091942)",
        "(0.172955, 1.324335, -0.081326)",
        "(0.172323, 1.343737, -0.071711)",
        "(0.171726, 1.363284, -0.063390)",
        "(0.171449, 1.382702, -0.056376)",
        "(0.171684, 1.392617, -0.053447)",
        "(0.173173, 1.413153, -0.049680)",
        "(0.175033, 1.434033, -0.047925)",
        "(0.177459, 1.454511, -0.048873)",
        "(0.179978, 1.474200, -0.051593)",
        "(0.181382, 1.483685, -0.053895)",
        "(0.184149, 1.502113, -0.060032)",
        "(0.187325, 1.519450, -0.068402)",
        "(0.191185, 1.535708, -0.078737)",
        "(0.195261, 1.550085, -0.090599)",
        "(0.197340, 1.556399, -0.097132)",
        "(0.201516, 1.567548, -0.110743)",
        "(0.205896, 1.576605, -0.125249)",
        "(0.210605, 1.583631, -0.140827)",
        "(0.215903, 1.588351, -0.156811)",
        "(0.218709, 1.589972, -0.164805)",
        "(0.224554, 1.591470, -0.180692)",
        "(0.230156, 1.590357, -0.196021)",
        "(0.234327, 1.587267, -0.211724)",
        "(0.236675, 1.581190, -0.227755)",
        "(0.237834, 1.577190, -0.235235)",
        "(0.239509, 1.567581, -0.249336)",
        "(0.239877, 1.555532, -0.262051)",
        "(0.238771, 1.540923, -0.273226)",
        "(0.235954, 1.523682, -0.282818)",
        "(0.234203, 1.514520, -0.287258)",
        "(0.229597, 1.494527, -0.294990)",
        "(0.224032, 1.473145, -0.301734)",
        "(0.218232, 1.450871, -0.307166)",
        "(0.213099, 1.428420, -0.311359)",
        "(0.211102, 1.417475, -0.312941)",
        "(0.207680, 1.395941, -0.314996)",
        "(0.203664, 1.374033, -0.314707)",
        "(0.199023, 1.351919, -0.311818)",
        "(0.195104, 1.330969, -0.306699)",
        "(0.193575, 1.321165, -0.303432)",
        "(0.190958, 1.303235, -0.294645)",
        "(0.188234, 1.286674, -0.284018)",
        "(0.185845, 1.272953, -0.271030)",
        "(0.183683, 1.261266, -0.256390)",
        "(0.182844, 1.257224, -0.247662)",
        "(0.181634, 1.250521, -0.229803)",
        "(0.180684, 1.246096, -0.211003)",
        "(0.179974, 1.243602, -0.191538)",
        "(0.179519, 1.244117, -0.172173)",
        "(0.179295, 1.245154, -0.162801)",
        "(0.178869, 1.249927, -0.144812)",
        "(0.178318, 1.257393, -0.128071)",
        "(0.177555, 1.267437, -0.112993)",
        "(0.176454, 1.280065, -0.099394)",
        "(0.175589, 1.287548, -0.093344)",
        "(0.173900, 1.303108, -0.081933)",
        "(0.172585, 1.321511, -0.072586)",
        "(0.172106, 1.341419, -0.064432)",
        "(0.172616, 1.361872, -0.057112)",
        "(0.173418, 1.372206, -0.053999)",
        "(0.175112, 1.392671, -0.048341)",
        "(0.177603, 1.413142, -0.044802)",
        "(0.180960, 1.433865, -0.043266)",
        "(0.185424, 1.454142, -0.044610)",
        "(0.187720, 1.463959, -0.045807)",
        "(0.192530, 1.482492, -0.049847)",
        "(0.197122, 1.499275, -0.056042)",
        "(0.201940, 1.514675, -0.063942)",
        "(0.207102, 1.528505, -0.073656)",
        "(0.209595, 1.534579, -0.079185)",
        "(0.214082, 1.545312, -0.090877)",
        "(0.217888, 1.554071, -0.103517)",
        "(0.220964, 1.561028, -0.117352)",
        "(0.223138, 1.566514, -0.132169)",
        "(0.223737, 1.568565, -0.139919)",
        "(0.223801, 1.571346, -0.155756)",
        "(0.222615, 1.572249, -0.172246)",
        "(0.221260, 1.571399, -0.189549)",
        "(0.220080, 1.568555, -0.207017)",
        "(0.219361, 1.566134, -0.215519)",
        "(0.217462, 1.559565, -0.231790)",
        "(0.215232, 1.550689, -0.247094)",
        "(0.213198, 1.539689, -0.261163)",
        "(0.210906, 1.526124, -0.273465)",
        "(0.209543, 1.518187, -0.278602)",
        "(0.206496, 1.500766, -0.287081)",
        "(0.203097, 1.481416, -0.293231)",
        "(0.199820, 1.460675, -0.297205)",
        "(0.196378, 1.438450, -0.299005)",
        "(0.194529, 1.426868, -0.299219)",
        "(0.190826, 1.403674, -0.299067)",
        "(0.187587, 1.380783, -0.297246)",
        "(0.185012, 1.358477, -0.293758)",
        "(0.182805, 1.336732, -0.288056)",
        "(0.181737, 1.326231, -0.284328)",
        "(0.179485, 1.305895, -0.275987)",
        "(0.177909, 1.287058, -0.265162)",
        "(0.177527, 1.270627, -0.252139)",
        "(0.177756, 1.256911, -0.236436)",
        "(0.178026, 1.250641, -0.227589)",
        "(0.178474, 1.239218, -0.209236)",
        "(0.178649, 1.231065, -0.190848)",
        "(0.179034, 1.227137, -0.172344)",
        "(0.179642, 1.226459, -0.154859)",
        "(0.179369, 1.228424, -0.146867)",
        "(0.178966, 1.232266, -0.130636)",
        "(0.177878, 1.239566, -0.116496)",
        "(0.175708, 1.249538, -0.104698)",
        "(0.172897, 1.262916, -0.095202)",
        "(0.171476, 1.270736, -0.091139)",
        "(0.168957, 1.286753, -0.083092)",
        "(0.167120, 1.303350, -0.075149)",
        "(0.166008, 1.320033, -0.067347)",
        "(0.166016, 1.337639, -0.060258)",
        "(0.166437, 1.346422, -0.056889)",
        "(0.167520, 1.363662, -0.050629)",
        "(0.169192, 1.380315, -0.045697)",
        "(0.171184, 1.395749, -0.042295)",
        "(0.172785, 1.410799, -0.040907)",
        "(0.173569, 1.418014, -0.041124)",
        "(0.174926, 1.432013, -0.042894)",
        "(0.175992, 1.444823, -0.047634)",
        "(0.176565, 1.456579, -0.055147)",
        "(0.176645, 1.467347, -0.064785)",
        "(0.176503, 1.472131, -0.070744)",
        "(0.176043, 1.480702, -0.083782)",
        "(0.175191, 1.487744, -0.098391)",
        "(0.174382, 1.493372, -0.114312)",
        "(0.173877, 1.497479, -0.131411)",
        "(0.173828, 1.498825, -0.140274)",
        "(0.174029, 1.500307, -0.158002)",
        "(0.174368, 1.500075, -0.175831)",
        "(0.175287, 1.498398, -0.193580)",
        "(0.176772, 1.495413, -0.210326)",
        "(0.177676, 1.493326, -0.218201)",
        "(0.179325, 1.488352, -0.233509)",
        "(0.180681, 1.481681, -0.248121)",
        "(0.181679, 1.473948, -0.262098)",
        "(0.182109, 1.464913, -0.275267)",
        "(0.182235, 1.459996, -0.281532)",
        "(0.182137, 1.448933, -0.292998)",
        "(0.181593, 1.436224, -0.303089)",
        "(0.181071, 1.422450, -0.312577)",
        "(0.180431, 1.407436, -0.321127)",
        "(0.179920, 1.399423, -0.324887)",
        "(0.178368, 1.381971, -0.330705)",
        "(0.176752, 1.363758, -0.335443)",
        "(0.175604, 1.345154, -0.339282)",
        "(0.175403, 1.326696, -0.341699)",
        "(0.175435, 1.317546, -0.341757)",
        "(0.175332, 1.299751, -0.339707)",
        "(0.175258, 1.283067, -0.333526)",
        "(0.175430, 1.267500, -0.324446)",
        "(0.175568, 1.253646, -0.312172)",
        "(0.175462, 1.247266, -0.305031)",
        "(0.174761, 1.236083, -0.288389)",
        "(0.173660, 1.227639, -0.269390)",
        "(0.172481, 1.221548, -0.248660)",
        "(0.170992, 1.218269, -0.225927)",
        "(0.170211, 1.217599, -0.214164)",
        "(0.168660, 1.218725, -0.190139)",
        "(0.167044, 1.223216, -0.166992)",
        "(0.165515, 1.230792, -0.145585)",
        "(0.163870, 1.241450, -0.126186)",
        "(0.162936, 1.247631, -0.117237)",
        "(0.161227, 1.262475, -0.101199)",
        "(0.159844, 1.279652, -0.087267)",
        "(0.158849, 1.297806, -0.074745)",
        "(0.158682, 1.317206, -0.064228)",
        "(0.158912, 1.327420, -0.060066)",
        "(0.159361, 1.347980, -0.053277)",
        "(0.160091, 1.368844, -0.049592)",
        "(0.161566, 1.389541, -0.048140)",
        "(0.163954, 1.409414, -0.048604)",
        "(0.165505, 1.418804, -0.049332)",
        "(0.168768, 1.436569, -0.051163)",
        "(0.172038, 1.451924, -0.054447)",
        "(0.175331, 1.465438, -0.058936)",
        "(0.178423, 1.476897, -0.065032)",
        "(0.179958, 1.481802, -0.069032)",
        "(0.182744, 1.490379, -0.078525)",
        "(0.184597, 1.496632, -0.089325)",
        "(0.185412, 1.500181, -0.100711)",
        "(0.185374, 1.501118, -0.112517)",
        "(0.185275, 1.500850, -0.118541)",
        "(0.185443, 1.498590, -0.130527)",
        "(0.185509, 1.493667, -0.141568)",
        "(0.184936, 1.486454, -0.151182)",
        "(0.184127, 1.477607, -0.159527)",
        "(0.183624, 1.472515, -0.163262)",
        "(0.182862, 1.462027, -0.170093)",
        "(0.181832, 1.451359, -0.175619)",
        "(0.180846, 1.440893, -0.179941)",
        "(0.180340, 1.431161, -0.183143)",
        "(0.180280, 1.426566, -0.184400)",
        "(0.180863, 1.418336, -0.185518)",
        "(0.181304, 1.410934, -0.185048)",
        "(0.181373, 1.404540, -0.182167)",
        "(0.181515, 1.399211, -0.177828)",
        "(0.181405, 1.396825, -0.175255)",
        "(0.180786, 1.393502, -0.169211)",
        "(0.179684, 1.391199, -0.162743)",
        "(0.178253, 1.389963, -0.155826)",
        "(0.176882, 1.389816, -0.148728)",
        "(0.176337, 1.390290, -0.145376)",
        "(0.175275, 1.391624, -0.139101)",
        "(0.174311, 1.394061, -0.133331)",
        "(0.173439, 1.396755, -0.127766)",
        "(0.172533, 1.399737, -0.122806)",
        "(0.172185, 1.401387, -0.120659)",
        "(0.171917, 1.404932, -0.117069)",
        "(0.172056, 1.408559, -0.114697)",
        "(0.172008, 1.411642, -0.113093)",
        "(0.172180, 1.414120, -0.112242)",
        "(0.172451, 1.415208, -0.112122)",
        "(0.173275, 1.417207, -0.112557)",
        "(0.174399, 1.418759, -0.113865)",
        "(0.175500, 1.419515, -0.115497)",
        "(0.176598, 1.419415, -0.117256)",
        "(0.177141, 1.419057, -0.118254)",
        "(0.178426, 1.418246, -0.120558)",
        "(0.179836, 1.417217, -0.123079)",
        "(0.181133, 1.415842, -0.125685)",
        "(0.182393, 1.414263, -0.128464)",
        "(0.182986, 1.413457, -0.129890)",
        "(0.184259, 1.411964, -0.132879)",
        "(0.185444, 1.410450, -0.135817)",
        "(0.186368, 1.408850, -0.138452)",
        "(0.187083, 1.407256, -0.140758)",
        "(0.187214, 1.406488, -0.141731)",
        "(0.187251, 1.405035, -0.143432)",
        "(0.187333, 1.403861, -0.144832)",
        "(0.187359, 1.402832, -0.145643)",
        "(0.187161, 1.401662, -0.145706)",
        "(0.187020, 1.400910, -0.145402)",
        "(0.186670, 1.399163, -0.144369)",
        "(0.185838, 1.397186, -0.142799)",
        "(0.184492, 1.394945, -0.140596)",
        "(0.182569, 1.392293, -0.137720)",
        "(0.181455, 1.390890, -0.135955)",
        "(0.179077, 1.388089, -0.132183)",
        "(0.176900, 1.385824, -0.127934)",
        "(0.175338, 1.384974, -0.123911)",
        "(0.174125, 1.386188, -0.119710)",
        "(0.173614, 1.387495, -0.117469)",
        "(0.172819, 1.391134, -0.113008)",
        "(0.172591, 1.396746, -0.109022)",
        "(0.172747, 1.404323, -0.105867)",
        "(0.173253, 1.413848, -0.103588)",
        "(0.173788, 1.419683, -0.102935)",
        "(0.174860, 1.431413, -0.101606)",
        "(0.176051, 1.443872, -0.100708)",
        "(0.177617, 1.456918, -0.100556)",
        "(0.179729, 1.470340, -0.101174)",
        "(0.180941, 1.477085, -0.101858)",
        "(0.183491, 1.490450, -0.103731)",
        "(0.186092, 1.503484, -0.106434)",
        "(0.188712, 1.516194, -0.110009)",
        "(0.191915, 1.528432, -0.115102)",
        "(0.193779, 1.534356, -0.118143)",
        "(0.197922, 1.545651, -0.124875)",
        "(0.202423, 1.555959, -0.132923)",
        "(0.207083, 1.564877, -0.142091)",
        "(0.211754, 1.572225, -0.152208)",
        "(0.214103, 1.575231, -0.157648)",
        "(0.218547, 1.580101, -0.168974)",
        "(0.222445, 1.583198, -0.181187)",
        "(0.225721, 1.584493, -0.194295)",
        "(0.228319, 1.583981, -0.207651)",
        "(0.229341, 1.582884, -0.214140)",
        "(0.230941, 1.579395, -0.226431)",
        "(0.231984, 1.574096, -0.237652)",
        "(0.232361, 1.566780, -0.247191)",
        "(0.231739, 1.557174, -0.254998)",
        "(0.231030, 1.551507, -0.258353)",
        "(0.229189, 1.539434, -0.264435)",
        "(0.226559, 1.526197, -0.268913)",
        "(0.223176, 1.511740, -0.271491)",
        "(0.219898, 1.496765, -0.272366)",
        "(0.218431, 1.489344, -0.272119)",
        "(0.215705, 1.474321, -0.270831)",
        "(0.212847, 1.458707, -0.268563)",
        "(0.209731, 1.442441, -0.264854)",
        "(0.206099, 1.426160, -0.260188)",
        "(0.204207, 1.418049, -0.257283)",
        "(0.200656, 1.402155, -0.250549)",
        "(0.197317, 1.386607, -0.242980)",
        "(0.193902, 1.371604, -0.234983)",
        "(0.192188, 1.364439, -0.230713)",
        "(0.188677, 1.350846, -0.221669)",
        "(0.185457, 1.338576, -0.211771)",
        "(0.183156, 1.328615, -0.201338)",
        "(0.181144, 1.321143, -0.191528)",
        "(0.178827, 1.316104, -0.182646)",
        "(0.177586, 1.314471, -0.178357)",
        "(0.175053, 1.312219, -0.169583)",
        "(0.172700, 1.311990, -0.161101)",
        "(0.170591, 1.314170, -0.153514)",
        "(0.168744, 1.318243, -0.146570)",
        "(0.167875, 1.320905, -0.143347)",
        "(0.166339, 1.327272, -0.137223)",
        "(0.165244, 1.334881, -0.131856)",
        "(0.164841, 1.339123, -0.129107)",
        "(0.164549, 1.348555, -0.123335)",
        "(0.164753, 1.358555, -0.117618)",
        "(0.165674, 1.369389, -0.112564)",
        "(0.166906, 1.380967, -0.108617)",
        "(0.168437, 1.392834, -0.105385)",
        "(0.170392, 1.404528, -0.102419)",
        "(0.171463, 1.410318, -0.101157)",
        "(0.173901, 1.422221, -0.099445)",
        "(0.176679, 1.434713, -0.098748)",
        "(0.179612, 1.448126, -0.099478)",
        "(0.182911, 1.462116, -0.101494)",
        "(0.184791, 1.469234, -0.102827)",
        "(0.188703, 1.483512, -0.105839)",
        "(0.192764, 1.497780, -0.109774)",
        "(0.197228, 1.511913, -0.114622)",
        "(0.201951, 1.525499, -0.120282)",
        "(0.204384, 1.532014, -0.123482)",
        "(0.209558, 1.544525, -0.130519)",
        "(0.215242, 1.555925, -0.138585)",
        "(0.220874, 1.565966, -0.147737)",
        "(0.226153, 1.574272, -0.158144)",
        "(0.228788, 1.577676, -0.163911)",
        "(0.233980, 1.583058, -0.175978)",
        "(0.238785, 1.586125, -0.188448)",
        "(0.242833, 1.586632, -0.200951)",
        "(0.245803, 1.584435, -0.213126)",
        "(0.246732, 1.582170, -0.218948)",
        "(0.247573, 1.575912, -0.229813)",
        "(0.247287, 1.567296, -0.239494)",
        "(0.246101, 1.556512, -0.247573)",
        "(0.243490, 1.543778, -0.254056)",
        "(0.241371, 1.536528, -0.256665)",
        "(0.236060, 1.521024, -0.261009)",
        "(0.230028, 1.504267, -0.264305)",
        "(0.224074, 1.486490, -0.266756)",
        "(0.218172, 1.467990, -0.268325)",
        "(0.215024, 1.458412, -0.268584)",
        "(0.208202, 1.438958, -0.268247)",
        "(0.201327, 1.418982, -0.266633)",
        "(0.194923, 1.398609, -0.263859)",
        "(0.189040, 1.378360, -0.259530)",
        "(0.186232, 1.368487, -0.256737)",
        "(0.181012, 1.349369, -0.250632)",
        "(0.177083, 1.332185, -0.243074)",
        "(0.174179, 1.316749, -0.233928)",
        "(0.171590, 1.302943, -0.223349)",
        "(0.170433, 1.296959, -0.217675)",
        "(0.168611, 1.286813, -0.206172)",
        "(0.167377, 1.279408, -0.194464)",
        "(0.166614, 1.275084, -0.182352)",
        "(0.165903, 1.273731, -0.170109)",
        "(0.165434, 1.274140, -0.164220)",
        "(0.164230, 1.276608, -0.153346)",
        "(0.162831, 1.281357, -0.143309)",
        "(0.161422, 1.287821, -0.133428)",
        "(0.159855, 1.295558, -0.123753)",
        "(0.159036, 1.300166, -0.119162)",
        "(0.157698, 1.310567, -0.110469)",
        "(0.156963, 1.322546, -0.102614)",
        "(0.156728, 1.335625, -0.095907)",
        "(0.156966, 1.350069, -0.090477)",
        "(0.157450, 1.357708, -0.088341)",
        "(0.158872, 1.373018, -0.084909)",
        "(0.160605, 1.387592, -0.082198)",
        "(0.162807, 1.401256, -0.080414)",
        "(0.164108, 1.407608, -0.079877)",
        "(0.166817, 1.419467, -0.079179)",
        "(0.169322, 1.429628, -0.079181)",
        "(0.171788, 1.438384, -0.079772)",
        "(0.174331, 1.445865, -0.080796)",
        "(0.176315, 1.451890, -0.082057)",
        "(0.177006, 1.454245, -0.082804)",
        "(0.177844, 1.458083, -0.084617)",
        "(0.178364, 1.460697, -0.086931)",
        "(0.178463, 1.461901, -0.089098)",
        "(0.177922, 1.461968, -0.090932)",
        "(0.177524, 1.461702, -0.091804)",
        "(0.176963, 1.461019, -0.093587)",
        "(0.176792, 1.460030, -0.095187)",
        "(0.176758, 1.459052, -0.096526)",
        "(0.176486, 1.458379, -0.097547)",
        "(0.176339, 1.458205, -0.098038)",
        "(0.176167, 1.458004, -0.099127)",
        "(0.176295, 1.458053, -0.100088)",
        "(0.176509, 1.458139, -0.100743)",
        "(0.176630, 1.458074, -0.101030)",
        "(0.176664, 1.457945, -0.101069)",
        "(0.176710, 1.457491, -0.100995)",
        "(0.176627, 1.457317, -0.100832)",
        "(0.176123, 1.455911, -0.100122)",
        "(0.175374, 1.454544, -0.099328)",
        "(0.174908, 1.453667, -0.098814)",
        "(0.174171, 1.451893, -0.097774)",
        "(0.173412, 1.449829, -0.096909)",
        "(0.172524, 1.447416, -0.096012)",
        "(0.171672, 1.444648, -0.094958)",
        "(0.171243, 1.443181, -0.094445)",
        "(0.170454, 1.440239, -0.093514)",
        "(0.169834, 1.437649, -0.093045)",
        "(0.169209, 1.435329, -0.092894)",
        "(0.168648, 1.433572, -0.092800)",
        "(0.168339, 1.432803, -0.092755)",
        "(0.167386, 1.431048, -0.092723)",
        "(0.166174, 1.429121, -0.092973)",
        "(0.165307, 1.427510, -0.093464)",
        "(0.164797, 1.425980, -0.093679)",
        "(0.164609, 1.425204, -0.093594)",
        "(0.164482, 1.423708, -0.093129)",
        "(0.164426, 1.422405, -0.092716)",
        "(0.164408, 1.421438, -0.092619)",
        "(0.164414, 1.420969, -0.092851)",
        "(0.164422, 1.420904, -0.092957)",
        "(0.164298, 1.420369, -0.093196)",
        "(0.163919, 1.420187, -0.093309)",
        "(0.163091, 1.419633, -0.093303)",
        "(0.162250, 1.419021, -0.092767)",
        "(0.161855, 1.418738, -0.092177)",
        "(0.161245, 1.418571, -0.090568)",
        "(0.160966, 1.419019, -0.088569)",
        "(0.161044, 1.420346, -0.086620)",
        "(0.161424, 1.422744, -0.084744)",
        "(0.161651, 1.424296, -0.083791)",
        "(0.162072, 1.427629, -0.081933)",
        "(0.162570, 1.431473, -0.080479)",
        "(0.163164, 1.435531, -0.079753)",
        "(0.164071, 1.439856, -0.080088)",
        "(0.164514, 1.441783, -0.080440)",
        "(0.165260, 1.444783, -0.081097)",
        "(0.166045, 1.446251, -0.081730)",
        "(0.166835, 1.446049, -0.082288)",
        "(0.167140, 1.445212, -0.082434)",
        "(0.167849, 1.442611, -0.082445)",
        "(0.168443, 1.438464, -0.082146)",
        "(0.168628, 1.432849, -0.081607)",
        "(0.168566, 1.426261, -0.081052)",
        "(0.168119, 1.419192, -0.080524)",
        "(0.167737, 1.415539, -0.080218)",
        "(0.166629, 1.408054, -0.079568)",
        "(0.165067, 1.400465, -0.078670)",
        "(0.163433, 1.393133, -0.077319)",
        "(0.162212, 1.386798, -0.075775)",
        "(0.161795, 1.384120, -0.075027)",
        "(0.161023, 1.380162, -0.073482)",
        "(0.160084, 1.377162, -0.071822)",
        "(0.158954, 1.375857, -0.070276)",
        "(0.157829, 1.375968, -0.068775)",
        "(0.157265, 1.377309, -0.068089)",
        "(0.156055, 1.380987, -0.067039)",
        "(0.154513, 1.387826, -0.066678)",
        "(0.153031, 1.396610, -0.066694)",
        "(0.151831, 1.407257, -0.066619)",
        "(0.151393, 1.413131, -0.066524)",
        "(0.150904, 1.426244, -0.066213)",
        "(0.151030, 1.440887, -0.066060)",
        "(0.151757, 1.456828, -0.066718)",
        "(0.153036, 1.473759, -0.068595)",
        "(0.153935, 1.482390, -0.070011)",
        "(0.156131, 1.499689, -0.073498)",
        "(0.158929, 1.516802, -0.078129)",
        "(0.162032, 1.533034, -0.084199)",
        "(0.165566, 1.547803, -0.091679)",
        "(0.167585, 1.554398, -0.095965)",
        "(0.171841, 1.566030, -0.104832)",
        "(0.175922, 1.575465, -0.114442)",
        "(0.180169, 1.583036, -0.125232)",
        "(0.184759, 1.588822, -0.137258)",
        "(0.186991, 1.590860, -0.143800)",
        "(0.191045, 1.593655, -0.157545)",
        "(0.194825, 1.594532, -0.172080)",
        "(0.198267, 1.593117, -0.187189)",
        "(0.201087, 1.589168, -0.202759)",
        "(0.202168, 1.586083, -0.210758)",
        "(0.203914, 1.578454, -0.226893)",
        "(0.205191, 1.568809, -0.242516)",
        "(0.205531, 1.556940, -0.256996)",
        "(0.204484, 1.542838, -0.270054)",
        "(0.203446, 1.534907, -0.275936)",
        "(0.200903, 1.518362, -0.286562)",
        "(0.198050, 1.501297, -0.295601)",
        "(0.194539, 1.483457, -0.303060)",
        "(0.190559, 1.464743, -0.308987)",
        "(0.188744, 1.455292, -0.311277)",
        "(0.185578, 1.436697, -0.314863)",
        "(0.182439, 1.418069, -0.316558)",
        "(0.178944, 1.399092, -0.316366)",
        "(0.175733, 1.380092, -0.314007)",
        "(0.174316, 1.370799, -0.311727)",
        "(0.171514, 1.352834, -0.305866)",
        "(0.168988, 1.335890, -0.298375)",
        "(0.166791, 1.320144, -0.289137)",
        "(0.164620, 1.305740, -0.277823)",
        "(0.163500, 1.299481, -0.271073)",
        "(0.161269, 1.288501, -0.256318)",
        "(0.159101, 1.279558, -0.240332)",
        "(0.156878, 1.273018, -0.222649)",
        "(0.155776, 1.271358, -0.214091)",
        "(0.153825, 1.269246, -0.197216)",
        "(0.152329, 1.270679, -0.180710)",
        "(0.150860, 1.275127, -0.164745)",
        "(0.149402, 1.282159, -0.149376)",
        "(0.148708, 1.286682, -0.142067)",
        "(0.147329, 1.296960, -0.127881)",
        "(0.146206, 1.309070, -0.114392)",
        "(0.145462, 1.323222, -0.102093)",
        "(0.145149, 1.339239, -0.091419)",
        "(0.145133, 1.356794, -0.082604)",
        "(0.145275, 1.366091, -0.079034)",
        "(0.145868, 1.385189, -0.073189)",
        "(0.147430, 1.405015, -0.068829)",
        "(0.150149, 1.425316, -0.065802)",
        "(0.153746, 1.445604, -0.064113)",
        "(0.155798, 1.455660, -0.063869)",
        "(0.160046, 1.475336, -0.064414)",
        "(0.164700, 1.494483, -0.066770)",
        "(0.169851, 1.512941, -0.071247)",
        "(0.175458, 1.530414, -0.077735)",
        "(0.178435, 1.538612, -0.081857)",
        "(0.184470, 1.553974, -0.091255)",
        "(0.190387, 1.567415, -0.102415)",
        "(0.195925, 1.578625, -0.115089)",
        "(0.201183, 1.587497, -0.128902)",
        "(0.203573, 1.590863, -0.136194)",
        "(0.207902, 1.595830, -0.151015)",
        "(0.211618, 1.598248, -0.166221)",
        "(0.214484, 1.598298, -0.182197)",
        "(0.216539, 1.596136, -0.198741)",
        "(0.217320, 1.594318, -0.206973)",
        "(0.218162, 1.588329, -0.223235)",
        "(0.218399, 1.580559, -0.239122)",
        "(0.218038, 1.570832, -0.254396)",
        "(0.216914, 1.559023, -0.268702)",
        "(0.216040, 1.552209, -0.275304)",
        "(0.213972, 1.537455, -0.287666)",
        "(0.211455, 1.521202, -0.298651)",
        "(0.208404, 1.503601, -0.307790)",
        "(0.204722, 1.484643, -0.315096)",
        "(0.202770, 1.474891, -0.318024)",
        "(0.199030, 1.455658, -0.322730)",
        "(0.195353, 1.436798, -0.325758)",
        "(0.191560, 1.418344, -0.327044)",
        "(0.187541, 1.400276, -0.326544)",
        "(0.185484, 1.391608, -0.325530)",
        "(0.181381, 1.374833, -0.322542)",
        "(0.176996, 1.358885, -0.317956)",
        "(0.172588, 1.343920, -0.311283)",
        "(0.168496, 1.330025, -0.302643)",
        "(0.166563, 1.323544, -0.297627)",
        "(0.163050, 1.311284, -0.286507)",
        "(0.159748, 1.300111, -0.273935)",
        "(0.156611, 1.289738, -0.259939)",
        "(0.153858, 1.280522, -0.244868)",
        "(0.152803, 1.276714, -0.237020)",
        "(0.151004, 1.270241, -0.221182)",
        "(0.149586, 1.265532, -0.204807)",
        "(0.148632, 1.262540, -0.188090)",
        "(0.147809, 1.261167, -0.171332)",
        "(0.147477, 1.261317, -0.162941)",
        "(0.146933, 1.262753, -0.146156)",
        "(0.146214, 1.265727, -0.129760)",
        "(0.144971, 1.270271, -0.114208)",
        "(0.143186, 1.276140, -0.099780)",
        "(0.142132, 1.279653, -0.093088)",
        "(0.140010, 1.287921, -0.080578)",
        "(0.137915, 1.298667, -0.069663)",
        "(0.136484, 1.311978, -0.060439)",
        "(0.135891, 1.327083, -0.052265)",
        "(0.136031, 1.335162, -0.048595)",
        "(0.136520, 1.351654, -0.041555)",
        "(0.137921, 1.369947, -0.036245)",
        "(0.140557, 1.390251, -0.033227)",
        "(0.142190, 1.400786, -0.032636)",
        "(0.145545, 1.421535, -0.032628)",
        "(0.149172, 1.441658, -0.034238)",
        "(0.153391, 1.461387, -0.037589)",
        "(0.158121, 1.480709, -0.042930)",
        "(0.163324, 1.498993, -0.049822)",
        "(0.166050, 1.507303, -0.053975)",
        "(0.171032, 1.522608, -0.063146)",
        "(0.175681, 1.536281, -0.073596)",
        "(0.180590, 1.548939, -0.085676)",
        "(0.185849, 1.560463, -0.099343)",
        "(0.188624, 1.565705, -0.106765)",
        "(0.194131, 1.575014, -0.122446)",
        "(0.199462, 1.582125, -0.138983)",
        "(0.204314, 1.586625, -0.155932)",
        "(0.208531, 1.588197, -0.172942)",
        "(0.210266, 1.587641, -0.181403)",
        "(0.212795, 1.584440, -0.198250)",
        "(0.213967, 1.578324, -0.215005)",
        "(0.213898, 1.569343, -0.231444)",
        "(0.212174, 1.557580, -0.247341)",
        "(0.210720, 1.550912, -0.255094)",
        "(0.206464, 1.535654, -0.270227)",
        "(0.202357, 1.519463, -0.284743)",
        "(0.197985, 1.501680, -0.297860)",
        "(0.192887, 1.482435, -0.308120)",
        "(0.190398, 1.472623, -0.312015)",
        "(0.186442, 1.453373, -0.318374)",
        "(0.183649, 1.434803, -0.321985)",
        "(0.181009, 1.416171, -0.323435)",
        "(0.178679, 1.397892, -0.320799)",
        "(0.177568, 1.389156, -0.318992)",
        "(0.175533, 1.372720, -0.312868)",
        "(0.173444, 1.357035, -0.304300)",
        "(0.171388, 1.342381, -0.293161)",
        "(0.169680, 1.329071, -0.279911)",
        "(0.168793, 1.322925, -0.272672)",
        "(0.166808, 1.311835, -0.256659)",
        "(0.164635, 1.302205, -0.239886)",
        "(0.162508, 1.293878, -0.222977)",
        "(0.160488, 1.287936, -0.205347)",
        "(0.159567, 1.285570, -0.196483)",
        "(0.157960, 1.283107, -0.178810)",
        "(0.156654, 1.282555, -0.161114)",
        "(0.155757, 1.283901, -0.143515)",
        "(0.155188, 1.287490, -0.126862)",
        "(0.155076, 1.290400, -0.119056)",
        "(0.155204, 1.297734, -0.104153)",
        "(0.155688, 1.306733, -0.090184)",
        "(0.155965, 1.316793, -0.077582)",
        "(0.155958, 1.328315, -0.066782)",
        "(0.156053, 1.335071, -0.062304)",
        "(0.156616, 1.349910, -0.054691)",
        "(0.157559, 1.365789, -0.048794)",
        "(0.158334, 1.382236, -0.044734)",
        "(0.159094, 1.399425, -0.042628)",
        "(0.159604, 1.408466, -0.042676)",
        "(0.161300, 1.426965, -0.044164)",
        "(0.163605, 1.445530, -0.046985)",
        "(0.166370, 1.463752, -0.051641)",
        "(0.169316, 1.481508, -0.057702)",
        "(0.171023, 1.490164, -0.061424)",
        "(0.175137, 1.506933, -0.069668)",
        "(0.179959, 1.522456, -0.078915)",
        "(0.184832, 1.536547, -0.088704)",
        "(0.189929, 1.548084, -0.099402)",
        "(0.192569, 1.553364, -0.104783)",
        "(0.197892, 1.561964, -0.116172)",
        "(0.202712, 1.568698, -0.128346)",
        "(0.207193, 1.573043, -0.141353)",
        "(0.209400, 1.574834, -0.147912)",
        "(0.213444, 1.575743, -0.161548)",
        "(0.216820, 1.574903, -0.175303)",
        "(0.218886, 1.571354, -0.189325)",
        "(0.219871, 1.566135, -0.203470)",
        "(0.219363, 1.558300, -0.217346)",
        "(0.218787, 1.553791, -0.224087)",
        "(0.216450, 1.543058, -0.237311)",
        "(0.213377, 1.531075, -0.249698)",
        "(0.209711, 1.517223, -0.261076)",
        "(0.206027, 1.502313, -0.271652)",
        "(0.204078, 1.494468, -0.276497)",
        "(0.200168, 1.478715, -0.285392)",
        "(0.196016, 1.462829, -0.292713)",
        "(0.192216, 1.446486, -0.298141)",
        "(0.188605, 1.430459, -0.301913)",
        "(0.187053, 1.422711, -0.302836)",
        "(0.184336, 1.407306, -0.303018)",
        "(0.181742, 1.391919, -0.300637)",
        "(0.179656, 1.377439, -0.295844)",
        "(0.177824, 1.363446, -0.288999)",
        "(0.176850, 1.356513, -0.284736)",
        "(0.174573, 1.343587, -0.274695)",
        "(0.172114, 1.331799, -0.262664)",
        "(0.169644, 1.321126, -0.248984)",
        "(0.167181, 1.311603, -0.233564)",
        "(0.165946, 1.307334, -0.225336)",
        "(0.163665, 1.299603, -0.208349)",
        "(0.161897, 1.293192, -0.190499)",
        "(0.160748, 1.288732, -0.172796)",
        "(0.160095, 1.286254, -0.155796)",
        "(0.159675, 1.285704, -0.147632)",
        "(0.158378, 1.285525, -0.131786)",
        "(0.156665, 1.287223, -0.116836)",
        "(0.155074, 1.291136, -0.102947)",
        "(0.153956, 1.297834, -0.090410)",
        "(0.153605, 1.302099, -0.084551)",
        "(0.153108, 1.311479, -0.073392)",
        "(0.152841, 1.322555, -0.063203)",
        "(0.153527, 1.336001, -0.054487)",
        "(0.154962, 1.351491, -0.047242)",
        "(0.155833, 1.359674, -0.044117)",
        "(0.157550, 1.376285, -0.038986)",
        "(0.159869, 1.393578, -0.035387)",
        "(0.162919, 1.411459, -0.033725)",
        "(0.166622, 1.429818, -0.034320)",
        "(0.168887, 1.439386, -0.035671)",
        "(0.173811, 1.458099, -0.039233)",
        "(0.179588, 1.475854, -0.045053)",
        "(0.185315, 1.492085, -0.052071)",
        "(0.191256, 1.506833, -0.060835)",
        "(0.194204, 1.513618, -0.065979)",
        "(0.200274, 1.526407, -0.077662)",
        "(0.205630, 1.536235, -0.089597)",
        "(0.209681, 1.543930, -0.102442)",
        "(0.212239, 1.549699, -0.116780)",
        "(0.213237, 1.551766, -0.124459)",
        "(0.215270, 1.555167, -0.140687)",
        "(0.217577, 1.557164, -0.157734)",
        "(0.220184, 1.557640, -0.175400)",
        "(0.222475, 1.556456, -0.193010)",
        "(0.223672, 1.555363, -0.201713)",
        "(0.226295, 1.552520, -0.219109)",
        "(0.228498, 1.547991, -0.236184)",
        "(0.229808, 1.541746, -0.252149)",
        "(0.230122, 1.533712, -0.266839)",
        "(0.229846, 1.528816, -0.273553)",
        "(0.228464, 1.517514, -0.285853)",
        "(0.226326, 1.503895, -0.296439)",
        "(0.224315, 1.488302, -0.304837)",
        "(0.222782, 1.471410, -0.309990)",
        "(0.221815, 1.462370, -0.311188)",
        "(0.219435, 1.443587, -0.312126)",
        "(0.216604, 1.424814, -0.310969)",
        "(0.213416, 1.406047, -0.307482)",
        "(0.208815, 1.386747, -0.300286)",
        "(0.206022, 1.377267, -0.295632)",
        "(0.200692, 1.359156, -0.284511)",
        "(0.195728, 1.342497, -0.271182)",
        "(0.190379, 1.326855, -0.255877)",
        "(0.185138, 1.312666, -0.238269)",
        "(0.182864, 1.306423, -0.228711)",
        "(0.179215, 1.295429, -0.208940)",
        "(0.176683, 1.286955, -0.189285)",
        "(0.174893, 1.281814, -0.170696)",
        "(0.173336, 1.280128, -0.153874)",
        "(0.172405, 1.280734, -0.146123)",
        "(0.170820, 1.284489, -0.131147)",
        "(0.169900, 1.291448, -0.117085)",
        "(0.168855, 1.300666, -0.104013)",
        "(0.167295, 1.312099, -0.092231)",
        "(0.166404, 1.318771, -0.086881)",
        "(0.164660, 1.333223, -0.077020)",
        "(0.163312, 1.349149, -0.068303)",
        "(0.162713, 1.366847, -0.060975)",
        "(0.162742, 1.376263, -0.057979)",
        "(0.162927, 1.395375, -0.052920)",
        "(0.163343, 1.414746, -0.048965)",
        "(0.163963, 1.434108, -0.046313)",
        "(0.165472, 1.454112, -0.045288)",
        "(0.168436, 1.474769, -0.046418)",
        "(0.170414, 1.484993, -0.047866)",
        "(0.174827, 1.504845, -0.051918)",
        "(0.179864, 1.523513, -0.057823)",
        "(0.185392, 1.540658, -0.065565)",
        "(0.191531, 1.556161, -0.075019)",
        "(0.194794, 1.563123, -0.080454)",
        "(0.201269, 1.575617, -0.091994)",
        "(0.207540, 1.585716, -0.104187)",
        "(0.212999, 1.593533, -0.116766)",
        "(0.217703, 1.599113, -0.129802)",
        "(0.219793, 1.601072, -0.136716)",
        "(0.223897, 1.604146, -0.150921)",
        "(0.227940, 1.605269, -0.165630)",
        "(0.231701, 1.604746, -0.180251)",
        "(0.234496, 1.602269, -0.194695)",
        "(0.235344, 1.600153, -0.201799)",
        "(0.236423, 1.594536, -0.215418)",
        "(0.237082, 1.586722, -0.227913)",
        "(0.237464, 1.577029, -0.238538)",
        "(0.237828, 1.565466, -0.247447)",
        "(0.237941, 1.558741, -0.251259)",
        "(0.237739, 1.544282, -0.258632)",
        "(0.236841, 1.528082, -0.265278)",
        "(0.234947, 1.510224, -0.270907)",
        "(0.233780, 1.500671, -0.272993)",
        "(0.232103, 1.481493, -0.276980)",
        "(0.230867, 1.461354, -0.280228)",
        "(0.229240, 1.439477, -0.282776)",
        "(0.226598, 1.416106, -0.284765)",
        "(0.225045, 1.404393, -0.285501)",
        "(0.222538, 1.382185, -0.286654)",
        "(0.221196, 1.361186, -0.286277)",
        "(0.219684, 1.340253, -0.284030)",
        "(0.217137, 1.319786, -0.279654)",
        "(0.214348, 1.300706, -0.272852)",
        "(0.213216, 1.291975, -0.268426)",
        "(0.211203, 1.276101, -0.258614)",
        "(0.208482, 1.262581, -0.247782)",
        "(0.205557, 1.252516, -0.235053)",
        "(0.203067, 1.245314, -0.219732)",
        "(0.201834, 1.242772, -0.211261)",
        "(0.199343, 1.239698, -0.194106)",
        "(0.197175, 1.240189, -0.176731)",
        "(0.195256, 1.243510, -0.158665)",
        "(0.192928, 1.248546, -0.140663)",
        "(0.191667, 1.251955, -0.132035)",
        "(0.189339, 1.260417, -0.115614)",
        "(0.187086, 1.270602, -0.100333)",
        "(0.184673, 1.282411, -0.086741)",
        "(0.182309, 1.295485, -0.074816)",
        "(0.181204, 1.302569, -0.069412)",
        "(0.178937, 1.317407, -0.059620)",
        "(0.176817, 1.333962, -0.052312)",
        "(0.175057, 1.351172, -0.046384)",
        "(0.173834, 1.368597, -0.042115)",
        "(0.173597, 1.377492, -0.040705)",
        "(0.173614, 1.395648, -0.038334)",
        "(0.174155, 1.414001, -0.037861)",
        "(0.175179, 1.432119, -0.039147)",
        "(0.176909, 1.449372, -0.041379)",
        "(0.178018, 1.457595, -0.042899)",
        "(0.180667, 1.473637, -0.046806)",
        "(0.183769, 1.488938, -0.052452)",
        "(0.186932, 1.503634, -0.059410)",
        "(0.190315, 1.516413, -0.069086)",
        "(0.191924, 1.522062, -0.074355)",
        "(0.195078, 1.532404, -0.085165)",
        "(0.198005, 1.540700, -0.097227)",
        "(0.200664, 1.546622, -0.110459)",
        "(0.203360, 1.550197, -0.124324)",
        "(0.204647, 1.550415, -0.131626)",
        "(0.206911, 1.549561, -0.146422)",
        "(0.208747, 1.546149, -0.161793)",
        "(0.210549, 1.540217, -0.176539)",
        "(0.211937, 1.531562, -0.190352)",
        "(0.212345, 1.526090, -0.196821)",
        "(0.212741, 1.513500, -0.209251)",
        "(0.212594, 1.499108, -0.220828)",
        "(0.211488, 1.483172, -0.231437)",
        "(0.209665, 1.465503, -0.240936)",
        "(0.208595, 1.456050, -0.245139)",
        "(0.206663, 1.436968, -0.252381)",
        "(0.204386, 1.417362, -0.257776)",
        "(0.201561, 1.397241, -0.260760)",
        "(0.200022, 1.387319, -0.261499)",
        "(0.197226, 1.368374, -0.261230)",
        "(0.195055, 1.350616, -0.259619)",
        "(0.193155, 1.333859, -0.255595)",
        "(0.191043, 1.318123, -0.249974)",
        "(0.189029, 1.304518, -0.242148)",
        "(0.188129, 1.298002, -0.238063)",
        "(0.186750, 1.287197, -0.228086)",
        "(0.185471, 1.277680, -0.217251)",
        "(0.184315, 1.270453, -0.204682)",
        "(0.183183, 1.264740, -0.191162)",
        "(0.182647, 1.262664, -0.184181)",
        "(0.181781, 1.259682, -0.170411)",
        "(0.181244, 1.259606, -0.156774)",
        "(0.180901, 1.261718, -0.143283)",
        "(0.180890, 1.267125, -0.129984)",
        "(0.180815, 1.270584, -0.123537)",
        "(0.180223, 1.278661, -0.111520)",
        "(0.179357, 1.288883, -0.100824)",
        "(0.178536, 1.302397, -0.092034)",
        "(0.177901, 1.317070, -0.084020)",
        "(0.177655, 1.324975, -0.080500)",
        "(0.177396, 1.341469, -0.074298)",
        "(0.177691, 1.359155, -0.069454)",
        "(0.178516, 1.377464, -0.066003)",
        "(0.179661, 1.395906, -0.063954)",
        "(0.180522, 1.405211, -0.063561)",
        "(0.182705, 1.423736, -0.063636)",
        "(0.185594, 1.441794, -0.064933)",
        "(0.188900, 1.458799, -0.067356)",
        "(0.191946, 1.474486, -0.070903)",
        "(0.193300, 1.481728, -0.073177)",
        "(0.195910, 1.495421, -0.078834)",
        "(0.198702, 1.508006, -0.086196)",
        "(0.201876, 1.519411, -0.095231)",
        "(0.205125, 1.529396, -0.105418)",
        "(0.206687, 1.533573, -0.110852)",
        "(0.209553, 1.540560, -0.122123)",
        "(0.212272, 1.545837, -0.134149)",
        "(0.214832, 1.549529, -0.147123)",
        "(0.217197, 1.551561, -0.160803)",
        "(0.218100, 1.551874, -0.167852)",
        "(0.219263, 1.551446, -0.182042)",
        "(0.219636, 1.549243, -0.196466)",
        "(0.218951, 1.545147, -0.211541)",
        "(0.217162, 1.539381, -0.227468)",
        "(0.216069, 1.535877, -0.235600)",
        "(0.213714, 1.528005, -0.251623)",
        "(0.211319, 1.518754, -0.266879)",
        "(0.209420, 1.508166, -0.280679)",
        "(0.207879, 1.496201, -0.292438)",
        "(0.207063, 1.489596, -0.297348)",
        "(0.205111, 1.475361, -0.305536)",
        "(0.203193, 1.460307, -0.311299)",
        "(0.202506, 1.444957, -0.314989)",
        "(0.202645, 1.429235, -0.316744)",
        "(0.202426, 1.420969, -0.316724)",
        "(0.200771, 1.403733, -0.315294)",
        "(0.198115, 1.386040, -0.312093)",
        "(0.195506, 1.368544, -0.307510)",
        "(0.193680, 1.352170, -0.301008)",
        "(0.192924, 1.344494, -0.296801)",
        "(0.190939, 1.329822, -0.287224)",
        "(0.188384, 1.315750, -0.275661)",
        "(0.186316, 1.304375, -0.263003)",
        "(0.184913, 1.295839, -0.249150)",
        "(0.184371, 1.292406, -0.241610)",
        "(0.183221, 1.286255, -0.225347)",
        "(0.181417, 1.281366, -0.207248)",
        "(0.178813, 1.277952, -0.187992)",
        "(0.175774, 1.276391, -0.168746)",
        "(0.174106, 1.276453, -0.159349)",
        "(0.170673, 1.277903, -0.141073)",
        "(0.168101, 1.282588, -0.123558)",
        "(0.167023, 1.290696, -0.106991)",
        "(0.166756, 1.301116, -0.091401)",
        "(0.166833, 1.307136, -0.084151)",
        "(0.167101, 1.320427, -0.070821)",
        "(0.167661, 1.335464, -0.059340)",
        "(0.168956, 1.352851, -0.050549)",
        "(0.170761, 1.371356, -0.043439)",
        "(0.171764, 1.380812, -0.040599)",
        "(0.173761, 1.399595, -0.035818)",
        "(0.176478, 1.418620, -0.032792)",
        "(0.180315, 1.437983, -0.031537)",
        "(0.184830, 1.456652, -0.031461)",
        "(0.187160, 1.465457, -0.031857)",
        "(0.191673, 1.482167, -0.033268)",
        "(0.196461, 1.497841, -0.036033)",
        "(0.201510, 1.512419, -0.040405)",
        "(0.206659, 1.525872, -0.046633)",
        "(0.209221, 1.532048, -0.050398)",
        "(0.213949, 1.543379, -0.058565)",
        "(0.218017, 1.553073, -0.067579)",
        "(0.221676, 1.561106, -0.077433)",
        "(0.225207, 1.567357, -0.087716)",
        "(0.226959, 1.569899, -0.093029)",
        "(0.230066, 1.574130, -0.103987)",
        "(0.232374, 1.576768, -0.115467)",
        "(0.233972, 1.577799, -0.127418)",
        "(0.234928, 1.577211, -0.139478)",
        "(0.235130, 1.576256, -0.145432)",
        "(0.235223, 1.573570, -0.156996)",
        "(0.234703, 1.569124, -0.168401)",
        "(0.233863, 1.563416, -0.179917)",
        "(0.232755, 1.556664, -0.191364)",
        "(0.232019, 1.552764, -0.197013)",
        "(0.230182, 1.544015, -0.207926)",
        "(0.228142, 1.533697, -0.218189)",
        "(0.226175, 1.522072, -0.227888)",
        "(0.225301, 1.515768, -0.232292)",
        "(0.223479, 1.502456, -0.240203)",
        "(0.221266, 1.487888, -0.246796)",
        "(0.218816, 1.472043, -0.251743)",
        "(0.216547, 1.455319, -0.254414)",
        "(0.215363, 1.446627, -0.255106)",
        "(0.212792, 1.428209, -0.254770)",
        "(0.210370, 1.408489, -0.252425)",
        "(0.208159, 1.387949, -0.248158)",
        "(0.205753, 1.367088, -0.242102)",
        "(0.204334, 1.356627, -0.238513)",
        "(0.200974, 1.336022, -0.230715)",
        "(0.197156, 1.316155, -0.221986)",
        "(0.193353, 1.297814, -0.212423)",
        "(0.190279, 1.282264, -0.202242)",
        "(0.187901, 1.270269, -0.191335)",
        "(0.187067, 1.265724, -0.185303)",
        "(0.186109, 1.258936, -0.172343)",
        "(0.185621, 1.255518, -0.158626)",
        "(0.185176, 1.255368, -0.144789)",
        "(0.184339, 1.257860, -0.131078)",
        "(0.183696, 1.260090, -0.124257)",
        "(0.182613, 1.266347, -0.110903)",
        "(0.182356, 1.275857, -0.098556)",
        "(0.182084, 1.287498, -0.087361)",
        "(0.181293, 1.300578, -0.077246)",
        "(0.180903, 1.307686, -0.072695)",
        "(0.180330, 1.322320, -0.064449)",
        "(0.180807, 1.338146, -0.057236)",
        "(0.182366, 1.354981, -0.051173)",
        "(0.184580, 1.372433, -0.046395)",
        "(0.186084, 1.381306, -0.044530)",
        "(0.189883, 1.398802, -0.041352)",
        "(0.195149, 1.416110, -0.039174)",
        "(0.201394, 1.433299, -0.038602)",
        "(0.207908, 1.449888, -0.039565)",
        "(0.211090, 1.457726, -0.040668)",
        "(0.217082, 1.472445, -0.043764)",
        "(0.222477, 1.486083, -0.048430)",
        "(0.227438, 1.499039, -0.054804)",
        "(0.231715, 1.510990, -0.063014)",
        "(0.233513, 1.516462, -0.067776)",
        "(0.236612, 1.526464, -0.078142)",
        "(0.239373, 1.534772, -0.089849)",
        "(0.241930, 1.541176, -0.102817)",
        "(0.244301, 1.545500, -0.116942)",
        "(0.245324, 1.546854, -0.124483)",
        "(0.247323, 1.548373, -0.139952)",
        "(0.248686, 1.547951, -0.156119)",
        "(0.249076, 1.546033, -0.173174)",
        "(0.249237, 1.542842, -0.191000)",
        "(0.249060, 1.540640, -0.200176)",
        "(0.248182, 1.535185, -0.218538)",
        "(0.247137, 1.527969, -0.236078)",
        "(0.246044, 1.519227, -0.252689)",
        "(0.245130, 1.509290, -0.268297)",
        "(0.244753, 1.503805, -0.275666)",
        "(0.244011, 1.491893, -0.289528)",
        "(0.243317, 1.478732, -0.301023)",
        "(0.242913, 1.464741, -0.309127)",
        "(0.242750, 1.457651, -0.312558)",
        "(0.242225, 1.443330, -0.318696)",
        "(0.241039, 1.428711, -0.322899)",
        "(0.238999, 1.413856, -0.324079)",
        "(0.237682, 1.406177, -0.323028)",
        "(0.234987, 1.390790, -0.320138)",
        "(0.231890, 1.375272, -0.314645)",
        "(0.228569, 1.360095, -0.306683)",
        "(0.224909, 1.345643, -0.296168)",
        "(0.221080, 1.331859, -0.283225)",
        "(0.219322, 1.325363, -0.275817)",
        "(0.215724, 1.313291, -0.259680)",
        "(0.211210, 1.302245, -0.241828)",
        "(0.205793, 1.292027, -0.221951)",
        "(0.201187, 1.283639, -0.200162)",
        "(0.197722, 1.277801, -0.178290)",
        "(0.196241, 1.276185, -0.167724)",
        "(0.193291, 1.274614, -0.147809)",
        "(0.189967, 1.276446, -0.129919)",
        "(0.186440, 1.279942, -0.112794)",
        "(0.183798, 1.286468, -0.097078)",
        "(0.183008, 1.290780, -0.089975)",
        "(0.181858, 1.300987, -0.077058)",
        "(0.181020, 1.312859, -0.065823)",
        "(0.180234, 1.325750, -0.056021)",
        "(0.180381, 1.340065, -0.047808)",
        "(0.180864, 1.347781, -0.044508)",
        "(0.182007, 1.363597, -0.039163)",
        "(0.183566, 1.379802, -0.035545)",
        "(0.185425, 1.395960, -0.033462)",
        "(0.187616, 1.412180, -0.033134)",
        "(0.189103, 1.420248, -0.033799)",
        "(0.192525, 1.435981, -0.036376)",
        "(0.196132, 1.450879, -0.040229)",
        "(0.199545, 1.464409, -0.045392)",
        "(0.202692, 1.477119, -0.051461)",
        "(0.204141, 1.483151, -0.055304)",
        "(0.206964, 1.494921, -0.064203)",
        "(0.209652, 1.506138, -0.074895)",
        "(0.212024, 1.516648, -0.086386)",
        "(0.214147, 1.525866, -0.099256)",
        "(0.215312, 1.530024, -0.106055)",
        "(0.217836, 1.537245, -0.119816)",
        "(0.220255, 1.542573, -0.133652)",
        "(0.222345, 1.545932, -0.147715)",
        "(0.224680, 1.547701, -0.161745)",
        "(0.226133, 1.547544, -0.168718)",
        "(0.229005, 1.546566, -0.182393)",
        "(0.231545, 1.543433, -0.195511)",
        "(0.233499, 1.538486, -0.207720)",
        "(0.235166, 1.531452, -0.218687)",
        "(0.236012, 1.527072, -0.223641)",
        "(0.237789, 1.517045, -0.232772)",
        "(0.239583, 1.505290, -0.240774)",
        "(0.241004, 1.492034, -0.247383)",
        "(0.241520, 1.484906, -0.250066)",
        "(0.241833, 1.470125, -0.254461)",
        "(0.240821, 1.454824, -0.257505)",
        "(0.239524, 1.439106, -0.259157)",
        "(0.237861, 1.422888, -0.259445)",
        "(0.236746, 1.414764, -0.258818)",
        "(0.233914, 1.398802, -0.256284)",
        "(0.230229, 1.382979, -0.251798)",
        "(0.226318, 1.367277, -0.245376)",
        "(0.222382, 1.352274, -0.237495)",
        "(0.218573, 1.338500, -0.228588)"
    ],
    "rightHandRotations": [
        "(42.224430, 288.431200, 325.764900)",
        "(40.928950, 286.086300, 325.287400)",
        "(40.465560, 284.373800, 324.497300)",
        "(40.836820, 283.112200, 323.862300)",
        "(41.686130, 281.347100, 323.429300)",
        "(41.989980, 280.046300, 323.351100)",
        "(42.234910, 277.685700, 323.634800)",
        "(41.719470, 276.208300, 324.291600)",
        "(40.625520, 275.538500, 324.995500)",
        "(39.533340, 275.062000, 325.243100)",
        "(39.057960, 274.923900, 325.210400)",
        "(38.392820, 274.872700, 324.944500)",
        "(37.997030, 275.623400, 324.645400)",
        "(37.664710, 277.047700, 324.333600)",
        "(37.616650, 278.582100, 324.043900)",
        "(37.702910, 279.297700, 323.929900)",
        "(37.890510, 280.659000, 323.766900)",
        "(37.999000, 281.957100, 323.787500)",
        "(38.177110, 283.032300, 324.047100)",
        "(38.421810, 283.763900, 324.458300)",
        "(38.584850, 283.976300, 324.654000)",
        "(39.082620, 284.070800, 325.027400)",
        "(39.552850, 283.874200, 325.317900)",
        "(39.989860, 283.713200, 325.709000)",
        "(40.486710, 283.561600, 326.023800)",
        "(40.795450, 283.594500, 326.091000)",
        "(41.413990, 284.044700, 326.029200)",
        "(41.731260, 285.123400, 325.759900)",
        "(42.059970, 286.783800, 325.282000)",
        "(42.547310, 288.613400, 324.857800)",
        "(42.692640, 289.454200, 324.836600)",
        "(42.685070, 290.669600, 324.911100)",
        "(42.432480, 291.175200, 324.977800)",
        "(41.860150, 291.118000, 324.922200)",
        "(40.942910, 290.123800, 324.510100)",
        "(40.354160, 289.448500, 324.241300)",
        "(38.885310, 288.110900, 323.586300)",
        "(37.952820, 287.739500, 322.443700)",
        "(36.729360, 287.152800, 321.594600)",
        "(34.323030, 285.743900, 320.656100)",
        "(32.613800, 285.158800, 320.100000)",
        "(28.459070, 283.670600, 319.495800)",
        "(23.779220, 282.507300, 319.538100)",
        "(19.471490, 282.451500, 318.777000)",
        "(14.282290, 282.075200, 318.224100)",
        "(10.873830, 281.452100, 318.958000)",
        "(4.117635, 280.163300, 320.351000)",
        "(357.674900, 279.496700, 319.937100)",
        "(351.067600, 278.987300, 319.769500)",
        "(343.875100, 277.755900, 320.659600)",
        "(340.438000, 277.057000, 321.116000)",
        "(333.978500, 275.953200, 322.020400)",
        "(328.074800, 275.094800, 323.210600)",
        "(322.347500, 273.949200, 324.956500)",
        "(317.322600, 273.666200, 326.462200)",
        "(315.196500, 273.861800, 326.877100)",
        "(311.377400, 274.023800, 327.314800)",
        "(308.437100, 274.268000, 328.227600)",
        "(305.425500, 273.700000, 330.501400)",
        "(302.563200, 272.690600, 331.807500)",
        "(301.446700, 272.732900, 332.031700)",
        "(299.473400, 272.181100, 333.532700)",
        "(297.669600, 270.408000, 336.588000)",
        "(296.312700, 268.692200, 339.856200)",
        "(295.548700, 267.824500, 341.391200)",
        "(295.265600, 267.660400, 341.476000)",
        "(294.087700, 267.415300, 342.431300)",
        "(292.362600, 266.437000, 344.696300)",
        "(291.572700, 265.549800, 346.149300)",
        "(291.504800, 265.209800, 347.116600)",
        "(291.325100, 264.900700, 347.956600)",
        "(290.805500, 264.010600, 349.939400)",
        "(290.411300, 263.017500, 351.418200)",
        "(290.316200, 263.019900, 351.567100)",
        "(290.182400, 263.121500, 351.602400)",
        "(290.137200, 262.865600, 351.862500)",
        "(289.977900, 261.352800, 353.350600)",
        "(290.027800, 258.769300, 355.756000)",
        "(289.865300, 257.076600, 357.474600)",
        "(289.613200, 255.892900, 358.618000)",
        "(289.430900, 255.710800, 358.637300)",
        "(289.263700, 256.053800, 357.837200)",
        "(289.257200, 257.554700, 355.882000)",
        "(289.238200, 258.161000, 355.011400)",
        "(289.279600, 258.497700, 354.483900)",
        "(289.407700, 258.873400, 353.972700)",
        "(289.846000, 259.250000, 353.484500)",
        "(290.140400, 258.738000, 354.019800)",
        "(290.334100, 258.705800, 354.073900)",
        "(290.465900, 259.392500, 353.086900)",
        "(290.511600, 259.524700, 352.945100)",
        "(290.593600, 258.742200, 354.078400)",
        "(290.510000, 258.187100, 354.961500)",
        "(290.555300, 258.742900, 354.262600)",
        "(290.780800, 259.533400, 353.162000)",
        "(290.719000, 259.318100, 353.430100)",
        "(290.429100, 258.250800, 354.897100)",
        "(290.194400, 258.013200, 355.367900)",
        "(290.264400, 258.980500, 354.049000)",
        "(290.429000, 260.092400, 352.556300)",
        "(290.373600, 260.341200, 352.313600)",
        "(290.126600, 260.138300, 352.737400)",
        "(290.019100, 260.925300, 351.952900)",
        "(290.235700, 263.335600, 349.036600)",
        "(289.921300, 263.743800, 348.831100)",
        "(289.492900, 263.014100, 349.967100)",
        "(288.434100, 261.605000, 352.055100)",
        "(287.282100, 261.311800, 352.783100)",
        "(286.361900, 262.574800, 351.986400)",
        "(285.762500, 266.383200, 348.265500)",
        "(285.368100, 268.112400, 346.815100)",
        "(284.387400, 269.750700, 346.181500)",
        "(283.025100, 271.176800, 345.923000)",
        "(281.630400, 275.554100, 342.401900)",
        "(280.759800, 282.658000, 335.917400)",
        "(280.585000, 286.993900, 331.865100)",
        "(280.181900, 294.684900, 325.220600)",
        "(279.933400, 302.517500, 318.421500)",
        "(279.917300, 311.295100, 310.349700)",
        "(280.306500, 320.296100, 301.815600)",
        "(280.656800, 324.571100, 297.778100)",
        "(281.334700, 330.391600, 293.010000)",
        "(281.743700, 333.499300, 291.362600)",
        "(282.421500, 336.605600, 289.032700)",
        "(283.744000, 340.971300, 284.949900)",
        "(284.743300, 343.262900, 282.911400)",
        "(286.906600, 346.781200, 280.561300)",
        "(288.357800, 347.351900, 280.995700)",
        "(288.831100, 346.109200, 283.412800)",
        "(289.103200, 344.647000, 286.249100)",
        "(289.455100, 343.839400, 287.572200)",
        "(290.891800, 341.114800, 290.948400)",
        "(292.515400, 336.331000, 296.361900)",
        "(294.276700, 332.608100, 300.689000)",
        "(296.316700, 331.150300, 302.228600)",
        "(297.371900, 330.180800, 302.995600)",
        "(299.383600, 326.233200, 306.900100)",
        "(301.135000, 322.676800, 310.633900)",
        "(302.821500, 320.438900, 312.520400)",
        "(304.706900, 317.343700, 314.522300)",
        "(305.745600, 315.394400, 316.002400)",
        "(307.690200, 311.665300, 318.802100)",
        "(309.520000, 307.930900, 321.050800)",
        "(311.353700, 305.075200, 322.271400)",
        "(313.508700, 302.996800, 322.124400)",
        "(314.587200, 301.401200, 322.257100)",
        "(316.125500, 297.588300, 323.587500)",
        "(316.757500, 294.880900, 324.126200)",
        "(317.341400, 291.946000, 324.152600)",
        "(317.253500, 288.618700, 324.942400)",
        "(316.787300, 287.374800, 325.223600)",
        "(315.856700, 285.407600, 325.500600)",
        "(314.580200, 284.084000, 326.077300)",
        "(313.019700, 283.060600, 326.262000)",
        "(311.736500, 280.930700, 326.843100)",
        "(310.997600, 280.090000, 327.278100)",
        "(309.023100, 279.124300, 328.018400)",
        "(306.658700, 278.247600, 328.708700)",
        "(304.398600, 276.689600, 330.002800)",
        "(302.086800, 275.063700, 331.581300)",
        "(300.807600, 274.354800, 332.240600)",
        "(297.683800, 274.195000, 333.070100)",
        "(294.262500, 273.961600, 334.774900)",
        "(291.072400, 273.212600, 336.886400)",
        "(288.732500, 273.467700, 337.521800)",
        "(287.767800, 274.487800, 336.761800)",
        "(286.058000, 277.598600, 333.877900)",
        "(284.529700, 280.938000, 330.583400)",
        "(282.813500, 285.729100, 325.768600)",
        "(281.339400, 290.661800, 320.961100)",
        "(280.653000, 293.237000, 318.507000)",
        "(279.554200, 300.292100, 311.784400)",
        "(279.106400, 309.953000, 302.212600)",
        "(278.891100, 321.264600, 290.760700)",
        "(278.850800, 332.887100, 279.462600)",
        "(278.716800, 338.599800, 274.167100)",
        "(278.570800, 351.228200, 262.672000)",
        "(279.019000, 4.042248, 251.095900)",
        "(280.038500, 13.024660, 243.150500)",
        "(281.318500, 17.994850, 239.063600)",
        "(282.059500, 19.389360, 238.212600)",
        "(283.520800, 21.069120, 237.587200)",
        "(284.944300, 22.649700, 237.243000)",
        "(286.254900, 24.365070, 236.978200)",
        "(287.322800, 24.798140, 238.220300)",
        "(287.894800, 23.893170, 239.882100)",
        "(289.647000, 20.234500, 244.244900)",
        "(292.214100, 15.623070, 248.580400)",
        "(294.251100, 12.885130, 251.705600)",
        "(294.960500, 10.605870, 255.432100)",
        "(295.072800, 9.239944, 257.909300)",
        "(295.628700, 5.991786, 262.863000)",
        "(297.040000, 1.909824, 268.060100)",
        "(298.060100, 357.430800, 273.282100)",
        "(298.248100, 352.692200, 279.037000)",
        "(298.099200, 350.376800, 281.820700)",
        "(297.476700, 345.454900, 287.207400)",
        "(297.446400, 339.025800, 294.198500)",
        "(299.074500, 332.739000, 300.893800)",
        "(301.262600, 328.727500, 304.698500)",
        "(302.112900, 327.095600, 306.046200)",
        "(302.746600, 323.330500, 309.156100)",
        "(302.816600, 319.286200, 313.029200)",
        "(303.961400, 315.513100, 315.940700)",
        "(305.056400, 311.779800, 317.898500)",
        "(305.189400, 309.846000, 319.175800)",
        "(304.891300, 306.125200, 321.664400)",
        "(304.229700, 302.022900, 324.088000)",
        "(303.477300, 298.398400, 326.459400)",
        "(302.950600, 295.841500, 327.804900)",
        "(302.769500, 295.193700, 327.687700)",
        "(302.422900, 294.838500, 326.671200)",
        "(301.398900, 295.002200, 325.351900)",
        "(300.059600, 294.916100, 324.462500)",
        "(298.835600, 294.688800, 323.617600)",
        "(298.204200, 294.297900, 323.487700)",
        "(296.971200, 293.127400, 324.272700)",
        "(294.793400, 293.107500, 324.131100)",
        "(293.191100, 293.691700, 322.783600)",
        "(291.537600, 293.094800, 323.261700)",
        "(290.491100, 292.386400, 324.095200)",
        "(288.444800, 291.442100, 325.313500)",
        "(286.739100, 294.057600, 322.521500)",
        "(285.144700, 299.398900, 316.667400)",
        "(283.609500, 303.998300, 312.070200)",
        "(282.885600, 306.357300, 309.882600)",
        "(281.655900, 311.447700, 305.260800)",
        "(280.972400, 317.867900, 298.984300)",
        "(280.651900, 326.395800, 290.267500)",
        "(280.676200, 334.617900, 282.008900)",
        "(280.736600, 338.467200, 278.220500)",
        "(280.968500, 345.398400, 271.445600)",
        "(281.301600, 351.343800, 265.766600)",
        "(281.878300, 355.885000, 261.717700)",
        "(282.766800, 359.809800, 258.476600)",
        "(283.192000, 1.987062, 256.599400)",
        "(283.818500, 7.068246, 252.479200)",
        "(284.326800, 12.279830, 248.582500)",
        "(284.851500, 16.402980, 245.749600)",
        "(285.579300, 18.568630, 244.845600)",
        "(286.089400, 18.739480, 245.324900)",
        "(287.288400, 17.831540, 247.299600)",
        "(288.580000, 16.377610, 249.773200)",
        "(289.901800, 14.629280, 252.413200)",
        "(291.266500, 12.364950, 255.453600)",
        "(291.779500, 11.135870, 257.156700)",
        "(292.431800, 8.552487, 260.878700)",
        "(292.758100, 6.931922, 263.971700)",
        "(293.091700, 4.404701, 267.679500)",
        "(293.724900, 0.423778, 272.247000)",
        "(294.049900, 358.202900, 274.633600)",
        "(294.651300, 354.029600, 279.299000)",
        "(296.283300, 350.421600, 283.798300)",
        "(298.564300, 346.624700, 288.018800)",
        "(300.217600, 341.197500, 293.607200)",
        "(300.924100, 338.058300, 296.818900)",
        "(302.524500, 332.639600, 302.098800)",
        "(304.273300, 328.119400, 306.045700)",
        "(306.024500, 323.268900, 310.303600)",
        "(307.634900, 318.250700, 314.180000)",
        "(308.213300, 315.789600, 316.090900)",
        "(308.762100, 310.735800, 320.103200)",
        "(308.840400, 306.200200, 323.247300)",
        "(309.072000, 303.028100, 325.042900)",
        "(309.504200, 301.033900, 325.639300)",
        "(309.656800, 300.336800, 325.525800)",
        "(309.418300, 298.352800, 325.889000)",
        "(308.299700, 296.114300, 326.740200)",
        "(306.684300, 294.329000, 327.352200)",
        "(305.036400, 292.778100, 327.461100)",
        "(304.242600, 291.908400, 327.643600)",
        "(302.476700, 290.081000, 328.323200)",
        "(300.415200, 288.742800, 328.724900)",
        "(298.518400, 288.037800, 328.734400)",
        "(296.743600, 287.826300, 328.358300)",
        "(295.856000, 287.758700, 327.979600)",
        "(294.041800, 286.990800, 327.937800)",
        "(291.967100, 285.704000, 328.947200)",
        "(290.081500, 285.144400, 329.231400)",
        "(288.424000, 284.350400, 329.594900)",
        "(287.627100, 283.950700, 330.118600)",
        "(286.192700, 284.846400, 329.495400)",
        "(284.955200, 288.213600, 326.014700)",
        "(283.820300, 292.787000, 321.343400)",
        "(282.828900, 297.358900, 317.245300)",
        "(282.419500, 299.269600, 315.724900)",
        "(281.676800, 303.515000, 312.032500)",
        "(280.956700, 309.332400, 306.573600)",
        "(280.455300, 316.063800, 300.319400)",
        "(280.451000, 324.516800, 292.263800)",
        "(280.628300, 328.884100, 288.026300)",
        "(280.735800, 336.760400, 280.675500)",
        "(280.887600, 343.928600, 274.439000)",
        "(281.301600, 349.978000, 269.289700)",
        "(281.879900, 354.616500, 265.537900)",
        "(282.197200, 356.344700, 264.328300)",
        "(282.859100, 359.267900, 262.505800)",
        "(283.318200, 1.661111, 261.396500)",
        "(283.210100, 3.402840, 261.617700)",
        "(283.012100, 2.804392, 264.290500)",
        "(283.259700, 0.597025, 267.170100)",
        "(284.694000, 355.591900, 272.693000)",
        "(286.518300, 351.563400, 276.783700)",
        "(287.800800, 349.909300, 278.622300)",
        "(288.267000, 348.983700, 280.264500)",
        "(288.259600, 347.753700, 282.083300)",
        "(288.152300, 344.733200, 286.751200)",
        "(288.578400, 341.654800, 290.849500)",
        "(289.722200, 338.903800, 293.767500)",
        "(291.120400, 336.078000, 297.070100)",
        "(291.527000, 333.901200, 299.798800)",
        "(291.969200, 327.948800, 306.834400)",
        "(293.080800, 321.655700, 313.396500)",
        "(295.177700, 317.031800, 317.521500)",
        "(297.279400, 313.081800, 320.496700)",
        "(297.892000, 310.680400, 322.379300)",
        "(298.734600, 305.119400, 327.154700)",
        "(299.562200, 299.979600, 331.410800)",
        "(300.753300, 296.913700, 333.218400)",
        "(302.110400, 294.998000, 333.385600)",
        "(302.561200, 293.981500, 333.498200)",
        "(302.810900, 291.173100, 334.520900)",
        "(302.460100, 287.945100, 336.404600)",
        "(301.943100, 285.346300, 337.668300)",
        "(301.201100, 283.733600, 337.380200)",
        "(300.756400, 282.892900, 337.341900)",
        "(299.716900, 281.589600, 337.138100)",
        "(298.516100, 280.984200, 336.469800)",
        "(297.176300, 280.791700, 335.463200)",
        "(295.548600, 280.447600, 334.739000)",
        "(294.692000, 280.247600, 334.549100)",
        "(293.060800, 280.431000, 333.470900)",
        "(291.564800, 280.890400, 331.909500)",
        "(289.826000, 280.512800, 331.662400)",
        "(287.811400, 279.936700, 332.133800)",
        "(286.934100, 280.394700, 331.564300)",
        "(285.552800, 283.172700, 328.390800)",
        "(284.525200, 286.884600, 324.252600)",
        "(283.377800, 290.680000, 320.227800)",
        "(281.649000, 295.459900, 315.676100)",
        "(280.644800, 298.628400, 312.810300)",
        "(279.238600, 306.760700, 305.147000)",
        "(278.794900, 316.547600, 295.589600)",
        "(279.104200, 326.655100, 285.472100)",
        "(279.877500, 335.477000, 276.660300)",
        "(280.094500, 339.438700, 272.947000)",
        "(280.061100, 347.216600, 266.097800)",
        "(280.046400, 354.470400, 260.029800)",
        "(280.414900, 0.380164, 255.242500)",
        "(281.054000, 4.834710, 251.853400)",
        "(281.389100, 6.532203, 250.720500)",
        "(281.853900, 9.628244, 249.020700)",
        "(282.251100, 12.525490, 247.964700)",
        "(283.085200, 14.455370, 247.907500)",
        "(284.571500, 13.593060, 250.110400)",
        "(285.555200, 12.496420, 251.717000)",
        "(287.536700, 10.181840, 255.084600)",
        "(289.393500, 7.683320, 258.708000)",
        "(290.762600, 5.655866, 262.015800)",
        "(291.233700, 4.020979, 265.182100)",
        "(291.441700, 3.039191, 266.851200)",
        "(292.024800, 1.202644, 269.800100)",
        "(292.443000, 359.170200, 272.905900)",
        "(292.484000, 356.207200, 277.054900)",
        "(292.545500, 352.600200, 281.555200)",
        "(292.704500, 350.624700, 283.845200)",
        "(293.170600, 346.887300, 288.228300)",
        "(294.036300, 343.290800, 292.207600)",
        "(295.150500, 339.232800, 296.232500)",
        "(296.116600, 335.082300, 300.576400)",
        "(296.668300, 333.203700, 302.604000)",
        "(297.951400, 330.368000, 305.613800)",
        "(299.376200, 328.523200, 307.185600)",
        "(300.848500, 325.651400, 309.541900)",
        "(302.336300, 322.107400, 312.511000)",
        "(302.992000, 320.409000, 313.807900)",
        "(303.991100, 317.080400, 315.976500)",
        "(304.366500, 313.861000, 318.050800)",
        "(304.377500, 310.216000, 320.419900)",
        "(304.432400, 305.922200, 323.166800)",
        "(304.306900, 303.387400, 324.890600)",
        "(303.807800, 298.131000, 328.795800)",
        "(302.898000, 293.207400, 332.319900)",
        "(301.898400, 289.526200, 334.395900)",
        "(301.172800, 286.144100, 336.064600)",
        "(300.789000, 284.557800, 336.984300)",
        "(299.763700, 282.301900, 338.135900)",
        "(298.935900, 281.550900, 337.553300)",
        "(298.270300, 281.414000, 336.588700)",
        "(297.156600, 280.501800, 336.698400)",
        "(296.335400, 279.496000, 337.426100)",
        "(294.667700, 277.181700, 339.347700)",
        "(293.108400, 275.053700, 341.194400)",
        "(291.803800, 273.304600, 342.797500)",
        "(290.622400, 272.141100, 343.653900)",
        "(289.938200, 271.913400, 343.682700)",
        "(288.522500, 271.417000, 344.065000)",
        "(287.095900, 271.342800, 344.365100)",
        "(285.842100, 272.066200, 343.761300)",
        "(284.596900, 273.381900, 342.701300)",
        "(283.939300, 274.361500, 341.893100)",
        "(282.471400, 277.344600, 339.042300)",
        "(280.966600, 281.610100, 335.044700)",
        "(279.583400, 286.455800, 330.728200)",
        "(278.448000, 293.433400, 324.171300)",
        "(278.081800, 298.130500, 319.627300)",
        "(277.827500, 308.110500, 309.888000)",
        "(277.976300, 317.358800, 300.980400)",
        "(278.141500, 327.313900, 291.552600)",
        "(278.312300, 336.592700, 282.949700)",
        "(278.401700, 340.710600, 279.311600)",
        "(278.900800, 347.998100, 272.841800)",
        "(280.019200, 353.424800, 267.958600)",
        "(281.883100, 356.737900, 265.625100)",
        "(283.921300, 357.732500, 265.683700)",
        "(284.710400, 357.746500, 266.232700)",
        "(285.766100, 357.894900, 267.432800)",
        "(286.407700, 357.528100, 269.062900)",
        "(287.490100, 355.020400, 272.182600)",
        "(288.336700, 351.850100, 276.391000)",
        "(288.514700, 350.422300, 278.654100)",
        "(288.937000, 347.619500, 282.934000)",
        "(289.544300, 344.835000, 286.705700)",
        "(290.076700, 341.945100, 290.186000)",
        "(290.440900, 339.969800, 292.292900)",
        "(291.381200, 336.589000, 296.119800)",
        "(292.500700, 333.902300, 299.327800)",
        "(293.731700, 330.527800, 302.993100)",
        "(295.482700, 326.864900, 306.637300)",
        "(297.637900, 323.580600, 309.414200)",
        "(298.529600, 321.850500, 310.871300)",
        "(299.748000, 317.549400, 314.694900)",
        "(300.659500, 311.822800, 319.578300)",
        "(301.720200, 305.344300, 324.896800)",
        "(302.758400, 299.715200, 329.044300)",
        "(303.050700, 297.548900, 330.476500)",
        "(303.500400, 293.408000, 333.340300)",
        "(304.005000, 289.510400, 335.799000)",
        "(304.446700, 286.124200, 337.685600)",
        "(304.202300, 284.235900, 338.308300)",
        "(303.894700, 284.067300, 337.878700)",
        "(303.192800, 283.526500, 337.114100)",
        "(302.306000, 282.235700, 337.269400)",
        "(301.213400, 280.799100, 337.489800)",
        "(300.215300, 279.293000, 337.829100)",
        "(299.656000, 278.539900, 338.060200)",
        "(297.946300, 277.359600, 338.404100)",
        "(296.117600, 276.335700, 338.489500)",
        "(294.711000, 275.354900, 338.567200)",
        "(293.289900, 273.685700, 339.427300)",
        "(292.580400, 272.718000, 340.146600)",
        "(290.908600, 271.872600, 340.804500)",
        "(289.195300, 272.484300, 339.866900)",
        "(287.787500, 273.300100, 338.581100)",
        "(286.653900, 273.573700, 337.843700)",
        "(286.127200, 273.592200, 337.669400)",
        "(284.760400, 275.339700, 335.876300)",
        "(283.200400, 279.179300, 332.204600)",
        "(282.002600, 283.410300, 328.001300)",
        "(281.114700, 287.827100, 323.760900)",
        "(280.741900, 290.534200, 321.200900)",
        "(279.962300, 297.495000, 314.727800)",
        "(279.037900, 306.552000, 306.261700)",
        "(278.359600, 317.642000, 295.728900)",
        "(278.151300, 329.099000, 285.046000)",
        "(278.145300, 334.364000, 280.257800)",
        "(278.318700, 343.944200, 271.889500)",
        "(279.024700, 350.244600, 266.703500)",
        "(280.257800, 353.989300, 263.807900)",
        "(281.587300, 355.938300, 262.713500)",
        "(282.193900, 356.345600, 262.800000)",
        "(283.481100, 356.998700, 263.339300)",
        "(285.170200, 356.581800, 264.798200)",
        "(287.002700, 355.744600, 266.482600)",
        "(288.855400, 355.275500, 267.717500)",
        "(289.760400, 355.282400, 268.025000)",
        "(291.139800, 355.728100, 268.598800)",
        "(291.613000, 356.042400, 269.892000)",
        "(291.892500, 355.607900, 271.612100)",
        "(292.403300, 354.018600, 274.043100)",
        "(292.687400, 353.140000, 275.371700)",
        "(293.344100, 351.562700, 277.673100)",
        "(293.795500, 348.833400, 280.757900)",
        "(294.140700, 344.752700, 285.070500)",
        "(294.655900, 341.101500, 288.658600)",
        "(295.043500, 339.894000, 289.960900)",
        "(295.770300, 337.542900, 292.684700)",
        "(296.362900, 333.055100, 297.152100)",
        "(297.293500, 328.809900, 301.214200)",
        "(298.624900, 326.095100, 303.620200)",
        "(299.331100, 324.559000, 304.883600)",
        "(300.648800, 320.655100, 308.296300)",
        "(301.746100, 316.397700, 312.038000)",
        "(302.503500, 312.856400, 314.793300)",
        "(303.640200, 309.529900, 317.153400)",
        "(304.216100, 307.853900, 318.181100)",
        "(304.948300, 304.035500, 320.509100)",
        "(305.216800, 300.692700, 322.779500)",
        "(305.249200, 299.843600, 323.034600)",
        "(305.624300, 299.308400, 322.043500)",
        "(305.737800, 298.410600, 322.153300)",
        "(305.414100, 296.230600, 323.187000)",
        "(304.539100, 293.545700, 324.765500)",
        "(303.218200, 291.426700, 325.739600)",
        "(302.187400, 290.135400, 325.713000)",
        "(301.759700, 289.712400, 325.542100)",
        "(300.609100, 288.685500, 325.714200)",
        "(299.446900, 287.953300, 325.557600)",
        "(298.078100, 287.666000, 324.798700)",
        "(296.542400, 288.095700, 323.720200)",
        "(295.793900, 288.639600, 322.921000)",
        "(294.265300, 289.990700, 321.064000)",
        "(292.858800, 291.096300, 319.335200)",
        "(291.684300, 291.566800, 318.311000)",
        "(290.342700, 290.987300, 318.803600)",
        "(289.490500, 290.761600, 319.131300)",
        "(287.886400, 291.806800, 318.075200)",
        "(286.663800, 294.525600, 315.138300)",
        "(285.589500, 297.286600, 312.180000)",
        "(284.499300, 299.737900, 309.909800)",
        "(284.024200, 300.981200, 308.907300)",
        "(283.299700, 304.255700, 306.132400)",
        "(282.914300, 309.277500, 301.483700)",
        "(282.637400, 315.414900, 295.666100)",
        "(282.535000, 321.816000, 289.839100)",
        "(282.594200, 324.912100, 287.090800)",
        "(282.966400, 330.380300, 282.214100)",
        "(283.563400, 335.264900, 277.913800)",
        "(284.263800, 340.033600, 273.959700)",
        "(284.913800, 344.373800, 270.562700)",
        "(285.215200, 346.127800, 269.325100)",
        "(285.904400, 348.874900, 267.769600)",
        "(286.925000, 350.519300, 267.396500)",
        "(288.262200, 351.478000, 267.538100)",
        "(289.829800, 351.217100, 268.502000)",
        "(290.500500, 350.886500, 269.245300)",
        "(291.432400, 350.535600, 270.640200)",
        "(292.182500, 350.397000, 271.816000)",
        "(292.407300, 349.970600, 273.314900)",
        "(292.166600, 348.752900, 275.883000)",
        "(292.374500, 347.887800, 277.239300)",
        "(293.090100, 345.929500, 279.708100)",
        "(293.416700, 344.152500, 282.051400)",
        "(293.552000, 342.683100, 284.352900)",
        "(293.929800, 340.542100, 287.404100)",
        "(294.237700, 338.780300, 289.435800)",
        "(294.876500, 334.204200, 294.184800)",
        "(295.497300, 330.586000, 297.728300)",
        "(296.189800, 328.260500, 299.925100)",
        "(297.140900, 325.634800, 302.510100)",
        "(297.668000, 324.085800, 304.065500)",
        "(298.491900, 319.679400, 307.951100)",
        "(298.887700, 312.419300, 313.776500)",
        "(299.842600, 305.915800, 319.252300)",
        "(302.184600, 303.179500, 320.588700)",
        "(303.644200, 301.860700, 320.913200)",
        "(306.113500, 297.749500, 323.230500)",
        "(307.342000, 293.422300, 325.947800)",
        "(307.777600, 290.216300, 327.500100)",
        "(307.810600, 287.961800, 327.983700)",
        "(307.701500, 287.311600, 327.914600)",
        "(307.525100, 286.655800, 327.172600)",
        "(307.255400, 286.109200, 326.333200)",
        "(306.577800, 285.248800, 325.943100)",
        "(305.756000, 285.486700, 324.585500)",
        "(305.241200, 286.120300, 323.422000)",
        "(303.924800, 287.076200, 321.573100)",
        "(302.258500, 287.408100, 320.473900)",
        "(300.263000, 288.168500, 319.074600)",
        "(298.330900, 289.582700, 317.081900)",
        "(297.544000, 290.470200, 315.979100)",
        "(296.183300, 292.568300, 313.502300)",
        "(294.301000, 294.530300, 311.129500)",
        "(291.919700, 296.383100, 309.197500)",
        "(289.655200, 298.315900, 307.415600)",
        "(288.657400, 299.471600, 306.272600)",
        "(286.999900, 302.029900, 303.737900)",
        "(286.106900, 304.776300, 300.874700)",
        "(285.430600, 307.131100, 298.200800)",
        "(283.829200, 308.703600, 297.045800)",
        "(282.981800, 309.915000, 296.277600)",
        "(281.816500, 314.042000, 292.608800)",
        "(280.560200, 317.559900, 289.042600)",
        "(278.705300, 319.473500, 287.525900)",
        "(277.131800, 323.236100, 284.559100)",
        "(276.723100, 327.878900, 280.207500)",
        "(277.246500, 339.692400, 268.570500)",
        "(279.054600, 347.340100, 260.723400)",
        "(281.074800, 352.258000, 255.702500)",
        "(282.710000, 357.037800, 251.403100)",
        "(283.219500, 0.033877, 249.032900)",
        "(284.189700, 6.295767, 244.309200)",
        "(285.583400, 11.688870, 240.470400)",
        "(287.367800, 14.682700, 238.710800)",
        "(289.276100, 16.285030, 238.455700)",
        "(290.072000, 16.932460, 238.558200)",
        "(291.094000, 18.154010, 239.136600)",
        "(291.978900, 18.546090, 240.720200)",
        "(293.325800, 18.356320, 242.734300)",
        "(295.063000, 17.686140, 245.024000)",
        "(296.153600, 17.101680, 246.158100)",
        "(298.323900, 16.270600, 247.941800)",
        "(299.891200, 15.962520, 249.476600)",
        "(300.760100, 15.895120, 251.288500)",
        "(300.425900, 15.015260, 254.710800)",
        "(300.121600, 13.682420, 257.341200)",
        "(300.201800, 10.434670, 262.317200)",
        "(301.288600, 7.239560, 266.258800)",
        "(301.880100, 2.738874, 271.524000)",
        "(301.737200, 357.045100, 278.160300)",
        "(302.007900, 354.223500, 281.342700)",
        "(303.127700, 349.508900, 286.812700)",
        "(304.052600, 344.925800, 291.573800)",
        "(304.866200, 338.716700, 297.323800)",
        "(305.743200, 332.335000, 303.142100)",
        "(306.464900, 329.714500, 305.518400)",
        "(308.371500, 326.061200, 308.476500)",
        "(310.471500, 322.427900, 310.590600)",
        "(311.899100, 318.466200, 313.112800)",
        "(312.781700, 314.924600, 315.231100)",
        "(313.069500, 313.340600, 316.008400)",
        "(313.720100, 310.009100, 317.818900)",
        "(314.253900, 306.253400, 319.824400)",
        "(314.237200, 302.361600, 321.526100)",
        "(313.744300, 298.621700, 323.079800)",
        "(313.357600, 296.851400, 323.835000)",
        "(312.222400, 293.534600, 325.317700)",
        "(310.901300, 290.394600, 326.498400)",
        "(309.454800, 287.916900, 327.226200)",
        "(307.988100, 286.554800, 327.259400)",
        "(307.326500, 286.160200, 327.022300)",
        "(306.113800, 285.572900, 326.485200)",
        "(304.883400, 284.806400, 326.440200)",
        "(303.152800, 284.025300, 326.253200)",
        "(301.364500, 283.727700, 325.832600)",
        "(300.626600, 283.742800, 325.566900)",
        "(299.030400, 283.220100, 325.536300)",
        "(296.930200, 282.345700, 326.166100)",
        "(294.456500, 281.944600, 326.497500)",
        "(292.336100, 282.152800, 326.529500)",
        "(291.414200, 282.475200, 326.226100)",
        "(289.745200, 283.626400, 324.991900)",
        "(288.327700, 286.583800, 321.912700)",
        "(286.959100, 290.230500, 317.865400)",
        "(286.181500, 292.091500, 315.778500)",
        "(284.331300, 295.853300, 311.923800)",
        "(282.268600, 300.597400, 307.512100)",
        "(280.657300, 306.917000, 301.642600)",
        "(279.627500, 315.915900, 293.066100)",
        "(279.261800, 325.684000, 283.670700)",
        "(279.389000, 330.710600, 278.782300)",
        "(280.008700, 339.865300, 269.707200)",
        "(280.497700, 346.385200, 263.529600)",
        "(280.407900, 353.892400, 257.234600)",
        "(280.716600, 2.078341, 250.227500)",
        "(281.119100, 4.757262, 248.010200)",
        "(282.079000, 6.404483, 247.074300)",
        "(282.968000, 8.652690, 245.896200)",
        "(283.791400, 10.632900, 245.209800)",
        "(284.728800, 10.374560, 246.817100)",
        "(285.331900, 9.764279, 248.023000)",
        "(286.773400, 7.874084, 250.867800)",
        "(288.233900, 7.013253, 252.938900)",
        "(289.489500, 5.441131, 255.727300)",
        "(290.627900, 2.531109, 259.646400)",
        "(291.005800, 1.212910, 261.606900)",
        "(291.484600, 359.110400, 265.089500)",
        "(292.124900, 357.286300, 268.326500)",
        "(292.873800, 355.180100, 271.426900)",
        "(293.176000, 352.145100, 275.230200)",
        "(293.212700, 350.380600, 277.402500)",
        "(293.931100, 347.175100, 281.631200)",
        "(295.172900, 343.812400, 285.863300)",
        "(296.276200, 340.043500, 289.937700)",
        "(297.594600, 335.890700, 294.036300)",
        "(298.646000, 334.297100, 295.595200)",
        "(300.762200, 331.772100, 298.257100)",
        "(302.093500, 328.515100, 301.617200)",
        "(302.912500, 324.664300, 305.437400)",
        "(304.321300, 321.890900, 307.939700)",
        "(305.192400, 320.396100, 309.085500)",
        "(306.517700, 316.552500, 311.840000)",
        "(307.175900, 312.510300, 314.725300)",
        "(307.531300, 309.110900, 316.800700)",
        "(307.552600, 305.463000, 318.823100)",
        "(307.511300, 303.560100, 319.826900)",
        "(307.246400, 299.885700, 321.632200)",
        "(306.595700, 296.091100, 323.371100)",
        "(305.663000, 292.505600, 325.180600)",
        "(304.759000, 289.531300, 326.395300)",
        "(304.319900, 288.245800, 326.765300)",
        "(303.250100, 286.237300, 327.155800)",
        "(302.143400, 285.412800, 326.540800)",
        "(300.946700, 285.330100, 325.391600)",
        "(299.516600, 285.479800, 324.230200)",
        "(298.775600, 285.684600, 323.480700)",
        "(297.203100, 286.077900, 321.991000)",
        "(295.516600, 286.552000, 320.651100)",
        "(293.801300, 287.630700, 319.063400)",
        "(292.157300, 288.277600, 318.040800)",
        "(291.416200, 288.524700, 317.589400)",
        "(289.998300, 289.701400, 316.018600)",
        "(288.575900, 291.162300, 314.190100)",
        "(287.183800, 293.970500, 311.149000)",
        "(285.990200, 297.844200, 307.149400)",
        "(285.503000, 299.789400, 305.191000)",
        "(284.620600, 303.381800, 301.733600)",
        "(283.852700, 306.716400, 298.716700)",
        "(283.276300, 312.106800, 293.370700)",
        "(283.349200, 320.304400, 285.077900)",
        "(283.508300, 323.808300, 281.641000)",
        "(283.548200, 329.503100, 276.419700)",
        "(283.336000, 335.366300, 271.399400)",
        "(283.223800, 341.572200, 266.207500)",
        "(283.654100, 347.972400, 260.814800)",
        "(284.089900, 350.500600, 258.625900)",
        "(285.058300, 354.110000, 255.643000)",
        "(285.975300, 356.362000, 254.207300)",
        "(286.776300, 358.769300, 252.997800)",
        "(287.416800, 2.054701, 251.233500)",
        "(287.711600, 3.649025, 250.540500)",
        "(288.770100, 5.339590, 250.284300)",
        "(290.435400, 4.962001, 251.439500)",
        "(292.603500, 3.432750, 253.466500)",
        "(294.472300, 2.951402, 254.888100)",
        "(295.073100, 3.381279, 255.228200)",
        "(295.996400, 4.790526, 255.538100)",
        "(297.109100, 5.659447, 255.878600)",
        "(297.865500, 5.409628, 257.032900)",
        "(297.912000, 4.895230, 258.669200)",
        "(297.837200, 4.890547, 259.389200)",
        "(297.754800, 4.670056, 261.052800)",
        "(297.995700, 3.579923, 263.073200)",
        "(298.311300, 2.094869, 265.290800)",
        "(298.895400, 359.393500, 268.842800)",
        "(299.427800, 358.001100, 270.684600)",
        "(300.388400, 356.264200, 273.493500)",
        "(300.581400, 353.966200, 276.381000)",
        "(300.824200, 349.809000, 280.571700)",
        "(301.480200, 344.488000, 285.637800)",
        "(302.054400, 341.657600, 288.178800)",
        "(303.323800, 336.580000, 292.390300)",
        "(304.048000, 331.522200, 296.384000)",
        "(304.330900, 326.596100, 300.056300)",
        "(304.665900, 322.105500, 302.917500)",
        "(304.883800, 319.784200, 304.236500)",
        "(305.038600, 315.413500, 306.608200)",
        "(304.465600, 311.478200, 308.615500)",
        "(303.365700, 307.926500, 310.031000)",
        "(302.286000, 305.455600, 310.443400)",
        "(301.798100, 304.598400, 310.376700)",
        "(300.830200, 302.939900, 310.354800)",
        "(299.958900, 301.172700, 310.575000)",
        "(298.793100, 299.792900, 310.474800)",
        "(297.155900, 300.088400, 308.868500)",
        "(296.251800, 300.203300, 308.230600)",
        "(294.340800, 299.998100, 307.371700)",
        "(292.513000, 299.466200, 306.991100)",
        "(291.033900, 298.806000, 306.851900)",
        "(289.508300, 300.677600, 304.113500)",
        "(288.778700, 302.319200, 302.129800)",
        "(287.502600, 306.138400, 297.906200)",
        "(286.456700, 310.055000, 293.671500)",
        "(285.728500, 313.541200, 289.997800)",
        "(284.855200, 318.199900, 285.088700)",
        "(284.451400, 320.996900, 282.143700)",
        "(283.535100, 326.621400, 276.488900)",
        "(283.112400, 332.207000, 271.171700)",
        "(283.612400, 337.108100, 266.152000)",
        "(284.673600, 340.522000, 262.484700)",
        "(285.366400, 342.044200, 260.828600)",
        "(286.397700, 345.922900, 256.851600)",
        "(286.763900, 350.695500, 252.673500)",
        "(286.736900, 355.953900, 248.463400)",
        "(286.636100, 1.614964, 244.046300)",
        "(286.671000, 4.098761, 242.231700)",
        "(286.832500, 8.154318, 239.367200)",
        "(287.110400, 11.177050, 237.648300)",
        "(287.558400, 12.984990, 237.326400)",
        "(288.349400, 13.635050, 237.959700)",
        "(288.850400, 13.748320, 238.495400)",
        "(289.856400, 13.866950, 239.761200)",
        "(291.118400, 13.143250, 241.621600)",
        "(292.809600, 11.892780, 243.642200)",
        "(294.253100, 11.846780, 244.526900)",
        "(294.767800, 12.445210, 244.509400)",
        "(295.416800, 14.062690, 244.304000)",
        "(295.427800, 15.795520, 244.420200)",
        "(295.456900, 16.068640, 245.594000)",
        "(295.569400, 14.512660, 248.362300)",
        "(295.647600, 13.066990, 250.457000)",
        "(295.876300, 9.892261, 254.897000)",
        "(296.016200, 6.048643, 259.622700)",
        "(295.791400, 0.854598, 265.291700)",
        "(296.046500, 355.356700, 271.121400)",
        "(296.318300, 352.896200, 273.796000)",
        "(296.761900, 347.808700, 279.055000)",
        "(297.399800, 341.787400, 284.466100)",
        "(298.474000, 336.714800, 288.861100)",
        "(299.619700, 333.374300, 291.678500)",
        "(300.052500, 331.388500, 293.198000)",
        "(300.687200, 326.653200, 296.876600)",
        "(301.266200, 322.545100, 299.744000)",
        "(301.930000, 319.002800, 301.837800)",
        "(302.394900, 315.016700, 304.079600)",
        "(302.405100, 312.681400, 305.485700)",
        "(302.186700, 307.989300, 308.399300)",
        "(301.703600, 304.082200, 310.677700)",
        "(300.914900, 301.144100, 312.181500)",
        "(300.080200, 298.866300, 313.213400)",
        "(299.709800, 298.690300, 312.670400)",
        "(298.941900, 300.015400, 309.754500)",
        "(297.802400, 301.171100, 307.427500)",
        "(295.984500, 301.394800, 306.386400)",
        "(293.895300, 301.463100, 305.539700)",
        "(292.861700, 301.593000, 305.000700)",
        "(291.025100, 302.662000, 303.381500)",
        "(289.543500, 303.864700, 301.832100)",
        "(288.191400, 304.895900, 300.330600)",
        "(286.748200, 305.958600, 299.095300)",
        "(286.044000, 306.236300, 298.830600)",
        "(284.913400, 307.613100, 297.335200)",
        "(284.086400, 311.127200, 293.631700)",
        "(283.776000, 316.183700, 288.387800)",
        "(284.235600, 322.073200, 282.227200)",
        "(284.443600, 324.779900, 279.500500)",
        "(284.231300, 330.223100, 274.467900)",
        "(283.633400, 335.945900, 269.442700)",
        "(283.414900, 342.680100, 263.412400)",
        "(283.679000, 349.183100, 257.611200)",
        "(283.892700, 352.114400, 255.087900)",
        "(284.519700, 357.011100, 250.981100)",
        "(285.377500, 0.727475, 248.043100)",
        "(285.898500, 2.253902, 246.896900)",
        "(287.084300, 7.852421, 242.878000)",
        "(287.278000, 9.995129, 241.551500)",
        "(287.771100, 13.810890, 239.711300)",
        "(288.151900, 17.302790, 238.460300)",
        "(288.308000, 19.991820, 238.151100)",
        "(288.857000, 20.227840, 240.007400)",
        "(289.393400, 19.210420, 241.821800)",
        "(290.923200, 16.587510, 245.696800)",
        "(292.115800, 14.023340, 249.548600)",
        "(292.856400, 11.835680, 253.432500)",
        "(293.162300, 9.093092, 257.856800)",
        "(293.053200, 7.742264, 260.131300)",
        "(292.609300, 5.018314, 264.789200)",
        "(292.460400, 0.995345, 270.061100)",
        "(293.174900, 356.241800, 275.099500)",
        "(294.354300, 351.228400, 280.409700)",
        "(294.983000, 348.622800, 283.315200)",
        "(296.511500, 343.601800, 288.917700)",
        "(298.241800, 339.127200, 293.568000)",
        "(299.945500, 335.410400, 296.861100)",
        "(301.358800, 331.423100, 300.442700)",
        "(301.852100, 329.546000, 302.252500)",
        "(303.018100, 326.028700, 305.226300)",
        "(304.779400, 323.531500, 306.816200)",
        "(306.556400, 321.670000, 307.881800)",
        "(308.198800, 319.327300, 309.010000)",
        "(308.995600, 317.925800, 309.544500)",
        "(310.343700, 314.880200, 310.919100)",
        "(311.381200, 312.143800, 311.866900)",
        "(311.843000, 309.672700, 312.265800)",
        "(311.583600, 306.933300, 313.185200)",
        "(311.467200, 305.692700, 313.563200)",
        "(311.317600, 303.317400, 313.666900)",
        "(311.155400, 300.756600, 313.508700)",
        "(310.315300, 298.297800, 313.666800)",
        "(308.380400, 296.275100, 313.788300)",
        "(307.388400, 295.368600, 313.877200)",
        "(305.721300, 294.160000, 313.776500)",
        "(304.586600, 294.131500, 312.513400)",
        "(303.788600, 294.730600, 310.686200)",
        "(301.967500, 295.039500, 309.475900)",
        "(300.737800, 295.188100, 309.055800)",
        "(298.529200, 295.942100, 307.909700)",
        "(296.644700, 297.223500, 306.249600)",
        "(295.238300, 298.660200, 304.290400)",
        "(293.738100, 300.038700, 302.517300)",
        "(292.830300, 300.887100, 301.623500)",
        "(290.806200, 302.807100, 299.783500)",
        "(289.016500, 305.735000, 297.090000)",
        "(287.900900, 309.988800, 292.938900)",
        "(287.472400, 315.040000, 287.948100)",
        "(287.300000, 317.787700, 285.225100)",
        "(286.881000, 323.704200, 279.510900)",
        "(286.546000, 329.981400, 273.619600)",
        "(286.208400, 336.390600, 267.824700)",
        "(285.933300, 342.937700, 262.113700)",
        "(285.874900, 346.040100, 259.496700)",
        "(285.945700, 351.642700, 254.988200)",
        "(286.314100, 355.622800, 252.115800)",
        "(286.909700, 357.937800, 250.903400)",
        "(287.579300, 359.381700, 250.623700)",
        "(287.905900, 359.934400, 250.702100)",
        "(288.681700, 0.732398, 251.381400)",
        "(289.702200, 0.562509, 253.693900)",
        "(290.857400, 0.061032, 256.483200)",
        "(292.327100, -0.003492, 258.427700)",
        "(293.333700, 359.859000, 259.304200)",
        "(294.939100, 359.445500, 261.420400)",
        "(295.318200, 358.250400, 264.877900)",
        "(295.271000, 356.992400, 268.138500)",
        "(295.662800, 356.516100, 269.878800)",
        "(295.860700, 356.258900, 270.649400)",
        "(295.846100, 355.343300, 272.630600)",
        "(295.133500, 353.664200, 275.044300)",
        "(295.380400, 351.387700, 277.460100)",
        "(296.589700, 348.171800, 280.751400)",
        "(297.103700, 345.996300, 282.976600)",
        "(297.936200, 341.526000, 287.273600)",
        "(299.100600, 337.419900, 291.023000)",
        "(300.579100, 333.795100, 294.306900)",
        "(301.852900, 329.279700, 297.757400)",
        "(302.329400, 326.811300, 299.570300)",
        "(303.426800, 322.495500, 302.747100)",
        "(304.163500, 318.362000, 305.305700)",
        "(304.806900, 314.939300, 307.281100)",
        "(305.576500, 312.512500, 307.845400)",
        "(305.579700, 311.201800, 308.136200)",
        "(304.968600, 308.347600, 309.312300)",
        "(304.031600, 305.587000, 310.275700)",
        "(302.732100, 302.570000, 311.382200)",
        "(301.314500, 299.622200, 313.028800)",
        "(300.685300, 298.988100, 313.040600)",
        "(299.619400, 299.136000, 311.540900)",
        "(298.113100, 298.997400, 310.640200)",
        "(296.218800, 298.189200, 310.689300)",
        "(294.447600, 297.021600, 311.362700)",
        "(293.498300, 297.138200, 310.985300)",
        "(291.501500, 299.350400, 308.028000)",
        "(289.157800, 300.192500, 306.631300)",
        "(286.625700, 299.447400, 307.177600)",
        "(284.255200, 299.756600, 307.010300)",
        "(283.284300, 300.981800, 305.857900)",
        "(282.025200, 307.531000, 299.364100)",
        "(281.627300, 316.696700, 289.987700)",
        "(281.974500, 325.783400, 280.741300)",
        "(282.163800, 333.898800, 273.048700)",
        "(281.948300, 337.912900, 269.511400)",
        "(281.296900, 346.422400, 262.362800)",
        "(281.182400, 356.983000, 253.352500)",
        "(281.682000, 6.373794, 245.337000)",
        "(282.713700, 12.754260, 240.631100)",
        "(283.366000, 15.165410, 239.140600)",
        "(284.801500, 18.531800, 237.539200)",
        "(286.513200, 19.199210, 238.315100)",
        "(288.295700, 18.467650, 240.330700)",
        "(289.662900, 17.832110, 242.703800)",
        "(290.238600, 17.413200, 244.145700)",
        "(291.537800, 16.085980, 247.250600)",
        "(293.129900, 14.344570, 250.526400)",
        "(294.158200, 12.652580, 254.046800)",
        "(294.668500, 10.680980, 258.072600)",
        "(295.030300, 9.359539, 260.225200)",
        "(296.011200, 6.789011, 264.076000)",
        "(296.710600, 3.944240, 268.074600)",
        "(296.936800, 0.148415, 272.726200)",
        "(297.001200, 355.731400, 277.944000)",
        "(297.310100, 353.675000, 280.466300)",
        "(298.292100, 349.608000, 284.916300)",
        "(299.639800, 345.042400, 289.136400)",
        "(300.790200, 340.578800, 293.329000)",
        "(301.961200, 336.869900, 297.296600)",
        "(302.510800, 334.948900, 299.285000)",
        "(303.671000, 330.399400, 303.079700)",
        "(305.251400, 325.860200, 306.507600)",
        "(306.985600, 321.961200, 309.251600)",
        "(308.094500, 317.885800, 311.492100)",
        "(308.535600, 315.760900, 312.732200)",
        "(309.016100, 311.313300, 315.393200)",
        "(309.400800, 307.071500, 317.313600)",
        "(309.288400, 302.853800, 319.162800)",
        "(308.855800, 298.816500, 320.773800)",
        "(308.478100, 296.598800, 321.797000)",
        "(307.227400, 292.108700, 324.347300)",
        "(305.870400, 290.025100, 324.954300)",
        "(305.023800, 288.946000, 324.332500)",
        "(303.981900, 286.630000, 324.909600)",
        "(303.208100, 285.306400, 325.547100)",
        "(301.244500, 282.380600, 327.262000)",
        "(298.891900, 280.461400, 328.326800)",
        "(297.124400, 280.956600, 327.013900)",
        "(295.204400, 281.835500, 325.490700)",
        "(294.114800, 281.988100, 325.199900)",
        "(291.904700, 281.688500, 325.343500)",
        "(289.665300, 280.668900, 326.608700)",
        "(287.857200, 279.678800, 328.114500)",
        "(286.401400, 280.733900, 327.001100)",
        "(285.553400, 282.756000, 324.896800)",
        "(283.674700, 288.505700, 319.328100)",
        "(281.658800, 293.751100, 314.856100)",
        "(280.110000, 301.229500, 308.050000)",
        "(278.970300, 312.723300, 297.217500)",
        "(278.784900, 317.292800, 292.988000)",
        "(278.774600, 325.818300, 285.153800)",
        "(279.231400, 334.704300, 276.822900)",
        "(280.095000, 342.095300, 269.929300)",
        "(280.608600, 351.975500, 261.248800)",
        "(280.760800, 356.363300, 257.892100)",
        "(281.990800, 359.214400, 256.674500)",
        "(283.063400, 2.476420, 254.665700)",
        "(284.353800, 6.266664, 252.120000)",
        "(285.236900, 7.141119, 252.785400)",
        "(285.663200, 7.439141, 253.345900)",
        "(286.659800, 8.018193, 254.365800)",
        "(288.190200, 8.082404, 255.496100)",
        "(289.964800, 6.990051, 257.598200)",
        "(291.293600, 5.966935, 259.770400)",
        "(291.667700, 5.591345, 260.735600)",
        "(291.633700, 4.601091, 263.047400)",
        "(291.458000, 2.693909, 266.459800)",
        "(292.593000, 359.765600, 270.437700)",
        "(294.241500, 356.732200, 274.172900)",
        "(294.604400, 354.899900, 276.448900)",
        "(294.972300, 351.021500, 281.351600)",
        "(296.263200, 347.548600, 285.561100)",
        "(298.231000, 344.424700, 288.856800)",
        "(299.531800, 340.585300, 292.727700)",
        "(299.832900, 338.240100, 295.137100)",
        "(300.518500, 333.777300, 299.362000)",
        "(301.257200, 329.856800, 302.815000)",
        "(302.591300, 326.786600, 305.311500)",
        "(304.171300, 323.535600, 307.494500)",
        "(304.812400, 321.735000, 308.570900)",
        "(305.900800, 318.340900, 310.618300)",
        "(306.386300, 315.116700, 312.527800)",
        "(306.597900, 311.605700, 314.124600)",
        "(306.679000, 308.119800, 315.619900)",
        "(306.642700, 306.526900, 316.169200)",
        "(306.086700, 303.646100, 317.224200)",
        "(304.599200, 300.627600, 319.121900)",
        "(302.957400, 298.167600, 320.460400)",
        "(301.856000, 296.539400, 320.327500)",
        "(301.005600, 295.482300, 320.698300)",
        "(298.553500, 292.687300, 323.063100)",
        "(295.362000, 289.376100, 326.619600)",
        "(292.109000, 285.777800, 330.534300)",
        "(289.376800, 283.226500, 332.816000)",
        "(288.159200, 282.467300, 333.395400)",
        "(285.523700, 280.494300, 335.819500)",
        "(282.115100, 272.535100, 344.800400)",
        "(279.605400, 266.655800, 350.835900)",
        "(277.858200, 265.723600, 351.722300)",
        "(277.049800, 264.443000, 353.098200)",
        "(275.636500, 253.143800, 5.216816)",
        "(274.630600, 227.463300, 31.872300)",
        "(274.125000, 201.804100, 58.090550)",
        "(273.811100, 178.549000, 81.877730)",
        "(273.828700, 166.508900, 94.144130)",
        "(274.284500, 145.456300, 116.072000)",
        "(275.099500, 130.960100, 131.598600)",
        "(276.855200, 122.701000, 141.270000)",
        "(278.625500, 118.504900, 147.061400)",
        "(279.185700, 116.297600, 149.927700)",
        "(279.967700, 110.249200, 156.836000)",
        "(280.256300, 102.883800, 165.047200)",
        "(280.165900, 97.520300, 171.465300)",
        "(279.995000, 94.340510, 176.150800)",
        "(280.096600, 92.182370, 179.006900)",
        "(280.680500, 85.045250, 187.025900)",
        "(280.990800, 77.501030, 195.467700)",
        "(280.797400, 69.675970, 204.355500)",
        "(280.851000, 61.928810, 213.255600)",
        "(280.972000, 59.364000, 216.574400)",
        "(281.275800, 57.514100, 220.000700)",
        "(281.181200, 54.702800, 224.103100)",
        "(280.685700, 48.053390, 231.587200)",
        "(279.828900, 40.982190, 239.463800)",
        "(279.357300, 37.308960, 243.666600)",
        "(279.209700, 27.530560, 254.088700)",
        "(279.434400, 16.639210, 265.377400)",
        "(279.153900, 2.095935, 280.427900)",
        "(279.891300, 349.438900, 293.018500)",
        "(280.511400, 344.480600, 297.723800)",
        "(281.321300, 334.011100, 307.518600)",
        "(281.942300, 322.737100, 318.215200)",
        "(283.490800, 316.943400, 323.383800)",
        "(285.212600, 313.705700, 325.331400)",
        "(285.937400, 311.279400, 327.143300)",
        "(287.209400, 306.778000, 330.308000)",
        "(288.207300, 302.616000, 332.879400)",
        "(289.280500, 297.917900, 335.843900)",
        "(290.421000, 294.972700, 337.139600)",
        "(290.845800, 294.611300, 336.474500)",
        "(291.075200, 292.451600, 336.409700)",
        "(290.468800, 287.904700, 338.920800)",
        "(289.702600, 283.781100, 341.040300)",
        "(289.212200, 281.467500, 341.353200)",
        "(288.902800, 280.677900, 341.174700)",
        "(288.354900, 279.336100, 341.022500)",
        "(287.120400, 277.249800, 341.643200)",
        "(285.703100, 273.701000, 344.068900)",
        "(285.144800, 272.870800, 343.932500)",
        "(284.764500, 273.031700, 343.191000)",
        "(283.566400, 274.282300, 341.127500)",
        "(281.905900, 276.854900, 337.836300)",
        "(280.520800, 278.300100, 335.746200)",
        "(278.937700, 279.111700, 334.485800)",
        "(278.078800, 281.502600, 331.896000)",
        "(276.538000, 291.464400, 321.439200)",
        "(274.999300, 301.066900, 311.764800)",
        "(273.372900, 313.349700, 299.751000)",
        "(272.514800, 344.139400, 269.276700)",
        "(272.546500, 4.724252, 249.001900)",
        "(273.426600, 34.142580, 220.087300)",
        "(274.557200, 47.819580, 207.208300)",
        "(275.865500, 55.501300, 200.316000)",
        "(277.188300, 59.366140, 197.250700)",
        "(277.837000, 61.097310, 196.085400)",
        "(279.659800, 64.337000, 194.560100)",
        "(280.807200, 64.828540, 195.163400)",
        "(281.355000, 64.258610, 196.285800)",
        "(282.270500, 62.619370, 199.100600)",
        "(282.991800, 61.616790, 201.220100)",
        "(283.513500, 60.731030, 203.375800)",
        "(283.738200, 58.606950, 206.022700)",
        "(284.494900, 52.060250, 213.273000)",
        "(285.484900, 47.841850, 218.567300)",
        "(286.251100, 45.845170, 221.944700)",
        "(286.654500, 44.236630, 224.202500)",
        "(287.664300, 39.531780, 229.857500)",
        "(288.759000, 34.243030, 235.921900)",
        "(289.780100, 29.007520, 241.619800)",
        "(290.002400, 26.749490, 244.165800)",
        "(289.357200, 23.297250, 248.544800)",
        "(287.980000, 20.334090, 253.149400)",
        "(287.499800, 15.449960, 258.649400)",
        "(287.494700, 8.443270, 265.696300)",
        "(287.450300, 4.540833, 269.688800)",
        "(286.986800, 357.085400, 277.513700)",
        "(286.190400, 350.364400, 284.915700)",
        "(285.904400, 343.379200, 291.992100)",
        "(286.626700, 334.506300, 300.337400)",
        "(287.068500, 330.051300, 304.496500)",
        "(287.710100, 322.399700, 311.522800)",
        "(288.376200, 315.564500, 317.579700)",
        "(289.431100, 309.868600, 322.255200)",
        "(291.091200, 305.864700, 324.950000)",
        "(291.891200, 304.001300, 326.073800)",
        "(293.133100, 300.037300, 328.543400)",
        "(293.843800, 296.746800, 330.431100)",
        "(294.215900, 294.742400, 330.917800)",
        "(294.209600, 292.016900, 331.928400)",
        "(294.073500, 290.603900, 332.633200)",
        "(293.489200, 289.532000, 332.538100)",
        "(293.092300, 289.956400, 330.606600)",
        "(292.366800, 288.584700, 330.372600)",
        "(290.957600, 286.200300, 331.408900)",
        "(290.243500, 285.330600, 331.655000)",
        "(288.976100, 284.558900, 331.134000)",
        "(287.939100, 284.368700, 329.998600)",
        "(287.108000, 284.529500, 328.689700)",
        "(285.711700, 285.947700, 326.218200)",
        "(284.518900, 287.013300, 324.842100)",
        "(282.163800, 287.989100, 323.598700)",
        "(279.948400, 290.869100, 320.397100)",
        "(278.086800, 296.128800, 315.002000)",
        "(276.668800, 306.358500, 304.752500)",
        "(276.145900, 314.522500, 296.505100)",
        "(275.531600, 334.044400, 277.036700)",
        "(275.289600, 352.981300, 258.635100)",
        "(275.669300, 9.893335, 242.283700)",
        "(276.471400, 20.709140, 232.016800)",
        "(276.900600, 25.001450, 228.054000)",
        "(277.908600, 32.240000, 221.538800)",
        "(278.808300, 38.559520, 216.169400)",
        "(279.378700, 42.009590, 214.069500)",
        "(280.031900, 39.579890, 217.538600)",
        "(280.463100, 37.375600, 220.177200)",
        "(281.396900, 35.689310, 222.917700)",
        "(282.237200, 36.622220, 223.284700)",
        "(283.113500, 38.778510, 222.784500)",
        "(283.874000, 39.522300, 223.769200)",
        "(284.189000, 38.978970, 225.193400)",
        "(284.811600, 36.469440, 229.247900)",
        "(285.565600, 33.315060, 233.708300)",
        "(286.352700, 29.711120, 238.608300)",
        "(286.883700, 26.738810, 243.027400)",
        "(287.043100, 25.162600, 245.374200)",
        "(287.725200, 19.294670, 252.248000)",
        "(288.870700, 12.524400, 259.140100)",
        "(289.512500, 7.557850, 264.437800)",
        "(289.035600, 3.899783, 268.781100)",
        "(288.933300, 1.887204, 271.114400)",
        "(289.349200, 355.890500, 277.737800)",
        "(290.554100, 348.085400, 285.505500)",
        "(291.988800, 340.747800, 292.428700)",
        "(292.636500, 335.282500, 297.811500)",
        "(292.736800, 332.223100, 301.051800)",
        "(294.046300, 326.313600, 306.737900)",
        "(296.488800, 322.007600, 309.890100)",
        "(298.393800, 317.870800, 312.716200)",
        "(299.135000, 313.255200, 315.966900)",
        "(299.349400, 310.902000, 317.712300)",
        "(299.861200, 306.915900, 320.270200)",
        "(300.467700, 303.653700, 321.505600)",
        "(300.807700, 300.153900, 323.321400)",
        "(300.774900, 297.796100, 324.264600)",
        "(300.530700, 296.926700, 324.311800)",
        "(299.756100, 294.078500, 325.679900)",
        "(298.743300, 291.242600, 327.455700)",
        "(298.122600, 290.044100, 328.040800)",
        "(297.567700, 288.771700, 328.299200)",
        "(297.213100, 287.818900, 328.776000)",
        "(296.224900, 286.499400, 329.388000)",
        "(294.913200, 286.035700, 329.300400)",
        "(293.576900, 285.889200, 328.922700)",
        "(291.901300, 286.306400, 327.683500)",
        "(291.006200, 286.482500, 327.178400)",
        "(289.034700, 285.797100, 327.679000)",
        "(287.123000, 285.223600, 328.106600)",
        "(285.666300, 286.646400, 326.420000)",
        "(284.307200, 289.713700, 323.128200)",
        "(283.551100, 292.048400, 320.715800)",
        "(281.858700, 297.083700, 315.777200)",
        "(280.132800, 302.639600, 310.637800)",
        "(278.677800, 310.121700, 303.778400)",
        "(278.274000, 315.235600, 298.974300)",
        "(278.071000, 328.078200, 286.597300)",
        "(278.733300, 340.948900, 274.040500)",
        "(279.069600, 351.930100, 263.703900)",
        "(278.979500, 3.663607, 253.218800)",
        "(279.472900, 14.236130, 244.210200)",
        "(279.958400, 17.894190, 241.227600)",
        "(281.279200, 22.168210, 238.138500)",
        "(282.810900, 23.605280, 237.706100)",
        "(284.065700, 24.478620, 237.966700)",
        "(285.043600, 24.946120, 238.892900)",
        "(285.633500, 24.875190, 239.644500)",
        "(287.006300, 23.395360, 242.292200)",
        "(288.598800, 20.817070, 245.933200)",
        "(290.055000, 18.288980, 249.458000)",
        "(291.233000, 16.608880, 252.191800)",
        "(291.561800, 15.964920, 253.444600)",
        "(291.851500, 14.779620, 255.874500)",
        "(292.145300, 13.343960, 258.325700)",
        "(292.285600, 10.918410, 261.561000)",
        "(292.138900, 7.781647, 265.344700)",
        "(292.150800, 5.895582, 267.476000)",
        "(292.460100, 1.468826, 272.391300)",
        "(293.035100, 357.181700, 277.146100)",
        "(294.267900, 353.071100, 281.410000)",
        "(295.562000, 348.309200, 285.980700)",
        "(295.942700, 345.757000, 288.375200)",
        "(296.433500, 340.924700, 293.247500)",
        "(297.288600, 336.308800, 297.826900)",
        "(299.009400, 332.472600, 300.876900)",
        "(300.911900, 328.980900, 303.362400)",
        "(301.625600, 327.004900, 304.959400)",
        "(302.114400, 321.687100, 309.170200)",
        "(302.706000, 316.816800, 312.663800)",
        "(303.798300, 314.054800, 314.179400)",
        "(304.771000, 310.654500, 315.664000)",
        "(304.981000, 308.715300, 316.741600)",
        "(304.962500, 305.273900, 318.600700)",
        "(304.575000, 302.691900, 319.460100)",
        "(303.817900, 299.431800, 320.943900)",
        "(302.989800, 296.611400, 322.120100)",
        "(302.688000, 295.944300, 322.024700)",
        "(301.978400, 294.973000, 321.471300)",
        "(300.849300, 293.542600, 321.577700)",
        "(299.613400, 292.862800, 321.446500)",
        "(298.031600, 292.809700, 320.754700)",
        "(297.225300, 292.848000, 320.297900)",
        "(295.915000, 293.479300, 318.846200)",
        "(294.942400, 294.888700, 316.611300)",
        "(293.501500, 295.272200, 315.503200)",
        "(291.445300, 295.453100, 314.806900)",
        "(290.386400, 295.873500, 314.238800)",
        "(288.575500, 297.704100, 312.104500)",
        "(287.302700, 301.076800, 308.332900)",
        "(285.877900, 303.806900, 305.505700)",
        "(284.385500, 306.937200, 302.386300)",
        "(283.732700, 309.606100, 299.633100)",
        "(282.600400, 315.606300, 293.689700)",
        "(282.159900, 321.288900, 288.342400)",
        "(282.348000, 327.263000, 282.693700)",
        "(282.825200, 331.231400, 279.025100)",
        "(283.010200, 332.949400, 277.449800)",
        "(283.619300, 337.200400, 273.658900)",
        "(284.766600, 341.683300, 269.579800)",
        "(285.896400, 344.791200, 266.863100)",
        "(286.455700, 348.110100, 264.523900)",
        "(286.580500, 349.085400, 264.159500)",
        "(287.045000, 353.275900, 261.451300)",
        "(287.776700, 358.028800, 258.016200)",
        "(288.304100, 0.999693, 256.562200)",
        "(289.062500, 2.615573, 256.455100)",
        "(289.503500, 3.332394, 256.483500)",
        "(290.494000, 4.288099, 256.929800)",
        "(291.776400, 5.122454, 257.285600)",
        "(293.567800, 5.586946, 257.696800)",
        "(294.754400, 5.406256, 258.832200)",
        "(294.991200, 5.088964, 259.885900)",
        "(295.105800, 4.432725, 262.262300)",
        "(295.395400, 3.649832, 264.183700)",
        "(295.765100, 1.943405, 266.593300)",
        "(296.415400, 359.234400, 269.916700)",
        "(296.667800, 357.645100, 271.946500)",
        "(296.670600, 353.853400, 276.904200)",
        "(296.688800, 348.733900, 282.657100)",
        "(297.095300, 343.526600, 287.714700)",
        "(298.044900, 339.908100, 291.308300)",
        "(298.521600, 338.508900, 292.826700)",
        "(299.330200, 334.648600, 296.793600)",
        "(300.272800, 329.476500, 301.883800)",
        "(301.333400, 325.342700, 305.550400)",
        "(302.388500, 322.351800, 307.715400)",
        "(302.944100, 321.140500, 308.531800)",
        "(304.305300, 318.548800, 310.336200)",
        "(305.403600, 314.616800, 312.812300)",
        "(305.369500, 310.423000, 315.422500)",
        "(305.098200, 307.520100, 316.895300)",
        "(305.104000, 306.341900, 317.092200)",
        "(304.739200, 302.958200, 318.396600)",
        "(303.747300, 299.500100, 320.551600)",
        "(302.775500, 298.778500, 319.641800)",
        "(301.747500, 298.151700, 318.525400)",
        "(301.048100, 297.238500, 318.656400)",
        "(299.257300, 295.325700, 319.128500)",
        "(297.295100, 293.907600, 319.314100)",
        "(295.453700, 293.689200, 318.750100)",
        "(294.094900, 294.915500, 316.469500)",
        "(293.447200, 295.595200, 315.329200)",
        "(291.546400, 295.997500, 314.237200)",
        "(289.249400, 294.909600, 315.234600)",
        "(287.340700, 294.414400, 315.579400)",
        "(285.749800, 297.193500, 312.325500)",
        "(284.985500, 299.912200, 309.465900)",
        "(283.504000, 305.258600, 304.069400)",
        "(282.083600, 310.575500, 298.991800)",
        "(280.625500, 317.772300, 292.566500)",
        "(280.078400, 329.435100, 281.469900)",
        "(280.234400, 335.680100, 275.414200)",
        "(280.567600, 345.993200, 265.612900)",
        "(281.140900, 354.460900, 257.991700)",
        "(281.929900, 2.250530, 251.525300)",
        "(282.841900, 8.708959, 246.498000)",
        "(283.385700, 10.665140, 245.288100)",
        "(284.586200, 12.992350, 244.413000)",
        "(285.658900, 14.436630, 244.617500)",
        "(286.833500, 14.460840, 245.950700)",
        "(288.242900, 12.295470, 248.868800)",
        "(288.809300, 10.963490, 250.655500)",
        "(289.705000, 9.671432, 253.215300)",
        "(290.071900, 8.659522, 255.778900)",
        "(290.365800, 6.533144, 259.111400)",
        "(290.874100, 4.099852, 262.453900)",
        "(291.155500, 2.751326, 264.165800)",
        "(291.686900, 359.960000, 267.616200)",
        "(291.946600, 357.893200, 270.368100)",
        "(292.299100, 355.006300, 273.792100)",
        "(292.798800, 351.791600, 277.225800)",
        "(292.996700, 350.550700, 278.575800)",
        "(293.743900, 348.312000, 280.782500)",
        "(294.661900, 346.639000, 282.064200)",
        "(295.075600, 345.179600, 283.229400)",
        "(294.896400, 343.528800, 284.652600)",
        "(294.720000, 342.849700, 285.171000)",
        "(294.489800, 341.718500, 286.016000)",
        "(294.344100, 341.521000, 286.140500)",
        "(294.882800, 341.771800, 285.642600)",
        "(295.825400, 341.737800, 284.918800)",
        "(295.567800, 341.793400, 284.698100)",
        "(294.311600, 342.464500, 284.072100)",
        "(293.060500, 343.640500, 282.932800)",
        "(292.360800, 345.025600, 281.432300)",
        "(292.556000, 346.237800, 279.859600)",
        "(292.519600, 347.071100, 278.945200)",
        "(292.336700, 349.435300, 276.733000)",
        "(293.082400, 352.577700, 273.395000)",
        "(294.031300, 355.463300, 269.899800)",
        "(294.120500, 358.451500, 266.542000)",
        "(294.153200, 359.772100, 264.886400)",
        "(294.086400, 2.145802, 261.619100)",
        "(293.164600, 4.431153, 258.586500)",
        "(291.620900, 7.117156, 255.212600)",
        "(289.680500, 10.292370, 251.423600)",
        "(288.604900, 12.123590, 249.342900)",
        "(285.965700, 16.574360, 244.245600)",
        "(283.169700, 21.069340, 238.885300)",
        "(280.030500, 26.823240, 232.470500)",
        "(276.847400, 37.097030, 221.621300)",
        "(275.462200, 45.059670, 213.316000)",
        "(273.300000, 74.444750, 183.310600)",
        "(272.736800, 122.852900, 134.046900)",
        "(273.593600, 161.760900, 94.073480)",
        "(275.217700, 185.274600, 69.492260)",
        "(276.206500, 192.527700, 61.727430)",
        "(278.121700, 202.464800, 50.823790)",
        "(279.880100, 209.922900, 42.914970)",
        "(281.609600, 218.042100, 34.496650)",
        "(283.117700, 228.660600, 23.392310)",
        "(283.903400, 233.789000, 18.093920)",
        "(285.734600, 241.535500, 10.367750)",
        "(287.784900, 245.905500, 6.544689)",
        "(289.541700, 249.568800, 3.695603)",
        "(290.671600, 253.741600, 0.644532)",
        "(291.296400, 256.684700, 358.209700)",
        "(293.179600, 263.217400, 352.551700)",
        "(294.863600, 267.970100, 348.966700)",
        "(295.665800, 270.869100, 348.114000)",
        "(296.223600, 275.568500, 345.381000)",
        "(296.834200, 278.821300, 342.959600)",
        "(298.291700, 285.133400, 338.260000)",
        "(299.357200, 290.788800, 334.093400)",
        "(300.412100, 297.092200, 329.289100)",
        "(300.253200, 302.526100, 325.632200)",
        "(299.929000, 304.849300, 324.227200)",
        "(299.325200, 309.497800, 321.078000)",
        "(299.121200, 315.132400, 316.760000)",
        "(299.193400, 320.773200, 311.906300)",
        "(299.225600, 326.076400, 307.110500)",
        "(299.065300, 328.559800, 304.847900)",
        "(298.334500, 332.882800, 300.935200)",
        "(297.423200, 336.991200, 296.979700)",
        "(296.688900, 340.895400, 292.782500)",
        "(296.123400, 344.351100, 288.777200)",
        "(295.762100, 346.024600, 286.770900)",
        "(295.058100, 349.588300, 282.484000)",
        "(294.250700, 353.097500, 278.134400)",
        "(293.441200, 356.677400, 273.521600)",
        "(292.658600, 0.437197, 268.750500)",
        "(292.244800, 2.202528, 266.402700)",
        "(291.477200, 5.300026, 261.997600)",
        "(290.560900, 7.512157, 258.118400)",
        "(289.220300, 9.277417, 254.631000)",
        "(287.383900, 11.083880, 251.267900)",
        "(286.282300, 12.113680, 249.544700)",
        "(284.067500, 14.545970, 245.699500)",
        "(281.712800, 15.805340, 242.823900)",
        "(279.088500, 15.691140, 241.395400)",
        "(276.275500, 13.803900, 242.068800)",
[truncated: 524,808 more chars]
