# Supplementary material for: Playing the mirror game in virtual reality with an autonomous character
Source: Sci Rep. 2022 Dec 9;12:21329. doi: 10.1038/s41598-022-25197-z (PMC9734752; doi:10.1038/s41598-022-25197-z)
Supplement: Supplementary file 2 — Supplementary Information 1. [file 41598_2022_25197_MOESM2_ESM.zip › Data/Couple17/condition2_trial1_player1.json]

{
    "isFemale": false,
    "eyesLevel": 1.679246187210083,
    "timestamps": [
        0.0,
        0.02001953125,
        0.03997802734375,
        0.05999755859375,
        0.08001708984375,
        0.0999755859375,
        0.1199951171875,
        0.1400146484375,
        0.15997314453125,
        0.17999267578125,
        0.20001220703125,
        0.219970703125,
        0.239990234375,
        0.260009765625,
        0.280029296875,
        0.29998779296875,
        0.32000732421875,
        0.34002685546875,
        0.3599853515625,
        0.3800048828125,
        0.4000244140625,
        0.41998291015625,
        0.44000244140625,
        0.46002197265625,
        0.47998046875,
        0.5,
        0.52001953125,
        0.53997802734375,
        0.55999755859375,
        0.58001708984375,
        0.5999755859375,
        0.6199951171875,
        0.6400146484375,
        0.65997314453125,
        0.67999267578125,
        0.70001220703125,
        0.719970703125,
        0.739990234375,
        0.760009765625,
        0.780029296875,
        0.79998779296875,
        0.82000732421875,
        0.84002685546875,
        0.8599853515625,
        0.8800048828125,
        0.9000244140625,
        0.91998291015625,
        0.94000244140625,
        0.96002197265625,
        0.97998046875,
        1.0,
        1.02001953125,
        1.03997802734375,
        1.05999755859375,
        1.08001708984375,
        1.0999755859375,
        1.1199951171875,
        1.1400146484375,
        1.15997314453125,
        1.17999267578125,
        1.20001220703125,
        1.219970703125,
        1.239990234375,
        1.260009765625,
        1.280029296875,
        1.29998779296875,
        1.32000732421875,
        1.34002685546875,
        1.3599853515625,
        1.3800048828125,
        1.4000244140625,
        1.41998291015625,
        1.44000244140625,
        1.46002197265625,
        1.47998046875,
        1.5,
        1.52001953125,
        1.53997802734375,
        1.55999755859375,
        1.58001708984375,
        1.5999755859375,
        1.6199951171875,
        1.6400146484375,
        1.65997314453125,
        1.67999267578125,
        1.70001220703125,
        1.719970703125,
        1.739990234375,
        1.760009765625,
        1.780029296875,
        1.79998779296875,
        1.82000732421875,
        1.84002685546875,
        1.8599853515625,
        1.8800048828125,
        1.9000244140625,
        1.91998291015625,
        1.94000244140625,
        1.96002197265625,
        1.97998046875,
        2.0,
        2.02001953125,
        2.03997802734375,
        2.05999755859375,
        2.08001708984375,
        2.0999755859375,
        2.1199951171875,
        2.1400146484375,
        2.15997314453125,
        2.17999267578125,
        2.20001220703125,
        2.219970703125,
        2.239990234375,
        2.260009765625,
        2.280029296875,
        2.29998779296875,
        2.32000732421875,
        2.34002685546875,
        2.3599853515625,
        2.3800048828125,
        2.4000244140625,
        2.41998291015625,
        2.44000244140625,
        2.46002197265625,
        2.47998046875,
        2.5,
        2.52001953125,
        2.53997802734375,
        2.55999755859375,
        2.58001708984375,
        2.5999755859375,
        2.6199951171875,
        2.6400146484375,
        2.65997314453125,
        2.67999267578125,
        2.70001220703125,
        2.719970703125,
        2.739990234375,
        2.760009765625,
        2.780029296875,
        2.79998779296875,
        2.82000732421875,
        2.84002685546875,
        2.8599853515625,
        2.8800048828125,
        2.9000244140625,
        2.91998291015625,
        2.94000244140625,
        2.96002197265625,
        2.97998046875,
        3.0,
        3.02001953125,
        3.03997802734375,
        3.05999755859375,
        3.08001708984375,
        3.0999755859375,
        3.1199951171875,
        3.1400146484375,
        3.15997314453125,
        3.17999267578125,
        3.20001220703125,
        3.219970703125,
        3.239990234375,
        3.260009765625,
        3.280029296875,
        3.29998779296875,
        3.32000732421875,
        3.34002685546875,
        3.3599853515625,
        3.3800048828125,
        3.4000244140625,
        3.41998291015625,
        3.44000244140625,
        3.46002197265625,
        3.47998046875,
        3.5,
        3.52001953125,
        3.53997802734375,
        3.55999755859375,
        3.58001708984375,
        3.5999755859375,
        3.6199951171875,
        3.6400146484375,
        3.65997314453125,
        3.67999267578125,
        3.70001220703125,
        3.719970703125,
        3.739990234375,
        3.760009765625,
        3.780029296875,
        3.79998779296875,
        3.82000732421875,
        3.84002685546875,
        3.8599853515625,
        3.8800048828125,
        3.9000244140625,
        3.91998291015625,
        3.94000244140625,
        3.96002197265625,
        3.97998046875,
        4.0,
        4.02001953125,
        4.03997802734375,
        4.05999755859375,
        4.08001708984375,
        4.0999755859375,
        4.1199951171875,
        4.1400146484375,
        4.15997314453125,
        4.17999267578125,
        4.20001220703125,
        4.219970703125,
        4.239990234375,
        4.260009765625,
        4.280029296875,
        4.29998779296875,
        4.32000732421875,
        4.34002685546875,
        4.3599853515625,
        4.3800048828125,
        4.4000244140625,
        4.41998291015625,
        4.44000244140625,
        4.46002197265625,
        4.47998046875,
        4.5,
        4.52001953125,
        4.53997802734375,
        4.55999755859375,
        4.58001708984375,
        4.5999755859375,
        4.6199951171875,
        4.6400146484375,
        4.65997314453125,
        4.67999267578125,
        4.70001220703125,
        4.719970703125,
        4.739990234375,
        4.760009765625,
        4.780029296875,
        4.79998779296875,
        4.82000732421875,
        4.84002685546875,
        4.8599853515625,
        4.8800048828125,
        4.9000244140625,
        4.91998291015625,
        4.94000244140625,
        4.96002197265625,
        4.97998046875,
        5.0,
        5.02001953125,
        5.03997802734375,
        5.05999755859375,
        5.08001708984375,
        5.0999755859375,
        5.1199951171875,
        5.1400146484375,
        5.15997314453125,
        5.17999267578125,
        5.20001220703125,
        5.219970703125,
        5.239990234375,
        5.260009765625,
        5.280029296875,
        5.29998779296875,
        5.32000732421875,
        5.34002685546875,
        5.3599853515625,
        5.3800048828125,
        5.4000244140625,
        5.41998291015625,
        5.44000244140625,
        5.46002197265625,
        5.47998046875,
        5.5,
        5.52001953125,
        5.53997802734375,
        5.55999755859375,
        5.58001708984375,
        5.5999755859375,
        5.6199951171875,
        5.6400146484375,
        5.65997314453125,
        5.67999267578125,
        5.70001220703125,
        5.719970703125,
        5.739990234375,
        5.760009765625,
        5.780029296875,
        5.79998779296875,
        5.82000732421875,
        5.84002685546875,
        5.8599853515625,
        5.8800048828125,
        5.9000244140625,
        5.91998291015625,
        5.94000244140625,
        5.96002197265625,
        5.97998046875,
        6.0,
        6.02001953125,
        6.03997802734375,
        6.05999755859375,
        6.08001708984375,
        6.0999755859375,
        6.1199951171875,
        6.1400146484375,
        6.15997314453125,
        6.17999267578125,
        6.20001220703125,
        6.219970703125,
        6.239990234375,
        6.260009765625,
        6.280029296875,
        6.29998779296875,
        6.32000732421875,
        6.34002685546875,
        6.3599853515625,
        6.3800048828125,
        6.4000244140625,
        6.41998291015625,
        6.44000244140625,
        6.46002197265625,
        6.47998046875,
        6.5,
        6.52001953125,
        6.53997802734375,
        6.55999755859375,
        6.58001708984375,
        6.5999755859375,
        6.6199951171875,
        6.6400146484375,
        6.65997314453125,
        6.67999267578125,
        6.70001220703125,
        6.719970703125,
        6.739990234375,
        6.760009765625,
        6.780029296875,
        6.79998779296875,
        6.82000732421875,
        6.84002685546875,
        6.8599853515625,
        6.8800048828125,
        6.9000244140625,
        6.91998291015625,
        6.94000244140625,
        6.96002197265625,
        6.97998046875,
        7.0,
        7.02001953125,
        7.03997802734375,
        7.05999755859375,
        7.08001708984375,
        7.0999755859375,
        7.1199951171875,
        7.1400146484375,
        7.15997314453125,
        7.17999267578125,
        7.20001220703125,
        7.219970703125,
        7.239990234375,
        7.260009765625,
        7.280029296875,
        7.29998779296875,
        7.32000732421875,
        7.34002685546875,
        7.3599853515625,
        7.3800048828125,
        7.4000244140625,
        7.41998291015625,
        7.44000244140625,
        7.46002197265625,
        7.47998046875,
        7.5,
        7.52001953125,
        7.53997802734375,
        7.55999755859375,
        7.58001708984375,
        7.5999755859375,
        7.6199951171875,
        7.6400146484375,
        7.65997314453125,
        7.67999267578125,
        7.70001220703125,
        7.719970703125,
        7.739990234375,
        7.760009765625,
        7.780029296875,
        7.79998779296875,
        7.82000732421875,
        7.84002685546875,
        7.8599853515625,
        7.8800048828125,
        7.9000244140625,
        7.91998291015625,
        7.94000244140625,
        7.96002197265625,
        7.97998046875,
        8.0,
        8.02001953125,
        8.03997802734375,
        8.05999755859375,
        8.08001708984375,
        8.0999755859375,
        8.1199951171875,
        8.1400146484375,
        8.15997314453125,
        8.17999267578125,
        8.20001220703125,
        8.219970703125,
        8.239990234375,
        8.260009765625,
        8.280029296875,
        8.29998779296875,
        8.32000732421875,
        8.34002685546875,
        8.3599853515625,
        8.3800048828125,
        8.4000244140625,
        8.41998291015625,
        8.44000244140625,
        8.46002197265625,
        8.47998046875,
        8.5,
        8.52001953125,
        8.53997802734375,
        8.55999755859375,
        8.58001708984375,
        8.5999755859375,
        8.6199951171875,
        8.6400146484375,
        8.65997314453125,
        8.67999267578125,
        8.70001220703125,
        8.719970703125,
        8.739990234375,
        8.760009765625,
        8.780029296875,
        8.79998779296875,
        8.82000732421875,
        8.84002685546875,
        8.8599853515625,
        8.8800048828125,
        8.9000244140625,
        8.91998291015625,
        8.94000244140625,
        8.96002197265625,
        8.97998046875,
        9.0,
        9.02001953125,
        9.03997802734375,
        9.05999755859375,
        9.08001708984375,
        9.0999755859375,
        9.1199951171875,
        9.1400146484375,
        9.15997314453125,
        9.17999267578125,
        9.20001220703125,
        9.219970703125,
        9.239990234375,
        9.260009765625,
        9.280029296875,
        9.29998779296875,
        9.32000732421875,
        9.34002685546875,
        9.3599853515625,
        9.3800048828125,
        9.4000244140625,
        9.41998291015625,
        9.44000244140625,
        9.46002197265625,
        9.47998046875,
        9.5,
        9.52001953125,
        9.53997802734375,
        9.55999755859375,
        9.58001708984375,
        9.5999755859375,
        9.6199951171875,
        9.6400146484375,
        9.65997314453125,
        9.67999267578125,
        9.70001220703125,
        9.719970703125,
        9.739990234375,
        9.760009765625,
        9.780029296875,
        9.79998779296875,
        9.82000732421875,
        9.84002685546875,
        9.8599853515625,
        9.8800048828125,
        9.9000244140625,
        9.91998291015625,
        9.94000244140625,
        9.96002197265625,
        9.97998046875,
        10.0,
        10.02001953125,
        10.03997802734375,
        10.05999755859375,
        10.08001708984375,
        10.0999755859375,
        10.1199951171875,
        10.1400146484375,
        10.15997314453125,
        10.17999267578125,
        10.20001220703125,
        10.219970703125,
        10.239990234375,
        10.260009765625,
        10.280029296875,
        10.29998779296875,
        10.32000732421875,
        10.34002685546875,
        10.3599853515625,
        10.3800048828125,
        10.4000244140625,
        10.41998291015625,
        10.44000244140625,
        10.46002197265625,
        10.47998046875,
        10.5,
        10.52001953125,
        10.53997802734375,
        10.55999755859375,
        10.58001708984375,
        10.5999755859375,
        10.6199951171875,
        10.6400146484375,
        10.65997314453125,
        10.67999267578125,
        10.70001220703125,
        10.719970703125,
        10.739990234375,
        10.760009765625,
        10.780029296875,
        10.79998779296875,
        10.82000732421875,
        10.84002685546875,
        10.8599853515625,
        10.8800048828125,
        10.9000244140625,
        10.91998291015625,
        10.94000244140625,
        10.96002197265625,
        10.97998046875,
        11.0,
        11.02001953125,
        11.03997802734375,
        11.05999755859375,
        11.08001708984375,
        11.0999755859375,
        11.1199951171875,
        11.1400146484375,
        11.15997314453125,
        11.17999267578125,
        11.20001220703125,
        11.219970703125,
        11.239990234375,
        11.260009765625,
        11.280029296875,
        11.29998779296875,
        11.32000732421875,
        11.34002685546875,
        11.3599853515625,
        11.3800048828125,
        11.4000244140625,
        11.41998291015625,
        11.44000244140625,
        11.46002197265625,
        11.47998046875,
        11.5,
        11.52001953125,
        11.53997802734375,
        11.55999755859375,
        11.58001708984375,
        11.5999755859375,
        11.6199951171875,
        11.6400146484375,
        11.65997314453125,
        11.67999267578125,
        11.70001220703125,
        11.719970703125,
        11.739990234375,
        11.760009765625,
        11.780029296875,
        11.79998779296875,
        11.82000732421875,
        11.84002685546875,
        11.8599853515625,
        11.8800048828125,
        11.9000244140625,
        11.91998291015625,
        11.94000244140625,
        11.96002197265625,
        11.97998046875,
        12.0,
        12.02001953125,
        12.03997802734375,
        12.05999755859375,
        12.08001708984375,
        12.0999755859375,
        12.1199951171875,
        12.1400146484375,
        12.15997314453125,
        12.17999267578125,
        12.20001220703125,
        12.219970703125,
        12.239990234375,
        12.260009765625,
        12.280029296875,
        12.29998779296875,
        12.32000732421875,
        12.34002685546875,
        12.3599853515625,
        12.3800048828125,
        12.4000244140625,
        12.41998291015625,
        12.44000244140625,
        12.46002197265625,
        12.47998046875,
        12.5,
        12.52001953125,
        12.53997802734375,
        12.55999755859375,
        12.58001708984375,
        12.5999755859375,
        12.6199951171875,
        12.6400146484375,
        12.65997314453125,
        12.67999267578125,
        12.70001220703125,
        12.719970703125,
        12.739990234375,
        12.760009765625,
        12.780029296875,
        12.79998779296875,
        12.82000732421875,
        12.84002685546875,
        12.8599853515625,
        12.8800048828125,
        12.9000244140625,
        12.91998291015625,
        12.94000244140625,
        12.96002197265625,
        12.97998046875,
        13.0,
        13.02001953125,
        13.03997802734375,
        13.05999755859375,
        13.08001708984375,
        13.0999755859375,
        13.1199951171875,
        13.1400146484375,
        13.15997314453125,
        13.17999267578125,
        13.20001220703125,
        13.219970703125,
        13.239990234375,
        13.260009765625,
        13.280029296875,
        13.29998779296875,
        13.32000732421875,
        13.34002685546875,
        13.3599853515625,
        13.3800048828125,
        13.4000244140625,
        13.41998291015625,
        13.44000244140625,
        13.46002197265625,
        13.47998046875,
        13.5,
        13.52001953125,
        13.53997802734375,
        13.55999755859375,
        13.58001708984375,
        13.5999755859375,
        13.6199951171875,
        13.6400146484375,
        13.65997314453125,
        13.67999267578125,
        13.70001220703125,
        13.719970703125,
        13.739990234375,
        13.760009765625,
        13.780029296875,
        13.79998779296875,
        13.82000732421875,
        13.84002685546875,
        13.8599853515625,
        13.8800048828125,
        13.9000244140625,
        13.91998291015625,
        13.94000244140625,
        13.96002197265625,
        13.97998046875,
        14.0,
        14.02001953125,
        14.03997802734375,
        14.05999755859375,
        14.08001708984375,
        14.0999755859375,
        14.1199951171875,
        14.1400146484375,
        14.15997314453125,
        14.17999267578125,
        14.20001220703125,
        14.219970703125,
        14.239990234375,
        14.260009765625,
        14.280029296875,
        14.29998779296875,
        14.32000732421875,
        14.34002685546875,
        14.3599853515625,
        14.3800048828125,
        14.4000244140625,
        14.41998291015625,
        14.44000244140625,
        14.46002197265625,
        14.47998046875,
        14.5,
        14.52001953125,
        14.53997802734375,
        14.55999755859375,
        14.58001708984375,
        14.5999755859375,
        14.6199951171875,
        14.6400146484375,
        14.65997314453125,
        14.67999267578125,
        14.70001220703125,
        14.719970703125,
        14.739990234375,
        14.760009765625,
        14.780029296875,
        14.79998779296875,
        14.82000732421875,
        14.84002685546875,
        14.8599853515625,
        14.8800048828125,
        14.9000244140625,
        14.91998291015625,
        14.94000244140625,
        14.96002197265625,
        14.97998046875,
        15.0,
        15.02001953125,
        15.03997802734375,
        15.05999755859375,
        15.08001708984375,
        15.0999755859375,
        15.1199951171875,
        15.1400146484375,
        15.15997314453125,
        15.17999267578125,
        15.20001220703125,
        15.219970703125,
        15.239990234375,
        15.260009765625,
        15.280029296875,
        15.29998779296875,
        15.32000732421875,
        15.34002685546875,
        15.3599853515625,
        15.3800048828125,
        15.4000244140625,
        15.41998291015625,
        15.44000244140625,
        15.46002197265625,
        15.47998046875,
        15.5,
        15.52001953125,
        15.53997802734375,
        15.55999755859375,
        15.58001708984375,
        15.5999755859375,
        15.6199951171875,
        15.6400146484375,
        15.65997314453125,
        15.67999267578125,
        15.70001220703125,
        15.719970703125,
        15.739990234375,
        15.760009765625,
        15.780029296875,
        15.79998779296875,
        15.82000732421875,
        15.84002685546875,
        15.8599853515625,
        15.8800048828125,
        15.9000244140625,
        15.91998291015625,
        15.94000244140625,
        15.96002197265625,
        15.97998046875,
        16.0,
        16.02001953125,
        16.03997802734375,
        16.05999755859375,
        16.08001708984375,
        16.0999755859375,
        16.1199951171875,
        16.1400146484375,
        16.15997314453125,
        16.17999267578125,
        16.20001220703125,
        16.219970703125,
        16.239990234375,
        16.260009765625,
        16.280029296875,
        16.29998779296875,
        16.32000732421875,
        16.34002685546875,
        16.3599853515625,
        16.3800048828125,
        16.4000244140625,
        16.41998291015625,
        16.44000244140625,
        16.46002197265625,
        16.47998046875,
        16.5,
        16.52001953125,
        16.53997802734375,
        16.55999755859375,
        16.58001708984375,
        16.5999755859375,
        16.6199951171875,
        16.6400146484375,
        16.65997314453125,
        16.67999267578125,
        16.70001220703125,
        16.719970703125,
        16.739990234375,
        16.760009765625,
        16.780029296875,
        16.79998779296875,
        16.82000732421875,
        16.84002685546875,
        16.8599853515625,
        16.8800048828125,
        16.9000244140625,
        16.91998291015625,
        16.94000244140625,
        16.96002197265625,
        16.97998046875,
        17.0,
        17.02001953125,
        17.03997802734375,
        17.05999755859375,
        17.08001708984375,
        17.0999755859375,
        17.1199951171875,
        17.1400146484375,
        17.15997314453125,
        17.17999267578125,
        17.20001220703125,
        17.219970703125,
        17.239990234375,
        17.260009765625,
        17.280029296875,
        17.29998779296875,
        17.32000732421875,
        17.34002685546875,
        17.3599853515625,
        17.3800048828125,
        17.4000244140625,
        17.41998291015625,
        17.44000244140625,
        17.46002197265625,
        17.47998046875,
        17.5,
        17.52001953125,
        17.53997802734375,
        17.55999755859375,
        17.58001708984375,
        17.5999755859375,
        17.6199951171875,
        17.6400146484375,
        17.65997314453125,
        17.67999267578125,
        17.70001220703125,
        17.719970703125,
        17.739990234375,
        17.760009765625,
        17.780029296875,
        17.79998779296875,
        17.82000732421875,
        17.84002685546875,
        17.8599853515625,
        17.8800048828125,
        17.9000244140625,
        17.91998291015625,
        17.94000244140625,
        17.96002197265625,
        17.97998046875,
        18.0,
        18.02001953125,
        18.03997802734375,
        18.05999755859375,
        18.08001708984375,
        18.0999755859375,
        18.1199951171875,
        18.1400146484375,
        18.15997314453125,
        18.17999267578125,
        18.20001220703125,
        18.219970703125,
        18.239990234375,
        18.260009765625,
        18.280029296875,
        18.29998779296875,
        18.32000732421875,
        18.34002685546875,
        18.3599853515625,
        18.3800048828125,
        18.4000244140625,
        18.41998291015625,
        18.44000244140625,
        18.46002197265625,
        18.47998046875,
        18.5,
        18.52001953125,
        18.53997802734375,
        18.55999755859375,
        18.58001708984375,
        18.5999755859375,
        18.6199951171875,
        18.6400146484375,
        18.65997314453125,
        18.67999267578125,
        18.70001220703125,
        18.719970703125,
        18.739990234375,
        18.760009765625,
        18.780029296875,
        18.79998779296875,
        18.82000732421875,
        18.84002685546875,
        18.8599853515625,
        18.8800048828125,
        18.9000244140625,
        18.91998291015625,
        18.94000244140625,
        18.96002197265625,
        18.97998046875,
        19.0,
        19.02001953125,
        19.03997802734375,
        19.05999755859375,
        19.08001708984375,
        19.0999755859375,
        19.1199951171875,
        19.1400146484375,
        19.15997314453125,
        19.17999267578125,
        19.20001220703125,
        19.219970703125,
        19.239990234375,
        19.260009765625,
        19.280029296875,
        19.29998779296875,
        19.32000732421875,
        19.34002685546875,
        19.3599853515625,
        19.3800048828125,
        19.4000244140625,
        19.41998291015625,
        19.44000244140625,
        19.46002197265625,
        19.47998046875,
        19.5,
        19.52001953125,
        19.53997802734375,
        19.55999755859375,
        19.58001708984375,
        19.5999755859375,
        19.6199951171875,
        19.6400146484375,
        19.65997314453125,
        19.67999267578125,
        19.70001220703125,
        19.719970703125,
        19.739990234375,
        19.760009765625,
        19.780029296875,
        19.79998779296875,
        19.82000732421875,
        19.84002685546875,
        19.8599853515625,
        19.8800048828125,
        19.9000244140625,
        19.91998291015625,
        19.94000244140625,
        19.96002197265625,
        19.97998046875,
        20.0,
        20.02001953125,
        20.03997802734375,
        20.05999755859375,
        20.08001708984375,
        20.0999755859375,
        20.1199951171875,
        20.1400146484375,
        20.15997314453125,
        20.17999267578125,
        20.20001220703125,
        20.219970703125,
        20.239990234375,
        20.260009765625,
        20.280029296875,
        20.29998779296875,
        20.32000732421875,
        20.34002685546875,
        20.3599853515625,
        20.3800048828125,
        20.4000244140625,
        20.41998291015625,
        20.44000244140625,
        20.46002197265625,
        20.47998046875,
        20.5,
        20.52001953125,
        20.53997802734375,
        20.55999755859375,
        20.58001708984375,
        20.5999755859375,
        20.6199951171875,
        20.6400146484375,
        20.65997314453125,
        20.67999267578125,
        20.70001220703125,
        20.719970703125,
        20.739990234375,
        20.760009765625,
        20.780029296875,
        20.79998779296875,
        20.82000732421875,
        20.84002685546875,
        20.8599853515625,
        20.8800048828125,
        20.9000244140625,
        20.91998291015625,
        20.94000244140625,
        20.96002197265625,
        20.97998046875,
        21.0,
        21.02001953125,
        21.03997802734375,
        21.05999755859375,
        21.08001708984375,
        21.0999755859375,
        21.1199951171875,
        21.1400146484375,
        21.15997314453125,
        21.17999267578125,
        21.20001220703125,
        21.219970703125,
        21.239990234375,
        21.260009765625,
        21.280029296875,
        21.29998779296875,
        21.32000732421875,
        21.34002685546875,
        21.3599853515625,
        21.3800048828125,
        21.4000244140625,
        21.41998291015625,
        21.44000244140625,
        21.46002197265625,
        21.47998046875,
        21.5,
        21.52001953125,
        21.53997802734375,
        21.55999755859375,
        21.58001708984375,
        21.5999755859375,
        21.6199951171875,
        21.6400146484375,
        21.65997314453125,
        21.67999267578125,
        21.70001220703125,
        21.719970703125,
        21.739990234375,
        21.760009765625,
        21.780029296875,
        21.79998779296875,
        21.82000732421875,
        21.84002685546875,
        21.8599853515625,
        21.8800048828125,
        21.9000244140625,
        21.91998291015625,
        21.94000244140625,
        21.96002197265625,
        21.97998046875,
        22.0,
        22.02001953125,
        22.03997802734375,
        22.05999755859375,
        22.08001708984375,
        22.0999755859375,
        22.1199951171875,
        22.1400146484375,
        22.15997314453125,
        22.17999267578125,
        22.20001220703125,
        22.219970703125,
        22.239990234375,
        22.260009765625,
        22.280029296875,
        22.29998779296875,
        22.32000732421875,
        22.34002685546875,
        22.3599853515625,
        22.3800048828125,
        22.4000244140625,
        22.41998291015625,
        22.44000244140625,
        22.46002197265625,
        22.47998046875,
        22.5,
        22.52001953125,
        22.53997802734375,
        22.55999755859375,
        22.58001708984375,
        22.5999755859375,
        22.6199951171875,
        22.6400146484375,
        22.65997314453125,
        22.67999267578125,
        22.70001220703125,
        22.719970703125,
        22.739990234375,
        22.760009765625,
        22.780029296875,
        22.79998779296875,
        22.82000732421875,
        22.84002685546875,
        22.8599853515625,
        22.8800048828125,
        22.9000244140625,
        22.91998291015625,
        22.94000244140625,
        22.96002197265625,
        22.97998046875,
        23.0,
        23.02001953125,
        23.03997802734375,
        23.05999755859375,
        23.08001708984375,
        23.0999755859375,
        23.1199951171875,
        23.1400146484375,
        23.15997314453125,
        23.17999267578125,
        23.20001220703125,
        23.219970703125,
        23.239990234375,
        23.260009765625,
        23.280029296875,
        23.29998779296875,
        23.32000732421875,
        23.34002685546875,
        23.3599853515625,
        23.3800048828125,
        23.4000244140625,
        23.41998291015625,
        23.44000244140625,
        23.46002197265625,
        23.47998046875,
        23.5,
        23.52001953125,
        23.53997802734375,
        23.55999755859375,
        23.58001708984375,
        23.5999755859375,
        23.6199951171875,
        23.6400146484375,
        23.65997314453125,
        23.67999267578125,
        23.70001220703125,
        23.719970703125,
        23.739990234375,
        23.760009765625,
        23.780029296875,
        23.79998779296875,
        23.82000732421875,
        23.84002685546875,
        23.8599853515625,
        23.8800048828125,
        23.9000244140625,
        23.91998291015625,
        23.94000244140625,
        23.96002197265625,
        23.97998046875,
        24.0,
        24.02001953125,
        24.03997802734375,
        24.05999755859375,
        24.08001708984375,
        24.0999755859375,
        24.1199951171875,
        24.1400146484375,
        24.15997314453125,
        24.17999267578125,
        24.20001220703125,
        24.219970703125,
        24.239990234375,
        24.260009765625,
        24.280029296875,
        24.29998779296875,
        24.32000732421875,
        24.34002685546875,
        24.3599853515625,
        24.3800048828125,
        24.4000244140625,
        24.41998291015625,
        24.44000244140625,
        24.46002197265625,
        24.47998046875,
        24.5,
        24.52001953125,
        24.53997802734375,
        24.55999755859375,
        24.58001708984375,
        24.5999755859375,
        24.6199951171875,
        24.6400146484375,
        24.65997314453125,
        24.67999267578125,
        24.70001220703125,
        24.719970703125,
        24.739990234375,
        24.760009765625,
        24.780029296875,
        24.79998779296875,
        24.82000732421875,
        24.84002685546875,
        24.8599853515625,
        24.8800048828125,
        24.9000244140625,
        24.91998291015625,
        24.94000244140625,
        24.96002197265625,
        24.97998046875,
        25.0,
        25.02001953125,
        25.03997802734375,
        25.05999755859375,
        25.08001708984375,
        25.0999755859375,
        25.1199951171875,
        25.1400146484375,
        25.15997314453125,
        25.17999267578125,
        25.20001220703125,
        25.219970703125,
        25.239990234375,
        25.260009765625,
        25.280029296875,
        25.29998779296875,
        25.32000732421875,
        25.34002685546875,
        25.3599853515625,
        25.3800048828125,
        25.4000244140625,
        25.41998291015625,
        25.44000244140625,
        25.46002197265625,
        25.47998046875,
        25.5,
        25.52001953125,
        25.53997802734375,
        25.55999755859375,
        25.58001708984375,
        25.5999755859375,
        25.6199951171875,
        25.6400146484375,
        25.65997314453125,
        25.67999267578125,
        25.70001220703125,
        25.719970703125,
        25.739990234375,
        25.760009765625,
        25.780029296875,
        25.79998779296875,
        25.82000732421875,
        25.84002685546875,
        25.8599853515625,
        25.8800048828125,
        25.9000244140625,
        25.91998291015625,
        25.94000244140625,
        25.96002197265625,
        25.97998046875,
        26.0,
        26.02001953125,
        26.03997802734375,
        26.05999755859375,
        26.08001708984375,
        26.0999755859375,
        26.1199951171875,
        26.1400146484375,
        26.15997314453125,
        26.17999267578125,
        26.20001220703125,
        26.219970703125,
        26.239990234375,
        26.260009765625,
        26.280029296875,
        26.29998779296875,
        26.32000732421875,
        26.34002685546875,
        26.3599853515625,
        26.3800048828125,
        26.4000244140625,
        26.41998291015625,
        26.44000244140625,
        26.46002197265625,
        26.47998046875,
        26.5,
        26.52001953125,
        26.53997802734375,
        26.55999755859375,
        26.58001708984375,
        26.5999755859375,
        26.6199951171875,
        26.6400146484375,
        26.65997314453125,
        26.67999267578125,
        26.70001220703125,
        26.719970703125,
        26.739990234375,
        26.760009765625,
        26.780029296875,
        26.79998779296875,
        26.82000732421875,
        26.84002685546875,
        26.8599853515625,
        26.8800048828125,
        26.9000244140625,
        26.91998291015625,
        26.94000244140625,
        26.96002197265625,
        26.97998046875,
        27.0,
        27.02001953125,
        27.03997802734375,
        27.05999755859375,
        27.08001708984375,
        27.0999755859375,
        27.1199951171875,
        27.1400146484375,
        27.15997314453125,
        27.17999267578125,
        27.20001220703125,
        27.219970703125,
        27.239990234375,
        27.260009765625,
        27.280029296875,
        27.29998779296875,
        27.32000732421875,
        27.34002685546875,
        27.3599853515625,
        27.3800048828125,
        27.4000244140625,
        27.41998291015625,
        27.44000244140625,
        27.46002197265625,
        27.47998046875,
        27.5,
        27.52001953125,
        27.53997802734375,
        27.55999755859375,
        27.58001708984375,
        27.5999755859375,
        27.6199951171875,
        27.6400146484375,
        27.65997314453125,
        27.67999267578125,
        27.70001220703125,
        27.719970703125,
        27.739990234375,
        27.760009765625,
        27.780029296875,
        27.79998779296875,
        27.82000732421875,
        27.84002685546875,
        27.8599853515625,
        27.8800048828125,
        27.9000244140625,
        27.91998291015625,
        27.94000244140625,
        27.96002197265625,
        27.97998046875,
        28.0,
        28.02001953125,
        28.03997802734375,
        28.05999755859375,
        28.08001708984375,
        28.0999755859375,
        28.1199951171875,
        28.1400146484375,
        28.15997314453125,
        28.17999267578125,
        28.20001220703125,
        28.219970703125,
        28.239990234375,
        28.260009765625,
        28.280029296875,
        28.29998779296875,
        28.32000732421875,
        28.34002685546875,
        28.3599853515625,
        28.3800048828125,
        28.4000244140625,
        28.41998291015625,
        28.44000244140625,
        28.46002197265625,
        28.47998046875,
        28.5,
        28.52001953125,
        28.53997802734375,
        28.55999755859375,
        28.58001708984375,
        28.5999755859375,
        28.6199951171875,
        28.6400146484375,
        28.65997314453125,
        28.67999267578125,
        28.70001220703125,
        28.719970703125,
        28.739990234375,
        28.760009765625,
        28.780029296875,
        28.79998779296875,
        28.82000732421875,
        28.84002685546875,
        28.8599853515625,
        28.8800048828125,
        28.9000244140625,
        28.91998291015625,
        28.94000244140625,
        28.96002197265625,
        28.97998046875,
        29.0,
        29.02001953125,
        29.03997802734375,
        29.05999755859375,
        29.08001708984375,
        29.0999755859375,
        29.1199951171875,
        29.1400146484375,
        29.15997314453125,
        29.17999267578125,
        29.20001220703125,
        29.219970703125,
        29.239990234375,
        29.260009765625,
        29.280029296875,
        29.29998779296875,
        29.32000732421875,
        29.34002685546875,
        29.3599853515625,
        29.3800048828125,
        29.4000244140625,
        29.41998291015625,
        29.44000244140625,
        29.46002197265625,
        29.47998046875,
        29.5,
        29.52001953125,
        29.53997802734375,
        29.55999755859375,
        29.58001708984375,
        29.5999755859375,
        29.6199951171875,
        29.6400146484375,
        29.65997314453125,
        29.67999267578125,
        29.70001220703125,
        29.719970703125,
        29.739990234375,
        29.760009765625,
        29.780029296875,
        29.79998779296875,
        29.82000732421875,
        29.84002685546875,
        29.8599853515625,
        29.8800048828125,
        29.9000244140625,
        29.91998291015625,
        29.94000244140625,
        29.96002197265625,
        29.97998046875,
        30.0,
        30.02001953125,
        30.03997802734375,
        30.05999755859375,
        30.08001708984375,
        30.0999755859375,
        30.1199951171875,
        30.1400146484375,
        30.15997314453125,
        30.17999267578125,
        30.20001220703125,
        30.219970703125,
        30.239990234375,
        30.260009765625,
        30.280029296875,
        30.29998779296875,
        30.32000732421875,
        30.34002685546875,
        30.3599853515625,
        30.3800048828125,
        30.4000244140625,
        30.41998291015625,
        30.44000244140625,
        30.46002197265625,
        30.47998046875,
        30.5,
        30.52001953125,
        30.53997802734375,
        30.55999755859375,
        30.58001708984375,
        30.5999755859375,
        30.6199951171875,
        30.6400146484375,
        30.65997314453125,
        30.67999267578125,
        30.70001220703125,
        30.719970703125,
        30.739990234375,
        30.760009765625,
        30.780029296875,
        30.79998779296875,
        30.82000732421875,
        30.84002685546875,
        30.8599853515625,
        30.8800048828125,
        30.9000244140625,
        30.91998291015625,
        30.94000244140625,
        30.96002197265625,
        30.97998046875,
        31.0,
        31.02001953125,
        31.03997802734375,
        31.05999755859375,
        31.08001708984375,
        31.0999755859375,
        31.1199951171875,
        31.1400146484375,
        31.15997314453125,
        31.17999267578125,
        31.20001220703125,
        31.219970703125,
        31.239990234375,
        31.260009765625,
        31.280029296875,
        31.29998779296875,
        31.32000732421875,
        31.34002685546875,
        31.3599853515625,
        31.3800048828125,
        31.4000244140625,
        31.41998291015625,
        31.44000244140625,
        31.46002197265625,
        31.47998046875,
        31.5,
        31.52001953125,
        31.53997802734375,
        31.55999755859375,
        31.58001708984375,
        31.5999755859375,
        31.6199951171875,
        31.6400146484375,
        31.65997314453125,
        31.67999267578125,
        31.70001220703125,
        31.719970703125,
        31.739990234375,
        31.760009765625,
        31.780029296875,
        31.79998779296875,
        31.82000732421875,
        31.84002685546875,
        31.8599853515625,
        31.8800048828125,
        31.9000244140625,
        31.91998291015625,
        31.94000244140625,
        31.96002197265625,
        31.97998046875,
        32.0,
        32.02001953125,
        32.03997802734375,
        32.05999755859375,
        32.08001708984375,
        32.0999755859375,
        32.1199951171875,
        32.1400146484375,
        32.15997314453125,
        32.17999267578125,
        32.20001220703125,
        32.219970703125,
        32.239990234375,
        32.260009765625,
        32.280029296875,
        32.29998779296875,
        32.32000732421875,
        32.34002685546875,
        32.3599853515625,
        32.3800048828125,
        32.4000244140625,
        32.41998291015625,
        32.44000244140625,
        32.46002197265625,
        32.47998046875,
        32.5,
        32.52001953125,
        32.53997802734375,
        32.55999755859375,
        32.58001708984375,
        32.5999755859375,
        32.6199951171875,
        32.6400146484375,
        32.65997314453125,
        32.67999267578125,
        32.70001220703125,
        32.719970703125,
        32.739990234375,
        32.760009765625,
        32.780029296875,
        32.79998779296875,
        32.82000732421875,
        32.84002685546875,
        32.8599853515625,
        32.8800048828125,
        32.9000244140625,
        32.91998291015625,
        32.94000244140625,
        32.96002197265625,
        32.97998046875,
        33.0,
        33.02001953125,
        33.03997802734375,
        33.05999755859375,
        33.08001708984375,
        33.0999755859375,
        33.1199951171875,
        33.1400146484375,
        33.15997314453125,
        33.17999267578125,
        33.20001220703125,
        33.219970703125,
        33.239990234375,
        33.260009765625,
        33.280029296875,
        33.29998779296875,
        33.32000732421875,
        33.34002685546875,
        33.3599853515625,
        33.3800048828125,
        33.4000244140625,
        33.41998291015625,
        33.44000244140625,
        33.46002197265625,
        33.47998046875,
        33.5,
        33.52001953125,
        33.53997802734375,
        33.55999755859375,
        33.58001708984375,
        33.5999755859375,
        33.6199951171875,
        33.6400146484375,
        33.65997314453125,
        33.67999267578125,
        33.70001220703125,
        33.719970703125,
        33.739990234375,
        33.760009765625,
        33.780029296875,
        33.79998779296875,
        33.82000732421875,
        33.84002685546875,
        33.8599853515625,
        33.8800048828125,
        33.9000244140625,
        33.91998291015625,
        33.94000244140625,
        33.96002197265625,
        33.97998046875,
        34.0,
        34.02001953125,
        34.03997802734375,
        34.05999755859375,
        34.08001708984375,
        34.0999755859375,
        34.1199951171875,
        34.1400146484375,
        34.15997314453125,
        34.17999267578125,
        34.20001220703125,
        34.219970703125,
        34.239990234375,
        34.260009765625,
        34.280029296875,
        34.29998779296875,
        34.32000732421875,
        34.34002685546875,
        34.3599853515625,
        34.3800048828125,
        34.4000244140625,
        34.41998291015625,
        34.44000244140625,
        34.46002197265625,
        34.47998046875,
        34.5,
        34.52001953125,
        34.53997802734375,
        34.55999755859375,
        34.58001708984375,
        34.5999755859375,
        34.6199951171875,
        34.6400146484375,
        34.65997314453125,
        34.67999267578125,
        34.70001220703125,
        34.719970703125,
        34.739990234375,
        34.760009765625,
        34.780029296875,
        34.79998779296875,
        34.82000732421875,
        34.84002685546875,
        34.8599853515625,
        34.8800048828125,
        34.9000244140625,
        34.91998291015625,
        34.94000244140625,
        34.96002197265625,
        34.97998046875,
        35.0,
        35.02001953125,
        35.03997802734375,
        35.05999755859375,
        35.08001708984375,
        35.0999755859375,
        35.1199951171875,
        35.1400146484375,
        35.15997314453125,
        35.17999267578125,
        35.20001220703125,
        35.219970703125,
        35.239990234375,
        35.260009765625,
        35.280029296875,
        35.29998779296875,
        35.32000732421875,
        35.34002685546875,
        35.3599853515625,
        35.3800048828125,
        35.4000244140625,
        35.41998291015625,
        35.44000244140625,
        35.46002197265625,
        35.47998046875,
        35.5,
        35.52001953125,
        35.53997802734375,
        35.55999755859375,
        35.58001708984375,
        35.5999755859375,
        35.6199951171875,
        35.6400146484375,
        35.65997314453125,
        35.67999267578125,
        35.70001220703125,
        35.719970703125,
        35.739990234375,
        35.760009765625,
        35.780029296875,
        35.79998779296875,
        35.82000732421875,
        35.84002685546875,
        35.8599853515625,
        35.8800048828125,
        35.9000244140625,
        35.91998291015625,
        35.94000244140625,
        35.96002197265625,
        35.97998046875,
        36.0,
        36.02001953125,
        36.03997802734375,
        36.05999755859375,
        36.08001708984375,
        36.0999755859375,
        36.1199951171875,
        36.1400146484375,
        36.15997314453125,
        36.17999267578125,
        36.20001220703125,
        36.219970703125,
        36.239990234375,
        36.260009765625,
        36.280029296875,
        36.29998779296875,
        36.32000732421875,
        36.34002685546875,
        36.3599853515625,
        36.3800048828125,
        36.4000244140625,
        36.41998291015625,
        36.44000244140625,
        36.46002197265625,
        36.47998046875,
        36.5,
        36.52001953125,
        36.53997802734375,
        36.55999755859375,
        36.58001708984375,
        36.5999755859375,
        36.6199951171875,
        36.6400146484375,
        36.65997314453125,
        36.67999267578125,
        36.70001220703125,
        36.719970703125,
        36.739990234375,
        36.760009765625,
        36.780029296875,
        36.79998779296875,
        36.82000732421875,
        36.84002685546875,
        36.8599853515625,
        36.8800048828125,
        36.9000244140625,
        36.91998291015625,
        36.94000244140625,
        36.96002197265625,
        36.97998046875,
        37.0,
        37.02001953125,
        37.03997802734375,
        37.05999755859375,
        37.08001708984375,
        37.0999755859375,
        37.1199951171875,
        37.1400146484375,
        37.15997314453125,
        37.17999267578125,
        37.20001220703125,
        37.219970703125,
        37.239990234375,
        37.260009765625,
        37.280029296875,
        37.29998779296875,
        37.32000732421875,
        37.34002685546875,
        37.3599853515625,
        37.3800048828125,
        37.4000244140625,
        37.41998291015625,
        37.44000244140625,
        37.46002197265625,
        37.47998046875,
        37.5,
        37.52001953125,
        37.53997802734375,
        37.55999755859375,
        37.58001708984375,
        37.5999755859375,
        37.6199951171875,
        37.6400146484375,
        37.65997314453125,
        37.67999267578125,
        37.70001220703125,
        37.719970703125,
        37.739990234375,
        37.760009765625,
        37.780029296875,
        37.79998779296875,
        37.82000732421875,
        37.84002685546875,
        37.8599853515625,
        37.8800048828125,
        37.9000244140625,
        37.91998291015625,
        37.94000244140625,
        37.96002197265625,
        37.97998046875,
        38.0,
        38.02001953125,
        38.03997802734375,
        38.05999755859375,
        38.08001708984375,
        38.0999755859375,
        38.1199951171875,
        38.1400146484375,
        38.15997314453125,
        38.17999267578125,
        38.20001220703125,
        38.219970703125,
        38.239990234375,
        38.260009765625,
        38.280029296875,
        38.29998779296875,
        38.32000732421875,
        38.34002685546875,
        38.3599853515625,
        38.3800048828125,
        38.4000244140625,
        38.41998291015625,
        38.44000244140625,
        38.46002197265625,
        38.47998046875,
        38.5,
        38.52001953125,
        38.53997802734375,
        38.55999755859375,
        38.58001708984375,
        38.5999755859375,
        38.6199951171875,
        38.6400146484375,
        38.65997314453125,
        38.67999267578125,
        38.70001220703125,
        38.719970703125,
        38.739990234375,
        38.760009765625,
        38.780029296875,
        38.79998779296875,
        38.82000732421875,
        38.84002685546875,
        38.8599853515625,
        38.8800048828125,
        38.9000244140625,
        38.91998291015625,
        38.94000244140625,
        38.96002197265625,
        38.97998046875,
        39.0,
        39.02001953125,
        39.03997802734375,
        39.05999755859375,
        39.08001708984375,
        39.0999755859375,
        39.1199951171875,
        39.1400146484375,
        39.15997314453125,
        39.17999267578125,
        39.20001220703125,
        39.219970703125,
        39.239990234375,
        39.260009765625,
        39.280029296875,
        39.29998779296875,
        39.32000732421875,
        39.34002685546875,
        39.3599853515625,
        39.3800048828125,
        39.4000244140625,
        39.41998291015625,
        39.44000244140625,
        39.46002197265625,
        39.47998046875,
        39.5,
        39.52001953125,
        39.53997802734375,
        39.55999755859375,
        39.58001708984375,
        39.5999755859375,
        39.6199951171875,
        39.6400146484375,
        39.65997314453125,
        39.67999267578125,
        39.70001220703125,
        39.719970703125,
        39.739990234375,
        39.760009765625,
        39.780029296875,
        39.79998779296875,
        39.82000732421875,
        39.84002685546875,
        39.8599853515625,
        39.8800048828125,
        39.9000244140625,
        39.91998291015625,
        39.94000244140625,
        39.96002197265625,
        39.97998046875,
        40.0,
        40.02001953125,
        40.03997802734375,
        40.05999755859375,
        40.08001708984375,
        40.0999755859375,
        40.1199951171875,
        40.1400146484375,
        40.15997314453125,
        40.17999267578125,
        40.20001220703125,
        40.219970703125,
        40.239990234375,
        40.260009765625,
        40.280029296875,
        40.29998779296875,
        40.32000732421875,
        40.34002685546875,
        40.3599853515625,
        40.3800048828125,
        40.4000244140625,
        40.41998291015625,
        40.44000244140625,
        40.46002197265625,
        40.47998046875,
        40.5,
        40.52001953125,
        40.53997802734375,
        40.55999755859375,
        40.58001708984375,
        40.5999755859375,
        40.6199951171875,
        40.6400146484375,
        40.65997314453125,
        40.67999267578125,
        40.70001220703125,
        40.719970703125,
        40.739990234375,
        40.760009765625,
        40.77996826171875,
        40.79998779296875,
        40.82000732421875,
        40.84002685546875,
        40.8599853515625,
        40.8800048828125,
        40.9000244140625,
        40.91998291015625,
        40.94000244140625,
        40.96002197265625,
        40.97998046875,
        41.0,
        41.02001953125,
        41.03997802734375,
        41.05999755859375,
        41.08001708984375,
        41.0999755859375,
        41.1199951171875,
        41.1400146484375,
        41.15997314453125,
        41.17999267578125,
        41.20001220703125,
        41.219970703125,
        41.239990234375,
        41.260009765625,
        41.27996826171875,
        41.29998779296875,
        41.32000732421875,
        41.34002685546875,
        41.3599853515625,
        41.3800048828125,
        41.4000244140625,
        41.41998291015625,
        41.44000244140625,
        41.46002197265625,
        41.47998046875,
        41.5,
        41.52001953125,
        41.53997802734375,
        41.55999755859375,
        41.58001708984375,
        41.5999755859375,
        41.6199951171875,
        41.6400146484375,
        41.65997314453125,
        41.67999267578125,
        41.70001220703125,
        41.719970703125,
        41.739990234375,
        41.760009765625,
        41.77996826171875,
        41.79998779296875,
        41.82000732421875,
        41.84002685546875,
        41.8599853515625,
        41.8800048828125,
        41.9000244140625,
        41.91998291015625,
        41.94000244140625,
        41.96002197265625,
        41.97998046875,
        42.0,
        42.02001953125,
        42.03997802734375,
        42.05999755859375,
        42.08001708984375,
        42.0999755859375,
        42.1199951171875,
        42.1400146484375,
        42.15997314453125,
        42.17999267578125,
        42.20001220703125,
        42.219970703125,
        42.239990234375,
        42.260009765625,
        42.27996826171875,
        42.29998779296875,
        42.32000732421875,
        42.34002685546875,
        42.3599853515625,
        42.3800048828125,
        42.4000244140625,
        42.41998291015625,
        42.44000244140625,
        42.46002197265625,
        42.47998046875,
        42.5,
        42.52001953125,
        42.53997802734375,
        42.55999755859375,
        42.58001708984375,
        42.5999755859375,
        42.6199951171875,
        42.6400146484375,
        42.65997314453125,
        42.67999267578125,
        42.70001220703125,
        42.719970703125,
        42.739990234375,
        42.760009765625,
        42.77996826171875,
        42.79998779296875,
        42.82000732421875,
        42.84002685546875,
        42.8599853515625,
        42.8800048828125,
        42.9000244140625,
        42.91998291015625,
        42.94000244140625,
        42.96002197265625,
        42.97998046875,
        43.0,
        43.02001953125,
        43.03997802734375,
        43.05999755859375,
        43.08001708984375,
        43.0999755859375,
        43.1199951171875,
        43.1400146484375,
        43.15997314453125,
        43.17999267578125,
        43.20001220703125,
        43.219970703125,
        43.239990234375,
        43.260009765625,
        43.27996826171875,
        43.29998779296875,
        43.32000732421875,
        43.34002685546875,
        43.3599853515625,
        43.3800048828125,
        43.4000244140625,
        43.41998291015625,
        43.44000244140625,
        43.46002197265625,
        43.47998046875,
        43.5,
        43.52001953125,
        43.53997802734375,
        43.55999755859375,
        43.58001708984375,
        43.5999755859375,
        43.6199951171875,
        43.6400146484375,
        43.65997314453125,
        43.67999267578125,
        43.70001220703125,
        43.719970703125,
        43.739990234375,
        43.760009765625,
        43.77996826171875,
        43.79998779296875,
        43.82000732421875,
        43.84002685546875,
        43.8599853515625,
        43.8800048828125,
        43.9000244140625,
        43.91998291015625,
        43.94000244140625,
        43.96002197265625,
        43.97998046875,
        44.0,
        44.02001953125,
        44.03997802734375,
        44.05999755859375,
        44.08001708984375,
        44.0999755859375,
        44.1199951171875,
        44.1400146484375,
        44.15997314453125,
        44.17999267578125,
        44.20001220703125,
        44.219970703125,
        44.239990234375,
        44.260009765625,
        44.27996826171875,
        44.29998779296875,
        44.32000732421875,
        44.34002685546875,
        44.3599853515625,
        44.3800048828125,
        44.4000244140625,
        44.41998291015625,
        44.44000244140625,
        44.46002197265625,
        44.47998046875,
        44.5,
        44.52001953125,
        44.53997802734375,
        44.55999755859375,
        44.58001708984375,
        44.5999755859375,
        44.6199951171875,
        44.6400146484375,
        44.65997314453125,
        44.67999267578125,
        44.70001220703125,
        44.719970703125,
        44.739990234375,
        44.760009765625,
        44.77996826171875,
        44.79998779296875,
        44.82000732421875,
        44.84002685546875,
        44.8599853515625,
        44.8800048828125,
        44.9000244140625,
        44.91998291015625,
        44.94000244140625,
        44.96002197265625,
        44.97998046875,
        45.0,
        45.02001953125,
        45.03997802734375,
        45.05999755859375,
        45.08001708984375,
        45.0999755859375,
        45.1199951171875,
        45.1400146484375,
        45.15997314453125,
        45.17999267578125,
        45.20001220703125,
        45.219970703125,
        45.239990234375,
        45.260009765625,
        45.27996826171875,
        45.29998779296875,
        45.32000732421875,
        45.34002685546875,
        45.3599853515625,
        45.3800048828125,
        45.4000244140625,
        45.41998291015625,
        45.44000244140625,
        45.46002197265625,
        45.47998046875,
        45.5,
        45.52001953125,
        45.53997802734375,
        45.55999755859375,
        45.58001708984375,
        45.5999755859375,
        45.6199951171875,
        45.6400146484375,
        45.65997314453125,
        45.67999267578125,
        45.70001220703125,
        45.719970703125,
        45.739990234375,
        45.760009765625,
        45.77996826171875,
        45.79998779296875,
        45.82000732421875,
        45.84002685546875,
        45.8599853515625,
        45.8800048828125,
        45.9000244140625,
        45.91998291015625,
        45.94000244140625,
        45.96002197265625,
        45.97998046875,
        46.0,
        46.02001953125,
        46.03997802734375,
        46.05999755859375,
        46.08001708984375,
        46.0999755859375,
        46.1199951171875,
        46.1400146484375,
        46.15997314453125,
        46.17999267578125,
        46.20001220703125,
        46.219970703125,
        46.239990234375,
        46.260009765625,
        46.27996826171875,
        46.29998779296875,
        46.32000732421875,
        46.34002685546875,
        46.3599853515625,
        46.3800048828125,
        46.4000244140625,
        46.41998291015625,
        46.44000244140625,
        46.46002197265625,
        46.47998046875,
        46.5,
        46.52001953125,
        46.53997802734375,
        46.55999755859375,
        46.58001708984375,
        46.5999755859375,
        46.6199951171875,
        46.6400146484375,
        46.65997314453125,
        46.67999267578125,
        46.70001220703125,
        46.719970703125,
        46.739990234375,
        46.760009765625,
        46.77996826171875,
        46.79998779296875,
        46.82000732421875,
        46.84002685546875,
        46.8599853515625,
        46.8800048828125,
        46.9000244140625,
        46.91998291015625,
        46.94000244140625,
        46.96002197265625,
        46.97998046875,
        47.0,
        47.02001953125,
        47.03997802734375,
        47.05999755859375,
        47.08001708984375,
        47.0999755859375,
        47.1199951171875,
        47.1400146484375,
        47.15997314453125,
        47.17999267578125,
        47.20001220703125,
        47.219970703125,
        47.239990234375,
        47.260009765625,
        47.27996826171875,
        47.29998779296875,
        47.32000732421875,
        47.34002685546875,
        47.3599853515625,
        47.3800048828125,
        47.4000244140625,
        47.41998291015625,
        47.44000244140625,
        47.46002197265625,
        47.47998046875,
        47.5,
        47.52001953125,
        47.53997802734375,
        47.55999755859375,
        47.58001708984375,
        47.5999755859375,
        47.6199951171875,
        47.6400146484375,
        47.65997314453125,
        47.67999267578125,
        47.70001220703125,
        47.719970703125,
        47.739990234375,
        47.760009765625,
        47.77996826171875,
        47.79998779296875,
        47.82000732421875,
        47.84002685546875,
        47.8599853515625,
        47.8800048828125,
        47.9000244140625,
        47.91998291015625,
        47.94000244140625,
        47.96002197265625,
        47.97998046875,
        48.0,
        48.02001953125,
        48.03997802734375,
        48.05999755859375,
        48.08001708984375,
        48.0999755859375,
        48.1199951171875,
        48.1400146484375,
        48.15997314453125,
        48.17999267578125,
        48.20001220703125,
        48.219970703125,
        48.239990234375,
        48.260009765625,
        48.27996826171875,
        48.29998779296875,
        48.32000732421875,
        48.34002685546875,
        48.3599853515625,
        48.3800048828125,
        48.4000244140625,
        48.41998291015625,
        48.44000244140625,
        48.46002197265625,
        48.47998046875,
        48.5,
        48.52001953125,
        48.53997802734375,
        48.55999755859375,
        48.58001708984375,
        48.5999755859375,
        48.6199951171875,
        48.6400146484375,
        48.65997314453125,
        48.67999267578125,
        48.70001220703125,
        48.719970703125,
        48.739990234375,
        48.760009765625,
        48.77996826171875,
        48.79998779296875,
        48.82000732421875,
        48.84002685546875,
        48.8599853515625,
        48.8800048828125,
        48.9000244140625,
        48.91998291015625,
        48.94000244140625,
        48.96002197265625,
        48.97998046875,
        49.0,
        49.02001953125,
        49.03997802734375,
        49.05999755859375,
        49.08001708984375,
        49.0999755859375,
        49.1199951171875,
        49.1400146484375,
        49.15997314453125,
        49.17999267578125,
        49.20001220703125,
        49.219970703125,
        49.239990234375,
        49.260009765625,
        49.27996826171875,
        49.29998779296875,
        49.32000732421875,
        49.34002685546875,
        49.3599853515625,
        49.3800048828125,
        49.4000244140625,
        49.41998291015625,
        49.44000244140625,
        49.46002197265625,
        49.47998046875,
        49.5,
        49.52001953125,
        49.53997802734375,
        49.55999755859375,
        49.58001708984375,
        49.5999755859375,
        49.6199951171875,
        49.6400146484375,
        49.65997314453125,
        49.67999267578125,
        49.70001220703125,
        49.719970703125,
        49.739990234375,
        49.760009765625,
        49.77996826171875,
        49.79998779296875,
        49.82000732421875,
        49.84002685546875,
        49.8599853515625,
        49.8800048828125,
        49.9000244140625,
        49.91998291015625,
        49.94000244140625,
        49.96002197265625,
        49.97998046875,
        50.0,
        50.02001953125,
        50.03997802734375,
        50.05999755859375,
        50.08001708984375,
        50.0999755859375,
        50.1199951171875,
        50.1400146484375,
        50.15997314453125,
        50.17999267578125,
        50.20001220703125,
        50.219970703125,
        50.239990234375,
        50.260009765625,
        50.27996826171875,
        50.29998779296875,
        50.32000732421875,
        50.34002685546875,
        50.3599853515625,
        50.3800048828125,
        50.4000244140625,
        50.41998291015625,
        50.44000244140625,
        50.46002197265625,
        50.47998046875,
        50.5,
        50.52001953125,
        50.53997802734375,
        50.55999755859375,
        50.58001708984375,
        50.5999755859375,
        50.6199951171875,
        50.6400146484375,
        50.65997314453125,
        50.67999267578125,
        50.70001220703125,
        50.719970703125,
        50.739990234375,
        50.760009765625,
        50.77996826171875,
        50.79998779296875,
        50.82000732421875,
        50.84002685546875,
        50.8599853515625,
        50.8800048828125,
        50.9000244140625,
        50.91998291015625,
        50.94000244140625,
        50.96002197265625,
        50.97998046875,
        51.0,
        51.02001953125,
        51.03997802734375,
        51.05999755859375,
        51.08001708984375,
        51.0999755859375,
        51.1199951171875,
        51.1400146484375,
        51.15997314453125,
        51.17999267578125,
        51.20001220703125,
        51.219970703125,
        51.239990234375,
        51.260009765625,
        51.27996826171875,
        51.29998779296875,
        51.32000732421875,
        51.34002685546875,
        51.3599853515625,
        51.3800048828125,
        51.4000244140625,
        51.41998291015625,
        51.44000244140625,
        51.46002197265625,
        51.47998046875,
        51.5,
        51.52001953125,
        51.53997802734375,
        51.55999755859375,
        51.58001708984375,
        51.5999755859375,
        51.6199951171875,
        51.6400146484375,
        51.65997314453125,
        51.67999267578125,
        51.70001220703125,
        51.719970703125,
        51.739990234375,
        51.760009765625,
        51.77996826171875,
        51.79998779296875,
        51.82000732421875,
        51.84002685546875,
        51.8599853515625,
        51.8800048828125,
        51.9000244140625,
        51.91998291015625,
        51.94000244140625,
        51.96002197265625,
        51.97998046875,
        52.0,
        52.02001953125,
        52.03997802734375,
        52.05999755859375,
        52.08001708984375,
        52.0999755859375,
        52.1199951171875,
        52.1400146484375,
        52.15997314453125,
        52.17999267578125,
        52.20001220703125,
        52.219970703125,
        52.239990234375,
        52.260009765625,
        52.27996826171875,
        52.29998779296875,
        52.32000732421875,
        52.34002685546875,
        52.3599853515625,
        52.3800048828125,
        52.4000244140625,
        52.41998291015625,
        52.44000244140625,
        52.46002197265625,
        52.47998046875,
        52.5,
        52.52001953125,
        52.53997802734375,
        52.55999755859375,
        52.58001708984375,
        52.5999755859375,
        52.6199951171875,
        52.6400146484375,
        52.65997314453125,
        52.67999267578125,
        52.70001220703125,
        52.719970703125,
        52.739990234375,
        52.760009765625,
        52.77996826171875,
        52.79998779296875,
        52.82000732421875,
        52.84002685546875,
        52.8599853515625,
        52.8800048828125,
        52.9000244140625,
        52.91998291015625,
        52.94000244140625,
        52.96002197265625,
        52.97998046875,
        53.0,
        53.02001953125,
        53.03997802734375,
        53.05999755859375,
        53.08001708984375,
        53.0999755859375,
        53.1199951171875,
        53.1400146484375,
        53.15997314453125,
        53.17999267578125,
        53.20001220703125,
        53.219970703125,
        53.239990234375,
        53.260009765625,
        53.27996826171875,
        53.29998779296875,
        53.32000732421875,
        53.34002685546875,
        53.3599853515625,
        53.3800048828125,
        53.4000244140625,
        53.41998291015625,
        53.44000244140625,
        53.46002197265625,
        53.47998046875,
        53.5,
        53.52001953125,
        53.53997802734375,
        53.55999755859375,
        53.58001708984375,
        53.5999755859375,
        53.6199951171875,
        53.6400146484375,
        53.65997314453125,
        53.67999267578125,
        53.70001220703125,
        53.719970703125,
        53.739990234375,
        53.760009765625,
        53.77996826171875,
        53.79998779296875,
        53.82000732421875,
        53.84002685546875,
        53.8599853515625,
        53.8800048828125,
        53.9000244140625,
        53.91998291015625,
        53.94000244140625,
        53.96002197265625,
        53.97998046875,
        54.0,
        54.02001953125,
        54.03997802734375,
        54.05999755859375,
        54.08001708984375,
        54.0999755859375,
        54.1199951171875,
        54.1400146484375,
        54.15997314453125,
        54.17999267578125,
        54.20001220703125,
        54.219970703125,
        54.239990234375,
        54.260009765625,
        54.27996826171875,
        54.29998779296875,
        54.32000732421875,
        54.34002685546875,
        54.3599853515625,
        54.3800048828125,
        54.4000244140625,
        54.41998291015625,
        54.44000244140625,
        54.46002197265625,
        54.47998046875,
        54.5,
        54.52001953125,
        54.53997802734375,
        54.55999755859375,
        54.58001708984375,
        54.5999755859375,
        54.6199951171875,
        54.6400146484375,
        54.65997314453125,
        54.67999267578125,
        54.70001220703125,
        54.719970703125,
        54.739990234375,
        54.760009765625,
        54.77996826171875,
        54.79998779296875,
        54.82000732421875,
        54.84002685546875,
        54.8599853515625,
        54.8800048828125,
        54.9000244140625,
        54.91998291015625,
        54.94000244140625,
        54.96002197265625,
        54.97998046875,
        55.0,
        55.02001953125,
        55.03997802734375,
        55.05999755859375,
        55.08001708984375,
        55.0999755859375,
        55.1199951171875,
        55.1400146484375,
        55.15997314453125,
        55.17999267578125,
        55.20001220703125,
        55.219970703125,
        55.239990234375,
        55.260009765625,
        55.27996826171875,
        55.29998779296875,
        55.32000732421875,
        55.34002685546875,
        55.3599853515625,
        55.3800048828125,
        55.4000244140625,
        55.41998291015625,
        55.44000244140625,
        55.46002197265625,
        55.47998046875,
        55.5,
        55.52001953125,
        55.53997802734375,
        55.55999755859375,
        55.58001708984375,
        55.5999755859375,
        55.6199951171875,
        55.6400146484375,
        55.65997314453125,
        55.67999267578125,
        55.70001220703125,
        55.719970703125,
        55.739990234375,
        55.760009765625,
        55.77996826171875,
        55.79998779296875,
        55.82000732421875,
        55.84002685546875,
        55.8599853515625,
        55.8800048828125,
        55.9000244140625,
        55.91998291015625,
        55.94000244140625,
        55.96002197265625,
        55.97998046875,
        56.0,
        56.02001953125,
        56.03997802734375,
        56.05999755859375,
        56.08001708984375,
        56.0999755859375,
        56.1199951171875,
        56.1400146484375,
        56.15997314453125,
        56.17999267578125,
        56.20001220703125,
        56.219970703125,
        56.239990234375,
        56.260009765625,
        56.27996826171875,
        56.29998779296875,
        56.32000732421875,
        56.34002685546875,
        56.3599853515625,
        56.3800048828125,
        56.4000244140625,
        56.41998291015625,
        56.44000244140625,
        56.46002197265625,
        56.47998046875,
        56.5,
        56.52001953125,
        56.53997802734375,
        56.55999755859375,
        56.58001708984375,
        56.5999755859375,
        56.6199951171875,
        56.6400146484375,
        56.65997314453125,
        56.67999267578125,
        56.70001220703125,
        56.719970703125,
        56.739990234375,
        56.760009765625,
        56.77996826171875,
        56.79998779296875,
        56.82000732421875,
        56.84002685546875,
        56.8599853515625,
        56.8800048828125,
        56.9000244140625,
        56.91998291015625,
        56.94000244140625,
        56.96002197265625,
        56.97998046875,
        57.0,
        57.02001953125,
        57.03997802734375,
        57.05999755859375,
        57.08001708984375,
        57.0999755859375,
        57.1199951171875,
        57.1400146484375,
        57.15997314453125,
        57.17999267578125,
        57.20001220703125,
        57.219970703125,
        57.239990234375,
        57.260009765625,
        57.27996826171875,
        57.29998779296875,
        57.32000732421875,
        57.34002685546875,
        57.3599853515625,
        57.3800048828125,
        57.4000244140625,
        57.41998291015625,
        57.44000244140625,
        57.46002197265625,
        57.47998046875,
        57.5,
        57.52001953125,
        57.53997802734375,
        57.55999755859375,
        57.58001708984375,
        57.5999755859375,
        57.6199951171875,
        57.6400146484375,
        57.65997314453125,
        57.67999267578125,
        57.70001220703125,
        57.719970703125,
        57.739990234375,
        57.760009765625,
        57.77996826171875,
        57.79998779296875,
        57.82000732421875,
        57.84002685546875,
        57.8599853515625,
        57.8800048828125,
        57.9000244140625,
        57.91998291015625,
        57.94000244140625,
        57.96002197265625,
        57.97998046875,
        58.0,
        58.02001953125,
        58.03997802734375,
        58.05999755859375,
        58.08001708984375,
        58.0999755859375,
        58.1199951171875,
        58.1400146484375,
        58.15997314453125,
        58.17999267578125,
        58.20001220703125,
        58.219970703125,
        58.239990234375,
        58.260009765625,
        58.27996826171875,
        58.29998779296875,
        58.32000732421875,
        58.34002685546875,
        58.3599853515625,
        58.3800048828125,
        58.4000244140625,
        58.41998291015625,
        58.44000244140625,
        58.46002197265625,
        58.47998046875,
        58.5,
        58.52001953125,
        58.53997802734375,
        58.55999755859375,
        58.58001708984375,
        58.5999755859375,
        58.6199951171875,
        58.6400146484375,
        58.65997314453125,
        58.67999267578125,
        58.70001220703125,
        58.719970703125,
        58.739990234375,
        58.760009765625,
        58.77996826171875,
        58.79998779296875,
        58.82000732421875,
        58.84002685546875,
        58.8599853515625,
        58.8800048828125,
        58.9000244140625,
        58.91998291015625,
        58.94000244140625,
        58.96002197265625,
        58.97998046875,
        59.0,
        59.02001953125,
        59.03997802734375,
        59.05999755859375,
        59.08001708984375,
        59.0999755859375,
        59.1199951171875,
        59.1400146484375,
        59.15997314453125,
        59.17999267578125,
        59.20001220703125,
        59.219970703125,
        59.239990234375,
        59.260009765625,
        59.27996826171875,
        59.29998779296875,
        59.32000732421875,
        59.34002685546875,
        59.3599853515625,
        59.3800048828125,
        59.4000244140625,
        59.41998291015625,
        59.44000244140625,
        59.46002197265625,
        59.47998046875,
        59.5,
        59.52001953125,
        59.53997802734375,
        59.55999755859375,
        59.58001708984375,
        59.5999755859375,
        59.6199951171875,
        59.6400146484375,
        59.65997314453125,
        59.67999267578125,
        59.70001220703125,
        59.719970703125,
        59.739990234375,
        59.760009765625,
        59.77996826171875,
        59.79998779296875,
        59.82000732421875,
        59.84002685546875,
        59.8599853515625,
        59.8800048828125,
        59.9000244140625,
        59.91998291015625,
        59.94000244140625,
        59.96002197265625,
        59.97998046875
    ],
    "rightHandPositions": [
        "(-0.188693, 1.281523, -0.293756)",
        "(-0.280000, 1.352592, -0.040379)",
        "(-0.280000, 1.364413, -0.041638)",
        "(-0.280000, 1.376073, -0.043766)",
        "(-0.280000, 1.387552, -0.046756)",
        "(-0.280000, 1.398778, -0.050591)",
        "(-0.280000, 1.409632, -0.055222)",
        "(-0.280000, 1.420146, -0.060660)",
        "(-0.280000, 1.430228, -0.066862)",
        "(-0.280000, 1.439775, -0.073757)",
        "(-0.280000, 1.448813, -0.081360)",
        "(-0.280000, 1.457265, -0.089611)",
        "(-0.280000, 1.465061, -0.098437)",
        "(-0.280000, 1.472206, -0.107843)",
        "(-0.280000, 1.478635, -0.117751)",
        "(-0.280000, 1.484315, -0.128107)",
        "(-0.280000, 1.489199, -0.138822)",
        "(-0.280000, 1.493284, -0.149878)",
        "(-0.280000, 1.496541, -0.161205)",
        "(-0.280000, 1.498948, -0.172706)",
        "(-0.280000, 1.500506, -0.184389)",
        "(-0.280000, 1.501198, -0.196154)",
        "(-0.280000, 1.501022, -0.207903)",
        "(-0.280000, 1.499391, -0.219569)",
        "(-0.280000, 1.496309, -0.230918)",
        "(-0.280000, 1.492580, -0.241930)",
        "(-0.280000, 1.488210, -0.252651)",
        "(-0.280000, 1.483237, -0.263028)",
        "(-0.280000, 1.477697, -0.273008)",
        "(-0.280000, 1.471570, -0.282631)",
        "(-0.280000, 1.464880, -0.291835)",
        "(-0.280000, 1.457654, -0.300558)",
        "(-0.280000, 1.449850, -0.308804)",
        "(-0.280000, 1.441495, -0.316487)",
        "(-0.280000, 1.432634, -0.323525)",
        "(-0.280000, 1.423276, -0.329952)",
        "(-0.280000, 1.413506, -0.335752)",
        "(-0.280000, 1.403405, -0.340915)",
        "(-0.280000, 1.392947, -0.345473)",
        "(-0.280000, 1.382194, -0.349406)",
        "(-0.280000, 1.371171, -0.352704)",
        "(-0.280000, 1.359935, -0.355346)",
        "(-0.280000, 1.348442, -0.357324)",
        "(-0.280000, 1.336752, -0.358603)",
        "(-0.280000, 1.325010, -0.358404)",
        "(-0.280000, 1.313341, -0.356747)",
        "(-0.280000, 1.301826, -0.354233)",
        "(-0.280000, 1.290562, -0.350889)",
        "(-0.280000, 1.279541, -0.346711)",
        "(-0.280000, 1.268859, -0.341731)",
        "(-0.280000, 1.258603, -0.335995)",
        "(-0.280000, 1.248769, -0.329500)",
        "(-0.280000, 1.239440, -0.322296)",
        "(-0.280000, 1.230694, -0.314449)",
        "(-0.280000, 1.222525, -0.305953)",
        "(-0.280000, 1.215005, -0.296878)",
        "(-0.280000, 1.208195, -0.287302)",
        "(-0.280000, 1.202091, -0.277220)",
        "(-0.280000, 1.196746, -0.266715)",
        "(-0.280000, 1.192204, -0.255879)",
        "(-0.280000, 1.188462, -0.244702)",
        "(-0.280000, 1.185554, -0.233281)",
        "(-0.280000, 1.183502, -0.221711)",
        "(-0.280000, 1.182304, -0.209986)",
        "(-0.280000, 1.181974, -0.198204)",
        "(-0.280000, 1.182515, -0.186431)",
        "(-0.280000, 1.183917, -0.174765)",
        "(-0.280000, 1.186182, -0.163198)",
        "(-0.280000, 1.189294, -0.151830)",
        "(-0.280000, 1.193223, -0.140756)",
        "(-0.280000, 1.197971, -0.129969)",
        "(-0.280000, 1.203503, -0.119562)",
        "(-0.280000, 1.209767, -0.109620)",
        "(-0.280000, 1.216767, -0.100139)",
        "(-0.280000, 1.224449, -0.091199)",
        "(-0.280000, 1.232742, -0.082876)",
        "(-0.280000, 1.241653, -0.075162)",
        "(-0.280000, 1.251110, -0.068127)",
        "(-0.280000, 1.261028, -0.061827)",
        "(-0.280000, 1.271415, -0.056257)",
        "(-0.280000, 1.282185, -0.051470)",
        "(-0.280000, 1.293644, -0.048755)",
        "(-0.280000, 1.305438, -0.047858)",
        "(-0.280000, 1.317100, -0.047869)",
        "(-0.280000, 1.328528, -0.048765)",
        "(-0.280000, 1.339725, -0.050562)",
        "(-0.280000, 1.350580, -0.053255)",
        "(-0.280000, 1.360984, -0.056813)",
        "(-0.280000, 1.370920, -0.061220)",
        "(-0.280000, 1.380284, -0.066408)",
        "(-0.280000, 1.389009, -0.072309)",
        "(-0.280000, 1.397018, -0.078819)",
        "(-0.280000, 1.404319, -0.085888)",
        "(-0.280000, 1.410863, -0.093399)",
        "(-0.280000, 1.416622, -0.101232)",
        "(-0.280000, 1.421637, -0.109337)",
        "(-0.280000, 1.425911, -0.117600)",
        "(-0.280000, 1.429466, -0.125912)",
        "(-0.280000, 1.432369, -0.134250)",
        "(-0.280000, 1.434662, -0.142527)",
        "(-0.280000, 1.436398, -0.150670)",
        "(-0.280000, 1.437652, -0.158693)",
        "(-0.280000, 1.438479, -0.166551)",
        "(-0.280000, 1.438940, -0.174213)",
        "(-0.280000, 1.439092, -0.181732)",
        "(-0.280000, 1.438981, -0.189100)",
        "(-0.280000, 1.438646, -0.196320)",
        "(-0.280000, 1.438112, -0.203469)",
        "(-0.280000, 1.437395, -0.210559)",
        "(-0.280000, 1.436500, -0.217608)",
        "(-0.280000, 1.435411, -0.224693)",
        "(-0.280000, 1.434108, -0.231825)",
        "(-0.280000, 1.432562, -0.239007)",
        "(-0.280000, 1.430722, -0.246298)",
        "(-0.280000, 1.428542, -0.253682)",
        "(-0.280000, 1.425966, -0.261152)",
        "(-0.280000, 1.422948, -0.268664)",
        "(-0.280000, 1.419413, -0.276229)",
        "(-0.280000, 1.415315, -0.283777)",
        "(-0.280000, 1.410625, -0.291225)",
        "(-0.280000, 1.405274, -0.298546)",
        "(-0.280000, 1.399249, -0.305634)",
        "(-0.280000, 1.392559, -0.312382)",
        "(-0.280000, 1.385163, -0.318737)",
        "(-0.280000, 1.377096, -0.324582)",
        "(-0.280000, 1.368418, -0.329809)",
        "(-0.280000, 1.359121, -0.334364)",
        "(-0.280000, 1.349292, -0.338149)",
        "(-0.280000, 1.339032, -0.341088)",
        "(-0.280000, 1.328359, -0.343146)",
        "(-0.280000, 1.317389, -0.344276)",
        "(-0.280000, 1.306240, -0.344456)",
        "(-0.280000, 1.294927, -0.343688)",
        "(-0.280000, 1.283556, -0.341985)",
        "(-0.280000, 1.272229, -0.339371)",
        "(-0.280000, 1.260969, -0.335794)",
        "(-0.280000, 1.250348, -0.330614)",
        "(-0.280000, 1.240961, -0.323547)",
        "(-0.280000, 1.232093, -0.315784)",
        "(-0.280000, 1.223822, -0.307388)",
        "(-0.280000, 1.216192, -0.298404)",
        "(-0.280000, 1.209267, -0.288912)",
        "(-0.280000, 1.203040, -0.278904)",
        "(-0.280000, 1.197569, -0.268465)",
        "(-0.280000, 1.192897, -0.257684)",
        "(-0.280000, 1.189019, -0.246554)",
        "(-0.280000, 1.185973, -0.235168)",
        "(-0.280000, 1.183781, -0.223624)",
        "(-0.280000, 1.182441, -0.211915)",
        "(-0.280000, 1.181969, -0.200138)",
        "(-0.280000, 1.182364, -0.188394)",
        "(-0.280000, 1.183627, -0.176676)",
        "(-0.280000, 1.185752, -0.165083)",
        "(-0.280000, 1.188715, -0.153713)",
        "(-0.280000, 1.192520, -0.142558)",
        "(-0.280000, 1.197146, -0.131718)",
        "(-0.280000, 1.204202, -0.122216)",
        "(-0.280000, 1.211933, -0.113384)",
        "(-0.280000, 1.220232, -0.105281)",
        "(-0.280000, 1.228984, -0.097948)",
        "(-0.280000, 1.238158, -0.091345)",
        "(-0.280000, 1.247651, -0.085491)",
        "(-0.280000, 1.257360, -0.080388)",
        "(-0.280000, 1.267281, -0.075982)",
        "(-0.280000, 1.277328, -0.072265)",
        "(-0.280000, 1.287454, -0.069204)",
        "(-0.280000, 1.297592, -0.066774)",
        "(-0.280000, 1.307776, -0.064927)",
        "(-0.280000, 1.317953, -0.063640)",
        "(-0.280000, 1.328082, -0.062888)",
        "(-0.280000, 1.338217, -0.062642)",
        "(-0.280000, 1.348328, -0.062891)",
        "(-0.280000, 1.358385, -0.063622)",
        "(-0.280000, 1.368452, -0.064839)",
        "(-0.280000, 1.378502, -0.066548)",
        "(-0.280000, 1.388502, -0.068755)",
        "(-0.280000, 1.398507, -0.071499)",
        "(-0.280000, 1.408474, -0.074801)",
        "(-0.280000, 1.418348, -0.078682)",
        "(-0.280000, 1.428155, -0.083205)",
        "(-0.280000, 1.437819, -0.088394)",
        "(-0.280000, 1.447250, -0.094268)",
        "(-0.280000, 1.456431, -0.100893)",
        "(-0.280000, 1.465242, -0.108276)",
        "(-0.280000, 1.473554, -0.116402)",
        "(-0.280000, 1.481309, -0.125315)",
        "(-0.280000, 1.487683, -0.135265)",
        "(-0.280000, 1.492022, -0.146185)",
        "(-0.280000, 1.495556, -0.157429)",
        "(-0.280000, 1.498250, -0.168903)",
        "(-0.280000, 1.500090, -0.180544)",
        "(-0.280000, 1.501065, -0.192254)",
        "(-0.280000, 1.501175, -0.204039)",
        "(-0.280000, 1.500415, -0.215801)",
        "(-0.280000, 1.498796, -0.227439)",
        "(-0.280000, 1.496316, -0.238961)",
        "(-0.280000, 1.492993, -0.250269)",
        "(-0.280000, 1.488858, -0.261268)",
        "(-0.280000, 1.483909, -0.271965)",
        "(-0.280000, 1.478185, -0.282267)",
        "(-0.280000, 1.471736, -0.292090)",
        "(-0.280000, 1.464560, -0.301440)",
        "(-0.280000, 1.456714, -0.310234)",
        "(-0.280000, 1.448266, -0.318402)",
        "(-0.280000, 1.439213, -0.325948)",
        "(-0.280000, 1.429622, -0.332798)",
        "(-0.280000, 1.418653, -0.337241)",
        "(-0.280000, 1.407454, -0.340760)",
        "(-0.280000, 1.396151, -0.343361)",
        "(-0.280000, 1.384862, -0.345070)",
        "(-0.280000, 1.373591, -0.345935)",
        "(-0.280000, 1.362439, -0.345994)",
        "(-0.280000, 1.351493, -0.345300)",
        "(-0.280000, 1.340729, -0.343900)",
        "(-0.280000, 1.330215, -0.341847)",
        "(-0.280000, 1.319974, -0.339191)",
        "(-0.280000, 1.310052, -0.335991)",
        "(-0.280000, 1.300395, -0.332270)",
        "(-0.280000, 1.291034, -0.328073)",
        "(-0.280000, 1.281993, -0.323445)",
        "(-0.280000, 1.273210, -0.318381)",
        "(-0.280000, 1.264706, -0.312907)",
        "(-0.280000, 1.256498, -0.307050)",
        "(-0.280000, 1.248534, -0.300773)",
        "(-0.280000, 1.240841, -0.294084)",
        "(-0.280000, 1.233450, -0.286995)",
        "(-0.280000, 1.226333, -0.279446)",
        "(-0.280000, 1.219540, -0.271441)",
        "(-0.280000, 1.213128, -0.262988)",
        "(-0.280000, 1.207106, -0.254023)",
        "(-0.280000, 1.201554, -0.244563)",
        "(-0.280000, 1.196556, -0.234640)",
        "(-0.280000, 1.192164, -0.224205)",
        "(-0.280000, 1.188481, -0.213316)",
        "(-0.280000, 1.185594, -0.202051)",
        "(-0.280000, 1.183495, -0.190397)",
        "(-0.280000, 1.183361, -0.178591)",
        "(-0.280000, 1.185337, -0.167008)",
        "(-0.280000, 1.188171, -0.155568)",
        "(-0.280000, 1.191840, -0.144368)",
        "(-0.280000, 1.196326, -0.133468)",
        "(-0.280000, 1.201586, -0.122962)",
        "(-0.280000, 1.207625, -0.112840)",
        "(-0.280000, 1.214394, -0.103192)",
        "(-0.280000, 1.221833, -0.094096)",
        "(-0.280000, 1.229946, -0.085546)",
        "(-0.280000, 1.238668, -0.077619)",
        "(-0.280000, 1.247922, -0.070378)",
        "(-0.280000, 1.257714, -0.063819)",
        "(-0.280000, 1.267963, -0.057999)",
        "(-0.280000, 1.278581, -0.052966)",
        "(-0.280000, 1.289574, -0.048716)",
        "(-0.280000, 1.300851, -0.045289)",
        "(-0.280000, 1.312314, -0.042710)",
        "(-0.280000, 1.323972, -0.040976)",
        "(-0.280000, 1.335726, -0.040108)",
        "(-0.280000, 1.347477, -0.040108)",
        "(-0.280000, 1.359231, -0.040976)",
        "(-0.280000, 1.370889, -0.042710)",
        "(-0.280000, 1.382352, -0.045289)",
        "(-0.280000, 1.393629, -0.048716)",
        "(-0.280000, 1.404622, -0.052966)",
        "(-0.280000, 1.415240, -0.057999)",
        "(-0.280000, 1.425489, -0.063818)",
        "(-0.280000, 1.435282, -0.070378)",
        "(-0.280000, 1.444563, -0.077642)",
        "(-0.280000, 1.453257, -0.085546)",
        "(-0.280000, 1.461371, -0.094095)",
        "(-0.280000, 1.468831, -0.103220)",
        "(-0.280000, 1.475578, -0.112839)",
        "(-0.280000, 1.481617, -0.122961)",
        "(-0.280000, 1.486893, -0.133500)",
        "(-0.280000, 1.491364, -0.144367)",
        "(-0.280000, 1.495033, -0.155567)",
        "(-0.280000, 1.497866, -0.167008)",
        "(-0.280000, 1.499843, -0.178590)",
        "(-0.280000, 1.500964, -0.190323)",
        "(-0.280000, 1.501217, -0.202106)",
        "(-0.280000, 1.500603, -0.213841)",
        "(-0.280000, 1.499121, -0.225533)",
        "(-0.280000, 1.496781, -0.237085)",
        "(-0.280000, 1.492415, -0.248016)",
        "(-0.280000, 1.486256, -0.258130)",
        "(-0.280000, 1.479480, -0.267625)",
        "(-0.280000, 1.472126, -0.276418)",
        "(-0.280000, 1.464173, -0.284502)",
        "(-0.280000, 1.455687, -0.291787)",
        "(-0.280000, 1.446757, -0.298203)",
        "(-0.280000, 1.437408, -0.303747)",
        "(-0.280000, 1.427752, -0.308370)",
        "(-0.280000, 1.417887, -0.312060)",
        "(-0.280000, 1.407940, -0.314814)",
        "(-0.280000, 1.397948, -0.316668)",
        "(-0.280000, 1.388035, -0.317646)",
        "(-0.280000, 1.378314, -0.317800)",
        "(-0.280000, 1.368802, -0.317190)",
        "(-0.280000, 1.359591, -0.315884)",
        "(-0.280000, 1.350757, -0.313963)",
        "(-0.280000, 1.342280, -0.311497)",
        "(-0.280000, 1.334206, -0.308568)",
        "(-0.280000, 1.326564, -0.305264)",
        "(-0.280000, 1.319299, -0.301636)",
        "(-0.280000, 1.312416, -0.297756)",
        "(-0.280000, 1.305905, -0.293691)",
        "(-0.280000, 1.299689, -0.289457)",
        "(-0.280000, 1.293749, -0.285096)",
        "(-0.280000, 1.288059, -0.280638)",
        "(-0.280000, 1.282543, -0.276060)",
        "(-0.280000, 1.277180, -0.271367)",
        "(-0.280000, 1.271955, -0.266552)",
        "(-0.280000, 1.266812, -0.261558)",
        "(-0.280000, 1.261756, -0.256363)",
        "(-0.280000, 1.256799, -0.250941)",
        "(-0.280000, 1.251923, -0.245216)",
        "(-0.280000, 1.247170, -0.239159)",
        "(-0.280000, 1.242575, -0.232731)",
        "(-0.280000, 1.238203, -0.225918)",
        "(-0.280000, 1.234087, -0.218652)",
        "(-0.280000, 1.230310, -0.210939)",
        "(-0.280000, 1.226959, -0.202800)",
        "(-0.280000, 1.224095, -0.194196)",
        "(-0.280000, 1.221809, -0.185178)",
        "(-0.280000, 1.220188, -0.175816)",
        "(-0.280000, 1.219296, -0.166105)",
        "(-0.280000, 1.219208, -0.156144)",
        "(-0.280000, 1.219977, -0.146042)",
        "(-0.280000, 1.221654, -0.135827)",
        "(-0.280000, 1.224266, -0.125623)",
        "(-0.280000, 1.227817, -0.115558)",
        "(-0.280000, 1.232325, -0.105668)",
        "(-0.280000, 1.237763, -0.096073)",
        "(-0.280000, 1.244077, -0.086883)",
        "(-0.280000, 1.251260, -0.078109)",
        "(-0.280000, 1.259238, -0.069829)",
        "(-0.280000, 1.267925, -0.062098)",
        "(-0.280000, 1.277320, -0.054890)",
        "(-0.280000, 1.287750, -0.049358)",
        "(-0.280000, 1.298950, -0.045804)",
        "(-0.280000, 1.310416, -0.043076)",
        "(-0.280000, 1.322052, -0.041202)",
        "(-0.280000, 1.333795, -0.040191)",
        "(-0.280000, 1.345544, -0.040049)",
        "(-0.280000, 1.357308, -0.040775)",
        "(-0.280000, 1.368986, -0.042366)",
        "(-0.280000, 1.380480, -0.044807)",
        "(-0.280000, 1.391798, -0.048097)",
        "(-0.280000, 1.402841, -0.052214)",
        "(-0.280000, 1.413519, -0.057118)",
        "(-0.280000, 1.423838, -0.062812)",
        "(-0.280000, 1.433709, -0.069253)",
        "(-0.280000, 1.443050, -0.076381)",
        "(-0.280000, 1.451867, -0.084202)",
        "(-0.280000, 1.460084, -0.092652)",
        "(-0.280000, 1.467632, -0.101657)",
        "(-0.280000, 1.474517, -0.111223)",
        "(-0.280000, 1.480678, -0.121271)",
        "(-0.280000, 1.486066, -0.131713)",
        "(-0.280000, 1.490683, -0.142557)",
        "(-0.280000, 1.494488, -0.153712)",
        "(-0.280000, 1.497452, -0.165082)",
        "(-0.280000, 1.499576, -0.176675)",
        "(-0.280000, 1.500840, -0.188394)",
        "(-0.280000, 1.501235, -0.200137)",
        "(-0.280000, 1.500763, -0.211914)",
        "(-0.280000, 1.499423, -0.223624)",
        "(-0.280000, 1.497223, -0.235202)",
        "(-0.280000, 1.494185, -0.246553)",
        "(-0.280000, 1.490308, -0.257683)",
        "(-0.280000, 1.485619, -0.268497)",
        "(-0.280000, 1.480164, -0.278904)",
        "(-0.280000, 1.473938, -0.288911)",
        "(-0.280000, 1.466990, -0.298432)",
        "(-0.280000, 1.459383, -0.307387)",
        "(-0.280000, 1.451112, -0.315783)",
        "(-0.280000, 1.442243, -0.323547)",
        "(-0.280000, 1.432856, -0.330614)",
        "(-0.280000, 1.422943, -0.336990)",
        "(-0.280000, 1.412588, -0.342617)",
        "(-0.280000, 1.401878, -0.347451)",
        "(-0.280000, 1.390807, -0.351496)",
        "(-0.280000, 1.379469, -0.354712)",
        "(-0.280000, 1.367752, -0.355844)",
        "(-0.280000, 1.355940, -0.355008)",
        "(-0.280000, 1.344395, -0.353339)",
        "(-0.280000, 1.333208, -0.350844)",
        "(-0.280000, 1.322370, -0.347540)",
        "(-0.280000, 1.311971, -0.343480)",
        "(-0.280000, 1.302088, -0.338737)",
        "(-0.280000, 1.292701, -0.333340)",
        "(-0.280000, 1.283873, -0.327367)",
        "(-0.280000, 1.275629, -0.320881)",
        "(-0.280000, 1.268003, -0.313968)",
        "(-0.280000, 1.260957, -0.306649)",
        "(-0.280000, 1.254512, -0.299002)",
        "(-0.280000, 1.248679, -0.291106)",
        "(-0.280000, 1.243408, -0.282962)",
        "(-0.280000, 1.238701, -0.274635)",
        "(-0.280000, 1.234549, -0.266187)",
        "(-0.280000, 1.230909, -0.257595)",
        "(-0.280000, 1.227772, -0.248907)",
        "(-0.280000, 1.225128, -0.240166)",
        "(-0.280000, 1.222946, -0.231331)",
        "(-0.280000, 1.221223, -0.222435)",
        "(-0.280000, 1.219958, -0.213508)",
        "(-0.280000, 1.219141, -0.204500)",
        "(-0.280000, 1.218782, -0.195440)",
        "(-0.280000, 1.218892, -0.186360)",
        "(-0.280000, 1.219487, -0.177210)",
        "(-0.280000, 1.220588, -0.168030)",
        "(-0.280000, 1.222215, -0.158864)",
        "(-0.280000, 1.224404, -0.149679)",
        "(-0.280000, 1.227178, -0.140532)",
        "(-0.280000, 1.230556, -0.131490)",
        "(-0.280000, 1.234582, -0.122543)",
        "(-0.280000, 1.239269, -0.113773)",
        "(-0.280000, 1.244634, -0.105241)",
        "(-0.280000, 1.250666, -0.097039)",
        "(-0.280000, 1.257402, -0.089191)",
        "(-0.280000, 1.264816, -0.081799)",
        "(-0.280000, 1.272860, -0.074963)",
        "(-0.280000, 1.281553, -0.068719)",
        "(-0.280000, 1.290825, -0.063167)",
        "(-0.280000, 1.300592, -0.058394)",
        "(-0.280000, 1.310846, -0.054438)",
        "(-0.280000, 1.321481, -0.051371)",
        "(-0.280000, 1.332377, -0.049246)",
        "(-0.280000, 1.343509, -0.048085)",
        "(-0.280000, 1.354748, -0.047916)",
        "(-0.280000, 1.365962, -0.048741)",
        "(-0.280000, 1.377123, -0.050554)",
        "(-0.280000, 1.388106, -0.053329)",
        "(-0.280000, 1.398796, -0.057011)",
        "(-0.280000, 1.409189, -0.061567)",
        "(-0.280000, 1.419196, -0.066923)",
        "(-0.280000, 1.428747, -0.072990)",
        "(-0.280000, 1.437854, -0.079765)",
        "(-0.280000, 1.446435, -0.087193)",
        "(-0.280000, 1.454422, -0.095209)",
        "(-0.280000, 1.461820, -0.103818)",
        "(-0.280000, 1.468561, -0.112949)",
        "(-0.280000, 1.474611, -0.122552)",
        "(-0.280000, 1.479921, -0.132545)",
        "(-0.280000, 1.484494, -0.142933)",
        "(-0.280000, 1.488288, -0.153630)",
        "(-0.280000, 1.491274, -0.164545)",
        "(-0.280000, 1.493455, -0.175684)",
        "(-0.280000, 1.494809, -0.186953)",
        "(-0.280000, 1.495326, -0.198257)",
        "(-0.280000, 1.495009, -0.209602)",
        "(-0.280000, 1.493855, -0.220894)",
        "(-0.280000, 1.491879, -0.232036)",
        "(-0.280000, 1.489079, -0.243035)",
        "(-0.280000, 1.485475, -0.253798)",
        "(-0.280000, 1.481101, -0.264234)",
        "(-0.280000, 1.475954, -0.274350)",
        "(-0.280000, 1.470075, -0.284060)",
        "(-0.280000, 1.463517, -0.293281)",
        "(-0.280000, 1.456276, -0.302021)",
        "(-0.280000, 1.448409, -0.310203)",
        "(-0.280000, 1.439986, -0.317759)",
        "(-0.280000, 1.431003, -0.324696)",
        "(-0.280000, 1.421532, -0.330952)",
        "(-0.280000, 1.411656, -0.336475)",
        "(-0.280000, 1.401368, -0.341271)",
        "(-0.280000, 1.390755, -0.345295)",
        "(-0.280000, 1.379874, -0.348524)",
        "(-0.280000, 1.368819, -0.350936)",
        "(-0.280000, 1.357581, -0.352532)",
        "(-0.280000, 1.346256, -0.353294)",
        "(-0.280000, 1.334941, -0.353220)",
        "(-0.280000, 1.323627, -0.352310)",
        "(-0.280000, 1.312412, -0.350568)",
        "(-0.280000, 1.301389, -0.348012)",
        "(-0.280000, 1.290550, -0.344640)",
        "(-0.280000, 1.279991, -0.340479)",
        "(-0.280000, 1.269798, -0.335565)",
        "(-0.280000, 1.259964, -0.329897)",
        "(-0.280000, 1.250576, -0.323518)",
        "(-0.280000, 1.241710, -0.316487)",
        "(-0.280000, 1.233360, -0.308798)",
        "(-0.280000, 1.225601, -0.300514)",
        "(-0.280000, 1.218495, -0.291709)",
        "(-0.280000, 1.212037, -0.282374)",
        "(-0.280000, 1.206285, -0.272589)",
        "(-0.280000, 1.201278, -0.262442)",
        "(-0.280000, 1.196972, -0.251937)",
        "(-0.280000, 1.193366, -0.241163)",
        "(-0.280000, 1.190454, -0.230199)",
        "(-0.280000, 1.188208, -0.219014)",
        "(-0.280000, 1.186635, -0.207673)",
        "(-0.280000, 1.185740, -0.196201)",
        "(-0.280000, 1.185531, -0.184661)",
        "(-0.280000, 1.186025, -0.173009)",
        "(-0.280000, 1.187245, -0.161313)",
        "(-0.280000, 1.189920, -0.149879)",
        "(-0.280000, 1.194004, -0.138823)",
        "(-0.280000, 1.198894, -0.128099)",
        "(-0.280000, 1.204542, -0.117795)",
        "(-0.280000, 1.210954, -0.107906)",
        "(-0.280000, 1.218078, -0.098516)",
        "(-0.280000, 1.225850, -0.089704)",
        "(-0.280000, 1.234277, -0.081463)",
        "(-0.280000, 1.243288, -0.073867)",
        "(-0.280000, 1.252805, -0.066976)",
        "(-0.280000, 1.262835, -0.060786)",
        "(-0.280000, 1.273294, -0.055353)",
        "(-0.280000, 1.284092, -0.050719)",
        "(-0.280000, 1.295236, -0.046882)",
        "(-0.280000, 1.306633, -0.043877)",
        "(-0.280000, 1.318185, -0.041727)",
        "(-0.280000, 1.329899, -0.040430)",
        "(-0.280000, 1.341678, -0.040000)",
        "(-0.280000, 1.353420, -0.040438)",
        "(-0.280000, 1.365133, -0.041744)",
        "(-0.280000, 1.376719, -0.043910)",
        "(-0.280000, 1.388112, -0.046926)",
        "(-0.280000, 1.399219, -0.050761)",
        "(-0.280000, 1.410046, -0.055418)",
        "(-0.280000, 1.420500, -0.060861)",
        "(-0.280000, 1.430494, -0.067040)",
        "(-0.280000, 1.440035, -0.073960)",
        "(-0.280000, 1.449039, -0.081565)",
        "(-0.280000, 1.457433, -0.089788)",
        "(-0.280000, 1.465222, -0.098633)",
        "(-0.280000, 1.472337, -0.108030)",
        "(-0.280000, 1.478721, -0.117894)",
        "(-0.280000, 1.484378, -0.128234)",
        "(-0.280000, 1.489257, -0.138963)",
        "(-0.280000, 1.493320, -0.149988)",
        "(-0.280000, 1.496569, -0.161318)",
        "(-0.280000, 1.498974, -0.172856)",
        "(-0.280000, 1.499207, -0.184629)",
        "(-0.280000, 1.497593, -0.196347)",
        "(-0.280000, 1.495118, -0.207744)",
        "(-0.280000, 1.491837, -0.218726)",
        "(-0.280000, 1.487772, -0.229302)",
        "(-0.280000, 1.482986, -0.239388)",
        "(-0.280000, 1.477554, -0.248910)",
        "(-0.280000, 1.471505, -0.257890)",
        "(-0.280000, 1.464921, -0.266272)",
        "(-0.280000, 1.457867, -0.274036)",
        "(-0.280000, 1.450431, -0.281153)",
        "(-0.280000, 1.442631, -0.287662)",
        "(-0.280000, 1.434546, -0.293549)",
        "(-0.280000, 1.426257, -0.298808)",
        "(-0.280000, 1.417759, -0.303488)",
        "(-0.280000, 1.409119, -0.307593)",
        "(-0.280000, 1.400398, -0.311135)",
        "(-0.280000, 1.391570, -0.314158)",
        "(-0.280000, 1.382682, -0.316671)",
        "(-0.280000, 1.373776, -0.318689)",
        "(-0.280000, 1.364808, -0.320239)",
        "(-0.280000, 1.355812, -0.321326)",
        "(-0.280000, 1.346818, -0.321956)",
        "(-0.280000, 1.337775, -0.322132)",
        "(-0.280000, 1.328712, -0.321848)",
        "(-0.280000, 1.319663, -0.321094)",
        "(-0.280000, 1.310578, -0.319852)",
        "(-0.280000, 1.301499, -0.318103)",
        "(-0.280000, 1.292472, -0.315831)",
        "(-0.280000, 1.283464, -0.312997)",
        "(-0.280000, 1.274537, -0.309580)",
        "(-0.280000, 1.265758, -0.305571)",
        "(-0.280000, 1.257119, -0.300920)",
        "(-0.280000, 1.248703, -0.295623)",
        "(-0.280000, 1.240572, -0.289667)",
        "(-0.280000, 1.232819, -0.283068)",
        "(-0.280000, 1.225468, -0.275793)",
        "(-0.280000, 1.218620, -0.267874)",
        "(-0.280000, 1.212371, -0.259366)",
        "(-0.280000, 1.206759, -0.250252)",
        "(-0.280000, 1.201879, -0.240609)",
        "(-0.280000, 1.197811, -0.230529)",
        "(-0.280000, 1.194591, -0.220020)",
        "(-0.280000, 1.192285, -0.209194)",
        "(-0.280000, 1.190938, -0.198175)",
        "(-0.280000, 1.190569, -0.186989)",
        "(-0.280000, 1.191198, -0.175766)",
        "(-0.280000, 1.192816, -0.164639)",
        "(-0.280000, 1.195415, -0.153635)",
        "(-0.280000, 1.198961, -0.142876)",
        "(-0.280000, 1.203391, -0.132474)",
        "(-0.280000, 1.208673, -0.122430)",
        "(-0.280000, 1.214725, -0.112828)",
        "(-0.280000, 1.221447, -0.103725)",
        "(-0.280000, 1.228809, -0.095082)",
        "(-0.280000, 1.236730, -0.086938)",
        "(-0.280000, 1.245139, -0.079323)",
        "(-0.280000, 1.254049, -0.072199)",
        "(-0.280000, 1.263407, -0.065602)",
        "(-0.280000, 1.273191, -0.059546)",
        "(-0.280000, 1.283351, -0.054069)",
        "(-0.280000, 1.293932, -0.049166)",
        "(-0.280000, 1.304886, -0.044887)",
        "(-0.280000, 1.316274, -0.042022)",
        "(-0.280000, 1.327972, -0.040583)",
        "(-0.280000, 1.339744, -0.040011)",
        "(-0.280000, 1.351491, -0.040307)",
        "(-0.280000, 1.363219, -0.041470)",
        "(-0.280000, 1.374830, -0.043497)",
        "(-0.280000, 1.386225, -0.046364)",
        "(-0.280000, 1.397412, -0.050074)",
        "(-0.280000, 1.408295, -0.054599)",
        "(-0.280000, 1.418782, -0.059898)",
        "(-0.280000, 1.428882, -0.065973)",
        "(-0.280000, 1.438506, -0.072777)",
        "(-0.280000, 1.447574, -0.080249)",
        "(-0.280000, 1.456094, -0.088393)",
        "(-0.280000, 1.463990, -0.097144)",
        "(-0.280000, 1.471197, -0.106424)",
        "(-0.280000, 1.477721, -0.116240)",
        "(-0.280000, 1.483503, -0.126510)",
        "(-0.280000, 1.488497, -0.137146)",
        "(-0.280000, 1.492707, -0.148154)",
        "(-0.280000, 1.496094, -0.159444)",
        "(-0.280000, 1.498638, -0.170952)",
        "(-0.280000, 1.500323, -0.182581)",
        "(-0.280000, 1.501148, -0.194338)",
        "(-0.280000, 1.501104, -0.206124)",
        "(-0.280000, 1.500195, -0.217839)",
        "(-0.280000, 1.498419, -0.229490)",
        "(-0.280000, 1.495789, -0.240979)",
        "(-0.280000, 1.492330, -0.252209)",
        "(-0.280000, 1.488040, -0.263187)",
        "(-0.280000, 1.482952, -0.273818)",
        "(-0.280000, 1.477112, -0.284014)",
        "(-0.280000, 1.470517, -0.293782)",
        "(-0.280000, 1.463220, -0.303037)",
        "(-0.280000, 1.455284, -0.311703)",
        "(-0.280000, 1.446705, -0.319785)",
        "(-0.280000, 1.437554, -0.327213)",
        "(-0.280000, 1.427198, -0.332817)",
        "(-0.280000, 1.416045, -0.336755)",
        "(-0.280000, 1.404782, -0.339782)",
        "(-0.280000, 1.393517, -0.341901)",
        "(-0.280000, 1.382254, -0.343138)",
        "(-0.280000, 1.371097, -0.343508)",
        "(-0.280000, 1.360144, -0.343047)",
        "(-0.280000, 1.349390, -0.341789)",
        "(-0.280000, 1.338922, -0.339781)",
        "(-0.280000, 1.328788, -0.337072)",
        "(-0.280000, 1.319054, -0.333726)",
        "(-0.280000, 1.309693, -0.329779)",
        "(-0.280000, 1.300755, -0.325293)",
        "(-0.280000, 1.292281, -0.320337)",
        "(-0.280000, 1.284225, -0.314931)",
        "(-0.280000, 1.276615, -0.309135)",
        "(-0.280000, 1.269469, -0.303009)",
        "(-0.280000, 1.262735, -0.296549)",
        "(-0.280000, 1.256427, -0.289802)",
        "(-0.280000, 1.250550, -0.282813)",
        "(-0.280000, 1.245061, -0.275554)",
        "(-0.280000, 1.239970, -0.268058)",
        "(-0.280000, 1.235287, -0.260354)",
        "(-0.280000, 1.230984, -0.252398)",
        "(-0.280000, 1.227081, -0.244214)",
        "(-0.280000, 1.223601, -0.235826)",
        "(-0.280000, 1.220540, -0.227183)",
        "(-0.280000, 1.217932, -0.218312)",
        "(-0.280000, 1.215812, -0.209248)",
        "(-0.280000, 1.214201, -0.199943)",
        "(-0.280000, 1.213144, -0.190444)",
        "(-0.280000, 1.212679, -0.180824)",
        "(-0.280000, 1.212849, -0.171014)",
        "(-0.280000, 1.213697, -0.161106)",
        "(-0.280000, 1.215261, -0.151150)",
        "(-0.280000, 1.217568, -0.141234)",
        "(-0.280000, 1.220662, -0.131365)",
        "(-0.280000, 1.224558, -0.121648)",
        "(-0.280000, 1.229253, -0.112192)",
        "(-0.280000, 1.234777, -0.103026)",
        "(-0.280000, 1.241108, -0.094266)",
        "(-0.280000, 1.248200, -0.086027)",
        "(-0.280000, 1.256061, -0.078346)",
        "(-0.280000, 1.264624, -0.071333)",
        "(-0.280000, 1.273798, -0.065082)",
        "(-0.280000, 1.283570, -0.059623)",
        "(-0.280000, 1.293830, -0.055035)",
        "(-0.280000, 1.304460, -0.051369)",
        "(-0.280000, 1.315431, -0.048632)",
        "(-0.280000, 1.326618, -0.046849)",
        "(-0.280000, 1.337893, -0.046015)",
        "(-0.280000, 1.349241, -0.046102)",
        "(-0.280000, 1.360549, -0.047076)",
        "(-0.280000, 1.371719, -0.048883)",
        "(-0.280000, 1.382760, -0.051516)",
        "(-0.280000, 1.393576, -0.054956)",
        "(-0.280000, 1.404077, -0.059171)",
        "(-0.280000, 1.414271, -0.064163)",
        "(-0.280000, 1.424068, -0.069894)",
        "(-0.280000, 1.433416, -0.076332)",
        "(-0.280000, 1.442237, -0.083420)",
        "(-0.280000, 1.450537, -0.091162)",
        "(-0.280000, 1.458243, -0.099495)",
        "(-0.280000, 1.465293, -0.108346)",
        "(-0.280000, 1.471691, -0.117721)",
        "(-0.280000, 1.477381, -0.127542)",
        "(-0.280000, 1.482316, -0.137725)",
        "(-0.280000, 1.486500, -0.148276)",
        "(-0.280000, 1.489894, -0.159107)",
        "(-0.280000, 1.492474, -0.170124)",
        "(-0.280000, 1.494240, -0.181336)",
        "(-0.280000, 1.495174, -0.192648)",
        "(-0.280000, 1.495272, -0.203963)",
        "(-0.280000, 1.494533, -0.215290)",
        "(-0.280000, 1.492961, -0.226530)",
        "(-0.280000, 1.490573, -0.237591)",
        "(-0.280000, 1.487366, -0.248479)",
        "(-0.280000, 1.483365, -0.259101)",
        "(-0.280000, 1.478607, -0.269367)",
        "(-0.280000, 1.473089, -0.279286)",
        "(-0.280000, 1.466853, -0.288770)",
        "(-0.280000, 1.459957, -0.297742)",
        "(-0.280000, 1.452396, -0.306207)",
        "(-0.280000, 1.444231, -0.314091)",
        "(-0.280000, 1.435507, -0.321351)",
        "(-0.280000, 1.426299, -0.327929)",
        "(-0.280000, 1.416602, -0.333828)",
        "(-0.280000, 1.406497, -0.338996)",
        "(-0.280000, 1.396070, -0.343392)",
        "(-0.280000, 1.385315, -0.347019)",
        "(-0.280000, 1.374322, -0.349842)",
        "(-0.280000, 1.363184, -0.351842)",
        "(-0.280000, 1.351895, -0.353020)",
        "(-0.280000, 1.340550, -0.353361)",
        "(-0.280000, 1.329245, -0.352867)",
        "(-0.280000, 1.317973, -0.351538)",
        "(-0.280000, 1.306830, -0.349380)",
        "(-0.280000, 1.295909, -0.346417)",
        "(-0.280000, 1.285204, -0.342646)",
        "(-0.280000, 1.274806, -0.338095)",
        "(-0.280000, 1.264802, -0.332806)",
        "(-0.280000, 1.255185, -0.326777)",
        "(-0.280000, 1.246040, -0.320054)",
        "(-0.280000, 1.237447, -0.312692)",
        "(-0.280000, 1.229431, -0.304660)",
        "(-0.280000, 1.222102, -0.296006)",
        "(-0.280000, 1.215554, -0.286805)",
        "(-0.280000, 1.209816, -0.277061)",
        "(-0.280000, 1.204967, -0.266879)",
        "(-0.280000, 1.201050, -0.256343)",
        "(-0.280000, 1.198105, -0.245580)",
        "(-0.280000, 1.196128, -0.234622)",
        "(-0.280000, 1.195131, -0.223599)",
        "(-0.280000, 1.195101, -0.212641)",
        "(-0.280000, 1.196011, -0.201775)",
        "(-0.280000, 1.197824, -0.191120)",
        "(-0.280000, 1.200483, -0.180787)",
        "(-0.280000, 1.203948, -0.170781)",
        "(-0.280000, 1.208150, -0.161192)",
        "(-0.280000, 1.213007, -0.152096)",
        "(-0.280000, 1.218480, -0.143475)",
        "(-0.280000, 1.224488, -0.135382)",
        "(-0.280000, 1.230942, -0.127857)",
        "(-0.280000, 1.237820, -0.120860)",
        "(-0.280000, 1.245044, -0.114414)",
        "(-0.280000, 1.252540, -0.108530)",
        "(-0.280000, 1.260307, -0.103159)",
        "(-0.280000, 1.268284, -0.098305)",
        "(-0.280000, 1.276416, -0.093964)",
        "(-0.280000, 1.284727, -0.090091)",
        "(-0.280000, 1.293176, -0.086686)",
        "(-0.280000, 1.301704, -0.083751)",
        "(-0.280000, 1.310395, -0.081245)",
        "(-0.280000, 1.319199, -0.079181)",
        "(-0.280000, 1.328115, -0.077560)",
        "(-0.280000, 1.337112, -0.076393)",
        "(-0.280000, 1.346244, -0.075684)",
        "(-0.280000, 1.355478, -0.075457)",
        "(-0.280000, 1.364777, -0.075733)",
        "(-0.280000, 1.374184, -0.076540)",
        "(-0.280000, 1.383651, -0.077907)",
        "(-0.280000, 1.393124, -0.079859)",
        "(-0.280000, 1.402626, -0.082440)",
        "(-0.280000, 1.412090, -0.085672)",
        "(-0.280000, 1.421438, -0.089572)",
        "(-0.280000, 1.430673, -0.094185)",
        "(-0.280000, 1.439708, -0.099517)",
        "(-0.280000, 1.448449, -0.105558)",
        "(-0.280000, 1.456884, -0.112346)",
        "(-0.280000, 1.464913, -0.119859)",
        "(-0.280000, 1.472445, -0.128052)",
        "(-0.280000, 1.479456, -0.136952)",
        "(-0.280000, 1.485858, -0.146501)",
        "(-0.280000, 1.491567, -0.156628)",
        "(-0.280000, 1.496519, -0.167354)",
        "(-0.280000, 1.499856, -0.178690)",
        "(-0.280000, 1.500968, -0.190387)",
        "(-0.280000, 1.501216, -0.202171)",
        "(-0.280000, 1.500594, -0.213940)",
        "(-0.280000, 1.499105, -0.225632)",
        "(-0.280000, 1.496766, -0.237147)",
        "(-0.280000, 1.493575, -0.248493)",
        "(-0.280000, 1.489556, -0.259573)",
        "(-0.280000, 1.484746, -0.270293)",
        "(-0.280000, 1.479143, -0.280662)",
        "(-0.280000, 1.472790, -0.290589)",
        "(-0.280000, 1.465744, -0.299993)",
        "(-0.280000, 1.458001, -0.308879)",
        "(-0.280000, 1.449623, -0.317169)",
        "(-0.280000, 1.440685, -0.324796)",
        "(-0.280000, 1.431180, -0.331766)",
        "(-0.280000, 1.421187, -0.338015)",
        "(-0.280000, 1.410793, -0.343494)",
        "(-0.280000, 1.399990, -0.348207)",
        "(-0.280000, 1.388866, -0.352101)",
        "(-0.280000, 1.377092, -0.353299)",
        "(-0.280000, 1.365356, -0.353546)",
        "(-0.280000, 1.353777, -0.352882)",
        "(-0.280000, 1.342460, -0.351365)",
        "(-0.280000, 1.331398, -0.349043)",
        "(-0.280000, 1.320674, -0.345981)",
        "(-0.280000, 1.310358, -0.342253)",
        "(-0.280000, 1.300415, -0.337899)",
        "(-0.280000, 1.290895, -0.332987)",
        "(-0.280000, 1.281806, -0.327573)",
        "(-0.280000, 1.273175, -0.321726)",
        "(-0.280000, 1.264944, -0.315452)",
        "(-0.280000, 1.257131, -0.308805)",
        "(-0.280000, 1.249745, -0.301833)",
        "(-0.280000, 1.242729, -0.294514)",
        "(-0.280000, 1.236094, -0.286881)",
        "(-0.280000, 1.229852, -0.278962)",
        "(-0.280000, 1.223962, -0.270707)",
        "(-0.280000, 1.218446, -0.262134)",
        "(-0.280000, 1.213333, -0.253261)",
        "(-0.280000, 1.208611, -0.244023)",
        "(-0.280000, 1.204329, -0.234437)",
        "(-0.280000, 1.200536, -0.224529)",
        "(-0.280000, 1.197262, -0.214237)",
        "(-0.280000, 1.194577, -0.203602)",
        "(-0.280000, 1.192554, -0.192677)",
        "(-0.280000, 1.191256, -0.181430)",
        "(-0.280000, 1.190766, -0.169945)",
        "(-0.280000, 1.191160, -0.158327)",
        "(-0.280000, 1.192512, -0.146591)",
        "(-0.280000, 1.195561, -0.135174)",
        "(-0.280000, 1.200698, -0.124607)",
        "(-0.280000, 1.206618, -0.114415)",
        "(-0.280000, 1.213273, -0.104688)",
        "(-0.280000, 1.220628, -0.095478)",
        "(-0.280000, 1.228618, -0.086862)",
        "(-0.280000, 1.237246, -0.078833)",
        "(-0.280000, 1.246443, -0.071463)",
        "(-0.280000, 1.256129, -0.064810)",
        "(-0.280000, 1.266309, -0.058872)",
        "(-0.280000, 1.276901, -0.053700)",
        "(-0.280000, 1.287810, -0.049336)",
        "(-0.280000, 1.299046, -0.045777)",
        "(-0.280000, 1.310514, -0.043056)",
        "(-0.280000, 1.322116, -0.041194)",
        "(-0.280000, 1.333859, -0.040188)",
        "(-0.280000, 1.345644, -0.040051)",
        "(-0.280000, 1.357372, -0.040781)",
        "(-0.280000, 1.369049, -0.042377)",
        "(-0.280000, 1.380575, -0.044840)",
        "(-0.280000, 1.391252, -0.049944)",
        "(-0.280000, 1.401403, -0.055839)",
        "(-0.280000, 1.410946, -0.062432)",
        "(-0.280000, 1.419820, -0.069615)",
        "(-0.280000, 1.428059, -0.077354)",
        "(-0.280000, 1.435624, -0.085549)",
        "(-0.280000, 1.442493, -0.094100)",
        "(-0.280000, 1.448702, -0.102975)",
        "(-0.280000, 1.454278, -0.112123)",
        "(-0.280000, 1.459224, -0.121474)",
        "(-0.280000, 1.463553, -0.130958)",
        "(-0.280000, 1.467319, -0.140598)",
        "(-0.280000, 1.470534, -0.150339)",
        "(-0.280000, 1.473216, -0.160136)",
        "(-0.280000, 1.475401, -0.170036)",
        "(-0.280000, 1.477096, -0.180006)",
        "(-0.280000, 1.478308, -0.190017)",
        "(-0.280000, 1.479044, -0.200131)",
        "(-0.280000, 1.479295, -0.210321)",
        "(-0.280000, 1.479046, -0.220559)",
        "(-0.280000, 1.478273, -0.230905)",
        "(-0.280000, 1.476944, -0.241320)",
        "(-0.280000, 1.475028, -0.251755)",
        "(-0.280000, 1.472471, -0.262248)",
        "(-0.280000, 1.469232, -0.272728)",
        "(-0.280000, 1.465276, -0.283110)",
        "(-0.280000, 1.460535, -0.293391)",
        "(-0.280000, 1.454979, -0.303455)",
        "(-0.280000, 1.448598, -0.313172)",
        "(-0.280000, 1.441338, -0.322492)",
        "(-0.280000, 1.432796, -0.330656)",
        "(-0.280000, 1.422911, -0.337009)",
        "(-0.280000, 1.412554, -0.342634)",
        "(-0.280000, 1.401810, -0.347479)",
        "(-0.280000, 1.390737, -0.351518)",
        "(-0.280000, 1.379432, -0.354721)",
        "(-0.280000, 1.367886, -0.357089)",
        "(-0.280000, 1.356197, -0.358600)",
        "(-0.280000, 1.344465, -0.359243)",
        "(-0.280000, 1.332681, -0.359019)",
        "(-0.280000, 1.320945, -0.357926)",
        "(-0.280000, 1.309358, -0.355978)",
        "(-0.280000, 1.297910, -0.353173)",
        "(-0.280000, 1.286701, -0.349531)",
        "(-0.280000, 1.275824, -0.345086)",
        "(-0.280000, 1.265271, -0.339836)",
        "(-0.280000, 1.255135, -0.333823)",
        "(-0.280000, 1.245499, -0.327099)",
        "(-0.280000, 1.236356, -0.319661)",
        "(-0.280000, 1.227794, -0.311562)",
        "(-0.280000, 1.221329, -0.301648)",
        "(-0.280000, 1.215728, -0.291333)",
        "(-0.280000, 1.211007, -0.280739)",
        "(-0.280000, 1.207165, -0.269987)",
        "(-0.280000, 1.204154, -0.259092)",
        "(-0.280000, 1.201956, -0.248158)",
        "(-0.280000, 1.200538, -0.237281)",
        "(-0.280000, 1.199847, -0.226449)",
        "(-0.280000, 1.199846, -0.215736)",
        "(-0.280000, 1.200488, -0.205176)",
        "(-0.280000, 1.201725, -0.194825)",
        "(-0.280000, 1.203525, -0.184633)",
        "(-0.280000, 1.205849, -0.174641)",
        "(-0.280000, 1.208656, -0.164881)",
        "(-0.280000, 1.211942, -0.155289)",
        "(-0.280000, 1.215682, -0.145893)",
        "(-0.280000, 1.219857, -0.136714)",
        "(-0.280000, 1.224490, -0.127694)",
        "(-0.280000, 1.229579, -0.118861)",
        "(-0.280000, 1.235118, -0.110247)",
        "(-0.280000, 1.241162, -0.101815)",
        "(-0.280000, 1.247716, -0.093612)",
        "(-0.280000, 1.254782, -0.085698)",
        "(-0.280000, 1.262425, -0.078068)",
        "(-0.280000, 1.270644, -0.070804)",
        "(-0.280000, 1.279425, -0.063996)",
        "(-0.280000, 1.288823, -0.057684)",
        "(-0.280000, 1.298804, -0.051981)",
        "(-0.280000, 1.309307, -0.046995)",
        "(-0.280000, 1.320350, -0.042757)",
        "(-0.280000, 1.331902, -0.040295)",
        "(-0.280000, 1.343649, -0.040013)",
        "(-0.280000, 1.355420, -0.040599)",
        "(-0.280000, 1.367116, -0.042052)",
        "(-0.280000, 1.378674, -0.044364)",
        "(-0.280000, 1.389994, -0.047512)",
        "(-0.280000, 1.401086, -0.051497)",
        "(-0.280000, 1.411854, -0.056289)",
        "(-0.280000, 1.422208, -0.061845)",
        "(-0.280000, 1.432154, -0.068168)",
        "(-0.280000, 1.441607, -0.075207)",
        "(-0.280000, 1.450489, -0.082901)",
        "(-0.280000, 1.458805, -0.091253)",
        "(-0.280000, 1.466482, -0.100196)",
        "(-0.280000, 1.473458, -0.109651)",
        "(-0.280000, 1.479738, -0.119625)",
        "(-0.280000, 1.485265, -0.130035)",
        "(-0.280000, 1.489995, -0.140791)",
        "(-0.280000, 1.493932, -0.151900)",
        "(-0.280000, 1.497039, -0.163269)",
        "(-0.280000, 1.499293, -0.174801)",
        "(-0.280000, 1.500695, -0.186503)",
        "(-0.280000, 1.501230, -0.198277)",
        "(-0.280000, 1.500898, -0.210023)",
        "(-0.280000, 1.499697, -0.221748)",
        "(-0.280000, 1.497635, -0.233352)",
        "(-0.280000, 1.494732, -0.244738)",
        "(-0.280000, 1.490986, -0.255913)",
        "(-0.280000, 1.486438, -0.266758)",
        "(-0.280000, 1.481091, -0.277261)",
        "(-0.280000, 1.475003, -0.287311)",
        "(-0.280000, 1.468170, -0.296915)",
        "(-0.280000, 1.460648, -0.305988)",
        "(-0.280000, 1.452502, -0.314457)",
        "(-0.280000, 1.443728, -0.322326)",
        "(-0.280000, 1.434397, -0.329527)",
        "(-0.280000, 1.424591, -0.336000)",
        "(-0.280000, 1.414035, -0.341226)",
        "(-0.280000, 1.402923, -0.345074)",
        "(-0.280000, 1.391723, -0.348197)",
        "(-0.280000, 1.380404, -0.350628)",
        "(-0.280000, 1.369029, -0.352366)",
        "(-0.280000, 1.357662, -0.353412)",
        "(-0.280000, 1.346260, -0.353772)",
        "(-0.280000, 1.334886, -0.353430)",
        "(-0.280000, 1.323609, -0.352375)",
        "(-0.280000, 1.312399, -0.350574)",
        "(-0.280000, 1.301345, -0.348000)",
        "(-0.280000, 1.290543, -0.344629)",
        "(-0.280000, 1.280007, -0.340414)",
        "(-0.280000, 1.269857, -0.335356)",
        "(-0.280000, 1.260208, -0.329487)",
        "(-0.280000, 1.251089, -0.322801)",
        "(-0.280000, 1.242614, -0.315360)",
        "(-0.280000, 1.234856, -0.307226)",
        "(-0.280000, 1.227901, -0.298501)",
        "(-0.280000, 1.221758, -0.289213)",
        "(-0.280000, 1.216491, -0.279478)",
        "(-0.280000, 1.212137, -0.269423)",
        "(-0.280000, 1.208683, -0.259080)",
        "(-0.280000, 1.206142, -0.248575)",
        "(-0.280000, 1.204505, -0.238032)",
        "(-0.280000, 1.203738, -0.227470)",
        "(-0.280000, 1.203814, -0.217001)",
        "(-0.280000, 1.204685, -0.206727)",
        "(-0.280000, 1.206310, -0.196645)",
        "(-0.280000, 1.208634, -0.186838)",
        "(-0.280000, 1.211593, -0.177376)",
        "(-0.280000, 1.215150, -0.168232)",
        "(-0.280000, 1.219243, -0.159457)",
        "(-0.280000, 1.223807, -0.151092)",
        "(-0.280000, 1.228822, -0.143091)",
        "(-0.280000, 1.234235, -0.135482)",
        "(-0.280000, 1.239992, -0.128283)",
        "(-0.280000, 1.246100, -0.121444)",
        "(-0.280000, 1.252518, -0.114980)",
        "(-0.280000, 1.259210, -0.108903)",
        "(-0.280000, 1.266206, -0.103170)",
        "(-0.280000, 1.273481, -0.097799)",
        "(-0.280000, 1.281033, -0.092791)",
        "(-0.280000, 1.288840, -0.088168)",
        "(-0.280000, 1.296951, -0.083913)",
        "(-0.280000, 1.305346, -0.080060)",
        "(-0.280000, 1.313999, -0.076644)",
        "(-0.280000, 1.322960, -0.073673)",
        "(-0.280000, 1.332199, -0.071193)",
        "(-0.280000, 1.341673, -0.069248)",
        "(-0.280000, 1.351423, -0.067869)",
        "(-0.280000, 1.361394, -0.067105)",
        "(-0.280000, 1.371522, -0.066999)",
        "(-0.280000, 1.381828, -0.067592)",
        "(-0.280000, 1.392233, -0.068926)",
        "(-0.280000, 1.402649, -0.071026)",
        "(-0.280000, 1.413078, -0.073935)",
        "(-0.280000, 1.423421, -0.077669)",
        "(-0.280000, 1.433575, -0.082225)",
        "(-0.280000, 1.443529, -0.087636)",
        "(-0.280000, 1.453181, -0.093883)",
        "(-0.280000, 1.462429, -0.100930)",
        "(-0.280000, 1.471259, -0.108798)",
        "(-0.280000, 1.478745, -0.117935)",
        "(-0.280000, 1.484383, -0.128244)",
        "(-0.280000, 1.489261, -0.138973)",
        "(-0.280000, 1.493335, -0.150033)",
        "(-0.280000, 1.496581, -0.161363)",
        "(-0.280000, 1.498976, -0.172867)",
        "(-0.280000, 1.500522, -0.184551)",
        "(-0.280000, 1.501202, -0.196318)",
        "(-0.280000, 1.501013, -0.208066)",
        "(-0.280000, 1.499957, -0.219805)",
        "(-0.280000, 1.498037, -0.231434)",
        "(-0.280000, 1.495274, -0.242854)",
        "(-0.280000, 1.491666, -0.254075)",
        "(-0.280000, 1.487240, -0.264998)",
        "(-0.280000, 1.482038, -0.275534)",
        "(-0.280000, 1.476055, -0.285689)",
        "(-0.280000, 1.469339, -0.295374)",
        "(-0.280000, 1.461951, -0.304511)",
        "(-0.280000, 1.453885, -0.313105)",
        "(-0.280000, 1.445207, -0.321080)",
        "(-0.280000, 1.435993, -0.328372)",
        "(-0.280000, 1.426237, -0.334985)",
        "(-0.280000, 1.416020, -0.340861)",
        "(-0.280000, 1.405430, -0.345952)",
        "(-0.280000, 1.394461, -0.350263)",
        "(-0.280000, 1.383203, -0.353752)",
        "(-0.280000, 1.371754, -0.356395)",
        "(-0.280000, 1.360106, -0.358192)",
        "(-0.280000, 1.348356, -0.359125)",
        "(-0.280000, 1.336570, -0.359189)",
        "(-0.280000, 1.324874, -0.358389)",
        "(-0.280000, 1.313206, -0.356722)",
        "(-0.280000, 1.301693, -0.354199)",
        "(-0.280000, 1.290432, -0.350845)",
        "(-0.280000, 1.279415, -0.346657)",
        "(-0.280000, 1.268737, -0.341668)",
        "(-0.280000, 1.258487, -0.335924)",
        "(-0.280000, 1.249002, -0.328939)",
        "(-0.280000, 1.240485, -0.320830)",
        "(-0.280000, 1.232573, -0.312310)",
        "(-0.280000, 1.225222, -0.303367)",
        "(-0.280000, 1.218461, -0.294056)",
        "(-0.280000, 1.212317, -0.284435)",
        "(-0.280000, 1.206769, -0.274468)",
        "(-0.280000, 1.201855, -0.264204)",
        "(-0.280000, 1.197621, -0.253699)",
        "(-0.280000, 1.194080, -0.242912)",
        "(-0.280000, 1.191297, -0.231908)",
        "(-0.280000, 1.189339, -0.220763)",
        "(-0.280000, 1.188253, -0.209467)",
        "(-0.280000, 1.188091, -0.198128)",
        "(-0.280000, 1.188881, -0.186862)",
        "(-0.280000, 1.190641, -0.175692)",
        "(-0.280000, 1.193365, -0.164748)",
        "(-0.280000, 1.197035, -0.154124)",
        "(-0.280000, 1.201599, -0.143941)",
        "(-0.280000, 1.207035, -0.134223)",
        "(-0.280000, 1.213269, -0.125078)",
        "(-0.280000, 1.220208, -0.116597)",
        "(-0.280000, 1.227814, -0.108784)",
        "(-0.280000, 1.235984, -0.101708)",
        "(-0.280000, 1.244603, -0.095418)",
        "(-0.280000, 1.253636, -0.089892)",
        "(-0.280000, 1.262974, -0.085158)",
        "(-0.280000, 1.272503, -0.081220)",
        "(-0.280000, 1.282208, -0.078040)",
        "(-0.280000, 1.291988, -0.075608)",
        "(-0.280000, 1.301754, -0.073897)",
        "(-0.280000, 1.311511, -0.072864)",
        "(-0.280000, 1.321185, -0.072477)",
        "(-0.280000, 1.330712, -0.072695)",
        "(-0.280000, 1.340122, -0.073483)",
        "(-0.280000, 1.349366, -0.074803)",
        "(-0.280000, 1.358403, -0.076617)",
        "(-0.280000, 1.367282, -0.078907)",
        "(-0.280000, 1.375969, -0.081646)",
        "(-0.280000, 1.384439, -0.084805)",
        "(-0.280000, 1.392742, -0.088393)",
        "(-0.280000, 1.400852, -0.092394)",
        "(-0.280000, 1.408765, -0.096808)",
        "(-0.280000, 1.416454, -0.101625)",
        "(-0.280000, 1.423955, -0.106881)",
        "(-0.280000, 1.431229, -0.112574)",
        "(-0.280000, 1.438233, -0.118697)",
        "(-0.280000, 1.444984, -0.125297)",
        "(-0.280000, 1.451425, -0.132370)",
        "(-0.280000, 1.457498, -0.139897)",
        "(-0.280000, 1.463195, -0.147928)",
        "(-0.280000, 1.468448, -0.156438)",
        "(-0.280000, 1.473187, -0.165389)",
        "(-0.280000, 1.477387, -0.174820)",
        "(-0.280000, 1.480974, -0.184678)",
        "(-0.280000, 1.483884, -0.194897)",
        "(-0.280000, 1.486082, -0.205499)",
        "(-0.280000, 1.487508, -0.216401)",
        "(-0.280000, 1.488116, -0.227514)",
        "(-0.280000, 1.487874, -0.238842)",
        "(-0.280000, 1.486749, -0.250283)",
        "(-0.280000, 1.484729, -0.261733)",
        "(-0.280000, 1.481787, -0.273189)",
        "(-0.280000, 1.477102, -0.284031)",
        "(-0.280000, 1.470526, -0.293770)",
        "(-0.280000, 1.463230, -0.303026)",
        "(-0.280000, 1.455270, -0.311718)",
        "(-0.280000, 1.446690, -0.319799)",
        "(-0.280000, 1.437567, -0.327203)",
        "(-0.280000, 1.427893, -0.333936)",
        "(-0.280000, 1.417748, -0.339936)",
        "(-0.280000, 1.407222, -0.345158)",
        "(-0.280000, 1.396306, -0.349602)",
        "(-0.280000, 1.385092, -0.353230)",
        "(-0.280000, 1.373676, -0.356013)",
        "(-0.280000, 1.362051, -0.357953)",
        "(-0.280000, 1.350314, -0.359030)",
        "(-0.280000, 1.338566, -0.359239)",
        "(-0.280000, 1.326798, -0.358580)",
        "(-0.280000, 1.315111, -0.357055)",
        "(-0.280000, 1.303603, -0.354680)",
        "(-0.280000, 1.292268, -0.351454)",
        "(-0.280000, 1.281201, -0.347400)",
        "(-0.280000, 1.270495, -0.342557)",
        "(-0.280000, 1.260144, -0.336921)",
        "(-0.280000, 1.250236, -0.330536)",
        "(-0.280000, 1.240855, -0.323461)",
        "(-0.280000, 1.231994, -0.315690)",
        "(-0.280000, 1.223729, -0.307287)",
        "(-0.280000, 1.216130, -0.298325)",
        "(-0.280000, 1.209191, -0.288798)",
        "(-0.280000, 1.202973, -0.278786)",
        "(-0.280000, 1.197511, -0.268342)",
        "(-0.280000, 1.192847, -0.257557)",
        "(-0.280000, 1.188979, -0.246423)",
        "(-0.280000, 1.185943, -0.235035)",
        "(-0.280000, 1.183764, -0.223515)",
        "(-0.280000, 1.182433, -0.211805)",
        "(-0.280000, 1.181968, -0.200028)",
        "(-0.280000, 1.182372, -0.188285)",
        "(-0.280000, 1.184228, -0.176653)",
        "(-0.280000, 1.187528, -0.165365)",
        "(-0.280000, 1.191470, -0.154427)",
        "(-0.280000, 1.196046, -0.143792)",
        "(-0.280000, 1.201219, -0.133514)",
        "(-0.280000, 1.206951, -0.123643)",
        "(-0.280000, 1.213263, -0.114140)",
        "(-0.280000, 1.220130, -0.105067)",
        "(-0.280000, 1.227523, -0.096486)",
        "(-0.280000, 1.235484, -0.088392)",
        "(-0.280000, 1.243987, -0.080872)",
        "(-0.280000, 1.252982, -0.074007)",
        "(-0.280000, 1.262463, -0.067761)",
        "(-0.280000, 1.272343, -0.062151)",
        "(-0.280000, 1.282542, -0.057185)",
        "(-0.280000, 1.293086, -0.052830)",
        "(-0.280000, 1.303913, -0.049106)",
        "(-0.280000, 1.314998, -0.046021)",
        "(-0.280000, 1.326283, -0.043597)",
        "(-0.280000, 1.337812, -0.041841)",
        "(-0.280000, 1.349525, -0.040789)",
        "(-0.280000, 1.361260, -0.041215)",
        "(-0.280000, 1.372895, -0.043097)",
        "(-0.280000, 1.384359, -0.045833)",
        "(-0.280000, 1.395557, -0.049395)",
        "(-0.280000, 1.406495, -0.053785)",
        "(-0.280000, 1.417079, -0.058970)",
        "(-0.280000, 1.427221, -0.064903)",
        "(-0.280000, 1.436928, -0.071588)",
        "(-0.280000, 1.446116, -0.078970)",
        "(-0.280000, 1.454709, -0.086985)",
        "(-0.280000, 1.462712, -0.095637)",
        "(-0.280000, 1.470055, -0.104856)",
        "(-0.280000, 1.476678, -0.114561)",
        "(-0.280000, 1.482587, -0.124759)",
        "(-0.280000, 1.487727, -0.135366)",
        "(-0.280000, 1.492059, -0.146288)",
        "(-0.280000, 1.495585, -0.157535)",
        "(-0.280000, 1.498271, -0.169011)",
        "(-0.280000, 1.500099, -0.180618)",
        "(-0.280000, 1.501070, -0.192364)",
        "(-0.280000, 1.501172, -0.204149)",
        "(-0.280000, 1.500404, -0.215910)",
        "(-0.280000, 1.498777, -0.227547)",
        "(-0.280000, 1.496289, -0.239068)",
        "(-0.280000, 1.492958, -0.250373)",
        "(-0.280000, 1.488815, -0.261369)",
        "(-0.280000, 1.483859, -0.272063)",
        "(-0.280000, 1.478128, -0.282361)",
        "(-0.280000, 1.471673, -0.292180)",
        "(-0.280000, 1.464490, -0.301524)",
        "(-0.280000, 1.456637, -0.310313)",
        "(-0.280000, 1.448184, -0.318475)",
        "(-0.280000, 1.439126, -0.326015)",
        "(-0.280000, 1.429535, -0.332866)",
        "(-0.280000, 1.419497, -0.338973)",
        "(-0.280000, 1.409004, -0.344341)",
        "(-0.280000, 1.398143, -0.348919)",
        "(-0.280000, 1.386635, -0.351412)",
        "(-0.280000, 1.374825, -0.352081)",
        "(-0.280000, 1.363165, -0.351845)",
        "(-0.280000, 1.351758, -0.350745)",
        "(-0.280000, 1.340596, -0.348847)",
        "(-0.280000, 1.329762, -0.346235)",
        "(-0.280000, 1.319317, -0.342995)",
        "(-0.280000, 1.309214, -0.339175)",
        "(-0.280000, 1.299493, -0.334845)",
        "(-0.280000, 1.290150, -0.330055)",
        "(-0.280000, 1.281205, -0.324862)",
        "(-0.280000, 1.272592, -0.319264)",
        "(-0.280000, 1.264327, -0.313297)",
        "(-0.280000, 1.256424, -0.306992)",
        "(-0.280000, 1.248827, -0.300315)",
        "(-0.280000, 1.241560, -0.293281)",
        "(-0.280000, 1.234648, -0.285906)",
        "(-0.280000, 1.228062, -0.278134)",
        "(-0.280000, 1.221843, -0.269976)",
        "(-0.280000, 1.216036, -0.261447)",
        "(-0.280000, 1.210643, -0.252488)",
        "(-0.280000, 1.205724, -0.243122)",
        "(-0.280000, 1.201342, -0.233383)",
        "(-0.280000, 1.197524, -0.223222)",
        "(-0.280000, 1.194344, -0.212690)",
        "(-0.280000, 1.191867, -0.201851)",
        "(-0.280000, 1.190139, -0.190681)",
        "(-0.280000, 1.189227, -0.179265)",
        "(-0.280000, 1.189183, -0.167702)",
        "(-0.280000, 1.190056, -0.155997)",
        "(-0.280000, 1.191886, -0.144268)",
        "(-0.280000, 1.196357, -0.133401)",
        "(-0.280000, 1.201639, -0.122865)",
        "(-0.280000, 1.207685, -0.112748)",
        "(-0.280000, 1.214460, -0.103104)",
        "(-0.280000, 1.221905, -0.094013)",
        "(-0.280000, 1.230024, -0.085470)",
        "(-0.280000, 1.238752, -0.077549)",
        "(-0.280000, 1.248011, -0.070314)",
        "(-0.280000, 1.257807, -0.063761)",
        "(-0.280000, 1.268060, -0.057949)",
        "(-0.280000, 1.278657, -0.052934)",
        "(-0.280000, 1.289653, -0.048689)",
        "(-0.280000, 1.300931, -0.045268)",
        "(-0.280000, 1.312396, -0.042694)",
        "(-0.280000, 1.324055, -0.040967)",
        "(-0.280000, 1.335810, -0.040105)",
        "(-0.280000, 1.347560, -0.040111)",
        "(-0.280000, 1.359313, -0.040986)",
        "(-0.280000, 1.370970, -0.042725)",
        "(-0.280000, 1.382079, -0.046647)",
        "(-0.280000, 1.392527, -0.052163)",
        "(-0.280000, 1.402365, -0.058422)",
        "(-0.280000, 1.411531, -0.065303)",
        "(-0.280000, 1.420046, -0.072779)",
        "(-0.280000, 1.427851, -0.080761)",
        "(-0.280000, 1.434903, -0.089154)",
        "(-0.280000, 1.441234, -0.097938)",
        "(-0.280000, 1.446817, -0.107017)",
        "(-0.280000, 1.451659, -0.116323)",
        "(-0.280000, 1.455760, -0.125763)",
        "(-0.280000, 1.459166, -0.135335)",
        "(-0.280000, 1.461889, -0.144957)",
        "(-0.280000, 1.463953, -0.154555)",
        "(-0.280000, 1.465401, -0.164147)",
        "(-0.280000, 1.466261, -0.173674)",
        "(-0.280000, 1.466564, -0.183082)",
        "(-0.280000, 1.466343, -0.192411)",
        "(-0.280000, 1.465623, -0.201620)",
        "(-0.280000, 1.464432, -0.210673)",
        "(-0.280000, 1.462781, -0.219623)",
        "(-0.280000, 1.460687, -0.228439)",
        "(-0.280000, 1.458163, -0.237095)",
        "(-0.280000, 1.455198, -0.245639)",
        "(-0.280000, 1.451793, -0.254043)",
        "(-0.280000, 1.447952, -0.262272)",
        "(-0.280000, 1.443642, -0.270364)",
        "(-0.280000, 1.438857, -0.278276)",
        "(-0.280000, 1.433599, -0.285959)",
        "(-0.280000, 1.427822, -0.293427)",
        "(-0.280000, 1.421526, -0.300619)",
        "(-0.280000, 1.414724, -0.307468)",
        "(-0.280000, 1.407370, -0.313962)",
        "(-0.280000, 1.399487, -0.320023)",
        "(-0.280000, 1.391084, -0.325588)",
        "(-0.280000, 1.382209, -0.330577)",
        "(-0.280000, 1.372838, -0.334954)",
        "(-0.280000, 1.363038, -0.338637)",
        "(-0.280000, 1.352892, -0.341553)",
        "(-0.280000, 1.342400, -0.343662)",
        "(-0.280000, 1.331663, -0.344902)",
        "(-0.280000, 1.320797, -0.345228)",
        "(-0.280000, 1.309824, -0.344610)",
        "(-0.280000, 1.298870, -0.343025)",
        "(-0.280000, 1.288066, -0.340473)",
        "(-0.280000, 1.277444, -0.336946)",
        "(-0.280000, 1.267133, -0.332470)",
        "(-0.280000, 1.257254, -0.327100)",
        "(-0.280000, 1.247831, -0.320851)",
        "(-0.280000, 1.238966, -0.313799)",
        "(-0.280000, 1.230741, -0.306041)",
        "(-0.280000, 1.223147, -0.297608)",
        "(-0.280000, 1.216234, -0.288606)",
        "(-0.280000, 1.210030, -0.279144)",
        "(-0.280000, 1.204522, -0.269219)",
        "(-0.280000, 1.199761, -0.258916)",
        "(-0.280000, 1.195785, -0.248322)",
        "(-0.280000, 1.192590, -0.237430)",
        "(-0.280000, 1.190208, -0.226333)",
        "(-0.280000, 1.188650, -0.215090)",
        "(-0.280000, 1.187928, -0.203798)",
        "(-0.280000, 1.188040, -0.192448)",
        "(-0.280000, 1.188988, -0.181137)",
        "(-0.280000, 1.190762, -0.169962)",
        "(-0.280000, 1.193363, -0.158913)",
        "(-0.280000, 1.196771, -0.148087)",
        "(-0.280000, 1.200955, -0.137573)",
        "(-0.280000, 1.205917, -0.127365)",
        "(-0.280000, 1.211619, -0.117551)",
        "(-0.280000, 1.218009, -0.108212)",
        "(-0.280000, 1.225091, -0.099343)",
        "(-0.280000, 1.232809, -0.091020)",
        "(-0.280000, 1.241093, -0.083311)",
        "(-0.280000, 1.249949, -0.076213)",
        "(-0.280000, 1.259305, -0.069787)",
        "(-0.280000, 1.269079, -0.064085)",
        "(-0.280000, 1.279278, -0.059104)",
        "(-0.280000, 1.289817, -0.054888)",
        "(-0.280000, 1.300604, -0.051471)",
        "(-0.280000, 1.311647, -0.048850)",
        "(-0.280000, 1.322854, -0.047051)",
        "(-0.280000, 1.334128, -0.046085)",
        "(-0.280000, 1.345478, -0.045952)",
        "(-0.280000, 1.356806, -0.046657)",
        "(-0.280000, 1.368052, -0.048196)",
        "(-0.280000, 1.379120, -0.050552)",
        "(-0.280000, 1.390017, -0.053726)",
        "(-0.280000, 1.400650, -0.057696)",
        "(-0.280000, 1.410931, -0.062424)",
        "(-0.280000, 1.420865, -0.067913)",
        "(-0.280000, 1.430368, -0.074120)",
        "(-0.280000, 1.439360, -0.080990)",
        "(-0.280000, 1.447847, -0.088526)",
        "(-0.280000, 1.455755, -0.096668)",
        "(-0.280000, 1.463020, -0.105344)",
        "(-0.280000, 1.469632, -0.114538)",
        "(-0.280000, 1.475561, -0.124216)",
        "(-0.280000, 1.480746, -0.134274)",
        "(-0.280000, 1.485189, -0.144718)",
        "(-0.280000, 1.488850, -0.155462)",
        "(-0.280000, 1.491700, -0.166413)",
        "(-0.280000, 1.493742, -0.177578)",
        "(-0.280000, 1.494955, -0.188863)",
        "(-0.280000, 1.495332, -0.200173)",
        "(-0.280000, 1.494873, -0.211514)",
        "(-0.280000, 1.493579, -0.222790)",
        "(-0.280000, 1.491464, -0.233906)",
        "(-0.280000, 1.488526, -0.244870)",
        "(-0.280000, 1.484789, -0.255587)",
        "(-0.280000, 1.480270, -0.265999)",
        "(-0.280000, 1.475013, -0.276019)",
        "(-0.280000, 1.469013, -0.285654)",
        "(-0.280000, 1.462319, -0.294820)",
        "(-0.280000, 1.454991, -0.303442)",
        "(-0.280000, 1.447023, -0.311525)",
        "(-0.280000, 1.438480, -0.318998)",
        "(-0.280000, 1.429437, -0.325801)",
        "(-0.280000, 1.419889, -0.331938)",
        "(-0.280000, 1.409914, -0.337353)",
        "(-0.280000, 1.399599, -0.342005)",
        "(-0.280000, 1.388936, -0.345896)",
        "(-0.280000, 1.378016, -0.348990)",
        "(-0.280000, 1.366931, -0.351264)",
        "(-0.280000, 1.355675, -0.352719)",
        "(-0.280000, 1.344341, -0.353340)",
        "(-0.280000, 1.333028, -0.353125)",
        "(-0.280000, 1.321726, -0.352074)",
        "(-0.280000, 1.310533, -0.350192)",
        "(-0.280000, 1.299543, -0.347499)",
        "(-0.280000, 1.288747, -0.343993)",
        "(-0.280000, 1.278240, -0.339700)",
        "(-0.280000, 1.268109, -0.334660)",
        "(-0.280000, 1.258347, -0.328869)",
        "(-0.280000, 1.249039, -0.322374)",
        "(-0.280000, 1.240235, -0.315210)",
        "(-0.280000, 1.232008, -0.307441)",
        "(-0.280000, 1.224353, -0.299061)",
        "(-0.280000, 1.217337, -0.290139)",
        "(-0.280000, 1.211016, -0.280753)",
        "(-0.280000, 1.205387, -0.270898)",
        "(-0.280000, 1.200500, -0.260653)",
        "(-0.280000, 1.196394, -0.250109)",
        "(-0.280000, 1.193066, -0.239257)",
        "(-0.280000, 1.190547, -0.228190)",
        "(-0.280000, 1.188856, -0.217002)",
        "(-0.280000, 1.187991, -0.205684)",
        "(-0.280000, 1.187963, -0.194334)",
        "(-0.280000, 1.188769, -0.183047)",
        "(-0.280000, 1.190409, -0.171816)",
        "(-0.280000, 1.192874, -0.160737)",
        "(-0.280000, 1.196138, -0.149902)",
        "(-0.280000, 1.200204, -0.139305)",
        "(-0.280000, 1.205040, -0.129037)",
        "(-0.280000, 1.210611, -0.119188)",
        "(-0.280000, 1.216950, -0.109776)",
        "(-0.280000, 1.224031, -0.100918)",
        "(-0.280000, 1.231800, -0.092721)",
        "(-0.280000, 1.240257, -0.085215)",
        "(-0.280000, 1.249316, -0.078496)",
        "(-0.280000, 1.258901, -0.072625)",
        "(-0.280000, 1.268895, -0.067663)",
        "(-0.280000, 1.279269, -0.063614)",
        "(-0.280000, 1.289894, -0.060515)",
        "(-0.280000, 1.300640, -0.058376)",
        "(-0.280000, 1.311479, -0.057177)",
        "(-0.280000, 1.322283, -0.056905)",
        "(-0.280000, 1.332935, -0.057526)",
        "(-0.280000, 1.343421, -0.059000)",
        "(-0.280000, 1.353639, -0.061278)",
        "(-0.280000, 1.363500, -0.064294)",
        "(-0.280000, 1.373013, -0.068005)",
        "(-0.280000, 1.382111, -0.072343)",
        "(-0.280000, 1.390738, -0.077228)",
        "(-0.280000, 1.398928, -0.082630)",
        "(-0.280000, 1.406644, -0.088479)",
        "(-0.280000, 1.413861, -0.094702)",
        "(-0.280000, 1.420626, -0.101290)",
        "(-0.280000, 1.426925, -0.108184)",
        "(-0.280000, 1.432750, -0.115328)",
        "(-0.280000, 1.438150, -0.122738)",
        "(-0.280000, 1.443117, -0.130374)",
        "(-0.280000, 1.447649, -0.138195)",
        "(-0.280000, 1.451780, -0.146242)",
        "(-0.280000, 1.455499, -0.154485)",
        "(-0.280000, 1.458804, -0.162922)",
        "(-0.280000, 1.461680, -0.171527)",
        "(-0.280000, 1.464131, -0.180352)",
        "(-0.280000, 1.466129, -0.189370)",
        "(-0.280000, 1.467647, -0.198549)",
        "(-0.280000, 1.468664, -0.207935)",
        "(-0.280000, 1.469143, -0.217489)",
        "(-0.280000, 1.469049, -0.227160)",
        "(-0.280000, 1.468345, -0.236981)",
        "(-0.280000, 1.466992, -0.246890)",
        "(-0.280000, 1.464963, -0.256813)",
        "(-0.280000, 1.462213, -0.266763)",
        "(-0.280000, 1.458718, -0.276654)",
        "(-0.280000, 1.454471, -0.286394)",
        "(-0.280000, 1.449431, -0.295977)",
        "(-0.280000, 1.443621, -0.305284)",
        "(-0.280000, 1.437030, -0.314252)",
        "(-0.280000, 1.429646, -0.322846)",
        "(-0.280000, 1.421508, -0.330966)",
        "(-0.280000, 1.412677, -0.338532)",
        "(-0.280000, 1.403148, -0.345563)",
        "(-0.280000, 1.392616, -0.350898)",
        "(-0.280000, 1.381351, -0.354240)",
        "(-0.280000, 1.369835, -0.356752)",
        "(-0.280000, 1.358166, -0.358407)",
        "(-0.280000, 1.346406, -0.359196)",
        "(-0.280000, 1.334656, -0.359117)",
        "(-0.280000, 1.322909, -0.358170)",
        "(-0.280000, 1.311262, -0.356359)",
        "(-0.280000, 1.299816, -0.353702)",
        "(-0.280000, 1.288563, -0.350199)",
        "(-0.280000, 1.277599, -0.345876)",
        "(-0.280000, 1.267015, -0.340772)",
        "(-0.280000, 1.256805, -0.334884)",
        "(-0.280000, 1.247057, -0.328259)",
        "(-0.280000, 1.237852, -0.320956)",
        "(-0.280000, 1.229183, -0.312970)",
        "(-0.280000, 1.221128, -0.304367)",
        "(-0.280000, 1.213750, -0.295221)",
        "(-0.280000, 1.207046, -0.285528)",
        "(-0.280000, 1.201075, -0.275366)",
        "(-0.280000, 1.195885, -0.264824)",
        "(-0.280000, 1.191473, -0.253895)",
        "(-0.280000, 1.187878, -0.242670)",
        "(-0.280000, 1.185129, -0.231246)",
        "(-0.280000, 1.183223, -0.219615)",
        "(-0.280000, 1.182181, -0.207875)",
        "(-0.280000, 1.182006, -0.196126)",
        "(-0.280000, 1.182700, -0.184361)",
        "(-0.280000, 1.184260, -0.172678)",
        "(-0.280000, 1.186678, -0.161143)",
        "(-0.280000, 1.189929, -0.149851)",
        "(-0.280000, 1.194015, -0.138796)",
        "(-0.280000, 1.198906, -0.128073)",
        "(-0.280000, 1.204557, -0.117771)",
        "(-0.280000, 1.210970, -0.107882)",
        "(-0.280000, 1.218096, -0.098494)",
        "(-0.280000, 1.225870, -0.089683)",
        "(-0.280000, 1.234298, -0.081444)",
        "(-0.280000, 1.243311, -0.073849)",
        "(-0.280000, 1.252829, -0.066960)",
        "(-0.280000, 1.262860, -0.060772)",
        "(-0.280000, 1.273320, -0.055340)",
        "(-0.280000, 1.284119, -0.050709)",
        "(-0.280000, 1.295264, -0.046873)",
        "(-0.280000, 1.306661, -0.043871)",
        "(-0.280000, 1.318396, -0.042959)",
        "(-0.280000, 1.330191, -0.044018)",
        "(-0.280000, 1.341702, -0.045904)",
        "(-0.280000, 1.352840, -0.048618)",
        "(-0.280000, 1.363604, -0.052182)",
        "(-0.280000, 1.373889, -0.056578)",
        "(-0.280000, 1.383589, -0.061755)",
        "(-0.280000, 1.392692, -0.067695)",
        "(-0.280000, 1.401105, -0.074315)",
        "(-0.280000, 1.408773, -0.081536)",
        "(-0.280000, 1.415637, -0.089244)",
        "(-0.280000, 1.421713, -0.097390)",
        "(-0.280000, 1.426970, -0.105852)",
        "(-0.280000, 1.431402, -0.114505)",
        "(-0.280000, 1.435055, -0.123308)",
        "(-0.280000, 1.437952, -0.132149)",
        "(-0.280000, 1.440131, -0.140923)",
        "(-0.280000, 1.441662, -0.149618)",
        "(-0.280000, 1.442601, -0.158155)",
        "(-0.280000, 1.443012, -0.166470)",
        "(-0.280000, 1.442965, -0.174591)",
        "(-0.280000, 1.442525, -0.182480)",
        "(-0.280000, 1.441754, -0.190117)",
        "(-0.280000, 1.440700, -0.197563)",
        "(-0.280000, 1.439412, -0.204818)",
        "(-0.280000, 1.437926, -0.211892)",
        "(-0.280000, 1.436255, -0.218863)",
        "(-0.280000, 1.434412, -0.225748)",
        "(-0.280000, 1.432401, -0.232562)",
        "(-0.280000, 1.430192, -0.239382)",
        "(-0.280000, 1.427764, -0.246213)",
        "(-0.280000, 1.425089, -0.253055)",
        "(-0.280000, 1.422106, -0.259958)",
        "(-0.280000, 1.418772, -0.266898)",
        "(-0.280000, 1.415035, -0.273859)",
        "(-0.280000, 1.410853, -0.280791)",
        "(-0.280000, 1.406153, -0.287694)",
        "(-0.280000, 1.400900, -0.294489)",
        "(-0.280000, 1.395078, -0.301090)",
        "(-0.280000, 1.388625, -0.307460)",
        "(-0.280000, 1.381544, -0.313493)",
        "(-0.280000, 1.373860, -0.319083)",
        "(-0.280000, 1.365542, -0.324172)",
        "(-0.280000, 1.356644, -0.328651)",
        "(-0.280000, 1.347241, -0.332423)",
        "(-0.280000, 1.337336, -0.335431)",
        "(-0.280000, 1.327027, -0.337594)",
        "(-0.280000, 1.316429, -0.338854)",
        "(-0.280000, 1.305565, -0.339178)",
        "(-0.280000, 1.294555, -0.338537)",
        "(-0.280000, 1.283521, -0.336932)",
        "(-0.280000, 1.272477, -0.334363)",
        "(-0.280000, 1.261525, -0.330862)",
        "(-0.280000, 1.250752, -0.326483)",
        "(-0.280000, 1.240155, -0.321255)",
        "(-0.280000, 1.230584, -0.314342)",
        "(-0.280000, 1.222447, -0.305865)",
        "(-0.280000, 1.214934, -0.296784)",
        "(-0.280000, 1.208111, -0.287174)",
        "(-0.280000, 1.202016, -0.277086)",
        "(-0.280000, 1.196697, -0.266609)",
        "(-0.280000, 1.192150, -0.255735)",
        "(-0.280000, 1.188419, -0.244555)",
        "(-0.280000, 1.185529, -0.233166)",
        "(-0.280000, 1.183481, -0.221559)",
        "(-0.280000, 1.182294, -0.209833)",
        "(-0.280000, 1.181975, -0.198087)",
        "(-0.280000, 1.182525, -0.186314)",
        "(-0.280000, 1.183941, -0.174613)",
        "(-0.280000, 1.186209, -0.163084)",
        "(-0.280000, 1.189329, -0.151718)",
        "(-0.280000, 1.193279, -0.140614)",
        "(-0.280000, 1.198022, -0.129863)",
        "(-0.280000, 1.203562, -0.119460)",
        "(-0.280000, 1.209853, -0.109494)",
        "(-0.280000, 1.216841, -0.100047)",
        "(-0.280000, 1.224528, -0.091113)",
        "(-0.280000, 1.232854, -0.082771)",
        "(-0.280000, 1.241745, -0.075088)",
        "(-0.280000, 1.251206, -0.068060)",
        "(-0.280000, 1.261160, -0.061749)",
        "(-0.280000, 1.271521, -0.056206)",
        "(-0.280000, 1.282294, -0.051426)",
        "(-0.280000, 1.293391, -0.047454)",
        "(-0.280000, 1.304750, -0.044312)",
        "(-0.280000, 1.316275, -0.042022)",
        "(-0.280000, 1.327973, -0.040583)",
        "(-0.280000, 1.339746, -0.040011)",
        "(-0.280000, 1.351492, -0.040307)",
        "(-0.280000, 1.363220, -0.041471)",
        "(-0.280000, 1.374831, -0.043497)",
        "(-0.280000, 1.386226, -0.046364)",
        "(-0.280000, 1.397413, -0.050074)",
        "(-0.280000, 1.408296, -0.054600)",
        "(-0.280000, 1.418783, -0.059898)",
        "(-0.280000, 1.428883, -0.065974)",
        "(-0.280000, 1.438507, -0.072778)",
        "(-0.280000, 1.447575, -0.080249)",
        "(-0.280000, 1.456095, -0.088394)",
        "(-0.280000, 1.463990, -0.097144)",
        "(-0.280000, 1.470183, -0.107155)",
        "(-0.280000, 1.474652, -0.118121)",
        "(-0.280000, 1.478256, -0.129215)",
        "(-0.280000, 1.480968, -0.140350)",
        "(-0.280000, 1.482847, -0.151515)",
        "(-0.280000, 1.483943, -0.162606)",
        "(-0.280000, 1.484318, -0.173535)",
        "(-0.280000, 1.484033, -0.184332)",
        "(-0.280000, 1.483140, -0.194937)",
        "(-0.280000, 1.481689, -0.205335)",
        "(-0.280000, 1.479726, -0.215490)",
        "(-0.280000, 1.477272, -0.225465)",
        "(-0.280000, 1.474355, -0.235233)",
        "(-0.280000, 1.471000, -0.244770)",
        "(-0.280000, 1.467193, -0.254140)",
        "(-0.280000, 1.462940, -0.263316)",
        "(-0.280000, 1.458248, -0.272268)",
        "(-0.280000, 1.453074, -0.281044)",
        "(-0.280000, 1.447414, -0.289600)",
        "(-0.280000, 1.441269, -0.297889)",
        "(-0.280000, 1.434583, -0.305928)",
        "(-0.280000, 1.427355, -0.313654)",
        "(-0.280000, 1.419599, -0.320995)",
        "(-0.280000, 1.411259, -0.327941)",
        "(-0.280000, 1.402358, -0.334408)",
        "(-0.280000, 1.392937, -0.340312)",
        "(-0.280000, 1.382956, -0.345617)",
        "(-0.280000, 1.372474, -0.350233)",
        "(-0.280000, 1.361569, -0.354077)",
        "(-0.280000, 1.350228, -0.357102)",
        "(-0.280000, 1.338549, -0.359230)",
        "(-0.280000, 1.326818, -0.358582)",
        "(-0.280000, 1.315130, -0.357058)",
        "(-0.280000, 1.303587, -0.354676)",
        "(-0.280000, 1.292252, -0.351449)",
        "(-0.280000, 1.281219, -0.347407)",
        "(-0.280000, 1.270480, -0.342549)",
        "(-0.280000, 1.260129, -0.336912)",
        "(-0.280000, 1.250252, -0.330547)",
        "(-0.280000, 1.240842, -0.323451)",
        "(-0.280000, 1.231982, -0.315679)",
        "(-0.280000, 1.223743, -0.307301)",
        "(-0.280000, 1.216120, -0.298312)",
        "(-0.280000, 1.209181, -0.288785)",
        "(-0.280000, 1.202982, -0.278803)",
        "(-0.280000, 1.197519, -0.268359)",
        "(-0.280000, 1.192841, -0.257541)",
        "(-0.280000, 1.188985, -0.246442)",
        "(-0.280000, 1.185947, -0.235054)",
        "(-0.280000, 1.183758, -0.223473)",
        "(-0.280000, 1.183811, -0.211693)",
        "(-0.280000, 1.185586, -0.200012)",
        "(-0.280000, 1.188263, -0.188663)",
        "(-0.280000, 1.191749, -0.177744)",
        "(-0.280000, 1.196011, -0.167246)",
        "(-0.280000, 1.200984, -0.157251)",
        "(-0.280000, 1.206593, -0.147832)",
        "(-0.280000, 1.212808, -0.138966)",
        "(-0.280000, 1.219547, -0.130708)",
        "(-0.280000, 1.226745, -0.123077)",
        "(-0.280000, 1.234298, -0.116118)",
        "(-0.280000, 1.242217, -0.109754)",
        "(-0.280000, 1.250409, -0.104018)",
        "(-0.280000, 1.258794, -0.098913)",
        "(-0.280000, 1.267377, -0.094391)",
        "(-0.280000, 1.276091, -0.090446)",
        "(-0.280000, 1.284876, -0.087066)",
        "(-0.280000, 1.293759, -0.084207)",
        "(-0.280000, 1.302692, -0.081858)",
        "(-0.280000, 1.311634, -0.080005)",
        "(-0.280000, 1.320629, -0.078621)",
        "(-0.280000, 1.329643, -0.077700)",
        "(-0.280000, 1.338647, -0.077237)",
        "(-0.280000, 1.347692, -0.077228)",
        "(-0.280000, 1.356748, -0.077680)",
        "(-0.280000, 1.365782, -0.078600)",
        "(-0.280000, 1.374842, -0.080010)",
        "(-0.280000, 1.383887, -0.081926)",
        "(-0.280000, 1.392871, -0.084365)",
        "(-0.280000, 1.401825, -0.087365)",
        "(-0.280000, 1.410687, -0.090946)",
        "(-0.280000, 1.419391, -0.095117)",
        "(-0.280000, 1.427943, -0.099926)",
        "(-0.280000, 1.436259, -0.105378)",
        "(-0.280000, 1.444278, -0.111484)",
        "(-0.280000, 1.451908, -0.118224)",
        "(-0.280000, 1.459123, -0.125634)",
        "(-0.280000, 1.465824, -0.133678)",
        "(-0.280000, 1.471914, -0.142301)",
        "(-0.280000, 1.477357, -0.151516)",
        "(-0.280000, 1.482058, -0.161248)",
        "(-0.280000, 1.485940, -0.171402)",
        "(-0.280000, 1.488965, -0.181968)",
        "(-0.280000, 1.491070, -0.192834)",
        "(-0.280000, 1.492213, -0.203877)",
        "(-0.280000, 1.492375, -0.215068)",
        "(-0.280000, 1.491539, -0.226277)",
        "(-0.280000, 1.489716, -0.237373)",
        "(-0.280000, 1.486914, -0.248327)",
        "(-0.280000, 1.483170, -0.259018)",
        "(-0.280000, 1.478548, -0.269337)",
        "(-0.280000, 1.473081, -0.279281)",
        "(-0.280000, 1.466853, -0.288770)",
        "(-0.280000, 1.459958, -0.297741)",
        "(-0.280000, 1.452397, -0.306206)",
        "(-0.280000, 1.444232, -0.314090)",
        "(-0.280000, 1.435534, -0.321330)",
        "(-0.280000, 1.426299, -0.327928)",
        "(-0.280000, 1.416603, -0.333828)",
        "(-0.280000, 1.406497, -0.338996)",
        "(-0.280000, 1.396071, -0.343392)",
        "(-0.280000, 1.385315, -0.347019)",
        "(-0.280000, 1.374322, -0.349842)",
        "(-0.280000, 1.363184, -0.351842)",
        "(-0.280000, 1.351895, -0.353020)",
        "(-0.280000, 1.340550, -0.353361)",
        "(-0.280000, 1.329246, -0.352867)",
        "(-0.280000, 1.317973, -0.351538)",
        "(-0.280000, 1.306830, -0.349381)",
        "(-0.280000, 1.295909, -0.346417)",
        "(-0.280000, 1.285204, -0.342646)",
        "(-0.280000, 1.274806, -0.338095)",
        "(-0.280000, 1.264802, -0.332806)",
        "(-0.280000, 1.255186, -0.326777)",
        "(-0.280000, 1.246041, -0.320055)",
        "(-0.280000, 1.237442, -0.312699)",
        "(-0.280000, 1.229383, -0.304706)",
        "(-0.280000, 1.221937, -0.296140)",
        "(-0.280000, 1.215162, -0.287076)",
        "(-0.280000, 1.209055, -0.277509)",
        "(-0.280000, 1.203671, -0.267517)",
        "(-0.280000, 1.199051, -0.257188)",
        "(-0.280000, 1.195194, -0.246513)",
        "(-0.280000, 1.192134, -0.235583)",
        "(-0.280000, 1.189889, -0.224457)",
        "(-0.280000, 1.188474, -0.213230)",
        "(-0.280000, 1.187888, -0.201895)",
        "(-0.280000, 1.188140, -0.190548)",
        "(-0.280000, 1.189224, -0.179284)",
        "(-0.280000, 1.191141, -0.168097)",
        "(-0.280000, 1.193878, -0.157081)",
        "(-0.280000, 1.197408, -0.146331)",
        "(-0.280000, 1.201734, -0.135837)",
        "(-0.280000, 1.206823, -0.125691)",
        "(-0.280000, 1.212627, -0.115978)",
        "(-0.280000, 1.219150, -0.106690)",
        "(-0.280000, 1.226342, -0.097908)",
        "(-0.280000, 1.234137, -0.089705)",
        "(-0.280000, 1.242540, -0.082076)",
        "(-0.280000, 1.251484, -0.075088)",
        "(-0.280000, 1.260889, -0.068796)",
        "(-0.280000, 1.270763, -0.063198)",
        "(-0.280000, 1.281022, -0.058343)",
        "(-0.280000, 1.291582, -0.054278)",
        "(-0.280000, 1.302458, -0.051039)",
        "(-0.280000, 1.313555, -0.048700)",
        "(-0.280000, 1.324762, -0.047308)",
        "(-0.280000, 1.336062, -0.046887)",
        "(-0.280000, 1.347326, -0.047455)",
        "(-0.280000, 1.358457, -0.049013)",
        "(-0.280000, 1.369328, -0.051533)",
        "(-0.280000, 1.379910, -0.054999)",
        "(-0.280000, 1.390084, -0.059358)",
        "(-0.280000, 1.399741, -0.064536)",
        "(-0.280000, 1.408871, -0.070497)",
        "(-0.280000, 1.417386, -0.077153)",
        "(-0.280000, 1.425197, -0.084387)",
        "(-0.280000, 1.432358, -0.092188)",
        "(-0.280000, 1.438801, -0.100440)",
        "(-0.280000, 1.444500, -0.109033)",
        "(-0.280000, 1.449488, -0.117944)",
        "(-0.280000, 1.453758, -0.127073)",
        "(-0.280000, 1.457316, -0.136327)",
        "(-0.280000, 1.460209, -0.145702)",
        "(-0.280000, 1.462451, -0.155121)",
        "(-0.280000, 1.464070, -0.164512)",
        "(-0.280000, 1.465109, -0.173897)",
        "(-0.280000, 1.465593, -0.183223)",
        "(-0.280000, 1.465553, -0.192441)",
        "(-0.280000, 1.465014, -0.201594)",
        "(-0.280000, 1.463999, -0.210646)",
        "(-0.280000, 1.462529, -0.219565)",
        "(-0.280000, 1.460607, -0.228404)",
        "(-0.280000, 1.458242, -0.237132)",
        "(-0.280000, 1.455433, -0.245747)",
        "(-0.280000, 1.452187, -0.254220)",
        "(-0.280000, 1.448473, -0.262592)",
        "(-0.280000, 1.444287, -0.270826)",
        "(-0.280000, 1.439627, -0.278878)",
        "(-0.280000, 1.434449, -0.286773)",
        "(-0.280000, 1.428749, -0.294454)",
        "(-0.280000, 1.422532, -0.301863)",
        "(-0.280000, 1.415748, -0.309000)",
        "(-0.280000, 1.408409, -0.315792)",
        "(-0.280000, 1.400537, -0.322166)",
        "(-0.280000, 1.392091, -0.328102)",
        "(-0.280000, 1.383108, -0.333520)",
        "(-0.280000, 1.373640, -0.338344)",
        "(-0.280000, 1.363660, -0.342541)",
        "(-0.280000, 1.353235, -0.346039)",
        "(-0.280000, 1.342448, -0.348775)",
        "(-0.280000, 1.331285, -0.350718)",
        "(-0.280000, 1.319841, -0.351817)",
        "(-0.280000, 1.308218, -0.352030)",
        "(-0.280000, 1.296427, -0.351293)",
        "(-0.280000, 1.284867, -0.348846)",
        "(-0.280000, 1.274045, -0.344268)",
        "(-0.280000, 1.263558, -0.338890)",
        "(-0.280000, 1.253496, -0.332752)",
        "(-0.280000, 1.243914, -0.325889)",
        "(-0.280000, 1.234892, -0.318361)",
        "(-0.280000, 1.226423, -0.310164)",
        "(-0.280000, 1.218582, -0.301365)",
        "(-0.280000, 1.211432, -0.292040)",
        "(-0.280000, 1.204969, -0.282184)",
        "(-0.280000, 1.199251, -0.271878)",
        "(-0.280000, 1.194322, -0.261212)",
        "(-0.280000, 1.190181, -0.250177)",
        "(-0.280000, 1.186864, -0.238867)",
        "(-0.280000, 1.184397, -0.227379)",
        "(-0.280000, 1.182779, -0.215704)",
        "(-0.280000, 1.182026, -0.203942)",
        "(-0.280000, 1.182141, -0.192193)",
        "(-0.280000, 1.183125, -0.180448)",
        "(-0.280000, 1.184981, -0.168809)",
        "(-0.280000, 1.189520, -0.157879)",
        "(-0.280000, 1.194877, -0.147434)",
        "(-0.280000, 1.200961, -0.137560)",
        "(-0.280000, 1.207671, -0.128322)",
        "(-0.280000, 1.214969, -0.119689)",
        "(-0.280000, 1.222757, -0.111707)",
        "(-0.280000, 1.230937, -0.104400)",
        "(-0.280000, 1.239491, -0.097718)",
        "(-0.280000, 1.248336, -0.091673)",
        "(-0.280000, 1.257417, -0.086247)",
        "(-0.280000, 1.266662, -0.081429)",
        "(-0.280000, 1.276092, -0.077165)",
        "(-0.280000, 1.285653, -0.073447)",
        "(-0.280000, 1.295296, -0.070258)",
        "(-0.280000, 1.305069, -0.067560)",
        "(-0.280000, 1.314938, -0.065347)",
        "(-0.280000, 1.324871, -0.063616)",
        "(-0.280000, 1.334933, -0.062353)",
        "(-0.280000, 1.345097, -0.061571)",
        "(-0.280000, 1.355334, -0.061286)",
        "(-0.280000, 1.365706, -0.061519)",
        "(-0.280000, 1.376176, -0.062303)",
        "(-0.280000, 1.386697, -0.063672)",
        "(-0.280000, 1.397309, -0.065679)",
        "(-0.280000, 1.407943, -0.068367)",
        "(-0.280000, 1.418518, -0.071776)",
        "(-0.280000, 1.429032, -0.075975)",
        "(-0.280000, 1.439371, -0.080999)",
        "(-0.280000, 1.449419, -0.086852)",
        "(-0.280000, 1.459191, -0.093540)",
        "(-0.280000, 1.467692, -0.101734)",
        "(-0.280000, 1.474552, -0.111274)",
        "(-0.280000, 1.480708, -0.121324)",
        "(-0.280000, 1.486107, -0.131801)",
        "(-0.280000, 1.490718, -0.142648)",
        "(-0.280000, 1.494506, -0.153771)",
        "(-0.280000, 1.497473, -0.165178)",
        "(-0.280000, 1.499590, -0.176772)",
        "(-0.280000, 1.500844, -0.188455)",
        "(-0.280000, 1.501235, -0.200235)",
        "(-0.280000, 1.500756, -0.212011)",
        "(-0.280000, 1.499414, -0.223684)",
        "(-0.280000, 1.497209, -0.235262)",
        "(-0.280000, 1.494157, -0.246646)",
        "(-0.280000, 1.490285, -0.257740)",
        "(-0.280000, 1.485593, -0.268552)",
        "(-0.280000, 1.480115, -0.278988)",
        "(-0.280000, 1.473903, -0.288962)",
        "(-0.280000, 1.466968, -0.298459)",
        "(-0.280000, 1.459335, -0.307439)",
        "(-0.280000, 1.451087, -0.315807)",
        "(-0.280000, 1.442217, -0.323568)",
        "(-0.280000, 1.432798, -0.330654)",
        "(-0.280000, 1.422914, -0.337007)",
        "(-0.280000, 1.412557, -0.342632)",
        "(-0.280000, 1.401813, -0.347478)",
        "(-0.280000, 1.390774, -0.351506)",
        "(-0.280000, 1.379435, -0.354720)",
        "(-0.280000, 1.367890, -0.357089)",
        "(-0.280000, 1.356201, -0.358599)",
        "(-0.280000, 1.344468, -0.359242)",
        "(-0.280000, 1.332684, -0.359019)",
        "(-0.280000, 1.320949, -0.357927)",
        "(-0.280000, 1.309361, -0.355979)",
        "(-0.280000, 1.297914, -0.353174)",
        "(-0.280000, 1.286704, -0.349532)",
        "(-0.280000, 1.275827, -0.345088)",
        "(-0.280000, 1.265274, -0.339838)",
        "(-0.280000, 1.255138, -0.333824)",
        "(-0.280000, 1.245502, -0.327101)",
        "(-0.280000, 1.236359, -0.319663)",
        "(-0.280000, 1.227790, -0.311571)",
        "(-0.280000, 1.219864, -0.302896)",
        "(-0.280000, 1.212577, -0.293632)",
        "(-0.280000, 1.205994, -0.283857)",
        "(-0.280000, 1.201273, -0.273074)",
        "(-0.280000, 1.198394, -0.261587)",
        "(-0.280000, 1.196389, -0.250096)",
        "(-0.280000, 1.195290, -0.238685)",
        "(-0.280000, 1.195116, -0.227347)",
        "(-0.280000, 1.195885, -0.216189)",
        "(-0.280000, 1.197585, -0.205326)",
        "(-0.280000, 1.200200, -0.194776)",
        "(-0.280000, 1.203685, -0.184654)",
        "(-0.280000, 1.207983, -0.175037)",
        "(-0.280000, 1.213005, -0.166020)",
        "(-0.280000, 1.218699, -0.157603)",
        "(-0.280000, 1.224961, -0.149856)",
        "(-0.280000, 1.231676, -0.142825)",
        "(-0.280000, 1.238788, -0.136480)",
        "(-0.280000, 1.246184, -0.130837)",
        "(-0.280000, 1.253753, -0.125894)",
        "(-0.280000, 1.261461, -0.121588)",
        "(-0.280000, 1.269215, -0.117894)",
        "(-0.280000, 1.276933, -0.114771)",
        "(-0.280000, 1.284617, -0.112145)",
        "(-0.280000, 1.292212, -0.109966)",
        "(-0.280000, 1.299678, -0.108183)",
        "(-0.280000, 1.307056, -0.106729)",
        "(-0.280000, 1.314332, -0.105560)",
        "(-0.280000, 1.321501, -0.104637)",
        "(-0.280000, 1.328634, -0.103922)",
        "(-0.280000, 1.335741, -0.103398)",
        "(-0.280000, 1.342838, -0.103057)",
        "(-0.280000, 1.350005, -0.102900)",
        "(-0.280000, 1.357255, -0.102946)",
        "(-0.280000, 1.364596, -0.103222)",
        "(-0.280000, 1.372095, -0.103769)",
        "(-0.280000, 1.379746, -0.104636)",
        "(-0.280000, 1.387549, -0.105876)",
        "(-0.280000, 1.395471, -0.107545)",
        "(-0.280000, 1.403535, -0.109714)",
        "(-0.280000, 1.411679, -0.112440)",
        "(-0.280000, 1.419828, -0.115767)",
        "(-0.280000, 1.427966, -0.119767)",
        "(-0.280000, 1.435992, -0.124470)",
        "(-0.280000, 1.443799, -0.129888)",
        "(-0.280000, 1.451340, -0.136069)",
        "(-0.280000, 1.458496, -0.143000)",
        "(-0.280000, 1.465150, -0.150639)",
        "(-0.280000, 1.471249, -0.159004)",
        "(-0.280000, 1.476681, -0.168028)",
        "(-0.280000, 1.481356, -0.177622)",
        "(-0.280000, 1.485235, -0.187776)",
        "(-0.280000, 1.488251, -0.198384)",
        "(-0.280000, 1.490363, -0.209332)",
        "(-0.280000, 1.491570, -0.220607)",
        "(-0.280000, 1.491865, -0.232101)",
        "(-0.280000, 1.491256, -0.243710)",
        "(-0.280000, 1.489687, -0.255419)",
        "(-0.280000, 1.486429, -0.266778)",
        "(-0.280000, 1.481097, -0.277249)",
        "(-0.280000, 1.474991, -0.287330)",
        "(-0.280000, 1.468157, -0.296932)",
        "(-0.280000, 1.460633, -0.306005)",
        "(-0.280000, 1.452486, -0.314472)",
        "(-0.280000, 1.443711, -0.322340)",
        "(-0.280000, 1.434379, -0.329540)",
        "(-0.280000, 1.424572, -0.336012)",
        "(-0.280000, 1.414284, -0.341762)",
        "(-0.280000, 1.403600, -0.346737)",
        "(-0.280000, 1.392611, -0.350899)",
        "(-0.280000, 1.381312, -0.354250)",
        "(-0.280000, 1.369795, -0.356759)",
        "(-0.280000, 1.358161, -0.358407)",
        "(-0.280000, 1.346402, -0.359196)",
        "(-0.280000, 1.334616, -0.359115)",
        "(-0.280000, 1.322904, -0.358169)",
        "(-0.280000, 1.311258, -0.356358)",
        "(-0.280000, 1.299780, -0.353683)",
        "(-0.280000, 1.289198, -0.348383)",
        "(-0.280000, 1.279158, -0.342301)",
        "(-0.280000, 1.269739, -0.335534)",
        "(-0.280000, 1.260998, -0.328187)",
        "(-0.280000, 1.252903, -0.320298)",
        "(-0.280000, 1.245491, -0.311965)",
        "(-0.280000, 1.238798, -0.303306)",
        "(-0.280000, 1.232737, -0.294301)",
        "(-0.280000, 1.227331, -0.285052)",
        "(-0.280000, 1.222558, -0.275611)",
        "(-0.280000, 1.218405, -0.266049)",
        "(-0.280000, 1.214817, -0.256341)",
        "(-0.280000, 1.211782, -0.246542)",
        "(-0.280000, 1.209282, -0.236698)",
        "(-0.280000, 1.207280, -0.226759)",
        "(-0.280000, 1.205769, -0.216759)",
        "(-0.280000, 1.204742, -0.206728)",
        "(-0.280000, 1.204192, -0.196602)",
        "(-0.280000, 1.204129, -0.186409)",
        "(-0.280000, 1.204567, -0.176177)",
        "(-0.280000, 1.205531, -0.165847)",
        "(-0.280000, 1.207052, -0.155459)",
        "(-0.280000, 1.209160, -0.145061)",
        "(-0.280000, 1.211910, -0.134617)",
        "(-0.280000, 1.215342, -0.124199)",
        "(-0.280000, 1.219489, -0.113891)",
        "(-0.280000, 1.224419, -0.103699)",
        "(-0.280000, 1.230159, -0.093740)",
        "(-0.280000, 1.236706, -0.084130)",
        "(-0.280000, 1.244067, -0.074854)",
        "(-0.280000, 1.252841, -0.066952)",
        "(-0.280000, 1.262841, -0.060783)",
        "(-0.280000, 1.273300, -0.055350)",
        "(-0.280000, 1.284132, -0.050704)",
        "(-0.280000, 1.295242, -0.046880)",
        "(-0.280000, 1.306639, -0.043876)",
        "(-0.280000, 1.318226, -0.041721)",
        "(-0.280000, 1.329941, -0.040426)",
        "(-0.280000, 1.341684, -0.040000)",
        "(-0.280000, 1.353462, -0.040441)",
        "(-0.280000, 1.365175, -0.041750)",
        "(-0.280000, 1.376724, -0.043912)",
        "(-0.280000, 1.388118, -0.046928)",
        "(-0.280000, 1.399258, -0.050776)",
        "(-0.280000, 1.410052, -0.055420)",
        "(-0.280000, 1.420506, -0.060863)",
        "(-0.280000, 1.430529, -0.067063)",
        "(-0.280000, 1.440040, -0.073964)",
        "(-0.280000, 1.449044, -0.081569)",
        "(-0.280000, 1.457462, -0.089818)",
        "(-0.280000, 1.465226, -0.098638)",
        "(-0.280000, 1.472340, -0.108034)",
        "(-0.280000, 1.478742, -0.117930)",
        "(-0.280000, 1.484381, -0.128239)",
        "(-0.280000, 1.489259, -0.138968)",
        "(-0.280000, 1.493333, -0.150028)",
        "(-0.280000, 1.496571, -0.161323)",
        "(-0.280000, 1.498975, -0.172862)",
        "(-0.280000, 1.500521, -0.184546)",
        "(-0.280000, 1.501201, -0.196276)",
        "(-0.280000, 1.501014, -0.208061)",
        "(-0.280000, 1.499957, -0.219800)",
        "(-0.280000, 1.498038, -0.231428)",
        "(-0.280000, 1.495275, -0.242849)",
        "(-0.280000, 1.491668, -0.254070)",
        "(-0.280000, 1.487243, -0.264994)",
        "(-0.280000, 1.482040, -0.275529)",
        "(-0.280000, 1.476058, -0.285684)",
        "(-0.280000, 1.469343, -0.295370)",
        "(-0.280000, 1.461954, -0.304507)",
        "(-0.280000, 1.453889, -0.313101)",
        "(-0.280000, 1.445211, -0.321076)",
        "(-0.280000, 1.435997, -0.328369)",
        "(-0.280000, 1.426242, -0.334982)",
        "(-0.280000, 1.416025, -0.340858)",
        "(-0.280000, 1.404935, -0.344804)",
        "(-0.280000, 1.393273, -0.346864)",
        "(-0.280000, 1.381670, -0.348051)",
        "(-0.280000, 1.370213, -0.348359)",
        "(-0.280000, 1.358903, -0.347844)",
        "(-0.280000, 1.347830, -0.346581)",
        "(-0.280000, 1.337067, -0.344646)",
        "(-0.280000, 1.326572, -0.342094)",
        "(-0.280000, 1.316393, -0.338989)",
        "(-0.280000, 1.306563, -0.335392)",
        "(-0.280000, 1.297019, -0.331323)",
        "(-0.280000, 1.287784, -0.326824)",
        "(-0.280000, 1.278850, -0.321916)",
        "(-0.280000, 1.270233, -0.316628)",
        "(-0.280000, 1.261875, -0.310933)",
        "(-0.280000, 1.253800, -0.304843)",
        "(-0.280000, 1.246036, -0.298372)",
        "(-0.280000, 1.238546, -0.291466)",
        "(-0.280000, 1.231374, -0.284132)",
        "(-0.280000, 1.224565, -0.276380)",
        "(-0.280000, 1.218113, -0.268150)",
        "(-0.280000, 1.212083, -0.259458)",
        "(-0.280000, 1.206539, -0.250330)",
        "(-0.280000, 1.201505, -0.240714)",
        "(-0.280000, 1.197057, -0.230651)",
        "(-0.280000, 1.193269, -0.220198)",
        "(-0.280000, 1.190185, -0.209324)",
        "(-0.280000, 1.187879, -0.198106)",
        "(-0.280000, 1.186418, -0.186636)",
        "(-0.280000, 1.185848, -0.174912)",
        "(-0.280000, 1.186226, -0.163047)",
        "(-0.280000, 1.189330, -0.151714)",
        "(-0.280000, 1.193281, -0.140610)",
        "(-0.280000, 1.198040, -0.129828)",
        "(-0.280000, 1.203564, -0.119457)",
        "(-0.280000, 1.209855, -0.109490)",
        "(-0.280000, 1.216866, -0.100016)",
        "(-0.280000, 1.224555, -0.091084)",
        "(-0.280000, 1.232857, -0.082768)",
        "(-0.280000, 1.241776, -0.075063)",
        "(-0.280000, 1.251217, -0.068053)",
        "(-0.280000, 1.261141, -0.061761)",
        "(-0.280000, 1.271532, -0.056200)",
        "(-0.280000, 1.282306, -0.051421)",
        "(-0.280000, 1.293369, -0.047461)",
        "(-0.280000, 1.304728, -0.044317)",
        "(-0.280000, 1.316288, -0.042020)",
        "(-0.280000, 1.327950, -0.040585)",
        "(-0.280000, 1.339722, -0.040011)",
        "(-0.280000, 1.351505, -0.040307)",
        "(-0.280000, 1.363010, -0.042838)",
        "(-0.280000, 1.374056, -0.047030)",
        "(-0.280000, 1.384588, -0.052036)",
        "(-0.280000, 1.394532, -0.057733)",
        "(-0.280000, 1.403924, -0.064055)",
        "(-0.280000, 1.412723, -0.070894)",
        "(-0.280000, 1.420909, -0.078146)",
        "(-0.280000, 1.428545, -0.085785)",
        "(-0.280000, 1.435623, -0.093732)",
        "(-0.280000, 1.442147, -0.101917)",
        "(-0.280000, 1.448182, -0.110357)",
        "(-0.280000, 1.453728, -0.119003)",
        "(-0.280000, 1.458805, -0.127842)",
        "(-0.280000, 1.463414, -0.136841)",
        "(-0.280000, 1.467590, -0.146053)",
        "(-0.280000, 1.471318, -0.155454)",
        "(-0.280000, 1.474582, -0.165020)",
        "(-0.280000, 1.477387, -0.174814)",
        "(-0.280000, 1.479697, -0.184809)",
        "(-0.280000, 1.481480, -0.194971)",
        "(-0.280000, 1.482709, -0.205356)",
        "(-0.280000, 1.483338, -0.215916)",
        "(-0.280000, 1.483323, -0.226596)",
        "(-0.280000, 1.482621, -0.237427)",
        "(-0.280000, 1.481186, -0.248335)",
        "(-0.280000, 1.478982, -0.259233)",
        "(-0.280000, 1.475960, -0.270125)",
        "(-0.280000, 1.472094, -0.280905)",
        "(-0.280000, 1.467376, -0.291461)",
        "(-0.280000, 1.461763, -0.301770)",
        "(-0.280000, 1.455268, -0.311707)",
        "(-0.280000, 1.446722, -0.319771)",
        "(-0.280000, 1.437572, -0.327199)",
        "(-0.280000, 1.427898, -0.333932)",
        "(-0.280000, 1.417786, -0.339916)",
        "(-0.280000, 1.407228, -0.345155)",
        "(-0.280000, 1.396312, -0.349600)",
        "(-0.280000, 1.385099, -0.353228)",
        "(-0.280000, 1.373683, -0.356011)",
        "(-0.280000, 1.362058, -0.357952)",
        "(-0.280000, 1.350321, -0.359030)",
        "(-0.280000, 1.338573, -0.359239)",
        "(-0.280000, 1.326805, -0.358581)",
        "(-0.280000, 1.315118, -0.357056)",
        "(-0.280000, 1.303610, -0.354681)",
        "(-0.280000, 1.292274, -0.351456)",
        "(-0.280000, 1.281207, -0.347402)",
        "(-0.280000, 1.270501, -0.342560)",
        "(-0.280000, 1.260150, -0.336924)",
        "(-0.280000, 1.250242, -0.330540)",
        "(-0.280000, 1.241733, -0.322393)",
        "(-0.280000, 1.234482, -0.313065)",
        "(-0.280000, 1.228093, -0.303311)",
        "(-0.280000, 1.222566, -0.293271)",
        "(-0.280000, 1.217835, -0.282985)",
        "(-0.280000, 1.213879, -0.272566)",
        "(-0.280000, 1.210662, -0.262114)",
        "(-0.280000, 1.208116, -0.251618)",
        "(-0.280000, 1.206207, -0.241148)",
        "(-0.280000, 1.204895, -0.230764)",
        "(-0.280000, 1.204133, -0.220417)",
        "(-0.280000, 1.203895, -0.210147)",
        "(-0.280000, 1.204159, -0.199956)",
        "(-0.280000, 1.204906, -0.189874)",
        "(-0.280000, 1.206133, -0.179835)",
        "(-0.280000, 1.207841, -0.169866)",
        "(-0.280000, 1.210031, -0.159999)",
        "(-0.280000, 1.212732, -0.150176)",
        "(-0.280000, 1.215960, -0.140438)",
        "(-0.280000, 1.219725, -0.130833)",
        "(-0.280000, 1.224079, -0.121325)",
        "(-0.280000, 1.229037, -0.111980)",
        "(-0.280000, 1.234606, -0.102867)",
        "(-0.280000, 1.240842, -0.093983)",
        "(-0.280000, 1.247744, -0.085415)",
        "(-0.280000, 1.255296, -0.077255)",
        "(-0.280000, 1.263544, -0.069526)",
        "(-0.280000, 1.272455, -0.062332)",
        "(-0.280000, 1.281977, -0.055773)",
        "(-0.280000, 1.292134, -0.049890)",
        "(-0.280000, 1.302851, -0.044784)",
        "(-0.280000, 1.314345, -0.042344)",
        "(-0.280000, 1.326024, -0.040762)",
        "(-0.280000, 1.337788, -0.040046)",
        "(-0.280000, 1.349537, -0.040197)",
        "(-0.280000, 1.361279, -0.041217)",
        "(-0.280000, 1.372914, -0.043101)",
        "(-0.280000, 1.384378, -0.045838)",
        "(-0.280000, 1.395575, -0.049401)",
        "(-0.280000, 1.406512, -0.053793)",
        "(-0.280000, 1.417096, -0.058979)",
        "(-0.280000, 1.427237, -0.064913)",
        "(-0.280000, 1.436944, -0.071599)",
        "(-0.280000, 1.446131, -0.078982)",
        "(-0.280000, 1.454722, -0.086998)",
        "(-0.280000, 1.462724, -0.095651)",
        "(-0.280000, 1.470066, -0.104871)",
        "(-0.280000, 1.476689, -0.114578)",
        "(-0.280000, 1.482583, -0.124752)",
        "(-0.280000, 1.487724, -0.135358)",
        "(-0.280000, 1.490753, -0.146743)",
        "(-0.280000, 1.492093, -0.158481)",
        "(-0.280000, 1.492476, -0.170135)",
        "(-0.280000, 1.491974, -0.181585)",
        "(-0.280000, 1.490663, -0.192831)",
        "(-0.280000, 1.488622, -0.203787)",
        "(-0.280000, 1.485933, -0.214387)",
        "(-0.280000, 1.482647, -0.224675)",
        "(-0.280000, 1.478831, -0.234610)",
        "(-0.280000, 1.474550, -0.244162)",
        "(-0.280000, 1.469818, -0.253395)",
        "(-0.280000, 1.464679, -0.262289)",
        "(-0.280000, 1.459153, -0.270855)",
        "(-0.280000, 1.453270, -0.279078)",
        "(-0.280000, 1.447000, -0.287014)",
        "(-0.280000, 1.440356, -0.294639)",
        "(-0.280000, 1.433352, -0.301927)",
        "(-0.280000, 1.425936, -0.308911)",
        "(-0.280000, 1.418114, -0.315548)",
        "(-0.280000, 1.409901, -0.321793)",
        "(-0.280000, 1.401237, -0.327648)",
        "(-0.280000, 1.392141, -0.333050)",
        "(-0.280000, 1.382644, -0.337936)",
        "(-0.280000, 1.372697, -0.342280)",
        "(-0.280000, 1.362346, -0.346007)",
        "(-0.280000, 1.351652, -0.349048)",
        "(-0.280000, 1.340587, -0.351358)",
        "(-0.280000, 1.329234, -0.352866)",
        "(-0.280000, 1.317690, -0.353515)",
        "(-0.280000, 1.305955, -0.353256)",
        "(-0.280000, 1.294146, -0.352042)",
        "(-0.280000, 1.283061, -0.348147)",
        "(-0.280000, 1.272263, -0.343423)",
        "(-0.280000, 1.261843, -0.337915)",
        "(-0.280000, 1.251887, -0.331673)",
        "(-0.280000, 1.242390, -0.324694)",
        "(-0.280000, 1.233433, -0.317033)",
        "(-0.280000, 1.225066, -0.308732)",
        "(-0.280000, 1.217357, -0.299865)",
        "(-0.280000, 1.210300, -0.290424)",
        "(-0.280000, 1.203959, -0.280489)",
        "(-0.280000, 1.198385, -0.270146)",
        "(-0.280000, 1.193573, -0.259387)",
        "(-0.280000, 1.189567, -0.248302)",
        "(-0.280000, 1.186399, -0.236987)",
        "(-0.280000, 1.184067, -0.225434)",
        "(-0.280000, 1.182592, -0.213740)",
        "(-0.280000, 1.181985, -0.202006)",
        "(-0.280000, 1.182246, -0.190223)",
        "(-0.280000, 1.183374, -0.178491)",
        "(-0.280000, 1.186712, -0.167193)",
        "(-0.280000, 1.191675, -0.156471)",
        "(-0.280000, 1.197412, -0.146320)",
        "(-0.280000, 1.203798, -0.136804)",
        "(-0.280000, 1.210769, -0.127882)",
        "(-0.280000, 1.218213, -0.119588)",
        "(-0.280000, 1.226025, -0.111935)",
        "(-0.280000, 1.234185, -0.104859)",
        "(-0.280000, 1.242613, -0.098361)",
        "(-0.280000, 1.251238, -0.092431)",
        "(-0.280000, 1.260084, -0.087009)",
        "(-0.280000, 1.269101, -0.082088)",
        "(-0.280000, 1.278277, -0.077648)",
        "(-0.280000, 1.287579, -0.073687)",
        "(-0.280000, 1.297063, -0.070173)",
        "(-0.280000, 1.306704, -0.067119)",
        "(-0.280000, 1.316477, -0.064539)",
        "(-0.280000, 1.326445, -0.062434)",
        "(-0.280000, 1.336578, -0.060836)",
        "(-0.280000, 1.346841, -0.059777)",
        "(-0.280000, 1.357286, -0.059285)",
        "(-0.280000, 1.367865, -0.059404)",
        "(-0.280000, 1.378517, -0.060174)",
        "(-0.280000, 1.389271, -0.061640)",
        "(-0.280000, 1.400051, -0.063843)",
        "(-0.280000, 1.410765, -0.066811)",
        "(-0.280000, 1.421416, -0.070596)",
        "(-0.280000, 1.431896, -0.075215)",
        "(-0.280000, 1.442092, -0.080668)",
        "(-0.280000, 1.451979, -0.086995)",
        "(-0.280000, 1.461431, -0.094177)",
        "(-0.280000, 1.468870, -0.103271)",
        "(-0.280000, 1.475633, -0.112924)",
        "(-0.280000, 1.481666, -0.123049)",
        "(-0.280000, 1.486920, -0.133560)",
        "(-0.280000, 1.491399, -0.144461)",
        "(-0.280000, 1.495061, -0.155664)",
        "(-0.280000, 1.497887, -0.167106)",
        "(-0.280000, 1.499856, -0.178690)",
        "(-0.280000, 1.500970, -0.190424)",
        "(-0.280000, 1.501215, -0.202207)",
        "(-0.280000, 1.500594, -0.213941)",
        "(-0.280000, 1.499105, -0.225633)",
        "(-0.280000, 1.496757, -0.237183)",
        "(-0.280000, 1.493575, -0.248494)",
        "(-0.280000, 1.489556, -0.259573)",
        "(-0.280000, 1.484730, -0.270326)",
        "(-0.280000, 1.479143, -0.280663)",
        "(-0.280000, 1.472789, -0.290590)",
        "(-0.280000, 1.465721, -0.300021)",
        "(-0.280000, 1.456992, -0.307933)",
        "(-0.280000, 1.447175, -0.314506)",
        "(-0.280000, 1.436993, -0.320189)",
        "(-0.280000, 1.426583, -0.324986)",
        "(-0.280000, 1.415960, -0.328927)",
        "(-0.280000, 1.405229, -0.332003)",
        "(-0.280000, 1.394493, -0.334221)",
        "(-0.280000, 1.383756, -0.335618)",
        "(-0.280000, 1.373138, -0.336213)",
        "(-0.280000, 1.362680, -0.336055)",
        "(-0.280000, 1.352394, -0.335180)",
        "(-0.280000, 1.342352, -0.333631)",
        "(-0.280000, 1.332591, -0.331457)",
        "(-0.280000, 1.323165, -0.328715)",
        "(-0.280000, 1.314035, -0.325434)",
        "(-0.280000, 1.305243, -0.321666)",
        "(-0.280000, 1.296820, -0.317465)",
        "(-0.280000, 1.288715, -0.312839)",
        "(-0.280000, 1.280954, -0.307833)",
        "(-0.280000, 1.273552, -0.302485)",
        "(-0.280000, 1.266460, -0.296782)",
        "(-0.280000, 1.259696, -0.290751)",
        "(-0.280000, 1.253278, -0.284420)",
        "(-0.280000, 1.247166, -0.277752)",
        "(-0.280000, 1.241388, -0.270764)",
        "(-0.280000, 1.235970, -0.263477)",
        "(-0.280000, 1.230896, -0.255840)",
        "(-0.280000, 1.226206, -0.247872)",
        "(-0.280000, 1.221942, -0.239596)",
        "(-0.280000, 1.218113, -0.230965)",
        "(-0.280000, 1.214774, -0.222009)",
        "(-0.280000, 1.211978, -0.212770)",
        "(-0.280000, 1.209755, -0.203214)",
        "(-0.280000, 1.208166, -0.193398)",
        "(-0.280000, 1.207261, -0.183391)",
        "(-0.280000, 1.207084, -0.173181)",
        "(-0.280000, 1.207682, -0.162856)",
        "(-0.280000, 1.209096, -0.152483)",
        "(-0.280000, 1.211348, -0.142169)",
        "(-0.280000, 1.214475, -0.131933)",
        "(-0.280000, 1.218483, -0.121896)",
        "(-0.280000, 1.223356, -0.112179)",
        "(-0.280000, 1.229112, -0.102815)",
        "(-0.280000, 1.235709, -0.093929)",
        "(-0.280000, 1.243086, -0.085633)",
        "(-0.280000, 1.251235, -0.077960)",
        "(-0.280000, 1.260070, -0.071012)",
        "(-0.280000, 1.269488, -0.064869)",
        "(-0.280000, 1.279463, -0.059544)",
        "(-0.280000, 1.289879, -0.055091)",
        "(-0.280000, 1.300612, -0.051538)",
        "(-0.280000, 1.311640, -0.048861)",
        "(-0.280000, 1.322845, -0.047052)",
        "(-0.280000, 1.334119, -0.046094)",
        "(-0.280000, 1.345467, -0.046018)",
        "(-0.280000, 1.356776, -0.046868)",
        "(-0.280000, 1.367926, -0.048658)",
        "(-0.280000, 1.378895, -0.051405)",
        "(-0.280000, 1.389553, -0.055094)",
        "(-0.280000, 1.399777, -0.059680)",
        "(-0.280000, 1.409544, -0.065148)",
        "(-0.280000, 1.418739, -0.071428)",
        "(-0.280000, 1.427293, -0.078452)",
        "(-0.280000, 1.435122, -0.086119)",
        "(-0.280000, 1.442226, -0.094391)",
        "(-0.280000, 1.448546, -0.103158)",
        "(-0.280000, 1.454044, -0.112303)",
        "(-0.280000, 1.458742, -0.121793)",
        "(-0.280000, 1.462626, -0.131515)",
        "(-0.280000, 1.465700, -0.141357)",
        "(-0.280000, 1.468003, -0.151306)",
        "(-0.280000, 1.469555, -0.161265)",
        "(-0.280000, 1.470388, -0.171144)",
        "(-0.280000, 1.470549, -0.180954)",
        "(-0.280000, 1.470072, -0.190624)",
        "(-0.280000, 1.469006, -0.200093)",
        "(-0.280000, 1.467384, -0.209396)",
        "(-0.280000, 1.465245, -0.218486)",
        "(-0.280000, 1.462634, -0.227326)",
        "(-0.280000, 1.459562, -0.235965)",
        "(-0.280000, 1.456060, -0.244374)",
        "(-0.280000, 1.452159, -0.252528)",
        "(-0.280000, 1.447846, -0.260479)",
        "(-0.280000, 1.443138, -0.268200)",
        "(-0.280000, 1.438053, -0.275667)",
        "(-0.280000, 1.432554, -0.282919)",
        "(-0.280000, 1.426651, -0.289921)",
        "(-0.280000, 1.420333, -0.296659)",
        "(-0.280000, 1.413611, -0.303091)",
        "(-0.280000, 1.406435, -0.309226)",
        "(-0.280000, 1.398817, -0.315012)",
        "(-0.280000, 1.390779, -0.320390)",
        "(-0.280000, 1.382273, -0.325350)",
        "(-0.280000, 1.373329, -0.329823)",
        "(-0.280000, 1.363991, -0.333747)",
        "(-0.280000, 1.354224, -0.337089)",
        "(-0.280000, 1.344085, -0.339784)",
        "(-0.280000, 1.333647, -0.341773)",
        "(-0.280000, 1.322892, -0.343018)",
        "(-0.280000, 1.311906, -0.343467)",
        "(-0.280000, 1.300783, -0.343083)",
        "(-0.280000, 1.289522, -0.341833)",
        "(-0.280000, 1.278226, -0.339693)",
        "(-0.280000, 1.266998, -0.336669)",
        "(-0.280000, 1.255818, -0.332766)",
        "(-0.280000, 1.245471, -0.327078)",
        "(-0.280000, 1.236357, -0.319662)",
        "(-0.280000, 1.227788, -0.311570)",
        "(-0.280000, 1.219840, -0.302867)",
        "(-0.280000, 1.212576, -0.293631)",
        "(-0.280000, 1.205993, -0.283855)",
        "(-0.280000, 1.200148, -0.273620)",
        "(-0.280000, 1.195075, -0.262982)",
        "(-0.280000, 1.190812, -0.252032)",
        "(-0.280000, 1.187357, -0.240764)",
        "(-0.280000, 1.184743, -0.229271)",
        "(-0.280000, 1.182988, -0.217653)",
        "(-0.280000, 1.182091, -0.205901)",
        "(-0.280000, 1.182062, -0.194142)",
        "(-0.280000, 1.182899, -0.182422)",
        "(-0.280000, 1.184601, -0.170759)",
        "(-0.280000, 1.187159, -0.159254)",
        "(-0.280000, 1.190548, -0.148003)",
        "(-0.280000, 1.194769, -0.136999)",
        "(-0.280000, 1.199791, -0.126336)",
        "(-0.280000, 1.205567, -0.116103)",
        "(-0.280000, 1.212100, -0.106294)",
        "(-0.280000, 1.219340, -0.096994)",
        "(-0.280000, 1.227221, -0.088278)",
        "(-0.280000, 1.235749, -0.080143)",
        "(-0.280000, 1.244854, -0.072658)",
        "(-0.280000, 1.254456, -0.065886)",
        "(-0.280000, 1.264562, -0.059821)",
        "(-0.280000, 1.275087, -0.054517)",
        "(-0.280000, 1.285942, -0.050018)",
        "(-0.280000, 1.297132, -0.046319)",
        "(-0.280000, 1.308565, -0.043456)",
        "(-0.280000, 1.320179, -0.041444)",
        "(-0.280000, 1.331873, -0.040297)",
        "(-0.280000, 1.343655, -0.040013)",
        "(-0.280000, 1.355427, -0.040600)",
        "(-0.280000, 1.367087, -0.042048)",
        "(-0.280000, 1.378645, -0.044357)",
        "(-0.280000, 1.390001, -0.047514)",
        "(-0.280000, 1.401059, -0.051486)",
        "(-0.280000, 1.411828, -0.056276)",
        "(-0.280000, 1.422213, -0.061849)",
        "(-0.280000, 1.432130, -0.068151)",
        "(-0.280000, 1.441584, -0.075189)",
        "(-0.280000, 1.450494, -0.082905)",
        "(-0.280000, 1.457867, -0.092080)",
        "(-0.280000, 1.463648, -0.102416)",
        "(-0.280000, 1.468585, -0.112984)",
        "(-0.280000, 1.472636, -0.123706)",
        "(-0.280000, 1.475818, -0.134581)",
        "(-0.280000, 1.478128, -0.145502)",
        "(-0.280000, 1.479584, -0.156368)",
        "(-0.280000, 1.480221, -0.167177)",
        "(-0.280000, 1.480068, -0.177834)",
        "(-0.280000, 1.479172, -0.188254)",
        "(-0.280000, 1.477571, -0.198453)",
        "(-0.280000, 1.475317, -0.208360)",
        "(-0.280000, 1.472458, -0.217943)",
        "(-0.280000, 1.469056, -0.227151)",
        "(-0.280000, 1.465138, -0.236026)",
        "(-0.280000, 1.460758, -0.244530)",
        "(-0.280000, 1.455971, -0.252635)",
        "(-0.280000, 1.450785, -0.260392)",
        "(-0.280000, 1.445241, -0.267781)",
        "(-0.280000, 1.439384, -0.274786)",
        "(-0.280000, 1.433194, -0.281457)",
        "(-0.280000, 1.426700, -0.287778)",
        "(-0.280000, 1.419931, -0.293732)",
        "(-0.280000, 1.412847, -0.299357)",
        "(-0.280000, 1.405469, -0.304626)",
        "(-0.280000, 1.397816, -0.309515)",
        "(-0.280000, 1.389840, -0.314037)",
        "(-0.280000, 1.381560, -0.318152)",
        "(-0.280000, 1.373004, -0.321820)",
        "(-0.280000, 1.364123, -0.325029)",
        "(-0.280000, 1.354953, -0.327726)",
        "(-0.280000, 1.345540, -0.329862)",
        "(-0.280000, 1.335851, -0.331404)",
        "(-0.280000, 1.325947, -0.332295)",
        "(-0.280000, 1.315901, -0.332490)",
        "(-0.280000, 1.305704, -0.331946)",
        "(-0.280000, 1.295447, -0.330618)",
        "(-0.280000, 1.285200, -0.328475)",
        "(-0.280000, 1.275071, -0.325499)",
        "(-0.280000, 1.265082, -0.321656)",
        "(-0.280000, 1.255354, -0.316949)",
        "(-0.280000, 1.246005, -0.311400)",
        "(-0.280000, 1.237072, -0.304997)",
        "(-0.280000, 1.228674, -0.297788)",
        "(-0.280000, 1.220920, -0.289843)",
        "(-0.280000, 1.213843, -0.281172)",
        "(-0.280000, 1.207537, -0.271868)",
        "(-0.280000, 1.202075, -0.262039)",
        "(-0.280000, 1.197469, -0.251713)",
        "(-0.280000, 1.193764, -0.241008)",
        "(-0.280000, 1.190978, -0.230050)",
        "(-0.280000, 1.189087, -0.218861)",
        "(-0.280000, 1.188076, -0.207556)",
        "(-0.280000, 1.187900, -0.196242)",
        "(-0.280000, 1.188512, -0.184905)",
        "(-0.280000, 1.189872, -0.173625)",
        "(-0.280000, 1.191940, -0.162471)",
        "(-0.280000, 1.194704, -0.151404)",
        "(-0.280000, 1.198143, -0.140483)",
        "(-0.280000, 1.202237, -0.129767)",
        "(-0.280000, 1.207008, -0.119218)",
        "(-0.280000, 1.212448, -0.108902)",
        "(-0.280000, 1.218563, -0.098857)",
        "(-0.280000, 1.225880, -0.089673)",
        "(-0.280000, 1.234309, -0.081434)",
        "(-0.280000, 1.243322, -0.073840)",
        "(-0.280000, 1.252841, -0.066952)",
        "(-0.280000, 1.262873, -0.060764)",
        "(-0.280000, 1.273333, -0.055334)",
        "(-0.280000, 1.284133, -0.050703)",
        "(-0.280000, 1.295278, -0.046869)",
        "(-0.280000, 1.306675, -0.043868)",
        "(-0.280000, 1.318228, -0.041721)",
        "(-0.280000, 1.329942, -0.040426)",
        "(-0.280000, 1.341721, -0.040000)",
        "(-0.280000, 1.353463, -0.040441)",
        "(-0.280000, 1.365176, -0.041750)",
        "(-0.280000, 1.376760, -0.043920)",
        "(-0.280000, 1.388119, -0.046928)",
        "(-0.280000, 1.399234, -0.050766)",
        "(-0.280000, 1.410060, -0.055424)",
        "(-0.280000, 1.420483, -0.060850)",
        "(-0.280000, 1.430507, -0.067049)",
        "(-0.280000, 1.440047, -0.073970)",
        "(-0.280000, 1.449024, -0.081551)",
        "(-0.280000, 1.457444, -0.089799)",
        "(-0.280000, 1.465232, -0.098645)",
        "(-0.280000, 1.472346, -0.108042)",
        "(-0.280000, 1.478729, -0.117908)",
        "(-0.280000, 1.484385, -0.128248)",
        "(-0.280000, 1.489263, -0.138977)",
        "(-0.280000, 1.493325, -0.150003)",
        "(-0.280000, 1.496573, -0.161333)",
        "(-0.280000, 1.498977, -0.172871)",
        "(-0.280000, 1.500519, -0.184520)",
        "(-0.280000, 1.501201, -0.196286)",
        "(-0.280000, 1.501013, -0.208070)",
        "(-0.280000, 1.499961, -0.219773)",
        "(-0.280000, 1.498043, -0.231402)",
        "(-0.280000, 1.495273, -0.242858)",
        "(-0.280000, 1.490439, -0.253596)",
        "(-0.280000, 1.483961, -0.263492)",
        "(-0.280000, 1.476842, -0.272731)",
        "(-0.280000, 1.469165, -0.281243)",
        "(-0.280000, 1.460915, -0.289023)",
        "(-0.280000, 1.452163, -0.295986)",
        "(-0.280000, 1.443000, -0.302064)",
        "(-0.280000, 1.433450, -0.307255)",
        "(-0.280000, 1.423628, -0.311514)",
        "(-0.280000, 1.413662, -0.314824)",
        "(-0.280000, 1.403589, -0.317213)",
        "(-0.280000, 1.393535, -0.318692)",
        "(-0.280000, 1.383592, -0.319299)",
        "(-0.280000, 1.373872, -0.319090)",
        "(-0.280000, 1.364390, -0.318124)",
        "(-0.280000, 1.355234, -0.316475)",
        "(-0.280000, 1.346478, -0.314226)",
        "(-0.280000, 1.338098, -0.311444)",
        "(-0.280000, 1.330140, -0.308215)",
        "(-0.280000, 1.322627, -0.304628)",
        "(-0.280000, 1.315503, -0.300731)",
        "(-0.280000, 1.308769, -0.296597)",
        "(-0.280000, 1.302415, -0.292291)",
        "(-0.280000, 1.296362, -0.287828)",
        "(-0.280000, 1.290589, -0.283248)",
        "(-0.280000, 1.285070, -0.278581)",
        "(-0.280000, 1.279728, -0.273800)",
        "(-0.280000, 1.274544, -0.268909)",
        "(-0.280000, 1.269503, -0.263903)",
        "(-0.280000, 1.264550, -0.258720)",
        "(-0.280000, 1.259691, -0.253339)",
        "(-0.280000, 1.254941, -0.247736)",
        "(-0.280000, 1.250283, -0.241832)",
        "(-0.280000, 1.245759, -0.235602)",
        "(-0.280000, 1.241420, -0.229028)",
        "(-0.280000, 1.237293, -0.222035)",
        "(-0.280000, 1.233451, -0.214621)",
        "(-0.280000, 1.229965, -0.206772)",
        "(-0.280000, 1.226921, -0.198513)",
        "(-0.280000, 1.224380, -0.189809)",
        "(-0.280000, 1.222433, -0.180712)",
        "(-0.280000, 1.221163, -0.171295)",
        "(-0.280000, 1.220635, -0.161558)",
        "(-0.280000, 1.220919, -0.151600)",
        "(-0.280000, 1.222065, -0.141534)",
        "(-0.280000, 1.224122, -0.131388)",
        "(-0.280000, 1.227114, -0.121289)",
        "(-0.280000, 1.231038, -0.111365)",
        "(-0.280000, 1.235913, -0.101650)",
        "(-0.280000, 1.241706, -0.092265)",
        "(-0.280000, 1.248358, -0.083317)",
        "(-0.280000, 1.255864, -0.074817)",
        "(-0.280000, 1.264146, -0.066842)",
        "(-0.280000, 1.273124, -0.059457)",
        "(-0.280000, 1.282823, -0.052711)",
        "(-0.280000, 1.293404, -0.047450)",
        "(-0.280000, 1.304728, -0.044317)",
        "(-0.280000, 1.316288, -0.042020)",
        "(-0.280000, 1.327986, -0.040582)",
        "(-0.280000, 1.339723, -0.040011)",
        "(-0.280000, 1.351505, -0.040307)",
        "(-0.280000, 1.363233, -0.041472)",
        "(-0.280000, 1.374844, -0.043500)",
        "(-0.280000, 1.386239, -0.046368)",
        "(-0.280000, 1.397425, -0.050079)",
        "(-0.280000, 1.408308, -0.054605)",
        "(-0.280000, 1.418795, -0.059905)",
        "(-0.280000, 1.428894, -0.065981)",
        "(-0.280000, 1.438517, -0.072786)",
        "(-0.280000, 1.447585, -0.080258)",
        "(-0.280000, 1.456104, -0.088403)",
        "(-0.280000, 1.463999, -0.097155)",
        "(-0.280000, 1.471205, -0.106435)",
        "(-0.280000, 1.477728, -0.116252)",
        "(-0.280000, 1.483502, -0.126527)",
        "(-0.280000, 1.486732, -0.137912)",
        "(-0.280000, 1.489020, -0.149425)",
        "(-0.280000, 1.490384, -0.160943)",
        "(-0.280000, 1.490862, -0.172351)",
        "(-0.280000, 1.490504, -0.183649)",
        "(-0.280000, 1.489357, -0.194742)",
        "(-0.280000, 1.487484, -0.205550)",
        "(-0.280000, 1.484928, -0.216099)",
        "(-0.280000, 1.481750, -0.226330)",
        "(-0.280000, 1.478015, -0.236193)",
        "(-0.280000, 1.473749, -0.245741)",
        "(-0.280000, 1.469005, -0.254939)",
        "(-0.280000, 1.463821, -0.263791)",
        "(-0.280000, 1.458243, -0.272279)",
        "(-0.280000, 1.452259, -0.280463)",
        "(-0.280000, 1.445898, -0.288326)",
        "(-0.280000, 1.439204, -0.295835)",
        "(-0.280000, 1.432104, -0.303075)",
        "(-0.280000, 1.424624, -0.310001)",
        "(-0.280000, 1.416779, -0.316584)",
        "(-0.280000, 1.408506, -0.322844)",
        "(-0.280000, 1.399814, -0.328733)",
        "(-0.280000, 1.390719, -0.334196)",
        "(-0.280000, 1.381156, -0.339215)",
        "(-0.280000, 1.371152, -0.343714)",
        "(-0.280000, 1.360747, -0.347611)",
        "(-0.280000, 1.349899, -0.350851)",
        "(-0.280000, 1.338676, -0.353337)",
        "(-0.280000, 1.327167, -0.354974)",
        "(-0.280000, 1.315375, -0.355690)",
        "(-0.280000, 1.303602, -0.354679)",
        "(-0.280000, 1.292300, -0.351464)",
        "(-0.280000, 1.281232, -0.347413)",
        "(-0.280000, 1.270493, -0.342556)",
        "(-0.280000, 1.260173, -0.336938)",
        "(-0.280000, 1.250264, -0.330556)",
        "(-0.280000, 1.240854, -0.323460)",
        "(-0.280000, 1.231992, -0.315689)",
        "(-0.280000, 1.223753, -0.307312)",
        "(-0.280000, 1.216129, -0.298324)",
        "(-0.280000, 1.209190, -0.288797)",
        "(-0.280000, 1.202990, -0.278816)",
        "(-0.280000, 1.197525, -0.268373)",
        "(-0.280000, 1.192847, -0.257555)",
        "(-0.280000, 1.188989, -0.246456)",
        "(-0.280000, 1.185950, -0.235069)",
        "(-0.280000, 1.183760, -0.223488)",
        "(-0.280000, 1.182433, -0.211813)",
        "(-0.280000, 1.181968, -0.200036)",
        "(-0.280000, 1.182383, -0.188257)",
        "(-0.280000, 1.185546, -0.176853)",
        "(-0.280000, 1.189581, -0.165830)",
        "(-0.280000, 1.194408, -0.155284)",
        "(-0.280000, 1.199934, -0.145292)",
        "(-0.280000, 1.206117, -0.135830)",
        "(-0.280000, 1.212867, -0.126952)",
        "(-0.280000, 1.220089, -0.118696)",
        "(-0.280000, 1.227759, -0.111016)",
        "(-0.280000, 1.235795, -0.103932)",
        "(-0.280000, 1.244116, -0.097450)",
        "(-0.280000, 1.252726, -0.091516)",
        "(-0.280000, 1.261562, -0.086128)",
        "(-0.280000, 1.270594, -0.081264)",
        "(-0.280000, 1.279773, -0.076917)",
        "(-0.280000, 1.289141, -0.073040)",
        "(-0.280000, 1.298664, -0.069633)",
        "(-0.280000, 1.308310, -0.066696)",
        "(-0.280000, 1.318141, -0.064208)",
        "(-0.280000, 1.328132, -0.062185)",
        "(-0.280000, 1.338257, -0.060646)",
        "(-0.280000, 1.348579, -0.059605)",
        "(-0.280000, 1.359066, -0.059099)",
        "(-0.280000, 1.369675, -0.059167)",
        "(-0.280000, 1.380453, -0.059856)",
        "(-0.280000, 1.391337, -0.061220)",
        "(-0.280000, 1.402250, -0.063306)",
        "(-0.280000, 1.413200, -0.066183)",
        "(-0.280000, 1.424077, -0.069900)",
        "(-0.280000, 1.434763, -0.074483)",
        "(-0.280000, 1.445243, -0.079965)",
        "(-0.280000, 1.454728, -0.087004)",
        "(-0.280000, 1.462706, -0.095630)",
        "(-0.280000, 1.470050, -0.104849)",
        "(-0.280000, 1.476693, -0.114585)",
        "(-0.280000, 1.482583, -0.124752)",
        "(-0.280000, 1.487724, -0.135358)",
        "(-0.280000, 1.492068, -0.146314)",
        "(-0.280000, 1.495592, -0.157561)",
        "(-0.280000, 1.498270, -0.169002)",
        "(-0.280000, 1.500103, -0.180645)",
        "(-0.280000, 1.501072, -0.192391)",
        "(-0.280000, 1.501172, -0.204141)",
        "(-0.280000, 1.500405, -0.215902)",
        "(-0.280000, 1.498772, -0.227574)",
        "(-0.280000, 1.496291, -0.239060)",
        "(-0.280000, 1.492960, -0.250365)",
        "(-0.280000, 1.488805, -0.261395)",
        "(-0.280000, 1.483863, -0.272055)",
        "(-0.280000, 1.478132, -0.282354)",
        "(-0.280000, 1.471657, -0.292202)",
        "(-0.280000, 1.464495, -0.301518)",
        "(-0.280000, 1.456643, -0.310307)",
        "(-0.280000, 1.448164, -0.318494)",
        "(-0.280000, 1.439132, -0.326010)",
        "(-0.280000, 1.429542, -0.332861)",
        "(-0.280000, 1.419473, -0.338987)",
        "(-0.280000, 1.409012, -0.344337)",
        "(-0.280000, 1.398152, -0.348916)",
        "(-0.280000, 1.386983, -0.352682)",
        "(-0.280000, 1.375602, -0.355605)",
        "(-0.280000, 1.364002, -0.357689)",
        "(-0.280000, 1.352279, -0.358911)",
        "(-0.280000, 1.340499, -0.359264)",
        "(-0.280000, 1.328760, -0.358751)",
        "(-0.280000, 1.317055, -0.357370)",
        "(-0.280000, 1.305484, -0.355129)",
        "(-0.280000, 1.294144, -0.352051)",
        "(-0.280000, 1.283244, -0.347584)",
        "(-0.280000, 1.273011, -0.341790)",
        "(-0.280000, 1.263264, -0.335451)",
        "(-0.280000, 1.253957, -0.328565)",
        "(-0.280000, 1.245134, -0.321179)",
        "(-0.280000, 1.236835, -0.313342)",
        "(-0.280000, 1.229027, -0.305024)",
        "(-0.280000, 1.221765, -0.296265)",
        "(-0.280000, 1.215101, -0.287105)",
        "(-0.280000, 1.209042, -0.277504)",
        "(-0.280000, 1.203666, -0.267507)",
        "(-0.280000, 1.199055, -0.257174)",
        "(-0.280000, 1.195261, -0.246508)",
        "(-0.280000, 1.192344, -0.235548)",
        "(-0.280000, 1.190367, -0.224429)",
        "(-0.280000, 1.189354, -0.213168)",
        "(-0.280000, 1.189332, -0.201889)",
        "(-0.280000, 1.190300, -0.190725)",
        "(-0.280000, 1.192252, -0.179704)",
        "(-0.280000, 1.195159, -0.168954)",
        "(-0.280000, 1.198979, -0.158566)",
        "(-0.280000, 1.203644, -0.148652)",
        "(-0.280000, 1.209119, -0.139222)",
        "(-0.280000, 1.215320, -0.130370)",
        "(-0.280000, 1.222148, -0.122171)",
        "(-0.280000, 1.229564, -0.114612)",
        "(-0.280000, 1.237468, -0.107747)",
        "(-0.280000, 1.245752, -0.101607)",
        "(-0.280000, 1.254390, -0.096160)",
        "(-0.280000, 1.263284, -0.091419)",
        "(-0.280000, 1.272339, -0.087383)",
        "(-0.280000, 1.281551, -0.084005)",
        "(-0.280000, 1.290840, -0.081274)",
        "(-0.280000, 1.300133, -0.079167)",
        "(-0.280000, 1.309452, -0.077639)",
        "(-0.280000, 1.318739, -0.076669)",
        "(-0.280000, 1.327947, -0.076228)",
        "(-0.280000, 1.337115, -0.076288)",
        "(-0.280000, 1.346208, -0.076829)",
        "(-0.280000, 1.355192, -0.077831)",
        "(-0.280000, 1.364119, -0.079289)",
        "(-0.280000, 1.372959, -0.081196)",
        "(-0.280000, 1.381683, -0.083542)",
        "(-0.280000, 1.390339, -0.086350)",
        "(-0.280000, 1.398894, -0.089622)",
        "(-0.280000, 1.407335, -0.093372)",
        "(-0.280000, 1.415619, -0.097605)",
        "(-0.280000, 1.423774, -0.102364)",
        "(-0.280000, 1.431743, -0.107655)",
        "(-0.280000, 1.439466, -0.113477)",
        "(-0.280000, 1.446947, -0.119879)",
        "(-0.280000, 1.454113, -0.126854)",
        "(-0.280000, 1.460890, -0.134382)",
        "(-0.280000, 1.467259, -0.142506)",
        "(-0.280000, 1.473138, -0.151194)",
        "(-0.280000, 1.478449, -0.160398)",
        "(-0.280000, 1.483163, -0.170145)",
        "(-0.280000, 1.487200, -0.180373)",
        "(-0.280000, 1.490495, -0.191003)",
        "(-0.280000, 1.493019, -0.202048)",
        "(-0.280000, 1.494713, -0.213419)",
        "(-0.280000, 1.495542, -0.225017)",
        "(-0.280000, 1.495477, -0.236844)",
        "(-0.280000, 1.493573, -0.248501)",
        "(-0.280000, 1.489566, -0.259547)",
        "(-0.280000, 1.484743, -0.270301)",
        "(-0.280000, 1.479139, -0.280669)",
        "(-0.280000, 1.472805, -0.290567)",
        "(-0.280000, 1.465739, -0.299999)",
        "(-0.280000, 1.457995, -0.308885)",
        "(-0.280000, 1.449617, -0.317175)",
        "(-0.280000, 1.440679, -0.324801)",
        "(-0.280000, 1.431173, -0.331770)",
        "(-0.280000, 1.421180, -0.338019)",
        "(-0.280000, 1.410785, -0.343498)",
        "(-0.280000, 1.399982, -0.348210)",
        "(-0.280000, 1.388861, -0.352112)",
        "(-0.280000, 1.377517, -0.355176)",
        "(-0.280000, 1.365943, -0.357402)",
        "(-0.280000, 1.354236, -0.358767)",
        "(-0.280000, 1.342497, -0.359266)",
        "(-0.280000, 1.330716, -0.358897)",
        "(-0.280000, 1.318996, -0.357659)",
        "(-0.280000, 1.307433, -0.355568)",
        "(-0.280000, 1.296021, -0.352622)",
        "(-0.280000, 1.284858, -0.348842)",
        "(-0.280000, 1.274036, -0.344264)",
        "(-0.280000, 1.263549, -0.338885)",
        "(-0.280000, 1.253487, -0.332746)",
        "(-0.280000, 1.243935, -0.325904)",
        "(-0.280000, 1.234885, -0.318354)",
        "(-0.280000, 1.226416, -0.310157)",
        "(-0.280000, 1.218598, -0.301385)",
        "(-0.280000, 1.211426, -0.292032)",
        "(-0.280000, 1.204964, -0.282176)",
        "(-0.280000, 1.199246, -0.271869)",
        "(-0.280000, 1.194319, -0.261202)",
        "(-0.280000, 1.190177, -0.250168)",
        "(-0.280000, 1.186862, -0.238858)",
        "(-0.280000, 1.184396, -0.227369)",
        "(-0.280000, 1.183366, -0.215635)",
        "(-0.280000, 1.183821, -0.203884)",
        "(-0.280000, 1.184983, -0.192316)",
        "(-0.280000, 1.186833, -0.180887)",
        "(-0.280000, 1.189350, -0.169659)",
        "(-0.280000, 1.192508, -0.158689)",
        "(-0.280000, 1.196318, -0.147937)",
        "(-0.280000, 1.200771, -0.137466)",
        "(-0.280000, 1.205854, -0.127343)",
        "(-0.280000, 1.211606, -0.117556)",
        "(-0.280000, 1.218024, -0.108193)",
        "(-0.280000, 1.225091, -0.099356)",
        "(-0.280000, 1.232848, -0.091074)",
        "(-0.280000, 1.241250, -0.083456)",
        "(-0.280000, 1.250225, -0.076602)",
        "(-0.280000, 1.259769, -0.070538)",
        "(-0.280000, 1.269782, -0.065347)",
        "(-0.280000, 1.280147, -0.061089)",
        "(-0.280000, 1.290836, -0.057770)",
        "(-0.280000, 1.301722, -0.055424)",
        "(-0.280000, 1.312705, -0.054056)",
        "(-0.280000, 1.323655, -0.053656)",
        "(-0.280000, 1.334546, -0.054198)",
        "(-0.280000, 1.345256, -0.055650)",
        "(-0.280000, 1.355673, -0.057959)",
        "(-0.280000, 1.365767, -0.061080)",
        "(-0.280000, 1.375492, -0.064954)",
        "(-0.280000, 1.384748, -0.069500)",
        "(-0.280000, 1.393550, -0.074677)",
        "(-0.280000, 1.401842, -0.080406)",
        "(-0.280000, 1.409582, -0.086602)",
        "(-0.280000, 1.416809, -0.093238)",
        "(-0.280000, 1.423496, -0.100240)",
        "(-0.280000, 1.429631, -0.107531)",
        "(-0.280000, 1.435262, -0.115111)",
        "(-0.280000, 1.440384, -0.122919)",
        "(-0.280000, 1.444999, -0.130899)",
        "(-0.280000, 1.449151, -0.139074)",
        "(-0.280000, 1.452841, -0.147402)",
        "(-0.280000, 1.456071, -0.155845)",
        "(-0.280000, 1.458869, -0.164446)",
        "(-0.280000, 1.461230, -0.173175)",
        "(-0.280000, 1.463146, -0.182004)",
        "(-0.280000, 1.464622, -0.190984)",
        "(-0.280000, 1.465638, -0.200087)",
        "(-0.280000, 1.466177, -0.209308)",
        "(-0.280000, 1.466215, -0.218611)",
        "(-0.280000, 1.465727, -0.228039)",
        "(-0.280000, 1.464680, -0.237547)",
        "(-0.280000, 1.463049, -0.247080)",
        "(-0.280000, 1.460791, -0.256665)",
        "(-0.280000, 1.457880, -0.266232)",
        "(-0.280000, 1.454298, -0.275706)",
        "(-0.280000, 1.450000, -0.285092)",
        "(-0.280000, 1.444976, -0.294302)",
        "(-0.280000, 1.439234, -0.303242)",
        "(-0.280000, 1.432734, -0.311901)",
        "(-0.280000, 1.425498, -0.320180)",
        "(-0.280000, 1.417563, -0.327984)",
        "(-0.280000, 1.408905, -0.335292)",
        "(-0.280000, 1.399578, -0.342013)",
        "(-0.280000, 1.389650, -0.348060)",
        "(-0.280000, 1.379097, -0.353372)",
        "(-0.280000, 1.367881, -0.357090)",
        "(-0.280000, 1.356228, -0.358597)",
        "(-0.280000, 1.344459, -0.359243)",
        "(-0.280000, 1.332675, -0.359018)",
        "(-0.280000, 1.320976, -0.357930)",
        "(-0.280000, 1.309353, -0.355977)",
        "(-0.280000, 1.297905, -0.353171)",
        "(-0.280000, 1.286696, -0.349529)",
        "(-0.280000, 1.275819, -0.345084)",
        "(-0.280000, 1.265267, -0.339834)",
        "(-0.280000, 1.255131, -0.333820)",
        "(-0.280000, 1.245495, -0.327096)",
        "(-0.280000, 1.236352, -0.319657)",
        "(-0.280000, 1.227784, -0.311565)",
        "(-0.280000, 1.219859, -0.302889)",
        "(-0.280000, 1.212572, -0.293625)",
        "(-0.280000, 1.205989, -0.283849)",
        "(-0.280000, 1.200162, -0.273646)",
        "(-0.280000, 1.195087, -0.263008)",
        "(-0.280000, 1.190818, -0.252022)",
        "(-0.280000, 1.189224, -0.240296)",
        "(-0.280000, 1.188581, -0.228575)",
        "(-0.280000, 1.188853, -0.216980)",
        "(-0.280000, 1.189987, -0.205618)",
        "(-0.280000, 1.191933, -0.194483)",
        "(-0.280000, 1.194631, -0.183662)",
        "(-0.280000, 1.198009, -0.173227)",
        "(-0.280000, 1.202025, -0.163142)",
        "(-0.280000, 1.206612, -0.153462)",
        "(-0.280000, 1.211700, -0.144223)",
        "(-0.280000, 1.217268, -0.135371)",
        "(-0.280000, 1.223261, -0.126933)",
        "(-0.280000, 1.229640, -0.118900)",
        "(-0.280000, 1.236358, -0.111282)",
        "(-0.280000, 1.243435, -0.104023)",
        "(-0.280000, 1.250840, -0.097134)",
        "(-0.280000, 1.258544, -0.090628)",
        "(-0.280000, 1.266595, -0.084462)",
        "(-0.280000, 1.274976, -0.078660)",
        "(-0.280000, 1.283672, -0.073250)",
        "(-0.280000, 1.292745, -0.068219)",
        "(-0.280000, 1.302181, -0.063615)",
        "(-0.280000, 1.311956, -0.059490)",
        "(-0.280000, 1.322131, -0.055870)",
        "(-0.280000, 1.332669, -0.052827)",
        "(-0.280000, 1.343520, -0.050436)",
        "(-0.280000, 1.354716, -0.048758)",
        "(-0.280000, 1.366177, -0.047881)",
        "(-0.280000, 1.377804, -0.047874)",
        "(-0.280000, 1.389598, -0.048774)",
        "(-0.280000, 1.401091, -0.051499)",
        "(-0.280000, 1.411826, -0.056276)",
        "(-0.280000, 1.422212, -0.061848)",
        "(-0.280000, 1.432158, -0.068171)",
        "(-0.280000, 1.441583, -0.075188)",
        "(-0.280000, 1.450492, -0.082904)",
        "(-0.280000, 1.458808, -0.091256)",
        "(-0.280000, 1.466485, -0.100199)",
        "(-0.280000, 1.473461, -0.109655)",
        "(-0.280000, 1.479740, -0.119629)",
        "(-0.280000, 1.485267, -0.130039)",
        "(-0.280000, 1.489997, -0.140795)",
        "(-0.280000, 1.493933, -0.151904)",
        "(-0.280000, 1.497040, -0.163273)"
    ],
    "leftHandPositions": [
        "(-0.174539, 1.283833, 0.333185)",
        "(-0.280000, 1.366353, 0.040375)",
        "(-0.280000, 1.375144, 0.041394)",
        "(-0.280000, 1.383810, 0.043047)",
        "(-0.280000, 1.392377, 0.045342)",
        "(-0.280000, 1.400753, 0.048258)",
        "(-0.280000, 1.408886, 0.051776)",
        "(-0.280000, 1.416762, 0.055895)",
        "(-0.280000, 1.424315, 0.060581)",
        "(-0.280000, 1.431497, 0.065804)",
        "(-0.280000, 1.438296, 0.071558)",
        "(-0.280000, 1.444653, 0.077798)",
        "(-0.280000, 1.450516, 0.084467)",
        "(-0.280000, 1.455890, 0.091571)",
        "(-0.280000, 1.460726, 0.099052)",
        "(-0.280000, 1.464998, 0.106868)",
        "(-0.280000, 1.468673, 0.114952)",
        "(-0.280000, 1.471758, 0.123328)",
        "(-0.280000, 1.474218, 0.131910)",
        "(-0.280000, 1.476033, 0.140622)",
        "(-0.280000, 1.477206, 0.149472)",
        "(-0.280000, 1.477721, 0.158383)",
        "(-0.280000, 1.477580, 0.167282)",
        "(-0.280000, 1.476195, 0.176098)",
        "(-0.280000, 1.473568, 0.184623)",
        "(-0.280000, 1.470499, 0.192861)",
        "(-0.280000, 1.466995, 0.200857)",
        "(-0.280000, 1.463086, 0.208578)",
        "(-0.280000, 1.458799, 0.215998)",
        "(-0.280000, 1.454115, 0.223151)",
        "(-0.280000, 1.449046, 0.230000)",
        "(-0.280000, 1.443604, 0.236499)",
        "(-0.280000, 1.437750, 0.242654)",
        "(-0.280000, 1.431493, 0.248394)",
        "(-0.280000, 1.424861, 0.253655)",
        "(-0.280000, 1.417864, 0.258470)",
        "(-0.280000, 1.410568, 0.262836)",
        "(-0.280000, 1.403031, 0.266754)",
        "(-0.280000, 1.395231, 0.270257)",
        "(-0.280000, 1.387206, 0.273334)",
        "(-0.280000, 1.378965, 0.275981)",
        "(-0.280000, 1.370545, 0.278178)",
        "(-0.280000, 1.361900, 0.279920)",
        "(-0.280000, 1.353068, 0.281173)",
        "(-0.280000, 1.344171, 0.281158)",
        "(-0.280000, 1.335334, 0.279896)",
        "(-0.280000, 1.326614, 0.277985)",
        "(-0.280000, 1.318085, 0.275445)",
        "(-0.280000, 1.309740, 0.272274)",
        "(-0.280000, 1.301652, 0.268496)",
        "(-0.280000, 1.293889, 0.264145)",
        "(-0.280000, 1.286444, 0.259220)",
        "(-0.280000, 1.279383, 0.253759)",
        "(-0.280000, 1.272763, 0.247810)",
        "(-0.280000, 1.266581, 0.241370)",
        "(-0.280000, 1.260891, 0.234492)",
        "(-0.280000, 1.255739, 0.227236)",
        "(-0.280000, 1.251121, 0.219596)",
        "(-0.280000, 1.247079, 0.211637)",
        "(-0.280000, 1.243646, 0.203426)",
        "(-0.280000, 1.240818, 0.194959)",
        "(-0.280000, 1.238622, 0.186307)",
        "(-0.280000, 1.237074, 0.177543)",
        "(-0.280000, 1.236173, 0.168662)",
        "(-0.280000, 1.235930, 0.159738)",
        "(-0.280000, 1.236346, 0.150821)",
        "(-0.280000, 1.237415, 0.141986)",
        "(-0.280000, 1.239137, 0.133227)",
        "(-0.280000, 1.241500, 0.124619)",
        "(-0.280000, 1.244482, 0.116233)",
        "(-0.280000, 1.248085, 0.108066)",
        "(-0.280000, 1.252280, 0.100186)",
        "(-0.280000, 1.257030, 0.092660)",
        "(-0.280000, 1.262337, 0.085483)",
        "(-0.280000, 1.268160, 0.078716)",
        "(-0.280000, 1.274446, 0.072416)",
        "(-0.280000, 1.281199, 0.066579)",
        "(-0.280000, 1.288365, 0.061256)",
        "(-0.280000, 1.295881, 0.056489)",
        "(-0.280000, 1.303751, 0.052277)",
        "(-0.280000, 1.311911, 0.048656)",
        "(-0.280000, 1.320687, 0.046911)",
        "(-0.280000, 1.329726, 0.046785)",
        "(-0.280000, 1.338584, 0.047361)",
        "(-0.280000, 1.347183, 0.048614)",
        "(-0.280000, 1.355522, 0.050558)",
        "(-0.280000, 1.363517, 0.053187)",
        "(-0.280000, 1.371081, 0.056471)",
        "(-0.280000, 1.378198, 0.060393)",
        "(-0.280000, 1.384785, 0.064891)",
        "(-0.280000, 1.390792, 0.069898)",
        "(-0.280000, 1.396165, 0.075319)",
        "(-0.280000, 1.400909, 0.081104)",
        "(-0.280000, 1.404997, 0.087146)",
        "(-0.280000, 1.408423, 0.093337)",
        "(-0.280000, 1.411226, 0.099628)",
        "(-0.280000, 1.413428, 0.105918)",
        "(-0.280000, 1.415068, 0.112116)",
        "(-0.280000, 1.416211, 0.118199)",
        "(-0.280000, 1.416916, 0.124096)",
        "(-0.280000, 1.417248, 0.129756)",
        "(-0.280000, 1.417281, 0.135192)",
        "(-0.280000, 1.417082, 0.140380)",
        "(-0.280000, 1.416718, 0.145312)",
        "(-0.280000, 1.416247, 0.150040)",
        "(-0.280000, 1.415721, 0.154578)",
        "(-0.280000, 1.415182, 0.158955)",
        "(-0.280000, 1.414653, 0.163244)",
        "(-0.280000, 1.414153, 0.167484)",
        "(-0.280000, 1.413682, 0.171714)",
        "(-0.280000, 1.413226, 0.176011)",
        "(-0.280000, 1.412759, 0.180410)",
        "(-0.280000, 1.412246, 0.184935)",
        "(-0.280000, 1.411635, 0.189646)",
        "(-0.280000, 1.410871, 0.194547)",
        "(-0.280000, 1.409890, 0.199646)",
        "(-0.280000, 1.408632, 0.204917)",
        "(-0.280000, 1.407023, 0.210371)",
        "(-0.280000, 1.405002, 0.215956)",
        "(-0.280000, 1.402520, 0.221604)",
        "(-0.280000, 1.399511, 0.227288)",
        "(-0.280000, 1.395943, 0.232916)",
        "(-0.280000, 1.391802, 0.238393)",
        "(-0.280000, 1.387050, 0.243664)",
        "(-0.280000, 1.381700, 0.248624)",
        "(-0.280000, 1.375789, 0.253171)",
        "(-0.280000, 1.369310, 0.257249)",
        "(-0.280000, 1.362325, 0.260766)",
        "(-0.280000, 1.354914, 0.263649)",
        "(-0.280000, 1.347095, 0.265860)",
        "(-0.280000, 1.338960, 0.267352)",
        "(-0.280000, 1.330603, 0.268103)",
        "(-0.280000, 1.322040, 0.268110)",
        "(-0.280000, 1.313355, 0.267383)",
        "(-0.280000, 1.304627, 0.265938)",
        "(-0.280000, 1.295881, 0.263722)",
        "(-0.280000, 1.287667, 0.260084)",
        "(-0.280000, 1.280560, 0.254728)",
        "(-0.280000, 1.273846, 0.248845)",
        "(-0.280000, 1.267585, 0.242482)",
        "(-0.280000, 1.261810, 0.235675)",
        "(-0.280000, 1.256568, 0.228483)",
        "(-0.280000, 1.251856, 0.220901)",
        "(-0.280000, 1.247716, 0.212992)",
        "(-0.280000, 1.244181, 0.204825)",
        "(-0.280000, 1.241248, 0.196394)",
        "(-0.280000, 1.238945, 0.187769)",
        "(-0.280000, 1.237289, 0.179025)",
        "(-0.280000, 1.236279, 0.170156)",
        "(-0.280000, 1.235925, 0.161236)",
        "(-0.280000, 1.236229, 0.152342)",
        "(-0.280000, 1.237190, 0.143467)",
        "(-0.280000, 1.238803, 0.134687)",
        "(-0.280000, 1.241052, 0.126076)",
        "(-0.280000, 1.243937, 0.117629)",
        "(-0.280000, 1.247446, 0.109421)",
        "(-0.280000, 1.253198, 0.102455)",
        "(-0.280000, 1.259438, 0.096063)",
        "(-0.280000, 1.266069, 0.090285)",
        "(-0.280000, 1.272992, 0.085139)",
        "(-0.280000, 1.280175, 0.080589)",
        "(-0.280000, 1.287530, 0.076636)",
        "(-0.280000, 1.294975, 0.073265)",
        "(-0.280000, 1.302502, 0.070426)",
        "(-0.280000, 1.310046, 0.068093)",
        "(-0.280000, 1.317575, 0.066228)",
        "(-0.280000, 1.325043, 0.064797)",
        "(-0.280000, 1.332481, 0.063751)",
        "(-0.280000, 1.339862, 0.063061)",
        "(-0.280000, 1.347166, 0.062696)",
        "(-0.280000, 1.354448, 0.062630)",
        "(-0.280000, 1.361699, 0.062846)",
        "(-0.280000, 1.368916, 0.063335)",
        "(-0.280000, 1.376160, 0.064101)",
        "(-0.280000, 1.383428, 0.065150)",
        "(-0.280000, 1.390710, 0.066499)",
        "(-0.280000, 1.398061, 0.068182)",
        "(-0.280000, 1.405458, 0.070230)",
        "(-0.280000, 1.412869, 0.072677)",
        "(-0.280000, 1.420320, 0.075582)",
        "(-0.280000, 1.427752, 0.078985)",
        "(-0.280000, 1.435096, 0.082918)",
        "(-0.280000, 1.442332, 0.087449)",
        "(-0.280000, 1.449358, 0.092599)",
        "(-0.280000, 1.456060, 0.098374)",
        "(-0.280000, 1.462377, 0.104816)",
        "(-0.280000, 1.467499, 0.112196)",
        "(-0.280000, 1.470783, 0.120467)",
        "(-0.280000, 1.473457, 0.128984)",
        "(-0.280000, 1.475494, 0.137675)",
        "(-0.280000, 1.476885, 0.146493)",
        "(-0.280000, 1.477620, 0.155362)",
        "(-0.280000, 1.477701, 0.164289)",
        "(-0.280000, 1.477122, 0.173197)",
        "(-0.280000, 1.475893, 0.182011)",
        "(-0.280000, 1.474012, 0.190737)",
        "(-0.280000, 1.471492, 0.199301)",
        "(-0.280000, 1.468358, 0.207630)",
        "(-0.280000, 1.464607, 0.215731)",
        "(-0.280000, 1.460269, 0.223532)",
        "(-0.280000, 1.455382, 0.230971)",
        "(-0.280000, 1.449945, 0.238050)",
        "(-0.280000, 1.444000, 0.244710)",
        "(-0.280000, 1.437600, 0.250894)",
        "(-0.280000, 1.430741, 0.256607)",
        "(-0.280000, 1.423475, 0.261792)",
        "(-0.280000, 1.414939, 0.264748)",
        "(-0.280000, 1.406285, 0.266961)",
        "(-0.280000, 1.397615, 0.268447)",
        "(-0.280000, 1.389026, 0.269241)",
        "(-0.280000, 1.380525, 0.269390)",
        "(-0.280000, 1.372186, 0.268940)",
        "(-0.280000, 1.364075, 0.267946)",
        "(-0.280000, 1.356170, 0.266456)",
        "(-0.280000, 1.348513, 0.264523)",
        "(-0.280000, 1.341113, 0.262199)",
        "(-0.280000, 1.333990, 0.259537)",
        "(-0.280000, 1.327094, 0.256561)",
        "(-0.280000, 1.320431, 0.253311)",
        "(-0.280000, 1.314003, 0.249823)",
        "(-0.280000, 1.307750, 0.246091)",
        "(-0.280000, 1.301670, 0.242134)",
        "(-0.280000, 1.295761, 0.237962)",
        "(-0.280000, 1.289972, 0.233540)",
        "(-0.280000, 1.284311, 0.228863)",
        "(-0.280000, 1.278793, 0.223923)",
        "(-0.280000, 1.273391, 0.218662)",
        "(-0.280000, 1.268139, 0.213065)",
        "(-0.280000, 1.263082, 0.207119)",
        "(-0.280000, 1.258230, 0.200763)",
        "(-0.280000, 1.253653, 0.193990)",
        "(-0.280000, 1.249427, 0.186811)",
        "(-0.280000, 1.245604, 0.179178)",
        "(-0.280000, 1.242283, 0.171124)",
        "(-0.280000, 1.239546, 0.162706)",
        "(-0.280000, 1.237387, 0.153910)",
        "(-0.280000, 1.236983, 0.144950)",
        "(-0.280000, 1.238482, 0.136178)",
        "(-0.280000, 1.240629, 0.127513)",
        "(-0.280000, 1.243410, 0.119031)",
        "(-0.280000, 1.246809, 0.110776)",
        "(-0.280000, 1.250794, 0.102819)",
        "(-0.280000, 1.255369, 0.095154)",
        "(-0.280000, 1.260497, 0.087847)",
        "(-0.280000, 1.266133, 0.080959)",
        "(-0.280000, 1.272279, 0.074485)",
        "(-0.280000, 1.278885, 0.068482)",
        "(-0.280000, 1.285895, 0.062999)",
        "(-0.280000, 1.293312, 0.058031)",
        "(-0.280000, 1.301076, 0.053625)",
        "(-0.280000, 1.309118, 0.049814)",
        "(-0.280000, 1.317445, 0.046597)",
        "(-0.280000, 1.325986, 0.044002)",
        "(-0.280000, 1.334669, 0.042049)",
        "(-0.280000, 1.343499, 0.040738)",
        "(-0.280000, 1.352401, 0.040081)",
        "(-0.280000, 1.361301, 0.040082)",
        "(-0.280000, 1.370203, 0.040741)",
        "(-0.280000, 1.379033, 0.042055)",
        "(-0.280000, 1.387715, 0.044009)",
        "(-0.280000, 1.396256, 0.046606)",
        "(-0.280000, 1.404582, 0.049826)",
        "(-0.280000, 1.412623, 0.053639)",
        "(-0.280000, 1.420386, 0.058047)",
        "(-0.280000, 1.427802, 0.063016)",
        "(-0.280000, 1.434831, 0.068519)",
        "(-0.280000, 1.441415, 0.074506)",
        "(-0.280000, 1.447560, 0.080981)",
        "(-0.280000, 1.453210, 0.087892)",
        "(-0.280000, 1.458319, 0.095179)",
        "(-0.280000, 1.462893, 0.102845)",
        "(-0.280000, 1.466888, 0.110828)",
        "(-0.280000, 1.470273, 0.119059)",
        "(-0.280000, 1.473052, 0.127542)",
        "(-0.280000, 1.475197, 0.136207)",
        "(-0.280000, 1.476694, 0.144980)",
        "(-0.280000, 1.477543, 0.153866)",
        "(-0.280000, 1.477733, 0.162791)",
        "(-0.280000, 1.477268, 0.171678)",
        "(-0.280000, 1.476145, 0.180534)",
        "(-0.280000, 1.474372, 0.189283)",
        "(-0.280000, 1.470777, 0.197470)",
        "(-0.280000, 1.465590, 0.204895)",
        "(-0.280000, 1.459983, 0.211780)",
        "(-0.280000, 1.453983, 0.218065)",
        "(-0.280000, 1.447569, 0.223739)",
        "(-0.280000, 1.440796, 0.228735)",
        "(-0.280000, 1.433739, 0.233000)",
        "(-0.280000, 1.426420, 0.236531)",
        "(-0.280000, 1.418939, 0.239298)",
        "(-0.280000, 1.411378, 0.241296)",
        "(-0.280000, 1.403848, 0.242537)",
        "(-0.280000, 1.396384, 0.243056)",
        "(-0.280000, 1.389091, 0.242890)",
        "(-0.280000, 1.382060, 0.242099)",
        "(-0.280000, 1.375308, 0.240742)",
        "(-0.280000, 1.368904, 0.238894)",
        "(-0.280000, 1.362901, 0.236642)",
        "(-0.280000, 1.357280, 0.234053)",
        "(-0.280000, 1.352064, 0.231212)",
        "(-0.280000, 1.347257, 0.228206)",
        "(-0.280000, 1.342806, 0.225085)",
        "(-0.280000, 1.338692, 0.221918)",
        "(-0.280000, 1.334881, 0.218766)",
        "(-0.280000, 1.331299, 0.215645)",
        "(-0.280000, 1.327904, 0.212588)",
        "(-0.280000, 1.324648, 0.209614)",
        "(-0.280000, 1.321457, 0.206699)",
        "(-0.280000, 1.318290, 0.203836)",
        "(-0.280000, 1.315114, 0.201003)",
        "(-0.280000, 1.311874, 0.198143)",
        "(-0.280000, 1.308558, 0.195216)",
        "(-0.280000, 1.305166, 0.192177)",
        "(-0.280000, 1.301679, 0.188951)",
        "(-0.280000, 1.298126, 0.185490)",
        "(-0.280000, 1.294536, 0.181738)",
        "(-0.280000, 1.290967, 0.177660)",
        "(-0.280000, 1.287452, 0.173190)",
        "(-0.280000, 1.284069, 0.168309)",
        "(-0.280000, 1.280901, 0.163015)",
        "(-0.280000, 1.278010, 0.157270)",
        "(-0.280000, 1.275486, 0.151102)",
        "(-0.280000, 1.273419, 0.144555)",
        "(-0.280000, 1.271873, 0.137628)",
        "(-0.280000, 1.270927, 0.130395)",
        "(-0.280000, 1.270643, 0.122942)",
        "(-0.280000, 1.271070, 0.115299)",
        "(-0.280000, 1.272246, 0.107568)",
        "(-0.280000, 1.274188, 0.099856)",
        "(-0.280000, 1.276912, 0.092201)",
        "(-0.280000, 1.280406, 0.084704)",
        "(-0.280000, 1.284633, 0.077456)",
        "(-0.280000, 1.289585, 0.070471)",
        "(-0.280000, 1.295206, 0.063811)",
        "(-0.280000, 1.301431, 0.057516)",
        "(-0.280000, 1.308256, 0.051563)",
        "(-0.280000, 1.316032, 0.047093)",
        "(-0.280000, 1.324514, 0.044400)",
        "(-0.280000, 1.333198, 0.042333)",
        "(-0.280000, 1.342011, 0.040912)",
        "(-0.280000, 1.350905, 0.040146)",
        "(-0.280000, 1.359804, 0.040036)",
        "(-0.280000, 1.368714, 0.040585)",
        "(-0.280000, 1.377559, 0.041789)",
        "(-0.280000, 1.386265, 0.043636)",
        "(-0.280000, 1.394837, 0.046127)",
        "(-0.280000, 1.403202, 0.049243)",
        "(-0.280000, 1.411290, 0.052956)",
        "(-0.280000, 1.419106, 0.057268)",
        "(-0.280000, 1.426583, 0.062144)",
        "(-0.280000, 1.433659, 0.067542)",
        "(-0.280000, 1.440338, 0.073464)",
        "(-0.280000, 1.446563, 0.079863)",
        "(-0.280000, 1.452281, 0.086683)",
        "(-0.280000, 1.457497, 0.093927)",
        "(-0.280000, 1.462165, 0.101536)",
        "(-0.280000, 1.466247, 0.109444)",
        "(-0.280000, 1.469746, 0.117657)",
        "(-0.280000, 1.472630, 0.126105)",
        "(-0.280000, 1.474876, 0.134716)",
        "(-0.280000, 1.476487, 0.143496)",
        "(-0.280000, 1.477446, 0.152371)",
        "(-0.280000, 1.477747, 0.161266)",
        "(-0.280000, 1.477392, 0.170186)",
        "(-0.280000, 1.476379, 0.179055)",
        "(-0.280000, 1.474715, 0.187825)",
        "(-0.280000, 1.472416, 0.196422)",
        "(-0.280000, 1.469481, 0.204853)",
        "(-0.280000, 1.465932, 0.213044)",
        "(-0.280000, 1.461802, 0.220927)",
        "(-0.280000, 1.457088, 0.228508)",
        "(-0.280000, 1.451828, 0.235720)",
        "(-0.280000, 1.446068, 0.242504)",
        "(-0.280000, 1.439805, 0.248865)",
        "(-0.280000, 1.433090, 0.254747)",
        "(-0.280000, 1.425981, 0.260101)",
        "(-0.280000, 1.418475, 0.264932)",
        "(-0.280000, 1.410632, 0.269197)",
        "(-0.280000, 1.402522, 0.272860)",
        "(-0.280000, 1.394138, 0.275926)",
        "(-0.280000, 1.385550, 0.278364)",
        "(-0.280000, 1.376627, 0.278925)",
        "(-0.280000, 1.367649, 0.277724)",
        "(-0.280000, 1.358959, 0.275900)",
        "(-0.280000, 1.350622, 0.273460)",
        "(-0.280000, 1.342630, 0.270422)",
        "(-0.280000, 1.335049, 0.266838)",
        "(-0.280000, 1.327934, 0.262774)",
        "(-0.280000, 1.321265, 0.258262)",
        "(-0.280000, 1.315084, 0.253371)",
        "(-0.280000, 1.309398, 0.248160)",
        "(-0.280000, 1.304223, 0.242703)",
        "(-0.280000, 1.299520, 0.237020)",
        "(-0.280000, 1.295292, 0.231178)",
        "(-0.280000, 1.291530, 0.225240)",
        "(-0.280000, 1.288186, 0.219207)",
        "(-0.280000, 1.285245, 0.213128)",
        "(-0.280000, 1.282685, 0.207045)",
        "(-0.280000, 1.280461, 0.200936)",
        "(-0.280000, 1.278554, 0.194829)",
        "(-0.280000, 1.276943, 0.188745)",
        "(-0.280000, 1.275598, 0.182643)",
        "(-0.280000, 1.274509, 0.176535)",
        "(-0.280000, 1.273668, 0.170427)",
        "(-0.280000, 1.273068, 0.164270)",
        "(-0.280000, 1.272715, 0.158070)",
        "(-0.280000, 1.272621, 0.151833)",
        "(-0.280000, 1.272801, 0.145512)",
        "(-0.280000, 1.273281, 0.139123)",
        "(-0.280000, 1.274083, 0.132687)",
        "(-0.280000, 1.275246, 0.126170)",
        "(-0.280000, 1.276801, 0.119610)",
        "(-0.280000, 1.278775, 0.113050)",
        "(-0.280000, 1.281215, 0.106483)",
        "(-0.280000, 1.284144, 0.099968)",
        "(-0.280000, 1.287589, 0.093556)",
        "(-0.280000, 1.291556, 0.087321)",
        "(-0.280000, 1.296082, 0.081287)",
        "(-0.280000, 1.301156, 0.075541)",
        "(-0.280000, 1.306755, 0.070170)",
        "(-0.280000, 1.312892, 0.065211)",
        "(-0.280000, 1.319522, 0.060752)",
        "(-0.280000, 1.326581, 0.056871)",
        "(-0.280000, 1.334060, 0.053607)",
        "(-0.280000, 1.341876, 0.051025)",
        "(-0.280000, 1.349935, 0.049176)",
        "(-0.280000, 1.358208, 0.048081)",
        "(-0.280000, 1.366591, 0.047768)",
        "(-0.280000, 1.374976, 0.048238)",
        "(-0.280000, 1.383333, 0.049488)",
        "(-0.280000, 1.391562, 0.051494)",
        "(-0.280000, 1.399570, 0.054209)",
        "(-0.280000, 1.407351, 0.057601)",
        "(-0.280000, 1.414840, 0.061602)",
        "(-0.280000, 1.421988, 0.066137)",
        "(-0.280000, 1.428802, 0.071203)",
        "(-0.280000, 1.435225, 0.076757)",
        "(-0.280000, 1.441203, 0.082750)",
        "(-0.280000, 1.446739, 0.089188)",
        "(-0.280000, 1.451786, 0.096016)",
        "(-0.280000, 1.456315, 0.103198)",
        "(-0.280000, 1.460291, 0.110672)",
        "(-0.280000, 1.463715, 0.118441)",
        "(-0.280000, 1.466557, 0.126442)",
        "(-0.280000, 1.468796, 0.134606)",
        "(-0.280000, 1.470431, 0.142938)",
        "(-0.280000, 1.471448, 0.151368)",
        "(-0.280000, 1.471839, 0.159824)",
        "(-0.280000, 1.471606, 0.168312)",
        "(-0.280000, 1.470747, 0.176759)",
        "(-0.280000, 1.469273, 0.185095)",
        "(-0.280000, 1.467183, 0.193324)",
        "(-0.280000, 1.464490, 0.201377)",
        "(-0.280000, 1.461222, 0.209186)",
        "(-0.280000, 1.457376, 0.216756)",
        "(-0.280000, 1.452982, 0.224021)",
        "(-0.280000, 1.448080, 0.230922)",
        "(-0.280000, 1.442666, 0.237463)",
        "(-0.280000, 1.436784, 0.243587)",
        "(-0.280000, 1.430487, 0.249243)",
        "(-0.280000, 1.423769, 0.254436)",
        "(-0.280000, 1.416686, 0.259120)",
        "(-0.280000, 1.409301, 0.263256)",
        "(-0.280000, 1.401607, 0.266848)",
        "(-0.280000, 1.393669, 0.269862)",
        "(-0.280000, 1.385530, 0.272283)",
        "(-0.280000, 1.377261, 0.274092)",
        "(-0.280000, 1.368855, 0.275290)",
        "(-0.280000, 1.360384, 0.275865)",
        "(-0.280000, 1.351919, 0.275814)",
        "(-0.280000, 1.343455, 0.275138)",
        "(-0.280000, 1.335064, 0.273840)",
        "(-0.280000, 1.326816, 0.271933)",
        "(-0.280000, 1.318707, 0.269415)",
        "(-0.280000, 1.310806, 0.266306)",
        "(-0.280000, 1.303178, 0.262635)",
        "(-0.280000, 1.295820, 0.258399)",
        "(-0.280000, 1.288793, 0.253632)",
        "(-0.280000, 1.282158, 0.248376)",
        "(-0.280000, 1.275908, 0.242628)",
        "(-0.280000, 1.270100, 0.236434)",
        "(-0.280000, 1.264780, 0.229850)",
        "(-0.280000, 1.259945, 0.222870)",
        "(-0.280000, 1.255638, 0.215553)",
        "(-0.280000, 1.251885, 0.207965)",
        "(-0.280000, 1.248645, 0.200113)",
        "(-0.280000, 1.245907, 0.192063)",
        "(-0.280000, 1.243657, 0.183872)",
        "(-0.280000, 1.241869, 0.175511)",
        "(-0.280000, 1.240544, 0.167018)",
        "(-0.280000, 1.239686, 0.158406)",
        "(-0.280000, 1.239304, 0.149712)",
        "(-0.280000, 1.239414, 0.140895)",
        "(-0.280000, 1.240042, 0.131996)",
        "(-0.280000, 1.241923, 0.123300)",
        "(-0.280000, 1.245011, 0.114925)",
        "(-0.280000, 1.248709, 0.106800)",
        "(-0.280000, 1.252982, 0.098993)",
        "(-0.280000, 1.257833, 0.091500)",
        "(-0.280000, 1.263224, 0.084384)",
        "(-0.280000, 1.269107, 0.077706)",
        "(-0.280000, 1.275485, 0.071460)",
        "(-0.280000, 1.282306, 0.065702)",
        "(-0.280000, 1.289511, 0.060478)",
        "(-0.280000, 1.297104, 0.055785)",
        "(-0.280000, 1.305023, 0.051664)",
        "(-0.280000, 1.313199, 0.048149)",
        "(-0.280000, 1.321637, 0.045237)",
        "(-0.280000, 1.330268, 0.042955)",
        "(-0.280000, 1.339016, 0.041320)",
        "(-0.280000, 1.347888, 0.040332)",
        "(-0.280000, 1.356808, 0.040000)",
        "(-0.280000, 1.365702, 0.040325)",
        "(-0.280000, 1.374574, 0.041308)",
        "(-0.280000, 1.383350, 0.042943)",
        "(-0.280000, 1.391981, 0.045220)",
        "(-0.280000, 1.400396, 0.048119)",
        "(-0.280000, 1.408599, 0.051640)",
        "(-0.280000, 1.416520, 0.055757)",
        "(-0.280000, 1.424092, 0.060432)",
        "(-0.280000, 1.431322, 0.065668)",
        "(-0.280000, 1.438146, 0.071423)",
        "(-0.280000, 1.444508, 0.077646)",
        "(-0.280000, 1.450413, 0.084341)",
        "(-0.280000, 1.455807, 0.091453)",
        "(-0.280000, 1.460648, 0.098921)",
        "(-0.280000, 1.464938, 0.106749)",
        "(-0.280000, 1.468640, 0.114873)",
        "(-0.280000, 1.471723, 0.123221)",
        "(-0.280000, 1.474191, 0.131800)",
        "(-0.280000, 1.476019, 0.140537)",
        "(-0.280000, 1.475884, 0.149485)",
        "(-0.280000, 1.474111, 0.158349)",
        "(-0.280000, 1.471689, 0.166889)",
        "(-0.280000, 1.468668, 0.175034)",
        "(-0.280000, 1.465075, 0.182792)",
        "(-0.280000, 1.460966, 0.190102)",
        "(-0.280000, 1.456412, 0.196914)",
        "(-0.280000, 1.451441, 0.203248)",
        "(-0.280000, 1.446127, 0.209070)",
        "(-0.280000, 1.440528, 0.214375)",
        "(-0.280000, 1.434720, 0.219153)",
        "(-0.280000, 1.428721, 0.223444)",
        "(-0.280000, 1.422596, 0.227250)",
        "(-0.280000, 1.416408, 0.230585)",
        "(-0.280000, 1.410154, 0.233496)",
        "(-0.280000, 1.403883, 0.236001)",
        "(-0.280000, 1.397635, 0.238127)",
        "(-0.280000, 1.391384, 0.239915)",
        "(-0.280000, 1.385158, 0.241388)",
        "(-0.280000, 1.378976, 0.242566)",
        "(-0.280000, 1.372795, 0.243478)",
        "(-0.280000, 1.366625, 0.244135)",
        "(-0.280000, 1.360473, 0.244543)",
        "(-0.280000, 1.354290, 0.244708)",
        "(-0.280000, 1.348079, 0.244624)",
        "(-0.280000, 1.341851, 0.244279)",
        "(-0.280000, 1.335559, 0.243654)",
        "(-0.280000, 1.329220, 0.242726)",
        "(-0.280000, 1.322855, 0.241472)",
        "(-0.280000, 1.316437, 0.239854)",
        "(-0.280000, 1.310003, 0.237841)",
        "(-0.280000, 1.303598, 0.235410)",
        "(-0.280000, 1.297219, 0.232514)",
        "(-0.280000, 1.290927, 0.229133)",
        "(-0.280000, 1.284773, 0.225245)",
        "(-0.280000, 1.278832, 0.220849)",
        "(-0.280000, 1.273132, 0.215910)",
        "(-0.280000, 1.267758, 0.210443)",
        "(-0.280000, 1.262794, 0.204481)",
        "(-0.280000, 1.258279, 0.198010)",
        "(-0.280000, 1.254298, 0.191082)",
        "(-0.280000, 1.250924, 0.183768)",
        "(-0.280000, 1.248194, 0.176077)",
        "(-0.280000, 1.246169, 0.168099)",
        "(-0.280000, 1.244892, 0.159930)",
        "(-0.280000, 1.244383, 0.151600)",
        "(-0.280000, 1.244660, 0.143216)",
        "(-0.280000, 1.245720, 0.134885)",
        "(-0.280000, 1.247555, 0.126636)",
        "(-0.280000, 1.250135, 0.118569)",
        "(-0.280000, 1.253407, 0.110772)",
        "(-0.280000, 1.257338, 0.103249)",
        "(-0.280000, 1.261857, 0.096060)",
        "(-0.280000, 1.266877, 0.089244)",
        "(-0.280000, 1.272368, 0.082764)",
        "(-0.280000, 1.278264, 0.076638)",
        "(-0.280000, 1.284510, 0.070881)",
        "(-0.280000, 1.291119, 0.065456)",
        "(-0.280000, 1.298057, 0.060382)",
        "(-0.280000, 1.305315, 0.055668)",
        "(-0.280000, 1.312866, 0.051340)",
        "(-0.280000, 1.320751, 0.047393)",
        "(-0.280000, 1.328945, 0.043868)",
        "(-0.280000, 1.337536, 0.041550)",
        "(-0.280000, 1.346395, 0.040452)",
        "(-0.280000, 1.355310, 0.040010)",
        "(-0.280000, 1.364207, 0.040225)",
        "(-0.280000, 1.373091, 0.041098)",
        "(-0.280000, 1.381887, 0.042623)",
        "(-0.280000, 1.390519, 0.044786)",
        "(-0.280000, 1.398995, 0.047588)",
        "(-0.280000, 1.407241, 0.051007)",
        "(-0.280000, 1.415188, 0.055012)",
        "(-0.280000, 1.422843, 0.059606)",
        "(-0.280000, 1.430137, 0.064752)",
        "(-0.280000, 1.437011, 0.070404)",
        "(-0.280000, 1.443470, 0.076566)",
        "(-0.280000, 1.449457, 0.083187)",
        "(-0.280000, 1.454923, 0.090211)",
        "(-0.280000, 1.459872, 0.097640)",
        "(-0.280000, 1.464259, 0.105414)",
        "(-0.280000, 1.468050, 0.113466)",
        "(-0.280000, 1.471248, 0.121801)",
        "(-0.280000, 1.473821, 0.130348)",
        "(-0.280000, 1.475757, 0.139062)",
        "(-0.280000, 1.477042, 0.147869)",
        "(-0.280000, 1.477677, 0.156773)",
        "(-0.280000, 1.477653, 0.165700)",
        "(-0.280000, 1.476974, 0.174573)",
        "(-0.280000, 1.475638, 0.183400)",
        "(-0.280000, 1.473655, 0.192103)",
        "(-0.280000, 1.471045, 0.200611)",
        "(-0.280000, 1.467804, 0.208929)",
        "(-0.280000, 1.463959, 0.216985)",
        "(-0.280000, 1.459545, 0.224713)",
        "(-0.280000, 1.454558, 0.232117)",
        "(-0.280000, 1.449038, 0.239132)",
        "(-0.280000, 1.443035, 0.245702)",
        "(-0.280000, 1.436544, 0.251831)",
        "(-0.280000, 1.429619, 0.257464)",
        "(-0.280000, 1.421607, 0.261449)",
        "(-0.280000, 1.412917, 0.263940)",
        "(-0.280000, 1.404218, 0.265706)",
        "(-0.280000, 1.395595, 0.266759)",
        "(-0.280000, 1.387052, 0.267125)",
        "(-0.280000, 1.378673, 0.266828)",
        "(-0.280000, 1.370531, 0.265906)",
        "(-0.280000, 1.362622, 0.264396)",
        "(-0.280000, 1.355011, 0.262345)",
        "(-0.280000, 1.347728, 0.259804)",
        "(-0.280000, 1.340818, 0.256835)",
        "(-0.280000, 1.334253, 0.253473)",
        "(-0.280000, 1.328061, 0.249777)",
        "(-0.280000, 1.322259, 0.245809)",
        "(-0.280000, 1.316803, 0.241588)",
        "(-0.280000, 1.311700, 0.237165)",
        "(-0.280000, 1.306944, 0.232588)",
        "(-0.280000, 1.302488, 0.227855)",
        "(-0.280000, 1.298323, 0.222998)",
        "(-0.280000, 1.294440, 0.218046)",
        "(-0.280000, 1.290794, 0.212972)",
        "(-0.280000, 1.287380, 0.207791)",
        "(-0.280000, 1.284194, 0.202512)",
        "(-0.280000, 1.281210, 0.197093)",
        "(-0.280000, 1.278437, 0.191536)",
        "(-0.280000, 1.275886, 0.185844)",
        "(-0.280000, 1.273554, 0.179967)",
        "(-0.280000, 1.271470, 0.173908)",
        "(-0.280000, 1.269664, 0.167678)",
        "(-0.280000, 1.268158, 0.161233)",
        "(-0.280000, 1.266995, 0.154592)",
        "(-0.280000, 1.266219, 0.147771)",
        "(-0.280000, 1.265866, 0.140774)",
        "(-0.280000, 1.265984, 0.133632)",
        "(-0.280000, 1.266617, 0.126380)",
        "(-0.280000, 1.267799, 0.119085)",
        "(-0.280000, 1.269574, 0.111755)",
        "(-0.280000, 1.271966, 0.104472)",
        "(-0.280000, 1.274988, 0.097326)",
        "(-0.280000, 1.278668, 0.090346)",
        "(-0.280000, 1.282998, 0.083631)",
        "(-0.280000, 1.287950, 0.077278)",
        "(-0.280000, 1.293532, 0.071325)",
        "(-0.280000, 1.299693, 0.065867)",
        "(-0.280000, 1.306367, 0.060985)",
        "(-0.280000, 1.313535, 0.056712)",
        "(-0.280000, 1.321113, 0.053113)",
        "(-0.280000, 1.329002, 0.050234)",
        "(-0.280000, 1.337173, 0.048082)",
        "(-0.280000, 1.345525, 0.046675)",
        "(-0.280000, 1.353955, 0.046006)",
        "(-0.280000, 1.362443, 0.046049)",
        "(-0.280000, 1.370903, 0.046767)",
        "(-0.280000, 1.379261, 0.048111)",
        "(-0.280000, 1.387522, 0.050073)",
        "(-0.280000, 1.395616, 0.052639)",
        "(-0.280000, 1.403475, 0.055785)",
        "(-0.280000, 1.411104, 0.059512)",
        "(-0.280000, 1.418437, 0.063792)",
        "(-0.280000, 1.425434, 0.068602)",
        "(-0.280000, 1.432038, 0.073897)",
        "(-0.280000, 1.438253, 0.079683)",
        "(-0.280000, 1.444024, 0.085911)",
        "(-0.280000, 1.449305, 0.092527)",
        "(-0.280000, 1.454098, 0.099536)",
        "(-0.280000, 1.458361, 0.106879)",
        "(-0.280000, 1.462060, 0.114493)",
        "(-0.280000, 1.465198, 0.122382)",
        "(-0.280000, 1.467746, 0.130482)",
        "(-0.280000, 1.469684, 0.138723)",
        "(-0.280000, 1.471013, 0.147109)",
        "(-0.280000, 1.471720, 0.155570)",
        "(-0.280000, 1.471802, 0.164035)",
        "(-0.280000, 1.471258, 0.172508)",
        "(-0.280000, 1.470091, 0.180918)",
        "(-0.280000, 1.468312, 0.189195)",
        "(-0.280000, 1.465922, 0.197342)",
        "(-0.280000, 1.462937, 0.205291)",
        "(-0.280000, 1.459385, 0.212975)",
        "(-0.280000, 1.455265, 0.220399)",
        "(-0.280000, 1.450607, 0.227499)",
        "(-0.280000, 1.445456, 0.234215)",
        "(-0.280000, 1.439806, 0.240554)",
        "(-0.280000, 1.433704, 0.246458)",
        "(-0.280000, 1.427183, 0.251896)",
        "(-0.280000, 1.420300, 0.256824)",
        "(-0.280000, 1.413051, 0.261245)",
        "(-0.280000, 1.405495, 0.265119)",
        "(-0.280000, 1.397699, 0.268416)",
        "(-0.280000, 1.389656, 0.271137)",
        "(-0.280000, 1.381434, 0.273258)",
        "(-0.280000, 1.373104, 0.274763)",
        "(-0.280000, 1.364660, 0.275653)",
        "(-0.280000, 1.356173, 0.275918)",
        "(-0.280000, 1.347715, 0.275557)",
        "(-0.280000, 1.339282, 0.274572)",
        "(-0.280000, 1.330944, 0.272967)",
        "(-0.280000, 1.322772, 0.270759)",
        "(-0.280000, 1.314761, 0.267947)",
        "(-0.280000, 1.306978, 0.264551)",
        "(-0.280000, 1.299490, 0.260603)",
        "(-0.280000, 1.292292, 0.256100)",
        "(-0.280000, 1.285445, 0.251079)",
        "(-0.280000, 1.279012, 0.245577)",
        "(-0.280000, 1.273019, 0.239565)",
        "(-0.280000, 1.267558, 0.233075)",
        "(-0.280000, 1.262709, 0.226162)",
        "(-0.280000, 1.258502, 0.218834)",
        "(-0.280000, 1.255000, 0.211172)",
        "(-0.280000, 1.252242, 0.203250)",
        "(-0.280000, 1.250256, 0.195170)",
        "(-0.280000, 1.249040, 0.186966)",
        "(-0.280000, 1.248600, 0.178747)",
        "(-0.280000, 1.248917, 0.170617)",
        "(-0.280000, 1.249965, 0.162605)",
        "(-0.280000, 1.251706, 0.154807)",
        "(-0.280000, 1.254083, 0.147309)",
        "(-0.280000, 1.257057, 0.140117)",
        "(-0.280000, 1.260562, 0.133299)",
        "(-0.280000, 1.264522, 0.126907)",
        "(-0.280000, 1.268899, 0.120924)",
        "(-0.280000, 1.273618, 0.115382)",
        "(-0.280000, 1.278604, 0.110298)",
        "(-0.280000, 1.283833, 0.105634)",
        "(-0.280000, 1.289241, 0.101394)",
        "(-0.280000, 1.294768, 0.097570)",
        "(-0.280000, 1.300414, 0.094114)",
        "(-0.280000, 1.306135, 0.091014)",
        "(-0.280000, 1.311894, 0.088251)",
        "(-0.280000, 1.317715, 0.085782)",
        "(-0.280000, 1.323576, 0.083593)",
        "(-0.280000, 1.329475, 0.081666)",
        "(-0.280000, 1.335428, 0.079985)",
        "(-0.280000, 1.341442, 0.078541)",
        "(-0.280000, 1.347528, 0.077334)",
        "(-0.280000, 1.353682, 0.076370)",
        "(-0.280000, 1.359954, 0.075654)",
        "(-0.280000, 1.366336, 0.075209)",
        "(-0.280000, 1.372815, 0.075059)",
        "(-0.280000, 1.379433, 0.075230)",
        "(-0.280000, 1.386166, 0.075759)",
        "(-0.280000, 1.392981, 0.076675)",
        "(-0.280000, 1.399902, 0.078023)",
        "(-0.280000, 1.406881, 0.079837)",
        "(-0.280000, 1.413864, 0.082142)",
        "(-0.280000, 1.420851, 0.084985)",
        "(-0.280000, 1.427774, 0.088386)",
        "(-0.280000, 1.434558, 0.092352)",
        "(-0.280000, 1.441187, 0.096921)",
        "(-0.280000, 1.447581, 0.102085)",
        "(-0.280000, 1.453658, 0.107824)",
        "(-0.280000, 1.459397, 0.114162)",
        "(-0.280000, 1.464719, 0.121061)",
        "(-0.280000, 1.469548, 0.128474)",
        "(-0.280000, 1.473822, 0.136420)",
        "(-0.280000, 1.476688, 0.144934)",
        "(-0.280000, 1.477538, 0.153793)",
        "(-0.280000, 1.477734, 0.162717)",
        "(-0.280000, 1.477272, 0.171632)",
        "(-0.280000, 1.476153, 0.180488)",
        "(-0.280000, 1.474389, 0.189212)",
        "(-0.280000, 1.471981, 0.197807)",
        "(-0.280000, 1.468945, 0.206202)",
        "(-0.280000, 1.465310, 0.214325)",
        "(-0.280000, 1.461074, 0.222183)",
        "(-0.280000, 1.456269, 0.229706)",
        "(-0.280000, 1.450940, 0.236834)",
        "(-0.280000, 1.445082, 0.243570)",
        "(-0.280000, 1.438743, 0.249855)",
        "(-0.280000, 1.431979, 0.255639)",
        "(-0.280000, 1.424785, 0.260924)",
        "(-0.280000, 1.417221, 0.265665)",
        "(-0.280000, 1.409353, 0.269823)",
        "(-0.280000, 1.401174, 0.273400)",
        "(-0.280000, 1.392752, 0.276357)",
        "(-0.280000, 1.383730, 0.276820)",
        "(-0.280000, 1.374802, 0.276536)",
        "(-0.280000, 1.366062, 0.275549)",
        "(-0.280000, 1.357591, 0.273920)",
        "(-0.280000, 1.349384, 0.271696)",
        "(-0.280000, 1.341501, 0.268942)",
        "(-0.280000, 1.333987, 0.265729)",
        "(-0.280000, 1.326809, 0.262096)",
        "(-0.280000, 1.319993, 0.258108)",
        "(-0.280000, 1.313533, 0.253816)",
        "(-0.280000, 1.307434, 0.249276)",
        "(-0.280000, 1.301639, 0.244497)",
        "(-0.280000, 1.296144, 0.239521)",
        "(-0.280000, 1.290942, 0.234381)",
        "(-0.280000, 1.285974, 0.229056)",
        "(-0.280000, 1.281236, 0.223562)",
        "(-0.280000, 1.276723, 0.217910)",
        "(-0.280000, 1.272394, 0.212051)",
        "(-0.280000, 1.268259, 0.205983)",
        "(-0.280000, 1.264335, 0.199702)",
        "(-0.280000, 1.260611, 0.193145)",
        "(-0.280000, 1.257125, 0.186306)",
        "(-0.280000, 1.253924, 0.179188)",
        "(-0.280000, 1.251034, 0.171732)",
        "(-0.280000, 1.248523, 0.163953)",
        "(-0.280000, 1.246463, 0.155881)",
        "(-0.280000, 1.244917, 0.147485)",
        "(-0.280000, 1.243969, 0.138825)",
        "(-0.280000, 1.243701, 0.129982)",
        "(-0.280000, 1.244185, 0.120973)",
        "(-0.280000, 1.246166, 0.112211)",
        "(-0.280000, 1.250048, 0.104202)",
        "(-0.280000, 1.254523, 0.096478)",
        "(-0.280000, 1.259556, 0.089105)",
        "(-0.280000, 1.265119, 0.082124)",
        "(-0.280000, 1.271162, 0.075591)",
        "(-0.280000, 1.277691, 0.069503)",
        "(-0.280000, 1.284650, 0.063913)",
        "(-0.280000, 1.291981, 0.058866)",
        "(-0.280000, 1.299686, 0.054359)",
        "(-0.280000, 1.307703, 0.050433)",
        "(-0.280000, 1.315962, 0.047118)",
        "(-0.280000, 1.324469, 0.044413)",
        "(-0.280000, 1.333153, 0.042342)",
        "(-0.280000, 1.341938, 0.040921)",
        "(-0.280000, 1.350831, 0.040149)",
        "(-0.280000, 1.359757, 0.040035)",
        "(-0.280000, 1.368640, 0.040578)",
        "(-0.280000, 1.377486, 0.041776)",
        "(-0.280000, 1.386217, 0.043633)",
        "(-0.280000, 1.394163, 0.047931)",
        "(-0.280000, 1.401641, 0.052818)",
        "(-0.280000, 1.408592, 0.058207)",
        "(-0.280000, 1.414978, 0.064005)",
        "(-0.280000, 1.420831, 0.070173)",
        "(-0.280000, 1.426131, 0.076626)",
        "(-0.280000, 1.430876, 0.083279)",
        "(-0.280000, 1.435129, 0.090128)",
        "(-0.280000, 1.438874, 0.097080)",
        "(-0.280000, 1.442157, 0.104108)",
        "(-0.280000, 1.445004, 0.111158)",
        "(-0.280000, 1.447466, 0.118255)",
        "(-0.280000, 1.449568, 0.125363)",
        "(-0.280000, 1.451337, 0.132459)",
        "(-0.280000, 1.452808, 0.139591)",
        "(-0.280000, 1.453995, 0.146748)",
        "(-0.280000, 1.454909, 0.153923)",
        "(-0.280000, 1.455557, 0.161179)",
        "(-0.280000, 1.455930, 0.168513)",
        "(-0.280000, 1.456013, 0.175919)",
        "(-0.280000, 1.455781, 0.183456)",
        "(-0.280000, 1.455199, 0.191109)",
        "(-0.280000, 1.454229, 0.198854)",
        "(-0.280000, 1.452818, 0.206725)",
        "(-0.280000, 1.450914, 0.214674)",
        "(-0.280000, 1.448472, 0.222639)",
        "(-0.280000, 1.445425, 0.230614)",
        "(-0.280000, 1.441728, 0.238502)",
        "(-0.280000, 1.437356, 0.246193)",
        "(-0.280000, 1.432254, 0.253635)",
        "(-0.280000, 1.426003, 0.260086)",
        "(-0.280000, 1.418521, 0.264905)",
        "(-0.280000, 1.410680, 0.269173)",
        "(-0.280000, 1.402546, 0.272850)",
        "(-0.280000, 1.394163, 0.275917)",
        "(-0.280000, 1.385603, 0.278351)",
        "(-0.280000, 1.376860, 0.280154)",
        "(-0.280000, 1.368008, 0.281306)",
        "(-0.280000, 1.359122, 0.281802)",
        "(-0.280000, 1.350197, 0.281641)",
        "(-0.280000, 1.341308, 0.280822)",
        "(-0.280000, 1.332530, 0.279355)",
        "(-0.280000, 1.323857, 0.277239)",
        "(-0.280000, 1.315365, 0.274489)",
        "(-0.280000, 1.307123, 0.271131)",
        "(-0.280000, 1.299127, 0.267162)",
        "(-0.280000, 1.291445, 0.262615)",
        "(-0.280000, 1.284142, 0.257530)",
        "(-0.280000, 1.277211, 0.251903)",
        "(-0.280000, 1.270721, 0.245774)",
        "(-0.280000, 1.266172, 0.237970)",
        "(-0.280000, 1.262330, 0.229906)",
        "(-0.280000, 1.259198, 0.221687)",
        "(-0.280000, 1.256761, 0.213412)",
        "(-0.280000, 1.254973, 0.205099)",
        "(-0.280000, 1.253805, 0.196831)",
        "(-0.280000, 1.253214, 0.188681)",
        "(-0.280000, 1.253150, 0.180636)",
        "(-0.280000, 1.253567, 0.172750)",
        "(-0.280000, 1.254419, 0.165041)",
        "(-0.280000, 1.255656, 0.157538)",
        "(-0.280000, 1.257245, 0.150197)",
        "(-0.280000, 1.259147, 0.143032)",
        "(-0.280000, 1.261328, 0.136052)",
        "(-0.280000, 1.263782, 0.129196)",
        "(-0.280000, 1.266490, 0.122466)",
        "(-0.280000, 1.269443, 0.115863)",
        "(-0.280000, 1.272664, 0.109329)",
        "(-0.280000, 1.276160, 0.102872)",
        "(-0.280000, 1.279942, 0.096503)",
        "(-0.280000, 1.284061, 0.090187)",
        "(-0.280000, 1.288539, 0.083953)",
        "(-0.280000, 1.293396, 0.077843)",
        "(-0.280000, 1.298696, 0.071856)",
        "(-0.280000, 1.304457, 0.066056)",
        "(-0.280000, 1.310686, 0.060524)",
        "(-0.280000, 1.317437, 0.055299)",
        "(-0.280000, 1.324697, 0.050485)",
        "(-0.280000, 1.332431, 0.046183)",
        "(-0.280000, 1.340652, 0.042424)",
        "(-0.280000, 1.349356, 0.040232)",
        "(-0.280000, 1.358252, 0.040008)",
        "(-0.280000, 1.367169, 0.040442)",
        "(-0.280000, 1.376029, 0.041533)",
        "(-0.280000, 1.384784, 0.043274)",
        "(-0.280000, 1.393361, 0.045649)",
        "(-0.280000, 1.401765, 0.048657)",
        "(-0.280000, 1.409925, 0.052278)",
        "(-0.280000, 1.417771, 0.056477)",
        "(-0.280000, 1.425310, 0.061258)",
        "(-0.280000, 1.432476, 0.066581)",
        "(-0.280000, 1.439209, 0.072400)",
        "(-0.280000, 1.445515, 0.078719)",
        "(-0.280000, 1.451338, 0.085485)",
        "(-0.280000, 1.456630, 0.092641)",
        "(-0.280000, 1.461394, 0.100189)",
        "(-0.280000, 1.465590, 0.108069)",
        "(-0.280000, 1.469182, 0.116211)",
        "(-0.280000, 1.472173, 0.124622)",
        "(-0.280000, 1.474537, 0.133230)",
        "(-0.280000, 1.476254, 0.141962)",
        "(-0.280000, 1.477326, 0.150824)",
        "(-0.280000, 1.477742, 0.159742)",
        "(-0.280000, 1.477501, 0.168638)",
        "(-0.280000, 1.476602, 0.177519)",
        "(-0.280000, 1.475050, 0.186310)",
        "(-0.280000, 1.472862, 0.194936)",
        "(-0.280000, 1.470035, 0.203404)",
        "(-0.280000, 1.466583, 0.211658)",
        "(-0.280000, 1.462540, 0.219616)",
        "(-0.280000, 1.457936, 0.227232)",
        "(-0.280000, 1.452768, 0.234511)",
        "(-0.280000, 1.447076, 0.241388)",
        "(-0.280000, 1.440912, 0.247807)",
        "(-0.280000, 1.434272, 0.253773)",
        "(-0.280000, 1.427210, 0.259233)",
        "(-0.280000, 1.419787, 0.264143)",
        "(-0.280000, 1.411730, 0.267980)",
        "(-0.280000, 1.403212, 0.270629)",
        "(-0.280000, 1.394680, 0.272750)",
        "(-0.280000, 1.386103, 0.274375)",
        "(-0.280000, 1.377524, 0.275512)",
        "(-0.280000, 1.368980, 0.276166)",
        "(-0.280000, 1.360431, 0.276341)",
        "(-0.280000, 1.351916, 0.276027)",
        "(-0.280000, 1.343479, 0.275208)",
        "(-0.280000, 1.335094, 0.273855)",
        "(-0.280000, 1.326822, 0.271934)",
        "(-0.280000, 1.318740, 0.269418)",
        "(-0.280000, 1.310862, 0.266259)",
        "(-0.280000, 1.303283, 0.262450)",
        "(-0.280000, 1.296100, 0.258012)",
        "(-0.280000, 1.289341, 0.252939)",
        "(-0.280000, 1.283100, 0.247281)",
        "(-0.280000, 1.277439, 0.241091)",
        "(-0.280000, 1.272426, 0.234450)",
        "(-0.280000, 1.268072, 0.227392)",
        "(-0.280000, 1.264423, 0.220013)",
        "(-0.280000, 1.261506, 0.212418)",
        "(-0.280000, 1.259308, 0.204643)",
        "(-0.280000, 1.257829, 0.196791)",
        "(-0.280000, 1.257054, 0.188963)",
        "(-0.280000, 1.256949, 0.181181)",
        "(-0.280000, 1.257479, 0.173534)",
        "(-0.280000, 1.258595, 0.166098)",
        "(-0.280000, 1.260256, 0.158873)",
        "(-0.280000, 1.262404, 0.151918)",
        "(-0.280000, 1.264979, 0.145279)",
        "(-0.280000, 1.267944, 0.138930)",
        "(-0.280000, 1.271240, 0.132901)",
        "(-0.280000, 1.274809, 0.127205)",
        "(-0.280000, 1.278633, 0.121802)",
        "(-0.280000, 1.282666, 0.116696)",
        "(-0.280000, 1.286867, 0.111884)",
        "(-0.280000, 1.291241, 0.107318)",
        "(-0.280000, 1.295763, 0.102994)",
        "(-0.280000, 1.300412, 0.098905)",
        "(-0.280000, 1.305218, 0.095010)",
        "(-0.280000, 1.310173, 0.091310)",
        "(-0.280000, 1.315288, 0.087798)",
        "(-0.280000, 1.320562, 0.084482)",
        "(-0.280000, 1.326042, 0.081349)",
        "(-0.280000, 1.331730, 0.078420)",
        "(-0.280000, 1.337624, 0.075724)",
        "(-0.280000, 1.343772, 0.073269)",
        "(-0.280000, 1.350166, 0.071096)",
        "(-0.280000, 1.356789, 0.069248)",
        "(-0.280000, 1.363680, 0.067754)",
        "(-0.280000, 1.370809, 0.066665)",
        "(-0.280000, 1.378134, 0.066027)",
        "(-0.280000, 1.385676, 0.065880)",
        "(-0.280000, 1.393379, 0.066272)",
        "(-0.280000, 1.401178, 0.067238)",
        "(-0.280000, 1.409073, 0.068818)",
        "(-0.280000, 1.416986, 0.071039)",
        "(-0.280000, 1.424836, 0.073912)",
        "(-0.280000, 1.432610, 0.077469)",
        "(-0.280000, 1.440224, 0.081707)",
        "(-0.280000, 1.447594, 0.086605)",
        "(-0.280000, 1.454704, 0.092187)",
        "(-0.280000, 1.460644, 0.098916)",
        "(-0.280000, 1.464923, 0.106719)",
        "(-0.280000, 1.468627, 0.114841)",
        "(-0.280000, 1.471721, 0.123215)",
        "(-0.280000, 1.474189, 0.131794)",
        "(-0.280000, 1.476013, 0.140504)",
        "(-0.280000, 1.477194, 0.149353)",
        "(-0.280000, 1.477719, 0.158264)",
        "(-0.280000, 1.477586, 0.167162)",
        "(-0.280000, 1.476796, 0.176054)",
        "(-0.280000, 1.475352, 0.184863)",
        "(-0.280000, 1.473269, 0.193516)",
        "(-0.280000, 1.470546, 0.202017)",
        "(-0.280000, 1.467204, 0.210294)",
        "(-0.280000, 1.463272, 0.218279)",
        "(-0.280000, 1.458750, 0.225975)",
        "(-0.280000, 1.453672, 0.233317)",
        "(-0.280000, 1.448084, 0.240243)",
        "(-0.280000, 1.441982, 0.246759)",
        "(-0.280000, 1.435416, 0.252807)",
        "(-0.280000, 1.428444, 0.258338)",
        "(-0.280000, 1.421061, 0.263356)",
        "(-0.280000, 1.413328, 0.267815)",
        "(-0.280000, 1.405312, 0.271680)",
        "(-0.280000, 1.397007, 0.274955)",
        "(-0.280000, 1.388484, 0.277608)",
        "(-0.280000, 1.379815, 0.279620)",
        "(-0.280000, 1.370994, 0.280992)",
        "(-0.280000, 1.362096, 0.281709)",
        "(-0.280000, 1.353170, 0.281768)",
        "(-0.280000, 1.344270, 0.281168)",
        "(-0.280000, 1.335432, 0.279914)",
        "(-0.280000, 1.326711, 0.278010)",
        "(-0.280000, 1.318179, 0.275477)",
        "(-0.280000, 1.309832, 0.272313)",
        "(-0.280000, 1.301741, 0.268541)",
        "(-0.280000, 1.293974, 0.264197)",
        "(-0.280000, 1.286869, 0.258797)",
        "(-0.280000, 1.280608, 0.252443)",
        "(-0.280000, 1.274811, 0.245834)",
        "(-0.280000, 1.269433, 0.238958)",
        "(-0.280000, 1.264488, 0.231855)",
        "(-0.280000, 1.259988, 0.224562)",
        "(-0.280000, 1.255911, 0.217046)",
        "(-0.280000, 1.252285, 0.209335)",
        "(-0.280000, 1.249143, 0.201463)",
        "(-0.280000, 1.246500, 0.193390)",
        "(-0.280000, 1.244413, 0.185160)",
        "(-0.280000, 1.242943, 0.176824)",
        "(-0.280000, 1.242137, 0.168374)",
        "(-0.280000, 1.242045, 0.159892)",
        "(-0.280000, 1.242694, 0.151473)",
        "(-0.280000, 1.244103, 0.143141)",
        "(-0.280000, 1.246268, 0.135000)",
        "(-0.280000, 1.249173, 0.127130)",
        "(-0.280000, 1.252774, 0.119630)",
        "(-0.280000, 1.257049, 0.112524)",
        "(-0.280000, 1.261933, 0.105898)",
        "(-0.280000, 1.267344, 0.099822)",
        "(-0.280000, 1.273245, 0.094302)",
        "(-0.280000, 1.279545, 0.089387)",
        "(-0.280000, 1.286146, 0.085108)",
        "(-0.280000, 1.293012, 0.081446)",
        "(-0.280000, 1.300051, 0.078409)",
        "(-0.280000, 1.307171, 0.075991)",
        "(-0.280000, 1.314352, 0.074153)",
        "(-0.280000, 1.321518, 0.072872)",
        "(-0.280000, 1.328599, 0.072116)",
        "(-0.280000, 1.335600, 0.071838)",
        "(-0.280000, 1.342470, 0.072001)",
        "(-0.280000, 1.349168, 0.072561)",
        "(-0.280000, 1.355723, 0.073481)",
        "(-0.280000, 1.362110, 0.074723)",
        "(-0.280000, 1.368313, 0.076249)",
        "(-0.280000, 1.374376, 0.078042)",
        "(-0.280000, 1.380293, 0.080077)",
        "(-0.280000, 1.386059, 0.082333)",
        "(-0.280000, 1.391724, 0.084818)",
        "(-0.280000, 1.397285, 0.087524)",
        "(-0.280000, 1.402752, 0.090458)",
        "(-0.280000, 1.408116, 0.093624)",
        "(-0.280000, 1.413414, 0.097057)",
        "(-0.280000, 1.418625, 0.100768)",
        "(-0.280000, 1.423724, 0.104769)",
        "(-0.280000, 1.428726, 0.109106)",
        "(-0.280000, 1.433589, 0.113792)",
        "(-0.280000, 1.438269, 0.118830)",
        "(-0.280000, 1.442757, 0.124268)",
        "(-0.280000, 1.446994, 0.130103)",
        "(-0.280000, 1.450921, 0.136320)",
        "(-0.280000, 1.454510, 0.142955)",
        "(-0.280000, 1.457695, 0.149980)",
        "(-0.280000, 1.460414, 0.157353)",
        "(-0.280000, 1.462631, 0.165092)",
        "(-0.280000, 1.464286, 0.173143)",
        "(-0.280000, 1.465333, 0.181436)",
        "(-0.280000, 1.465738, 0.189976)",
        "(-0.280000, 1.465464, 0.198685)",
        "(-0.280000, 1.464491, 0.207481)",
        "(-0.280000, 1.462793, 0.216360)",
        "(-0.280000, 1.459538, 0.224725)",
        "(-0.280000, 1.454566, 0.232106)",
        "(-0.280000, 1.449047, 0.239122)",
        "(-0.280000, 1.443025, 0.245712)",
        "(-0.280000, 1.436534, 0.251840)",
        "(-0.280000, 1.429630, 0.257456)",
        "(-0.280000, 1.422308, 0.262563)",
        "(-0.280000, 1.414630, 0.267116)",
        "(-0.280000, 1.406662, 0.271080)",
        "(-0.280000, 1.398398, 0.274456)",
        "(-0.280000, 1.389908, 0.277212)",
        "(-0.280000, 1.381264, 0.279330)",
        "(-0.280000, 1.372460, 0.280810)",
        "(-0.280000, 1.363572, 0.281635)",
        "(-0.280000, 1.354674, 0.281804)",
        "(-0.280000, 1.345761, 0.281315)",
        "(-0.280000, 1.336908, 0.280170)",
        "(-0.280000, 1.328190, 0.278381)",
        "(-0.280000, 1.319601, 0.275947)",
        "(-0.280000, 1.311216, 0.272886)",
        "(-0.280000, 1.303103, 0.269228)",
        "(-0.280000, 1.295258, 0.264968)",
        "(-0.280000, 1.287749, 0.260141)",
        "(-0.280000, 1.280637, 0.254791)",
        "(-0.280000, 1.273919, 0.248913)",
        "(-0.280000, 1.267652, 0.242556)",
        "(-0.280000, 1.261888, 0.235775)",
        "(-0.280000, 1.256624, 0.228565)",
        "(-0.280000, 1.251905, 0.220988)",
        "(-0.280000, 1.247759, 0.213082)",
        "(-0.280000, 1.244217, 0.204918)",
        "(-0.280000, 1.241277, 0.196489)",
        "(-0.280000, 1.238968, 0.187866)",
        "(-0.280000, 1.237301, 0.179104)",
        "(-0.280000, 1.236285, 0.170235)",
        "(-0.280000, 1.235925, 0.161316)",
        "(-0.280000, 1.236223, 0.152421)",
        "(-0.280000, 1.237763, 0.143630)",
        "(-0.280000, 1.240539, 0.135153)",
        "(-0.280000, 1.243752, 0.126970)",
        "(-0.280000, 1.247396, 0.119037)",
        "(-0.280000, 1.251440, 0.111386)",
        "(-0.280000, 1.255857, 0.104042)",
        "(-0.280000, 1.260666, 0.096972)",
        "(-0.280000, 1.265855, 0.090214)",
        "(-0.280000, 1.271410, 0.083811)",
        "(-0.280000, 1.277371, 0.077760)",
        "(-0.280000, 1.283728, 0.072131)",
        "(-0.280000, 1.290451, 0.066987)",
        "(-0.280000, 1.297532, 0.062296)",
        "(-0.280000, 1.304904, 0.058059)",
        "(-0.280000, 1.312508, 0.054273)",
        "(-0.280000, 1.320369, 0.050908)",
        "(-0.280000, 1.328447, 0.047973)",
        "(-0.280000, 1.336733, 0.045472)",
        "(-0.280000, 1.345191, 0.043423)",
        "(-0.280000, 1.353864, 0.041833)",
        "(-0.280000, 1.362717, 0.040735)",
        "(-0.280000, 1.371612, 0.040906)",
        "(-0.280000, 1.380426, 0.042323)",
        "(-0.280000, 1.389111, 0.044387)",
        "(-0.280000, 1.397594, 0.047077)",
        "(-0.280000, 1.405882, 0.050394)",
        "(-0.280000, 1.413902, 0.054314)",
        "(-0.280000, 1.421588, 0.058800)",
        "(-0.280000, 1.428945, 0.063855)",
        "(-0.280000, 1.435909, 0.069440)",
        "(-0.280000, 1.442423, 0.075504)",
        "(-0.280000, 1.448491, 0.082051)",
        "(-0.280000, 1.454060, 0.089028)",
        "(-0.280000, 1.459084, 0.096374)",
        "(-0.280000, 1.463567, 0.104094)",
        "(-0.280000, 1.467468, 0.112123)",
        "(-0.280000, 1.470757, 0.120392)",
        "(-0.280000, 1.473436, 0.128908)",
        "(-0.280000, 1.475479, 0.137598)",
        "(-0.280000, 1.476872, 0.146387)",
        "(-0.280000, 1.477617, 0.155283)",
        "(-0.280000, 1.477703, 0.164209)",
        "(-0.280000, 1.477130, 0.173118)",
        "(-0.280000, 1.475907, 0.181933)",
        "(-0.280000, 1.474031, 0.190660)",
        "(-0.280000, 1.471517, 0.199226)",
        "(-0.280000, 1.468388, 0.207557)",
        "(-0.280000, 1.464643, 0.215660)",
        "(-0.280000, 1.460310, 0.223465)",
        "(-0.280000, 1.455428, 0.230906)",
        "(-0.280000, 1.449996, 0.237989)",
        "(-0.280000, 1.444055, 0.244652)",
        "(-0.280000, 1.437659, 0.250841)",
        "(-0.280000, 1.430804, 0.256559)",
        "(-0.280000, 1.423546, 0.261755)",
        "(-0.280000, 1.415948, 0.266389)",
        "(-0.280000, 1.408005, 0.270463)",
        "(-0.280000, 1.399783, 0.273939)",
        "(-0.280000, 1.390977, 0.275530)",
        "(-0.280000, 1.381937, 0.275497)",
        "(-0.280000, 1.373090, 0.274765)",
        "(-0.280000, 1.364516, 0.273379)",
        "(-0.280000, 1.356211, 0.271404)",
        "(-0.280000, 1.348230, 0.268926)",
        "(-0.280000, 1.340613, 0.266027)",
        "(-0.280000, 1.333314, 0.262759)",
        "(-0.280000, 1.326349, 0.259185)",
        "(-0.280000, 1.319698, 0.255352)",
        "(-0.280000, 1.313360, 0.251309)",
        "(-0.280000, 1.307270, 0.247054)",
        "(-0.280000, 1.301423, 0.242613)",
        "(-0.280000, 1.295811, 0.238003)",
        "(-0.280000, 1.290382, 0.233190)",
        "(-0.280000, 1.285139, 0.228176)",
        "(-0.280000, 1.280091, 0.222958)",
        "(-0.280000, 1.275211, 0.217482)",
        "(-0.280000, 1.270523, 0.211739)",
        "(-0.280000, 1.266062, 0.205725)",
        "(-0.280000, 1.261829, 0.199381)",
        "(-0.280000, 1.257874, 0.192708)",
        "(-0.280000, 1.254252, 0.185718)",
        "(-0.280000, 1.250992, 0.178364)",
        "(-0.280000, 1.248160, 0.170672)",
        "(-0.280000, 1.245822, 0.162683)",
        "(-0.280000, 1.244021, 0.154373)",
        "(-0.280000, 1.242825, 0.145804)",
        "(-0.280000, 1.242290, 0.137052)",
        "(-0.280000, 1.242463, 0.128121)",
        "(-0.280000, 1.243391, 0.119108)",
        "(-0.280000, 1.246765, 0.110873)",
        "(-0.280000, 1.250756, 0.102889)",
        "(-0.280000, 1.255326, 0.095220)",
        "(-0.280000, 1.260450, 0.087910)",
        "(-0.280000, 1.266080, 0.081018)",
        "(-0.280000, 1.272222, 0.074540)",
        "(-0.280000, 1.278825, 0.068533)",
        "(-0.280000, 1.285831, 0.063045)",
        "(-0.280000, 1.293245, 0.058073)",
        "(-0.280000, 1.301006, 0.053662)",
        "(-0.280000, 1.309064, 0.049838)",
        "(-0.280000, 1.317389, 0.046616)",
        "(-0.280000, 1.325929, 0.044017)",
        "(-0.280000, 1.334611, 0.042060)",
        "(-0.280000, 1.343440, 0.040744)",
        "(-0.280000, 1.352342, 0.040084)",
        "(-0.280000, 1.361242, 0.040080)",
        "(-0.280000, 1.370145, 0.040735)",
        "(-0.280000, 1.378975, 0.042044)",
        "(-0.280000, 1.387306, 0.045332)",
        "(-0.280000, 1.395022, 0.050008)",
        "(-0.280000, 1.402199, 0.055228)",
        "(-0.280000, 1.408795, 0.060881)",
        "(-0.280000, 1.414830, 0.066938)",
        "(-0.280000, 1.420265, 0.073322)",
        "(-0.280000, 1.425079, 0.079953)",
        "(-0.280000, 1.429302, 0.086809)",
        "(-0.280000, 1.432924, 0.093810)",
        "(-0.280000, 1.435964, 0.100899)",
        "(-0.280000, 1.438436, 0.108002)",
        "(-0.280000, 1.440385, 0.115115)",
        "(-0.280000, 1.441836, 0.122179)",
        "(-0.280000, 1.442822, 0.129139)",
        "(-0.280000, 1.443389, 0.136014)",
        "(-0.280000, 1.443569, 0.142764)",
        "(-0.280000, 1.443400, 0.149362)",
        "(-0.280000, 1.442914, 0.155845)",
        "(-0.280000, 1.442141, 0.162196)",
        "(-0.280000, 1.441107, 0.168404)",
        "(-0.280000, 1.439823, 0.174519)",
        "(-0.280000, 1.438303, 0.180535)",
        "(-0.280000, 1.436557, 0.186447)",
        "(-0.280000, 1.434572, 0.192306)",
        "(-0.280000, 1.432343, 0.198103)",
        "(-0.280000, 1.429863, 0.203827)",
        "(-0.280000, 1.427099, 0.209514)",
        "(-0.280000, 1.424034, 0.215140)",
        "(-0.280000, 1.420655, 0.220677)",
        "(-0.280000, 1.416915, 0.226138)",
        "(-0.280000, 1.412799, 0.231478)",
        "(-0.280000, 1.408301, 0.236645)",
        "(-0.280000, 1.403376, 0.241628)",
        "(-0.280000, 1.398027, 0.246361)",
        "(-0.280000, 1.392249, 0.250789)",
        "(-0.280000, 1.386068, 0.254840)",
        "(-0.280000, 1.379462, 0.258478)",
        "(-0.280000, 1.372473, 0.261628)",
        "(-0.280000, 1.365161, 0.264222)",
        "(-0.280000, 1.357527, 0.266217)",
        "(-0.280000, 1.349650, 0.267554)",
        "(-0.280000, 1.341619, 0.268188)",
        "(-0.280000, 1.333459, 0.268087)",
        "(-0.280000, 1.325273, 0.267225)",
        "(-0.280000, 1.317167, 0.265596)",
        "(-0.280000, 1.309176, 0.263191)",
        "(-0.280000, 1.301406, 0.260029)",
        "(-0.280000, 1.293957, 0.256151)",
        "(-0.280000, 1.286853, 0.251574)",
        "(-0.280000, 1.280178, 0.246361)",
        "(-0.280000, 1.273995, 0.240592)",
        "(-0.280000, 1.268298, 0.234300)",
        "(-0.280000, 1.263118, 0.227572)",
        "(-0.280000, 1.258468, 0.220499)",
        "(-0.280000, 1.254340, 0.213079)",
        "(-0.280000, 1.250771, 0.205375)",
        "(-0.280000, 1.247788, 0.197453)",
        "(-0.280000, 1.245389, 0.189308)",
        "(-0.280000, 1.243598, 0.181008)",
        "(-0.280000, 1.242424, 0.172598)",
        "(-0.280000, 1.241874, 0.164151)",
        "(-0.280000, 1.241948, 0.155661)",
        "(-0.280000, 1.242649, 0.147199)",
        "(-0.280000, 1.243967, 0.138837)",
        "(-0.280000, 1.245903, 0.130570)",
        "(-0.280000, 1.248444, 0.122468)",
        "(-0.280000, 1.251565, 0.114599)",
        "(-0.280000, 1.255269, 0.106959)",
        "(-0.280000, 1.259526, 0.099612)",
        "(-0.280000, 1.264299, 0.092621)",
        "(-0.280000, 1.269589, 0.085980)",
        "(-0.280000, 1.275355, 0.079747)",
        "(-0.280000, 1.281546, 0.073973)",
        "(-0.280000, 1.288166, 0.068656)",
        "(-0.280000, 1.295159, 0.063841)",
        "(-0.280000, 1.302466, 0.059567)",
        "(-0.280000, 1.310091, 0.055832)",
        "(-0.280000, 1.317971, 0.052669)",
        "(-0.280000, 1.326038, 0.050104)",
        "(-0.280000, 1.334298, 0.048134)",
        "(-0.280000, 1.342680, 0.046778)",
        "(-0.280000, 1.351113, 0.046046)",
        "(-0.280000, 1.359603, 0.045937)",
        "(-0.280000, 1.368078, 0.046454)",
        "(-0.280000, 1.376492, 0.047596)",
        "(-0.280000, 1.384774, 0.049348)",
        "(-0.280000, 1.392928, 0.051714)",
        "(-0.280000, 1.400887, 0.054674)",
        "(-0.280000, 1.408581, 0.058202)",
        "(-0.280000, 1.416018, 0.062300)",
        "(-0.280000, 1.423132, 0.066935)",
        "(-0.280000, 1.429865, 0.072066)",
        "(-0.280000, 1.436221, 0.077696)",
        "(-0.280000, 1.442144, 0.083779)",
        "(-0.280000, 1.447587, 0.090263)",
        "(-0.280000, 1.452562, 0.097167)",
        "(-0.280000, 1.457004, 0.104403)",
        "(-0.280000, 1.460889, 0.111924)",
        "(-0.280000, 1.464220, 0.119734)",
        "(-0.280000, 1.466965, 0.127769)",
        "(-0.280000, 1.469105, 0.135959)",
        "(-0.280000, 1.470640, 0.144310)",
        "(-0.280000, 1.471555, 0.152752)",
        "(-0.280000, 1.471844, 0.161212)",
        "(-0.280000, 1.471508, 0.169696)",
        "(-0.280000, 1.470548, 0.178133)",
        "(-0.280000, 1.468973, 0.186450)",
        "(-0.280000, 1.466783, 0.194654)",
        "(-0.280000, 1.463994, 0.202673)",
        "(-0.280000, 1.460621, 0.210466)",
        "(-0.280000, 1.456695, 0.217965)",
        "(-0.280000, 1.452214, 0.225177)",
        "(-0.280000, 1.447212, 0.232039)",
        "(-0.280000, 1.441736, 0.238493)",
        "(-0.280000, 1.435780, 0.244546)",
        "(-0.280000, 1.429395, 0.250142)",
        "(-0.280000, 1.422635, 0.255238)",
        "(-0.280000, 1.415496, 0.259835)",
        "(-0.280000, 1.408038, 0.263893)",
        "(-0.280000, 1.400325, 0.267380)",
        "(-0.280000, 1.392351, 0.270299)",
        "(-0.280000, 1.384184, 0.272621)",
        "(-0.280000, 1.375893, 0.274330)",
        "(-0.280000, 1.367473, 0.275427)",
        "(-0.280000, 1.358996, 0.275899)",
        "(-0.280000, 1.350532, 0.275747)",
        "(-0.280000, 1.342077, 0.274969)",
        "(-0.280000, 1.333702, 0.273569)",
        "(-0.280000, 1.325478, 0.271562)",
        "(-0.280000, 1.317400, 0.268947)",
        "(-0.280000, 1.309537, 0.265743)",
        "(-0.280000, 1.301954, 0.261980)",
        "(-0.280000, 1.294647, 0.257655)",
        "(-0.280000, 1.287679, 0.252804)",
        "(-0.280000, 1.281088, 0.247451)",
        "(-0.280000, 1.274928, 0.241645)",
        "(-0.280000, 1.269195, 0.235382)",
        "(-0.280000, 1.263939, 0.228713)",
        "(-0.280000, 1.259204, 0.221696)",
        "(-0.280000, 1.254985, 0.214327)",
        "(-0.280000, 1.251322, 0.206667)",
        "(-0.280000, 1.248242, 0.198782)",
        "(-0.280000, 1.245744, 0.190667)",
        "(-0.280000, 1.243852, 0.182390)",
        "(-0.280000, 1.242578, 0.174021)",
        "(-0.280000, 1.241922, 0.165556)",
        "(-0.280000, 1.241893, 0.157065)",
        "(-0.280000, 1.242487, 0.148621)",
        "(-0.280000, 1.243705, 0.140218)",
        "(-0.280000, 1.245540, 0.131927)",
        "(-0.280000, 1.247974, 0.123820)",
        "(-0.280000, 1.251007, 0.115889)",
        "(-0.280000, 1.254617, 0.108204)",
        "(-0.280000, 1.258778, 0.100833)",
        "(-0.280000, 1.263525, 0.093795)",
        "(-0.280000, 1.268843, 0.087188)",
        "(-0.280000, 1.274693, 0.081099)",
        "(-0.280000, 1.281075, 0.075560)",
        "(-0.280000, 1.287920, 0.070650)",
        "(-0.280000, 1.295163, 0.066418)",
        "(-0.280000, 1.302710, 0.062915)",
        "(-0.280000, 1.310526, 0.060144)",
        "(-0.280000, 1.318508, 0.058130)",
        "(-0.280000, 1.326547, 0.056877)",
        "(-0.280000, 1.334610, 0.056363)",
        "(-0.280000, 1.342598, 0.056571)",
        "(-0.280000, 1.350414, 0.057461)",
        "(-0.280000, 1.358043, 0.058996)",
        "(-0.280000, 1.365408, 0.061123)",
        "(-0.280000, 1.372442, 0.063780)",
        "(-0.280000, 1.379156, 0.066923)",
        "(-0.280000, 1.385503, 0.070487)",
        "(-0.280000, 1.391451, 0.074402)",
        "(-0.280000, 1.397034, 0.078636)",
        "(-0.280000, 1.402235, 0.083127)",
        "(-0.280000, 1.407051, 0.087815)",
        "(-0.280000, 1.411529, 0.092691)",
        "(-0.280000, 1.415672, 0.097708)",
        "(-0.280000, 1.419492, 0.102828)",
        "(-0.280000, 1.423035, 0.108065)",
        "(-0.280000, 1.426310, 0.113396)",
        "(-0.280000, 1.429330, 0.118802)",
        "(-0.280000, 1.432126, 0.124320)",
        "(-0.280000, 1.434700, 0.129943)",
        "(-0.280000, 1.437057, 0.135682)",
        "(-0.280000, 1.439188, 0.141535)",
        "(-0.280000, 1.441098, 0.147552)",
        "(-0.280000, 1.442764, 0.153729)",
        "(-0.280000, 1.444159, 0.160058)",
        "(-0.280000, 1.445265, 0.166585)",
        "(-0.280000, 1.446044, 0.173294)",
        "(-0.280000, 1.446456, 0.180158)",
        "(-0.280000, 1.446467, 0.187208)",
        "(-0.280000, 1.446031, 0.194406)",
        "(-0.280000, 1.445114, 0.201702)",
        "(-0.280000, 1.443669, 0.209106)",
        "(-0.280000, 1.441665, 0.216554)",
        "(-0.280000, 1.439080, 0.223975)",
        "(-0.280000, 1.435874, 0.231360)",
        "(-0.280000, 1.432024, 0.238641)",
        "(-0.280000, 1.427562, 0.245710)",
        "(-0.280000, 1.422447, 0.252561)",
        "(-0.280000, 1.416701, 0.259111)",
        "(-0.280000, 1.410364, 0.265292)",
        "(-0.280000, 1.403432, 0.271121)",
        "(-0.280000, 1.395577, 0.275449)",
        "(-0.280000, 1.387047, 0.277988)",
        "(-0.280000, 1.378327, 0.279898)",
        "(-0.280000, 1.369490, 0.281159)",
        "(-0.280000, 1.360583, 0.281765)",
        "(-0.280000, 1.351684, 0.281713)",
        "(-0.280000, 1.342785, 0.281004)",
        "(-0.280000, 1.333964, 0.279640)",
        "(-0.280000, 1.325293, 0.277636)",
        "(-0.280000, 1.316767, 0.274991)",
        "(-0.280000, 1.308459, 0.271724)",
        "(-0.280000, 1.300440, 0.267865)",
        "(-0.280000, 1.292703, 0.263413)",
        "(-0.280000, 1.285315, 0.258402)",
        "(-0.280000, 1.278338, 0.252877)",
        "(-0.280000, 1.271767, 0.246835)",
        "(-0.280000, 1.265659, 0.240324)",
        "(-0.280000, 1.260065, 0.233403)",
        "(-0.280000, 1.254981, 0.226066)",
        "(-0.280000, 1.250451, 0.218373)",
        "(-0.280000, 1.246513, 0.210393)",
        "(-0.280000, 1.243163, 0.202118)",
        "(-0.280000, 1.240433, 0.193619)",
        "(-0.280000, 1.238342, 0.184969)",
        "(-0.280000, 1.236890, 0.176161)",
        "(-0.280000, 1.236092, 0.167270)",
        "(-0.280000, 1.235951, 0.158371)",
        "(-0.280000, 1.236468, 0.149460)",
        "(-0.280000, 1.237641, 0.140610)",
        "(-0.280000, 1.239464, 0.131872)",
        "(-0.280000, 1.241918, 0.123317)",
        "(-0.280000, 1.245005, 0.114941)",
        "(-0.280000, 1.248701, 0.106815)",
        "(-0.280000, 1.252973, 0.099008)",
        "(-0.280000, 1.257823, 0.091514)",
        "(-0.280000, 1.263213, 0.084398)",
        "(-0.280000, 1.269095, 0.077719)",
        "(-0.280000, 1.275472, 0.071472)",
        "(-0.280000, 1.282292, 0.065713)",
        "(-0.280000, 1.289496, 0.060488)",
        "(-0.280000, 1.297089, 0.055793)",
        "(-0.280000, 1.305007, 0.051672)",
        "(-0.280000, 1.313183, 0.048155)",
        "(-0.280000, 1.321621, 0.045242)",
        "(-0.280000, 1.330251, 0.042959)",
        "(-0.280000, 1.339183, 0.042559)",
        "(-0.280000, 1.348137, 0.043923)",
        "(-0.280000, 1.356793, 0.045904)",
        "(-0.280000, 1.365084, 0.048502)",
        "(-0.280000, 1.373011, 0.051741)",
        "(-0.280000, 1.380489, 0.055603)",
        "(-0.280000, 1.387437, 0.060044)",
        "(-0.280000, 1.393844, 0.065043)",
        "(-0.280000, 1.399636, 0.070527)",
        "(-0.280000, 1.404774, 0.076422)",
        "(-0.280000, 1.409220, 0.082626)",
        "(-0.280000, 1.412989, 0.089088)",
        "(-0.280000, 1.416069, 0.095701)",
        "(-0.280000, 1.418472, 0.102357)",
        "(-0.280000, 1.420243, 0.109012)",
        "(-0.280000, 1.421421, 0.115572)",
        "(-0.280000, 1.422059, 0.121952)",
        "(-0.280000, 1.422225, 0.128138)",
        "(-0.280000, 1.421987, 0.134073)",
        "(-0.280000, 1.421419, 0.139714)",
        "(-0.280000, 1.420590, 0.145087)",
        "(-0.280000, 1.419572, 0.150178)",
        "(-0.280000, 1.418433, 0.154990)",
        "(-0.280000, 1.417219, 0.159583)",
        "(-0.280000, 1.415981, 0.163981)",
        "(-0.280000, 1.414755, 0.168217)",
        "(-0.280000, 1.413555, 0.172369)",
        "(-0.280000, 1.412389, 0.176476)",
        "(-0.280000, 1.411255, 0.180578)",
        "(-0.280000, 1.410124, 0.184749)",
        "(-0.280000, 1.408967, 0.189018)",
        "(-0.280000, 1.407743, 0.193405)",
        "(-0.280000, 1.406394, 0.197960)",
        "(-0.280000, 1.404863, 0.202678)",
        "(-0.280000, 1.403088, 0.207557)",
        "(-0.280000, 1.401011, 0.212563)",
        "(-0.280000, 1.398559, 0.217693)",
        "(-0.280000, 1.395679, 0.222888)",
        "(-0.280000, 1.392334, 0.228071)",
        "(-0.280000, 1.388463, 0.233207)",
        "(-0.280000, 1.384049, 0.238200)",
        "(-0.280000, 1.379093, 0.242952)",
        "(-0.280000, 1.373567, 0.247404)",
        "(-0.280000, 1.367499, 0.251455)",
        "(-0.280000, 1.360942, 0.255008)",
        "(-0.280000, 1.353899, 0.258009)",
        "(-0.280000, 1.346446, 0.260376)",
        "(-0.280000, 1.338672, 0.262048)",
        "(-0.280000, 1.330602, 0.262994)",
        "(-0.280000, 1.322332, 0.263179)",
        "(-0.280000, 1.313962, 0.262597)",
        "(-0.280000, 1.305506, 0.261249)",
        "(-0.280000, 1.297046, 0.259156)",
        "(-0.280000, 1.288647, 0.256361)",
        "(-0.280000, 1.280272, 0.252863)",
        "(-0.280000, 1.272823, 0.247868)",
        "(-0.280000, 1.266654, 0.241453)",
        "(-0.280000, 1.260958, 0.234580)",
        "(-0.280000, 1.255784, 0.227305)",
        "(-0.280000, 1.251161, 0.219669)",
        "(-0.280000, 1.247126, 0.211737)",
        "(-0.280000, 1.243675, 0.203504)",
        "(-0.280000, 1.240841, 0.195039)",
        "(-0.280000, 1.238645, 0.186415)",
        "(-0.280000, 1.237085, 0.177625)",
        "(-0.280000, 1.236179, 0.168745)",
        "(-0.280000, 1.235929, 0.159848)",
        "(-0.280000, 1.236337, 0.150931)",
        "(-0.280000, 1.237402, 0.142068)",
        "(-0.280000, 1.239112, 0.133334)",
        "(-0.280000, 1.241467, 0.124724)",
        "(-0.280000, 1.244451, 0.116311)",
        "(-0.280000, 1.248036, 0.108165)",
        "(-0.280000, 1.252225, 0.100282)",
        "(-0.280000, 1.256983, 0.092729)",
        "(-0.280000, 1.262268, 0.085569)",
        "(-0.280000, 1.268085, 0.078797)",
        "(-0.280000, 1.274385, 0.072473)",
        "(-0.280000, 1.281113, 0.066648)",
        "(-0.280000, 1.288274, 0.061318)",
        "(-0.280000, 1.295809, 0.056531)",
        "(-0.280000, 1.303652, 0.052325)",
        "(-0.280000, 1.311808, 0.048697)",
        "(-0.280000, 1.320210, 0.045681)",
        "(-0.280000, 1.328811, 0.043293)",
        "(-0.280000, 1.337539, 0.041550)",
        "(-0.280000, 1.346398, 0.040451)",
        "(-0.280000, 1.355313, 0.040010)",
        "(-0.280000, 1.364210, 0.040225)",
        "(-0.280000, 1.373094, 0.041098)",
        "(-0.280000, 1.381890, 0.042624)",
        "(-0.280000, 1.390522, 0.044787)",
        "(-0.280000, 1.398998, 0.047589)",
        "(-0.280000, 1.407244, 0.051009)",
        "(-0.280000, 1.415191, 0.055014)",
        "(-0.280000, 1.422845, 0.059608)",
        "(-0.280000, 1.430139, 0.064754)",
        "(-0.280000, 1.437014, 0.070406)",
        "(-0.280000, 1.443472, 0.076568)",
        "(-0.280000, 1.449459, 0.083190)",
        "(-0.280000, 1.453911, 0.090944)",
        "(-0.280000, 1.456806, 0.099527)",
        "(-0.280000, 1.459015, 0.108127)",
        "(-0.280000, 1.460525, 0.116680)",
        "(-0.280000, 1.461391, 0.125173)",
        "(-0.280000, 1.461674, 0.133525)",
        "(-0.280000, 1.461442, 0.141671)",
        "(-0.280000, 1.460755, 0.149639)",
        "(-0.280000, 1.459670, 0.157392)",
        "(-0.280000, 1.458237, 0.164933)",
        "(-0.280000, 1.456502, 0.172248)",
        "(-0.280000, 1.454486, 0.179398)",
        "(-0.280000, 1.452215, 0.186381)",
        "(-0.280000, 1.449706, 0.193197)",
        "(-0.280000, 1.446947, 0.199907)",
        "(-0.280000, 1.443935, 0.206507)",
        "(-0.280000, 1.440666, 0.212989)",
        "(-0.280000, 1.437099, 0.219399)",
        "(-0.280000, 1.433217, 0.225714)",
        "(-0.280000, 1.429004, 0.231904)",
        "(-0.280000, 1.424405, 0.237988)",
        "(-0.280000, 1.419404, 0.243917)",
        "(-0.280000, 1.413993, 0.249636)",
        "(-0.280000, 1.408120, 0.255133)",
        "(-0.280000, 1.401786, 0.260336)",
        "(-0.280000, 1.395010, 0.265172)",
        "(-0.280000, 1.387755, 0.269604)",
        "(-0.280000, 1.380056, 0.273551)",
        "(-0.280000, 1.371966, 0.276935)",
        "(-0.280000, 1.363475, 0.279708)",
        "(-0.280000, 1.354658, 0.281795)",
        "(-0.280000, 1.345771, 0.281316)",
        "(-0.280000, 1.336918, 0.280171)",
        "(-0.280000, 1.328174, 0.278377)",
        "(-0.280000, 1.319585, 0.275942)",
        "(-0.280000, 1.311225, 0.272890)",
        "(-0.280000, 1.303088, 0.269220)",
        "(-0.280000, 1.295244, 0.264959)",
        "(-0.280000, 1.287757, 0.260147)",
        "(-0.280000, 1.280624, 0.254780)",
        "(-0.280000, 1.273906, 0.248902)",
        "(-0.280000, 1.267659, 0.242563)",
        "(-0.280000, 1.261878, 0.235761)",
        "(-0.280000, 1.256614, 0.228552)",
        "(-0.280000, 1.251911, 0.220997)",
        "(-0.280000, 1.247764, 0.213092)",
        "(-0.280000, 1.244211, 0.204902)",
        "(-0.280000, 1.241280, 0.196499)",
        "(-0.280000, 1.238970, 0.187876)",
        "(-0.280000, 1.237302, 0.179107)",
        "(-0.280000, 1.237666, 0.170158)",
        "(-0.280000, 1.239543, 0.161333)",
        "(-0.280000, 1.242112, 0.152838)",
        "(-0.280000, 1.245281, 0.144750)",
        "(-0.280000, 1.249015, 0.137059)",
        "(-0.280000, 1.253257, 0.129825)",
        "(-0.280000, 1.257935, 0.123098)",
        "(-0.280000, 1.263020, 0.116856)",
        "(-0.280000, 1.268440, 0.111132)",
        "(-0.280000, 1.274134, 0.105930)",
        "(-0.280000, 1.280038, 0.101245)",
        "(-0.280000, 1.286116, 0.097066)",
        "(-0.280000, 1.292310, 0.093373)",
        "(-0.280000, 1.298559, 0.090153)",
        "(-0.280000, 1.304865, 0.087358)",
        "(-0.280000, 1.311181, 0.084968)",
        "(-0.280000, 1.317468, 0.082958)",
        "(-0.280000, 1.323750, 0.081285)",
        "(-0.280000, 1.330002, 0.079927)",
        "(-0.280000, 1.336205, 0.078863)",
        "(-0.280000, 1.342402, 0.078065)",
        "(-0.280000, 1.348583, 0.077523)",
        "(-0.280000, 1.354741, 0.077227)",
        "(-0.280000, 1.360927, 0.077176)",
        "(-0.280000, 1.367134, 0.077375)",
        "(-0.280000, 1.373355, 0.077835)",
        "(-0.280000, 1.379634, 0.078575)",
        "(-0.280000, 1.385955, 0.079620)",
        "(-0.280000, 1.392296, 0.080991)",
        "(-0.280000, 1.398683, 0.082727)",
        "(-0.280000, 1.405079, 0.084858)",
        "(-0.280000, 1.411438, 0.087407)",
        "(-0.280000, 1.417763, 0.090420)",
        "(-0.280000, 1.423992, 0.093916)",
        "(-0.280000, 1.430073, 0.097916)",
        "(-0.280000, 1.435931, 0.102422)",
        "(-0.280000, 1.441539, 0.107465)",
        "(-0.280000, 1.446812, 0.113029)",
        "(-0.280000, 1.451665, 0.119082)",
        "(-0.280000, 1.456060, 0.125636)",
        "(-0.280000, 1.459913, 0.132635)",
        "(-0.280000, 1.463152, 0.140011)",
        "(-0.280000, 1.465739, 0.147750)",
        "(-0.280000, 1.467617, 0.155765)",
        "(-0.280000, 1.468743, 0.163956)",
        "(-0.280000, 1.469099, 0.172293)",
        "(-0.280000, 1.468668, 0.180671)",
        "(-0.280000, 1.467455, 0.188981)",
        "(-0.280000, 1.465468, 0.197195)",
        "(-0.280000, 1.462739, 0.205213)",
        "(-0.280000, 1.459324, 0.212948)",
        "(-0.280000, 1.455255, 0.220398)",
        "(-0.280000, 1.450605, 0.227502)",
        "(-0.280000, 1.445453, 0.234219)",
        "(-0.280000, 1.439803, 0.240557)",
        "(-0.280000, 1.433701, 0.246461)",
        "(-0.280000, 1.427200, 0.251883)",
        "(-0.280000, 1.420297, 0.256826)",
        "(-0.280000, 1.413047, 0.261247)",
        "(-0.280000, 1.405491, 0.265121)",
        "(-0.280000, 1.397695, 0.268417)",
        "(-0.280000, 1.389652, 0.271139)",
        "(-0.280000, 1.381430, 0.273259)",
        "(-0.280000, 1.373100, 0.274764)",
        "(-0.280000, 1.364655, 0.275654)",
        "(-0.280000, 1.356169, 0.275918)",
        "(-0.280000, 1.347711, 0.275557)",
        "(-0.280000, 1.339278, 0.274571)",
        "(-0.280000, 1.330940, 0.272966)",
        "(-0.280000, 1.322768, 0.270758)",
        "(-0.280000, 1.314757, 0.267945)",
        "(-0.280000, 1.306975, 0.264549)",
        "(-0.280000, 1.299487, 0.260600)",
        "(-0.280000, 1.292288, 0.256098)",
        "(-0.280000, 1.285441, 0.251076)",
        "(-0.280000, 1.279003, 0.245580)",
        "(-0.280000, 1.272968, 0.239607)",
        "(-0.280000, 1.267391, 0.233205)",
        "(-0.280000, 1.262316, 0.226430)",
        "(-0.280000, 1.257739, 0.219278)",
        "(-0.280000, 1.253703, 0.211808)",
        "(-0.280000, 1.250239, 0.204084)",
        "(-0.280000, 1.247344, 0.196102)",
        "(-0.280000, 1.245046, 0.187928)",
        "(-0.280000, 1.243358, 0.179606)",
        "(-0.280000, 1.242290, 0.171209)",
        "(-0.280000, 1.241843, 0.162730)",
        "(-0.280000, 1.242022, 0.154241)",
        "(-0.280000, 1.242824, 0.145814)",
        "(-0.280000, 1.244248, 0.137443)",
        "(-0.280000, 1.246287, 0.129200)",
        "(-0.280000, 1.248919, 0.121155)",
        "(-0.280000, 1.252146, 0.113301)",
        "(-0.280000, 1.255944, 0.105707)",
        "(-0.280000, 1.260278, 0.098436)",
        "(-0.280000, 1.265150, 0.091482)",
        "(-0.280000, 1.270522, 0.084907)",
        "(-0.280000, 1.276347, 0.078764)",
        "(-0.280000, 1.282627, 0.073049)",
        "(-0.280000, 1.289311, 0.067814)",
        "(-0.280000, 1.296342, 0.063099)",
        "(-0.280000, 1.303723, 0.058902)",
        "(-0.280000, 1.311394, 0.055262)",
        "(-0.280000, 1.319291, 0.052214)",
        "(-0.280000, 1.327428, 0.049796)",
        "(-0.280000, 1.335733, 0.048072)",
        "(-0.280000, 1.344119, 0.047088)",
        "(-0.280000, 1.352566, 0.046866)",
        "(-0.280000, 1.360972, 0.047423)",
        "(-0.280000, 1.369254, 0.048758)",
        "(-0.280000, 1.377307, 0.050848)",
        "(-0.280000, 1.385104, 0.053675)",
        "(-0.280000, 1.392546, 0.057191)",
        "(-0.280000, 1.399550, 0.061331)",
        "(-0.280000, 1.406103, 0.066058)",
        "(-0.280000, 1.412139, 0.071294)",
        "(-0.280000, 1.417623, 0.076957)",
        "(-0.280000, 1.422538, 0.082991)",
        "(-0.280000, 1.426872, 0.089314)",
        "(-0.280000, 1.430615, 0.095836)",
        "(-0.280000, 1.433801, 0.102529)",
        "(-0.280000, 1.436436, 0.109315)",
        "(-0.280000, 1.438541, 0.116118)",
        "(-0.280000, 1.440160, 0.122935)",
        "(-0.280000, 1.441322, 0.129708)",
        "(-0.280000, 1.442061, 0.136388)",
        "(-0.280000, 1.442419, 0.142998)",
        "(-0.280000, 1.442429, 0.149505)",
        "(-0.280000, 1.442125, 0.155885)",
        "(-0.280000, 1.441532, 0.162180)",
        "(-0.280000, 1.440673, 0.168378)",
        "(-0.280000, 1.439569, 0.174471)",
        "(-0.280000, 1.438221, 0.180508)",
        "(-0.280000, 1.436635, 0.186485)",
        "(-0.280000, 1.434807, 0.192415)",
        "(-0.280000, 1.432733, 0.198288)",
        "(-0.280000, 1.430384, 0.204147)",
        "(-0.280000, 1.427744, 0.209975)",
        "(-0.280000, 1.424799, 0.215749)",
        "(-0.280000, 1.421505, 0.221491)",
        "(-0.280000, 1.417843, 0.227165)",
        "(-0.280000, 1.413799, 0.232727)",
        "(-0.280000, 1.409326, 0.238177)",
        "(-0.280000, 1.404415, 0.243458)",
        "(-0.280000, 1.399070, 0.248508)",
        "(-0.280000, 1.393249, 0.253306)",
        "(-0.280000, 1.386969, 0.257783)",
        "(-0.280000, 1.380256, 0.261870)",
        "(-0.280000, 1.373088, 0.265534)",
        "(-0.280000, 1.365506, 0.268707)",
        "(-0.280000, 1.357569, 0.271330)",
        "(-0.280000, 1.349267, 0.273370)",
        "(-0.280000, 1.340667, 0.274777)",
        "(-0.280000, 1.331851, 0.275506)",
        "(-0.280000, 1.322828, 0.275493)",
        "(-0.280000, 1.313974, 0.273971)",
        "(-0.280000, 1.305775, 0.270512)",
        "(-0.280000, 1.297828, 0.266446)",
        "(-0.280000, 1.290202, 0.261805)",
        "(-0.280000, 1.282940, 0.256614)",
        "(-0.280000, 1.276101, 0.250919)",
        "(-0.280000, 1.269680, 0.244718)",
        "(-0.280000, 1.263735, 0.238059)",
        "(-0.280000, 1.258312, 0.231002)",
        "(-0.280000, 1.253410, 0.223542)",
        "(-0.280000, 1.249071, 0.215741)",
        "(-0.280000, 1.245330, 0.207666)",
        "(-0.280000, 1.242184, 0.199311)",
        "(-0.280000, 1.239664, 0.190748)",
        "(-0.280000, 1.237787, 0.182048)",
        "(-0.280000, 1.236552, 0.173208)",
        "(-0.280000, 1.235972, 0.164300)",
        "(-0.280000, 1.236050, 0.155400)",
        "(-0.280000, 1.236786, 0.146504)",
        "(-0.280000, 1.238185, 0.137688)",
        "(-0.280000, 1.242062, 0.129529)",
        "(-0.280000, 1.246553, 0.121807)",
        "(-0.280000, 1.251572, 0.114584)",
        "(-0.280000, 1.257029, 0.107903)",
        "(-0.280000, 1.262884, 0.101737)",
        "(-0.280000, 1.269051, 0.096108)",
        "(-0.280000, 1.275447, 0.091022)",
        "(-0.280000, 1.282053, 0.086430)",
        "(-0.280000, 1.288800, 0.082326)",
        "(-0.280000, 1.295646, 0.078680)",
        "(-0.280000, 1.302538, 0.075468)",
        "(-0.280000, 1.309496, 0.072638)",
        "(-0.280000, 1.316485, 0.070167)",
        "(-0.280000, 1.323479, 0.068029)",
        "(-0.280000, 1.330524, 0.066187)",
        "(-0.280000, 1.337609, 0.064627)",
        "(-0.280000, 1.344726, 0.063339)",
        "(-0.280000, 1.351938, 0.062312)",
        "(-0.280000, 1.359242, 0.061556)",
        "(-0.280000, 1.366633, 0.061086)",
        "(-0.280000, 1.374172, 0.060923)",
        "(-0.280000, 1.381846, 0.061103)",
        "(-0.280000, 1.389630, 0.061667)",
        "(-0.280000, 1.397565, 0.062665)",
        "(-0.280000, 1.405603, 0.064150)",
        "(-0.280000, 1.413685, 0.066171)",
        "(-0.280000, 1.421808, 0.068798)",
        "(-0.280000, 1.429878, 0.072076)",
        "(-0.280000, 1.437800, 0.076028)",
        "(-0.280000, 1.445585, 0.080656)",
        "(-0.280000, 1.452256, 0.086651)",
        "(-0.280000, 1.457460, 0.093870)",
        "(-0.280000, 1.462132, 0.101477)",
        "(-0.280000, 1.466230, 0.109407)",
        "(-0.280000, 1.469732, 0.117619)",
        "(-0.280000, 1.472610, 0.126040)",
        "(-0.280000, 1.474867, 0.134677)",
        "(-0.280000, 1.476481, 0.143456)",
        "(-0.280000, 1.477441, 0.152304)",
        "(-0.280000, 1.477748, 0.161225)",
        "(-0.280000, 1.477395, 0.170145)",
        "(-0.280000, 1.476389, 0.178988)",
        "(-0.280000, 1.474730, 0.187759)",
        "(-0.280000, 1.472428, 0.196384)",
        "(-0.280000, 1.469505, 0.204790)",
        "(-0.280000, 1.465961, 0.212983)",
        "(-0.280000, 1.461822, 0.220892)",
        "(-0.280000, 1.457126, 0.228452)",
        "(-0.280000, 1.451857, 0.235683)",
        "(-0.280000, 1.446081, 0.242489)",
        "(-0.280000, 1.439839, 0.248833)",
        "(-0.280000, 1.433126, 0.254717)",
        "(-0.280000, 1.425998, 0.260090)",
        "(-0.280000, 1.418515, 0.264908)",
        "(-0.280000, 1.410674, 0.269176)",
        "(-0.280000, 1.402540, 0.272853)",
        "(-0.280000, 1.394183, 0.275911)",
        "(-0.280000, 1.385596, 0.278353)",
        "(-0.280000, 1.376853, 0.280155)",
        "(-0.280000, 1.368001, 0.281307)",
        "(-0.280000, 1.359115, 0.281802)",
        "(-0.280000, 1.350190, 0.281640)",
        "(-0.280000, 1.341301, 0.280821)",
        "(-0.280000, 1.332523, 0.279354)",
        "(-0.280000, 1.323851, 0.277237)",
        "(-0.280000, 1.315359, 0.274486)",
        "(-0.280000, 1.307117, 0.271128)",
        "(-0.280000, 1.299121, 0.267159)",
        "(-0.280000, 1.291440, 0.262612)",
        "(-0.280000, 1.284136, 0.257526)",
        "(-0.280000, 1.277206, 0.251899)",
        "(-0.280000, 1.270710, 0.245776)",
        "(-0.280000, 1.264702, 0.239211)",
        "(-0.280000, 1.259176, 0.232200)",
        "(-0.280000, 1.254182, 0.224801)",
        "(-0.280000, 1.250868, 0.216496)",
        "(-0.280000, 1.249212, 0.207592)",
        "(-0.280000, 1.248237, 0.198766)",
        "(-0.280000, 1.247965, 0.190081)",
        "(-0.280000, 1.248418, 0.181530)",
        "(-0.280000, 1.249606, 0.173198)",
        "(-0.280000, 1.251515, 0.165176)",
        "(-0.280000, 1.254130, 0.157482)",
        "(-0.280000, 1.257405, 0.150209)",
        "(-0.280000, 1.261283, 0.143418)",
        "(-0.280000, 1.265680, 0.137179)",
        "(-0.280000, 1.270544, 0.131495)",
        "(-0.280000, 1.275777, 0.126412)",
        "(-0.280000, 1.281272, 0.121955)",
        "(-0.280000, 1.286975, 0.118094)",
        "(-0.280000, 1.292783, 0.114825)",
        "(-0.280000, 1.298598, 0.112125)",
        "(-0.280000, 1.304386, 0.109934)",
        "(-0.280000, 1.310069, 0.108208)",
        "(-0.280000, 1.315583, 0.106889)",
        "(-0.280000, 1.320930, 0.105905)",
        "(-0.280000, 1.326072, 0.105193)",
        "(-0.280000, 1.330992, 0.104687)",
        "(-0.280000, 1.335729, 0.104322)",
        "(-0.280000, 1.340289, 0.104046)",
        "(-0.280000, 1.344693, 0.103811)",
        "(-0.280000, 1.349008, 0.103580)",
        "(-0.280000, 1.353270, 0.103330)",
        "(-0.280000, 1.357517, 0.103053)",
        "(-0.280000, 1.361828, 0.102750)",
        "(-0.280000, 1.366240, 0.102439)",
        "(-0.280000, 1.370786, 0.102151)",
        "(-0.280000, 1.375531, 0.101928)",
        "(-0.280000, 1.380490, 0.101822)",
        "(-0.280000, 1.385682, 0.101895)",
        "(-0.280000, 1.391091, 0.102210)",
        "(-0.280000, 1.396743, 0.102840)",
        "(-0.280000, 1.402596, 0.103851)",
        "(-0.280000, 1.408591, 0.105306)",
        "(-0.280000, 1.414714, 0.107273)",
        "(-0.280000, 1.420881, 0.109801)",
        "(-0.280000, 1.426998, 0.112918)",
        "(-0.280000, 1.433020, 0.116674)",
        "(-0.280000, 1.438840, 0.121072)",
        "(-0.280000, 1.444352, 0.126097)",
        "(-0.280000, 1.449501, 0.131761)",
        "(-0.280000, 1.454187, 0.138022)",
        "(-0.280000, 1.458322, 0.144814)",
        "(-0.280000, 1.461869, 0.152125)",
        "(-0.280000, 1.464763, 0.159873)",
        "(-0.280000, 1.466965, 0.167970)",
        "(-0.280000, 1.468472, 0.176398)",
        "(-0.280000, 1.469277, 0.185076)",
        "(-0.280000, 1.469382, 0.193923)",
        "(-0.280000, 1.468732, 0.202922)",
        "(-0.280000, 1.466589, 0.211646)",
        "(-0.280000, 1.462560, 0.219581)",
        "(-0.280000, 1.457943, 0.227222)",
        "(-0.280000, 1.452775, 0.234500)",
        "(-0.280000, 1.447085, 0.241378)",
        "(-0.280000, 1.440922, 0.247798)",
        "(-0.280000, 1.434282, 0.253765)",
        "(-0.280000, 1.427220, 0.259226)",
        "(-0.280000, 1.419798, 0.264137)",
        "(-0.280000, 1.412011, 0.268501)",
        "(-0.280000, 1.403923, 0.272278)",
        "(-0.280000, 1.395604, 0.275440)",
        "(-0.280000, 1.387048, 0.277988)",
        "(-0.280000, 1.378328, 0.279898)",
        "(-0.280000, 1.369518, 0.281156)",
        "(-0.280000, 1.360612, 0.281764)",
        "(-0.280000, 1.351686, 0.281713)",
        "(-0.280000, 1.342814, 0.281007)",
        "(-0.280000, 1.333992, 0.279646)",
        "(-0.280000, 1.325296, 0.277628)",
        "(-0.280000, 1.317431, 0.273185)",
        "(-0.280000, 1.310045, 0.268160)",
        "(-0.280000, 1.303195, 0.262644)",
        "(-0.280000, 1.296916, 0.256729)",
        "(-0.280000, 1.291179, 0.250454)",
        "(-0.280000, 1.285999, 0.243904)",
        "(-0.280000, 1.281364, 0.237152)",
        "(-0.280000, 1.277251, 0.230238)",
        "(-0.280000, 1.273634, 0.223218)",
        "(-0.280000, 1.270482, 0.216131)",
        "(-0.280000, 1.267766, 0.209029)",
        "(-0.280000, 1.265435, 0.201889)",
        "(-0.280000, 1.263464, 0.194743)",
        "(-0.280000, 1.261827, 0.187615)",
        "(-0.280000, 1.260488, 0.180457)",
        "(-0.280000, 1.259433, 0.173279)",
        "(-0.280000, 1.258652, 0.166089)",
        "(-0.280000, 1.258138, 0.158822)",
        "(-0.280000, 1.257900, 0.151483)",
        "(-0.280000, 1.257954, 0.144077)",
        "(-0.280000, 1.258325, 0.136545)",
        "(-0.280000, 1.259048, 0.128904)",
        "(-0.280000, 1.260160, 0.121179)",
        "(-0.280000, 1.261717, 0.113335)",
        "(-0.280000, 1.263767, 0.105422)",
        "(-0.280000, 1.266355, 0.097503)",
        "(-0.280000, 1.269550, 0.089586)",
        "(-0.280000, 1.273391, 0.081768)",
        "(-0.280000, 1.277893, 0.074146)",
        "(-0.280000, 1.283061, 0.066708)",
        "(-0.280000, 1.289512, 0.060477)",
        "(-0.280000, 1.297082, 0.055797)",
        "(-0.280000, 1.305000, 0.051675)",
        "(-0.280000, 1.313200, 0.048149)",
        "(-0.280000, 1.321613, 0.045244)",
        "(-0.280000, 1.330243, 0.042961)",
        "(-0.280000, 1.339017, 0.041320)",
        "(-0.280000, 1.347889, 0.040332)",
        "(-0.280000, 1.356782, 0.040000)",
        "(-0.280000, 1.365703, 0.040326)",
        "(-0.280000, 1.374576, 0.041308)",
        "(-0.280000, 1.383325, 0.042937)",
        "(-0.280000, 1.391957, 0.045213)",
        "(-0.280000, 1.400397, 0.048119)",
        "(-0.280000, 1.408575, 0.051629)",
        "(-0.280000, 1.416497, 0.055744)",
        "(-0.280000, 1.424094, 0.060432)",
        "(-0.280000, 1.431302, 0.065652)",
        "(-0.280000, 1.438127, 0.071405)",
        "(-0.280000, 1.444509, 0.077647)",
        "(-0.280000, 1.450396, 0.084321)",
        "(-0.280000, 1.455792, 0.091432)",
        "(-0.280000, 1.460649, 0.098923)",
        "(-0.280000, 1.464927, 0.106726)",
        "(-0.280000, 1.468630, 0.114849)",
        "(-0.280000, 1.471724, 0.123222)",
        "(-0.280000, 1.474185, 0.131775)",
        "(-0.280000, 1.476015, 0.140512)",
        "(-0.280000, 1.477195, 0.149360)",
        "(-0.280000, 1.477718, 0.158245)",
        "(-0.280000, 1.477586, 0.167170)",
        "(-0.280000, 1.476795, 0.176062)",
        "(-0.280000, 1.475350, 0.184871)",
        "(-0.280000, 1.473267, 0.193523)",
        "(-0.280000, 1.470544, 0.202025)",
        "(-0.280000, 1.467200, 0.210302)",
        "(-0.280000, 1.463269, 0.218286)",
        "(-0.280000, 1.458746, 0.225982)",
        "(-0.280000, 1.453667, 0.233323)",
        "(-0.280000, 1.448079, 0.240249)",
        "(-0.280000, 1.441977, 0.246765)",
        "(-0.280000, 1.435410, 0.252812)",
        "(-0.280000, 1.428438, 0.258343)",
        "(-0.280000, 1.421054, 0.263360)",
        "(-0.280000, 1.413321, 0.267819)",
        "(-0.280000, 1.404803, 0.270538)",
        "(-0.280000, 1.395804, 0.271562)",
        "(-0.280000, 1.386931, 0.271912)",
        "(-0.280000, 1.378252, 0.271588)",
        "(-0.280000, 1.369767, 0.270647)",
        "(-0.280000, 1.361543, 0.269166)",
        "(-0.280000, 1.353628, 0.267224)",
        "(-0.280000, 1.345983, 0.264875)",
        "(-0.280000, 1.338632, 0.262182)",
        "(-0.280000, 1.331583, 0.259204)",
        "(-0.280000, 1.324775, 0.255959)",
        "(-0.280000, 1.318210, 0.252483)",
        "(-0.280000, 1.311861, 0.248792)",
        "(-0.280000, 1.305727, 0.244905)",
        "(-0.280000, 1.299748, 0.240795)",
        "(-0.280000, 1.293930, 0.236462)",
        "(-0.280000, 1.288280, 0.231902)",
        "(-0.280000, 1.282765, 0.227066)",
        "(-0.280000, 1.277409, 0.221941)",
        "(-0.280000, 1.272244, 0.216519)",
        "(-0.280000, 1.267264, 0.210743)",
        "(-0.280000, 1.262521, 0.204606)",
        "(-0.280000, 1.258069, 0.198113)",
        "(-0.280000, 1.253932, 0.191214)",
        "(-0.280000, 1.250178, 0.183927)",
        "(-0.280000, 1.246877, 0.176285)",
        "(-0.280000, 1.244071, 0.168259)",
        "(-0.280000, 1.241833, 0.159901)",
        "(-0.280000, 1.240228, 0.151281)",
        "(-0.280000, 1.239304, 0.142396)",
        "(-0.280000, 1.239120, 0.133337)",
        "(-0.280000, 1.241459, 0.124751)",
        "(-0.280000, 1.244441, 0.116337)",
        "(-0.280000, 1.248036, 0.108166)",
        "(-0.280000, 1.252210, 0.100306)",
        "(-0.280000, 1.256967, 0.092752)",
        "(-0.280000, 1.262268, 0.085570)",
        "(-0.280000, 1.268084, 0.078798)",
        "(-0.280000, 1.274364, 0.072492)",
        "(-0.280000, 1.281113, 0.066649)",
        "(-0.280000, 1.288291, 0.061307)",
        "(-0.280000, 1.295802, 0.056535)",
        "(-0.280000, 1.303670, 0.052316)",
        "(-0.280000, 1.311826, 0.048690)",
        "(-0.280000, 1.320203, 0.045683)",
        "(-0.280000, 1.328804, 0.043294)",
        "(-0.280000, 1.337558, 0.041547)",
        "(-0.280000, 1.346390, 0.040452)",
        "(-0.280000, 1.355306, 0.040010)",
        "(-0.280000, 1.364230, 0.040226)",
        "(-0.280000, 1.372901, 0.042467)",
        "(-0.280000, 1.381133, 0.046162)",
        "(-0.280000, 1.388896, 0.050462)",
        "(-0.280000, 1.396138, 0.055256)",
        "(-0.280000, 1.402894, 0.060475)",
        "(-0.280000, 1.409147, 0.066019)",
        "(-0.280000, 1.414896, 0.071796)",
        "(-0.280000, 1.420202, 0.077779)",
        "(-0.280000, 1.425078, 0.083904)",
        "(-0.280000, 1.429548, 0.090115)",
        "(-0.280000, 1.433672, 0.096428)",
        "(-0.280000, 1.437471, 0.102813)",
        "(-0.280000, 1.440971, 0.109268)",
        "(-0.280000, 1.444188, 0.115780)",
        "(-0.280000, 1.447154, 0.122401)",
        "(-0.280000, 1.449868, 0.129129)",
        "(-0.280000, 1.452320, 0.135962)",
        "(-0.280000, 1.454513, 0.142962)",
        "(-0.280000, 1.456420, 0.150125)",
        "(-0.280000, 1.458010, 0.157443)",
        "(-0.280000, 1.459256, 0.164967)",
        "(-0.280000, 1.460114, 0.172676)",
        "(-0.280000, 1.460536, 0.180537)",
        "(-0.280000, 1.460480, 0.188581)",
        "(-0.280000, 1.459894, 0.196757)",
        "(-0.280000, 1.458736, 0.205001)",
        "(-0.280000, 1.456956, 0.213315)",
        "(-0.280000, 1.454518, 0.221616)",
        "(-0.280000, 1.451403, 0.229813)",
        "(-0.280000, 1.447569, 0.237880)",
        "(-0.280000, 1.443012, 0.245712)",
        "(-0.280000, 1.436547, 0.251828)",
        "(-0.280000, 1.429622, 0.257461)",
        "(-0.280000, 1.422301, 0.262568)",
        "(-0.280000, 1.414646, 0.267108)",
        "(-0.280000, 1.406654, 0.271084)",
        "(-0.280000, 1.398390, 0.274459)",
        "(-0.280000, 1.389899, 0.277215)",
        "(-0.280000, 1.381255, 0.279332)",
        "(-0.280000, 1.372451, 0.280811)",
        "(-0.280000, 1.363563, 0.281636)",
        "(-0.280000, 1.354665, 0.281804)",
        "(-0.280000, 1.345752, 0.281314)",
        "(-0.280000, 1.336899, 0.280168)",
        "(-0.280000, 1.328181, 0.278379)",
        "(-0.280000, 1.319592, 0.275944)",
        "(-0.280000, 1.311207, 0.272883)",
        "(-0.280000, 1.303095, 0.269223)",
        "(-0.280000, 1.295250, 0.264963)",
        "(-0.280000, 1.287741, 0.260136)",
        "(-0.280000, 1.281502, 0.253711)",
        "(-0.280000, 1.276393, 0.246274)",
        "(-0.280000, 1.272000, 0.238563)",
        "(-0.280000, 1.268308, 0.230702)",
        "(-0.280000, 1.265253, 0.222730)",
        "(-0.280000, 1.262797, 0.214742)",
        "(-0.280000, 1.260893, 0.206818)",
        "(-0.280000, 1.259474, 0.198947)",
        "(-0.280000, 1.258495, 0.191180)",
        "(-0.280000, 1.257909, 0.183550)",
        "(-0.280000, 1.257671, 0.176013)",
        "(-0.280000, 1.257748, 0.168584)",
        "(-0.280000, 1.258116, 0.161250)",
        "(-0.280000, 1.258757, 0.154016)",
        "(-0.280000, 1.259667, 0.146818)",
        "(-0.280000, 1.260850, 0.139660)",
        "(-0.280000, 1.262311, 0.132549)",
        "(-0.280000, 1.264079, 0.125430)",
        "(-0.280000, 1.266176, 0.118320)",
        "(-0.280000, 1.268625, 0.111243)",
        "(-0.280000, 1.271475, 0.104169)",
        "(-0.280000, 1.274753, 0.097139)",
        "(-0.280000, 1.278481, 0.090206)",
        "(-0.280000, 1.282714, 0.083365)",
        "(-0.280000, 1.287468, 0.076687)",
        "(-0.280000, 1.292745, 0.070249)",
        "(-0.280000, 1.298590, 0.064074)",
        "(-0.280000, 1.304990, 0.058253)",
        "(-0.280000, 1.311915, 0.052873)",
        "(-0.280000, 1.319386, 0.047978)",
        "(-0.280000, 1.327352, 0.043659)",
        "(-0.280000, 1.336055, 0.041799)",
        "(-0.280000, 1.344899, 0.040591)",
        "(-0.280000, 1.353809, 0.040038)",
        "(-0.280000, 1.362708, 0.040143)",
        "(-0.280000, 1.371602, 0.040905)",
        "(-0.280000, 1.380416, 0.042321)",
        "(-0.280000, 1.389101, 0.044384)",
        "(-0.280000, 1.397584, 0.047073)",
        "(-0.280000, 1.405872, 0.050390)",
        "(-0.280000, 1.413893, 0.054309)",
        "(-0.280000, 1.421579, 0.058794)",
        "(-0.280000, 1.428937, 0.063849)",
        "(-0.280000, 1.435902, 0.069433)",
        "(-0.280000, 1.442416, 0.075496)",
        "(-0.280000, 1.448485, 0.082043)",
        "(-0.280000, 1.454054, 0.089020)",
        "(-0.280000, 1.459078, 0.096365)",
        "(-0.280000, 1.463571, 0.104103)",
        "(-0.280000, 1.467472, 0.112132)",
        "(-0.280000, 1.469457, 0.120865)",
        "(-0.280000, 1.469950, 0.129875)",
        "(-0.280000, 1.469688, 0.138745)",
        "(-0.280000, 1.468750, 0.147380)",
        "(-0.280000, 1.467211, 0.155777)",
        "(-0.280000, 1.465152, 0.163876)",
        "(-0.280000, 1.462655, 0.171634)",
        "(-0.280000, 1.459771, 0.179093)",
        "(-0.280000, 1.456565, 0.186236)",
        "(-0.280000, 1.453095, 0.193056)",
        "(-0.280000, 1.449377, 0.199617)",
        "(-0.280000, 1.445445, 0.205920)",
        "(-0.280000, 1.441315, 0.211991)",
        "(-0.280000, 1.437004, 0.217836)",
        "(-0.280000, 1.432481, 0.223509)",
        "(-0.280000, 1.427747, 0.229006)",
        "(-0.280000, 1.422798, 0.234318)",
        "(-0.280000, 1.417584, 0.239478)",
        "(-0.280000, 1.412093, 0.244458)",
        "(-0.280000, 1.406320, 0.249227)",
        "(-0.280000, 1.400205, 0.253785)",
        "(-0.280000, 1.393748, 0.258082)",
        "(-0.280000, 1.386956, 0.262063)",
        "(-0.280000, 1.379782, 0.265702)",
        "(-0.280000, 1.372248, 0.268931)",
        "(-0.280000, 1.364391, 0.271683)",
        "(-0.280000, 1.356187, 0.273914)",
        "(-0.280000, 1.347692, 0.275556)",
        "(-0.280000, 1.338979, 0.276546)",
        "(-0.280000, 1.330052, 0.276839)",
        "(-0.280000, 1.321003, 0.276382)",
        "(-0.280000, 1.312603, 0.273442)",
        "(-0.280000, 1.304421, 0.269872)",
        "(-0.280000, 1.296525, 0.265708)",
        "(-0.280000, 1.288980, 0.260988)",
        "(-0.280000, 1.281782, 0.255709)",
        "(-0.280000, 1.274992, 0.249913)",
        "(-0.280000, 1.268649, 0.243632)",
        "(-0.280000, 1.262804, 0.236921)",
        "(-0.280000, 1.257452, 0.229777)",
        "(-0.280000, 1.252642, 0.222256)",
        "(-0.280000, 1.248412, 0.214426)",
        "(-0.280000, 1.244759, 0.206281)",
        "(-0.280000, 1.241718, 0.197889)",
        "(-0.280000, 1.239310, 0.189321)",
        "(-0.280000, 1.237534, 0.180573)",
        "(-0.280000, 1.236408, 0.171717)",
        "(-0.280000, 1.235940, 0.162830)",
        "(-0.280000, 1.236128, 0.153905)",
        "(-0.280000, 1.236974, 0.145018)",
        "(-0.280000, 1.239821, 0.136527)",
        "(-0.280000, 1.244087, 0.128577)",
        "(-0.280000, 1.248925, 0.121137)",
        "(-0.280000, 1.254218, 0.114251)",
        "(-0.280000, 1.259901, 0.107879)",
        "(-0.280000, 1.265872, 0.102034)",
        "(-0.280000, 1.272040, 0.096707)",
        "(-0.280000, 1.278384, 0.091837)",
        "(-0.280000, 1.284837, 0.087405)",
        "(-0.280000, 1.291349, 0.083385)",
        "(-0.280000, 1.297937, 0.079716)",
        "(-0.280000, 1.304574, 0.076378)",
        "(-0.280000, 1.311260, 0.073341)",
        "(-0.280000, 1.317982, 0.070593)",
        "(-0.280000, 1.324796, 0.068101)",
        "(-0.280000, 1.331699, 0.065869)",
        "(-0.280000, 1.338688, 0.063906)",
        "(-0.280000, 1.345826, 0.062212)",
        "(-0.280000, 1.353106, 0.060815)",
        "(-0.280000, 1.360517, 0.059746)",
        "(-0.280000, 1.368110, 0.059033)",
        "(-0.280000, 1.375860, 0.058722)",
        "(-0.280000, 1.383732, 0.058855)",
        "(-0.280000, 1.391752, 0.059480)",
        "(-0.280000, 1.399866, 0.060641)",
        "(-0.280000, 1.408008, 0.062378)",
        "(-0.280000, 1.416175, 0.064740)",
        "(-0.280000, 1.424284, 0.067758)",
        "(-0.280000, 1.432240, 0.071444)",
        "(-0.280000, 1.440017, 0.075838)",
        "(-0.280000, 1.447508, 0.080936)",
        "(-0.280000, 1.453152, 0.087816)",
        "(-0.280000, 1.458282, 0.095122)",
        "(-0.280000, 1.462860, 0.102785)",
        "(-0.280000, 1.466848, 0.110741)",
        "(-0.280000, 1.470250, 0.118995)",
        "(-0.280000, 1.473033, 0.127476)",
        "(-0.280000, 1.475183, 0.136140)",
        "(-0.280000, 1.476685, 0.144912)",
        "(-0.280000, 1.477538, 0.153798)",
        "(-0.280000, 1.477734, 0.162723)",
        "(-0.280000, 1.477274, 0.171610)",
        "(-0.280000, 1.476156, 0.180467)",
        "(-0.280000, 1.474388, 0.189217)",
        "(-0.280000, 1.471988, 0.197787)",
        "(-0.280000, 1.468953, 0.206182)",
        "(-0.280000, 1.465308, 0.214330)",
        "(-0.280000, 1.461085, 0.222164)",
        "(-0.280000, 1.456282, 0.229688)",
        "(-0.280000, 1.450936, 0.236838)",
        "(-0.280000, 1.444087, 0.242608)",
        "(-0.280000, 1.436308, 0.247180)",
        "(-0.280000, 1.428306, 0.251017)",
        "(-0.280000, 1.420199, 0.254137)",
        "(-0.280000, 1.412003, 0.256572)",
        "(-0.280000, 1.403803, 0.258324)",
        "(-0.280000, 1.395682, 0.259413)",
        "(-0.280000, 1.387643, 0.259873)",
        "(-0.280000, 1.379745, 0.259741)",
        "(-0.280000, 1.372086, 0.259051)",
        "(-0.280000, 1.364638, 0.257850)",
        "(-0.280000, 1.357452, 0.256186)",
        "(-0.280000, 1.350547, 0.254108)",
        "(-0.280000, 1.343954, 0.251670)",
        "(-0.280000, 1.337635, 0.248903)",
        "(-0.280000, 1.331609, 0.245855)",
        "(-0.280000, 1.325883, 0.242573)",
        "(-0.280000, 1.320409, 0.239066)",
        "(-0.280000, 1.315187, 0.235369)",
        "(-0.280000, 1.310216, 0.231510)",
        "(-0.280000, 1.305445, 0.227476)",
        "(-0.280000, 1.300873, 0.223281)",
        "(-0.280000, 1.296499, 0.218936)",
        "(-0.280000, 1.292286, 0.214406)",
        "(-0.280000, 1.288244, 0.209691)",
        "(-0.280000, 1.284384, 0.204790)",
        "(-0.280000, 1.280693, 0.199657)",
        "(-0.280000, 1.277197, 0.194288)",
        "(-0.280000, 1.273930, 0.188684)",
        "(-0.280000, 1.270901, 0.182799)",
        "(-0.280000, 1.268157, 0.176641)",
        "(-0.280000, 1.265746, 0.170228)",
        "(-0.280000, 1.263700, 0.163527)",
        "(-0.280000, 1.262076, 0.156572)",
        "(-0.280000, 1.260927, 0.149406)",
        "(-0.280000, 1.260295, 0.142021)",
        "(-0.280000, 1.260231, 0.134479)",
        "(-0.280000, 1.260779, 0.126833)",
        "(-0.280000, 1.261970, 0.119166)",
        "(-0.280000, 1.263840, 0.111500)",
        "(-0.280000, 1.266405, 0.103933)",
        "(-0.280000, 1.269662, 0.096566)",
        "(-0.280000, 1.273626, 0.089433)",
        "(-0.280000, 1.278273, 0.082638)",
        "(-0.280000, 1.283557, 0.076279)",
        "(-0.280000, 1.289470, 0.070389)",
        "(-0.280000, 1.295943, 0.065054)",
        "(-0.280000, 1.302894, 0.060341)",
        "(-0.280000, 1.310296, 0.056264)",
        "(-0.280000, 1.318054, 0.052866)",
        "(-0.280000, 1.326067, 0.050165)",
        "(-0.280000, 1.334310, 0.048140)",
        "(-0.280000, 1.342691, 0.046777)",
        "(-0.280000, 1.351124, 0.046054)",
        "(-0.280000, 1.359613, 0.046003)",
        "(-0.280000, 1.368068, 0.046667)",
        "(-0.280000, 1.376396, 0.048063)",
        "(-0.280000, 1.384570, 0.050207)",
        "(-0.280000, 1.392486, 0.053088)",
        "(-0.280000, 1.400043, 0.056670)",
        "(-0.280000, 1.407216, 0.060937)",
        "(-0.280000, 1.413913, 0.065827)",
        "(-0.280000, 1.420079, 0.071282)",
        "(-0.280000, 1.425648, 0.077212)",
        "(-0.280000, 1.430621, 0.083581)",
        "(-0.280000, 1.434956, 0.090292)",
        "(-0.280000, 1.438630, 0.097248)",
        "(-0.280000, 1.441667, 0.104413)",
        "(-0.280000, 1.444065, 0.111695)",
        "(-0.280000, 1.445840, 0.119001)",
        "(-0.280000, 1.447032, 0.126318)",
        "(-0.280000, 1.447670, 0.133569)",
        "(-0.280000, 1.447793, 0.140689)",
        "(-0.280000, 1.447446, 0.147687)",
        "(-0.280000, 1.446672, 0.154515)",
        "(-0.280000, 1.445519, 0.161137)",
        "(-0.280000, 1.444019, 0.167584)",
        "(-0.280000, 1.442214, 0.173836)",
        "(-0.280000, 1.440141, 0.179878)",
        "(-0.280000, 1.437816, 0.185758)",
        "(-0.280000, 1.435262, 0.191470)",
        "(-0.280000, 1.432502, 0.197012)",
        "(-0.280000, 1.429523, 0.202434)",
        "(-0.280000, 1.426333, 0.207732)",
        "(-0.280000, 1.422934, 0.212900)",
        "(-0.280000, 1.419293, 0.217977)",
        "(-0.280000, 1.415402, 0.222948)",
        "(-0.280000, 1.411242, 0.227808)",
        "(-0.280000, 1.406803, 0.232531)",
        "(-0.280000, 1.402038, 0.237127)",
        "(-0.280000, 1.396938, 0.241554)",
        "(-0.280000, 1.391503, 0.245767)",
        "(-0.280000, 1.385687, 0.249753)",
        "(-0.280000, 1.379498, 0.253454)",
        "(-0.280000, 1.372957, 0.256812)",
        "(-0.280000, 1.366028, 0.259796)",
        "(-0.280000, 1.358748, 0.262343)",
        "(-0.280000, 1.351162, 0.264395)",
        "(-0.280000, 1.343256, 0.265914)",
        "(-0.280000, 1.335090, 0.266847)",
        "(-0.280000, 1.326736, 0.267151)",
        "(-0.280000, 1.318194, 0.266794)",
        "(-0.280000, 1.309544, 0.265746)",
        "(-0.280000, 1.300866, 0.264002)",
        "(-0.280000, 1.292142, 0.261568)",
        "(-0.280000, 1.284136, 0.257526)",
        "(-0.280000, 1.277226, 0.251916)",
        "(-0.280000, 1.270729, 0.245795)",
        "(-0.280000, 1.264701, 0.239211)",
        "(-0.280000, 1.259192, 0.232222)",
        "(-0.280000, 1.254197, 0.224823)",
        "(-0.280000, 1.249761, 0.217076)",
        "(-0.280000, 1.245909, 0.209023)",
        "(-0.280000, 1.242671, 0.200734)",
        "(-0.280000, 1.240044, 0.192202)",
        "(-0.280000, 1.238053, 0.183500)",
        "(-0.280000, 1.236714, 0.174702)",
        "(-0.280000, 1.236024, 0.165802)",
        "(-0.280000, 1.235993, 0.156855)",
        "(-0.280000, 1.236619, 0.147977)",
        "(-0.280000, 1.237900, 0.139143)",
        "(-0.280000, 1.239831, 0.130427)",
        "(-0.280000, 1.242390, 0.121904)",
        "(-0.280000, 1.245580, 0.113566)",
        "(-0.280000, 1.249376, 0.105487)",
        "(-0.280000, 1.253744, 0.097733)",
        "(-0.280000, 1.258686, 0.090299)",
        "(-0.280000, 1.264163, 0.083250)",
        "(-0.280000, 1.270126, 0.076644)",
        "(-0.280000, 1.276580, 0.070476)",
        "(-0.280000, 1.283471, 0.064802)",
        "(-0.280000, 1.290739, 0.059666)",
        "(-0.280000, 1.298389, 0.055065)",
        "(-0.280000, 1.306357, 0.051041)",
        "(-0.280000, 1.314575, 0.047626)",
        "(-0.280000, 1.323049, 0.044817)",
        "(-0.280000, 1.331706, 0.042640)",
        "(-0.280000, 1.340500, 0.041109)",
        "(-0.280000, 1.349357, 0.040232)",
        "(-0.280000, 1.358281, 0.040009)",
        "(-0.280000, 1.367197, 0.040445)",
        "(-0.280000, 1.376029, 0.041533)",
        "(-0.280000, 1.384785, 0.043274)",
        "(-0.280000, 1.393388, 0.045657)",
        "(-0.280000, 1.401766, 0.048658)",
        "(-0.280000, 1.409926, 0.052279)",
        "(-0.280000, 1.417796, 0.056491)",
        "(-0.280000, 1.425311, 0.061258)",
        "(-0.280000, 1.432477, 0.066582)",
        "(-0.280000, 1.439230, 0.072419)",
        "(-0.280000, 1.444599, 0.079569)",
        "(-0.280000, 1.448524, 0.087732)",
        "(-0.280000, 1.451772, 0.095996)",
        "(-0.280000, 1.454312, 0.104304)",
        "(-0.280000, 1.456161, 0.112652)",
        "(-0.280000, 1.457328, 0.120955)",
        "(-0.280000, 1.457839, 0.129133)",
        "(-0.280000, 1.457729, 0.137184)",
        "(-0.280000, 1.457036, 0.145036)",
        "(-0.280000, 1.455808, 0.152627)",
        "(-0.280000, 1.454084, 0.159971)",
        "(-0.280000, 1.451917, 0.167022)",
        "(-0.280000, 1.449356, 0.173763)",
        "(-0.280000, 1.446459, 0.180168)",
        "(-0.280000, 1.443253, 0.186276)",
        "(-0.280000, 1.439788, 0.192072)",
        "(-0.280000, 1.436109, 0.197552)",
        "(-0.280000, 1.432225, 0.202765)",
        "(-0.280000, 1.428168, 0.207712)",
        "(-0.280000, 1.423968, 0.212399)",
        "(-0.280000, 1.419607, 0.216873)",
        "(-0.280000, 1.415100, 0.221138)",
        "(-0.280000, 1.410457, 0.225194)",
        "(-0.280000, 1.405641, 0.229077)",
        "(-0.280000, 1.400653, 0.232776)",
        "(-0.280000, 1.395492, 0.236280)",
        "(-0.280000, 1.390111, 0.239600)",
        "(-0.280000, 1.384508, 0.242708)",
        "(-0.280000, 1.378687, 0.245571)",
        "(-0.280000, 1.372603, 0.248177)",
        "(-0.280000, 1.366267, 0.250480)",
        "(-0.280000, 1.359700, 0.252432)",
        "(-0.280000, 1.352872, 0.254000)",
        "(-0.280000, 1.345819, 0.255129)",
        "(-0.280000, 1.338590, 0.255770)",
        "(-0.280000, 1.331178, 0.255879)",
        "(-0.280000, 1.323651, 0.255410)",
        "(-0.280000, 1.316062, 0.254324)",
        "(-0.280000, 1.308499, 0.252594)",
        "(-0.280000, 1.300985, 0.250188)",
        "(-0.280000, 1.293617, 0.247096)",
        "(-0.280000, 1.286498, 0.243327)",
        "(-0.280000, 1.279663, 0.238869)",
        "(-0.280000, 1.273213, 0.233754)",
        "(-0.280000, 1.267243, 0.228034)",
        "(-0.280000, 1.261785, 0.221721)",
        "(-0.280000, 1.256920, 0.214887)",
        "(-0.280000, 1.252709, 0.207621)",
        "(-0.280000, 1.249164, 0.199950)",
        "(-0.280000, 1.246322, 0.191971)",
        "(-0.280000, 1.244194, 0.183788)",
        "(-0.280000, 1.242756, 0.175422)",
        "(-0.280000, 1.241988, 0.166966)",
        "(-0.280000, 1.241845, 0.158502)",
        "(-0.280000, 1.242279, 0.150019)",
        "(-0.280000, 1.243251, 0.141572)",
        "(-0.280000, 1.244724, 0.133207)",
        "(-0.280000, 1.246688, 0.124885)",
        "(-0.280000, 1.249127, 0.116643)",
        "(-0.280000, 1.252028, 0.108517)",
        "(-0.280000, 1.255415, 0.100472)",
        "(-0.280000, 1.259290, 0.092550)",
        "(-0.280000, 1.263667, 0.084778)",
        "(-0.280000, 1.269090, 0.077724)",
        "(-0.280000, 1.275466, 0.071477)",
        "(-0.280000, 1.282287, 0.065717)",
        "(-0.280000, 1.289490, 0.060492)",
        "(-0.280000, 1.297083, 0.055797)",
        "(-0.280000, 1.305001, 0.051675)",
        "(-0.280000, 1.313176, 0.048158)",
        "(-0.280000, 1.321614, 0.045244)",
        "(-0.280000, 1.330244, 0.042961)",
        "(-0.280000, 1.338991, 0.041324)",
        "(-0.280000, 1.347863, 0.040333)",
        "(-0.280000, 1.356784, 0.040000)",
        "(-0.280000, 1.365677, 0.040324)",
        "(-0.280000, 1.374550, 0.041305)",
        "(-0.280000, 1.383326, 0.042937)",
        "(-0.280000, 1.391932, 0.045205)",
        "(-0.280000, 1.400392, 0.048118)",
        "(-0.280000, 1.408595, 0.051638)",
        "(-0.280000, 1.416493, 0.055742)",
        "(-0.280000, 1.424089, 0.060430)",
        "(-0.280000, 1.431319, 0.065665)",
        "(-0.280000, 1.438123, 0.071402)",
        "(-0.280000, 1.444506, 0.077643)",
        "(-0.280000, 1.450410, 0.084338)",
        "(-0.280000, 1.455805, 0.091450)",
        "(-0.280000, 1.460646, 0.098918)",
        "(-0.280000, 1.464937, 0.106746)",
        "(-0.280000, 1.468638, 0.114869)",
        "(-0.280000, 1.471722, 0.123217)",
        "(-0.280000, 1.474190, 0.131796)",
        "(-0.280000, 1.476018, 0.140534)",
        "(-0.280000, 1.477194, 0.149355)",
        "(-0.280000, 1.477719, 0.158267)",
        "(-0.280000, 1.477585, 0.167192)",
        "(-0.280000, 1.476796, 0.176057)",
        "(-0.280000, 1.475351, 0.184866)",
        "(-0.280000, 1.473261, 0.193545)",
        "(-0.280000, 1.469307, 0.201572)",
        "(-0.280000, 1.463908, 0.208823)",
        "(-0.280000, 1.458062, 0.215503)",
        "(-0.280000, 1.451837, 0.221565)",
        "(-0.280000, 1.445221, 0.227001)",
        "(-0.280000, 1.438271, 0.231747)",
        "(-0.280000, 1.431062, 0.235753)",
        "(-0.280000, 1.423620, 0.239015)",
        "(-0.280000, 1.416043, 0.241507)",
        "(-0.280000, 1.408438, 0.243225)",
        "(-0.280000, 1.400844, 0.244195)",
        "(-0.280000, 1.393367, 0.244442)",
        "(-0.280000, 1.386084, 0.244011)",
        "(-0.280000, 1.379086, 0.242964)",
        "(-0.280000, 1.372388, 0.241361)",
        "(-0.280000, 1.366056, 0.239282)",
        "(-0.280000, 1.360139, 0.236813)",
        "(-0.280000, 1.354616, 0.234020)",
        "(-0.280000, 1.349507, 0.230992)",
        "(-0.280000, 1.344813, 0.227812)",
        "(-0.280000, 1.340479, 0.224531)",
        "(-0.280000, 1.336482, 0.221217)",
        "(-0.280000, 1.332788, 0.217928)",
        "(-0.280000, 1.329323, 0.214678)",
        "(-0.280000, 1.326041, 0.211500)",
        "(-0.280000, 1.322896, 0.208409)",
        "(-0.280000, 1.319813, 0.205380)",
        "(-0.280000, 1.316752, 0.202404)",
        "(-0.280000, 1.313681, 0.199457)",
        "(-0.280000, 1.310548, 0.196481)",
        "(-0.280000, 1.307341, 0.193435)",
        "(-0.280000, 1.304061, 0.190274)",
        "(-0.280000, 1.300694, 0.186924)",
        "(-0.280000, 1.297269, 0.183335)",
        "(-0.280000, 1.293830, 0.179468)",
        "(-0.280000, 1.290401, 0.175250)",
        "(-0.280000, 1.287051, 0.170655)",
        "(-0.280000, 1.283848, 0.165654)",
        "(-0.280000, 1.280875, 0.160248)",
        "(-0.280000, 1.278195, 0.154402)",
        "(-0.280000, 1.275898, 0.148146)",
        "(-0.280000, 1.274070, 0.141528)",
        "(-0.280000, 1.272777, 0.134549)",
        "(-0.280000, 1.272095, 0.127286)",
        "(-0.280000, 1.272083, 0.119828)",
        "(-0.280000, 1.272788, 0.112205)",
        "(-0.280000, 1.274245, 0.104522)",
        "(-0.280000, 1.276466, 0.096887)",
        "(-0.280000, 1.279467, 0.089336)",
        "(-0.280000, 1.283232, 0.081971)",
        "(-0.280000, 1.287721, 0.074882)",
        "(-0.280000, 1.292923, 0.068081)",
        "(-0.280000, 1.298784, 0.061630)",
        "(-0.280000, 1.305241, 0.055583)",
        "(-0.280000, 1.312320, 0.049989)",
        "(-0.280000, 1.320204, 0.045683)",
        "(-0.280000, 1.328779, 0.043300)",
        "(-0.280000, 1.337533, 0.041551)",
        "(-0.280000, 1.346392, 0.040452)",
        "(-0.280000, 1.355280, 0.040010)",
        "(-0.280000, 1.364204, 0.040225)",
        "(-0.280000, 1.373088, 0.041097)",
        "(-0.280000, 1.381884, 0.042623)",
        "(-0.280000, 1.390517, 0.044786)",
        "(-0.280000, 1.398992, 0.047587)",
        "(-0.280000, 1.407238, 0.051006)",
        "(-0.280000, 1.415186, 0.055011)",
        "(-0.280000, 1.422840, 0.059605)",
        "(-0.280000, 1.430135, 0.064750)",
        "(-0.280000, 1.437009, 0.070402)",
        "(-0.280000, 1.443468, 0.076564)",
        "(-0.280000, 1.449455, 0.083185)",
        "(-0.280000, 1.454921, 0.090208)",
        "(-0.280000, 1.459870, 0.097638)",
        "(-0.280000, 1.464250, 0.105416)",
        "(-0.280000, 1.466279, 0.114219)",
        "(-0.280000, 1.467556, 0.123060)",
        "(-0.280000, 1.468109, 0.131838)",
        "(-0.280000, 1.467981, 0.140463)",
        "(-0.280000, 1.467223, 0.148932)",
        "(-0.280000, 1.465886, 0.157174)",
        "(-0.280000, 1.464032, 0.165133)",
        "(-0.280000, 1.461707, 0.172835)",
        "(-0.280000, 1.458968, 0.180242)",
        "(-0.280000, 1.455878, 0.187330)",
        "(-0.280000, 1.452461, 0.194149)",
        "(-0.280000, 1.448766, 0.200689)",
        "(-0.280000, 1.444824, 0.206967)",
        "(-0.280000, 1.440670, 0.212986)",
        "(-0.280000, 1.436293, 0.218805)",
        "(-0.280000, 1.431710, 0.224429)",
        "(-0.280000, 1.426919, 0.229871)",
        "(-0.280000, 1.421904, 0.235154)",
        "(-0.280000, 1.416649, 0.240283)",
        "(-0.280000, 1.411147, 0.245241)",
        "(-0.280000, 1.405339, 0.250051)",
        "(-0.280000, 1.399213, 0.254674)",
        "(-0.280000, 1.392761, 0.259067)",
        "(-0.280000, 1.385922, 0.263212)",
        "(-0.280000, 1.378699, 0.267039)",
        "(-0.280000, 1.371109, 0.270473)",
        "(-0.280000, 1.363111, 0.273459)",
        "(-0.280000, 1.354749, 0.275901)",
        "(-0.280000, 1.346088, 0.277705)",
        "(-0.280000, 1.337132, 0.278798)",
        "(-0.280000, 1.328159, 0.278373)",
        "(-0.280000, 1.319597, 0.275946)",
        "(-0.280000, 1.311211, 0.272885)",
        "(-0.280000, 1.303074, 0.269213)",
        "(-0.280000, 1.295254, 0.264966)",
        "(-0.280000, 1.287745, 0.260139)",
        "(-0.280000, 1.280612, 0.254771)",
        "(-0.280000, 1.273895, 0.248891)",
        "(-0.280000, 1.267649, 0.242552)",
        "(-0.280000, 1.261868, 0.235750)",
        "(-0.280000, 1.256606, 0.228539)",
        "(-0.280000, 1.251903, 0.220983)",
        "(-0.280000, 1.247757, 0.213078)",
        "(-0.280000, 1.244205, 0.204888)",
        "(-0.280000, 1.241276, 0.196484)",
        "(-0.280000, 1.238966, 0.187862)",
        "(-0.280000, 1.237299, 0.179092)",
        "(-0.280000, 1.236286, 0.170250)",
        "(-0.280000, 1.235925, 0.161331)",
        "(-0.280000, 1.236233, 0.152410)",
        "(-0.280000, 1.239081, 0.143837)",
        "(-0.280000, 1.242590, 0.135622)",
        "(-0.280000, 1.246686, 0.127838)",
        "(-0.280000, 1.251283, 0.120540)",
        "(-0.280000, 1.256338, 0.113702)",
        "(-0.280000, 1.261769, 0.107359)",
        "(-0.280000, 1.267493, 0.101527)",
        "(-0.280000, 1.273486, 0.096160)",
        "(-0.280000, 1.279679, 0.091260)",
        "(-0.280000, 1.286007, 0.086815)",
        "(-0.280000, 1.292472, 0.082770)",
        "(-0.280000, 1.299031, 0.079108)",
        "(-0.280000, 1.305664, 0.075798)",
        "(-0.280000, 1.312343, 0.072820)",
        "(-0.280000, 1.319109, 0.070128)",
        "(-0.280000, 1.325949, 0.067710)",
        "(-0.280000, 1.332855, 0.065560)",
        "(-0.280000, 1.339887, 0.063657)",
        "(-0.280000, 1.347043, 0.062011)",
        "(-0.280000, 1.354321, 0.060638)",
        "(-0.280000, 1.361783, 0.059552)",
        "(-0.280000, 1.369421, 0.058790)",
        "(-0.280000, 1.377216, 0.058395)",
        "(-0.280000, 1.385213, 0.058412)",
        "(-0.280000, 1.393372, 0.058901)",
        "(-0.280000, 1.401641, 0.059916)",
        "(-0.280000, 1.410025, 0.061527)",
        "(-0.280000, 1.418436, 0.063792)",
        "(-0.280000, 1.426777, 0.066749)",
        "(-0.280000, 1.435033, 0.070432)",
        "(-0.280000, 1.442432, 0.075513)",
        "(-0.280000, 1.448482, 0.082040)",
        "(-0.280000, 1.454051, 0.089016)",
        "(-0.280000, 1.459090, 0.096385)",
        "(-0.280000, 1.463560, 0.104081)",
        "(-0.280000, 1.467462, 0.112109)",
        "(-0.280000, 1.470761, 0.120404)",
        "(-0.280000, 1.473439, 0.128920)",
        "(-0.280000, 1.475476, 0.137583)",
        "(-0.280000, 1.476874, 0.146400)",
        "(-0.280000, 1.477617, 0.155295)",
        "(-0.280000, 1.477703, 0.164194)",
        "(-0.280000, 1.477132, 0.173103)",
        "(-0.280000, 1.475904, 0.181945)",
        "(-0.280000, 1.474035, 0.190646)",
        "(-0.280000, 1.471522, 0.199212)",
        "(-0.280000, 1.468383, 0.207569)",
        "(-0.280000, 1.464649, 0.215647)",
        "(-0.280000, 1.460317, 0.223452)",
        "(-0.280000, 1.455421, 0.230916)",
        "(-0.280000, 1.450005, 0.237978)",
        "(-0.280000, 1.444065, 0.244642)",
        "(-0.280000, 1.437650, 0.250849)",
        "(-0.280000, 1.430816, 0.256550)",
        "(-0.280000, 1.423558, 0.261747)",
        "(-0.280000, 1.415937, 0.266395)",
        "(-0.280000, 1.408018, 0.270456)",
        "(-0.280000, 1.399796, 0.273934)",
        "(-0.280000, 1.391341, 0.276795)",
        "(-0.280000, 1.382723, 0.279019)",
        "(-0.280000, 1.373939, 0.280608)",
        "(-0.280000, 1.365062, 0.281543)",
        "(-0.280000, 1.356139, 0.281821)",
        "(-0.280000, 1.347248, 0.281442)",
        "(-0.280000, 1.338381, 0.280406)",
        "(-0.280000, 1.329615, 0.278719)",
        "(-0.280000, 1.321024, 0.276398)",
        "(-0.280000, 1.312817, 0.272891)",
        "(-0.280000, 1.305198, 0.268253)",
        "(-0.280000, 1.297965, 0.263255)",
        "(-0.280000, 1.291074, 0.257896)",
        "(-0.280000, 1.284548, 0.252211)",
        "(-0.280000, 1.278408, 0.246234)",
        "(-0.280000, 1.272623, 0.239937)",
        "(-0.280000, 1.267228, 0.233342)",
        "(-0.280000, 1.262263, 0.226472)",
        "(-0.280000, 1.257734, 0.219286)",
        "(-0.280000, 1.253705, 0.211812)",
        "(-0.280000, 1.250249, 0.204085)",
        "(-0.280000, 1.247403, 0.196067)",
        "(-0.280000, 1.245249, 0.187863)",
        "(-0.280000, 1.243830, 0.179539)",
        "(-0.280000, 1.243168, 0.171114)",
        "(-0.280000, 1.243286, 0.162691)",
        "(-0.280000, 1.244185, 0.154376)",
        "(-0.280000, 1.245856, 0.146200)",
        "(-0.280000, 1.248273, 0.138267)",
        "(-0.280000, 1.251397, 0.130651)",
        "(-0.280000, 1.255167, 0.123441)",
        "(-0.280000, 1.259546, 0.116651)",
        "(-0.280000, 1.264460, 0.110351)",
        "(-0.280000, 1.269821, 0.104594)",
        "(-0.280000, 1.275590, 0.099370)",
        "(-0.280000, 1.281678, 0.094712)",
        "(-0.280000, 1.287995, 0.090633)",
        "(-0.280000, 1.294513, 0.087102)",
        "(-0.280000, 1.301152, 0.084116)",
        "(-0.280000, 1.307836, 0.081659)",
        "(-0.280000, 1.314559, 0.079686)",
        "(-0.280000, 1.321262, 0.078172)",
        "(-0.280000, 1.327894, 0.077085)",
        "(-0.280000, 1.334476, 0.076381)",
        "(-0.280000, 1.340974, 0.076031)",
        "(-0.280000, 1.347361, 0.076002)",
        "(-0.280000, 1.353679, 0.076265)",
        "(-0.280000, 1.359913, 0.076799)",
        "(-0.280000, 1.366055, 0.077584)",
        "(-0.280000, 1.372154, 0.078614)",
        "(-0.280000, 1.378206, 0.079886)",
        "(-0.280000, 1.384205, 0.081396)",
        "(-0.280000, 1.390197, 0.083166)",
        "(-0.280000, 1.396171, 0.085206)",
        "(-0.280000, 1.402129, 0.087538)",
        "(-0.280000, 1.408048, 0.090177)",
        "(-0.280000, 1.413954, 0.093167)",
        "(-0.280000, 1.419812, 0.096528)",
        "(-0.280000, 1.425578, 0.100275)",
        "(-0.280000, 1.431254, 0.104457)",
        "(-0.280000, 1.436784, 0.109085)",
        "(-0.280000, 1.442106, 0.114160)",
        "(-0.280000, 1.447203, 0.119722)",
        "(-0.280000, 1.452001, 0.125760)",
        "(-0.280000, 1.456433, 0.132249)",
        "(-0.280000, 1.460467, 0.139217)",
        "(-0.280000, 1.464032, 0.146622)",
        "(-0.280000, 1.467066, 0.154412)",
        "(-0.280000, 1.469537, 0.162596)",
        "(-0.280000, 1.471391, 0.171110)",
        "(-0.280000, 1.472588, 0.179878)",
        "(-0.280000, 1.473102, 0.188903)",
        "(-0.280000, 1.471981, 0.197809)",
        "(-0.280000, 1.468955, 0.206178)",
        "(-0.280000, 1.465310, 0.214327)",
        "(-0.280000, 1.461073, 0.222184)",
        "(-0.280000, 1.456284, 0.229685)",
        "(-0.280000, 1.450939, 0.236835)",
        "(-0.280000, 1.445081, 0.243571)",
        "(-0.280000, 1.438742, 0.249856)",
        "(-0.280000, 1.431978, 0.255640)",
        "(-0.280000, 1.424784, 0.260925)",
        "(-0.280000, 1.417220, 0.265666)",
        "(-0.280000, 1.409351, 0.269823)",
        "(-0.280000, 1.401173, 0.273401)",
        "(-0.280000, 1.392753, 0.276366)",
        "(-0.280000, 1.384163, 0.278695)",
        "(-0.280000, 1.375399, 0.280390)",
        "(-0.280000, 1.366533, 0.281434)",
        "(-0.280000, 1.357642, 0.281821)",
        "(-0.280000, 1.348720, 0.281550)",
        "(-0.280000, 1.339841, 0.280623)",
        "(-0.280000, 1.331082, 0.279049)",
        "(-0.280000, 1.322436, 0.276826)",
        "(-0.280000, 1.313978, 0.273973)",
        "(-0.280000, 1.305778, 0.270514)",
        "(-0.280000, 1.297831, 0.266448)",
        "(-0.280000, 1.290205, 0.261807)",
        "(-0.280000, 1.282964, 0.256633)",
        "(-0.280000, 1.276104, 0.250922)",
        "(-0.280000, 1.269683, 0.244720)",
        "(-0.280000, 1.263754, 0.238083)",
        "(-0.280000, 1.258314, 0.231005)",
        "(-0.280000, 1.253412, 0.223545)",
        "(-0.280000, 1.249073, 0.215744)",
        "(-0.280000, 1.245331, 0.207669)",
        "(-0.280000, 1.242185, 0.199315)",
        "(-0.280000, 1.239665, 0.190751)",
        "(-0.280000, 1.237787, 0.182052)",
        "(-0.280000, 1.237140, 0.173151)",
        "(-0.280000, 1.237767, 0.164253)",
        "(-0.280000, 1.238891, 0.155533)",
        "(-0.280000, 1.240493, 0.146952)",
        "(-0.280000, 1.242552, 0.138546)",
        "(-0.280000, 1.245047, 0.130348)",
        "(-0.280000, 1.247990, 0.122320)",
        "(-0.280000, 1.251376, 0.114501)",
        "(-0.280000, 1.255205, 0.106938)",
        "(-0.280000, 1.259512, 0.099618)",
        "(-0.280000, 1.264307, 0.092610)",
        "(-0.280000, 1.269588, 0.085995)",
        "(-0.280000, 1.275394, 0.079802)",
        "(-0.280000, 1.281695, 0.074125)",
        "(-0.280000, 1.288440, 0.069045)",
        "(-0.280000, 1.295622, 0.064592)",
        "(-0.280000, 1.303161, 0.060833)",
        "(-0.280000, 1.310961, 0.057817)",
        "(-0.280000, 1.318993, 0.055550)",
        "(-0.280000, 1.327151, 0.054058)",
        "(-0.280000, 1.335352, 0.053341)",
        "(-0.280000, 1.343487, 0.053382)",
        "(-0.280000, 1.351530, 0.054159)",
        "(-0.280000, 1.359382, 0.055635)",
        "(-0.280000, 1.366957, 0.057757)",
        "(-0.280000, 1.374263, 0.060489)",
        "(-0.280000, 1.381194, 0.063763)",
        "(-0.280000, 1.387716, 0.067506)",
        "(-0.280000, 1.393843, 0.071679)",
        "(-0.280000, 1.399541, 0.076209)",
        "(-0.280000, 1.404790, 0.081021)",
        "(-0.280000, 1.409627, 0.086090)",
        "(-0.280000, 1.414046, 0.091352)",
        "(-0.280000, 1.418054, 0.096748)",
        "(-0.280000, 1.421698, 0.102274)",
        "(-0.280000, 1.424989, 0.107888)",
        "(-0.280000, 1.427944, 0.113550)",
        "(-0.280000, 1.430608, 0.119285)",
        "(-0.280000, 1.432992, 0.125070)",
        "(-0.280000, 1.435112, 0.130887)",
        "(-0.280000, 1.436993, 0.136781)",
        "(-0.280000, 1.438639, 0.142742)",
        "(-0.280000, 1.440048, 0.148765)",
        "(-0.280000, 1.441223, 0.154901)",
        "(-0.280000, 1.442150, 0.161145)",
        "(-0.280000, 1.442811, 0.167509)",
        "(-0.280000, 1.443180, 0.173979)",
        "(-0.280000, 1.443232, 0.180599)",
        "(-0.280000, 1.442932, 0.187346)",
        "(-0.280000, 1.442246, 0.194188)",
        "(-0.280000, 1.441133, 0.201151)",
        "(-0.280000, 1.439557, 0.208187)",
        "(-0.280000, 1.437488, 0.215244)",
        "(-0.280000, 1.434883, 0.222323)",
        "(-0.280000, 1.431718, 0.229357)",
        "(-0.280000, 1.427984, 0.236271)",
        "(-0.280000, 1.423642, 0.243051)",
        "(-0.280000, 1.418696, 0.249616)",
        "(-0.280000, 1.413166, 0.255884)",
        "(-0.280000, 1.407026, 0.261834)",
        "(-0.280000, 1.400311, 0.267386)",
        "(-0.280000, 1.393066, 0.272463)",
        "(-0.280000, 1.385268, 0.277003)",
        "(-0.280000, 1.376856, 0.280154)",
        "(-0.280000, 1.368031, 0.281304)",
        "(-0.280000, 1.359118, 0.281802)",
        "(-0.280000, 1.350193, 0.281641)",
        "(-0.280000, 1.341331, 0.280825)",
        "(-0.280000, 1.332526, 0.279354)",
        "(-0.280000, 1.323854, 0.277238)",
        "(-0.280000, 1.315361, 0.274487)",
        "(-0.280000, 1.307119, 0.271129)",
        "(-0.280000, 1.299123, 0.267161)",
        "(-0.280000, 1.291442, 0.262613)",
        "(-0.280000, 1.284138, 0.257527)",
        "(-0.280000, 1.277208, 0.251901)",
        "(-0.280000, 1.270712, 0.245778)",
        "(-0.280000, 1.264703, 0.239213)",
        "(-0.280000, 1.259177, 0.232202)",
        "(-0.280000, 1.254184, 0.224803)",
        "(-0.280000, 1.249762, 0.217079)",
        "(-0.280000, 1.245910, 0.209026)",
        "(-0.280000, 1.242671, 0.200708)",
        "(-0.280000, 1.241903, 0.191708)",
        "(-0.280000, 1.241886, 0.182775)",
        "(-0.280000, 1.242576, 0.174006)",
        "(-0.280000, 1.243918, 0.165486)",
        "(-0.280000, 1.245863, 0.157208)",
        "(-0.280000, 1.248349, 0.149236)",
        "(-0.280000, 1.251307, 0.141618)",
        "(-0.280000, 1.254695, 0.134322)",
        "(-0.280000, 1.258450, 0.127375)",
        "(-0.280000, 1.262509, 0.120793)",
        "(-0.280000, 1.266853, 0.114524)",
        "(-0.280000, 1.271433, 0.108570)",
        "(-0.280000, 1.276221, 0.102911)",
        "(-0.280000, 1.281182, 0.097538)",
        "(-0.280000, 1.286336, 0.092393)",
        "(-0.280000, 1.291666, 0.087472)",
        "(-0.280000, 1.297163, 0.082770)",
        "(-0.280000, 1.302872, 0.078246)",
        "(-0.280000, 1.308797, 0.073908)",
        "(-0.280000, 1.314942, 0.069774)",
        "(-0.280000, 1.321370, 0.065831)",
        "(-0.280000, 1.328086, 0.062116)",
        "(-0.280000, 1.335092, 0.058676)",
        "(-0.280000, 1.342446, 0.055535)",
        "(-0.280000, 1.350136, 0.052763)",
        "(-0.280000, 1.358134, 0.050432)",
        "(-0.280000, 1.366473, 0.048602)",
        "(-0.280000, 1.375095, 0.047362)",
        "(-0.280000, 1.383926, 0.046787)",
        "(-0.280000, 1.392965, 0.046912)",
        "(-0.280000, 1.401769, 0.048659)",
        "(-0.280000, 1.409904, 0.052268)",
        "(-0.280000, 1.417775, 0.056479)",
        "(-0.280000, 1.425314, 0.061260)",
        "(-0.280000, 1.432458, 0.066567)",
        "(-0.280000, 1.439213, 0.072403)",
        "(-0.280000, 1.445518, 0.078722)",
        "(-0.280000, 1.451340, 0.085489)",
        "(-0.280000, 1.456632, 0.092644)",
        "(-0.280000, 1.461397, 0.100193)",
        "(-0.280000, 1.465591, 0.108073)",
        "(-0.280000, 1.469183, 0.116215)",
        "(-0.280000, 1.472175, 0.124626)",
        "(-0.280000, 1.474538, 0.133235)"
    ],
    "rightHandRotations": [
        "(294.227000, 134.387700, 308.146100)",
        "(290.000000, 70.000000, 0.000000)",
        "(290.000000, 70.000000, 0.000000)",
        "(290.000000, 70.000000, 0.000000)",
        "(290.000000, 70.000000, 0.000000)",
        "(290.000000, 70.000000, 0.000000)",
        "(290.000000, 70.000000, 0.000000)",
        "(290.000000, 70.000000, 0.000000)",
        "(290.000000, 70.000000, 0.000000)",
        "(290.000000, 70.000000, 0.000000)",
        "(290.000000, 70.000000, 0.000000)",
        "(290.000000, 70.000000, 0.000000)",
        "(290.000000, 70.000000, 0.000000)",
        "(290.000000, 70.000000, 0.000000)",
        "(290.000000, 70.000000, 0.000000)",
        "(290.000000, 70.000000, 0.000000)",
        "(290.000000, 70.000000, 0.000000)",
        "(290.000000, 70.000000, 0.000000)",
        "(290.000000, 70.000000, 0.000000)",
        "(290.000000, 70.000000, 0.000000)",
        "(290.000000, 70.000000, 0.000000)",
        "(290.000000, 70.000000, 0.000000)",
        "(290.000000, 70.000000, 0.000000)",
        "(290.000000, 70.000000, 0.000000)",
        "(290.000000, 70.000000, 0.000000)",
        "(290.000000, 70.000000, 0.000000)",
        "(290.000000, 70.000000, 0.000000)",
        "(290.000000, 70.000000, 0.000000)",
        "(290.000000, 70.000000, 0.000000)",
        "(290.000000, 70.000000, 0.000000)",
        "(290.000000, 70.000000, 0.000000)",
        "(290.000000, 70.000000, 0.000000)",
        "(290.000000, 70.000000, 0.000000)",
        "(290.000000, 70.000000, 0.000000)",
        "(290.000000, 70.000000, 0.000000)",
        "(290.000000, 70.000000, 0.000000)",
        "(290.000000, 70.000000, 0.000000)",
        "(290.000000, 70.000000, 0.000000)",
        "(290.000000, 70.000000, 0.000000)",
        "(290.000000, 70.000000, 0.000000)",
        "(290.000000, 70.000000, 0.000000)",
        "(290.000000, 70.000000, 0.000000)",
        "(290.000000, 70.000000, 0.000000)",
        "(290.000000, 70.000000, 0.000000)",
        "(290.000000, 70.000000, 0.000000)",
        "(290.000000, 70.000000, 0.000000)",
        "(290.000000, 70.000000, 0.000000)",
        "(290.000000, 70.000000, 0.000000)",
        "(290.000000, 70.000000, 0.000000)",
        "(290.000000, 70.000000, 0.000000)",
        "(290.000000, 70.000000, 0.000000)",
        "(290.000000, 70.000000, 0.000000)",
        "(290.000000, 70.000000, 0.000000)",
        "(290.000000, 70.000000, 0.000000)",
        "(290.000000, 70.000000, 0.000000)",
        "(290.000000, 70.000000, 0.000000)",
        "(290.000000, 70.000000, 0.000000)",
        "(290.000000, 70.000000, 0.000000)",
        "(290.000000, 70.000000, 0.000000)",
        "(290.000000, 70.000000, 0.000000)",
        "(290.000000, 70.000000, 0.000000)",
        "(290.000000, 70.000000, 0.000000)",
        "(290.000000, 70.000000, 0.000000)",
        "(290.000000, 70.000000, 0.000000)",
        "(290.000000, 70.000000, 0.000000)",
        "(290.000000, 70.000000, 0.000000)",
        "(290.000000, 70.000000, 0.000000)",
        "(290.000000, 70.000000, 0.000000)",
        "(290.000000, 70.000000, 0.000000)",
        "(290.000000, 70.000000, 0.000000)",
        "(290.000000, 70.000000, 0.000000)",
        "(290.000000, 70.000000, 0.000000)",
        "(290.000000, 70.000000, 0.000000)",
        "(290.000000, 70.000000, 0.000000)",
        "(290.000000, 70.000000, 0.000000)",
        "(290.000000, 70.000000, 0.000000)",
        "(290.000000, 70.000000, 0.000000)",
        "(290.000000, 70.000000, 0.000000)",
        "(290.000000, 70.000000, 0.000000)",
        "(290.000000, 70.000000, 0.000000)",
        "(290.000000, 70.000000, 0.000000)",
        "(290.000000, 70.000000, 0.000000)",
        "(290.000000, 70.000000, 0.000000)",
        "(290.000000, 70.000000, 0.000000)",
        "(290.000000, 70.000000, 0.000000)",
        "(290.000000, 70.000000, 0.000000)",
        "(290.000000, 70.000000, 0.000000)",
        "(290.000000, 70.000000, 0.000000)",
        "(290.000000, 70.000000, 0.000000)",
        "(290.000000, 70.000000, 0.000000)",
        "(290.000000, 70.000000, 0.000000)",
        "(290.000000, 70.000000, 0.000000)",
        "(290.000000, 70.000000, 0.000000)",
        "(290.000000, 70.000000, 0.000000)",
        "(290.000000, 70.000000, 0.000000)",
        "(290.000000, 70.000000, 0.000000)",
        "(290.000000, 70.000000, 0.000000)",
        "(290.000000, 70.000000, 0.000000)",
        "(290.000000, 70.000000, 0.000000)",
        "(290.000000, 70.000000, 0.000000)",
        "(290.000000, 70.000000, 0.000000)",
        "(290.000000, 70.000000, 0.000000)",
        "(290.000000, 70.000000, 0.000000)",
        "(290.000000, 70.000000, 0.000000)",
        "(290.000000, 70.000000, 0.000000)",
        "(290.000000, 70.000000, 0.000000)",
        "(290.000000, 70.000000, 0.000000)",
        "(290.000000, 70.000000, 0.000000)",
        "(290.000000, 70.000000, 0.000000)",
        "(290.000000, 70.000000, 0.000000)",
        "(290.000000, 70.000000, 0.000000)",
        "(290.000000, 70.000000, 0.000000)",
        "(290.000000, 70.000000, 0.000000)",
        "(290.000000, 70.000000, 0.000000)",
        "(290.000000, 70.000000, 0.000000)",
        "(290.000000, 70.000000, 0.000000)",
        "(290.000000, 70.000000, 0.000000)",
        "(290.000000, 70.000000, 0.000000)",
        "(290.000000, 70.000000, 0.000000)",
        "(290.000000, 70.000000, 0.000000)",
        "(290.000000, 70.000000, 0.000000)",
        "(290.000000, 70.000000, 0.000000)",
        "(290.000000, 70.000000, 0.000000)",
        "(290.000000, 70.000000, 0.000000)",
        "(290.000000, 70.000000, 0.000000)",
        "(290.000000, 70.000000, 0.000000)",
        "(290.000000, 70.000000, 0.000000)",
        "(290.000000, 70.000000, 0.000000)",
        "(290.000000, 70.000000, 0.000000)",
        "(290.000000, 70.000000, 0.000000)",
        "(290.000000, 70.000000, 0.000000)",
        "(290.000000, 70.000000, 0.000000)",
        "(290.000000, 70.000000, 0.000000)",
        "(290.000000, 70.000000, 0.000000)",
        "(290.000000, 70.000000, 0.000000)",
        "(290.000000, 70.000000, 0.000000)",
        "(290.000000, 70.000000, 0.000000)",
        "(290.000000, 70.000000, 0.000000)",
        "(290.000000, 70.000000, 0.000000)",
        "(290.000000, 70.000000, 0.000000)",
        "(290.000000, 70.000000, 0.000000)",
        "(290.000000, 70.000000, 0.000000)",
        "(290.000000, 70.000000, 0.000000)",
        "(290.000000, 70.000000, 0.000000)",
        "(290.000000, 70.000000, 0.000000)",
        "(290.000000, 70.000000, 0.000000)",
        "(290.000000, 70.000000, 0.000000)",
        "(290.000000, 70.000000, 0.000000)",
        "(290.000000, 70.000000, 0.000000)",
        "(290.000000, 70.000000, 0.000000)",
        "(290.000000, 70.000000, 0.000000)",
        "(290.000000, 70.000000, 0.000000)",
        "(290.000000, 70.000000, 0.000000)",
        "(290.000000, 70.000000, 0.000000)",
        "(290.000000, 70.000000, 0.000000)",
        "(290.000000, 70.000000, 0.000000)",
        "(290.000000, 70.000000, 0.000000)",
        "(290.000000, 70.000000, 0.000000)",
        "(290.000000, 70.000000, 0.000000)",
        "(290.000000, 70.000000, 0.000000)",
        "(290.000000, 70.000000, 0.000000)",
        "(290.000000, 70.000000, 0.000000)",
        "(290.000000, 70.000000, 0.000000)",
        "(290.000000, 70.000000, 0.000000)",
        "(290.000000, 70.000000, 0.000000)",
        "(290.000000, 70.000000, 0.000000)",
        "(290.000000, 70.000000, 0.000000)",
        "(290.000000, 70.000000, 0.000000)",
        "(290.000000, 70.000000, 0.000000)",
        "(290.000000, 70.000000, 0.000000)",
        "(290.000000, 70.000000, 0.000000)",
        "(290.000000, 70.000000, 0.000000)",
        "(290.000000, 70.000000, 0.000000)",
        "(290.000000, 70.000000, 0.000000)",
        "(290.000000, 70.000000, 0.000000)",
        "(290.000000, 70.000000, 0.000000)",
        "(290.000000, 70.000000, 0.000000)",
        "(290.000000, 70.000000, 0.000000)",
        "(290.000000, 70.000000, 0.000000)",
        "(290.000000, 70.000000, 0.000000)",
        "(290.000000, 70.000000, 0.000000)",
        "(290.000000, 70.000000, 0.000000)",
        "(290.000000, 70.000000, 0.000000)",
        "(290.000000, 70.000000, 0.000000)",
        "(290.000000, 70.000000, 0.000000)",
        "(290.000000, 70.000000, 0.000000)",
        "(290.000000, 70.000000, 0.000000)",
        "(290.000000, 70.000000, 0.000000)",
        "(290.000000, 70.000000, 0.000000)",
        "(290.000000, 70.000000, 0.000000)",
        "(290.000000, 70.000000, 0.000000)",
        "(290.000000, 70.000000, 0.000000)",
        "(290.000000, 70.000000, 0.000000)",
        "(290.000000, 70.000000, 0.000000)",
        "(290.000000, 70.000000, 0.000000)",
        "(290.000000, 70.000000, 0.000000)",
        "(290.000000, 70.000000, 0.000000)",
        "(290.000000, 70.000000, 0.000000)",
        "(290.000000, 70.000000, 0.000000)",
        "(290.000000, 70.000000, 0.000000)",
        "(290.000000, 70.000000, 0.000000)",
        "(290.000000, 70.000000, 0.000000)",
        "(290.000000, 70.000000, 0.000000)",
        "(290.000000, 70.000000, 0.000000)",
        "(290.000000, 70.000000, 0.000000)",
        "(290.000000, 70.000000, 0.000000)",
        "(290.000000, 70.000000, 0.000000)",
        "(290.000000, 70.000000, 0.000000)",
        "(290.000000, 70.000000, 0.000000)",
        "(290.000000, 70.000000, 0.000000)",
        "(290.000000, 70.000000, 0.000000)",
        "(290.000000, 70.000000, 0.000000)",
        "(290.000000, 70.000000, 0.000000)",
        "(290.000000, 70.000000, 0.000000)",
        "(290.000000, 70.000000, 0.000000)",
        "(290.000000, 70.000000, 0.000000)",
        "(290.000000, 70.000000, 0.000000)",
        "(290.000000, 70.000000, 0.000000)",
        "(290.000000, 70.000000, 0.000000)",
        "(290.000000, 70.000000, 0.000000)",
        "(290.000000, 70.000000, 0.000000)",
        "(290.000000, 70.000000, 0.000000)",
        "(290.000000, 70.000000, 0.000000)",
        "(290.000000, 70.000000, 0.000000)",
        "(290.000000, 70.000000, 0.000000)",
        "(290.000000, 70.000000, 0.000000)",
        "(290.000000, 70.000000, 0.000000)",
        "(290.000000, 70.000000, 0.000000)",
        "(290.000000, 70.000000, 0.000000)",
        "(290.000000, 70.000000, 0.000000)",
        "(290.000000, 70.000000, 0.000000)",
        "(290.000000, 70.000000, 0.000000)",
        "(290.000000, 70.000000, 0.000000)",
        "(290.000000, 70.000000, 0.000000)",
        "(290.000000, 70.000000, 0.000000)",
        "(290.000000, 70.000000, 0.000000)",
        "(290.000000, 70.000000, 0.000000)",
        "(290.000000, 70.000000, 0.000000)",
        "(290.000000, 70.000000, 0.000000)",
        "(290.000000, 70.000000, 0.000000)",
        "(290.000000, 70.000000, 0.000000)",
        "(290.000000, 70.000000, 0.000000)",
        "(290.000000, 70.000000, 0.000000)",
        "(290.000000, 70.000000, 0.000000)",
        "(290.000000, 70.000000, 0.000000)",
        "(290.000000, 70.000000, 0.000000)",
        "(290.000000, 70.000000, 0.000000)",
        "(290.000000, 70.000000, 0.000000)",
        "(290.000000, 70.000000, 0.000000)",
        "(290.000000, 70.000000, 0.000000)",
        "(290.000000, 70.000000, 0.000000)",
        "(290.000000, 70.000000, 0.000000)",
        "(290.000000, 70.000000, 0.000000)",
        "(290.000000, 70.000000, 0.000000)",
        "(290.000000, 70.000000, 0.000000)",
        "(290.000000, 70.000000, 0.000000)",
        "(290.000000, 70.000000, 0.000000)",
        "(290.000000, 70.000000, 0.000000)",
        "(290.000000, 70.000000, 0.000000)",
        "(290.000000, 70.000000, 0.000000)",
        "(290.000000, 70.000000, 0.000000)",
        "(290.000000, 70.000000, 0.000000)",
        "(290.000000, 70.000000, 0.000000)",
        "(290.000000, 70.000000, 0.000000)",
        "(290.000000, 70.000000, 0.000000)",
        "(290.000000, 70.000000, 0.000000)",
        "(290.000000, 70.000000, 0.000000)",
        "(290.000000, 70.000000, 0.000000)",
        "(290.000000, 70.000000, 0.000000)",
        "(290.000000, 70.000000, 0.000000)",
        "(290.000000, 70.000000, 0.000000)",
        "(290.000000, 70.000000, 0.000000)",
        "(290.000000, 70.000000, 0.000000)",
        "(290.000000, 70.000000, 0.000000)",
        "(290.000000, 70.000000, 0.000000)",
        "(290.000000, 70.000000, 0.000000)",
        "(290.000000, 70.000000, 0.000000)",
        "(290.000000, 70.000000, 0.000000)",
        "(290.000000, 70.000000, 0.000000)",
        "(290.000000, 70.000000, 0.000000)",
        "(290.000000, 70.000000, 0.000000)",
        "(290.000000, 70.000000, 0.000000)",
        "(290.000000, 70.000000, 0.000000)",
        "(290.000000, 70.000000, 0.000000)",
        "(290.000000, 70.000000, 0.000000)",
        "(290.000000, 70.000000, 0.000000)",
        "(290.000000, 70.000000, 0.000000)",
        "(290.000000, 70.000000, 0.000000)",
        "(290.000000, 70.000000, 0.000000)",
        "(290.000000, 70.000000, 0.000000)",
        "(290.000000, 70.000000, 0.000000)",
        "(290.000000, 70.000000, 0.000000)",
        "(290.000000, 70.000000, 0.000000)",
        "(290.000000, 70.000000, 0.000000)",
        "(290.000000, 70.000000, 0.000000)",
        "(290.000000, 70.000000, 0.000000)",
        "(290.000000, 70.000000, 0.000000)",
        "(290.000000, 70.000000, 0.000000)",
        "(290.000000, 70.000000, 0.000000)",
        "(290.000000, 70.000000, 0.000000)",
        "(290.000000, 70.000000, 0.000000)",
        "(290.000000, 70.000000, 0.000000)",
        "(290.000000, 70.000000, 0.000000)",
        "(290.000000, 70.000000, 0.000000)",
        "(290.000000, 70.000000, 0.000000)",
        "(290.000000, 70.000000, 0.000000)",
        "(290.000000, 70.000000, 0.000000)",
        "(290.000000, 70.000000, 0.000000)",
        "(290.000000, 70.000000, 0.000000)",
        "(290.000000, 70.000000, 0.000000)",
        "(290.000000, 70.000000, 0.000000)",
        "(290.000000, 70.000000, 0.000000)",
        "(290.000000, 70.000000, 0.000000)",
        "(290.000000, 70.000000, 0.000000)",
        "(290.000000, 70.000000, 0.000000)",
        "(290.000000, 70.000000, 0.000000)",
        "(290.000000, 70.000000, 0.000000)",
        "(290.000000, 70.000000, 0.000000)",
        "(290.000000, 70.000000, 0.000000)",
        "(290.000000, 70.000000, 0.000000)",
        "(290.000000, 70.000000, 0.000000)",
        "(290.000000, 70.000000, 0.000000)",
        "(290.000000, 70.000000, 0.000000)",
        "(290.000000, 70.000000, 0.000000)",
        "(290.000000, 70.000000, 0.000000)",
        "(290.000000, 70.000000, 0.000000)",
        "(290.000000, 70.000000, 0.000000)",
        "(290.000000, 70.000000, 0.000000)",
        "(290.000000, 70.000000, 0.000000)",
        "(290.000000, 70.000000, 0.000000)",
        "(290.000000, 70.000000, 0.000000)",
        "(290.000000, 70.000000, 0.000000)",
        "(290.000000, 70.000000, 0.000000)",
        "(290.000000, 70.000000, 0.000000)",
        "(290.000000, 70.000000, 0.000000)",
        "(290.000000, 70.000000, 0.000000)",
        "(290.000000, 70.000000, 0.000000)",
        "(290.000000, 70.000000, 0.000000)",
        "(290.000000, 70.000000, 0.000000)",
        "(290.000000, 70.000000, 0.000000)",
        "(290.000000, 70.000000, 0.000000)",
        "(290.000000, 70.000000, 0.000000)",
        "(290.000000, 70.000000, 0.000000)",
        "(290.000000, 70.000000, 0.000000)",
        "(290.000000, 70.000000, 0.000000)",
        "(290.000000, 70.000000, 0.000000)",
        "(290.000000, 70.000000, 0.000000)",
        "(290.000000, 70.000000, 0.000000)",
        "(290.000000, 70.000000, 0.000000)",
        "(290.000000, 70.000000, 0.000000)",
        "(290.000000, 70.000000, 0.000000)",
        "(290.000000, 70.000000, 0.000000)",
        "(290.000000, 70.000000, 0.000000)",
        "(290.000000, 70.000000, 0.000000)",
        "(290.000000, 70.000000, 0.000000)",
        "(290.000000, 70.000000, 0.000000)",
        "(290.000000, 70.000000, 0.000000)",
        "(290.000000, 70.000000, 0.000000)",
        "(290.000000, 70.000000, 0.000000)",
        "(290.000000, 70.000000, 0.000000)",
        "(290.000000, 70.000000, 0.000000)",
        "(290.000000, 70.000000, 0.000000)",
        "(290.000000, 70.000000, 0.000000)",
        "(290.000000, 70.000000, 0.000000)",
        "(290.000000, 70.000000, 0.000000)",
        "(290.000000, 70.000000, 0.000000)",
        "(290.000000, 70.000000, 0.000000)",
        "(290.000000, 70.000000, 0.000000)",
        "(290.000000, 70.000000, 0.000000)",
        "(290.000000, 70.000000, 0.000000)",
        "(290.000000, 70.000000, 0.000000)",
        "(290.000000, 70.000000, 0.000000)",
        "(290.000000, 70.000000, 0.000000)",
        "(290.000000, 70.000000, 0.000000)",
        "(290.000000, 70.000000, 0.000000)",
        "(290.000000, 70.000000, 0.000000)",
        "(290.000000, 70.000000, 0.000000)",
        "(290.000000, 70.000000, 0.000000)",
        "(290.000000, 70.000000, 0.000000)",
        "(290.000000, 70.000000, 0.000000)",
        "(290.000000, 70.000000, 0.000000)",
        "(290.000000, 70.000000, 0.000000)",
        "(290.000000, 70.000000, 0.000000)",
        "(290.000000, 70.000000, 0.000000)",
        "(290.000000, 70.000000, 0.000000)",
        "(290.000000, 70.000000, 0.000000)",
        "(290.000000, 70.000000, 0.000000)",
        "(290.000000, 70.000000, 0.000000)",
        "(290.000000, 70.000000, 0.000000)",
        "(290.000000, 70.000000, 0.000000)",
        "(290.000000, 70.000000, 0.000000)",
        "(290.000000, 70.000000, 0.000000)",
        "(290.000000, 70.000000, 0.000000)",
        "(290.000000, 70.000000, 0.000000)",
        "(290.000000, 70.000000, 0.000000)",
        "(290.000000, 70.000000, 0.000000)",
        "(290.000000, 70.000000, 0.000000)",
        "(290.000000, 70.000000, 0.000000)",
        "(290.000000, 70.000000, 0.000000)",
        "(290.000000, 70.000000, 0.000000)",
        "(290.000000, 70.000000, 0.000000)",
        "(290.000000, 70.000000, 0.000000)",
        "(290.000000, 70.000000, 0.000000)",
        "(290.000000, 70.000000, 0.000000)",
        "(290.000000, 70.000000, 0.000000)",
        "(290.000000, 70.000000, 0.000000)",
        "(290.000000, 70.000000, 0.000000)",
        "(290.000000, 70.000000, 0.000000)",
        "(290.000000, 70.000000, 0.000000)",
        "(290.000000, 70.000000, 0.000000)",
        "(290.000000, 70.000000, 0.000000)",
        "(290.000000, 70.000000, 0.000000)",
        "(290.000000, 70.000000, 0.000000)",
        "(290.000000, 70.000000, 0.000000)",
        "(290.000000, 70.000000, 0.000000)",
        "(290.000000, 70.000000, 0.000000)",
        "(290.000000, 70.000000, 0.000000)",
        "(290.000000, 70.000000, 0.000000)",
        "(290.000000, 70.000000, 0.000000)",
        "(290.000000, 70.000000, 0.000000)",
        "(290.000000, 70.000000, 0.000000)",
        "(290.000000, 70.000000, 0.000000)",
        "(290.000000, 70.000000, 0.000000)",
        "(290.000000, 70.000000, 0.000000)",
        "(290.000000, 70.000000, 0.000000)",
        "(290.000000, 70.000000, 0.000000)",
        "(290.000000, 70.000000, 0.000000)",
        "(290.000000, 70.000000, 0.000000)",
        "(290.000000, 70.000000, 0.000000)",
        "(290.000000, 70.000000, 0.000000)",
        "(290.000000, 70.000000, 0.000000)",
        "(290.000000, 70.000000, 0.000000)",
        "(290.000000, 70.000000, 0.000000)",
        "(290.000000, 70.000000, 0.000000)",
        "(290.000000, 70.000000, 0.000000)",
        "(290.000000, 70.000000, 0.000000)",
        "(290.000000, 70.000000, 0.000000)",
        "(290.000000, 70.000000, 0.000000)",
        "(290.000000, 70.000000, 0.000000)",
        "(290.000000, 70.000000, 0.000000)",
        "(290.000000, 70.000000, 0.000000)",
        "(290.000000, 70.000000, 0.000000)",
        "(290.000000, 70.000000, 0.000000)",
        "(290.000000, 70.000000, 0.000000)",
        "(290.000000, 70.000000, 0.000000)",
        "(290.000000, 70.000000, 0.000000)",
        "(290.000000, 70.000000, 0.000000)",
        "(290.000000, 70.000000, 0.000000)",
        "(290.000000, 70.000000, 0.000000)",
        "(290.000000, 70.000000, 0.000000)",
        "(290.000000, 70.000000, 0.000000)",
        "(290.000000, 70.000000, 0.000000)",
        "(290.000000, 70.000000, 0.000000)",
        "(290.000000, 70.000000, 0.000000)",
        "(290.000000, 70.000000, 0.000000)",
        "(290.000000, 70.000000, 0.000000)",
        "(290.000000, 70.000000, 0.000000)",
        "(290.000000, 70.000000, 0.000000)",
        "(290.000000, 70.000000, 0.000000)",
        "(290.000000, 70.000000, 0.000000)",
        "(290.000000, 70.000000, 0.000000)",
        "(290.000000, 70.000000, 0.000000)",
        "(290.000000, 70.000000, 0.000000)",
        "(290.000000, 70.000000, 0.000000)",
        "(290.000000, 70.000000, 0.000000)",
        "(290.000000, 70.000000, 0.000000)",
        "(290.000000, 70.000000, 0.000000)",
        "(290.000000, 70.000000, 0.000000)",
        "(290.000000, 70.000000, 0.000000)",
        "(290.000000, 70.000000, 0.000000)",
        "(290.000000, 70.000000, 0.000000)",
        "(290.000000, 70.000000, 0.000000)",
        "(290.000000, 70.000000, 0.000000)",
        "(290.000000, 70.000000, 0.000000)",
        "(290.000000, 70.000000, 0.000000)",
        "(290.000000, 70.000000, 0.000000)",
        "(290.000000, 70.000000, 0.000000)",
        "(290.000000, 70.000000, 0.000000)",
        "(290.000000, 70.000000, 0.000000)",
        "(290.000000, 70.000000, 0.000000)",
        "(290.000000, 70.000000, 0.000000)",
        "(290.000000, 70.000000, 0.000000)",
        "(290.000000, 70.000000, 0.000000)",
        "(290.000000, 70.000000, 0.000000)",
        "(290.000000, 70.000000, 0.000000)",
        "(290.000000, 70.000000, 0.000000)",
        "(290.000000, 70.000000, 0.000000)",
        "(290.000000, 70.000000, 0.000000)",
        "(290.000000, 70.000000, 0.000000)",
        "(290.000000, 70.000000, 0.000000)",
        "(290.000000, 70.000000, 0.000000)",
        "(290.000000, 70.000000, 0.000000)",
        "(290.000000, 70.000000, 0.000000)",
        "(290.000000, 70.000000, 0.000000)",
        "(290.000000, 70.000000, 0.000000)",
        "(290.000000, 70.000000, 0.000000)",
        "(290.000000, 70.000000, 0.000000)",
        "(290.000000, 70.000000, 0.000000)",
        "(290.000000, 70.000000, 0.000000)",
        "(290.000000, 70.000000, 0.000000)",
        "(290.000000, 70.000000, 0.000000)",
        "(290.000000, 70.000000, 0.000000)",
        "(290.000000, 70.000000, 0.000000)",
        "(290.000000, 70.000000, 0.000000)",
        "(290.000000, 70.000000, 0.000000)",
        "(290.000000, 70.000000, 0.000000)",
        "(290.000000, 70.000000, 0.000000)",
        "(290.000000, 70.000000, 0.000000)",
        "(290.000000, 70.000000, 0.000000)",
        "(290.000000, 70.000000, 0.000000)",
        "(290.000000, 70.000000, 0.000000)",
        "(290.000000, 70.000000, 0.000000)",
        "(290.000000, 70.000000, 0.000000)",
        "(290.000000, 70.000000, 0.000000)",
        "(290.000000, 70.000000, 0.000000)",
        "(290.000000, 70.000000, 0.000000)",
        "(290.000000, 70.000000, 0.000000)",
        "(290.000000, 70.000000, 0.000000)",
        "(290.000000, 70.000000, 0.000000)",
        "(290.000000, 70.000000, 0.000000)",
        "(290.000000, 70.000000, 0.000000)",
        "(290.000000, 70.000000, 0.000000)",
        "(290.000000, 70.000000, 0.000000)",
        "(290.000000, 70.000000, 0.000000)",
        "(290.000000, 70.000000, 0.000000)",
        "(290.000000, 70.000000, 0.000000)",
        "(290.000000, 70.000000, 0.000000)",
        "(290.000000, 70.000000, 0.000000)",
        "(290.000000, 70.000000, 0.000000)",
        "(290.000000, 70.000000, 0.000000)",
        "(290.000000, 70.000000, 0.000000)",
        "(290.000000, 70.000000, 0.000000)",
        "(290.000000, 70.000000, 0.000000)",
        "(290.000000, 70.000000, 0.000000)",
        "(290.000000, 70.000000, 0.000000)",
        "(290.000000, 70.000000, 0.000000)",
        "(290.000000, 70.000000, 0.000000)",
        "(290.000000, 70.000000, 0.000000)",
        "(290.000000, 70.000000, 0.000000)",
        "(290.000000, 70.000000, 0.000000)",
        "(290.000000, 70.000000, 0.000000)",
        "(290.000000, 70.000000, 0.000000)",
        "(290.000000, 70.000000, 0.000000)",
        "(290.000000, 70.000000, 0.000000)",
        "(290.000000, 70.000000, 0.000000)",
        "(290.000000, 70.000000, 0.000000)",
        "(290.000000, 70.000000, 0.000000)",
        "(290.000000, 70.000000, 0.000000)",
        "(290.000000, 70.000000, 0.000000)",
        "(290.000000, 70.000000, 0.000000)",
        "(290.000000, 70.000000, 0.000000)",
        "(290.000000, 70.000000, 0.000000)",
        "(290.000000, 70.000000, 0.000000)",
        "(290.000000, 70.000000, 0.000000)",
        "(290.000000, 70.000000, 0.000000)",
        "(290.000000, 70.000000, 0.000000)",
        "(290.000000, 70.000000, 0.000000)",
        "(290.000000, 70.000000, 0.000000)",
        "(290.000000, 70.000000, 0.000000)",
        "(290.000000, 70.000000, 0.000000)",
        "(290.000000, 70.000000, 0.000000)",
        "(290.000000, 70.000000, 0.000000)",
        "(290.000000, 70.000000, 0.000000)",
        "(290.000000, 70.000000, 0.000000)",
        "(290.000000, 70.000000, 0.000000)",
        "(290.000000, 70.000000, 0.000000)",
        "(290.000000, 70.000000, 0.000000)",
        "(290.000000, 70.000000, 0.000000)",
        "(290.000000, 70.000000, 0.000000)",
        "(290.000000, 70.000000, 0.000000)",
        "(290.000000, 70.000000, 0.000000)",
        "(290.000000, 70.000000, 0.000000)",
        "(290.000000, 70.000000, 0.000000)",
        "(290.000000, 70.000000, 0.000000)",
        "(290.000000, 70.000000, 0.000000)",
        "(290.000000, 70.000000, 0.000000)",
        "(290.000000, 70.000000, 0.000000)",
        "(290.000000, 70.000000, 0.000000)",
        "(290.000000, 70.000000, 0.000000)",
        "(290.000000, 70.000000, 0.000000)",
        "(290.000000, 70.000000, 0.000000)",
        "(290.000000, 70.000000, 0.000000)",
        "(290.000000, 70.000000, 0.000000)",
        "(290.000000, 70.000000, 0.000000)",
        "(290.000000, 70.000000, 0.000000)",
        "(290.000000, 70.000000, 0.000000)",
        "(290.000000, 70.000000, 0.000000)",
        "(290.000000, 70.000000, 0.000000)",
        "(290.000000, 70.000000, 0.000000)",
        "(290.000000, 70.000000, 0.000000)",
        "(290.000000, 70.000000, 0.000000)",
        "(290.000000, 70.000000, 0.000000)",
        "(290.000000, 70.000000, 0.000000)",
        "(290.000000, 70.000000, 0.000000)",
        "(290.000000, 70.000000, 0.000000)",
        "(290.000000, 70.000000, 0.000000)",
        "(290.000000, 70.000000, 0.000000)",
        "(290.000000, 70.000000, 0.000000)",
        "(290.000000, 70.000000, 0.000000)",
        "(290.000000, 70.000000, 0.000000)",
        "(290.000000, 70.000000, 0.000000)",
        "(290.000000, 70.000000, 0.000000)",
        "(290.000000, 70.000000, 0.000000)",
        "(290.000000, 70.000000, 0.000000)",
        "(290.000000, 70.000000, 0.000000)",
        "(290.000000, 70.000000, 0.000000)",
        "(290.000000, 70.000000, 0.000000)",
        "(290.000000, 70.000000, 0.000000)",
        "(290.000000, 70.000000, 0.000000)",
        "(290.000000, 70.000000, 0.000000)",
        "(290.000000, 70.000000, 0.000000)",
        "(290.000000, 70.000000, 0.000000)",
        "(290.000000, 70.000000, 0.000000)",
        "(290.000000, 70.000000, 0.000000)",
        "(290.000000, 70.000000, 0.000000)",
        "(290.000000, 70.000000, 0.000000)",
        "(290.000000, 70.000000, 0.000000)",
        "(290.000000, 70.000000, 0.000000)",
        "(290.000000, 70.000000, 0.000000)",
        "(290.000000, 70.000000, 0.000000)",
        "(290.000000, 70.000000, 0.000000)",
        "(290.000000, 70.000000, 0.000000)",
        "(290.000000, 70.000000, 0.000000)",
        "(290.000000, 70.000000, 0.000000)",
        "(290.000000, 70.000000, 0.000000)",
        "(290.000000, 70.000000, 0.000000)",
        "(290.000000, 70.000000, 0.000000)",
        "(290.000000, 70.000000, 0.000000)",
        "(290.000000, 70.000000, 0.000000)",
        "(290.000000, 70.000000, 0.000000)",
        "(290.000000, 70.000000, 0.000000)",
        "(290.000000, 70.000000, 0.000000)",
        "(290.000000, 70.000000, 0.000000)",
        "(290.000000, 70.000000, 0.000000)",
        "(290.000000, 70.000000, 0.000000)",
        "(290.000000, 70.000000, 0.000000)",
        "(290.000000, 70.000000, 0.000000)",
        "(290.000000, 70.000000, 0.000000)",
        "(290.000000, 70.000000, 0.000000)",
        "(290.000000, 70.000000, 0.000000)",
        "(290.000000, 70.000000, 0.000000)",
        "(290.000000, 70.000000, 0.000000)",
        "(290.000000, 70.000000, 0.000000)",
        "(290.000000, 70.000000, 0.000000)",
        "(290.000000, 70.000000, 0.000000)",
        "(290.000000, 70.000000, 0.000000)",
        "(290.000000, 70.000000, 0.000000)",
        "(290.000000, 70.000000, 0.000000)",
        "(290.000000, 70.000000, 0.000000)",
        "(290.000000, 70.000000, 0.000000)",
        "(290.000000, 70.000000, 0.000000)",
        "(290.000000, 70.000000, 0.000000)",
        "(290.000000, 70.000000, 0.000000)",
        "(290.000000, 70.000000, 0.000000)",
        "(290.000000, 70.000000, 0.000000)",
        "(290.000000, 70.000000, 0.000000)",
        "(290.000000, 70.000000, 0.000000)",
        "(290.000000, 70.000000, 0.000000)",
        "(290.000000, 70.000000, 0.000000)",
        "(290.000000, 70.000000, 0.000000)",
        "(290.000000, 70.000000, 0.000000)",
        "(290.000000, 70.000000, 0.000000)",
        "(290.000000, 70.000000, 0.000000)",
        "(290.000000, 70.000000, 0.000000)",
        "(290.000000, 70.000000, 0.000000)",
        "(290.000000, 70.000000, 0.000000)",
        "(290.000000, 70.000000, 0.000000)",
        "(290.000000, 70.000000, 0.000000)",
        "(290.000000, 70.000000, 0.000000)",
        "(290.000000, 70.000000, 0.000000)",
        "(290.000000, 70.000000, 0.000000)",
        "(290.000000, 70.000000, 0.000000)",
        "(290.000000, 70.000000, 0.000000)",
        "(290.000000, 70.000000, 0.000000)",
        "(290.000000, 70.000000, 0.000000)",
        "(290.000000, 70.000000, 0.000000)",
        "(290.000000, 70.000000, 0.000000)",
        "(290.000000, 70.000000, 0.000000)",
        "(290.000000, 70.000000, 0.000000)",
        "(290.000000, 70.000000, 0.000000)",
        "(290.000000, 70.000000, 0.000000)",
        "(290.000000, 70.000000, 0.000000)",
        "(290.000000, 70.000000, 0.000000)",
        "(290.000000, 70.000000, 0.000000)",
        "(290.000000, 70.000000, 0.000000)",
        "(290.000000, 70.000000, 0.000000)",
        "(290.000000, 70.000000, 0.000000)",
        "(290.000000, 70.000000, 0.000000)",
        "(290.000000, 70.000000, 0.000000)",
        "(290.000000, 70.000000, 0.000000)",
        "(290.000000, 70.000000, 0.000000)",
        "(290.000000, 70.000000, 0.000000)",
        "(290.000000, 70.000000, 0.000000)",
        "(290.000000, 70.000000, 0.000000)",
        "(290.000000, 70.000000, 0.000000)",
        "(290.000000, 70.000000, 0.000000)",
        "(290.000000, 70.000000, 0.000000)",
        "(290.000000, 70.000000, 0.000000)",
        "(290.000000, 70.000000, 0.000000)",
        "(290.000000, 70.000000, 0.000000)",
        "(290.000000, 70.000000, 0.000000)",
        "(290.000000, 70.000000, 0.000000)",
        "(290.000000, 70.000000, 0.000000)",
        "(290.000000, 70.000000, 0.000000)",
        "(290.000000, 70.000000, 0.000000)",
        "(290.000000, 70.000000, 0.000000)",
        "(290.000000, 70.000000, 0.000000)",
        "(290.000000, 70.000000, 0.000000)",
        "(290.000000, 70.000000, 0.000000)",
        "(290.000000, 70.000000, 0.000000)",
        "(290.000000, 70.000000, 0.000000)",
        "(290.000000, 70.000000, 0.000000)",
        "(290.000000, 70.000000, 0.000000)",
        "(290.000000, 70.000000, 0.000000)",
        "(290.000000, 70.000000, 0.000000)",
        "(290.000000, 70.000000, 0.000000)",
        "(290.000000, 70.000000, 0.000000)",
        "(290.000000, 70.000000, 0.000000)",
        "(290.000000, 70.000000, 0.000000)",
        "(290.000000, 70.000000, 0.000000)",
        "(290.000000, 70.000000, 0.000000)",
        "(290.000000, 70.000000, 0.000000)",
        "(290.000000, 70.000000, 0.000000)",
        "(290.000000, 70.000000, 0.000000)",
        "(290.000000, 70.000000, 0.000000)",
        "(290.000000, 70.000000, 0.000000)",
        "(290.000000, 70.000000, 0.000000)",
        "(290.000000, 70.000000, 0.000000)",
        "(290.000000, 70.000000, 0.000000)",
        "(290.000000, 70.000000, 0.000000)",
        "(290.000000, 70.000000, 0.000000)",
        "(290.000000, 70.000000, 0.000000)",
        "(290.000000, 70.000000, 0.000000)",
        "(290.000000, 70.000000, 0.000000)",
        "(290.000000, 70.000000, 0.000000)",
        "(290.000000, 70.000000, 0.000000)",
        "(290.000000, 70.000000, 0.000000)",
        "(290.000000, 70.000000, 0.000000)",
        "(290.000000, 70.000000, 0.000000)",
        "(290.000000, 70.000000, 0.000000)",
        "(290.000000, 70.000000, 0.000000)",
        "(290.000000, 70.000000, 0.000000)",
        "(290.000000, 70.000000, 0.000000)",
        "(290.000000, 70.000000, 0.000000)",
        "(290.000000, 70.000000, 0.000000)",
        "(290.000000, 70.000000, 0.000000)",
        "(290.000000, 70.000000, 0.000000)",
        "(290.000000, 70.000000, 0.000000)",
        "(290.000000, 70.000000, 0.000000)",
        "(290.000000, 70.000000, 0.000000)",
        "(290.000000, 70.000000, 0.000000)",
        "(290.000000, 70.000000, 0.000000)",
        "(290.000000, 70.000000, 0.000000)",
        "(290.000000, 70.000000, 0.000000)",
        "(290.000000, 70.000000, 0.000000)",
        "(290.000000, 70.000000, 0.000000)",
        "(290.000000, 70.000000, 0.000000)",
        "(290.000000, 70.000000, 0.000000)",
        "(290.000000, 70.000000, 0.000000)",
        "(290.000000, 70.000000, 0.000000)",
        "(290.000000, 70.000000, 0.000000)",
        "(290.000000, 70.000000, 0.000000)",
        "(290.000000, 70.000000, 0.000000)",
        "(290.000000, 70.000000, 0.000000)",
        "(290.000000, 70.000000, 0.000000)",
        "(290.000000, 70.000000, 0.000000)",
        "(290.000000, 70.000000, 0.000000)",
        "(290.000000, 70.000000, 0.000000)",
        "(290.000000, 70.000000, 0.000000)",
        "(290.000000, 70.000000, 0.000000)",
        "(290.000000, 70.000000, 0.000000)",
        "(290.000000, 70.000000, 0.000000)",
        "(290.000000, 70.000000, 0.000000)",
        "(290.000000, 70.000000, 0.000000)",
        "(290.000000, 70.000000, 0.000000)",
        "(290.000000, 70.000000, 0.000000)",
        "(290.000000, 70.000000, 0.000000)",
        "(290.000000, 70.000000, 0.000000)",
        "(290.000000, 70.000000, 0.000000)",
        "(290.000000, 70.000000, 0.000000)",
        "(290.000000, 70.000000, 0.000000)",
        "(290.000000, 70.000000, 0.000000)",
        "(290.000000, 70.000000, 0.000000)",
        "(290.000000, 70.000000, 0.000000)",
        "(290.000000, 70.000000, 0.000000)",
        "(290.000000, 70.000000, 0.000000)",
        "(290.000000, 70.000000, 0.000000)",
        "(290.000000, 70.000000, 0.000000)",
        "(290.000000, 70.000000, 0.000000)",
        "(290.000000, 70.000000, 0.000000)",
        "(290.000000, 70.000000, 0.000000)",
        "(290.000000, 70.000000, 0.000000)",
        "(290.000000, 70.000000, 0.000000)",
        "(290.000000, 70.000000, 0.000000)",
        "(290.000000, 70.000000, 0.000000)",
        "(290.000000, 70.000000, 0.000000)",
        "(290.000000, 70.000000, 0.000000)",
        "(290.000000, 70.000000, 0.000000)",
        "(290.000000, 70.000000, 0.000000)",
        "(290.000000, 70.000000, 0.000000)",
        "(290.000000, 70.000000, 0.000000)",
        "(290.000000, 70.000000, 0.000000)",
        "(290.000000, 70.000000, 0.000000)",
        "(290.000000, 70.000000, 0.000000)",
        "(290.000000, 70.000000, 0.000000)",
        "(290.000000, 70.000000, 0.000000)",
        "(290.000000, 70.000000, 0.000000)",
        "(290.000000, 70.000000, 0.000000)",
        "(290.000000, 70.000000, 0.000000)",
        "(290.000000, 70.000000, 0.000000)",
        "(290.000000, 70.000000, 0.000000)",
        "(290.000000, 70.000000, 0.000000)",
        "(290.000000, 70.000000, 0.000000)",
        "(290.000000, 70.000000, 0.000000)",
        "(290.000000, 70.000000, 0.000000)",
        "(290.000000, 70.000000, 0.000000)",
        "(290.000000, 70.000000, 0.000000)",
        "(290.000000, 70.000000, 0.000000)",
        "(290.000000, 70.000000, 0.000000)",
        "(290.000000, 70.000000, 0.000000)",
        "(290.000000, 70.000000, 0.000000)",
        "(290.000000, 70.000000, 0.000000)",
        "(290.000000, 70.000000, 0.000000)",
        "(290.000000, 70.000000, 0.000000)",
        "(290.000000, 70.000000, 0.000000)",
        "(290.000000, 70.000000, 0.000000)",
        "(290.000000, 70.000000, 0.000000)",
        "(290.000000, 70.000000, 0.000000)",
        "(290.000000, 70.000000, 0.000000)",
        "(290.000000, 70.000000, 0.000000)",
        "(290.000000, 70.000000, 0.000000)",
        "(290.000000, 70.000000, 0.000000)",
        "(290.000000, 70.000000, 0.000000)",
        "(290.000000, 70.000000, 0.000000)",
        "(290.000000, 70.000000, 0.000000)",
        "(290.000000, 70.000000, 0.000000)",
        "(290.000000, 70.000000, 0.000000)",
        "(290.000000, 70.000000, 0.000000)",
        "(290.000000, 70.000000, 0.000000)",
        "(290.000000, 70.000000, 0.000000)",
        "(290.000000, 70.000000, 0.000000)",
        "(290.000000, 70.000000, 0.000000)",
        "(290.000000, 70.000000, 0.000000)",
        "(290.000000, 70.000000, 0.000000)",
        "(290.000000, 70.000000, 0.000000)",
        "(290.000000, 70.000000, 0.000000)",
        "(290.000000, 70.000000, 0.000000)",
        "(290.000000, 70.000000, 0.000000)",
        "(290.000000, 70.000000, 0.000000)",
        "(290.000000, 70.000000, 0.000000)",
        "(290.000000, 70.000000, 0.000000)",
        "(290.000000, 70.000000, 0.000000)",
        "(290.000000, 70.000000, 0.000000)",
        "(290.000000, 70.000000, 0.000000)",
        "(290.000000, 70.000000, 0.000000)",
        "(290.000000, 70.000000, 0.000000)",
        "(290.000000, 70.000000, 0.000000)",
        "(290.000000, 70.000000, 0.000000)",
        "(290.000000, 70.000000, 0.000000)",
        "(290.000000, 70.000000, 0.000000)",
        "(290.000000, 70.000000, 0.000000)",
        "(290.000000, 70.000000, 0.000000)",
        "(290.000000, 70.000000, 0.000000)",
        "(290.000000, 70.000000, 0.000000)",
        "(290.000000, 70.000000, 0.000000)",
        "(290.000000, 70.000000, 0.000000)",
        "(290.000000, 70.000000, 0.000000)",
        "(290.000000, 70.000000, 0.000000)",
        "(290.000000, 70.000000, 0.000000)",
        "(290.000000, 70.000000, 0.000000)",
        "(290.000000, 70.000000, 0.000000)",
        "(290.000000, 70.000000, 0.000000)",
        "(290.000000, 70.000000, 0.000000)",
        "(290.000000, 70.000000, 0.000000)",
        "(290.000000, 70.000000, 0.000000)",
        "(290.000000, 70.000000, 0.000000)",
        "(290.000000, 70.000000, 0.000000)",
        "(290.000000, 70.000000, 0.000000)",
        "(290.000000, 70.000000, 0.000000)",
        "(290.000000, 70.000000, 0.000000)",
        "(290.000000, 70.000000, 0.000000)",
        "(290.000000, 70.000000, 0.000000)",
        "(290.000000, 70.000000, 0.000000)",
        "(290.000000, 70.000000, 0.000000)",
        "(290.000000, 70.000000, 0.000000)",
        "(290.000000, 70.000000, 0.000000)",
        "(290.000000, 70.000000, 0.000000)",
        "(290.000000, 70.000000, 0.000000)",
        "(290.000000, 70.000000, 0.000000)",
        "(290.000000, 70.000000, 0.000000)",
        "(290.000000, 70.000000, 0.000000)",
        "(290.000000, 70.000000, 0.000000)",
        "(290.000000, 70.000000, 0.000000)",
        "(290.000000, 70.000000, 0.000000)",
        "(290.000000, 70.000000, 0.000000)",
        "(290.000000, 70.000000, 0.000000)",
        "(290.000000, 70.000000, 0.000000)",
        "(290.000000, 70.000000, 0.000000)",
        "(290.000000, 70.000000, 0.000000)",
        "(290.000000, 70.000000, 0.000000)",
        "(290.000000, 70.000000, 0.000000)",
        "(290.000000, 70.000000, 0.000000)",
        "(290.000000, 70.000000, 0.000000)",
        "(290.000000, 70.000000, 0.000000)",
        "(290.000000, 70.000000, 0.000000)",
        "(290.000000, 70.000000, 0.000000)",
        "(290.000000, 70.000000, 0.000000)",
        "(290.000000, 70.000000, 0.000000)",
        "(290.000000, 70.000000, 0.000000)",
        "(290.000000, 70.000000, 0.000000)",
        "(290.000000, 70.000000, 0.000000)",
        "(290.000000, 70.000000, 0.000000)",
        "(290.000000, 70.000000, 0.000000)",
        "(290.000000, 70.000000, 0.000000)",
        "(290.000000, 70.000000, 0.000000)",
        "(290.000000, 70.000000, 0.000000)",
        "(290.000000, 70.000000, 0.000000)",
        "(290.000000, 70.000000, 0.000000)",
        "(290.000000, 70.000000, 0.000000)",
        "(290.000000, 70.000000, 0.000000)",
        "(290.000000, 70.000000, 0.000000)",
        "(290.000000, 70.000000, 0.000000)",
        "(290.000000, 70.000000, 0.000000)",
        "(290.000000, 70.000000, 0.000000)",
        "(290.000000, 70.000000, 0.000000)",
        "(290.000000, 70.000000, 0.000000)",
        "(290.000000, 70.000000, 0.000000)",
        "(290.000000, 70.000000, 0.000000)",
        "(290.000000, 70.000000, 0.000000)",
        "(290.000000, 70.000000, 0.000000)",
        "(290.000000, 70.000000, 0.000000)",
        "(290.000000, 70.000000, 0.000000)",
        "(290.000000, 70.000000, 0.000000)",
        "(290.000000, 70.000000, 0.000000)",
        "(290.000000, 70.000000, 0.000000)",
        "(290.000000, 70.000000, 0.000000)",
        "(290.000000, 70.000000, 0.000000)",
        "(290.000000, 70.000000, 0.000000)",
        "(290.000000, 70.000000, 0.000000)",
        "(290.000000, 70.000000, 0.000000)",
        "(290.000000, 70.000000, 0.000000)",
        "(290.000000, 70.000000, 0.000000)",
        "(290.000000, 70.000000, 0.000000)",
        "(290.000000, 70.000000, 0.000000)",
        "(290.000000, 70.000000, 0.000000)",
        "(290.000000, 70.000000, 0.000000)",
        "(290.000000, 70.000000, 0.000000)",
        "(290.000000, 70.000000, 0.000000)",
        "(290.000000, 70.000000, 0.000000)",
        "(290.000000, 70.000000, 0.000000)",
        "(290.000000, 70.000000, 0.000000)",
        "(290.000000, 70.000000, 0.000000)",
        "(290.000000, 70.000000, 0.000000)",
        "(290.000000, 70.000000, 0.000000)",
        "(290.000000, 70.000000, 0.000000)",
        "(290.000000, 70.000000, 0.000000)",
        "(290.000000, 70.000000, 0.000000)",
        "(290.000000, 70.000000, 0.000000)",
        "(290.000000, 70.000000, 0.000000)",
        "(290.000000, 70.000000, 0.000000)",
        "(290.000000, 70.000000, 0.000000)",
        "(290.000000, 70.000000, 0.000000)",
        "(290.000000, 70.000000, 0.000000)",
        "(290.000000, 70.000000, 0.000000)",
        "(290.000000, 70.000000, 0.000000)",
        "(290.000000, 70.000000, 0.000000)",
        "(290.000000, 70.000000, 0.000000)",
        "(290.000000, 70.000000, 0.000000)",
        "(290.000000, 70.000000, 0.000000)",
        "(290.000000, 70.000000, 0.000000)",
        "(290.000000, 70.000000, 0.000000)",
        "(290.000000, 70.000000, 0.000000)",
        "(290.000000, 70.000000, 0.000000)",
        "(290.000000, 70.000000, 0.000000)",
        "(290.000000, 70.000000, 0.000000)",
        "(290.000000, 70.000000, 0.000000)",
        "(290.000000, 70.000000, 0.000000)",
        "(290.000000, 70.000000, 0.000000)",
        "(290.000000, 70.000000, 0.000000)",
        "(290.000000, 70.000000, 0.000000)",
        "(290.000000, 70.000000, 0.000000)",
        "(290.000000, 70.000000, 0.000000)",
        "(290.000000, 70.000000, 0.000000)",
        "(290.000000, 70.000000, 0.000000)",
        "(290.000000, 70.000000, 0.000000)",
        "(290.000000, 70.000000, 0.000000)",
        "(290.000000, 70.000000, 0.000000)",
        "(290.000000, 70.000000, 0.000000)",
        "(290.000000, 70.000000, 0.000000)",
        "(290.000000, 70.000000, 0.000000)",
        "(290.000000, 70.000000, 0.000000)",
        "(290.000000, 70.000000, 0.000000)",
        "(290.000000, 70.000000, 0.000000)",
        "(290.000000, 70.000000, 0.000000)",
        "(290.000000, 70.000000, 0.000000)",
        "(290.000000, 70.000000, 0.000000)",
        "(290.000000, 70.000000, 0.000000)",
        "(290.000000, 70.000000, 0.000000)",
        "(290.000000, 70.000000, 0.000000)",
        "(290.000000, 70.000000, 0.000000)",
        "(290.000000, 70.000000, 0.000000)",
        "(290.000000, 70.000000, 0.000000)",
        "(290.000000, 70.000000, 0.000000)",
        "(290.000000, 70.000000, 0.000000)",
        "(290.000000, 70.000000, 0.000000)",
        "(290.000000, 70.000000, 0.000000)",
        "(290.000000, 70.000000, 0.000000)",
        "(290.000000, 70.000000, 0.000000)",
        "(290.000000, 70.000000, 0.000000)",
        "(290.000000, 70.000000, 0.000000)",
        "(290.000000, 70.000000, 0.000000)",
        "(290.000000, 70.000000, 0.000000)",
        "(290.000000, 70.000000, 0.000000)",
        "(290.000000, 70.000000, 0.000000)",
        "(290.000000, 70.000000, 0.000000)",
        "(290.000000, 70.000000, 0.000000)",
        "(290.000000, 70.000000, 0.000000)",
        "(290.000000, 70.000000, 0.000000)",
        "(290.000000, 70.000000, 0.000000)",
        "(290.000000, 70.000000, 0.000000)",
        "(290.000000, 70.000000, 0.000000)",
        "(290.000000, 70.000000, 0.000000)",
        "(290.000000, 70.000000, 0.000000)",
        "(290.000000, 70.000000, 0.000000)",
        "(290.000000, 70.000000, 0.000000)",
        "(290.000000, 70.000000, 0.000000)",
        "(290.000000, 70.000000, 0.000000)",
        "(290.000000, 70.000000, 0.000000)",
        "(290.000000, 70.000000, 0.000000)",
        "(290.000000, 70.000000, 0.000000)",
        "(290.000000, 70.000000, 0.000000)",
        "(290.000000, 70.000000, 0.000000)",
        "(290.000000, 70.000000, 0.000000)",
        "(290.000000, 70.000000, 0.000000)",
        "(290.000000, 70.000000, 0.000000)",
        "(290.000000, 70.000000, 0.000000)",
        "(290.000000, 70.000000, 0.000000)",
        "(290.000000, 70.000000, 0.000000)",
        "(290.000000, 70.000000, 0.000000)",
        "(290.000000, 70.000000, 0.000000)",
        "(290.000000, 70.000000, 0.000000)",
        "(290.000000, 70.000000, 0.000000)",
        "(290.000000, 70.000000, 0.000000)",
        "(290.000000, 70.000000, 0.000000)",
        "(290.000000, 70.000000, 0.000000)",
        "(290.000000, 70.000000, 0.000000)",
        "(290.000000, 70.000000, 0.000000)",
        "(290.000000, 70.000000, 0.000000)",
        "(290.000000, 70.000000, 0.000000)",
        "(290.000000, 70.000000, 0.000000)",
        "(290.000000, 70.000000, 0.000000)",
        "(290.000000, 70.000000, 0.000000)",
        "(290.000000, 70.000000, 0.000000)",
        "(290.000000, 70.000000, 0.000000)",
        "(290.000000, 70.000000, 0.000000)",
        "(290.000000, 70.000000, 0.000000)",
        "(290.000000, 70.000000, 0.000000)",
        "(290.000000, 70.000000, 0.000000)",
        "(290.000000, 70.000000, 0.000000)",
        "(290.000000, 70.000000, 0.000000)",
        "(290.000000, 70.000000, 0.000000)",
        "(290.000000, 70.000000, 0.000000)",
        "(290.000000, 70.000000, 0.000000)",
        "(290.000000, 70.000000, 0.000000)",
        "(290.000000, 70.000000, 0.000000)",
        "(290.000000, 70.000000, 0.000000)",
        "(290.000000, 70.000000, 0.000000)",
        "(290.000000, 70.000000, 0.000000)",
        "(290.000000, 70.000000, 0.000000)",
        "(290.000000, 70.000000, 0.000000)",
        "(290.000000, 70.000000, 0.000000)",
        "(290.000000, 70.000000, 0.000000)",
        "(290.000000, 70.000000, 0.000000)",
        "(290.000000, 70.000000, 0.000000)",
        "(290.000000, 70.000000, 0.000000)",
        "(290.000000, 70.000000, 0.000000)",
        "(290.000000, 70.000000, 0.000000)",
        "(290.000000, 70.000000, 0.000000)",
        "(290.000000, 70.000000, 0.000000)",
        "(290.000000, 70.000000, 0.000000)",
        "(290.000000, 70.000000, 0.000000)",
        "(290.000000, 70.000000, 0.000000)",
        "(290.000000, 70.000000, 0.000000)",
        "(290.000000, 70.000000, 0.000000)",
        "(290.000000, 70.000000, 0.000000)",
        "(290.000000, 70.000000, 0.000000)",
        "(290.000000, 70.000000, 0.000000)",
        "(290.000000, 70.000000, 0.000000)",
        "(290.000000, 70.000000, 0.000000)",
        "(290.000000, 70.000000, 0.000000)",
        "(290.000000, 70.000000, 0.000000)",
        "(290.000000, 70.000000, 0.000000)",
        "(290.000000, 70.000000, 0.000000)",
        "(290.000000, 70.000000, 0.000000)",
        "(290.000000, 70.000000, 0.000000)",
        "(290.000000, 70.000000, 0.000000)",
        "(290.000000, 70.000000, 0.000000)",
        "(290.000000, 70.000000, 0.000000)",
        "(290.000000, 70.000000, 0.000000)",
        "(290.000000, 70.000000, 0.000000)",
        "(290.000000, 70.000000, 0.000000)",
        "(290.000000, 70.000000, 0.000000)",
        "(290.000000, 70.000000, 0.000000)",
        "(290.000000, 70.000000, 0.000000)",
        "(290.000000, 70.000000, 0.000000)",
        "(290.000000, 70.000000, 0.000000)",
        "(290.000000, 70.000000, 0.000000)",
        "(290.000000, 70.000000, 0.000000)",
        "(290.000000, 70.000000, 0.000000)",
        "(290.000000, 70.000000, 0.000000)",
        "(290.000000, 70.000000, 0.000000)",
        "(290.000000, 70.000000, 0.000000)",
        "(290.000000, 70.000000, 0.000000)",
        "(290.000000, 70.000000, 0.000000)",
        "(290.000000, 70.000000, 0.000000)",
        "(290.000000, 70.000000, 0.000000)",
        "(290.000000, 70.000000, 0.000000)",
        "(290.000000, 70.000000, 0.000000)",
        "(290.000000, 70.000000, 0.000000)",
        "(290.000000, 70.000000, 0.000000)",
        "(290.000000, 70.000000, 0.000000)",
        "(290.000000, 70.000000, 0.000000)",
        "(290.000000, 70.000000, 0.000000)",
        "(290.000000, 70.000000, 0.000000)",
        "(290.000000, 70.000000, 0.000000)",
        "(290.000000, 70.000000, 0.000000)",
        "(290.000000, 70.000000, 0.000000)",
        "(290.000000, 70.000000, 0.000000)",
        "(290.000000, 70.000000, 0.000000)",
        "(290.000000, 70.000000, 0.000000)",
        "(290.000000, 70.000000, 0.000000)",
        "(290.000000, 70.000000, 0.000000)",
        "(290.000000, 70.000000, 0.000000)",
        "(290.000000, 70.000000, 0.000000)",
        "(290.000000, 70.000000, 0.000000)",
        "(290.000000, 70.000000, 0.000000)",
        "(290.000000, 70.000000, 0.000000)",
        "(290.000000, 70.000000, 0.000000)",
        "(290.000000, 70.000000, 0.000000)",
        "(290.000000, 70.000000, 0.000000)",
        "(290.000000, 70.000000, 0.000000)",
        "(290.000000, 70.000000, 0.000000)",
        "(290.000000, 70.000000, 0.000000)",
        "(290.000000, 70.000000, 0.000000)",
        "(290.000000, 70.000000, 0.000000)",
        "(290.000000, 70.000000, 0.000000)",
        "(290.000000, 70.000000, 0.000000)",
        "(290.000000, 70.000000, 0.000000)",
        "(290.000000, 70.000000, 0.000000)",
        "(290.000000, 70.000000, 0.000000)",
        "(290.000000, 70.000000, 0.000000)",
        "(290.000000, 70.000000, 0.000000)",
        "(290.000000, 70.000000, 0.000000)",
        "(290.000000, 70.000000, 0.000000)",
        "(290.000000, 70.000000, 0.000000)",
        "(290.000000, 70.000000, 0.000000)",
        "(290.000000, 70.000000, 0.000000)",
        "(290.000000, 70.000000, 0.000000)",
        "(290.000000, 70.000000, 0.000000)",
        "(290.000000, 70.000000, 0.000000)",
        "(290.000000, 70.000000, 0.000000)",
        "(290.000000, 70.000000, 0.000000)",
        "(290.000000, 70.000000, 0.000000)",
        "(290.000000, 70.000000, 0.000000)",
        "(290.000000, 70.000000, 0.000000)",
        "(290.000000, 70.000000, 0.000000)",
        "(290.000000, 70.000000, 0.000000)",
        "(290.000000, 70.000000, 0.000000)",
        "(290.000000, 70.000000, 0.000000)",
        "(290.000000, 70.000000, 0.000000)",
        "(290.000000, 70.000000, 0.000000)",
        "(290.000000, 70.000000, 0.000000)",
        "(290.000000, 70.000000, 0.000000)",
        "(290.000000, 70.000000, 0.000000)",
        "(290.000000, 70.000000, 0.000000)",
        "(290.000000, 70.000000, 0.000000)",
        "(290.000000, 70.000000, 0.000000)",
        "(290.000000, 70.000000, 0.000000)",
        "(290.000000, 70.000000, 0.000000)",
        "(290.000000, 70.000000, 0.000000)",
        "(290.000000, 70.000000, 0.000000)",
        "(290.000000, 70.000000, 0.000000)",
        "(290.000000, 70.000000, 0.000000)",
        "(290.000000, 70.000000, 0.000000)",
        "(290.000000, 70.000000, 0.000000)",
        "(290.000000, 70.000000, 0.000000)",
        "(290.000000, 70.000000, 0.000000)",
        "(290.000000, 70.000000, 0.000000)",
        "(290.000000, 70.000000, 0.000000)",
        "(290.000000, 70.000000, 0.000000)",
        "(290.000000, 70.000000, 0.000000)",
        "(290.000000, 70.000000, 0.000000)",
        "(290.000000, 70.000000, 0.000000)",
        "(290.000000, 70.000000, 0.000000)",
        "(290.000000, 70.000000, 0.000000)",
        "(290.000000, 70.000000, 0.000000)",
        "(290.000000, 70.000000, 0.000000)",
        "(290.000000, 70.000000, 0.000000)",
        "(290.000000, 70.000000, 0.000000)",
        "(290.000000, 70.000000, 0.000000)",
        "(290.000000, 70.000000, 0.000000)",
        "(290.000000, 70.000000, 0.000000)",
        "(290.000000, 70.000000, 0.000000)",
        "(290.000000, 70.000000, 0.000000)",
        "(290.000000, 70.000000, 0.000000)",
        "(290.000000, 70.000000, 0.000000)",
        "(290.000000, 70.000000, 0.000000)",
        "(290.000000, 70.000000, 0.000000)",
        "(290.000000, 70.000000, 0.000000)",
        "(290.000000, 70.000000, 0.000000)",
        "(290.000000, 70.000000, 0.000000)",
        "(290.000000, 70.000000, 0.000000)",
        "(290.000000, 70.000000, 0.000000)",
        "(290.000000, 70.000000, 0.000000)",
        "(290.000000, 70.000000, 0.000000)",
        "(290.000000, 70.000000, 0.000000)",
        "(290.000000, 70.000000, 0.000000)",
        "(290.000000, 70.000000, 0.000000)",
        "(290.000000, 70.000000, 0.000000)",
        "(290.000000, 70.000000, 0.000000)",
        "(290.000000, 70.000000, 0.000000)",
        "(290.000000, 70.000000, 0.000000)",
        "(290.000000, 70.000000, 0.000000)",
        "(290.000000, 70.000000, 0.000000)",
        "(290.000000, 70.000000, 0.000000)",
        "(290.000000, 70.000000, 0.000000)",
        "(290.000000, 70.000000, 0.000000)",
        "(290.000000, 70.000000, 0.000000)",
        "(290.000000, 70.000000, 0.000000)",
        "(290.000000, 70.000000, 0.000000)",
        "(290.000000, 70.000000, 0.000000)",
        "(290.000000, 70.000000, 0.000000)",
        "(290.000000, 70.000000, 0.000000)",
        "(290.000000, 70.000000, 0.000000)",
        "(290.000000, 70.000000, 0.000000)",
        "(290.000000, 70.000000, 0.000000)",
        "(290.000000, 70.000000, 0.000000)",
        "(290.000000, 70.000000, 0.000000)",
        "(290.000000, 70.000000, 0.000000)",
        "(290.000000, 70.000000, 0.000000)",
        "(290.000000, 70.000000, 0.000000)",
        "(290.000000, 70.000000, 0.000000)",
        "(290.000000, 70.000000, 0.000000)",
        "(290.000000, 70.000000, 0.000000)",
        "(290.000000, 70.000000, 0.000000)",
        "(290.000000, 70.000000, 0.000000)",
        "(290.000000, 70.000000, 0.000000)",
        "(290.000000, 70.000000, 0.000000)",
        "(290.000000, 70.000000, 0.000000)",
        "(290.000000, 70.000000, 0.000000)",
        "(290.000000, 70.000000, 0.000000)",
        "(290.000000, 70.000000, 0.000000)",
        "(290.000000, 70.000000, 0.000000)",
        "(290.000000, 70.000000, 0.000000)",
        "(290.000000, 70.000000, 0.000000)",
        "(290.000000, 70.000000, 0.000000)",
        "(290.000000, 70.000000, 0.000000)",
        "(290.000000, 70.000000, 0.000000)",
        "(290.000000, 70.000000, 0.000000)",
        "(290.000000, 70.000000, 0.000000)",
        "(290.000000, 70.000000, 0.000000)",
        "(290.000000, 70.000000, 0.000000)",
        "(290.000000, 70.000000, 0.000000)",
        "(290.000000, 70.000000, 0.000000)",
        "(290.000000, 70.000000, 0.000000)",
        "(290.000000, 70.000000, 0.000000)",
        "(290.000000, 70.000000, 0.000000)",
        "(290.000000, 70.000000, 0.000000)",
        "(290.000000, 70.000000, 0.000000)",
        "(290.000000, 70.000000, 0.000000)",
        "(290.000000, 70.000000, 0.000000)",
        "(290.000000, 70.000000, 0.000000)",
        "(290.000000, 70.000000, 0.000000)",
        "(290.000000, 70.000000, 0.000000)",
        "(290.000000, 70.000000, 0.000000)",
        "(290.000000, 70.000000, 0.000000)",
        "(290.000000, 70.000000, 0.000000)",
        "(290.000000, 70.000000, 0.000000)",
        "(290.000000, 70.000000, 0.000000)",
        "(290.000000, 70.000000, 0.000000)",
        "(290.000000, 70.000000, 0.000000)",
        "(290.000000, 70.000000, 0.000000)",
        "(290.000000, 70.000000, 0.000000)",
        "(290.000000, 70.000000, 0.000000)",
        "(290.000000, 70.000000, 0.000000)",
        "(290.000000, 70.000000, 0.000000)",
        "(290.000000, 70.000000, 0.000000)",
        "(290.000000, 70.000000, 0.000000)",
        "(290.000000, 70.000000, 0.000000)",
        "(290.000000, 70.000000, 0.000000)",
        "(290.000000, 70.000000, 0.000000)",
        "(290.000000, 70.000000, 0.000000)",
        "(290.000000, 70.000000, 0.000000)",
        "(290.000000, 70.000000, 0.000000)",
        "(290.000000, 70.000000, 0.000000)",
        "(290.000000, 70.000000, 0.000000)",
        "(290.000000, 70.000000, 0.000000)",
        "(290.000000, 70.000000, 0.000000)",
        "(290.000000, 70.000000, 0.000000)",
        "(290.000000, 70.000000, 0.000000)",
        "(290.000000, 70.000000, 0.000000)",
        "(290.000000, 70.000000, 0.000000)",
        "(290.000000, 70.000000, 0.000000)",
        "(290.000000, 70.000000, 0.000000)",
        "(290.000000, 70.000000, 0.000000)",
        "(290.000000, 70.000000, 0.000000)",
        "(290.000000, 70.000000, 0.000000)",
        "(290.000000, 70.000000, 0.000000)",
        "(290.000000, 70.000000, 0.000000)",
        "(290.000000, 70.000000, 0.000000)",
        "(290.000000, 70.000000, 0.000000)",
        "(290.000000, 70.000000, 0.000000)",
        "(290.000000, 70.000000, 0.000000)",
        "(290.000000, 70.000000, 0.000000)",
        "(290.000000, 70.000000, 0.000000)",
        "(290.000000, 70.000000, 0.000000)",
        "(290.000000, 70.000000, 0.000000)",
        "(290.000000, 70.000000, 0.000000)",
        "(290.000000, 70.000000, 0.000000)",
        "(290.000000, 70.000000, 0.000000)",
        "(290.000000, 70.000000, 0.000000)",
        "(290.000000, 70.000000, 0.000000)",
        "(290.000000, 70.000000, 0.000000)",
        "(290.000000, 70.000000, 0.000000)",
        "(290.000000, 70.000000, 0.000000)",
        "(290.000000, 70.000000, 0.000000)",
        "(290.000000, 70.000000, 0.000000)",
        "(290.000000, 70.000000, 0.000000)",
        "(290.000000, 70.000000, 0.000000)",
        "(290.000000, 70.000000, 0.000000)",
        "(290.000000, 70.000000, 0.000000)",
        "(290.000000, 70.000000, 0.000000)",
        "(290.000000, 70.000000, 0.000000)",
        "(290.000000, 70.000000, 0.000000)",
        "(290.000000, 70.000000, 0.000000)",
        "(290.000000, 70.000000, 0.000000)",
        "(290.000000, 70.000000, 0.000000)",
        "(290.000000, 70.000000, 0.000000)",
        "(290.000000, 70.000000, 0.000000)",
        "(290.000000, 70.000000, 0.000000)",
        "(290.000000, 70.000000, 0.000000)",
        "(290.000000, 70.000000, 0.000000)",
        "(290.000000, 70.000000, 0.000000)",
        "(290.000000, 70.000000, 0.000000)",
        "(290.000000, 70.000000, 0.000000)",
        "(290.000000, 70.000000, 0.000000)",
        "(290.000000, 70.000000, 0.000000)",
        "(290.000000, 70.000000, 0.000000)",
        "(290.000000, 70.000000, 0.000000)",
        "(290.000000, 70.000000, 0.000000)",
        "(290.000000, 70.000000, 0.000000)",
        "(290.000000, 70.000000, 0.000000)",
        "(290.000000, 70.000000, 0.000000)",
        "(290.000000, 70.000000, 0.000000)",
        "(290.000000, 70.000000, 0.000000)",
        "(290.000000, 70.000000, 0.000000)",
        "(290.000000, 70.000000, 0.000000)",
        "(290.000000, 70.000000, 0.000000)",
        "(290.000000, 70.000000, 0.000000)",
        "(290.000000, 70.000000, 0.000000)",
        "(290.000000, 70.000000, 0.000000)",
        "(290.000000, 70.000000, 0.000000)",
        "(290.000000, 70.000000, 0.000000)",
        "(290.000000, 70.000000, 0.000000)",
        "(290.000000, 70.000000, 0.000000)",
        "(290.000000, 70.000000, 0.000000)",
        "(290.000000, 70.000000, 0.000000)",
        "(290.000000, 70.000000, 0.000000)",
        "(290.000000, 70.000000, 0.000000)",
        "(290.000000, 70.000000, 0.000000)",
        "(290.000000, 70.000000, 0.000000)",
        "(290.000000, 70.000000, 0.000000)",
        "(290.000000, 70.000000, 0.000000)",
        "(290.000000, 70.000000, 0.000000)",
        "(290.000000, 70.000000, 0.000000)",
        "(290.000000, 70.000000, 0.000000)",
        "(290.000000, 70.000000, 0.000000)",
        "(290.000000, 70.000000, 0.000000)",
        "(290.000000, 70.000000, 0.000000)",
        "(290.000000, 70.000000, 0.000000)",
        "(290.000000, 70.000000, 0.000000)",
        "(290.000000, 70.000000, 0.000000)",
[truncated: 249,944 more chars]
