# Supplementary material for: Playing the mirror game in virtual reality with an autonomous character
Source: Sci Rep. 2022 Dec 9;12:21329. doi: 10.1038/s41598-022-25197-z (PMC9734752; doi:10.1038/s41598-022-25197-z)
Supplement: Supplementary file 2 — Supplementary Information 1. [file 41598_2022_25197_MOESM2_ESM.zip › Data/Couple17/condition2_trial1_player2.json]

{
    "isFemale": false,
    "eyesLevel": 1.6831134557724,
    "timestamps": [
        0.0,
        0.02001953125,
        0.03997802734375,
        0.05999755859375,
        0.08001708984375,
        0.0999755859375,
        0.1199951171875,
        0.1400146484375,
        0.15997314453125,
        0.17999267578125,
        0.20001220703125,
        0.219970703125,
        0.239990234375,
        0.260009765625,
        0.280029296875,
        0.29998779296875,
        0.32000732421875,
        0.34002685546875,
        0.3599853515625,
        0.3800048828125,
        0.4000244140625,
        0.41998291015625,
        0.44000244140625,
        0.46002197265625,
        0.47998046875,
        0.5,
        0.52001953125,
        0.53997802734375,
        0.55999755859375,
        0.58001708984375,
        0.5999755859375,
        0.6199951171875,
        0.6400146484375,
        0.65997314453125,
        0.67999267578125,
        0.70001220703125,
        0.719970703125,
        0.739990234375,
        0.760009765625,
        0.780029296875,
        0.79998779296875,
        0.82000732421875,
        0.84002685546875,
        0.8599853515625,
        0.8800048828125,
        0.9000244140625,
        0.91998291015625,
        0.94000244140625,
        0.96002197265625,
        0.97998046875,
        1.0,
        1.02001953125,
        1.03997802734375,
        1.05999755859375,
        1.08001708984375,
        1.0999755859375,
        1.1199951171875,
        1.1400146484375,
        1.15997314453125,
        1.17999267578125,
        1.20001220703125,
        1.219970703125,
        1.239990234375,
        1.260009765625,
        1.280029296875,
        1.29998779296875,
        1.32000732421875,
        1.34002685546875,
        1.3599853515625,
        1.3800048828125,
        1.4000244140625,
        1.41998291015625,
        1.44000244140625,
        1.46002197265625,
        1.47998046875,
        1.5,
        1.52001953125,
        1.53997802734375,
        1.55999755859375,
        1.58001708984375,
        1.5999755859375,
        1.6199951171875,
        1.6400146484375,
        1.65997314453125,
        1.67999267578125,
        1.70001220703125,
        1.719970703125,
        1.739990234375,
        1.760009765625,
        1.780029296875,
        1.79998779296875,
        1.82000732421875,
        1.84002685546875,
        1.8599853515625,
        1.8800048828125,
        1.9000244140625,
        1.91998291015625,
        1.94000244140625,
        1.96002197265625,
        1.97998046875,
        2.0,
        2.02001953125,
        2.03997802734375,
        2.05999755859375,
        2.08001708984375,
        2.0999755859375,
        2.1199951171875,
        2.1400146484375,
        2.15997314453125,
        2.17999267578125,
        2.20001220703125,
        2.219970703125,
        2.239990234375,
        2.260009765625,
        2.280029296875,
        2.29998779296875,
        2.32000732421875,
        2.34002685546875,
        2.3599853515625,
        2.3800048828125,
        2.4000244140625,
        2.41998291015625,
        2.44000244140625,
        2.46002197265625,
        2.47998046875,
        2.5,
        2.52001953125,
        2.53997802734375,
        2.55999755859375,
        2.58001708984375,
        2.5999755859375,
        2.6199951171875,
        2.6400146484375,
        2.65997314453125,
        2.67999267578125,
        2.70001220703125,
        2.719970703125,
        2.739990234375,
        2.760009765625,
        2.780029296875,
        2.79998779296875,
        2.82000732421875,
        2.84002685546875,
        2.8599853515625,
        2.8800048828125,
        2.9000244140625,
        2.91998291015625,
        2.94000244140625,
        2.96002197265625,
        2.97998046875,
        3.0,
        3.02001953125,
        3.03997802734375,
        3.05999755859375,
        3.08001708984375,
        3.0999755859375,
        3.1199951171875,
        3.1400146484375,
        3.15997314453125,
        3.17999267578125,
        3.20001220703125,
        3.219970703125,
        3.239990234375,
        3.260009765625,
        3.280029296875,
        3.29998779296875,
        3.32000732421875,
        3.34002685546875,
        3.3599853515625,
        3.3800048828125,
        3.4000244140625,
        3.41998291015625,
        3.44000244140625,
        3.46002197265625,
        3.47998046875,
        3.5,
        3.52001953125,
        3.53997802734375,
        3.55999755859375,
        3.58001708984375,
        3.5999755859375,
        3.6199951171875,
        3.6400146484375,
        3.65997314453125,
        3.67999267578125,
        3.70001220703125,
        3.719970703125,
        3.739990234375,
        3.760009765625,
        3.780029296875,
        3.79998779296875,
        3.82000732421875,
        3.84002685546875,
        3.8599853515625,
        3.8800048828125,
        3.9000244140625,
        3.91998291015625,
        3.94000244140625,
        3.96002197265625,
        3.97998046875,
        4.0,
        4.02001953125,
        4.03997802734375,
        4.05999755859375,
        4.08001708984375,
        4.0999755859375,
        4.1199951171875,
        4.1400146484375,
        4.15997314453125,
        4.17999267578125,
        4.20001220703125,
        4.219970703125,
        4.239990234375,
        4.260009765625,
        4.280029296875,
        4.29998779296875,
        4.32000732421875,
        4.34002685546875,
        4.3599853515625,
        4.3800048828125,
        4.4000244140625,
        4.41998291015625,
        4.44000244140625,
        4.46002197265625,
        4.47998046875,
        4.5,
        4.52001953125,
        4.53997802734375,
        4.55999755859375,
        4.58001708984375,
        4.5999755859375,
        4.6199951171875,
        4.6400146484375,
        4.65997314453125,
        4.67999267578125,
        4.70001220703125,
        4.719970703125,
        4.739990234375,
        4.760009765625,
        4.780029296875,
        4.79998779296875,
        4.82000732421875,
        4.84002685546875,
        4.8599853515625,
        4.8800048828125,
        4.9000244140625,
        4.91998291015625,
        4.94000244140625,
        4.96002197265625,
        4.97998046875,
        5.0,
        5.02001953125,
        5.03997802734375,
        5.05999755859375,
        5.08001708984375,
        5.0999755859375,
        5.1199951171875,
        5.1400146484375,
        5.15997314453125,
        5.17999267578125,
        5.20001220703125,
        5.219970703125,
        5.239990234375,
        5.260009765625,
        5.280029296875,
        5.29998779296875,
        5.32000732421875,
        5.34002685546875,
        5.3599853515625,
        5.3800048828125,
        5.4000244140625,
        5.41998291015625,
        5.44000244140625,
        5.46002197265625,
        5.47998046875,
        5.5,
        5.52001953125,
        5.53997802734375,
        5.55999755859375,
        5.58001708984375,
        5.5999755859375,
        5.6199951171875,
        5.6400146484375,
        5.65997314453125,
        5.67999267578125,
        5.70001220703125,
        5.719970703125,
        5.739990234375,
        5.760009765625,
        5.780029296875,
        5.79998779296875,
        5.82000732421875,
        5.84002685546875,
        5.8599853515625,
        5.8800048828125,
        5.9000244140625,
        5.91998291015625,
        5.94000244140625,
        5.96002197265625,
        5.97998046875,
        6.0,
        6.02001953125,
        6.03997802734375,
        6.05999755859375,
        6.08001708984375,
        6.0999755859375,
        6.1199951171875,
        6.1400146484375,
        6.15997314453125,
        6.17999267578125,
        6.20001220703125,
        6.219970703125,
        6.239990234375,
        6.260009765625,
        6.280029296875,
        6.29998779296875,
        6.32000732421875,
        6.34002685546875,
        6.3599853515625,
        6.3800048828125,
        6.4000244140625,
        6.41998291015625,
        6.44000244140625,
        6.46002197265625,
        6.47998046875,
        6.5,
        6.52001953125,
        6.53997802734375,
        6.55999755859375,
        6.58001708984375,
        6.5999755859375,
        6.6199951171875,
        6.6400146484375,
        6.65997314453125,
        6.67999267578125,
        6.70001220703125,
        6.719970703125,
        6.739990234375,
        6.760009765625,
        6.780029296875,
        6.79998779296875,
        6.82000732421875,
        6.84002685546875,
        6.8599853515625,
        6.8800048828125,
        6.9000244140625,
        6.91998291015625,
        6.94000244140625,
        6.96002197265625,
        6.97998046875,
        7.0,
        7.02001953125,
        7.03997802734375,
        7.05999755859375,
        7.08001708984375,
        7.0999755859375,
        7.1199951171875,
        7.1400146484375,
        7.15997314453125,
        7.17999267578125,
        7.20001220703125,
        7.219970703125,
        7.239990234375,
        7.260009765625,
        7.280029296875,
        7.29998779296875,
        7.32000732421875,
        7.34002685546875,
        7.3599853515625,
        7.3800048828125,
        7.4000244140625,
        7.41998291015625,
        7.44000244140625,
        7.46002197265625,
        7.47998046875,
        7.5,
        7.52001953125,
        7.53997802734375,
        7.55999755859375,
        7.58001708984375,
        7.5999755859375,
        7.6199951171875,
        7.6400146484375,
        7.65997314453125,
        7.67999267578125,
        7.70001220703125,
        7.719970703125,
        7.739990234375,
        7.760009765625,
        7.780029296875,
        7.79998779296875,
        7.82000732421875,
        7.84002685546875,
        7.8599853515625,
        7.8800048828125,
        7.9000244140625,
        7.91998291015625,
        7.94000244140625,
        7.96002197265625,
        7.97998046875,
        8.0,
        8.02001953125,
        8.03997802734375,
        8.05999755859375,
        8.08001708984375,
        8.0999755859375,
        8.1199951171875,
        8.1400146484375,
        8.15997314453125,
        8.17999267578125,
        8.20001220703125,
        8.219970703125,
        8.239990234375,
        8.260009765625,
        8.280029296875,
        8.29998779296875,
        8.32000732421875,
        8.34002685546875,
        8.3599853515625,
        8.3800048828125,
        8.4000244140625,
        8.41998291015625,
        8.44000244140625,
        8.46002197265625,
        8.47998046875,
        8.5,
        8.52001953125,
        8.53997802734375,
        8.55999755859375,
        8.58001708984375,
        8.5999755859375,
        8.6199951171875,
        8.6400146484375,
        8.65997314453125,
        8.67999267578125,
        8.70001220703125,
        8.719970703125,
        8.739990234375,
        8.760009765625,
        8.780029296875,
        8.79998779296875,
        8.82000732421875,
        8.84002685546875,
        8.8599853515625,
        8.8800048828125,
        8.9000244140625,
        8.91998291015625,
        8.94000244140625,
        8.96002197265625,
        8.97998046875,
        9.0,
        9.02001953125,
        9.03997802734375,
        9.05999755859375,
        9.08001708984375,
        9.0999755859375,
        9.1199951171875,
        9.1400146484375,
        9.15997314453125,
        9.17999267578125,
        9.20001220703125,
        9.219970703125,
        9.239990234375,
        9.260009765625,
        9.280029296875,
        9.29998779296875,
        9.32000732421875,
        9.34002685546875,
        9.3599853515625,
        9.3800048828125,
        9.4000244140625,
        9.41998291015625,
        9.44000244140625,
        9.46002197265625,
        9.47998046875,
        9.5,
        9.52001953125,
        9.53997802734375,
        9.55999755859375,
        9.58001708984375,
        9.5999755859375,
        9.6199951171875,
        9.6400146484375,
        9.65997314453125,
        9.67999267578125,
        9.70001220703125,
        9.719970703125,
        9.739990234375,
        9.760009765625,
        9.780029296875,
        9.79998779296875,
        9.82000732421875,
        9.84002685546875,
        9.8599853515625,
        9.8800048828125,
        9.9000244140625,
        9.91998291015625,
        9.94000244140625,
        9.96002197265625,
        9.97998046875,
        10.0,
        10.02001953125,
        10.03997802734375,
        10.05999755859375,
        10.08001708984375,
        10.0999755859375,
        10.1199951171875,
        10.1400146484375,
        10.15997314453125,
        10.17999267578125,
        10.20001220703125,
        10.219970703125,
        10.239990234375,
        10.260009765625,
        10.280029296875,
        10.29998779296875,
        10.32000732421875,
        10.34002685546875,
        10.3599853515625,
        10.3800048828125,
        10.4000244140625,
        10.41998291015625,
        10.44000244140625,
        10.46002197265625,
        10.47998046875,
        10.5,
        10.52001953125,
        10.53997802734375,
        10.55999755859375,
        10.58001708984375,
        10.5999755859375,
        10.6199951171875,
        10.6400146484375,
        10.65997314453125,
        10.67999267578125,
        10.70001220703125,
        10.719970703125,
        10.739990234375,
        10.760009765625,
        10.780029296875,
        10.79998779296875,
        10.82000732421875,
        10.84002685546875,
        10.8599853515625,
        10.8800048828125,
        10.9000244140625,
        10.91998291015625,
        10.94000244140625,
        10.96002197265625,
        10.97998046875,
        11.0,
        11.02001953125,
        11.03997802734375,
        11.05999755859375,
        11.08001708984375,
        11.0999755859375,
        11.1199951171875,
        11.1400146484375,
        11.15997314453125,
        11.17999267578125,
        11.20001220703125,
        11.219970703125,
        11.239990234375,
        11.260009765625,
        11.280029296875,
        11.29998779296875,
        11.32000732421875,
        11.34002685546875,
        11.3599853515625,
        11.3800048828125,
        11.4000244140625,
        11.41998291015625,
        11.44000244140625,
        11.46002197265625,
        11.47998046875,
        11.5,
        11.52001953125,
        11.53997802734375,
        11.55999755859375,
        11.58001708984375,
        11.5999755859375,
        11.6199951171875,
        11.6400146484375,
        11.65997314453125,
        11.67999267578125,
        11.70001220703125,
        11.719970703125,
        11.739990234375,
        11.760009765625,
        11.780029296875,
        11.79998779296875,
        11.82000732421875,
        11.84002685546875,
        11.8599853515625,
        11.8800048828125,
        11.9000244140625,
        11.91998291015625,
        11.94000244140625,
        11.96002197265625,
        11.97998046875,
        12.0,
        12.02001953125,
        12.03997802734375,
        12.05999755859375,
        12.08001708984375,
        12.0999755859375,
        12.1199951171875,
        12.1400146484375,
        12.15997314453125,
        12.17999267578125,
        12.20001220703125,
        12.219970703125,
        12.239990234375,
        12.260009765625,
        12.280029296875,
        12.29998779296875,
        12.32000732421875,
        12.34002685546875,
        12.3599853515625,
        12.3800048828125,
        12.4000244140625,
        12.41998291015625,
        12.44000244140625,
        12.46002197265625,
        12.47998046875,
        12.5,
        12.52001953125,
        12.53997802734375,
        12.55999755859375,
        12.58001708984375,
        12.5999755859375,
        12.6199951171875,
        12.6400146484375,
        12.65997314453125,
        12.67999267578125,
        12.70001220703125,
        12.719970703125,
        12.739990234375,
        12.760009765625,
        12.780029296875,
        12.79998779296875,
        12.82000732421875,
        12.84002685546875,
        12.8599853515625,
        12.8800048828125,
        12.9000244140625,
        12.91998291015625,
        12.94000244140625,
        12.96002197265625,
        12.97998046875,
        13.0,
        13.02001953125,
        13.03997802734375,
        13.05999755859375,
        13.08001708984375,
        13.0999755859375,
        13.1199951171875,
        13.1400146484375,
        13.15997314453125,
        13.17999267578125,
        13.20001220703125,
        13.219970703125,
        13.239990234375,
        13.260009765625,
        13.280029296875,
        13.29998779296875,
        13.32000732421875,
        13.34002685546875,
        13.3599853515625,
        13.3800048828125,
        13.4000244140625,
        13.41998291015625,
        13.44000244140625,
        13.46002197265625,
        13.47998046875,
        13.5,
        13.52001953125,
        13.53997802734375,
        13.55999755859375,
        13.58001708984375,
        13.5999755859375,
        13.6199951171875,
        13.6400146484375,
        13.65997314453125,
        13.67999267578125,
        13.70001220703125,
        13.719970703125,
        13.739990234375,
        13.760009765625,
        13.780029296875,
        13.79998779296875,
        13.82000732421875,
        13.84002685546875,
        13.8599853515625,
        13.8800048828125,
        13.9000244140625,
        13.91998291015625,
        13.94000244140625,
        13.96002197265625,
        13.97998046875,
        14.0,
        14.02001953125,
        14.03997802734375,
        14.05999755859375,
        14.08001708984375,
        14.0999755859375,
        14.1199951171875,
        14.1400146484375,
        14.15997314453125,
        14.17999267578125,
        14.20001220703125,
        14.219970703125,
        14.239990234375,
        14.260009765625,
        14.280029296875,
        14.29998779296875,
        14.32000732421875,
        14.34002685546875,
        14.3599853515625,
        14.3800048828125,
        14.4000244140625,
        14.41998291015625,
        14.44000244140625,
        14.46002197265625,
        14.47998046875,
        14.5,
        14.52001953125,
        14.53997802734375,
        14.55999755859375,
        14.58001708984375,
        14.5999755859375,
        14.6199951171875,
        14.6400146484375,
        14.65997314453125,
        14.67999267578125,
        14.70001220703125,
        14.719970703125,
        14.739990234375,
        14.760009765625,
        14.780029296875,
        14.79998779296875,
        14.82000732421875,
        14.84002685546875,
        14.8599853515625,
        14.8800048828125,
        14.9000244140625,
        14.91998291015625,
        14.94000244140625,
        14.96002197265625,
        14.97998046875,
        15.0,
        15.02001953125,
        15.03997802734375,
        15.05999755859375,
        15.08001708984375,
        15.0999755859375,
        15.1199951171875,
        15.1400146484375,
        15.15997314453125,
        15.17999267578125,
        15.20001220703125,
        15.219970703125,
        15.239990234375,
        15.260009765625,
        15.280029296875,
        15.29998779296875,
        15.32000732421875,
        15.34002685546875,
        15.3599853515625,
        15.3800048828125,
        15.4000244140625,
        15.41998291015625,
        15.44000244140625,
        15.46002197265625,
        15.47998046875,
        15.5,
        15.52001953125,
        15.53997802734375,
        15.55999755859375,
        15.58001708984375,
        15.5999755859375,
        15.6199951171875,
        15.6400146484375,
        15.65997314453125,
        15.67999267578125,
        15.70001220703125,
        15.719970703125,
        15.739990234375,
        15.760009765625,
        15.780029296875,
        15.79998779296875,
        15.82000732421875,
        15.84002685546875,
        15.8599853515625,
        15.8800048828125,
        15.9000244140625,
        15.91998291015625,
        15.94000244140625,
        15.96002197265625,
        15.97998046875,
        16.0,
        16.02001953125,
        16.03997802734375,
        16.05999755859375,
        16.08001708984375,
        16.0999755859375,
        16.1199951171875,
        16.1400146484375,
        16.15997314453125,
        16.17999267578125,
        16.20001220703125,
        16.219970703125,
        16.239990234375,
        16.260009765625,
        16.280029296875,
        16.29998779296875,
        16.32000732421875,
        16.34002685546875,
        16.3599853515625,
        16.3800048828125,
        16.4000244140625,
        16.41998291015625,
        16.44000244140625,
        16.46002197265625,
        16.47998046875,
        16.5,
        16.52001953125,
        16.53997802734375,
        16.55999755859375,
        16.58001708984375,
        16.5999755859375,
        16.6199951171875,
        16.6400146484375,
        16.65997314453125,
        16.67999267578125,
        16.70001220703125,
        16.719970703125,
        16.739990234375,
        16.760009765625,
        16.780029296875,
        16.79998779296875,
        16.82000732421875,
        16.84002685546875,
        16.8599853515625,
        16.8800048828125,
        16.9000244140625,
        16.91998291015625,
        16.94000244140625,
        16.96002197265625,
        16.97998046875,
        17.0,
        17.02001953125,
        17.03997802734375,
        17.05999755859375,
        17.08001708984375,
        17.0999755859375,
        17.1199951171875,
        17.1400146484375,
        17.15997314453125,
        17.17999267578125,
        17.20001220703125,
        17.219970703125,
        17.239990234375,
        17.260009765625,
        17.280029296875,
        17.29998779296875,
        17.32000732421875,
        17.34002685546875,
        17.3599853515625,
        17.3800048828125,
        17.4000244140625,
        17.41998291015625,
        17.44000244140625,
        17.46002197265625,
        17.47998046875,
        17.5,
        17.52001953125,
        17.53997802734375,
        17.55999755859375,
        17.58001708984375,
        17.5999755859375,
        17.6199951171875,
        17.6400146484375,
        17.65997314453125,
        17.67999267578125,
        17.70001220703125,
        17.719970703125,
        17.739990234375,
        17.760009765625,
        17.780029296875,
        17.79998779296875,
        17.82000732421875,
        17.84002685546875,
        17.8599853515625,
        17.8800048828125,
        17.9000244140625,
        17.91998291015625,
        17.94000244140625,
        17.96002197265625,
        17.97998046875,
        18.0,
        18.02001953125,
        18.03997802734375,
        18.05999755859375,
        18.08001708984375,
        18.0999755859375,
        18.1199951171875,
        18.1400146484375,
        18.15997314453125,
        18.17999267578125,
        18.20001220703125,
        18.219970703125,
        18.239990234375,
        18.260009765625,
        18.280029296875,
        18.29998779296875,
        18.32000732421875,
        18.34002685546875,
        18.3599853515625,
        18.3800048828125,
        18.4000244140625,
        18.41998291015625,
        18.44000244140625,
        18.46002197265625,
        18.47998046875,
        18.5,
        18.52001953125,
        18.53997802734375,
        18.55999755859375,
        18.58001708984375,
        18.5999755859375,
        18.6199951171875,
        18.6400146484375,
        18.65997314453125,
        18.67999267578125,
        18.70001220703125,
        18.719970703125,
        18.739990234375,
        18.760009765625,
        18.780029296875,
        18.79998779296875,
        18.82000732421875,
        18.84002685546875,
        18.8599853515625,
        18.8800048828125,
        18.9000244140625,
        18.91998291015625,
        18.94000244140625,
        18.96002197265625,
        18.97998046875,
        19.0,
        19.02001953125,
        19.03997802734375,
        19.05999755859375,
        19.08001708984375,
        19.0999755859375,
        19.1199951171875,
        19.1400146484375,
        19.15997314453125,
        19.17999267578125,
        19.20001220703125,
        19.219970703125,
        19.239990234375,
        19.260009765625,
        19.280029296875,
        19.29998779296875,
        19.32000732421875,
        19.34002685546875,
        19.3599853515625,
        19.3800048828125,
        19.4000244140625,
        19.41998291015625,
        19.44000244140625,
        19.46002197265625,
        19.47998046875,
        19.5,
        19.52001953125,
        19.53997802734375,
        19.55999755859375,
        19.58001708984375,
        19.5999755859375,
        19.6199951171875,
        19.6400146484375,
        19.65997314453125,
        19.67999267578125,
        19.70001220703125,
        19.719970703125,
        19.739990234375,
        19.760009765625,
        19.780029296875,
        19.79998779296875,
        19.82000732421875,
        19.84002685546875,
        19.8599853515625,
        19.8800048828125,
        19.9000244140625,
        19.91998291015625,
        19.94000244140625,
        19.96002197265625,
        19.97998046875,
        20.0,
        20.02001953125,
        20.03997802734375,
        20.05999755859375,
        20.08001708984375,
        20.0999755859375,
        20.1199951171875,
        20.1400146484375,
        20.15997314453125,
        20.17999267578125,
        20.20001220703125,
        20.219970703125,
        20.239990234375,
        20.260009765625,
        20.280029296875,
        20.29998779296875,
        20.32000732421875,
        20.34002685546875,
        20.3599853515625,
        20.3800048828125,
        20.4000244140625,
        20.41998291015625,
        20.44000244140625,
        20.46002197265625,
        20.47998046875,
        20.5,
        20.52001953125,
        20.53997802734375,
        20.55999755859375,
        20.58001708984375,
        20.5999755859375,
        20.6199951171875,
        20.6400146484375,
        20.65997314453125,
        20.67999267578125,
        20.70001220703125,
        20.719970703125,
        20.739990234375,
        20.760009765625,
        20.780029296875,
        20.79998779296875,
        20.82000732421875,
        20.84002685546875,
        20.8599853515625,
        20.8800048828125,
        20.9000244140625,
        20.91998291015625,
        20.94000244140625,
        20.96002197265625,
        20.97998046875,
        21.0,
        21.02001953125,
        21.03997802734375,
        21.05999755859375,
        21.08001708984375,
        21.0999755859375,
        21.1199951171875,
        21.1400146484375,
        21.15997314453125,
        21.17999267578125,
        21.20001220703125,
        21.219970703125,
        21.239990234375,
        21.260009765625,
        21.280029296875,
        21.29998779296875,
        21.32000732421875,
        21.34002685546875,
        21.3599853515625,
        21.3800048828125,
        21.4000244140625,
        21.41998291015625,
        21.44000244140625,
        21.46002197265625,
        21.47998046875,
        21.5,
        21.52001953125,
        21.53997802734375,
        21.55999755859375,
        21.58001708984375,
        21.5999755859375,
        21.6199951171875,
        21.6400146484375,
        21.65997314453125,
        21.67999267578125,
        21.70001220703125,
        21.719970703125,
        21.739990234375,
        21.760009765625,
        21.780029296875,
        21.79998779296875,
        21.82000732421875,
        21.84002685546875,
        21.8599853515625,
        21.8800048828125,
        21.9000244140625,
        21.91998291015625,
        21.94000244140625,
        21.96002197265625,
        21.97998046875,
        22.0,
        22.02001953125,
        22.03997802734375,
        22.05999755859375,
        22.08001708984375,
        22.0999755859375,
        22.1199951171875,
        22.1400146484375,
        22.15997314453125,
        22.17999267578125,
        22.20001220703125,
        22.219970703125,
        22.239990234375,
        22.260009765625,
        22.280029296875,
        22.29998779296875,
        22.32000732421875,
        22.34002685546875,
        22.3599853515625,
        22.3800048828125,
        22.4000244140625,
        22.41998291015625,
        22.44000244140625,
        22.46002197265625,
        22.47998046875,
        22.5,
        22.52001953125,
        22.53997802734375,
        22.55999755859375,
        22.58001708984375,
        22.5999755859375,
        22.6199951171875,
        22.6400146484375,
        22.65997314453125,
        22.67999267578125,
        22.70001220703125,
        22.719970703125,
        22.739990234375,
        22.760009765625,
        22.780029296875,
        22.79998779296875,
        22.82000732421875,
        22.84002685546875,
        22.8599853515625,
        22.8800048828125,
        22.9000244140625,
        22.91998291015625,
        22.94000244140625,
        22.96002197265625,
        22.97998046875,
        23.0,
        23.02001953125,
        23.03997802734375,
        23.05999755859375,
        23.08001708984375,
        23.0999755859375,
        23.1199951171875,
        23.1400146484375,
        23.15997314453125,
        23.17999267578125,
        23.20001220703125,
        23.219970703125,
        23.239990234375,
        23.260009765625,
        23.280029296875,
        23.29998779296875,
        23.32000732421875,
        23.34002685546875,
        23.3599853515625,
        23.3800048828125,
        23.4000244140625,
        23.41998291015625,
        23.44000244140625,
        23.46002197265625,
        23.47998046875,
        23.5,
        23.52001953125,
        23.53997802734375,
        23.55999755859375,
        23.58001708984375,
        23.5999755859375,
        23.6199951171875,
        23.6400146484375,
        23.65997314453125,
        23.67999267578125,
        23.70001220703125,
        23.719970703125,
        23.739990234375,
        23.760009765625,
        23.780029296875,
        23.79998779296875,
        23.82000732421875,
        23.84002685546875,
        23.8599853515625,
        23.8800048828125,
        23.9000244140625,
        23.91998291015625,
        23.94000244140625,
        23.96002197265625,
        23.97998046875,
        24.0,
        24.02001953125,
        24.03997802734375,
        24.05999755859375,
        24.08001708984375,
        24.0999755859375,
        24.1199951171875,
        24.1400146484375,
        24.15997314453125,
        24.17999267578125,
        24.20001220703125,
        24.219970703125,
        24.239990234375,
        24.260009765625,
        24.280029296875,
        24.29998779296875,
        24.32000732421875,
        24.34002685546875,
        24.3599853515625,
        24.3800048828125,
        24.4000244140625,
        24.41998291015625,
        24.44000244140625,
        24.46002197265625,
        24.47998046875,
        24.5,
        24.52001953125,
        24.53997802734375,
        24.55999755859375,
        24.58001708984375,
        24.5999755859375,
        24.6199951171875,
        24.6400146484375,
        24.65997314453125,
        24.67999267578125,
        24.70001220703125,
        24.719970703125,
        24.739990234375,
        24.760009765625,
        24.780029296875,
        24.79998779296875,
        24.82000732421875,
        24.84002685546875,
        24.8599853515625,
        24.8800048828125,
        24.9000244140625,
        24.91998291015625,
        24.94000244140625,
        24.96002197265625,
        24.97998046875,
        25.0,
        25.02001953125,
        25.03997802734375,
        25.05999755859375,
        25.08001708984375,
        25.0999755859375,
        25.1199951171875,
        25.1400146484375,
        25.15997314453125,
        25.17999267578125,
        25.20001220703125,
        25.219970703125,
        25.239990234375,
        25.260009765625,
        25.280029296875,
        25.29998779296875,
        25.32000732421875,
        25.34002685546875,
        25.3599853515625,
        25.3800048828125,
        25.4000244140625,
        25.41998291015625,
        25.44000244140625,
        25.46002197265625,
        25.47998046875,
        25.5,
        25.52001953125,
        25.53997802734375,
        25.55999755859375,
        25.58001708984375,
        25.5999755859375,
        25.6199951171875,
        25.6400146484375,
        25.65997314453125,
        25.67999267578125,
        25.70001220703125,
        25.719970703125,
        25.739990234375,
        25.760009765625,
        25.780029296875,
        25.79998779296875,
        25.82000732421875,
        25.84002685546875,
        25.8599853515625,
        25.8800048828125,
        25.9000244140625,
        25.91998291015625,
        25.94000244140625,
        25.96002197265625,
        25.97998046875,
        26.0,
        26.02001953125,
        26.03997802734375,
        26.05999755859375,
        26.08001708984375,
        26.0999755859375,
        26.1199951171875,
        26.1400146484375,
        26.15997314453125,
        26.17999267578125,
        26.20001220703125,
        26.219970703125,
        26.239990234375,
        26.260009765625,
        26.280029296875,
        26.29998779296875,
        26.32000732421875,
        26.34002685546875,
        26.3599853515625,
        26.3800048828125,
        26.4000244140625,
        26.41998291015625,
        26.44000244140625,
        26.46002197265625,
        26.47998046875,
        26.5,
        26.52001953125,
        26.53997802734375,
        26.55999755859375,
        26.58001708984375,
        26.5999755859375,
        26.6199951171875,
        26.6400146484375,
        26.65997314453125,
        26.67999267578125,
        26.70001220703125,
        26.719970703125,
        26.739990234375,
        26.760009765625,
        26.780029296875,
        26.79998779296875,
        26.82000732421875,
        26.84002685546875,
        26.8599853515625,
        26.8800048828125,
        26.9000244140625,
        26.91998291015625,
        26.94000244140625,
        26.96002197265625,
        26.97998046875,
        27.0,
        27.02001953125,
        27.03997802734375,
        27.05999755859375,
        27.08001708984375,
        27.0999755859375,
        27.1199951171875,
        27.1400146484375,
        27.15997314453125,
        27.17999267578125,
        27.20001220703125,
        27.219970703125,
        27.239990234375,
        27.260009765625,
        27.280029296875,
        27.29998779296875,
        27.32000732421875,
        27.34002685546875,
        27.3599853515625,
        27.3800048828125,
        27.4000244140625,
        27.41998291015625,
        27.44000244140625,
        27.46002197265625,
        27.47998046875,
        27.5,
        27.52001953125,
        27.53997802734375,
        27.55999755859375,
        27.58001708984375,
        27.5999755859375,
        27.6199951171875,
        27.6400146484375,
        27.65997314453125,
        27.67999267578125,
        27.70001220703125,
        27.719970703125,
        27.739990234375,
        27.760009765625,
        27.780029296875,
        27.79998779296875,
        27.82000732421875,
        27.84002685546875,
        27.8599853515625,
        27.8800048828125,
        27.9000244140625,
        27.91998291015625,
        27.94000244140625,
        27.96002197265625,
        27.97998046875,
        28.0,
        28.02001953125,
        28.03997802734375,
        28.05999755859375,
        28.08001708984375,
        28.0999755859375,
        28.1199951171875,
        28.1400146484375,
        28.15997314453125,
        28.17999267578125,
        28.20001220703125,
        28.219970703125,
        28.239990234375,
        28.260009765625,
        28.280029296875,
        28.29998779296875,
        28.32000732421875,
        28.34002685546875,
        28.3599853515625,
        28.3800048828125,
        28.4000244140625,
        28.41998291015625,
        28.44000244140625,
        28.46002197265625,
        28.47998046875,
        28.5,
        28.52001953125,
        28.53997802734375,
        28.55999755859375,
        28.58001708984375,
        28.5999755859375,
        28.6199951171875,
        28.6400146484375,
        28.65997314453125,
        28.67999267578125,
        28.70001220703125,
        28.719970703125,
        28.739990234375,
        28.760009765625,
        28.780029296875,
        28.79998779296875,
        28.82000732421875,
        28.84002685546875,
        28.8599853515625,
        28.8800048828125,
        28.9000244140625,
        28.91998291015625,
        28.94000244140625,
        28.96002197265625,
        28.97998046875,
        29.0,
        29.02001953125,
        29.03997802734375,
        29.05999755859375,
        29.08001708984375,
        29.0999755859375,
        29.1199951171875,
        29.1400146484375,
        29.15997314453125,
        29.17999267578125,
        29.20001220703125,
        29.219970703125,
        29.239990234375,
        29.260009765625,
        29.280029296875,
        29.29998779296875,
        29.32000732421875,
        29.34002685546875,
        29.3599853515625,
        29.3800048828125,
        29.4000244140625,
        29.41998291015625,
        29.44000244140625,
        29.46002197265625,
        29.47998046875,
        29.5,
        29.52001953125,
        29.53997802734375,
        29.55999755859375,
        29.58001708984375,
        29.5999755859375,
        29.6199951171875,
        29.6400146484375,
        29.65997314453125,
        29.67999267578125,
        29.70001220703125,
        29.719970703125,
        29.739990234375,
        29.760009765625,
        29.780029296875,
        29.79998779296875,
        29.82000732421875,
        29.84002685546875,
        29.8599853515625,
        29.8800048828125,
        29.9000244140625,
        29.91998291015625,
        29.94000244140625,
        29.96002197265625,
        29.97998046875,
        30.0,
        30.02001953125,
        30.03997802734375,
        30.05999755859375,
        30.08001708984375,
        30.0999755859375,
        30.1199951171875,
        30.1400146484375,
        30.15997314453125,
        30.17999267578125,
        30.20001220703125,
        30.219970703125,
        30.239990234375,
        30.260009765625,
        30.280029296875,
        30.29998779296875,
        30.32000732421875,
        30.34002685546875,
        30.3599853515625,
        30.3800048828125,
        30.4000244140625,
        30.41998291015625,
        30.44000244140625,
        30.46002197265625,
        30.47998046875,
        30.5,
        30.52001953125,
        30.53997802734375,
        30.55999755859375,
        30.58001708984375,
        30.5999755859375,
        30.6199951171875,
        30.6400146484375,
        30.65997314453125,
        30.67999267578125,
        30.70001220703125,
        30.719970703125,
        30.739990234375,
        30.760009765625,
        30.780029296875,
        30.79998779296875,
        30.82000732421875,
        30.84002685546875,
        30.8599853515625,
        30.8800048828125,
        30.9000244140625,
        30.91998291015625,
        30.94000244140625,
        30.96002197265625,
        30.97998046875,
        31.0,
        31.02001953125,
        31.03997802734375,
        31.05999755859375,
        31.08001708984375,
        31.0999755859375,
        31.1199951171875,
        31.1400146484375,
        31.15997314453125,
        31.17999267578125,
        31.20001220703125,
        31.219970703125,
        31.239990234375,
        31.260009765625,
        31.280029296875,
        31.29998779296875,
        31.32000732421875,
        31.34002685546875,
        31.3599853515625,
        31.3800048828125,
        31.4000244140625,
        31.41998291015625,
        31.44000244140625,
        31.46002197265625,
        31.47998046875,
        31.5,
        31.52001953125,
        31.53997802734375,
        31.55999755859375,
        31.58001708984375,
        31.5999755859375,
        31.6199951171875,
        31.6400146484375,
        31.65997314453125,
        31.67999267578125,
        31.70001220703125,
        31.719970703125,
        31.739990234375,
        31.760009765625,
        31.780029296875,
        31.79998779296875,
        31.82000732421875,
        31.84002685546875,
        31.8599853515625,
        31.8800048828125,
        31.9000244140625,
        31.91998291015625,
        31.94000244140625,
        31.96002197265625,
        31.97998046875,
        32.0,
        32.02001953125,
        32.03997802734375,
        32.05999755859375,
        32.08001708984375,
        32.0999755859375,
        32.1199951171875,
        32.1400146484375,
        32.15997314453125,
        32.17999267578125,
        32.20001220703125,
        32.219970703125,
        32.239990234375,
        32.260009765625,
        32.280029296875,
        32.29998779296875,
        32.32000732421875,
        32.34002685546875,
        32.3599853515625,
        32.3800048828125,
        32.4000244140625,
        32.41998291015625,
        32.44000244140625,
        32.46002197265625,
        32.47998046875,
        32.5,
        32.52001953125,
        32.53997802734375,
        32.55999755859375,
        32.58001708984375,
        32.5999755859375,
        32.6199951171875,
        32.6400146484375,
        32.65997314453125,
        32.67999267578125,
        32.70001220703125,
        32.719970703125,
        32.739990234375,
        32.760009765625,
        32.780029296875,
        32.79998779296875,
        32.82000732421875,
        32.84002685546875,
        32.8599853515625,
        32.8800048828125,
        32.9000244140625,
        32.91998291015625,
        32.94000244140625,
        32.96002197265625,
        32.97998046875,
        33.0,
        33.02001953125,
        33.03997802734375,
        33.05999755859375,
        33.08001708984375,
        33.0999755859375,
        33.1199951171875,
        33.1400146484375,
        33.15997314453125,
        33.17999267578125,
        33.20001220703125,
        33.219970703125,
        33.239990234375,
        33.260009765625,
        33.280029296875,
        33.29998779296875,
        33.32000732421875,
        33.34002685546875,
        33.3599853515625,
        33.3800048828125,
        33.4000244140625,
        33.41998291015625,
        33.44000244140625,
        33.46002197265625,
        33.47998046875,
        33.5,
        33.52001953125,
        33.53997802734375,
        33.55999755859375,
        33.58001708984375,
        33.5999755859375,
        33.6199951171875,
        33.6400146484375,
        33.65997314453125,
        33.67999267578125,
        33.70001220703125,
        33.719970703125,
        33.739990234375,
        33.760009765625,
        33.780029296875,
        33.79998779296875,
        33.82000732421875,
        33.84002685546875,
        33.8599853515625,
        33.8800048828125,
        33.9000244140625,
        33.91998291015625,
        33.94000244140625,
        33.96002197265625,
        33.97998046875,
        34.0,
        34.02001953125,
        34.03997802734375,
        34.05999755859375,
        34.08001708984375,
        34.0999755859375,
        34.1199951171875,
        34.1400146484375,
        34.15997314453125,
        34.17999267578125,
        34.20001220703125,
        34.219970703125,
        34.239990234375,
        34.260009765625,
        34.280029296875,
        34.29998779296875,
        34.32000732421875,
        34.34002685546875,
        34.3599853515625,
        34.3800048828125,
        34.4000244140625,
        34.41998291015625,
        34.44000244140625,
        34.46002197265625,
        34.47998046875,
        34.5,
        34.52001953125,
        34.53997802734375,
        34.55999755859375,
        34.58001708984375,
        34.5999755859375,
        34.6199951171875,
        34.6400146484375,
        34.65997314453125,
        34.67999267578125,
        34.70001220703125,
        34.719970703125,
        34.739990234375,
        34.760009765625,
        34.780029296875,
        34.79998779296875,
        34.82000732421875,
        34.84002685546875,
        34.8599853515625,
        34.8800048828125,
        34.9000244140625,
        34.91998291015625,
        34.94000244140625,
        34.96002197265625,
        34.97998046875,
        35.0,
        35.02001953125,
        35.03997802734375,
        35.05999755859375,
        35.08001708984375,
        35.0999755859375,
        35.1199951171875,
        35.1400146484375,
        35.15997314453125,
        35.17999267578125,
        35.20001220703125,
        35.219970703125,
        35.239990234375,
        35.260009765625,
        35.280029296875,
        35.29998779296875,
        35.32000732421875,
        35.34002685546875,
        35.3599853515625,
        35.3800048828125,
        35.4000244140625,
        35.41998291015625,
        35.44000244140625,
        35.46002197265625,
        35.47998046875,
        35.5,
        35.52001953125,
        35.53997802734375,
        35.55999755859375,
        35.58001708984375,
        35.5999755859375,
        35.6199951171875,
        35.6400146484375,
        35.65997314453125,
        35.67999267578125,
        35.70001220703125,
        35.719970703125,
        35.739990234375,
        35.760009765625,
        35.780029296875,
        35.79998779296875,
        35.82000732421875,
        35.84002685546875,
        35.8599853515625,
        35.8800048828125,
        35.9000244140625,
        35.91998291015625,
        35.94000244140625,
        35.96002197265625,
        35.97998046875,
        36.0,
        36.02001953125,
        36.03997802734375,
        36.05999755859375,
        36.08001708984375,
        36.0999755859375,
        36.1199951171875,
        36.1400146484375,
        36.15997314453125,
        36.17999267578125,
        36.20001220703125,
        36.219970703125,
        36.239990234375,
        36.260009765625,
        36.280029296875,
        36.29998779296875,
        36.32000732421875,
        36.34002685546875,
        36.3599853515625,
        36.3800048828125,
        36.4000244140625,
        36.41998291015625,
        36.44000244140625,
        36.46002197265625,
        36.47998046875,
        36.5,
        36.52001953125,
        36.53997802734375,
        36.55999755859375,
        36.58001708984375,
        36.5999755859375,
        36.6199951171875,
        36.6400146484375,
        36.65997314453125,
        36.67999267578125,
        36.70001220703125,
        36.719970703125,
        36.739990234375,
        36.760009765625,
        36.780029296875,
        36.79998779296875,
        36.82000732421875,
        36.84002685546875,
        36.8599853515625,
        36.8800048828125,
        36.9000244140625,
        36.91998291015625,
        36.94000244140625,
        36.96002197265625,
        36.97998046875,
        37.0,
        37.02001953125,
        37.03997802734375,
        37.05999755859375,
        37.08001708984375,
        37.0999755859375,
        37.1199951171875,
        37.1400146484375,
        37.15997314453125,
        37.17999267578125,
        37.20001220703125,
        37.219970703125,
        37.239990234375,
        37.260009765625,
        37.280029296875,
        37.29998779296875,
        37.32000732421875,
        37.34002685546875,
        37.3599853515625,
        37.3800048828125,
        37.4000244140625,
        37.41998291015625,
        37.44000244140625,
        37.46002197265625,
        37.47998046875,
        37.5,
        37.52001953125,
        37.53997802734375,
        37.55999755859375,
        37.58001708984375,
        37.5999755859375,
        37.6199951171875,
        37.6400146484375,
        37.65997314453125,
        37.67999267578125,
        37.70001220703125,
        37.719970703125,
        37.739990234375,
        37.760009765625,
        37.780029296875,
        37.79998779296875,
        37.82000732421875,
        37.84002685546875,
        37.8599853515625,
        37.8800048828125,
        37.9000244140625,
        37.91998291015625,
        37.94000244140625,
        37.96002197265625,
        37.97998046875,
        38.0,
        38.02001953125,
        38.03997802734375,
        38.05999755859375,
        38.08001708984375,
        38.0999755859375,
        38.1199951171875,
        38.1400146484375,
        38.15997314453125,
        38.17999267578125,
        38.20001220703125,
        38.219970703125,
        38.239990234375,
        38.260009765625,
        38.280029296875,
        38.29998779296875,
        38.32000732421875,
        38.34002685546875,
        38.3599853515625,
        38.3800048828125,
        38.4000244140625,
        38.41998291015625,
        38.44000244140625,
        38.46002197265625,
        38.47998046875,
        38.5,
        38.52001953125,
        38.53997802734375,
        38.55999755859375,
        38.58001708984375,
        38.5999755859375,
        38.6199951171875,
        38.6400146484375,
        38.65997314453125,
        38.67999267578125,
        38.70001220703125,
        38.719970703125,
        38.739990234375,
        38.760009765625,
        38.780029296875,
        38.79998779296875,
        38.82000732421875,
        38.84002685546875,
        38.8599853515625,
        38.8800048828125,
        38.9000244140625,
        38.91998291015625,
        38.94000244140625,
        38.96002197265625,
        38.97998046875,
        39.0,
        39.02001953125,
        39.03997802734375,
        39.05999755859375,
        39.08001708984375,
        39.0999755859375,
        39.1199951171875,
        39.1400146484375,
        39.15997314453125,
        39.17999267578125,
        39.20001220703125,
        39.219970703125,
        39.239990234375,
        39.260009765625,
        39.280029296875,
        39.29998779296875,
        39.32000732421875,
        39.34002685546875,
        39.3599853515625,
        39.3800048828125,
        39.4000244140625,
        39.41998291015625,
        39.44000244140625,
        39.46002197265625,
        39.47998046875,
        39.5,
        39.52001953125,
        39.53997802734375,
        39.55999755859375,
        39.58001708984375,
        39.5999755859375,
        39.6199951171875,
        39.6400146484375,
        39.65997314453125,
        39.67999267578125,
        39.70001220703125,
        39.719970703125,
        39.739990234375,
        39.760009765625,
        39.780029296875,
        39.79998779296875,
        39.82000732421875,
        39.84002685546875,
        39.8599853515625,
        39.8800048828125,
        39.9000244140625,
        39.91998291015625,
        39.94000244140625,
        39.96002197265625,
        39.97998046875,
        40.0,
        40.02001953125,
        40.03997802734375,
        40.05999755859375,
        40.08001708984375,
        40.0999755859375,
        40.1199951171875,
        40.1400146484375,
        40.15997314453125,
        40.17999267578125,
        40.20001220703125,
        40.219970703125,
        40.239990234375,
        40.260009765625,
        40.280029296875,
        40.29998779296875,
        40.32000732421875,
        40.34002685546875,
        40.3599853515625,
        40.3800048828125,
        40.4000244140625,
        40.41998291015625,
        40.44000244140625,
        40.46002197265625,
        40.47998046875,
        40.5,
        40.52001953125,
        40.53997802734375,
        40.55999755859375,
        40.58001708984375,
        40.5999755859375,
        40.6199951171875,
        40.6400146484375,
        40.65997314453125,
        40.67999267578125,
        40.70001220703125,
        40.719970703125,
        40.739990234375,
        40.760009765625,
        40.77996826171875,
        40.79998779296875,
        40.82000732421875,
        40.84002685546875,
        40.8599853515625,
        40.8800048828125,
        40.9000244140625,
        40.91998291015625,
        40.94000244140625,
        40.96002197265625,
        40.97998046875,
        41.0,
        41.02001953125,
        41.03997802734375,
        41.05999755859375,
        41.08001708984375,
        41.0999755859375,
        41.1199951171875,
        41.1400146484375,
        41.15997314453125,
        41.17999267578125,
        41.20001220703125,
        41.219970703125,
        41.239990234375,
        41.260009765625,
        41.27996826171875,
        41.29998779296875,
        41.32000732421875,
        41.34002685546875,
        41.3599853515625,
        41.3800048828125,
        41.4000244140625,
        41.41998291015625,
        41.44000244140625,
        41.46002197265625,
        41.47998046875,
        41.5,
        41.52001953125,
        41.53997802734375,
        41.55999755859375,
        41.58001708984375,
        41.5999755859375,
        41.6199951171875,
        41.6400146484375,
        41.65997314453125,
        41.67999267578125,
        41.70001220703125,
        41.719970703125,
        41.739990234375,
        41.760009765625,
        41.77996826171875,
        41.79998779296875,
        41.82000732421875,
        41.84002685546875,
        41.8599853515625,
        41.8800048828125,
        41.9000244140625,
        41.91998291015625,
        41.94000244140625,
        41.96002197265625,
        41.97998046875,
        42.0,
        42.02001953125,
        42.03997802734375,
        42.05999755859375,
        42.08001708984375,
        42.0999755859375,
        42.1199951171875,
        42.1400146484375,
        42.15997314453125,
        42.17999267578125,
        42.20001220703125,
        42.219970703125,
        42.239990234375,
        42.260009765625,
        42.27996826171875,
        42.29998779296875,
        42.32000732421875,
        42.34002685546875,
        42.3599853515625,
        42.3800048828125,
        42.4000244140625,
        42.41998291015625,
        42.44000244140625,
        42.46002197265625,
        42.47998046875,
        42.5,
        42.52001953125,
        42.53997802734375,
        42.55999755859375,
        42.58001708984375,
        42.5999755859375,
        42.6199951171875,
        42.6400146484375,
        42.65997314453125,
        42.67999267578125,
        42.70001220703125,
        42.719970703125,
        42.739990234375,
        42.760009765625,
        42.77996826171875,
        42.79998779296875,
        42.82000732421875,
        42.84002685546875,
        42.8599853515625,
        42.8800048828125,
        42.9000244140625,
        42.91998291015625,
        42.94000244140625,
        42.96002197265625,
        42.97998046875,
        43.0,
        43.02001953125,
        43.03997802734375,
        43.05999755859375,
        43.08001708984375,
        43.0999755859375,
        43.1199951171875,
        43.1400146484375,
        43.15997314453125,
        43.17999267578125,
        43.20001220703125,
        43.219970703125,
        43.239990234375,
        43.260009765625,
        43.27996826171875,
        43.29998779296875,
        43.32000732421875,
        43.34002685546875,
        43.3599853515625,
        43.3800048828125,
        43.4000244140625,
        43.41998291015625,
        43.44000244140625,
        43.46002197265625,
        43.47998046875,
        43.5,
        43.52001953125,
        43.53997802734375,
        43.55999755859375,
        43.58001708984375,
        43.5999755859375,
        43.6199951171875,
        43.6400146484375,
        43.65997314453125,
        43.67999267578125,
        43.70001220703125,
        43.719970703125,
        43.739990234375,
        43.760009765625,
        43.77996826171875,
        43.79998779296875,
        43.82000732421875,
        43.84002685546875,
        43.8599853515625,
        43.8800048828125,
        43.9000244140625,
        43.91998291015625,
        43.94000244140625,
        43.96002197265625,
        43.97998046875,
        44.0,
        44.02001953125,
        44.03997802734375,
        44.05999755859375,
        44.08001708984375,
        44.0999755859375,
        44.1199951171875,
        44.1400146484375,
        44.15997314453125,
        44.17999267578125,
        44.20001220703125,
        44.219970703125,
        44.239990234375,
        44.260009765625,
        44.27996826171875,
        44.29998779296875,
        44.32000732421875,
        44.34002685546875,
        44.3599853515625,
        44.3800048828125,
        44.4000244140625,
        44.41998291015625,
        44.44000244140625,
        44.46002197265625,
        44.47998046875,
        44.5,
        44.52001953125,
        44.53997802734375,
        44.55999755859375,
        44.58001708984375,
        44.5999755859375,
        44.6199951171875,
        44.6400146484375,
        44.65997314453125,
        44.67999267578125,
        44.70001220703125,
        44.719970703125,
        44.739990234375,
        44.760009765625,
        44.77996826171875,
        44.79998779296875,
        44.82000732421875,
        44.84002685546875,
        44.8599853515625,
        44.8800048828125,
        44.9000244140625,
        44.91998291015625,
        44.94000244140625,
        44.96002197265625,
        44.97998046875,
        45.0,
        45.02001953125,
        45.03997802734375,
        45.05999755859375,
        45.08001708984375,
        45.0999755859375,
        45.1199951171875,
        45.1400146484375,
        45.15997314453125,
        45.17999267578125,
        45.20001220703125,
        45.219970703125,
        45.239990234375,
        45.260009765625,
        45.27996826171875,
        45.29998779296875,
        45.32000732421875,
        45.34002685546875,
        45.3599853515625,
        45.3800048828125,
        45.4000244140625,
        45.41998291015625,
        45.44000244140625,
        45.46002197265625,
        45.47998046875,
        45.5,
        45.52001953125,
        45.53997802734375,
        45.55999755859375,
        45.58001708984375,
        45.5999755859375,
        45.6199951171875,
        45.6400146484375,
        45.65997314453125,
        45.67999267578125,
        45.70001220703125,
        45.719970703125,
        45.739990234375,
        45.760009765625,
        45.77996826171875,
        45.79998779296875,
        45.82000732421875,
        45.84002685546875,
        45.8599853515625,
        45.8800048828125,
        45.9000244140625,
        45.91998291015625,
        45.94000244140625,
        45.96002197265625,
        45.97998046875,
        46.0,
        46.02001953125,
        46.03997802734375,
        46.05999755859375,
        46.08001708984375,
        46.0999755859375,
        46.1199951171875,
        46.1400146484375,
        46.15997314453125,
        46.17999267578125,
        46.20001220703125,
        46.219970703125,
        46.239990234375,
        46.260009765625,
        46.27996826171875,
        46.29998779296875,
        46.32000732421875,
        46.34002685546875,
        46.3599853515625,
        46.3800048828125,
        46.4000244140625,
        46.41998291015625,
        46.44000244140625,
        46.46002197265625,
        46.47998046875,
        46.5,
        46.52001953125,
        46.53997802734375,
        46.55999755859375,
        46.58001708984375,
        46.5999755859375,
        46.6199951171875,
        46.6400146484375,
        46.65997314453125,
        46.67999267578125,
        46.70001220703125,
        46.719970703125,
        46.739990234375,
        46.760009765625,
        46.77996826171875,
        46.79998779296875,
        46.82000732421875,
        46.84002685546875,
        46.8599853515625,
        46.8800048828125,
        46.9000244140625,
        46.91998291015625,
        46.94000244140625,
        46.96002197265625,
        46.97998046875,
        47.0,
        47.02001953125,
        47.03997802734375,
        47.05999755859375,
        47.08001708984375,
        47.0999755859375,
        47.1199951171875,
        47.1400146484375,
        47.15997314453125,
        47.17999267578125,
        47.20001220703125,
        47.219970703125,
        47.239990234375,
        47.260009765625,
        47.27996826171875,
        47.29998779296875,
        47.32000732421875,
        47.34002685546875,
        47.3599853515625,
        47.3800048828125,
        47.4000244140625,
        47.41998291015625,
        47.44000244140625,
        47.46002197265625,
        47.47998046875,
        47.5,
        47.52001953125,
        47.53997802734375,
        47.55999755859375,
        47.58001708984375,
        47.5999755859375,
        47.6199951171875,
        47.6400146484375,
        47.65997314453125,
        47.67999267578125,
        47.70001220703125,
        47.719970703125,
        47.739990234375,
        47.760009765625,
        47.77996826171875,
        47.79998779296875,
        47.82000732421875,
        47.84002685546875,
        47.8599853515625,
        47.8800048828125,
        47.9000244140625,
        47.91998291015625,
        47.94000244140625,
        47.96002197265625,
        47.97998046875,
        48.0,
        48.02001953125,
        48.03997802734375,
        48.05999755859375,
        48.08001708984375,
        48.0999755859375,
        48.1199951171875,
        48.1400146484375,
        48.15997314453125,
        48.17999267578125,
        48.20001220703125,
        48.219970703125,
        48.239990234375,
        48.260009765625,
        48.27996826171875,
        48.29998779296875,
        48.32000732421875,
        48.34002685546875,
        48.3599853515625,
        48.3800048828125,
        48.4000244140625,
        48.41998291015625,
        48.44000244140625,
        48.46002197265625,
        48.47998046875,
        48.5,
        48.52001953125,
        48.53997802734375,
        48.55999755859375,
        48.58001708984375,
        48.5999755859375,
        48.6199951171875,
        48.6400146484375,
        48.65997314453125,
        48.67999267578125,
        48.70001220703125,
        48.719970703125,
        48.739990234375,
        48.760009765625,
        48.77996826171875,
        48.79998779296875,
        48.82000732421875,
        48.84002685546875,
        48.8599853515625,
        48.8800048828125,
        48.9000244140625,
        48.91998291015625,
        48.94000244140625,
        48.96002197265625,
        48.97998046875,
        49.0,
        49.02001953125,
        49.03997802734375,
        49.05999755859375,
        49.08001708984375,
        49.0999755859375,
        49.1199951171875,
        49.1400146484375,
        49.15997314453125,
        49.17999267578125,
        49.20001220703125,
        49.219970703125,
        49.239990234375,
        49.260009765625,
        49.27996826171875,
        49.29998779296875,
        49.32000732421875,
        49.34002685546875,
        49.3599853515625,
        49.3800048828125,
        49.4000244140625,
        49.41998291015625,
        49.44000244140625,
        49.46002197265625,
        49.47998046875,
        49.5,
        49.52001953125,
        49.53997802734375,
        49.55999755859375,
        49.58001708984375,
        49.5999755859375,
        49.6199951171875,
        49.6400146484375,
        49.65997314453125,
        49.67999267578125,
        49.70001220703125,
        49.719970703125,
        49.739990234375,
        49.760009765625,
        49.77996826171875,
        49.79998779296875,
        49.82000732421875,
        49.84002685546875,
        49.8599853515625,
        49.8800048828125,
        49.9000244140625,
        49.91998291015625,
        49.94000244140625,
        49.96002197265625,
        49.97998046875,
        50.0,
        50.02001953125,
        50.03997802734375,
        50.05999755859375,
        50.08001708984375,
        50.0999755859375,
        50.1199951171875,
        50.1400146484375,
        50.15997314453125,
        50.17999267578125,
        50.20001220703125,
        50.219970703125,
        50.239990234375,
        50.260009765625,
        50.27996826171875,
        50.29998779296875,
        50.32000732421875,
        50.34002685546875,
        50.3599853515625,
        50.3800048828125,
        50.4000244140625,
        50.41998291015625,
        50.44000244140625,
        50.46002197265625,
        50.47998046875,
        50.5,
        50.52001953125,
        50.53997802734375,
        50.55999755859375,
        50.58001708984375,
        50.5999755859375,
        50.6199951171875,
        50.6400146484375,
        50.65997314453125,
        50.67999267578125,
        50.70001220703125,
        50.719970703125,
        50.739990234375,
        50.760009765625,
        50.77996826171875,
        50.79998779296875,
        50.82000732421875,
        50.84002685546875,
        50.8599853515625,
        50.8800048828125,
        50.9000244140625,
        50.91998291015625,
        50.94000244140625,
        50.96002197265625,
        50.97998046875,
        51.0,
        51.02001953125,
        51.03997802734375,
        51.05999755859375,
        51.08001708984375,
        51.0999755859375,
        51.1199951171875,
        51.1400146484375,
        51.15997314453125,
        51.17999267578125,
        51.20001220703125,
        51.219970703125,
        51.239990234375,
        51.260009765625,
        51.27996826171875,
        51.29998779296875,
        51.32000732421875,
        51.34002685546875,
        51.3599853515625,
        51.3800048828125,
        51.4000244140625,
        51.41998291015625,
        51.44000244140625,
        51.46002197265625,
        51.47998046875,
        51.5,
        51.52001953125,
        51.53997802734375,
        51.55999755859375,
        51.58001708984375,
        51.5999755859375,
        51.6199951171875,
        51.6400146484375,
        51.65997314453125,
        51.67999267578125,
        51.70001220703125,
        51.719970703125,
        51.739990234375,
        51.760009765625,
        51.77996826171875,
        51.79998779296875,
        51.82000732421875,
        51.84002685546875,
        51.8599853515625,
        51.8800048828125,
        51.9000244140625,
        51.91998291015625,
        51.94000244140625,
        51.96002197265625,
        51.97998046875,
        52.0,
        52.02001953125,
        52.03997802734375,
        52.05999755859375,
        52.08001708984375,
        52.0999755859375,
        52.1199951171875,
        52.1400146484375,
        52.15997314453125,
        52.17999267578125,
        52.20001220703125,
        52.219970703125,
        52.239990234375,
        52.260009765625,
        52.27996826171875,
        52.29998779296875,
        52.32000732421875,
        52.34002685546875,
        52.3599853515625,
        52.3800048828125,
        52.4000244140625,
        52.41998291015625,
        52.44000244140625,
        52.46002197265625,
        52.47998046875,
        52.5,
        52.52001953125,
        52.53997802734375,
        52.55999755859375,
        52.58001708984375,
        52.5999755859375,
        52.6199951171875,
        52.6400146484375,
        52.65997314453125,
        52.67999267578125,
        52.70001220703125,
        52.719970703125,
        52.739990234375,
        52.760009765625,
        52.77996826171875,
        52.79998779296875,
        52.82000732421875,
        52.84002685546875,
        52.8599853515625,
        52.8800048828125,
        52.9000244140625,
        52.91998291015625,
        52.94000244140625,
        52.96002197265625,
        52.97998046875,
        53.0,
        53.02001953125,
        53.03997802734375,
        53.05999755859375,
        53.08001708984375,
        53.0999755859375,
        53.1199951171875,
        53.1400146484375,
        53.15997314453125,
        53.17999267578125,
        53.20001220703125,
        53.219970703125,
        53.239990234375,
        53.260009765625,
        53.27996826171875,
        53.29998779296875,
        53.32000732421875,
        53.34002685546875,
        53.3599853515625,
        53.3800048828125,
        53.4000244140625,
        53.41998291015625,
        53.44000244140625,
        53.46002197265625,
        53.47998046875,
        53.5,
        53.52001953125,
        53.53997802734375,
        53.55999755859375,
        53.58001708984375,
        53.5999755859375,
        53.6199951171875,
        53.6400146484375,
        53.65997314453125,
        53.67999267578125,
        53.70001220703125,
        53.719970703125,
        53.739990234375,
        53.760009765625,
        53.77996826171875,
        53.79998779296875,
        53.82000732421875,
        53.84002685546875,
        53.8599853515625,
        53.8800048828125,
        53.9000244140625,
        53.91998291015625,
        53.94000244140625,
        53.96002197265625,
        53.97998046875,
        54.0,
        54.02001953125,
        54.03997802734375,
        54.05999755859375,
        54.08001708984375,
        54.0999755859375,
        54.1199951171875,
        54.1400146484375,
        54.15997314453125,
        54.17999267578125,
        54.20001220703125,
        54.219970703125,
        54.239990234375,
        54.260009765625,
        54.27996826171875,
        54.29998779296875,
        54.32000732421875,
        54.34002685546875,
        54.3599853515625,
        54.3800048828125,
        54.4000244140625,
        54.41998291015625,
        54.44000244140625,
        54.46002197265625,
        54.47998046875,
        54.5,
        54.52001953125,
        54.53997802734375,
        54.55999755859375,
        54.58001708984375,
        54.5999755859375,
        54.6199951171875,
        54.6400146484375,
        54.65997314453125,
        54.67999267578125,
        54.70001220703125,
        54.719970703125,
        54.739990234375,
        54.760009765625,
        54.77996826171875,
        54.79998779296875,
        54.82000732421875,
        54.84002685546875,
        54.8599853515625,
        54.8800048828125,
        54.9000244140625,
        54.91998291015625,
        54.94000244140625,
        54.96002197265625,
        54.97998046875,
        55.0,
        55.02001953125,
        55.03997802734375,
        55.05999755859375,
        55.08001708984375,
        55.0999755859375,
        55.1199951171875,
        55.1400146484375,
        55.15997314453125,
        55.17999267578125,
        55.20001220703125,
        55.219970703125,
        55.239990234375,
        55.260009765625,
        55.27996826171875,
        55.29998779296875,
        55.32000732421875,
        55.34002685546875,
        55.3599853515625,
        55.3800048828125,
        55.4000244140625,
        55.41998291015625,
        55.44000244140625,
        55.46002197265625,
        55.47998046875,
        55.5,
        55.52001953125,
        55.53997802734375,
        55.55999755859375,
        55.58001708984375,
        55.5999755859375,
        55.6199951171875,
        55.6400146484375,
        55.65997314453125,
        55.67999267578125,
        55.70001220703125,
        55.719970703125,
        55.739990234375,
        55.760009765625,
        55.77996826171875,
        55.79998779296875,
        55.82000732421875,
        55.84002685546875,
        55.8599853515625,
        55.8800048828125,
        55.9000244140625,
        55.91998291015625,
        55.94000244140625,
        55.96002197265625,
        55.97998046875,
        56.0,
        56.02001953125,
        56.03997802734375,
        56.05999755859375,
        56.08001708984375,
        56.0999755859375,
        56.1199951171875,
        56.1400146484375,
        56.15997314453125,
        56.17999267578125,
        56.20001220703125,
        56.219970703125,
        56.239990234375,
        56.260009765625,
        56.27996826171875,
        56.29998779296875,
        56.32000732421875,
        56.34002685546875,
        56.3599853515625,
        56.3800048828125,
        56.4000244140625,
        56.41998291015625,
        56.44000244140625,
        56.46002197265625,
        56.47998046875,
        56.5,
        56.52001953125,
        56.53997802734375,
        56.55999755859375,
        56.58001708984375,
        56.5999755859375,
        56.6199951171875,
        56.6400146484375,
        56.65997314453125,
        56.67999267578125,
        56.70001220703125,
        56.719970703125,
        56.739990234375,
        56.760009765625,
        56.77996826171875,
        56.79998779296875,
        56.82000732421875,
        56.84002685546875,
        56.8599853515625,
        56.8800048828125,
        56.9000244140625,
        56.91998291015625,
        56.94000244140625,
        56.96002197265625,
        56.97998046875,
        57.0,
        57.02001953125,
        57.03997802734375,
        57.05999755859375,
        57.08001708984375,
        57.0999755859375,
        57.1199951171875,
        57.1400146484375,
        57.15997314453125,
        57.17999267578125,
        57.20001220703125,
        57.219970703125,
        57.239990234375,
        57.260009765625,
        57.27996826171875,
        57.29998779296875,
        57.32000732421875,
        57.34002685546875,
        57.3599853515625,
        57.3800048828125,
        57.4000244140625,
        57.41998291015625,
        57.44000244140625,
        57.46002197265625,
        57.47998046875,
        57.5,
        57.52001953125,
        57.53997802734375,
        57.55999755859375,
        57.58001708984375,
        57.5999755859375,
        57.6199951171875,
        57.6400146484375,
        57.65997314453125,
        57.67999267578125,
        57.70001220703125,
        57.719970703125,
        57.739990234375,
        57.760009765625,
        57.77996826171875,
        57.79998779296875,
        57.82000732421875,
        57.84002685546875,
        57.8599853515625,
        57.8800048828125,
        57.9000244140625,
        57.91998291015625,
        57.94000244140625,
        57.96002197265625,
        57.97998046875,
        58.0,
        58.02001953125,
        58.03997802734375,
        58.05999755859375,
        58.08001708984375,
        58.0999755859375,
        58.1199951171875,
        58.1400146484375,
        58.15997314453125,
        58.17999267578125,
        58.20001220703125,
        58.219970703125,
        58.239990234375,
        58.260009765625,
        58.27996826171875,
        58.29998779296875,
        58.32000732421875,
        58.34002685546875,
        58.3599853515625,
        58.3800048828125,
        58.4000244140625,
        58.41998291015625,
        58.44000244140625,
        58.46002197265625,
        58.47998046875,
        58.5,
        58.52001953125,
        58.53997802734375,
        58.55999755859375,
        58.58001708984375,
        58.5999755859375,
        58.6199951171875,
        58.6400146484375,
        58.65997314453125,
        58.67999267578125,
        58.70001220703125,
        58.719970703125,
        58.739990234375,
        58.760009765625,
        58.77996826171875,
        58.79998779296875,
        58.82000732421875,
        58.84002685546875,
        58.8599853515625,
        58.8800048828125,
        58.9000244140625,
        58.91998291015625,
        58.94000244140625,
        58.96002197265625,
        58.97998046875,
        59.0,
        59.02001953125,
        59.03997802734375,
        59.05999755859375,
        59.08001708984375,
        59.0999755859375,
        59.1199951171875,
        59.1400146484375,
        59.15997314453125,
        59.17999267578125,
        59.20001220703125,
        59.219970703125,
        59.239990234375,
        59.260009765625,
        59.27996826171875,
        59.29998779296875,
        59.32000732421875,
        59.34002685546875,
        59.3599853515625,
        59.3800048828125,
        59.4000244140625,
        59.41998291015625,
        59.44000244140625,
        59.46002197265625,
        59.47998046875,
        59.5,
        59.52001953125,
        59.53997802734375,
        59.55999755859375,
        59.58001708984375,
        59.5999755859375,
        59.6199951171875,
        59.6400146484375,
        59.65997314453125,
        59.67999267578125,
        59.70001220703125,
        59.719970703125,
        59.739990234375,
        59.760009765625,
        59.77996826171875,
        59.79998779296875,
        59.82000732421875,
        59.84002685546875,
        59.8599853515625,
        59.8800048828125,
        59.9000244140625,
        59.91998291015625,
        59.94000244140625,
        59.96002197265625,
        59.97998046875
    ],
    "rightHandPositions": [
        "(0.472301, 0.820629, 0.160477)",
        "(0.469463, 0.823625, 0.158715)",
        "(0.463760, 0.829378, 0.155293)",
        "(0.458044, 0.834805, 0.151923)",
        "(0.452539, 0.840185, 0.148683)",
        "(0.446915, 0.845863, 0.145431)",
        "(0.441108, 0.851969, 0.141981)",
        "(0.438274, 0.855034, 0.140209)",
        "(0.432647, 0.861497, 0.136702)",
        "(0.427030, 0.869108, 0.133529)",
        "(0.421626, 0.876439, 0.130584)",
        "(0.416445, 0.884754, 0.127266)",
        "(0.413909, 0.890012, 0.125326)",
        "(0.408620, 0.900859, 0.120360)",
        "(0.402999, 0.911848, 0.114319)",
        "(0.396499, 0.924560, 0.107942)",
        "(0.388665, 0.939612, 0.101647)",
        "(0.384222, 0.947657, 0.098188)",
        "(0.374003, 0.965528, 0.090800)",
        "(0.361468, 0.986018, 0.084235)",
        "(0.346395, 1.010288, 0.078712)",
        "(0.330721, 1.037771, 0.072896)",
        "(0.322873, 1.052704, 0.069584)",
        "(0.307840, 1.083851, 0.062424)",
        "(0.294450, 1.118068, 0.054291)",
        "(0.282330, 1.153914, 0.046875)",
        "(0.272053, 1.191452, 0.041145)",
        "(0.267616, 1.209991, 0.039121)",
        "(0.258876, 1.245899, 0.035629)",
        "(0.253272, 1.280783, 0.033703)",
        "(0.250040, 1.315068, 0.035167)",
        "(0.247485, 1.347900, 0.039429)",
        "(0.246679, 1.363483, 0.042431)",
        "(0.245615, 1.392568, 0.050854)",
        "(0.245514, 1.419171, 0.062276)",
        "(0.248326, 1.442713, 0.076611)",
        "(0.252120, 1.463037, 0.092370)",
        "(0.254252, 1.470971, 0.100844)",
        "(0.258219, 1.483682, 0.118059)",
        "(0.262001, 1.491933, 0.136191)",
        "(0.266184, 1.496300, 0.155001)",
        "(0.270578, 1.496893, 0.173786)",
        "(0.272441, 1.495508, 0.182767)",
        "(0.275153, 1.490369, 0.199637)",
        "(0.276601, 1.482239, 0.214827)",
        "(0.278030, 1.473432, 0.228122)",
        "(0.278257, 1.468871, 0.234051)",
        "(0.276920, 1.459723, 0.244647)",
        "(0.273875, 1.451004, 0.252298)",
        "(0.271566, 1.443407, 0.257513)",
        "(0.270685, 1.437148, 0.260212)",
        "(0.270176, 1.431167, 0.260619)",
        "(0.269662, 1.428043, 0.260128)",
        "(0.268198, 1.421878, 0.257738)",
        "(0.266859, 1.416127, 0.254350)",
        "(0.265791, 1.410491, 0.250183)",
        "(0.264626, 1.403822, 0.245035)",
        "(0.263072, 1.400457, 0.242516)",
        "(0.259711, 1.392327, 0.236571)",
        "(0.257861, 1.381676, 0.229255)",
        "(0.254563, 1.371254, 0.222270)",
        "(0.251323, 1.361660, 0.215882)",
        "(0.250078, 1.357139, 0.212619)",
        "(0.247313, 1.349011, 0.205686)",
        "(0.244790, 1.341452, 0.197551)",
        "(0.242512, 1.334778, 0.188460)",
        "(0.240410, 1.328946, 0.179045)",
        "(0.239207, 1.326399, 0.174090)",
        "(0.236446, 1.322360, 0.163578)",
        "(0.233661, 1.319885, 0.152565)",
        "(0.231159, 1.319205, 0.140732)",
        "(0.228812, 1.319732, 0.128429)",
        "(0.227415, 1.320837, 0.122206)",
        "(0.223456, 1.324493, 0.109801)",
        "(0.218628, 1.331484, 0.097288)",
        "(0.214174, 1.342616, 0.085282)",
        "(0.209718, 1.357562, 0.074453)",
        "(0.207442, 1.366356, 0.069591)",
        "(0.203001, 1.385442, 0.060769)",
        "(0.199295, 1.406974, 0.053542)",
        "(0.197216, 1.430746, 0.047892)",
        "(0.197275, 1.456443, 0.044626)",
        "(0.197623, 1.469512, 0.043742)",
        "(0.199225, 1.496367, 0.044190)",
        "(0.201626, 1.523083, 0.047339)",
        "(0.204792, 1.548764, 0.053379)",
        "(0.208925, 1.573315, 0.061211)",
        "(0.211492, 1.585249, 0.065789)",
        "(0.217743, 1.607796, 0.076528)",
        "(0.224667, 1.627887, 0.088767)",
        "(0.232196, 1.645561, 0.102785)",
        "(0.240376, 1.660736, 0.118616)",
        "(0.244730, 1.667174, 0.127199)",
        "(0.253522, 1.678133, 0.145103)",
        "(0.262043, 1.685982, 0.163979)",
        "(0.270087, 1.690542, 0.183454)",
        "(0.277140, 1.691589, 0.203348)",
        "(0.280205, 1.690592, 0.213439)",
        "(0.285602, 1.686429, 0.233500)",
        "(0.290136, 1.678600, 0.253425)",
        "(0.293940, 1.667980, 0.272685)",
        "(0.295722, 1.653979, 0.290643)",
        "(0.295371, 1.645270, 0.298783)",
        "(0.292899, 1.625660, 0.313544)",
        "(0.288093, 1.603118, 0.326582)",
        "(0.282043, 1.577372, 0.338000)",
        "(0.274653, 1.549095, 0.346787)",
        "(0.270412, 1.534119, 0.350234)",
        "(0.260337, 1.501676, 0.354036)",
        "(0.250039, 1.467654, 0.354687)",
        "(0.241263, 1.433324, 0.352185)",
        "(0.233968, 1.399294, 0.345009)",
        "(0.230586, 1.382574, 0.340259)",
        "(0.224969, 1.350290, 0.327493)",
        "(0.220139, 1.320493, 0.311866)",
        "(0.216341, 1.294468, 0.293640)",
        "(0.213517, 1.271682, 0.274085)",
        "(0.212615, 1.262209, 0.263633)",
        "(0.210841, 1.245978, 0.242616)",
        "(0.208998, 1.233262, 0.221738)",
        "(0.206590, 1.224720, 0.201621)",
        "(0.203931, 1.220493, 0.182845)",
        "(0.202650, 1.219696, 0.173929)",
        "(0.200505, 1.221127, 0.157201)",
        "(0.198763, 1.225124, 0.141544)",
        "(0.196927, 1.230983, 0.127370)",
        "(0.195602, 1.238883, 0.114743)",
        "(0.195187, 1.243644, 0.109374)",
        "(0.194227, 1.253571, 0.100351)",
        "(0.193404, 1.264323, 0.093872)",
        "(0.193050, 1.275291, 0.089674)",
        "(0.192919, 1.285614, 0.087254)",
        "(0.192881, 1.290860, 0.086544)",
        "(0.192918, 1.300350, 0.085973)",
        "(0.192845, 1.307893, 0.086160)",
        "(0.192228, 1.313249, 0.086455)",
        "(0.191425, 1.316967, 0.086122)",
        "(0.190848, 1.318132, 0.085425)",
        "(0.188961, 1.318471, 0.082159)",
        "(0.185852, 1.315539, 0.076096)",
        "(0.182512, 1.312112, 0.069806)",
        "(0.179657, 1.311175, 0.065244)",
        "(0.178604, 1.312267, 0.064084)",
        "(0.177370, 1.317205, 0.063485)",
        "(0.177480, 1.325264, 0.064676)",
        "(0.178444, 1.334494, 0.066754)",
        "(0.179726, 1.344681, 0.069966)",
        "(0.180568, 1.350147, 0.072085)",
        "(0.182183, 1.361349, 0.077131)",
        "(0.183629, 1.372769, 0.083173)",
        "(0.185167, 1.384302, 0.090011)",
        "(0.187137, 1.395625, 0.097503)",
        "(0.188135, 1.401066, 0.101357)",
        "(0.190251, 1.411280, 0.109489)",
        "(0.192379, 1.420174, 0.118092)",
        "(0.194537, 1.427729, 0.127185)",
        "(0.196947, 1.433700, 0.136650)",
        "(0.198234, 1.436023, 0.141411)",
        "(0.200857, 1.438949, 0.150867)",
        "(0.203121, 1.439569, 0.159957)",
        "(0.204812, 1.437738, 0.168474)",
        "(0.205782, 1.433270, 0.176326)",
        "(0.205890, 1.429896, 0.179893)",
        "(0.205767, 1.421758, 0.185971)",
        "(0.205047, 1.411499, 0.189603)",
        "(0.203625, 1.399960, 0.190967)",
        "(0.201386, 1.386957, 0.189308)",
        "(0.200273, 1.380396, 0.187466)",
        "(0.198410, 1.367597, 0.182458)",
        "(0.196741, 1.355421, 0.175211)",
        "(0.195346, 1.344418, 0.165556)",
        "(0.194008, 1.334797, 0.154465)",
        "(0.193409, 1.330502, 0.148432)",
        "(0.192292, 1.323357, 0.135325)",
        "(0.191112, 1.318264, 0.121646)",
        "(0.189835, 1.315331, 0.108241)",
        "(0.188660, 1.314955, 0.095532)",
        "(0.188146, 1.316191, 0.089668)",
        "(0.187026, 1.320580, 0.078852)",
        "(0.185545, 1.327507, 0.069422)",
        "(0.183955, 1.336509, 0.060975)",
        "(0.182541, 1.347353, 0.053433)",
        "(0.182069, 1.353560, 0.050132)",
        "(0.181295, 1.366608, 0.044437)",
        "(0.180612, 1.380257, 0.039766)",
        "(0.180043, 1.394308, 0.036179)",
        "(0.179830, 1.408930, 0.033758)",
        "(0.179811, 1.416307, 0.032879)",
        "(0.180080, 1.431185, 0.032197)",
        "(0.180493, 1.445787, 0.032401)",
        "(0.181269, 1.460283, 0.033670)",
        "(0.182501, 1.474455, 0.035690)",
        "(0.183157, 1.481275, 0.036967)",
        "(0.184502, 1.494212, 0.040240)",
        "(0.185846, 1.506324, 0.044664)",
        "(0.187616, 1.517823, 0.050321)",
        "(0.189940, 1.528584, 0.057151)",
        "(0.191203, 1.533347, 0.061010)",
        "(0.193414, 1.541587, 0.069408)",
        "(0.195646, 1.548202, 0.078876)",
        "(0.197889, 1.552770, 0.090069)",
        "(0.199764, 1.555809, 0.102022)",
        "(0.200375, 1.556223, 0.108489)",
        "(0.201065, 1.555687, 0.121856)",
        "(0.201132, 1.552514, 0.135945)",
        "(0.200596, 1.546415, 0.150364)",
        "(0.199528, 1.537924, 0.164581)",
        "(0.198836, 1.532613, 0.171396)",
        "(0.196969, 1.520510, 0.184014)",
        "(0.194215, 1.506374, 0.194935)",
        "(0.191340, 1.490199, 0.203558)",
        "(0.189478, 1.473141, 0.210495)",
        "(0.188582, 1.464292, 0.213391)",
        "(0.186312, 1.445985, 0.218179)",
        "(0.183986, 1.427132, 0.221029)",
        "(0.182530, 1.408574, 0.222043)",
        "(0.181878, 1.390803, 0.221056)",
        "(0.181766, 1.382247, 0.219611)",
        "(0.181601, 1.365735, 0.215529)",
        "(0.181406, 1.350016, 0.209931)",
        "(0.181547, 1.335206, 0.202566)",
        "(0.181769, 1.321589, 0.193416)",
        "(0.181820, 1.315271, 0.188301)",
        "(0.181978, 1.303445, 0.177491)",
        "(0.182576, 1.293092, 0.166186)",
        "(0.183570, 1.284094, 0.154213)",
        "(0.184592, 1.276386, 0.141518)",
        "(0.185069, 1.273022, 0.135130)",
        "(0.186038, 1.267785, 0.122635)",
        "(0.187132, 1.264412, 0.111106)",
        "(0.188133, 1.262956, 0.101324)",
        "(0.189088, 1.263795, 0.093204)",
        "(0.189546, 1.265093, 0.089443)",
        "(0.190327, 1.268231, 0.081664)",
        "(0.190846, 1.272139, 0.073740)",
        "(0.191529, 1.276819, 0.066116)",
        "(0.192371, 1.282577, 0.059110)",
        "(0.192850, 1.285800, 0.055885)",
        "(0.193755, 1.292504, 0.049792)",
        "(0.194565, 1.299608, 0.044299)",
        "(0.195207, 1.307210, 0.039554)",
        "(0.195721, 1.315318, 0.035538)",
        "(0.195936, 1.319560, 0.033693)",
        "(0.196256, 1.328531, 0.030464)",
        "(0.196622, 1.337889, 0.027619)",
        "(0.196877, 1.347588, 0.025081)",
        "(0.197054, 1.357781, 0.022671)",
        "(0.197132, 1.363191, 0.021599)",
        "(0.197485, 1.374797, 0.020010)",
        "(0.198233, 1.387422, 0.019282)",
        "(0.199179, 1.400490, 0.019026)",
        "(0.200241, 1.413957, 0.019147)",
        "(0.200778, 1.420873, 0.019430)",
        "(0.201798, 1.434902, 0.020424)",
        "(0.203156, 1.449456, 0.022171)",
        "(0.204913, 1.464473, 0.024856)",
        "(0.206981, 1.479419, 0.028018)",
        "(0.208058, 1.486629, 0.029694)",
        "(0.210192, 1.500573, 0.033347)",
        "(0.212565, 1.514090, 0.037631)",
        "(0.215441, 1.527161, 0.043039)",
        "(0.218645, 1.539459, 0.049550)",
        "(0.220138, 1.545174, 0.053119)",
        "(0.222737, 1.555339, 0.060753)",
        "(0.224862, 1.564094, 0.069013)",
        "(0.226887, 1.571879, 0.077900)",
        "(0.228993, 1.578701, 0.087451)",
        "(0.229904, 1.581629, 0.092510)",
        "(0.231069, 1.586631, 0.102937)",
        "(0.231478, 1.590465, 0.113672)",
        "(0.231439, 1.592865, 0.124856)",
        "(0.231530, 1.594173, 0.136533)",
        "(0.231533, 1.594220, 0.142676)",
        "(0.231208, 1.593397, 0.155549)",
        "(0.230292, 1.590881, 0.169100)",
        "(0.229244, 1.586967, 0.182953)",
        "(0.228514, 1.581519, 0.197049)",
        "(0.228241, 1.578216, 0.204092)",
        "(0.227437, 1.570432, 0.217747)",
        "(0.225974, 1.560563, 0.230387)",
        "(0.223979, 1.548905, 0.241850)",
        "(0.222904, 1.542487, 0.247279)",
        "(0.220801, 1.528391, 0.257452)",
        "(0.218700, 1.512927, 0.266691)",
        "(0.216389, 1.495835, 0.274204)",
        "(0.214092, 1.477342, 0.279964)",
        "(0.212099, 1.458451, 0.284487)",
        "(0.211071, 1.448762, 0.286134)",
        "(0.209008, 1.428949, 0.288289)",
        "(0.206897, 1.408262, 0.288656)",
        "(0.205068, 1.387844, 0.287667)",
        "(0.203758, 1.368063, 0.285217)",
        "(0.203147, 1.358281, 0.283193)",
        "(0.201493, 1.338520, 0.277683)",
        "(0.199528, 1.319010, 0.270102)",
        "(0.197818, 1.301698, 0.261290)",
        "(0.196240, 1.286448, 0.252075)",
        "(0.195438, 1.279499, 0.247185)",
        "(0.193953, 1.267782, 0.236621)",
        "(0.192675, 1.258571, 0.225200)",
        "(0.191344, 1.251124, 0.212854)",
        "(0.190184, 1.245525, 0.199403)",
        "(0.189735, 1.243595, 0.192500)",
        "(0.188977, 1.240836, 0.178803)",
        "(0.188492, 1.239914, 0.165171)",
        "(0.188031, 1.240385, 0.151843)",
        "(0.187695, 1.242182, 0.138759)",
        "(0.187634, 1.243547, 0.132314)",
        "(0.187618, 1.246895, 0.119671)",
        "(0.187838, 1.251185, 0.107653)",
        "(0.188384, 1.256580, 0.096845)",
        "(0.189279, 1.262772, 0.086799)",
        "(0.189757, 1.266006, 0.082050)",
        "(0.190659, 1.272885, 0.073356)",
        "(0.191635, 1.280191, 0.065607)",
        "(0.192790, 1.287725, 0.058372)",
        "(0.194134, 1.295673, 0.052099)",
        "(0.194895, 1.299764, 0.049388)",
        "(0.196388, 1.307987, 0.044391)",
        "(0.197790, 1.316266, 0.040370)",
        "(0.199068, 1.324330, 0.036979)",
        "(0.200253, 1.332248, 0.034261)",
        "(0.200824, 1.336249, 0.033174)",
        "(0.202056, 1.344398, 0.031458)",
        "(0.203372, 1.352596, 0.030446)",
        "(0.204467, 1.360251, 0.029661)",
        "(0.205378, 1.367127, 0.028832)",
        "(0.205776, 1.370276, 0.028504)",
        "(0.206679, 1.376714, 0.028038)",
        "(0.207750, 1.383001, 0.028050)",
        "(0.208675, 1.388936, 0.028276)",
        "(0.209359, 1.394458, 0.028505)",
        "(0.209641, 1.397116, 0.028631)",
        "(0.210096, 1.402272, 0.028874)",
        "(0.210310, 1.407307, 0.029295)",
        "(0.210409, 1.412813, 0.030288)",
        "(0.210308, 1.418767, 0.031714)",
        "(0.210105, 1.421854, 0.032449)",
        "(0.209584, 1.428199, 0.033970)",
        "(0.209026, 1.435012, 0.035821)",
        "(0.208687, 1.442354, 0.037848)",
        "(0.208515, 1.450337, 0.040220)",
        "(0.208468, 1.454646, 0.041682)",
        "(0.208650, 1.463712, 0.045033)",
        "(0.209027, 1.473099, 0.048821)",
        "(0.209476, 1.482713, 0.052934)",
        "(0.209855, 1.492201, 0.057446)",
        "(0.210041, 1.496941, 0.059952)",
        "(0.210501, 1.506374, 0.065308)",
        "(0.210861, 1.515509, 0.071228)",
        "(0.210973, 1.524150, 0.077712)",
        "(0.210840, 1.532075, 0.084950)",
        "(0.210723, 1.535804, 0.088856)",
        "(0.210539, 1.542591, 0.097380)",
        "(0.210142, 1.548335, 0.106627)",
        "(0.209510, 1.552903, 0.116584)",
        "(0.208777, 1.556029, 0.127271)",
        "(0.208417, 1.556952, 0.132939)",
        "(0.207609, 1.557783, 0.144682)",
        "(0.206603, 1.557089, 0.156884)",
        "(0.205927, 1.555605, 0.163326)",
        "(0.203876, 1.549868, 0.182683)",
        "(0.203298, 1.547055, 0.189149)",
        "(0.202192, 1.539814, 0.201983)",
        "(0.201052, 1.530819, 0.213941)",
        "(0.199313, 1.519155, 0.225186)",
        "(0.197101, 1.505579, 0.234669)",
        "(0.195967, 1.498156, 0.238925)",
        "(0.193847, 1.482143, 0.246633)",
        "(0.192463, 1.465641, 0.253716)",
        "(0.191162, 1.448097, 0.259123)",
        "(0.189440, 1.429414, 0.262415)",
        "(0.188560, 1.419790, 0.263275)",
        "(0.187405, 1.400607, 0.264278)",
        "(0.187123, 1.381600, 0.264606)",
        "(0.187130, 1.363020, 0.264294)",
        "(0.187087, 1.345031, 0.262393)",
        "(0.187060, 1.336450, 0.260547)",
        "(0.186898, 1.320351, 0.255672)",
        "(0.187000, 1.305855, 0.249325)",
        "(0.187245, 1.292729, 0.241285)",
        "(0.186970, 1.280572, 0.232079)",
        "(0.186659, 1.275092, 0.226959)",
        "(0.186001, 1.264957, 0.216415)",
        "(0.185409, 1.256576, 0.205176)",
        "(0.184734, 1.249216, 0.193520)",
        "(0.184128, 1.243502, 0.181005)",
        "(0.183869, 1.241275, 0.174638)",
        "(0.183384, 1.237533, 0.162164)",
        "(0.182928, 1.234973, 0.150218)",
        "(0.182393, 1.233333, 0.138833)",
        "(0.181810, 1.232630, 0.127699)",
        "(0.181422, 1.232579, 0.122297)",
        "(0.180467, 1.232912, 0.111922)",
        "(0.179621, 1.234089, 0.102031)",
        "(0.178695, 1.235912, 0.092690)",
        "(0.177676, 1.238533, 0.083656)",
        "(0.177275, 1.240427, 0.079339)",
        "(0.176849, 1.245145, 0.071179)",
        "(0.176780, 1.250982, 0.063787)",
        "(0.176582, 1.257122, 0.056875)",
        "(0.176397, 1.264043, 0.050498)",
        "(0.176318, 1.267618, 0.047439)",
        "(0.176310, 1.275255, 0.041893)",
        "(0.176471, 1.283302, 0.037118)",
        "(0.176667, 1.291724, 0.033100)",
        "(0.176919, 1.300175, 0.029501)",
        "(0.177023, 1.304280, 0.027765)",
        "(0.177250, 1.312413, 0.024491)",
        "(0.177443, 1.320688, 0.021850)",
        "(0.177703, 1.329267, 0.019871)",
        "(0.177841, 1.337913, 0.018397)",
        "(0.177804, 1.342201, 0.017845)",
        "(0.177607, 1.350693, 0.016876)",
        "(0.177177, 1.359085, 0.016122)",
        "(0.176942, 1.367925, 0.015688)",
        "(0.177091, 1.377727, 0.015673)",
        "(0.177170, 1.382760, 0.015683)",
        "(0.177236, 1.392794, 0.015584)",
        "(0.177338, 1.403048, 0.015614)",
        "(0.177766, 1.414127, 0.016091)",
        "(0.178754, 1.426178, 0.017225)",
        "(0.179407, 1.432353, 0.017912)",
        "(0.180817, 1.444539, 0.019331)",
        "(0.182544, 1.456712, 0.021076)",
        "(0.184465, 1.469151, 0.023443)",
        "(0.186548, 1.481615, 0.026410)",
        "(0.187568, 1.487734, 0.028044)",
        "(0.189450, 1.499495, 0.031629)",
        "(0.191179, 1.510776, 0.035646)",
        "(0.193059, 1.521708, 0.040417)",
        "(0.195180, 1.532238, 0.045990)",
        "(0.196265, 1.537193, 0.049059)",
        "(0.198323, 1.546589, 0.055604)",
        "(0.200161, 1.554911, 0.062972)",
        "(0.201670, 1.562232, 0.071000)",
        "(0.202959, 1.568091, 0.080032)",
        "(0.203483, 1.570624, 0.084782)",
        "(0.204240, 1.574508, 0.095013)",
        "(0.204430, 1.576620, 0.105986)",
        "(0.204041, 1.576830, 0.117620)",
        "(0.203304, 1.574993, 0.129627)",
        "(0.202750, 1.573136, 0.135688)",
        "(0.201339, 1.568162, 0.147632)",
        "(0.199461, 1.561027, 0.159219)",
        "(0.196886, 1.551469, 0.170107)",
        "(0.193562, 1.539621, 0.179911)",
        "(0.191670, 1.532842, 0.184375)",
        "(0.187854, 1.518420, 0.192829)",
        "(0.184003, 1.502450, 0.200571)",
        "(0.180046, 1.485222, 0.207228)",
        "(0.176484, 1.467096, 0.212504)",
        "(0.174945, 1.457914, 0.214741)",
        "(0.172634, 1.439390, 0.218145)",
        "(0.171003, 1.420536, 0.220055)",
        "(0.169719, 1.401761, 0.220950)",
        "(0.169071, 1.383402, 0.220596)",
        "(0.169057, 1.374484, 0.219950)",
        "(0.169453, 1.356962, 0.217846)",
        "(0.169935, 1.339884, 0.214743)",
        "(0.170504, 1.323508, 0.210676)",
        "(0.171441, 1.308057, 0.205651)",
        "(0.172090, 1.300783, 0.202613)",
        "(0.173589, 1.286777, 0.195345)",
        "(0.175384, 1.273574, 0.186666)",
        "(0.177284, 1.261468, 0.177371)",
        "(0.179148, 1.250652, 0.167217)",
        "(0.180136, 1.245887, 0.161609)",
        "(0.181961, 1.237165, 0.150384)",
        "(0.183610, 1.230238, 0.139767)",
        "(0.185341, 1.224772, 0.129313)",
        "(0.186912, 1.221071, 0.118531)",
        "(0.187578, 1.219406, 0.113152)",
        "(0.188725, 1.217005, 0.102613)",
        "(0.189731, 1.215954, 0.092307)",
        "(0.190661, 1.216170, 0.082159)",
        "(0.191532, 1.217224, 0.072112)",
        "(0.191975, 1.218111, 0.067171)",
        "(0.192593, 1.220463, 0.057678)",
        "(0.192982, 1.224012, 0.048900)",
        "(0.193185, 1.228876, 0.041058)",
        "(0.193102, 1.234895, 0.034228)",
        "(0.192895, 1.238326, 0.031306)",
        "(0.192406, 1.245900, 0.026100)",
        "(0.191815, 1.254368, 0.021822)",
        "(0.191038, 1.263312, 0.018442)",
        "(0.190159, 1.272807, 0.015914)",
        "(0.189671, 1.277715, 0.015017)",
        "(0.188663, 1.287747, 0.013610)",
        "(0.187851, 1.298193, 0.012538)",
        "(0.187253, 1.308913, 0.011744)",
        "(0.186541, 1.319801, 0.011438)",
        "(0.186120, 1.325439, 0.011531)",
        "(0.185203, 1.337204, 0.012059)",
        "(0.184317, 1.349303, 0.012813)",
        "(0.183533, 1.361597, 0.013582)",
        "(0.182971, 1.374377, 0.014630)",
        "(0.182777, 1.380935, 0.015314)",
        "(0.182560, 1.394111, 0.016865)",
        "(0.182600, 1.407245, 0.018714)",
        "(0.182702, 1.420081, 0.020757)",
        "(0.183030, 1.432689, 0.023164)",
        "(0.183358, 1.438905, 0.024525)",
        "(0.184130, 1.451167, 0.027649)",
        "(0.185143, 1.463159, 0.031512)",
        "(0.186265, 1.474569, 0.036074)",
        "(0.187352, 1.485313, 0.040985)",
        "(0.187910, 1.490313, 0.043674)",
        "(0.189054, 1.499803, 0.049472)",
        "(0.190235, 1.508569, 0.055890)",
        "(0.191204, 1.516464, 0.062813)",
        "(0.191656, 1.523270, 0.070008)",
        "(0.191679, 1.526234, 0.073672)",
        "(0.191429, 1.531608, 0.081320)",
        "(0.190909, 1.536140, 0.089607)",
        "(0.190163, 1.539585, 0.098349)",
        "(0.189222, 1.541832, 0.107350)",
        "(0.188779, 1.542468, 0.111907)",
        "(0.187954, 1.543026, 0.121120)",
        "(0.187166, 1.542503, 0.130717)",
        "(0.186449, 1.540734, 0.140529)",
        "(0.185480, 1.537326, 0.150140)",
        "(0.184894, 1.535081, 0.154800)",
        "(0.183676, 1.529669, 0.163828)",
        "(0.182372, 1.522976, 0.172232)",
        "(0.180976, 1.514800, 0.180006)",
        "(0.179422, 1.505417, 0.187299)",
        "(0.178558, 1.500249, 0.190730)",
        "(0.176832, 1.489272, 0.197138)",
        "(0.175286, 1.477296, 0.202667)",
        "(0.174046, 1.464464, 0.207242)",
        "(0.173566, 1.451355, 0.210892)",
        "(0.173636, 1.444687, 0.212245)",
        "(0.173720, 1.430673, 0.213929)",
        "(0.173242, 1.415467, 0.213908)",
        "(0.172469, 1.399722, 0.213035)",
        "(0.172141, 1.384315, 0.212002)",
        "(0.172120, 1.376873, 0.211259)",
        "(0.171847, 1.362033, 0.209154)",
        "(0.171498, 1.347503, 0.206296)",
        "(0.171367, 1.333627, 0.202730)",
        "(0.171731, 1.320721, 0.198418)",
        "(0.172050, 1.314639, 0.195969)",
        "(0.172742, 1.303006, 0.190692)",
        "(0.173460, 1.292096, 0.184503)",
        "(0.174098, 1.281751, 0.177435)",
        "(0.174564, 1.272240, 0.169853)",
        "(0.174754, 1.267949, 0.165892)",
        "(0.175172, 1.260143, 0.157425)",
        "(0.175567, 1.253328, 0.148217)",
        "(0.175959, 1.247618, 0.138782)",
        "(0.176409, 1.243253, 0.129282)",
        "(0.176659, 1.241669, 0.124565)",
        "(0.177170, 1.239426, 0.115242)",
        "(0.177757, 1.238048, 0.105971)",
        "(0.178261, 1.237700, 0.096819)",
        "(0.178488, 1.238033, 0.092339)",
        "(0.179034, 1.239633, 0.083876)",
        "(0.179564, 1.242484, 0.075813)",
        "(0.179839, 1.246108, 0.068165)",
        "(0.179873, 1.250725, 0.061102)",
        "(0.179926, 1.256321, 0.054629)",
        "(0.179939, 1.259471, 0.051620)",
        "(0.179871, 1.266150, 0.045848)",
        "(0.179739, 1.273472, 0.040667)",
        "(0.179615, 1.281294, 0.036070)",
        "(0.179461, 1.289461, 0.032058)",
        "(0.179377, 1.293612, 0.030270)",
        "(0.179302, 1.301941, 0.026902)",
        "(0.179343, 1.310414, 0.023900)",
        "(0.179385, 1.318777, 0.021217)",
        "(0.179413, 1.326938, 0.018835)",
        "(0.179436, 1.330945, 0.017757)",
        "(0.179477, 1.338903, 0.015946)",
        "(0.179733, 1.346944, 0.014759)",
        "(0.180212, 1.355030, 0.013954)",
        "(0.180699, 1.362710, 0.013298)",
        "(0.180934, 1.366301, 0.013038)",
        "(0.181362, 1.373264, 0.012613)",
        "(0.181773, 1.380240, 0.012563)",
        "(0.182157, 1.387440, 0.013080)",
        "(0.182262, 1.394591, 0.014057)",
        "(0.182212, 1.398127, 0.014671)",
        "(0.181938, 1.405191, 0.016144)",
        "(0.181484, 1.412397, 0.017880)",
        "(0.180992, 1.419766, 0.019822)",
        "(0.180521, 1.427177, 0.021878)",
        "(0.180309, 1.430959, 0.022972)",
        "(0.179920, 1.438689, 0.025411)",
        "(0.179661, 1.446615, 0.028156)",
        "(0.179398, 1.454455, 0.031127)",
        "(0.179297, 1.462220, 0.034364)",
        "(0.179303, 1.466099, 0.036164)",
        "(0.179479, 1.473769, 0.040229)",
        "(0.180073, 1.481454, 0.044664)",
        "(0.181092, 1.489097, 0.049850)",
        "(0.182261, 1.496334, 0.055742)",
        "(0.182852, 1.499742, 0.058885)",
        "(0.183943, 1.506209, 0.065445)",
        "(0.185059, 1.512352, 0.072378)",
        "(0.186168, 1.518019, 0.079565)",
        "(0.187233, 1.523080, 0.087067)",
        "(0.187784, 1.525354, 0.090935)",
        "(0.189132, 1.529489, 0.098701)",
        "(0.190620, 1.532800, 0.106502)",
        "(0.192069, 1.535181, 0.114437)",
        "(0.193393, 1.536590, 0.122607)",
        "(0.193937, 1.536873, 0.126770)",
        "(0.194900, 1.536810, 0.135053)",
        "(0.195823, 1.535840, 0.143343)",
        "(0.196503, 1.533775, 0.151495)",
        "(0.196669, 1.530388, 0.159283)",
        "(0.196587, 1.528360, 0.163081)",
        "(0.196184, 1.523396, 0.170618)",
        "(0.195768, 1.517580, 0.178144)",
        "(0.195287, 1.510715, 0.185459)",
        "(0.194690, 1.502645, 0.192525)",
        "(0.194318, 1.498137, 0.195858)",
        "(0.193373, 1.488425, 0.202176)",
        "(0.192003, 1.477702, 0.208397)",
        "(0.190268, 1.466193, 0.214843)",
        "(0.189393, 1.460127, 0.217969)",
        "(0.187663, 1.447635, 0.223643)",
        "(0.185926, 1.434395, 0.228228)",
        "(0.184186, 1.420604, 0.231844)",
        "(0.182529, 1.406561, 0.234748)",
        "(0.181140, 1.392542, 0.236573)",
        "(0.180586, 1.385556, 0.237002)",
        "(0.179853, 1.371642, 0.236680)",
        "(0.179229, 1.357958, 0.235684)",
        "(0.178945, 1.344839, 0.233832)",
        "(0.179049, 1.332474, 0.231382)",
        "(0.179270, 1.326784, 0.229736)",
        "(0.179611, 1.315482, 0.226183)",
        "(0.180005, 1.304755, 0.221782)",
        "(0.180669, 1.294631, 0.216545)",
        "(0.181386, 1.285059, 0.210715)",
        "(0.181727, 1.280562, 0.207688)",
        "(0.182528, 1.272327, 0.201661)",
        "(0.183502, 1.265039, 0.195446)",
        "(0.184337, 1.258188, 0.188722)",
        "(0.185073, 1.251656, 0.181547)",
        "(0.185435, 1.248659, 0.177900)",
        "(0.186179, 1.243162, 0.170552)",
        "(0.186833, 1.238288, 0.163068)",
        "(0.187385, 1.234112, 0.155614)",
        "(0.188056, 1.230972, 0.148323)",
        "(0.188464, 1.229903, 0.144669)",
        "(0.189315, 1.228247, 0.137089)",
        "(0.190104, 1.227238, 0.129324)",
        "(0.190813, 1.226911, 0.121732)",
        "(0.191379, 1.227316, 0.114295)",
        "(0.191596, 1.227821, 0.110609)",
        "(0.192036, 1.229501, 0.103416)",
        "(0.192473, 1.232197, 0.096561)",
        "(0.193020, 1.235848, 0.090171)",
        "(0.193558, 1.240427, 0.083699)",
        "(0.193698, 1.242878, 0.080651)",
        "(0.193693, 1.247927, 0.074934)",
        "(0.193518, 1.253453, 0.069694)",
        "(0.193360, 1.259724, 0.064757)",
        "(0.193252, 1.266362, 0.060018)",
        "(0.193196, 1.269804, 0.057746)",
        "(0.192964, 1.276923, 0.053450)",
        "(0.192643, 1.284178, 0.049419)",
        "(0.192487, 1.291956, 0.045785)",
        "(0.192504, 1.299863, 0.042357)",
        "(0.192576, 1.303846, 0.040743)",
        "(0.193076, 1.312167, 0.037834)",
        "(0.194077, 1.321132, 0.035557)",
        "(0.195205, 1.330561, 0.033856)",
        "(0.195942, 1.340095, 0.032937)",
        "(0.196090, 1.344938, 0.032929)",
        "(0.196414, 1.354543, 0.032985)",
        "(0.196743, 1.363720, 0.033005)",
        "(0.196795, 1.372735, 0.033199)",
        "(0.196857, 1.381792, 0.033764)",
        "(0.196909, 1.386420, 0.034256)",
        "(0.197084, 1.395668, 0.035514)",
        "(0.197313, 1.404698, 0.036979)",
        "(0.197436, 1.413594, 0.038946)",
        "(0.197678, 1.422670, 0.041621)",
        "(0.197951, 1.427388, 0.043306)",
        "(0.198665, 1.436877, 0.047248)",
        "(0.199260, 1.445903, 0.051826)",
        "(0.199750, 1.454288, 0.056877)",
        "(0.200106, 1.462232, 0.062672)",
        "(0.200318, 1.466115, 0.065929)",
        "(0.200817, 1.473756, 0.072899)",
        "(0.201123, 1.480698, 0.080470)",
        "(0.200920, 1.486428, 0.088541)",
        "(0.200638, 1.488941, 0.092742)",
        "(0.199744, 1.493140, 0.101853)",
        "(0.198907, 1.496669, 0.111900)",
        "(0.198282, 1.499381, 0.122740)",
        "(0.197632, 1.500959, 0.134190)",
        "(0.196917, 1.501387, 0.146233)",
        "(0.196592, 1.501084, 0.152476)",
        "(0.196034, 1.499565, 0.165245)",
        "(0.195470, 1.497046, 0.178093)",
        "(0.194827, 1.492958, 0.190784)",
        "(0.194069, 1.487288, 0.202896)",
        "(0.193618, 1.483749, 0.208594)",
        "(0.192489, 1.475563, 0.219259)",
        "(0.190717, 1.465598, 0.228642)",
        "(0.188482, 1.454113, 0.236436)",
        "(0.186029, 1.441428, 0.242662)",
        "(0.184799, 1.434718, 0.245187)",
        "(0.182501, 1.420930, 0.249447)",
        "(0.180624, 1.406832, 0.252380)",
        "(0.178984, 1.392267, 0.254022)",
        "(0.177738, 1.377696, 0.254913)",
        "(0.177432, 1.370683, 0.255067)",
        "(0.177190, 1.357023, 0.254723)",
        "(0.177138, 1.343320, 0.253424)",
        "(0.176818, 1.329472, 0.251491)",
        "(0.176765, 1.316106, 0.248731)",
        "(0.176967, 1.309779, 0.246977)",
        "(0.177268, 1.297499, 0.242723)",
        "(0.177615, 1.285942, 0.237120)",
        "(0.177944, 1.274905, 0.230864)",
        "(0.178334, 1.264377, 0.224108)",
        "(0.178533, 1.259534, 0.220344)",
        "(0.179029, 1.250675, 0.212579)",
        "(0.179748, 1.243036, 0.204270)",
        "(0.180216, 1.235992, 0.195890)",
        "(0.180687, 1.229645, 0.187729)",
        "(0.181024, 1.226865, 0.183502)",
        "(0.181936, 1.222061, 0.174273)",
        "(0.182936, 1.218112, 0.163974)",
        "(0.183978, 1.214682, 0.153813)",
        "(0.185362, 1.212015, 0.143780)",
        "(0.186216, 1.211068, 0.138663)",
        "(0.188417, 1.209621, 0.128424)",
        "(0.188577, 1.210148, 0.119844)",
        "(0.188870, 1.209631, 0.110516)",
        "(0.189906, 1.209312, 0.101077)",
        "(0.190495, 1.209638, 0.096387)",
        "(0.191592, 1.211338, 0.087247)",
        "(0.192562, 1.213899, 0.078496)",
        "(0.193102, 1.217061, 0.070029)",
        "(0.193470, 1.221039, 0.062103)",
        "(0.193630, 1.223524, 0.058446)",
        "(0.193210, 1.229166, 0.051481)",
        "(0.192089, 1.235343, 0.045058)",
        "(0.190472, 1.242328, 0.039714)",
        "(0.188720, 1.250803, 0.035267)",
        "(0.188071, 1.256046, 0.033504)",
        "(0.186862, 1.267056, 0.030331)",
        "(0.185784, 1.278824, 0.027751)",
        "(0.184328, 1.291003, 0.025416)",
        "(0.183053, 1.303705, 0.023274)",
        "(0.182580, 1.310320, 0.022344)",
        "(0.181739, 1.324201, 0.020926)",
        "(0.181053, 1.338557, 0.020181)",
        "(0.180259, 1.352383, 0.019452)",
        "(0.179270, 1.366412, 0.019222)",
        "(0.178900, 1.373624, 0.019386)",
        "(0.178454, 1.388255, 0.020357)",
        "(0.178292, 1.402977, 0.022002)",
        "(0.178421, 1.417333, 0.024010)",
        "(0.178727, 1.431155, 0.026430)",
        "(0.178978, 1.437912, 0.027827)",
        "(0.179682, 1.451165, 0.031109)",
        "(0.180511, 1.464005, 0.035085)",
        "(0.181443, 1.476014, 0.039679)",
        "(0.182545, 1.486956, 0.044716)",
        "(0.183074, 1.492288, 0.047320)",
        "(0.184096, 1.501811, 0.053296)",
        "(0.185137, 1.510572, 0.059664)",
        "(0.186284, 1.518411, 0.066591)",
        "(0.187532, 1.525397, 0.074361)",
        "(0.188142, 1.528589, 0.078552)",
        "(0.189383, 1.534571, 0.087571)",
        "(0.190603, 1.539811, 0.097828)",
        "(0.191608, 1.544117, 0.109198)",
        "(0.192416, 1.547427, 0.121637)",
        "(0.192768, 1.548660, 0.128440)",
        "(0.193396, 1.550101, 0.143189)",
        "(0.193755, 1.549806, 0.159479)",
        "(0.193704, 1.547424, 0.176912)",
        "(0.193309, 1.542381, 0.195123)",
        "(0.192910, 1.538649, 0.204406)",
        "(0.191794, 1.529337, 0.222663)",
        "(0.190019, 1.516966, 0.240222)",
        "(0.187305, 1.501088, 0.256537)",
        "(0.183797, 1.481512, 0.270850)",
        "(0.181727, 1.470403, 0.276961)",
        "(0.177498, 1.446718, 0.287601)",
        "(0.172915, 1.420596, 0.295785)",
        "(0.168307, 1.392275, 0.301350)",
        "(0.164486, 1.362502, 0.304094)",
        "(0.162923, 1.347347, 0.304179)",
        "(0.160823, 1.317777, 0.302427)",
        "(0.159874, 1.288959, 0.297172)",
        "(0.159938, 1.261354, 0.288286)",
        "(0.160529, 1.235667, 0.276121)",
        "(0.161052, 1.223955, 0.268734)",
        "(0.162514, 1.203093, 0.252318)",
        "(0.164450, 1.185959, 0.233186)",
        "(0.166707, 1.172325, 0.211378)",
        "(0.168780, 1.162345, 0.187434)",
        "(0.169812, 1.158999, 0.175030)",
        "(0.171757, 1.155107, 0.150239)",
        "(0.173317, 1.155440, 0.126012)",
        "(0.174451, 1.159703, 0.103110)",
        "(0.175179, 1.167809, 0.081696)",
        "(0.175319, 1.173333, 0.071682)",
        "(0.175081, 1.186421, 0.052946)",
        "(0.174319, 1.202765, 0.036285)",
        "(0.173382, 1.222227, 0.022018)",
        "(0.172391, 1.244417, 0.010162)",
        "(0.171879, 1.256384, 0.005155)",
        "(0.171072, 1.280982, -0.003679)",
        "(0.170652, 1.306669, -0.010438)",
        "(0.170602, 1.333086, -0.014862)",
        "(0.171130, 1.359833, -0.017146)",
        "(0.171690, 1.373375, -0.017351)",
        "(0.173164, 1.400392, -0.016129)",
        "(0.175081, 1.426792, -0.012612)",
        "(0.177547, 1.452567, -0.006760)",
        "(0.180481, 1.478161, 0.001754)",
        "(0.182147, 1.490797, 0.007165)",
        "(0.185726, 1.515503, 0.019546)",
        "(0.189782, 1.539181, 0.034030)",
        "(0.194289, 1.561256, 0.050260)",
        "(0.198929, 1.581485, 0.067919)",
        "(0.201345, 1.590376, 0.077730)",
        "(0.206131, 1.607105, 0.097805)",
        "(0.210965, 1.621195, 0.118882)",
        "(0.213318, 1.626488, 0.130076)",
        "(0.217768, 1.636867, 0.152400)",
        "(0.221941, 1.643972, 0.176013)",
        "(0.226001, 1.648353, 0.200646)",
        "(0.230117, 1.649883, 0.226041)",
        "(0.234229, 1.648133, 0.252032)",
        "(0.237865, 1.643461, 0.278105)",
        "(0.239411, 1.640066, 0.291063)",
        "(0.241926, 1.630541, 0.316872)",
        "(0.243949, 1.618141, 0.342513)",
        "(0.245625, 1.602790, 0.367477)",
        "(0.246749, 1.584435, 0.391385)",
        "(0.246958, 1.574090, 0.402939)",
        "(0.247136, 1.551541, 0.424983)",
        "(0.246557, 1.525757, 0.444535)",
        "(0.244940, 1.497055, 0.461106)",
        "(0.243259, 1.466629, 0.474315)",
        "(0.242390, 1.450817, 0.479411)",
        "(0.240187, 1.418198, 0.486889)",
        "(0.237807, 1.384725, 0.489581)",
        "(0.235868, 1.351620, 0.487958)",
        "(0.234543, 1.319383, 0.482757)",
        "(0.233894, 1.303589, 0.478666)",
        "(0.232880, 1.272574, 0.467656)",
        "(0.232657, 1.242530, 0.451192)",
        "(0.232372, 1.213882, 0.427917)",
        "(0.230665, 1.186719, 0.399212)",
        "(0.229867, 1.173605, 0.383462)",
        "(0.229776, 1.148888, 0.351599)",
        "(0.231224, 1.127388, 0.319392)",
        "(0.232329, 1.110362, 0.286452)",
        "(0.232701, 1.097748, 0.254057)",
        "(0.232597, 1.093460, 0.238153)",
        "(0.231746, 1.088063, 0.206739)",
        "(0.229442, 1.087325, 0.177142)",
        "(0.225974, 1.091738, 0.149690)",
        "(0.221196, 1.100562, 0.123940)",
        "(0.218305, 1.106622, 0.111705)",
        "(0.212129, 1.121248, 0.087957)",
        "(0.206468, 1.140293, 0.065184)",
        "(0.201496, 1.163487, 0.044432)",
        "(0.197401, 1.189962, 0.026039)",
        "(0.195730, 1.204169, 0.017874)",
        "(0.192875, 1.233221, 0.002861)",
        "(0.191317, 1.263671, -0.010088)",
        "(0.190779, 1.295017, -0.020459)",
        "(0.191097, 1.326988, -0.028009)",
        "(0.191674, 1.343149, -0.030522)",
        "(0.193179, 1.375242, -0.033506)",
        "(0.195165, 1.406905, -0.033584)",
        "(0.197620, 1.437818, -0.031004)",
        "(0.200339, 1.467959, -0.025538)",
        "(0.201930, 1.482821, -0.021590)",
        "(0.205459, 1.512043, -0.012050)",
        "(0.209275, 1.539948, -0.000157)",
        "(0.213522, 1.566346, 0.013545)",
        "(0.218154, 1.590708, 0.029010)",
        "(0.220428, 1.601750, 0.037517)",
        "(0.224588, 1.622197, 0.055651)",
        "(0.228752, 1.640282, 0.075667)",
        "(0.233310, 1.655720, 0.097194)",
        "(0.237989, 1.668027, 0.119473)",
        "(0.240101, 1.672597, 0.130769)",
        "(0.243511, 1.679141, 0.153543)",
        "(0.246102, 1.682192, 0.176791)",
        "(0.248134, 1.681786, 0.200221)",
        "(0.249141, 1.677820, 0.223240)",
        "(0.249162, 1.674391, 0.234519)",
        "(0.248498, 1.665369, 0.256669)",
        "(0.246756, 1.652655, 0.277993)",
        "(0.243538, 1.636529, 0.297893)",
        "(0.241036, 1.626507, 0.306728)",
        "(0.235904, 1.606150, 0.323637)",
        "(0.229233, 1.582116, 0.337491)",
        "(0.221447, 1.555516, 0.348201)",
        "(0.214084, 1.527678, 0.355403)",
        "(0.207136, 1.499055, 0.358224)",
        "(0.203634, 1.484551, 0.358052)",
        "(0.197503, 1.455692, 0.353744)",
        "(0.193328, 1.428321, 0.345613)",
        "(0.190320, 1.403178, 0.334088)",
        "(0.187493, 1.379177, 0.320195)",
        "(0.186522, 1.367888, 0.311941)",
        "(0.185058, 1.346578, 0.295054)",
        "(0.183895, 1.327557, 0.278332)",
        "(0.182731, 1.311759, 0.261464)",
        "(0.181220, 1.299183, 0.244266)",
        "(0.180540, 1.294029, 0.235500)",
        "(0.179605, 1.285695, 0.218036)",
        "(0.178611, 1.280751, 0.201429)",
        "(0.177039, 1.278897, 0.185777)",
        "(0.175070, 1.279612, 0.170740)",
        "(0.174130, 1.281006, 0.163375)",
        "(0.172274, 1.285221, 0.149101)",
        "(0.170612, 1.291667, 0.135852)",
        "(0.169097, 1.300072, 0.123459)",
        "(0.167711, 1.309848, 0.111556)",
        "(0.167012, 1.315108, 0.105861)",
        "(0.165513, 1.325870, 0.095166)",
        "(0.164131, 1.337272, 0.085522)",
        "(0.163413, 1.349723, 0.076838)",
        "(0.163315, 1.362811, 0.069041)",
        "(0.163332, 1.369478, 0.065499)",
        "(0.163544, 1.382842, 0.058822)",
        "(0.163888, 1.396161, 0.052888)",
        "(0.164322, 1.409345, 0.047963)",
        "(0.165180, 1.423050, 0.044204)",
        "(0.165847, 1.430092, 0.042751)",
        "(0.167430, 1.443864, 0.039939)",
        "(0.169190, 1.456662, 0.037453)",
        "(0.170554, 1.468750, 0.035659)",
        "(0.171814, 1.480329, 0.034683)",
        "(0.172600, 1.486131, 0.034670)",
        "(0.174280, 1.497745, 0.035315)",
        "(0.175854, 1.508681, 0.036404)",
        "(0.177059, 1.518753, 0.037967)",
        "(0.178065, 1.528150, 0.040405)",
        "(0.178550, 1.532331, 0.041974)",
        "(0.179652, 1.541435, 0.046128)",
        "(0.180783, 1.550482, 0.051591)",
        "(0.181815, 1.558429, 0.057934)",
        "(0.182600, 1.565249, 0.065202)",
        "(0.182888, 1.568182, 0.069365)",
        "(0.183464, 1.573399, 0.078826)",
        "(0.184115, 1.577633, 0.090131)",
        "(0.184632, 1.580854, 0.103117)",
        "(0.184645, 1.582294, 0.117826)",
        "(0.184554, 1.582469, 0.125461)",
        "(0.184035, 1.581324, 0.141614)",
        "(0.183206, 1.578346, 0.158272)",
        "(0.182390, 1.573481, 0.175107)",
        "(0.181658, 1.566484, 0.191440)",
        "(0.181122, 1.562292, 0.199165)",
        "(0.179679, 1.551860, 0.213361)",
        "(0.178352, 1.539680, 0.226352)",
        "(0.177187, 1.526437, 0.238976)",
        "(0.175685, 1.511966, 0.250812)",
        "(0.174756, 1.504038, 0.256057)",
        "(0.172590, 1.487177, 0.265353)",
        "(0.170516, 1.469463, 0.273431)",
        "(0.168952, 1.451361, 0.280576)",
        "(0.167889, 1.432527, 0.286330)",
        "(0.167401, 1.422883, 0.288773)",
        "(0.166664, 1.403230, 0.292255)",
        "(0.166490, 1.383812, 0.293830)",
        "(0.166894, 1.364942, 0.293819)",
        "(0.168100, 1.346934, 0.291254)",
        "(0.168738, 1.338093, 0.289547)",
        "(0.170135, 1.321001, 0.284943)",
        "(0.171654, 1.304927, 0.279106)",
        "(0.173344, 1.289661, 0.271658)",
        "(0.174988, 1.275103, 0.262272)",
        "(0.175795, 1.268084, 0.257417)",
        "(0.177643, 1.255112, 0.247152)",
        "(0.179700, 1.243219, 0.235893)",
        "(0.181483, 1.231810, 0.222530)",
        "(0.183582, 1.221516, 0.207587)",
        "(0.184900, 1.217142, 0.200043)",
        "(0.187933, 1.209967, 0.185544)",
        "(0.191075, 1.204953, 0.171270)",
        "(0.193755, 1.201825, 0.157177)",
        "(0.196227, 1.200047, 0.143333)",
        "(0.197399, 1.199707, 0.136252)",
        "(0.199471, 1.199750, 0.122009)",
        "(0.201024, 1.201102, 0.108681)",
        "(0.202151, 1.203969, 0.096380)",
        "(0.202649, 1.208137, 0.085260)",
        "(0.202764, 1.210803, 0.080250)",
        "(0.203117, 1.217327, 0.071376)",
        "(0.202802, 1.224572, 0.062609)",
        "(0.201928, 1.232704, 0.055165)",
        "(0.200736, 1.241663, 0.048874)",
        "(0.200124, 1.246473, 0.046134)",
        "(0.198701, 1.256403, 0.041282)",
        "(0.197215, 1.267149, 0.037559)",
        "(0.195828, 1.278797, 0.035153)",
        "(0.194696, 1.291027, 0.033221)",
        "(0.194187, 1.297184, 0.032318)",
        "(0.193240, 1.309470, 0.030718)",
        "(0.192434, 1.322134, 0.029638)",
        "(0.191732, 1.335276, 0.028907)",
        "(0.191302, 1.348645, 0.028377)",
        "(0.191146, 1.355451, 0.028196)",
        "(0.190564, 1.369112, 0.027993)",
        "(0.189829, 1.382786, 0.028021)",
        "(0.189237, 1.396782, 0.028591)",
        "(0.189060, 1.411320, 0.029948)",
        "(0.189041, 1.418680, 0.030833)",
        "(0.189284, 1.433263, 0.033024)",
        "(0.189716, 1.447637, 0.035621)",
        "(0.190271, 1.461708, 0.038845)",
        "(0.190887, 1.475257, 0.042691)",
        "(0.191284, 1.481806, 0.044888)",
        "(0.192222, 1.494429, 0.049811)",
        "(0.193250, 1.506154, 0.055278)",
        "(0.194089, 1.516555, 0.061275)",
        "(0.194572, 1.525590, 0.068074)",
        "(0.194692, 1.529576, 0.071876)",
        "(0.194936, 1.536756, 0.080011)",
        "(0.195018, 1.542623, 0.089046)",
        "(0.194937, 1.547178, 0.098707)",
        "(0.194458, 1.550515, 0.109012)",
        "(0.194136, 1.551719, 0.114540)",
        "(0.193610, 1.553462, 0.126023)",
        "(0.193153, 1.554071, 0.138009)",
        "(0.192897, 1.553645, 0.150220)",
        "(0.192696, 1.552158, 0.162617)",
        "(0.192580, 1.550879, 0.168840)",
        "(0.192288, 1.547662, 0.181256)",
        "(0.191865, 1.543117, 0.193517)",
        "(0.191281, 1.537336, 0.205386)",
        "(0.190616, 1.530398, 0.216549)",
        "(0.190310, 1.526614, 0.221866)",
        "(0.189773, 1.518163, 0.231900)",
        "(0.189368, 1.508496, 0.240810)",
        "(0.188838, 1.497368, 0.248153)",
        "(0.188489, 1.484904, 0.253821)",
        "(0.188495, 1.478588, 0.256608)",
        "(0.189207, 1.465897, 0.261953)",
        "(0.190448, 1.453029, 0.266671)",
        "(0.191475, 1.439673, 0.270253)",
        "(0.191899, 1.425693, 0.272774)",
        "(0.192002, 1.418674, 0.273986)",
        "(0.192180, 1.404564, 0.275747)",
        "(0.192171, 1.390429, 0.276520)",
        "(0.191760, 1.376067, 0.276200)",
        "(0.191350, 1.362013, 0.275054)",
        "(0.191175, 1.355116, 0.274099)",
        "(0.191052, 1.341294, 0.271431)",
        "(0.190996, 1.327583, 0.267787)",
        "(0.191267, 1.314261, 0.263111)",
        "(0.191620, 1.301422, 0.257013)",
        "(0.191721, 1.295143, 0.253229)",
        "(0.191792, 1.282573, 0.244883)",
        "(0.191911, 1.270150, 0.236070)",
        "(0.192275, 1.258613, 0.227046)",
        "(0.192525, 1.248193, 0.217257)",
        "(0.192660, 1.243268, 0.211994)",
        "(0.192720, 1.233780, 0.200980)",
        "(0.192795, 1.225141, 0.189507)",
        "(0.192959, 1.218115, 0.177820)",
        "(0.193196, 1.212570, 0.166475)",
        "(0.193316, 1.210421, 0.160928)",
        "(0.193470, 1.207043, 0.150018)",
        "(0.193541, 1.205239, 0.139277)",
        "(0.193665, 1.204995, 0.128606)",
        "(0.193777, 1.205990, 0.118197)",
        "(0.193789, 1.206936, 0.113135)",
        "(0.193645, 1.209519, 0.103401)",
        "(0.193444, 1.213130, 0.094433)",
        "(0.193277, 1.217850, 0.086094)",
        "(0.193323, 1.223598, 0.078312)",
        "(0.193360, 1.226692, 0.074545)",
        "(0.193601, 1.233840, 0.067418)",
        "(0.194040, 1.241983, 0.060744)",
        "(0.194482, 1.250852, 0.054756)",
        "(0.194748, 1.260159, 0.049478)",
        "(0.194821, 1.264951, 0.047128)",
        "(0.194748, 1.274760, 0.043037)",
        "(0.194345, 1.285124, 0.040027)",
        "(0.193790, 1.295831, 0.037639)",
        "(0.192993, 1.306535, 0.035609)",
        "(0.192538, 1.311871, 0.034762)",
        "(0.191551, 1.322663, 0.033563)",
        "(0.190561, 1.333934, 0.033054)",
        "(0.189685, 1.345915, 0.033384)",
        "(0.188892, 1.357994, 0.034274)",
        "(0.188503, 1.364048, 0.034932)",
        "(0.187865, 1.376349, 0.036646)",
        "(0.187511, 1.388729, 0.038934)",
        "(0.187283, 1.400920, 0.041663)",
        "(0.187261, 1.413065, 0.045073)",
        "(0.187369, 1.419074, 0.047072)",
        "(0.187658, 1.430857, 0.051242)",
        "(0.188229, 1.442413, 0.055690)",
        "(0.188983, 1.453582, 0.060712)",
        "(0.189533, 1.464424, 0.066518)",
        "(0.189733, 1.469721, 0.069599)",
        "(0.189962, 1.479840, 0.076542)",
        "(0.190129, 1.489374, 0.084228)",
        "(0.190860, 1.498413, 0.092737)",
        "(0.192028, 1.506618, 0.102288)",
        "(0.192671, 1.510445, 0.107219)",
        "(0.193817, 1.517094, 0.117629)",
        "(0.194914, 1.522145, 0.128395)",
        "(0.195877, 1.525752, 0.139871)",
        "(0.196638, 1.527867, 0.151998)",
        "(0.197008, 1.528390, 0.158049)",
        "(0.197451, 1.527748, 0.170185)",
        "(0.197517, 1.525383, 0.182111)",
        "(0.197375, 1.521898, 0.193575)",
        "(0.196667, 1.516913, 0.204546)",
        "(0.196217, 1.513897, 0.209824)",
        "(0.195181, 1.507112, 0.219936)",
        "(0.193922, 1.499307, 0.229404)",
        "(0.192847, 1.490671, 0.238187)",
        "(0.191780, 1.481302, 0.246127)",
        "(0.191197, 1.476351, 0.249894)",
        "(0.190018, 1.465678, 0.256927)",
        "(0.188804, 1.454389, 0.263408)",
        "(0.187604, 1.442497, 0.268976)",
        "(0.186184, 1.430100, 0.273579)",
        "(0.185410, 1.423840, 0.275693)",
        "(0.183920, 1.411077, 0.279226)",
        "(0.182515, 1.397941, 0.282166)",
        "(0.181136, 1.384597, 0.284433)",
        "(0.180008, 1.371020, 0.285636)",
        "(0.179614, 1.364229, 0.286004)",
        "(0.179318, 1.350973, 0.286279)",
        "(0.179546, 1.338560, 0.286161)",
        "(0.180130, 1.326549, 0.284926)",
        "(0.180488, 1.314447, 0.282133)",
        "(0.180616, 1.308390, 0.280506)",
        "(0.180919, 1.296403, 0.276653)",
        "(0.181132, 1.284689, 0.272466)",
        "(0.181261, 1.272991, 0.267658)",
        "(0.181460, 1.261314, 0.261802)",
        "(0.181608, 1.255532, 0.258649)",
        "(0.182166, 1.244455, 0.251843)",
        "(0.183105, 1.234017, 0.244614)",
        "(0.184066, 1.224225, 0.237050)",
        "(0.184779, 1.215010, 0.228892)",
        "(0.185076, 1.210640, 0.224613)",
        "(0.185696, 1.203056, 0.215482)",
        "(0.186268, 1.196703, 0.205882)",
        "(0.186841, 1.191732, 0.196261)",
        "(0.187252, 1.188269, 0.186872)",
        "(0.187432, 1.186790, 0.182203)",
        "(0.187682, 1.184587, 0.172639)",
        "(0.187736, 1.183216, 0.162763)",
        "(0.187697, 1.182869, 0.153053)",
        "(0.187574, 1.183776, 0.143725)",
        "(0.187510, 1.184492, 0.139222)",
        "(0.187291, 1.186698, 0.130499)",
        "(0.186963, 1.189554, 0.122040)",
        "(0.186599, 1.193327, 0.113845)",
        "(0.186308, 1.197593, 0.105727)",
        "(0.186189, 1.199856, 0.101717)",
        "(0.186002, 1.204810, 0.093930)",
        "(0.185731, 1.210210, 0.086611)",
        "(0.185443, 1.216045, 0.079517)",
        "(0.185186, 1.222371, 0.072543)",
        "(0.185048, 1.225639, 0.069173)",
        "(0.184682, 1.232553, 0.062994)",
        "(0.184119, 1.239965, 0.057708)",
        "(0.183309, 1.248117, 0.053343)",
        "(0.182167, 1.256992, 0.049685)",
        "(0.181462, 1.261603, 0.048101)",
        "(0.179961, 1.271119, 0.045197)",
        "(0.178508, 1.281022, 0.042724)",
        "(0.177160, 1.291346, 0.040604)",
        "(0.176025, 1.302653, 0.039050)",
        "(0.175502, 1.308529, 0.038368)",
        "(0.174552, 1.320580, 0.036861)",
        "(0.173714, 1.332507, 0.035138)",
        "(0.172957, 1.344640, 0.033629)",
        "(0.172701, 1.351161, 0.033161)",
        "(0.172401, 1.364945, 0.032634)",
        "(0.172611, 1.379916, 0.032654)",
        "(0.173212, 1.395189, 0.032823)",
        "(0.174159, 1.411087, 0.033609)",
        "(0.175490, 1.427680, 0.035235)",
        "(0.176300, 1.436135, 0.036341)",
        "(0.178339, 1.453343, 0.039256)",
        "(0.180832, 1.470396, 0.042926)",
        "(0.183441, 1.486984, 0.047561)",
        "(0.185913, 1.503009, 0.053094)",
        "(0.187137, 1.510737, 0.056199)",
        "(0.189453, 1.525390, 0.063249)",
        "(0.191437, 1.538383, 0.070949)",
        "(0.193166, 1.550675, 0.079776)",
        "(0.194462, 1.560726, 0.089159)",
        "(0.195015, 1.565215, 0.094002)",
        "(0.195954, 1.572775, 0.104266)",
        "(0.196541, 1.578782, 0.115162)",
        "(0.196726, 1.583087, 0.126443)",
        "(0.196648, 1.585401, 0.137872)",
        "(0.196643, 1.586234, 0.143781)",
        "(0.196732, 1.587098, 0.156297)",
        "(0.197082, 1.586963, 0.169377)",
        "(0.197482, 1.585455, 0.182894)",
        "(0.197743, 1.582403, 0.196798)",
        "(0.197864, 1.580240, 0.203712)",
        "(0.198028, 1.574959, 0.217094)",
        "(0.198083, 1.568098, 0.229879)",
        "(0.198014, 1.559799, 0.242173)",
        "(0.197832, 1.549938, 0.253812)",
        "(0.197727, 1.544692, 0.259427)",
        "(0.197431, 1.533092, 0.270044)",
        "(0.196725, 1.520045, 0.279737)",
        "(0.195694, 1.506066, 0.288621)",
        "(0.194455, 1.491324, 0.296304)",
        "(0.193783, 1.483681, 0.299830)",
        "(0.192474, 1.467560, 0.305877)",
        "(0.191142, 1.450904, 0.310997)",
        "(0.189512, 1.433785, 0.315349)",
        "(0.187638, 1.416069, 0.318608)",
        "(0.186813, 1.407072, 0.319872)",
        "(0.185345, 1.388749, 0.321246)",
        "(0.183947, 1.370232, 0.321167)",
        "(0.182489, 1.351734, 0.319555)",
        "(0.181430, 1.333446, 0.316352)",
        "(0.181100, 1.324329, 0.314400)",
        "(0.180820, 1.306279, 0.309963)",
        "(0.181074, 1.288952, 0.304658)",
        "(0.181597, 1.272654, 0.298964)",
        "(0.182137, 1.257799, 0.291539)",
        "(0.182465, 1.250820, 0.287367)",
        "(0.183363, 1.237840, 0.278691)",
        "(0.184503, 1.226186, 0.269590)",
        "(0.185460, 1.215904, 0.260093)",
        "(0.185794, 1.207194, 0.250167)",
        "(0.185821, 1.203209, 0.245071)",
        "(0.185615, 1.196359, 0.234549)",
        "(0.184989, 1.190824, 0.224308)",
        "(0.184047, 1.186742, 0.214370)",
        "(0.182956, 1.184276, 0.203701)",
        "(0.182340, 1.183375, 0.197988)",
        "(0.181100, 1.182580, 0.185804)",
        "(0.179872, 1.183047, 0.173195)",
        "(0.178799, 1.184996, 0.160315)",
        "(0.177951, 1.188622, 0.147088)",
        "(0.177623, 1.190761, 0.140506)",
        "(0.177191, 1.195985, 0.127325)",
        "(0.177110, 1.202215, 0.114415)",
        "(0.177199, 1.209147, 0.102228)",
        "(0.177409, 1.216911, 0.091000)",
        "(0.177556, 1.221049, 0.085601)",
        "(0.177936, 1.229938, 0.075463)",
        "(0.178380, 1.239017, 0.066077)",
        "(0.178935, 1.248236, 0.057371)",
        "(0.179481, 1.257375, 0.049183)",
        "(0.179714, 1.262064, 0.045486)",
        "(0.180115, 1.271937, 0.038920)",
        "(0.180354, 1.282610, 0.033615)",
        "(0.180440, 1.293872, 0.029428)",
        "(0.180458, 1.299543, 0.027495)",
        "(0.180416, 1.311007, 0.024100)",
        "(0.180124, 1.322986, 0.021685)",
        "(0.179843, 1.336170, 0.020514)",
        "(0.179820, 1.349816, 0.020188)",
        "(0.179970, 1.363155, 0.020253)",
        "(0.180096, 1.369771, 0.020376)",
        "(0.180451, 1.383014, 0.021090)",
        "(0.181100, 1.396530, 0.022371)",
        "(0.182093, 1.410104, 0.024192)",
        "(0.183326, 1.423323, 0.026316)",
        "(0.183992, 1.429803, 0.027413)",
        "(0.185200, 1.442609, 0.029804)",
        "(0.186086, 1.455035, 0.032256)",
        "(0.186746, 1.466892, 0.035165)",
        "(0.187260, 1.478378, 0.039403)",
        "(0.187566, 1.484116, 0.041849)",
        "(0.188392, 1.495518, 0.047407)",
        "(0.189468, 1.506328, 0.053841)",
        "(0.190645, 1.516148, 0.061349)",
        "(0.191840, 1.524693, 0.070107)",
        "(0.192481, 1.528743, 0.074726)",
        "(0.193973, 1.536005, 0.084635)",
        "(0.195765, 1.542107, 0.095339)",
        "(0.197295, 1.546837, 0.106866)",
        "(0.198257, 1.549886, 0.118778)",
        "(0.198624, 1.551157, 0.124615)",
        "(0.198905, 1.551784, 0.136423)",
        "(0.199025, 1.550892, 0.148474)",
        "(0.198966, 1.548489, 0.160708)",
        "(0.198909, 1.544999, 0.172825)",
        "(0.198775, 1.542770, 0.178771)",
        "(0.198118, 1.536783, 0.190074)",
        "(0.196823, 1.529447, 0.200652)",
        "(0.195298, 1.521019, 0.210865)",
        "(0.193644, 1.511051, 0.220545)",
        "(0.192756, 1.505707, 0.225171)",
        "(0.190688, 1.493942, 0.233814)",
        "(0.188093, 1.479979, 0.241400)",
        "(0.185173, 1.464428, 0.248343)",
        "(0.182410, 1.447549, 0.254258)",
        "(0.181197, 1.438925, 0.256688)",
        "(0.179049, 1.421166, 0.259976)",
        "(0.177142, 1.402779, 0.261970)",
        "(0.175354, 1.384004, 0.263159)",
        "(0.173959, 1.365435, 0.263889)",
        "(0.173432, 1.356381, 0.263984)",
        "(0.172869, 1.338825, 0.262992)",
        "(0.172820, 1.321753, 0.260465)",
        "(0.172966, 1.305196, 0.256635)",
        "(0.173336, 1.289661, 0.252141)",
        "(0.173625, 1.282348, 0.249741)",
        "(0.174420, 1.268875, 0.244269)",
        "(0.175320, 1.256266, 0.237645)",
        "(0.176207, 1.244418, 0.230094)",
        "(0.177078, 1.233526, 0.221763)",
        "(0.177517, 1.228384, 0.217328)",
        "(0.178456, 1.219004, 0.207892)",
        "(0.179459, 1.210883, 0.198052)",
        "(0.180449, 1.204053, 0.187740)",
        "(0.181387, 1.198746, 0.177021)",
        "(0.181886, 1.196440, 0.171600)",
        "(0.182933, 1.192904, 0.160441)",
        "(0.183970, 1.190615, 0.148898)",
        "(0.184897, 1.189621, 0.137299)",
        "(0.185713, 1.189944, 0.126142)",
        "(0.186190, 1.190437, 0.120660)",
        "(0.187379, 1.192456, 0.109674)",
        "(0.188658, 1.195243, 0.098888)",
        "(0.189872, 1.199424, 0.088934)",
        "(0.191190, 1.204409, 0.079168)",
        "(0.191836, 1.207101, 0.074356)",
        "(0.192889, 1.212963, 0.065344)",
        "(0.193612, 1.219536, 0.057139)",
        "(0.194059, 1.226892, 0.049521)",
        "(0.194110, 1.235078, 0.042709)",
        "(0.193966, 1.239505, 0.039680)",
        "(0.193283, 1.249561, 0.034705)",
        "(0.192489, 1.260744, 0.030508)",
        "(0.191662, 1.272217, 0.026720)",
        "(0.190863, 1.283663, 0.023196)",
        "(0.190500, 1.289463, 0.021530)",
        "(0.189662, 1.301501, 0.018746)",
        "(0.188744, 1.314202, 0.016705)",
        "(0.187824, 1.327463, 0.015377)",
        "(0.187005, 1.341076, 0.014617)",
        "(0.186688, 1.347978, 0.014431)",
        "(0.186235, 1.361785, 0.014609)",
        "(0.186145, 1.375823, 0.015539)",
        "(0.186504, 1.390409, 0.017341)",
        "(0.187193, 1.404529, 0.019498)",
        "(0.187619, 1.411422, 0.020716)",
        "(0.188683, 1.424783, 0.023698)",
        "(0.189667, 1.437537, 0.027250)",
        "(0.190456, 1.449312, 0.031160)",
        "(0.191085, 1.460047, 0.035484)",
        "(0.191373, 1.465167, 0.037807)",
        "(0.192026, 1.474920, 0.042784)",
        "(0.192712, 1.484286, 0.048250)",
        "(0.193311, 1.492873, 0.054467)",
        "(0.193739, 1.500377, 0.060971)",
        "(0.193910, 1.503868, 0.064392)",
        "(0.194314, 1.510556, 0.071803)",
        "(0.194862, 1.517026, 0.079767)",
        "(0.195532, 1.522801, 0.087965)",
        "(0.196181, 1.527872, 0.096676)",
        "(0.196456, 1.530172, 0.101180)",
        "(0.196875, 1.534048, 0.110662)",
        "(0.197407, 1.537232, 0.120690)",
        "(0.198187, 1.539690, 0.131104)",
        "(0.198928, 1.541119, 0.141975)",
        "(0.199259, 1.541596, 0.147517)",
        "(0.199836, 1.541726, 0.158870)",
        "(0.200381, 1.540675, 0.170306)",
        "(0.200774, 1.538284, 0.181590)",
        "(0.200931, 1.536804, 0.187102)",
        "(0.200983, 1.532839, 0.197846)",
        "(0.200874, 1.527738, 0.208182)",
        "(0.200759, 1.521574, 0.217755)",
        "(0.200483, 1.514320, 0.226517)",
        "(0.199993, 1.506025, 0.234631)",
        "(0.199697, 1.501575, 0.238484)",
        "(0.199141, 1.492001, 0.245694)",
        "(0.198535, 1.481773, 0.252377)",
        "(0.197749, 1.470830, 0.258083)",
        "(0.196614, 1.459048, 0.262924)",
        "(0.195873, 1.452855, 0.265095)",
        "(0.194127, 1.439956, 0.269067)",
        "(0.192313, 1.427052, 0.273065)",
        "(0.190565, 1.413766, 0.276630)",
        "(0.188895, 1.400083, 0.279082)",
        "(0.188159, 1.393218, 0.280047)",
        "(0.187147, 1.379438, 0.281280)",
        "(0.186480, 1.365395, 0.281796)",
        "(0.186105, 1.351166, 0.281751)",
        "(0.186143, 1.337124, 0.280990)",
        "(0.186250, 1.330190, 0.280331)",
        "(0.186430, 1.316530, 0.278155)",
        "(0.186724, 1.303255, 0.275336)",
        "(0.187331, 1.290483, 0.272029)",
        "(0.188087, 1.278046, 0.268012)",
        "(0.188418, 1.271888, 0.265673)",
        "(0.189132, 1.259922, 0.260387)",
        "(0.190081, 1.248671, 0.254384)",
        "(0.191205, 1.238139, 0.247236)",
        "(0.192257, 1.228338, 0.239371)",
        "(0.192766, 1.223764, 0.235500)",
        "(0.193829, 1.215527, 0.227953)",
        "(0.194926, 1.208113, 0.220115)",
        "(0.195818, 1.201152, 0.211096)",
        "(0.196697, 1.194948, 0.201905)",
        "(0.197168, 1.192309, 0.197333)",
        "(0.198131, 1.188210, 0.188027)",
        "(0.198929, 1.184988, 0.178205)",
        "(0.199670, 1.182646, 0.167892)",
        "(0.200445, 1.181254, 0.157268)",
        "(0.200841, 1.181161, 0.151877)",
        "(0.201495, 1.181525, 0.141024)",
        "(0.202007, 1.182582, 0.130259)",
        "(0.202295, 1.184649, 0.119812)",
        "(0.202527, 1.187739, 0.109832)",
        "(0.202697, 1.189633, 0.104945)",
        "(0.202957, 1.194231, 0.095409)",
        "(0.202999, 1.199776, 0.086424)",
        "(0.202959, 1.206394, 0.078241)",
        "(0.202955, 1.213542, 0.070477)",
        "(0.202934, 1.217293, 0.066768)",
        "(0.203098, 1.225731, 0.059891)",
        "(0.203217, 1.235630, 0.053946)",
        "(0.203276, 1.246754, 0.048855)",
        "(0.203622, 1.259171, 0.044614)",
        "(0.203845, 1.265607, 0.042675)",
        "(0.204349, 1.278743, 0.039169)",
        "(0.204849, 1.291658, 0.035961)",
        "(0.205362, 1.304295, 0.033318)",
        "(0.206018, 1.317026, 0.031301)",
        "(0.206310, 1.323478, 0.030561)",
        "(0.206710, 1.336539, 0.029780)",
        "(0.206983, 1.349628, 0.029713)",
        "(0.207162, 1.362862, 0.030307)",
        "(0.207222, 1.376007, 0.031599)",
        "(0.207302, 1.382542, 0.032487)",
        "(0.207528, 1.395603, 0.034909)",
        "(0.207801, 1.408629, 0.038290)",
        "(0.208208, 1.421408, 0.042482)",
        "(0.208784, 1.433656, 0.047057)",
        "(0.209095, 1.439549, 0.049529)",
        "(0.209764, 1.450824, 0.055025)",
        "(0.210460, 1.461307, 0.061085)",
        "(0.211304, 1.470974, 0.068011)",
        "(0.212218, 1.479878, 0.075578)",
        "(0.212682, 1.483999, 0.079536)",
        "(0.213530, 1.491337, 0.087966)",
        "(0.214172, 1.497651, 0.097149)",
        "(0.214679, 1.503035, 0.107084)",
        "(0.215227, 1.507272, 0.117687)",
        "(0.215445, 1.509061, 0.123177)",
        "(0.215957, 1.511692, 0.134583)",
        "(0.216505, 1.512922, 0.146245)",
        "(0.216892, 1.512858, 0.157746)",
        "(0.217040, 1.511429, 0.168938)",
        "(0.217055, 1.510441, 0.174480)",
        "(0.216987, 1.506814, 0.185372)",
        "(0.216817, 1.501937, 0.196199)",
        "(0.216562, 1.495689, 0.206328)",
        "(0.216318, 1.487990, 0.216016)",
        "(0.216183, 1.483639, 0.220507)",
        "(0.215824, 1.473690, 0.228618)",
        "(0.215349, 1.462822, 0.235992)",
        "(0.214941, 1.451363, 0.242434)",
        "(0.214309, 1.439042, 0.247769)",
        "(0.213857, 1.432472, 0.250063)",
        "(0.212450, 1.418635, 0.253961)",
        "(0.210848, 1.404601, 0.257129)",
        "(0.209438, 1.390649, 0.259386)",
        "(0.207945, 1.376702, 0.261103)",
        "(0.207166, 1.369633, 0.261708)",
        "(0.205655, 1.355319, 0.262093)",
        "(0.204200, 1.341151, 0.261203)",
        "(0.202905, 1.327265, 0.259226)",
        "(0.201800, 1.313843, 0.256755)",
        "(0.201340, 1.307289, 0.255297)",
        "(0.200568, 1.294224, 0.251795)",
        "(0.199875, 1.281186, 0.246894)",
        "(0.199180, 1.268450, 0.241378)",
        "(0.198723, 1.256389, 0.235399)",
        "(0.198609, 1.250658, 0.232158)",
        "(0.198607, 1.239901, 0.224837)",
        "(0.198732, 1.229592, 0.216622)",
        "(0.198946, 1.219839, 0.208287)",
        "(0.199209, 1.215411, 0.204030)",
        "(0.199926, 1.207121, 0.194886)",
        "(0.200762, 1.199295, 0.185012)",
        "(0.201750, 1.192192, 0.174952)",
        "(0.203004, 1.186275, 0.164822)",
        "(0.203745, 1.183700, 0.159688)",
        "(0.205364, 1.179369, 0.149136)",
        "(0.207308, 1.176213, 0.138488)",
        "(0.209352, 1.174109, 0.127894)",
        "(0.211406, 1.172763, 0.117097)",
        "(0.213130, 1.172288, 0.106685)",
        "(0.213858, 1.172432, 0.101775)",
        "(0.214954, 1.173852, 0.092612)",
        "(0.215726, 1.176220, 0.083725)",
        "(0.216193, 1.179544, 0.074979)",
        "(0.216397, 1.184111, 0.066810)",
        "(0.216438, 1.186684, 0.062795)",
        "(0.216385, 1.192665, 0.054948)",
        "(0.216038, 1.199666, 0.047593)",
        "(0.215454, 1.207908, 0.040966)",
        "(0.214751, 1.217200, 0.034697)",
        "(0.214372, 1.222248, 0.031757)",
        "(0.213764, 1.233384, 0.026399)",
        "(0.213612, 1.245838, 0.021704)",
        "(0.213656, 1.259704, 0.018023)",
        "(0.213714, 1.274387, 0.015122)",
        "(0.213785, 1.281951, 0.013837)",
        "(0.213972, 1.297369, 0.011684)",
        "(0.213992, 1.312911, 0.010108)",
        "(0.213578, 1.328665, 0.009417)",
        "(0.212967, 1.344483, 0.009531)",
        "(0.212711, 1.352329, 0.009764)",
        "(0.212433, 1.368139, 0.010870)",
        "(0.212495, 1.384020, 0.012655)",
        "(0.212741, 1.399332, 0.014997)",
        "(0.212950, 1.413866, 0.017978)",
        "(0.213193, 1.420895, 0.019845)",
        "(0.213946, 1.434896, 0.023973)",
        "(0.215075, 1.448374, 0.028892)",
        "(0.216466, 1.460789, 0.034481)",
        "(0.217824, 1.471853, 0.040448)",
        "(0.218470, 1.477018, 0.043657)",
        "(0.219823, 1.486535, 0.050611)",
        "(0.221562, 1.495188, 0.058168)",
        "(0.223133, 1.502454, 0.066065)",
        "(0.224414, 1.508065, 0.074010)",
        "(0.224960, 1.510508, 0.078071)",
        "(0.225956, 1.514608, 0.086602)",
        "(0.227003, 1.517859, 0.095674)",
        "(0.227802, 1.519567, 0.104897)",
        "(0.228182, 1.519886, 0.113817)",
        "(0.228267, 1.519700, 0.118234)",
        "(0.228120, 1.518440, 0.127218)",
        "(0.227426, 1.516160, 0.136363)",
        "(0.226209, 1.512596, 0.145507)",
        "(0.224832, 1.508055, 0.154322)",
        "(0.224067, 1.505410, 0.158555)",
        "(0.222307, 1.499193, 0.166508)",
        "(0.220115, 1.491707, 0.173752)",
        "(0.217428, 1.482789, 0.180495)",
        "(0.214779, 1.473262, 0.187227)",
        "(0.213533, 1.468407, 0.190554)",
        "(0.211058, 1.458259, 0.196856)",
        "(0.208302, 1.447235, 0.202565)",
        "(0.205353, 1.435238, 0.207954)",
        "(0.202567, 1.423082, 0.213368)",
        "(0.201315, 1.417000, 0.215943)",
        "(0.198890, 1.404850, 0.220579)",
        "(0.196535, 1.392401, 0.224451)",
        "(0.194389, 1.379676, 0.227671)",
        "(0.192573, 1.367014, 0.230263)",
        "(0.191819, 1.360757, 0.231259)",
        "(0.190647, 1.348455, 0.232506)",
        "(0.189852, 1.336522, 0.232835)",
        "(0.189179, 1.324791, 0.232409)",
        "(0.188667, 1.313322, 0.231400)",
        "(0.188460, 1.307785, 0.230767)",
        "(0.188347, 1.297495, 0.228881)",
        "(0.188447, 1.287643, 0.226516)",
        "(0.188735, 1.278274, 0.223483)",
        "(0.188880, 1.273789, 0.221776)",
        "(0.189145, 1.265064, 0.218124)",
        "(0.189543, 1.256896, 0.213765)",
        "(0.189837, 1.249152, 0.209159)",
        "(0.190168, 1.241606, 0.204194)",
        "(0.190287, 1.234404, 0.198991)",
        "(0.190343, 1.230968, 0.196325)",
        "(0.190669, 1.224654, 0.190675)",
        "(0.191163, 1.219136, 0.184576)",
        "(0.191691, 1.214186, 0.177995)",
        "(0.192020, 1.209712, 0.171214)",
        "(0.192148, 1.207633, 0.167778)",
        "(0.192339, 1.204024, 0.160866)",
        "(0.192572, 1.201198, 0.153731)",
        "(0.192907, 1.199367, 0.146193)",
        "(0.193201, 1.198412, 0.138568)",
        "(0.193370, 1.198199, 0.134752)",
        "(0.193869, 1.198650, 0.127161)",
        "(0.194465, 1.200026, 0.119422)",
        "(0.195225, 1.202269, 0.111504)",
        "(0.195956, 1.205312, 0.103775)",
        "(0.196353, 1.207124, 0.099957)",
        "(0.197205, 1.211629, 0.092384)",
        "(0.198032, 1.216872, 0.084903)",
        "(0.198805, 1.223226, 0.077670)",
        "(0.199532, 1.230562, 0.070671)",
        "(0.199878, 1.234473, 0.067257)",
        "(0.200632, 1.242797, 0.060668)",
        "(0.201403, 1.251825, 0.054328)",
        "(0.201944, 1.261868, 0.048373)",
        "(0.202163, 1.272826, 0.043245)",
        "(0.202178, 1.278856, 0.041100)",
        "(0.202119, 1.291595, 0.037263)",
        "(0.202054, 1.305576, 0.034442)",
        "(0.202215, 1.320563, 0.032217)",
        "(0.202516, 1.335824, 0.030525)",
        "(0.202700, 1.343415, 0.029887)",
        "(0.203296, 1.358572, 0.029099)",
        "(0.204259, 1.374310, 0.029266)",
        "(0.205370, 1.390327, 0.030463)",
        "(0.206539, 1.405920, 0.032154)",
        "(0.207166, 1.413514, 0.033271)",
        "(0.208426, 1.428477, 0.035965)",
        "(0.209588, 1.442817, 0.039532)",
        "(0.210475, 1.456274, 0.043864)",
        "(0.211152, 1.468907, 0.048778)",
        "(0.211364, 1.474868, 0.051438)",
        "(0.211491, 1.485806, 0.057237)",
        "(0.211115, 1.495359, 0.063525)",
        "(0.210486, 1.503323, 0.070688)",
        "(0.210063, 1.510036, 0.078423)",
        "(0.210046, 1.513071, 0.082436)",
        "(0.210245, 1.518148, 0.090815)",
        "(0.210212, 1.521467, 0.099455)",
        "(0.209648, 1.522878, 0.108444)",
        "(0.208535, 1.523168, 0.117761)",
        "(0.207871, 1.522987, 0.122555)",
        "(0.206386, 1.521820, 0.132493)",
        "(0.204746, 1.519713, 0.142772)",
        "(0.202894, 1.516775, 0.153023)",
        "(0.200818, 1.512584, 0.162863)",
        "(0.199702, 1.510129, 0.167601)",
        "(0.197417, 1.504488, 0.176853)",
        "(0.195348, 1.498173, 0.185837)",
        "(0.193357, 1.491074, 0.194262)",
        "(0.191440, 1.482918, 0.202128)",
        "(0.190532, 1.478601, 0.205915)",
        "(0.189048, 1.469429, 0.212966)",
        "(0.187824, 1.459396, 0.219217)",
        "(0.186364, 1.447963, 0.224855)",
        "(0.184993, 1.435862, 0.230341)",
        "(0.184472, 1.429622, 0.232902)",
        "(0.183698, 1.417069, 0.237528)",
        "(0.183255, 1.404126, 0.241282)",
        "(0.182760, 1.390939, 0.243974)",
        "(0.182385, 1.377502, 0.245775)",
        "(0.182302, 1.370774, 0.246386)",
        "(0.182499, 1.357552, 0.246890)",
        "(0.182859, 1.345004, 0.246810)",
        "(0.183499, 1.332913, 0.246006)",
        "(0.184248, 1.321262, 0.244173)",
        "(0.184610, 1.315575, 0.242949)",
        "(0.185561, 1.304692, 0.239875)",
        "(0.186622, 1.294320, 0.236523)",
        "(0.187808, 1.284376, 0.232842)",
        "(0.188356, 1.279520, 0.230758)",
        "(0.189493, 1.270130, 0.225671)",
        "(0.190605, 1.261088, 0.219753)",
        "(0.191735, 1.252481, 0.213618)",
        "(0.192885, 1.244709, 0.207390)",
        "(0.193898, 1.237546, 0.201005)",
        "(0.194343, 1.234111, 0.197686)",
        "(0.195128, 1.227788, 0.190788)",
        "(0.195887, 1.222309, 0.183602)",
        "(0.196589, 1.217903, 0.176137)",
        "(0.197290, 1.214272, 0.168395)",
        "(0.197589, 1.212745, 0.164432)",
        "(0.198132, 1.210464, 0.156456)",
        "(0.198640, 1.209197, 0.148462)",
        "(0.199174, 1.208789, 0.140241)",
        "(0.199631, 1.209289, 0.131915)",
        "(0.199855, 1.209798, 0.127768)",
        "(0.200338, 1.211522, 0.119375)",
        "(0.201006, 1.213935, 0.110653)",
        "(0.201743, 1.216851, 0.101889)",
        "(0.202044, 1.218597, 0.097604)",
        "(0.202588, 1.222946, 0.089296)",
        "(0.203084, 1.228164, 0.081389)",
        "(0.203241, 1.234186, 0.073939)",
        "(0.203131, 1.240737, 0.066970)",
        "(0.203032, 1.247978, 0.060410)",
        "(0.203015, 1.251896, 0.057303)",
        "(0.203002, 1.260509, 0.051770)",
        "(0.202925, 1.269864, 0.046842)",
        "(0.202824, 1.279403, 0.042440)",
        "(0.202617, 1.289343, 0.038780)",
        "(0.202507, 1.294530, 0.037255)",
        "(0.202271, 1.305212, 0.034620)",
        "(0.201987, 1.316543, 0.033009)",
        "(0.201790, 1.328140, 0.032043)",
        "(0.201710, 1.339747, 0.031755)",
        "(0.201687, 1.345611, 0.031958)",
        "(0.201624, 1.357507, 0.032894)",
        "(0.201645, 1.369957, 0.034985)",
        "(0.201763, 1.382729, 0.037658)",
        "(0.202124, 1.395552, 0.041053)",
        "(0.202427, 1.401961, 0.042997)",
        "(0.203382, 1.414892, 0.047536)",
        "(0.204761, 1.427771, 0.052861)",
        "(0.206221, 1.440283, 0.058640)",
        "(0.207776, 1.452109, 0.064975)",
        "(0.208607, 1.457759, 0.068435)",
        "(0.210403, 1.468753, 0.075785)",
        "(0.212557, 1.479115, 0.084264)",
        "(0.214976, 1.488777, 0.093565)",
        "(0.217428, 1.497450, 0.103676)",
        "(0.218569, 1.501259, 0.109133)",
        "(0.220680, 1.508009, 0.120634)",
        "(0.222508, 1.513123, 0.133159)",
        "(0.224042, 1.516602, 0.146323)",
        "(0.225374, 1.518776, 0.159871)",
        "(0.225954, 1.519184, 0.166875)",
        "(0.226929, 1.519109, 0.180952)",
        "(0.227375, 1.517015, 0.195102)",
        "(0.227332, 1.513323, 0.209267)",
        "(0.227125, 1.508240, 0.223686)",
        "(0.227008, 1.505273, 0.230848)",
        "(0.226667, 1.498076, 0.244619)",
        "(0.226085, 1.489072, 0.256983)",
        "(0.225254, 1.478696, 0.268255)",
        "(0.224411, 1.467430, 0.279039)",
        "(0.224000, 1.461664, 0.284309)",
        "(0.223137, 1.449058, 0.293408)",
        "(0.222354, 1.435579, 0.300781)",
        "(0.222105, 1.421902, 0.307353)",
        "(0.221947, 1.408030, 0.313403)",
        "(0.221730, 1.400878, 0.316139)",
        "(0.221020, 1.385856, 0.320709)",
        "(0.220374, 1.370482, 0.324083)",
        "(0.220107, 1.355427, 0.326404)",
        "(0.219955, 1.340330, 0.327382)",
        "(0.219895, 1.332781, 0.327477)",
        "(0.219890, 1.317852, 0.326853)",
        "(0.219915, 1.303089, 0.325062)",
        "(0.219920, 1.288401, 0.322072)",
        "(0.220018, 1.274357, 0.317956)",
        "(0.220106, 1.267604, 0.315613)",
        "(0.220295, 1.254642, 0.310105)",
        "(0.220460, 1.242356, 0.303533)",
        "(0.220595, 1.230734, 0.296450)",
        "(0.220755, 1.220138, 0.289022)",
        "(0.220831, 1.215161, 0.285166)",
        "(0.221058, 1.206212, 0.276714)",
        "(0.221201, 1.198066, 0.267741)",
        "(0.221217, 1.190755, 0.258290)",
        "(0.221221, 1.184318, 0.248318)",
        "(0.221233, 1.181431, 0.243120)",
        "(0.221377, 1.176495, 0.232285)",
        "(0.221629, 1.172072, 0.220970)",
        "(0.222080, 1.167862, 0.209067)",
        "(0.222718, 1.164065, 0.197056)",
        "(0.223071, 1.162275, 0.191127)",
        "(0.223958, 1.159417, 0.179403)",
        "(0.224929, 1.157277, 0.167666)",
        "(0.225895, 1.155736, 0.156077)",
        "(0.226835, 1.154715, 0.144617)",
        "(0.227210, 1.154516, 0.139024)",
        "(0.227691, 1.154724, 0.128578)",
        "(0.227854, 1.156349, 0.118172)",
        "(0.227765, 1.159073, 0.108032)",
        "(0.227444, 1.162635, 0.098519)",
        "(0.227185, 1.164671, 0.093988)",
        "(0.226441, 1.169645, 0.085524)",
        "(0.225498, 1.175485, 0.077791)",
        "(0.224344, 1.182284, 0.070837)",
        "(0.223684, 1.185939, 0.067554)",
        "(0.222203, 1.193807, 0.061472)",
        "(0.220560, 1.202103, 0.055978)",
        "(0.218704, 1.210835, 0.051183)",
        "(0.216636, 1.219966, 0.047070)",
        "(0.215519, 1.224706, 0.045222)",
        "(0.213336, 1.234660, 0.041790)",
        "(0.211458, 1.245096, 0.038392)",
        "(0.209801, 1.255801, 0.035169)",
        "(0.208171, 1.266799, 0.032307)",
        "(0.206615, 1.278464, 0.029797)",
        "(0.205907, 1.284431, 0.028552)",
        "(0.204698, 1.296541, 0.026393)",
        "(0.203556, 1.308943, 0.025053)",
        "(0.202566, 1.322298, 0.025258)",
        "(0.201703, 1.336501, 0.026595)",
        "(0.201387, 1.343814, 0.027522)",
        "(0.201006, 1.358383, 0.030008)",
        "(0.200789, 1.372455, 0.033087)",
        "(0.200907, 1.386280, 0.036987)",
        "(0.201542, 1.400038, 0.041753)",
        "(0.202026, 1.406873, 0.044370)",
        "(0.203357, 1.420081, 0.050209)",
        "(0.204968, 1.432385, 0.056802)",
        "(0.206687, 1.443709, 0.064182)",
        "(0.207573, 1.449075, 0.068081)",
        "(0.209377, 1.458800, 0.076447)",
        "(0.210894, 1.467240, 0.085549)",
        "(0.212025, 1.474516, 0.095491)",
        "(0.212397, 1.480322, 0.106560)",
        "(0.212155, 1.484933, 0.118323)",
        "(0.211845, 1.486770, 0.124416)",
        "(0.210875, 1.489215, 0.137201)",
        "(0.209725, 1.490299, 0.150535)",
        "(0.208495, 1.490550, 0.164039)",
        "(0.207012, 1.489099, 0.177863)",
        "(0.206301, 1.488054, 0.184774)",
        "(0.205215, 1.485087, 0.198533)",
        "(0.204767, 1.481151, 0.211726)",
        "(0.204609, 1.476256, 0.224099)",
        "(0.204366, 1.470073, 0.235214)",
        "(0.204038, 1.466516, 0.240298)",
        "(0.202824, 1.458010, 0.249735)",
        "(0.201335, 1.448597, 0.259163)",
        "(0.200036, 1.438577, 0.268065)",
        "(0.199440, 1.433346, 0.272178)",
        "(0.198237, 1.422156, 0.279502)",
        "(0.197096, 1.410752, 0.286266)",
        "(0.196014, 1.398795, 0.291982)",
        "(0.195163, 1.386375, 0.296541)",
        "(0.194889, 1.380162, 0.298588)",
        "(0.194591, 1.367860, 0.302120)",
        "(0.194514, 1.355502, 0.304523)",
        "(0.194507, 1.342900, 0.305917)",
        "(0.194661, 1.330262, 0.306558)",
        "(0.195131, 1.318007, 0.306474)",
        "(0.195368, 1.311925, 0.306065)",
        "(0.195616, 1.299456, 0.304092)",
        "(0.195839, 1.286703, 0.301183)",
        "(0.196425, 1.274320, 0.297526)",
        "(0.197374, 1.262289, 0.292890)",
        "(0.197870, 1.256248, 0.290133)",
        "(0.198961, 1.244032, 0.283999)",
        "(0.200530, 1.231977, 0.277707)",
        "(0.202912, 1.220324, 0.271474)",
        "(0.205409, 1.209373, 0.265395)",
        "(0.206613, 1.204093, 0.262168)",
        "(0.208806, 1.193620, 0.254597)",
        "(0.210677, 1.183350, 0.245700)",
        "(0.212188, 1.173914, 0.235879)",
        "(0.213412, 1.166048, 0.225794)",
        "(0.213919, 1.162782, 0.220622)",
        "(0.214923, 1.157739, 0.209812)",
        "(0.215889, 1.154139, 0.198337)",
        "(0.216770, 1.152302, 0.186542)",
        "(0.217586, 1.151981, 0.174610)",
        "(0.217973, 1.152267, 0.168490)",
        "(0.218702, 1.153741, 0.156024)",
        "(0.219024, 1.156270, 0.143889)",
        "(0.219178, 1.160193, 0.132381)",
        "(0.219225, 1.165317, 0.121333)",
        "(0.219158, 1.168201, 0.115951)",
        "(0.218724, 1.174779, 0.105438)",
        "(0.217986, 1.182332, 0.095225)",
        "(0.217108, 1.190885, 0.085390)",
        "(0.216468, 1.200483, 0.076044)",
        "(0.216150, 1.205570, 0.071574)",
        "(0.215384, 1.216403, 0.063228)",
        "(0.214562, 1.228173, 0.055723)",
        "(0.213824, 1.240405, 0.048763)",
        "(0.212996, 1.253161, 0.042720)",
        "(0.212545, 1.259825, 0.040117)",
        "(0.211665, 1.273996, 0.035894)",
        "(0.210890, 1.288644, 0.032511)",
        "(0.210229, 1.303241, 0.030032)",
        "(0.209574, 1.317832, 0.028319)",
        "(0.209300, 1.325135, 0.027682)",
        "(0.209055, 1.339951, 0.026986)",
        "(0.209086, 1.355147, 0.027292)",
        "(0.209268, 1.370145, 0.028269)",
        "(0.209800, 1.384573, 0.029825)",
        "(0.210140, 1.391685, 0.030831)",
        "(0.211070, 1.405715, 0.033448)",
        "(0.212204, 1.419276, 0.037035)",
        "(0.213280, 1.432401, 0.041620)",
        "(0.213853, 1.438736, 0.044288)",
        "(0.214957, 1.450720, 0.050624)",
        "(0.216117, 1.462049, 0.058536)",
        "(0.217723, 1.472665, 0.067819)",
        "(0.219827, 1.481649, 0.077776)",
        "(0.221766, 1.488884, 0.088396)",
        "(0.222631, 1.491953, 0.093989)",
        "(0.224045, 1.496472, 0.105636)",
        "(0.225028, 1.499152, 0.117558)",
        "(0.225499, 1.500807, 0.129645)",
        "(0.225811, 1.501137, 0.135658)",
        "(0.226486, 1.500304, 0.147630)",
        "(0.226692, 1.498568, 0.159240)",
        "(0.226699, 1.495634, 0.170594)",
        "(0.226546, 1.491503, 0.181638)",
        "(0.226356, 1.488885, 0.186979)",
        "(0.225834, 1.483069, 0.197337)",
        "(0.225148, 1.476218, 0.207169)",
        "(0.224654, 1.468708, 0.216462)",
        "(0.224150, 1.460231, 0.224831)",
        "(0.223743, 1.451119, 0.232606)",
        "(0.223463, 1.446340, 0.236330)",
        "(0.222812, 1.436166, 0.243150)",
        "(0.221959, 1.424856, 0.248847)",
        "(0.220959, 1.412810, 0.253745)",
        "(0.220053, 1.400113, 0.258167)",
        "(0.219577, 1.393555, 0.260277)",
        "(0.218490, 1.379038, 0.263513)",
        "(0.217394, 1.363520, 0.265902)",
        "(0.216564, 1.347495, 0.267628)",
        "(0.215714, 1.330663, 0.268395)",
        "(0.215274, 1.321995, 0.268419)",
        "(0.214483, 1.304302, 0.267671)",
        "(0.213871, 1.286353, 0.266155)",
        "(0.213375, 1.268842, 0.263931)",
        "(0.213200, 1.252116, 0.260686)",
        "(0.213295, 1.244214, 0.258717)",
        "(0.213674, 1.229521, 0.253800)",
        "(0.214391, 1.216849, 0.247509)",
        "(0.215323, 1.205870, 0.240214)",
        "(0.216270, 1.196325, 0.232035)",
        "(0.216746, 1.192053, 0.227745)",
        "(0.217658, 1.184918, 0.218625)",
        "(0.218397, 1.179396, 0.208784)",
        "(0.218916, 1.174591, 0.198315)",
        "(0.219129, 1.172519, 0.192942)",
        "(0.219603, 1.169466, 0.182076)",
        "(0.219781, 1.167287, 0.171231)",
        "(0.219715, 1.166070, 0.160340)",
        "(0.219530, 1.165814, 0.149728)",
        "(0.219241, 1.166491, 0.139383)",
        "(0.219129, 1.167159, 0.134236)",
        "(0.218928, 1.169444, 0.124016)",
        "(0.218601, 1.172705, 0.114163)",
        "(0.218017, 1.176713, 0.104841)",
        "(0.217291, 1.181653, 0.095847)",
        "(0.216914, 1.184385, 0.091413)",
        "(0.216094, 1.190578, 0.082883)",
        "(0.215091, 1.197459, 0.074883)",
        "(0.213883, 1.204600, 0.067126)",
        "(0.212599, 1.211851, 0.059681)",
        "(0.211952, 1.215582, 0.056137)",
        "(0.210695, 1.223915, 0.049579)",
        "(0.209569, 1.233205, 0.043508)",
        "(0.208322, 1.242690, 0.038017)",
        "(0.206960, 1.252928, 0.033355)",
        "(0.206214, 1.258250, 0.031307)",
        "(0.204777, 1.269158, 0.027504)",
        "(0.203266, 1.280731, 0.024403)",
        "(0.201522, 1.293091, 0.022432)",
        "(0.199648, 1.306096, 0.021601)",
        "(0.198763, 1.312647, 0.021353)",
        "(0.197177, 1.325690, 0.021196)",
        "(0.195788, 1.338930, 0.021699)",
        "(0.194530, 1.352382, 0.022949)",
        "(0.193921, 1.359054, 0.023893)",
        "(0.192880, 1.372288, 0.026014)",
        "(0.192122, 1.385328, 0.028627)",
        "(0.191357, 1.397879, 0.031922)",
        "(0.190398, 1.409682, 0.036051)",
        "(0.189403, 1.420860, 0.041029)",
        "(0.188978, 1.426277, 0.043753)",
        "(0.188270, 1.436718, 0.049810)",
        "(0.187733, 1.446591, 0.056420)",
        "(0.187488, 1.455612, 0.063600)",
        "(0.187324, 1.464047, 0.071454)",
        "(0.187265, 1.468071, 0.075666)",
        "(0.187038, 1.475401, 0.084830)",
        "(0.186730, 1.481708, 0.094692)",
        "(0.186571, 1.487243, 0.105278)",
        "(0.186744, 1.491992, 0.116639)",
        "(0.186929, 1.494141, 0.122520)",
        "(0.187693, 1.497893, 0.134735)",
        "(0.188724, 1.500550, 0.147223)",
        "(0.189643, 1.501555, 0.159895)",
        "(0.190752, 1.501578, 0.172644)",
        "(0.191379, 1.501313, 0.178998)",
        "(0.192765, 1.499874, 0.191562)",
        "(0.193940, 1.497152, 0.203577)",
        "(0.194782, 1.492717, 0.214802)",
        "(0.195406, 1.487031, 0.225480)",
        "(0.195717, 1.483849, 0.230692)",
        "(0.196430, 1.476757, 0.240854)",
        "(0.197328, 1.468972, 0.250471)",
        "(0.197815, 1.459712, 0.258670)",
        "(0.198162, 1.449538, 0.266002)",
        "(0.198409, 1.444283, 0.269678)",
        "(0.199288, 1.433282, 0.277157)",
        "(0.200456, 1.421852, 0.284140)",
        "(0.201413, 1.409923, 0.290111)",
        "(0.202248, 1.397340, 0.295022)",
        "(0.202725, 1.390864, 0.297131)",
        "(0.204061, 1.377511, 0.300566)",
        "(0.205764, 1.363947, 0.303491)",
        "(0.207192, 1.350199, 0.305961)",
        "(0.207836, 1.343204, 0.306849)",
        "(0.209353, 1.328940, 0.307459)",
        "(0.211352, 1.314738, 0.306578)",
        "(0.213606, 1.301198, 0.304528)",
        "(0.216049, 1.288423, 0.301528)",
        "(0.217374, 1.282229, 0.299745)",
        "(0.220080, 1.270172, 0.295577)",
        "(0.222871, 1.258958, 0.289913)",
        "(0.225398, 1.248618, 0.282900)",
        "(0.227862, 1.239110, 0.275638)",
        "(0.230042, 1.230182, 0.268110)",
        "(0.231050, 1.225959, 0.264099)",
        "(0.232515, 1.217304, 0.255942)",
        "(0.233528, 1.209344, 0.247210)",
        "(0.234222, 1.201787, 0.238161)",
        "(0.234473, 1.198179, 0.233468)",
        "(0.234780, 1.191539, 0.223752)",
        "(0.234850, 1.185512, 0.213833)",
        "(0.234668, 1.179924, 0.203362)",
        "(0.234592, 1.175080, 0.192217)",
        "(0.234578, 1.173048, 0.186574)",
        "(0.234577, 1.170123, 0.175027)",
        "(0.234515, 1.168196, 0.163820)",
        "(0.234141, 1.166430, 0.152033)",
        "(0.233746, 1.166067, 0.140973)",
        "(0.233459, 1.167077, 0.130293)",
        "(0.233327, 1.168231, 0.125023)",
        "(0.232808, 1.171065, 0.114663)",
        "(0.231937, 1.175368, 0.105063)",
        "(0.230838, 1.181009, 0.095906)",
        "(0.230192, 1.184408, 0.091399)",
        "(0.228735, 1.191660, 0.082328)",
        "(0.227038, 1.200234, 0.073264)",
        "(0.225730, 1.210927, 0.064290)",
        "(0.224911, 1.223549, 0.055650)",
        "(0.224498, 1.237947, 0.047511)",
        "(0.224384, 1.245495, 0.043566)",
        "(0.224207, 1.261255, 0.036239)",
        "(0.223700, 1.278010, 0.030386)",
        "(0.222773, 1.295809, 0.026013)",
        "(0.221621, 1.313925, 0.022872)",
        "(0.221034, 1.322900, 0.021543)",
        "(0.219848, 1.340569, 0.019407)",
        "(0.218525, 1.357588, 0.017858)",
        "(0.217053, 1.373929, 0.017007)",
        "(0.215601, 1.390154, 0.017090)",
        "(0.214969, 1.398248, 0.017484)",
        "(0.213921, 1.413636, 0.018968)",
        "(0.212751, 1.427581, 0.021204)",
        "(0.211473, 1.440197, 0.023891)",
        "(0.210172, 1.451353, 0.027056)",
        "(0.209648, 1.456642, 0.028920)",
        "(0.208799, 1.467148, 0.033151)",
        "(0.208512, 1.476982, 0.038459)",
        "(0.208597, 1.486032, 0.044317)",
        "(0.208712, 1.490233, 0.047460)",
        "(0.209152, 1.498075, 0.054443)",
        "(0.209787, 1.505273, 0.062345)",
        "(0.210732, 1.511186, 0.070854)",
        "(0.211565, 1.516187, 0.080280)",
        "(0.212832, 1.520933, 0.090639)",
        "(0.213390, 1.522978, 0.096053)",
        "(0.214211, 1.525616, 0.107073)",
        "(0.214971, 1.526848, 0.118001)",
        "(0.215823, 1.527508, 0.129289)",
        "(0.216844, 1.527264, 0.141043)",
        "(0.217335, 1.526697, 0.147026)",
        "(0.218120, 1.524359, 0.159097)",
        "(0.218791, 1.520398, 0.170875)",
        "(0.219389, 1.515404, 0.182553)",
        "(0.219955, 1.509144, 0.193977)",
        "(0.220207, 1.505471, 0.199495)",
        "(0.220489, 1.497442, 0.209889)",
        "(0.220412, 1.487747, 0.219089)",
        "(0.220122, 1.476974, 0.227224)",
        "(0.219955, 1.471323, 0.231005)",
        "(0.219592, 1.459172, 0.237961)",
        "(0.219197, 1.445948, 0.244389)",
        "(0.218764, 1.432144, 0.250383)",
        "(0.218264, 1.417782, 0.255276)",
        "(0.218056, 1.410478, 0.257153)",
        "(0.217742, 1.395862, 0.260130)",
        "(0.217652, 1.381241, 0.261995)",
        "(0.217700, 1.366552, 0.262952)",
        "(0.217682, 1.351900, 0.262855)",
        "(0.217686, 1.344666, 0.262434)",
        "(0.217857, 1.330651, 0.260735)",
        "(0.218354, 1.317184, 0.258047)",
        "(0.218947, 1.304071, 0.254035)",
        "(0.219372, 1.291186, 0.249112)",
        "(0.219693, 1.278798, 0.243525)",
        "(0.219914, 1.272904, 0.240530)",
        "(0.220434, 1.261759, 0.233728)",
        "(0.220989, 1.251219, 0.225767)",
        "(0.221696, 1.241258, 0.217057)",
        "(0.222420, 1.231986, 0.208531)",
        "(0.222789, 1.228035, 0.204327)",
        "(0.223366, 1.220422, 0.195963)",
        "(0.223797, 1.213882, 0.187416)",
        "(0.224287, 1.208428, 0.178443)",
        "(0.224840, 1.203712, 0.169091)",
        "(0.225157, 1.201620, 0.164438)",
        "(0.225759, 1.198250, 0.155428)",
        "(0.226248, 1.196106, 0.146770)",
        "(0.226795, 1.194924, 0.137932)",
        "(0.227441, 1.194705, 0.128880)",
        "(0.227799, 1.194918, 0.124263)",
        "(0.228632, 1.196059, 0.114808)",
        "(0.229338, 1.197966, 0.105463)",
        "(0.229960, 1.200595, 0.096545)",
        "(0.230543, 1.204227, 0.088068)",
        "(0.230793, 1.206336, 0.083970)",
        "(0.231195, 1.211212, 0.076075)",
        "(0.231385, 1.216948, 0.068708)",
        "(0.231460, 1.223408, 0.061856)",
        "(0.231395, 1.226854, 0.058583)",
        "(0.230718, 1.234265, 0.052475)",
        "(0.229562, 1.242149, 0.047012)",
        "(0.228128, 1.250872, 0.042270)",
        "(0.226550, 1.260257, 0.038454)",
        "(0.225659, 1.265123, 0.036836)",
        "(0.223843, 1.274903, 0.033757)",
        "(0.221968, 1.284962, 0.031372)",
        "(0.220142, 1.294969, 0.029392)",
        "(0.218541, 1.304995, 0.027804)",
        "(0.217206, 1.315400, 0.026522)",
        "(0.216650, 1.320688, 0.025966)",
        "(0.215963, 1.331444, 0.025260)",
        "(0.215213, 1.342045, 0.024981)",
        "(0.214414, 1.352791, 0.025150)",
        "(0.213767, 1.364287, 0.026232)",
        "(0.213522, 1.370405, 0.027162)",
        "(0.213126, 1.382751, 0.029153)",
        "(0.212855, 1.394824, 0.031155)",
        "(0.212482, 1.406385, 0.033418)",
        "(0.212211, 1.412013, 0.034845)",
        "(0.211805, 1.423492, 0.038301)",
        "(0.211928, 1.435516, 0.042855)",
        "(0.212883, 1.447935, 0.048521)",
        "(0.214253, 1.459763, 0.054843)",
        "(0.215081, 1.465383, 0.058335)",
        "(0.216800, 1.476289, 0.065781)",
        "(0.218584, 1.486451, 0.074294)",
        "(0.220461, 1.495561, 0.083922)",
        "(0.222027, 1.503327, 0.094038)",
        "(0.223125, 1.509733, 0.104675)",
        "(0.223537, 1.512539, 0.110156)",
        "(0.224134, 1.517031, 0.121481)",
        "(0.224716, 1.519757, 0.133064)",
        "(0.225161, 1.521292, 0.145115)",
        "(0.225296, 1.521688, 0.157709)",
        "(0.225256, 1.521460, 0.164160)",
        "(0.224875, 1.519662, 0.177182)",
        "(0.224197, 1.515874, 0.190055)",
        "(0.223286, 1.510709, 0.202670)",
        "(0.222328, 1.504064, 0.215098)",
        "(0.221811, 1.500091, 0.221251)",
        "(0.220556, 1.491109, 0.233388)",
        "(0.218790, 1.479897, 0.244720)",
        "(0.216843, 1.467512, 0.254931)",
        "(0.214900, 1.454199, 0.263719)",
        "(0.213889, 1.447060, 0.267293)",
        "(0.211697, 1.432153, 0.273512)",
        "(0.208923, 1.415221, 0.277172)",
        "(0.206178, 1.397886, 0.280375)",
        "(0.204877, 1.389066, 0.281614)",
        "(0.202258, 1.371139, 0.283249)",
        "(0.200167, 1.352857, 0.282946)",
        "(0.198656, 1.335095, 0.281674)",
        "(0.197773, 1.317946, 0.279750)",
        "(0.197226, 1.301189, 0.277013)",
        "(0.196968, 1.292946, 0.275252)",
        "(0.196861, 1.277390, 0.270612)",
        "(0.197331, 1.262936, 0.265234)",
        "(0.198087, 1.249497, 0.259056)",
        "(0.198502, 1.243031, 0.255641)",
        "(0.199287, 1.230721, 0.247829)",
        "(0.200159, 1.219149, 0.238903)",
        "(0.201145, 1.208246, 0.229012)",
        "(0.202196, 1.198205, 0.218162)",
        "(0.202725, 1.193533, 0.212592)",
        "(0.203917, 1.185163, 0.201142)",
        "(0.205495, 1.178355, 0.189217)",
        "(0.207114, 1.172729, 0.177184)",
        "(0.208744, 1.168247, 0.165206)",
        "(0.209524, 1.166463, 0.159256)",
        "(0.210982, 1.164207, 0.147562)",
        "(0.212058, 1.163510, 0.136646)",
        "(0.212535, 1.164010, 0.126207)",
        "(0.212353, 1.165666, 0.115938)",
        "(0.212024, 1.166827, 0.110904)",
        "(0.210773, 1.169933, 0.101102)",
        "(0.209350, 1.174504, 0.091561)",
        "(0.207766, 1.180438, 0.082171)",
        "(0.206026, 1.187033, 0.073157)",
        "(0.204185, 1.194189, 0.064424)",
        "(0.203304, 1.198038, 0.060172)",
        "(0.201536, 1.206328, 0.052108)",
        "(0.199899, 1.215358, 0.044678)",
        "(0.198357, 1.224748, 0.037658)",
        "(0.197680, 1.229493, 0.034288)",
        "(0.196581, 1.239220, 0.028083)",
        "(0.195965, 1.249387, 0.023249)",
        "(0.195511, 1.259830, 0.019320)",
        "(0.195203, 1.270769, 0.016607)",
        "(0.195092, 1.276351, 0.015632)",
        "(0.195026, 1.287530, 0.014409)",
        "(0.195167, 1.298498, 0.013770)",
        "(0.195183, 1.309308, 0.013724)",
        "(0.195254, 1.320213, 0.014085)",
        "(0.195329, 1.325620, 0.014352)",
        "(0.195436, 1.336361, 0.015211)",
        "(0.195564, 1.347301, 0.016667)",
        "(0.195929, 1.358865, 0.018914)",
        "(0.196451, 1.371044, 0.022164)",
        "(0.196783, 1.377320, 0.024289)",
        "(0.197473, 1.389948, 0.029167)",
        "(0.198495, 1.402475, 0.034989)",
        "(0.199668, 1.414519, 0.041345)",
        "(0.200908, 1.426095, 0.048487)",
        "(0.201561, 1.431768, 0.052303)",
        "(0.203020, 1.442708, 0.060656)",
        "(0.204557, 1.452858, 0.069629)",
        "(0.206254, 1.462096, 0.078798)",
        "(0.208106, 1.470776, 0.088478)",
        "(0.209190, 1.474946, 0.093565)",
        "(0.211381, 1.482964, 0.103936)",
        "(0.213434, 1.489571, 0.115054)",
        "(0.215167, 1.495154, 0.126607)",
        "(0.216580, 1.499611, 0.138774)",
        "(0.217277, 1.501261, 0.145169)",
        "(0.218814, 1.504452, 0.157886)",
        "(0.220315, 1.506181, 0.170769)",
        "(0.221375, 1.506500, 0.183493)",
        "(0.222118, 1.505308, 0.195917)",
        "(0.222471, 1.504355, 0.202082)",
        "(0.223369, 1.501711, 0.214354)",
        "(0.224613, 1.497859, 0.226159)",
        "(0.225662, 1.492504, 0.236913)",
        "(0.226725, 1.485936, 0.246330)",
        "(0.227348, 1.482315, 0.250669)",
        "(0.228644, 1.474161, 0.258712)",
        "(0.229347, 1.464467, 0.266133)",
        "(0.229531, 1.453675, 0.272831)",
        "(0.229273, 1.441796, 0.278419)",
        "(0.228871, 1.435387, 0.280820)",
        "(0.227829, 1.422000, 0.285332)",
        "(0.226480, 1.407710, 0.289269)",
        "(0.225153, 1.392927, 0.292642)",
        "(0.223626, 1.377313, 0.294650)",
        "(0.222823, 1.369329, 0.295138)",
        "(0.221485, 1.353448, 0.295524)",
        "(0.220628, 1.337997, 0.294828)",
        "(0.219908, 1.322868, 0.293368)",
        "(0.219312, 1.307909, 0.290921)",
        "(0.219099, 1.300576, 0.289260)",
        "(0.218793, 1.286102, 0.285346)",
        "(0.218865, 1.272096, 0.280260)",
        "(0.219138, 1.258640, 0.274534)",
        "(0.219614, 1.245631, 0.268092)",
        "(0.219940, 1.239322, 0.264589)",
        "(0.220805, 1.227058, 0.257261)",
        "(0.222141, 1.215765, 0.249345)",
        "(0.223649, 1.205310, 0.241183)",
        "(0.225172, 1.195735, 0.232733)",
        "(0.225970, 1.191316, 0.228399)",
        "(0.227592, 1.183824, 0.219321)",
        "(0.229131, 1.177222, 0.209769)",
        "(0.230544, 1.171781, 0.199945)",
        "(0.231655, 1.167633, 0.190247)",
        "(0.232037, 1.166062, 0.185396)",
        "(0.232585, 1.163448, 0.175421)",
        "(0.232858, 1.162173, 0.165286)",
        "(0.232935, 1.162462, 0.155375)",
        "(0.232714, 1.164015, 0.145817)",
        "(0.232524, 1.165180, 0.141139)",
        "(0.231975, 1.168535, 0.132007)",
        "(0.231145, 1.173035, 0.123231)",
        "(0.230145, 1.178219, 0.114609)",
        "(0.229155, 1.184184, 0.106092)",
        "(0.228655, 1.187366, 0.101909)",
        "(0.227650, 1.194284, 0.093842)",
        "(0.226648, 1.201670, 0.086129)",
        "(0.225645, 1.209444, 0.078672)",
        "(0.224430, 1.217448, 0.071675)",
        "(0.223783, 1.221553, 0.068406)",
        "(0.222335, 1.230103, 0.062500)",
        "(0.220795, 1.239496, 0.057365)",
        "(0.219201, 1.249474, 0.053008)",
        "(0.217487, 1.259707, 0.049327)",
        "(0.216558, 1.264905, 0.047732)",
        "(0.214603, 1.275919, 0.045551)",
        "(0.212734, 1.287826, 0.044509)",
        "(0.211019, 1.300342, 0.044477)",
        "(0.209388, 1.312964, 0.045142)",
        "(0.208599, 1.319232, 0.045665)",
        "(0.207206, 1.331444, 0.047379)",
        "(0.205793, 1.344491, 0.050202)",
        "(0.204389, 1.357042, 0.053719)",
        "(0.202966, 1.368953, 0.057720)",
        "(0.201554, 1.379981, 0.062263)",
        "(0.200835, 1.385215, 0.064694)",
        "(0.199931, 1.395455, 0.070176)",
        "(0.199719, 1.406009, 0.076852)",
        "(0.199856, 1.416300, 0.084160)",
        "(0.199957, 1.421198, 0.088001)",
        "(0.200184, 1.430331, 0.096293)",
        "(0.200561, 1.438701, 0.105281)",
        "(0.201265, 1.446279, 0.114798)",
        "(0.202237, 1.453487, 0.124805)",
        "(0.202778, 1.456670, 0.129937)",
        "(0.203996, 1.462250, 0.140618)",
        "(0.205342, 1.466550, 0.151594)",
        "(0.206747, 1.469547, 0.162978)",
        "(0.208162, 1.471634, 0.174653)",
        "(0.208792, 1.472228, 0.180537)",
        "(0.209910, 1.472822, 0.192262)",
        "(0.210983, 1.472257, 0.204133)",
        "(0.211874, 1.470444, 0.215984)",
        "(0.212529, 1.467642, 0.227626)",
        "(0.212797, 1.465806, 0.233388)",
        "(0.213289, 1.461578, 0.244778)",
        "(0.213875, 1.456315, 0.255915)",
        "(0.214563, 1.449656, 0.266488)",
        "(0.215126, 1.442164, 0.276304)",
        "(0.215361, 1.438131, 0.280888)",
        "(0.215634, 1.429171, 0.289042)",
        "(0.215817, 1.419264, 0.295895)",
        "(0.216298, 1.408758, 0.302012)",
        "(0.216953, 1.397811, 0.307695)",
        "(0.217177, 1.392146, 0.310286)",
        "(0.217506, 1.380240, 0.314522)",
        "(0.217870, 1.368089, 0.317664)",
        "(0.218535, 1.355664, 0.319991)",
        "(0.219449, 1.343106, 0.321964)",
        "(0.220054, 1.336759, 0.322748)",
        "(0.221301, 1.323904, 0.323516)",
        "(0.222521, 1.310703, 0.322801)",
        "(0.223519, 1.297295, 0.321023)",
        "(0.224186, 1.284034, 0.318235)",
        "(0.224442, 1.277561, 0.316560)",
        "(0.224924, 1.265100, 0.312332)",
        "(0.225290, 1.253314, 0.306801)",
        "(0.225615, 1.242133, 0.300271)",
        "(0.225928, 1.231796, 0.293010)",
        "(0.226089, 1.226939, 0.289224)",
        "(0.226421, 1.217980, 0.281076)",
        "(0.226757, 1.209492, 0.272427)",
        "(0.226996, 1.201879, 0.263355)",
        "(0.226889, 1.195145, 0.254139)",
        "(0.226780, 1.192127, 0.249459)",
        "(0.226555, 1.186508, 0.239917)",
        "(0.226382, 1.181865, 0.229981)",
        "(0.226221, 1.177853, 0.219663)",
        "(0.226011, 1.174097, 0.208774)",
        "(0.225972, 1.172527, 0.202959)",
        "(0.225927, 1.169888, 0.190921)",
        "(0.225933, 1.168364, 0.178848)",
        "(0.225968, 1.167791, 0.167410)",
        "(0.225782, 1.167814, 0.156363)",
        "(0.225548, 1.168103, 0.151089)",
        "(0.224794, 1.169060, 0.140912)",
        "(0.223894, 1.171013, 0.131239)",
        "(0.222828, 1.174109, 0.122076)",
        "(0.221591, 1.178093, 0.113404)",
        "(0.220915, 1.180399, 0.109188)",
        "(0.219400, 1.185605, 0.101012)",
        "(0.217716, 1.191643, 0.093252)",
        "(0.215919, 1.198526, 0.086054)",
        "(0.213979, 1.206178, 0.079349)",
        "(0.212107, 1.214540, 0.072921)",
        "(0.211191, 1.218911, 0.069883)",
        "(0.209451, 1.228266, 0.064064)",
        "(0.207815, 1.238151, 0.058689)",
        "(0.206177, 1.248279, 0.053748)",
        "(0.204553, 1.258268, 0.049226)",
        "(0.203781, 1.263194, 0.047068)",
        "(0.202270, 1.272969, 0.043066)",
        "(0.200871, 1.282957, 0.039944)",
        "(0.199248, 1.292894, 0.037371)",
        "(0.197453, 1.302635, 0.035384)",
        "(0.196529, 1.307386, 0.034484)",
        "(0.194829, 1.316669, 0.032706)",
        "(0.193138, 1.325719, 0.031070)",
        "(0.191510, 1.334580, 0.029862)",
        "(0.190751, 1.338900, 0.029384)",
        "(0.189294, 1.347407, 0.028844)",
        "(0.187954, 1.355961, 0.028614)",
        "(0.186896, 1.364242, 0.028587)",
        "(0.185913, 1.372313, 0.029300)",
        "(0.185079, 1.381293, 0.030870)",
        "(0.184884, 1.386280, 0.032061)",
        "(0.184685, 1.396467, 0.034755)",
        "(0.184823, 1.406857, 0.038127)",
        "(0.185082, 1.417191, 0.042075)",
        "(0.185678, 1.427539, 0.046737)",
        "(0.186078, 1.432700, 0.049304)",
        "(0.187059, 1.442892, 0.055139)",
        "(0.188251, 1.452837, 0.061762)",
        "(0.189708, 1.462306, 0.069173)",
        "(0.190553, 1.466831, 0.073132)",
        "(0.192500, 1.475483, 0.081918)",
        "(0.194612, 1.483313, 0.091739)",
        "(0.196682, 1.490026, 0.102059)",
        "(0.198570, 1.495100, 0.112768)",
        "(0.199439, 1.497107, 0.118257)",
        "(0.201025, 1.499882, 0.129746)",
        "(0.202486, 1.501031, 0.141708)",
        "(0.203784, 1.500609, 0.153664)",
        "(0.204721, 1.498197, 0.165391)",
        "(0.205111, 1.496431, 0.171145)",
        "(0.205735, 1.491571, 0.182587)",
        "(0.206056, 1.485017, 0.194002)",
        "(0.205904, 1.476749, 0.204814)",
        "(0.205042, 1.466832, 0.214822)",
        "(0.204497, 1.461429, 0.219646)",
        "(0.203390, 1.449432, 0.228948)",
        "(0.202296, 1.436553, 0.237650)",
        "(0.201255, 1.422829, 0.245411)",
        "(0.200434, 1.408453, 0.251983)",
        "(0.200083, 1.401150, 0.254845)",
        "(0.199428, 1.386194, 0.259403)",
        "(0.198847, 1.371271, 0.263012)",
        "(0.198604, 1.356413, 0.265561)",
        "(0.198573, 1.341587, 0.267125)",
        "(0.198428, 1.326854, 0.267532)",
        "(0.198305, 1.319677, 0.267232)",
        "(0.198170, 1.305714, 0.265982)",
        "(0.198196, 1.292255, 0.263771)",
        "(0.198350, 1.279520, 0.260654)",
        "(0.198579, 1.267732, 0.256267)",
        "(0.198716, 1.262248, 0.253526)",
        "(0.199163, 1.251858, 0.247584)",
        "(0.199668, 1.242416, 0.241034)",
        "(0.199955, 1.233859, 0.234052)",
        "(0.200056, 1.229833, 0.230467)",
        "(0.200174, 1.222364, 0.222915)",
        "(0.200449, 1.215935, 0.214565)",
        "(0.200740, 1.210144, 0.205512)",
        "(0.200887, 1.204867, 0.196125)",
        "(0.200926, 1.202449, 0.191395)",
        "(0.201022, 1.198400, 0.181707)",
        "(0.201288, 1.195093, 0.171609)",
        "(0.201700, 1.192659, 0.161054)",
        "(0.202211, 1.191271, 0.150430)",
        "(0.202474, 1.190938, 0.145086)",
        "(0.203070, 1.191120, 0.134220)",
        "(0.203651, 1.192195, 0.123446)",
        "(0.204094, 1.193969, 0.112908)",
        "(0.204388, 1.196855, 0.102800)",
        "(0.204456, 1.198627, 0.097908)",
        "(0.204440, 1.203135, 0.088484)",
        "(0.204337, 1.208528, 0.079299)",
        "(0.204131, 1.215027, 0.070669)",
        "(0.203521, 1.222514, 0.062860)",
        "(0.203032, 1.226641, 0.059318)",
        "(0.201907, 1.235360, 0.052648)",
        "(0.200729, 1.245052, 0.046577)",
        "(0.199465, 1.255527, 0.041072)",
        "(0.198070, 1.266595, 0.036153)",
        "(0.196632, 1.278240, 0.031851)",
        "(0.195902, 1.284475, 0.030123)",
        "(0.194525, 1.297045, 0.026995)",
        "(0.193296, 1.310013, 0.024533)",
        "(0.192147, 1.322945, 0.022465)",
        "(0.191617, 1.329385, 0.021566)",
        "(0.190737, 1.342672, 0.020450)",
        "(0.190041, 1.356455, 0.020522)",
        "(0.189536, 1.370269, 0.021251)",
        "(0.189250, 1.383687, 0.022492)",
        "(0.189170, 1.390310, 0.023262)",
        "(0.189318, 1.403473, 0.025252)",
        "(0.189837, 1.416452, 0.027925)",
        "(0.190463, 1.428852, 0.031155)",
        "(0.191153, 1.440650, 0.034978)",
        "(0.191521, 1.446324, 0.037178)",
        "(0.192279, 1.457306, 0.041964)",
        "(0.193075, 1.467417, 0.047530)",
        "(0.193789, 1.476592, 0.053689)",
        "(0.194494, 1.484957, 0.060444)",
        "(0.194859, 1.488844, 0.064115)",
        "(0.195535, 1.496377, 0.071960)",
        "(0.195987, 1.503139, 0.080864)",
        "(0.196246, 1.509072, 0.090369)",
        "(0.196363, 1.513987, 0.100403)",
        "(0.196437, 1.516174, 0.105570)",
        "(0.196681, 1.519709, 0.116552)",
        "(0.197249, 1.522384, 0.128104)",
        "(0.198353, 1.523893, 0.140062)",
        "(0.199701, 1.524111, 0.152414)",
        "(0.200340, 1.523731, 0.158639)",
        "(0.201520, 1.521657, 0.171027)",
        "(0.202849, 1.518277, 0.183154)",
        "(0.204119, 1.513988, 0.194740)",
        "(0.205469, 1.508700, 0.206079)",
        "(0.206051, 1.505603, 0.211601)",
        "(0.206976, 1.498881, 0.222330)",
        "(0.207560, 1.490937, 0.232133)",
        "(0.208224, 1.482463, 0.241456)",
        "(0.209228, 1.473568, 0.250345)",
        "(0.209740, 1.468895, 0.254512)",
        "(0.210481, 1.458955, 0.261931)",
        "(0.210947, 1.448278, 0.268185)",
        "(0.211568, 1.437146, 0.273845)",
        "(0.211912, 1.431256, 0.276265)",
        "(0.212507, 1.419471, 0.280780)",
        "(0.212987, 1.407405, 0.284293)",
        "(0.213544, 1.395088, 0.287050)",
        "(0.214315, 1.382616, 0.289228)",
        "(0.215430, 1.370468, 0.290646)",
        "(0.216106, 1.364726, 0.290633)",
        "(0.217327, 1.353370, 0.289899)",
        "(0.218321, 1.342355, 0.288105)",
        "(0.219259, 1.331640, 0.285402)",
        "(0.220019, 1.321253, 0.281938)",
        "(0.220269, 1.316249, 0.279960)",
        "(0.220635, 1.306475, 0.275664)",
        "(0.220891, 1.297268, 0.270474)",
        "(0.221140, 1.288489, 0.264984)",
        "(0.221204, 1.280081, 0.259181)",
        "(0.220999, 1.271983, 0.252833)",
        "(0.220828, 1.268004, 0.249347)",
        "(0.220477, 1.260345, 0.241939)",
        "(0.220450, 1.253460, 0.233951)",
        "(0.220694, 1.247419, 0.225485)",
        "(0.220830, 1.244744, 0.221078)",
        "(0.221082, 1.240157, 0.211891)",
        "(0.221082, 1.235967, 0.202412)",
        "(0.220719, 1.232091, 0.192892)",
        "(0.220034, 1.228522, 0.183266)",
        "(0.219649, 1.227075, 0.178488)",
        "(0.218935, 1.224934, 0.169000)",
        "(0.218238, 1.224084, 0.159523)",
        "(0.217204, 1.223964, 0.149876)",
        "(0.215909, 1.224073, 0.140099)",
        "(0.215153, 1.224327, 0.135321)",
        "(0.213845, 1.225546, 0.125962)",
        "(0.212845, 1.228024, 0.116919)",
        "(0.211876, 1.231239, 0.108087)",
        "(0.210901, 1.235033, 0.099398)",
        "(0.210139, 1.239579, 0.090840)",
        "(0.209833, 1.242194, 0.086665)",
        "(0.209162, 1.247969, 0.078631)",
        "(0.208514, 1.254276, 0.071052)",
        "(0.207773, 1.260858, 0.063925)",
        "(0.207357, 1.263986, 0.060775)",
        "(0.206460, 1.271394, 0.054333)",
        "(0.205695, 1.279772, 0.048472)",
        "(0.204736, 1.287909, 0.042979)",
        "(0.203386, 1.295794, 0.038107)",
        "(0.202684, 1.299924, 0.035946)",
        "(0.201486, 1.308656, 0.031887)",
        "(0.200534, 1.318765, 0.029402)",
        "(0.199678, 1.329341, 0.027453)",
        "(0.199008, 1.340265, 0.026182)",
        "(0.198743, 1.346039, 0.025917)",
        "(0.198207, 1.358135, 0.025914)",
        "(0.197473, 1.370772, 0.026805)",
        "(0.196690, 1.383172, 0.028018)",
        "(0.196026, 1.395575, 0.029834)",
        "(0.195720, 1.401833, 0.031079)",
        "(0.195093, 1.414244, 0.033856)",
        "(0.194420, 1.426423, 0.037009)",
        "(0.193709, 1.438306, 0.040796)",
        "(0.193124, 1.449936, 0.045612)",
        "(0.193019, 1.455730, 0.048458)",
        "(0.193197, 1.467343, 0.054642)",
        "(0.193840, 1.478517, 0.061982)",
        "(0.194676, 1.488790, 0.069914)",
        "(0.195755, 1.498000, 0.078452)",
        "(0.196440, 1.502207, 0.083066)",
        "(0.197977, 1.510067, 0.092735)",
        "(0.199637, 1.516508, 0.103176)",
        "(0.201257, 1.521655, 0.113994)",
        "(0.202837, 1.525209, 0.125231)",
        "(0.203582, 1.526348, 0.131057)",
        "(0.205087, 1.527776, 0.143115)",
        "(0.206705, 1.527987, 0.155650)",
        "(0.208132, 1.526717, 0.168596)",
        "(0.209253, 1.524447, 0.181797)",
        "(0.209706, 1.522700, 0.188494)",
        "(0.210515, 1.518236, 0.201696)",
        "(0.211267, 1.512469, 0.214237)",
        "(0.211682, 1.505570, 0.226121)",
        "(0.212212, 1.497690, 0.237532)",
        "(0.212577, 1.493269, 0.242922)",
        "(0.213235, 1.483788, 0.253241)",
        "(0.213757, 1.473308, 0.262837)",
        "(0.214402, 1.462091, 0.271872)",
        "(0.215387, 1.449642, 0.279933)",
        "(0.215954, 1.442975, 0.283586)",
        "(0.216896, 1.429619, 0.290751)",
        "(0.217482, 1.415602, 0.296715)",
        "(0.217575, 1.400781, 0.301441)",
        "(0.217199, 1.385233, 0.304797)",
        "(0.216972, 1.377478, 0.306131)",
        "(0.216498, 1.362193, 0.307815)",
        "(0.216180, 1.347161, 0.307961)",
        "(0.215884, 1.332440, 0.306687)",
        "(0.215638, 1.318352, 0.303848)",
        "(0.215633, 1.311691, 0.301865)",
        "(0.215830, 1.298811, 0.297510)",
        "(0.216296, 1.286713, 0.292327)",
        "(0.216644, 1.275223, 0.286706)",
        "(0.216697, 1.264225, 0.280470)",
        "(0.216599, 1.258902, 0.277173)",
        "(0.216264, 1.248554, 0.270454)",
        "(0.215704, 1.238972, 0.263580)",
        "(0.214847, 1.229973, 0.256726)",
        "(0.213979, 1.221618, 0.249295)",
        "(0.213618, 1.217798, 0.245218)",
        "(0.213106, 1.211211, 0.236218)",
        "(0.212749, 1.205735, 0.226407)",
        "(0.212560, 1.201093, 0.216165)",
        "(0.212615, 1.197400, 0.205500)",
        "(0.212709, 1.195920, 0.200056)",
        "(0.212971, 1.193885, 0.188844)",
        "(0.213265, 1.192848, 0.177089)",
        "(0.213697, 1.192487, 0.164823)",
        "(0.214180, 1.192888, 0.152430)",
        "(0.214355, 1.193327, 0.146396)",
        "(0.214625, 1.194919, 0.134752)",
        "(0.215059, 1.197554, 0.123532)",
        "(0.215544, 1.201111, 0.112669)",
        "(0.216075, 1.205535, 0.102345)",
        "(0.216335, 1.208003, 0.097357)",
        "(0.216824, 1.213723, 0.087860)",
        "(0.217393, 1.220020, 0.078927)",
        "(0.217938, 1.226896, 0.070711)",
        "(0.218345, 1.234260, 0.063260)",
        "(0.218465, 1.238135, 0.059802)",
        "(0.218502, 1.246340, 0.053742)",
        "(0.217974, 1.255363, 0.049029)",
        "(0.217267, 1.265161, 0.045353)",
        "(0.216319, 1.275828, 0.042698)",
        "(0.215802, 1.281397, 0.041705)",
        "(0.214776, 1.292964, 0.040143)",
        "(0.213741, 1.304865, 0.038943)",
        "(0.212514, 1.316896, 0.038193)",
        "(0.211335, 1.329225, 0.037926)",
        "(0.210814, 1.335496, 0.037965)",
        "(0.210057, 1.348311, 0.038242)",
        "(0.209767, 1.361217, 0.038677)",
        "(0.209665, 1.373977, 0.039433)",
        "(0.209940, 1.386960, 0.040816)",
        "(0.210155, 1.393530, 0.041773)",
        "(0.210906, 1.406601, 0.044416)",
        "(0.211931, 1.419504, 0.047818)",
        "(0.213228, 1.431980, 0.051847)",
        "(0.214800, 1.443693, 0.056274)",
        "(0.215681, 1.449273, 0.058741)",
        "(0.217493, 1.460011, 0.064357)",
        "(0.219415, 1.470169, 0.071047)",
        "(0.221312, 1.479538, 0.078587)",
        "(0.223147, 1.488010, 0.086805)",
        "(0.224109, 1.491842, 0.091170)",
        "(0.225885, 1.498799, 0.100361)",
        "(0.227331, 1.504766, 0.110308)",
        "(0.228694, 1.509799, 0.120839)",
        "(0.229914, 1.513770, 0.131907)",
        "(0.230440, 1.515251, 0.137584)",
        "(0.231377, 1.517405, 0.149140)",
        "(0.232262, 1.518428, 0.161143)",
        "(0.232883, 1.518347, 0.173617)",
        "(0.233107, 1.516778, 0.186120)",
        "(0.233197, 1.515438, 0.192319)",
        "(0.233493, 1.512158, 0.204759)",
        "(0.233793, 1.507811, 0.217289)",
        "(0.233887, 1.502011, 0.229675)",
        "(0.233869, 1.494616, 0.241454)",
        "(0.233913, 1.490306, 0.246987)",
        "(0.234114, 1.480804, 0.257401)",
        "(0.234321, 1.469726, 0.266710)",
        "(0.234611, 1.456992, 0.274927)",
        "(0.234916, 1.442809, 0.282183)",
        "(0.235051, 1.435215, 0.285314)",
        "(0.235034, 1.419451, 0.290752)",
        "(0.234714, 1.402954, 0.295141)",
        "(0.234263, 1.385946, 0.298637)",
        "(0.233581, 1.368600, 0.301076)",
        "(0.233185, 1.359893, 0.301844)",
        "(0.232467, 1.342757, 0.302715)",
        "(0.232227, 1.326389, 0.302675)",
        "(0.232360, 1.310942, 0.301683)",
        "(0.232422, 1.296206, 0.299561)",
        "(0.232414, 1.289065, 0.298080)",
        "(0.232401, 1.275179, 0.294787)",
        "(0.232429, 1.262146, 0.290768)",
        "(0.232348, 1.250129, 0.285353)",
        "(0.232071, 1.238540, 0.278685)",
        "(0.231730, 1.233252, 0.274371)",
        "(0.231209, 1.222959, 0.266106)",
        "(0.230880, 1.213872, 0.257538)",
        "(0.230751, 1.206146, 0.248759)",
        "(0.230576, 1.199500, 0.239334)",
        "(0.230464, 1.196505, 0.234228)",
        "(0.230068, 1.191052, 0.223791)",
        "(0.229556, 1.186819, 0.213353)",
        "(0.228942, 1.183594, 0.203176)",
        "(0.228281, 1.181439, 0.192793)",
        "(0.227936, 1.180829, 0.187430)",
        "(0.227166, 1.180335, 0.176722)",
        "(0.226188, 1.181077, 0.166386)",
        "(0.225091, 1.183046, 0.156487)",
        "(0.223908, 1.186215, 0.146650)",
        "(0.223305, 1.188274, 0.141784)",
        "(0.222058, 1.193001, 0.132211)",
        "(0.220715, 1.198841, 0.123118)",
        "(0.219376, 1.205268, 0.114303)",
        "(0.218006, 1.212420, 0.105827)",
        "(0.217363, 1.216301, 0.101736)",
        "(0.216147, 1.224318, 0.093810)",
        "(0.214887, 1.232374, 0.086302)",
        "(0.213104, 1.240019, 0.079156)",
        "(0.210819, 1.247496, 0.072382)",
        "(0.209613, 1.251424, 0.069205)",
        "(0.207355, 1.259918, 0.063274)",
        "(0.205199, 1.268710, 0.057707)",
        "(0.203059, 1.277592, 0.052482)",
        "(0.201102, 1.286999, 0.047967)",
        "(0.200209, 1.291980, 0.046064)",
        "(0.198594, 1.302297, 0.042606)",
        "(0.197379, 1.313256, 0.039661)",
        "(0.196441, 1.324836, 0.037444)",
        "(0.195641, 1.336974, 0.036122)",
        "(0.195324, 1.343189, 0.035859)",
        "(0.194873, 1.355952, 0.035935)",
        "(0.194772, 1.369005, 0.036929)",
        "(0.195045, 1.382119, 0.038745)",
        "(0.195738, 1.395079, 0.041295)",
        "(0.196157, 1.401414, 0.042724)",
        "(0.197090, 1.413791, 0.046306)",
        "(0.198068, 1.425794, 0.050883)",
        "(0.199203, 1.437474, 0.056395)",
        "(0.200568, 1.448690, 0.062453)",
        "(0.201325, 1.453983, 0.065678)",
        "(0.202852, 1.464074, 0.072678)",
        "(0.204499, 1.473687, 0.080571)",
        "(0.206392, 1.482682, 0.089135)",
        "(0.208325, 1.490618, 0.098219)",
        "(0.209254, 1.494291, 0.102960)",
        "(0.211221, 1.500889, 0.113242)",
        "(0.213353, 1.506768, 0.124263)",
        "(0.215523, 1.511624, 0.135899)",
        "(0.217369, 1.514921, 0.147656)",
        "(0.218318, 1.516182, 0.153648)",
        "(0.220159, 1.517607, 0.165873)",
        "(0.221692, 1.517990, 0.178218)",
        "(0.222954, 1.517152, 0.190738)",
        "(0.224202, 1.515090, 0.202986)",
        "(0.224764, 1.513627, 0.208879)",
        "(0.225559, 1.509538, 0.220054)",
        "(0.225969, 1.504477, 0.230802)",
        "(0.226265, 1.498390, 0.241034)",
        "(0.226390, 1.491261, 0.250552)",
        "(0.226333, 1.487269, 0.255118)",
        "(0.226180, 1.478899, 0.264006)",
        "(0.225742, 1.469452, 0.271910)",
        "(0.225064, 1.459195, 0.278762)",
        "(0.224313, 1.448340, 0.284734)",
        "(0.223921, 1.442771, 0.287477)",
        "(0.223026, 1.431246, 0.292230)",
        "(0.221714, 1.418974, 0.295958)",
        "(0.220058, 1.406196, 0.298943)",
        "(0.218483, 1.393225, 0.301176)",
        "(0.217894, 1.386811, 0.302001)",
        "(0.216886, 1.374031, 0.302559)",
        "(0.215682, 1.361004, 0.302050)",
        "(0.214392, 1.347802, 0.300771)",
        "(0.213099, 1.334441, 0.299010)",
        "(0.212449, 1.327828, 0.297910)",
        "(0.211129, 1.314662, 0.295281)",
        "(0.210013, 1.301850, 0.291668)",
        "(0.209245, 1.289720, 0.287542)",
        "(0.208499, 1.277925, 0.282608)",
        "(0.208100, 1.272082, 0.279774)",
        "(0.207435, 1.260774, 0.273759)",
        "(0.207294, 1.250491, 0.267295)",
        "(0.207468, 1.241229, 0.260348)",
        "(0.207646, 1.232545, 0.252715)",
        "(0.207751, 1.228463, 0.248718)",
        "(0.208069, 1.220762, 0.240722)",
        "(0.208527, 1.213759, 0.232548)",
        "(0.208928, 1.207558, 0.224040)",
        "(0.209400, 1.202323, 0.215522)",
        "(0.209636, 1.199989, 0.211226)",
        "(0.209939, 1.195913, 0.202425)",
        "(0.210133, 1.192557, 0.193196)",
        "(0.210339, 1.190199, 0.183887)",
        "(0.210458, 1.188904, 0.174462)",
        "(0.210460, 1.188610, 0.169662)",
        "(0.210309, 1.188431, 0.159998)",
        "(0.210025, 1.189054, 0.150414)",
        "(0.209479, 1.190543, 0.140950)",
        "(0.208855, 1.193066, 0.131488)",
        "(0.208488, 1.194819, 0.126854)",
        "(0.207614, 1.198936, 0.117904)",
        "(0.206552, 1.203752, 0.109277)",
        "(0.205477, 1.209565, 0.100748)",
        "(0.204546, 1.216396, 0.092394)",
        "(0.204156, 1.220363, 0.088333)",
        "(0.203465, 1.228954, 0.080599)",
        "(0.202563, 1.238384, 0.073404)",
        "(0.201503, 1.248552, 0.066848)",
        "(0.200273, 1.259489, 0.060969)",
        "(0.199631, 1.265468, 0.058294)",
        "(0.198478, 1.278438, 0.053575)",
        "(0.197358, 1.292453, 0.049722)",
        "(0.196228, 1.306912, 0.046417)",
        "(0.195126, 1.321687, 0.043586)",
        "(0.194658, 1.329292, 0.042495)",
        "(0.193953, 1.344723, 0.040810)",
        "(0.193635, 1.360716, 0.039907)",
        "(0.193631, 1.376984, 0.039686)",
        "(0.194115, 1.393039, 0.040026)",
        "(0.194510, 1.400901, 0.040468)",
        "(0.195388, 1.416375, 0.041912)",
        "(0.196408, 1.431453, 0.044035)",
        "(0.197734, 1.446209, 0.046870)",
        "(0.199268, 1.460567, 0.050664)",
        "(0.200081, 1.467514, 0.052887)",
        "(0.201840, 1.480583, 0.058185)",
        "(0.203730, 1.492408, 0.064421)",
        "(0.205820, 1.503279, 0.071100)",
        "(0.208188, 1.513037, 0.078364)",
        "(0.210847, 1.521893, 0.086345)",
        "(0.212186, 1.525767, 0.090608)",
        "(0.214590, 1.532522, 0.099408)",
        "(0.216673, 1.537949, 0.108790)",
        "(0.218588, 1.542462, 0.119102)",
        "(0.219533, 1.544403, 0.124471)",
        "(0.221210, 1.547191, 0.135735)",
        "(0.222638, 1.548619, 0.147500)",
        "(0.223861, 1.548772, 0.159408)",
        "(0.224788, 1.547287, 0.171456)",
        "(0.225177, 1.546020, 0.177453)",
        "(0.225601, 1.542019, 0.189316)",
        "(0.225512, 1.536603, 0.201099)",
        "(0.225436, 1.530266, 0.212089)",
        "(0.225212, 1.522175, 0.223025)",
        "(0.224907, 1.517634, 0.228089)",
        "(0.223833, 1.507376, 0.237508)",
        "(0.222578, 1.496285, 0.246538)",
        "(0.221433, 1.484680, 0.255479)",
        "(0.220238, 1.472391, 0.264072)",
        "(0.219590, 1.465978, 0.267979)",
        "(0.218359, 1.452745, 0.275216)",
        "(0.217510, 1.438932, 0.281474)",
        "(0.216918, 1.424837, 0.287120)",
        "(0.216147, 1.410357, 0.292104)",
        "(0.215591, 1.402905, 0.294211)",
        "(0.214208, 1.387661, 0.297705)",
        "(0.213045, 1.372069, 0.299820)",
        "(0.212166, 1.356859, 0.301242)",
        "(0.210964, 1.341972, 0.302006)",
        "(0.210113, 1.334521, 0.301888)",
        "(0.208200, 1.319454, 0.300609)",
        "(0.206547, 1.304799, 0.298113)",
        "(0.205314, 1.291501, 0.295083)",
        "(0.204076, 1.279097, 0.291395)",
        "(0.203316, 1.273058, 0.289050)",
        "(0.201647, 1.261452, 0.283644)",
        "(0.200085, 1.251079, 0.277555)",
        "(0.198534, 1.241976, 0.271056)",
        "(0.197060, 1.233956, 0.263580)",
        "(0.196297, 1.230328, 0.259287)",
        "(0.194717, 1.223493, 0.250024)",
        "(0.193206, 1.217756, 0.240056)",
        "(0.191947, 1.212826, 0.229336)",
        "(0.190747, 1.208539, 0.217290)",
        "(0.190162, 1.206817, 0.210976)",
        "(0.189211, 1.204316, 0.198277)",
        "(0.188801, 1.203121, 0.185329)",
        "(0.188748, 1.202886, 0.172084)",
        "(0.188783, 1.203372, 0.158744)",
        "(0.188851, 1.203947, 0.152061)",
        "(0.189103, 1.205778, 0.138861)",
        "(0.189412, 1.208413, 0.126185)",
        "(0.189895, 1.211825, 0.113986)",
        "(0.190474, 1.216226, 0.102277)",
        "(0.190785, 1.218861, 0.096729)",
        "(0.191272, 1.224608, 0.086111)",
        "(0.191923, 1.231109, 0.076115)",
        "(0.192885, 1.238398, 0.066406)",
        "(0.194292, 1.246244, 0.057064)",
        "(0.195112, 1.250421, 0.052662)",
        "(0.196962, 1.259266, 0.044334)",
        "(0.198672, 1.268716, 0.037025)",
        "(0.200218, 1.278861, 0.030704)",
        "(0.202007, 1.289789, 0.024935)",
        "(0.202909, 1.295507, 0.022358)",
        "(0.204449, 1.307390, 0.017929)",
        "(0.205617, 1.320055, 0.014625)",
        "(0.206640, 1.333414, 0.012400)",
        "(0.207616, 1.347332, 0.011049)",
        "(0.208149, 1.354491, 0.010667)",
        "(0.209220, 1.368969, 0.010329)",
        "(0.210039, 1.383466, 0.010840)",
        "(0.210732, 1.397963, 0.011915)",
        "(0.211423, 1.412179, 0.013485)",
        "(0.211847, 1.418803, 0.014393)",
        "(0.212792, 1.432143, 0.016997)",
        "(0.214154, 1.445696, 0.020266)",
        "(0.215886, 1.458888, 0.024267)",
        "(0.217863, 1.471360, 0.029053)",
        "(0.218901, 1.477225, 0.031822)",
        "(0.220886, 1.488285, 0.038049)",
        "(0.222536, 1.498264, 0.045317)",
        "(0.224015, 1.506984, 0.053472)",
        "(0.225299, 1.514470, 0.062476)",
        "(0.225754, 1.517677, 0.067400)",
        "(0.226436, 1.523342, 0.077970)",
        "(0.226864, 1.527751, 0.089360)",
        "(0.227107, 1.530575, 0.101311)",
        "(0.226683, 1.531685, 0.113751)",
        "(0.226208, 1.531650, 0.120139)",
        "(0.225184, 1.530994, 0.133091)",
        "(0.224136, 1.529052, 0.146046)",
        "(0.223211, 1.525653, 0.158655)",
        "(0.222336, 1.520880, 0.171056)",
        "(0.221863, 1.517990, 0.177240)",
        "(0.220716, 1.511351, 0.189447)",
        "(0.219502, 1.503152, 0.201064)",
        "(0.218194, 1.493625, 0.212005)",
        "(0.216590, 1.482852, 0.222526)",
        "(0.215688, 1.476892, 0.227555)",
        "(0.213790, 1.464055, 0.236932)",
        "(0.211999, 1.450166, 0.245264)",
        "(0.210463, 1.435758, 0.252996)",
        "(0.209127, 1.420667, 0.260245)",
        "(0.208429, 1.412801, 0.263651)",
        "(0.207053, 1.396773, 0.270418)",
        "(0.206484, 1.380921, 0.276855)",
        "(0.207111, 1.365604, 0.282412)",
        "(0.208213, 1.350547, 0.286622)",
        "(0.208603, 1.343259, 0.288018)",
        "(0.208773, 1.327759, 0.289662)",
        "(0.208710, 1.312291, 0.290005)",
        "(0.209309, 1.297854, 0.289424)",
        "(0.210368, 1.284487, 0.287942)",
        "(0.210882, 1.278015, 0.286479)",
        "(0.211645, 1.265157, 0.282482)",
        "(0.212119, 1.252649, 0.277266)",
        "(0.212683, 1.240918, 0.271373)",
        "(0.213414, 1.230518, 0.264930)",
        "(0.213864, 1.225976, 0.261289)",
        "(0.214684, 1.217646, 0.253302)",
        "(0.215220, 1.210354, 0.244509)",
        "(0.215600, 1.204246, 0.235104)",
        "(0.215846, 1.199643, 0.225417)",
        "(0.215911, 1.197960, 0.220445)",
        "(0.215976, 1.195431, 0.210328)",
        "(0.216007, 1.194254, 0.199942)",
        "(0.216032, 1.194108, 0.189310)",
        "(0.215836, 1.194875, 0.178552)",
        "(0.215646, 1.195689, 0.173226)",
        "(0.215198, 1.198188, 0.162890)",
        "(0.214666, 1.201844, 0.152757)",
        "(0.214031, 1.206488, 0.142445)",
        "(0.213335, 1.212044, 0.132230)",
        "(0.213000, 1.215273, 0.127179)",
        "(0.212400, 1.222370, 0.117253)",
        "(0.211911, 1.230418, 0.107614)",
        "(0.211610, 1.239522, 0.098230)",
        "(0.211594, 1.249410, 0.088943)",
        "(0.211683, 1.254643, 0.084419)",
        "(0.211914, 1.265675, 0.075844)",
        "(0.212233, 1.277399, 0.067677)",
        "(0.212675, 1.289760, 0.060011)",
        "(0.212686, 1.302891, 0.053481)",
        "(0.212519, 1.310043, 0.050876)",
        "(0.212283, 1.325113, 0.046704)",
        "(0.212193, 1.340564, 0.043532)",
        "(0.212210, 1.356114, 0.041062)",
        "(0.212475, 1.371815, 0.039517)",
        "(0.212794, 1.379701, 0.039211)",
        "(0.213824, 1.395616, 0.039229)",
        "(0.215616, 1.411559, 0.040619)",
        "(0.217604, 1.427028, 0.043141)",
        "(0.219563, 1.441785, 0.046919)",
        "(0.220559, 1.448808, 0.049294)",
        "(0.222632, 1.462033, 0.054542)",
        "(0.224872, 1.474084, 0.060712)",
        "(0.227269, 1.485143, 0.068014)",
        "(0.229435, 1.494854, 0.076390)",
        "(0.230298, 1.499103, 0.080981)",
        "(0.231605, 1.506726, 0.090770)",
        "(0.232327, 1.513093, 0.101514)",
        "(0.232622, 1.518218, 0.112970)",
        "(0.232613, 1.522038, 0.124944)",
        "(0.232475, 1.523442, 0.131238)",
        "(0.232050, 1.525733, 0.144204)",
        "(0.231483, 1.526867, 0.157633)",
        "(0.230687, 1.526610, 0.171108)",
        "(0.229978, 1.525157, 0.184527)",
        "(0.229728, 1.524043, 0.191232)",
        "(0.229467, 1.521433, 0.204566)",
        "(0.229237, 1.517817, 0.217405)",
        "(0.228937, 1.512947, 0.229663)",
        "(0.228785, 1.507020, 0.241402)",
        "(0.228766, 1.503622, 0.247043)",
        "(0.228897, 1.496312, 0.257805)",
        "(0.229182, 1.488080, 0.267322)",
        "(0.229186, 1.478676, 0.275397)",
        "(0.229024, 1.468202, 0.282525)",
        "(0.228966, 1.462600, 0.285817)",
        "(0.228674, 1.451020, 0.291706)",
        "(0.228347, 1.438770, 0.296555)",
        "(0.227644, 1.425715, 0.300217)"
    ],
    "leftHandPositions": [
        "(0.477912, 0.811763, -0.238145)",
        "(0.474865, 0.814387, -0.237685)",
        "(0.468429, 0.819613, -0.236911)",
        "(0.461530, 0.825248, -0.236142)",
        "(0.454723, 0.831059, -0.235188)",
        "(0.448423, 0.836815, -0.233990)",
        "(0.442065, 0.842081, -0.232922)",
        "(0.438863, 0.844593, -0.232443)",
        "(0.432510, 0.850142, -0.230665)",
        "(0.426313, 0.856923, -0.227438)",
        "(0.420501, 0.865547, -0.222176)",
        "(0.413467, 0.875685, -0.217173)",
        "(0.409252, 0.881968, -0.215032)",
        "(0.400713, 0.895631, -0.210092)",
        "(0.392053, 0.910495, -0.203922)",
        "(0.382168, 0.926683, -0.197723)",
        "(0.371036, 0.944461, -0.191595)",
        "(0.364970, 0.954366, -0.187884)",
        "(0.351837, 0.975357, -0.180092)",
        "(0.336679, 0.999043, -0.172392)",
        "(0.319917, 1.027783, -0.164697)",
        "(0.303139, 1.061111, -0.156464)",
        "(0.295033, 1.079179, -0.152331)",
        "(0.280009, 1.115859, -0.143411)",
        "(0.267519, 1.153742, -0.133298)",
        "(0.256699, 1.192138, -0.123622)",
        "(0.249237, 1.230325, -0.114888)",
        "(0.246160, 1.248722, -0.111055)",
        "(0.241799, 1.283875, -0.105295)",
        "(0.238447, 1.317804, -0.101420)",
        "(0.237483, 1.348992, -0.100905)",
        "(0.237278, 1.377263, -0.102736)",
        "(0.237360, 1.390744, -0.104195)",
        "(0.239260, 1.414984, -0.110176)",
        "(0.243232, 1.436274, -0.119161)",
        "(0.248429, 1.453437, -0.130399)",
        "(0.253670, 1.467284, -0.142286)",
        "(0.256277, 1.472157, -0.148618)",
        "(0.261551, 1.479369, -0.161431)",
        "(0.267395, 1.483005, -0.175181)",
        "(0.273672, 1.483074, -0.189722)",
        "(0.278967, 1.480529, -0.204452)",
        "(0.280964, 1.478286, -0.211766)",
        "(0.284509, 1.472950, -0.226338)",
        "(0.286270, 1.466716, -0.240888)",
        "(0.287063, 1.459478, -0.253817)",
        "(0.287112, 1.455448, -0.259080)",
        "(0.286626, 1.447538, -0.267624)",
        "(0.286200, 1.440264, -0.272875)",
        "(0.285341, 1.433880, -0.275589)",
        "(0.283907, 1.427988, -0.275852)",
        "(0.282965, 1.422349, -0.274077)",
        "(0.282613, 1.419452, -0.272734)",
        "(0.281412, 1.413518, -0.269363)",
        "(0.279582, 1.407650, -0.265792)",
        "(0.277656, 1.402101, -0.261664)",
        "(0.275920, 1.395356, -0.256998)",
        "(0.275352, 1.391431, -0.254360)",
        "(0.273933, 1.382982, -0.249350)",
        "(0.271035, 1.374444, -0.244738)",
        "(0.266779, 1.366311, -0.241239)",
        "(0.262855, 1.359091, -0.237685)",
        "(0.261584, 1.356083, -0.235577)",
        "(0.260049, 1.350857, -0.230339)",
        "(0.257990, 1.346494, -0.224141)",
        "(0.255779, 1.343197, -0.217216)",
        "(0.254178, 1.341544, -0.209797)",
        "(0.253411, 1.341226, -0.205839)",
        "(0.251512, 1.341040, -0.196669)",
        "(0.248125, 1.340881, -0.186436)",
        "(0.242740, 1.340837, -0.175599)",
        "(0.236540, 1.341579, -0.164155)",
        "(0.233549, 1.342364, -0.158042)",
        "(0.226761, 1.344094, -0.144449)",
        "(0.217077, 1.345837, -0.129376)",
        "(0.205568, 1.348911, -0.114006)",
        "(0.196242, 1.355277, -0.100802)",
        "(0.192658, 1.360762, -0.094935)",
        "(0.187122, 1.375065, -0.084402)",
        "(0.183380, 1.392778, -0.075957)",
        "(0.181793, 1.413019, -0.068833)",
        "(0.182741, 1.436036, -0.063897)",
        "(0.183885, 1.448077, -0.062308)",
        "(0.187839, 1.473439, -0.061909)",
        "(0.192279, 1.498747, -0.064643)",
        "(0.197213, 1.523119, -0.070094)",
        "(0.202735, 1.546322, -0.077477)",
        "(0.205814, 1.557328, -0.081854)",
        "(0.212541, 1.578257, -0.092681)",
        "(0.220185, 1.597471, -0.105772)",
        "(0.229311, 1.614285, -0.121151)",
        "(0.238769, 1.628285, -0.138214)",
        "(0.243605, 1.634060, -0.147316)",
        "(0.253152, 1.643493, -0.166224)",
        "(0.262265, 1.649503, -0.185724)",
        "(0.270514, 1.652041, -0.205340)",
        "(0.277503, 1.651186, -0.224527)",
        "(0.280418, 1.649354, -0.233919)",
        "(0.285388, 1.643626, -0.251814)",
        "(0.288565, 1.634567, -0.268442)",
        "(0.289950, 1.623382, -0.283911)",
        "(0.290332, 1.609619, -0.297084)",
        "(0.290247, 1.601497, -0.302565)",
        "(0.289306, 1.583659, -0.312601)",
        "(0.287083, 1.562929, -0.321253)",
        "(0.284268, 1.540024, -0.328641)",
        "(0.280488, 1.515490, -0.334282)",
        "(0.278412, 1.502794, -0.336414)",
        "(0.273942, 1.476193, -0.339212)",
        "(0.268709, 1.448780, -0.340718)",
        "(0.263493, 1.421972, -0.340207)",
        "(0.258386, 1.395763, -0.335774)",
        "(0.255790, 1.382759, -0.332413)",
        "(0.249968, 1.357823, -0.323404)",
        "(0.243598, 1.334431, -0.312495)",
        "(0.237258, 1.313246, -0.299783)",
        "(0.231364, 1.295085, -0.285434)",
        "(0.229027, 1.287334, -0.277578)",
        "(0.225068, 1.274031, -0.260853)",
        "(0.220896, 1.262606, -0.243416)",
        "(0.216455, 1.253487, -0.225981)",
        "(0.212427, 1.248775, -0.209135)",
        "(0.210622, 1.247519, -0.201093)",
        "(0.207612, 1.247515, -0.185196)",
        "(0.205384, 1.249422, -0.169282)",
        "(0.203532, 1.252698, -0.154326)",
        "(0.202014, 1.258052, -0.141806)",
        "(0.201218, 1.261441, -0.136510)",
        "(0.199908, 1.269125, -0.127494)",
        "(0.199263, 1.278086, -0.120876)",
        "(0.199072, 1.287724, -0.116693)",
        "(0.199225, 1.297465, -0.114718)",
        "(0.199343, 1.302179, -0.114649)",
        "(0.199614, 1.310730, -0.115551)",
        "(0.199577, 1.317866, -0.116791)",
        "(0.198962, 1.322949, -0.117120)",
        "(0.198052, 1.326198, -0.116109)",
        "(0.197565, 1.326959, -0.114795)",
        "(0.196060, 1.325950, -0.109667)",
        "(0.193952, 1.321309, -0.100796)",
        "(0.192897, 1.317037, -0.091716)",
        "(0.193139, 1.315405, -0.084912)",
        "(0.193555, 1.316054, -0.082869)",
        "(0.194652, 1.319185, -0.080668)",
        "(0.195364, 1.324476, -0.081229)",
        "(0.196367, 1.331819, -0.084472)",
        "(0.197805, 1.340865, -0.090221)",
        "(0.198605, 1.345804, -0.093937)",
        "(0.200011, 1.355645, -0.102077)",
        "(0.201090, 1.365289, -0.110490)",
        "(0.201783, 1.374760, -0.119004)",
        "(0.202586, 1.384468, -0.128361)",
        "(0.203186, 1.389355, -0.133298)",
        "(0.204811, 1.398711, -0.143578)",
        "(0.206437, 1.406783, -0.153865)",
        "(0.208144, 1.413604, -0.164306)",
        "(0.210238, 1.419046, -0.175045)",
        "(0.211398, 1.421239, -0.180440)",
        "(0.213761, 1.424188, -0.190979)",
        "(0.215554, 1.425090, -0.200786)",
        "(0.217127, 1.423900, -0.209284)",
        "(0.218628, 1.420542, -0.216203)",
        "(0.219302, 1.417945, -0.218962)",
        "(0.220427, 1.411726, -0.223621)",
        "(0.221166, 1.404166, -0.226703)",
        "(0.221049, 1.395571, -0.227509)",
        "(0.219931, 1.386313, -0.226004)",
        "(0.219086, 1.381466, -0.224255)",
        "(0.217467, 1.371859, -0.219302)",
        "(0.215804, 1.362789, -0.212161)",
        "(0.213954, 1.354297, -0.202744)",
        "(0.212146, 1.346392, -0.191500)",
        "(0.211096, 1.342685, -0.185361)",
        "(0.208661, 1.335917, -0.171956)",
        "(0.205760, 1.330245, -0.158200)",
        "(0.201995, 1.326268, -0.145418)",
        "(0.197687, 1.324996, -0.134166)",
        "(0.195574, 1.325963, -0.129107)",
        "(0.191561, 1.329480, -0.119372)",
        "(0.187377, 1.334967, -0.110223)",
        "(0.183821, 1.343268, -0.102361)",
        "(0.181427, 1.354149, -0.095526)",
        "(0.180545, 1.360362, -0.092370)",
        "(0.178801, 1.373236, -0.086622)",
        "(0.177340, 1.387169, -0.082140)",
        "(0.176684, 1.402148, -0.079163)",
        "(0.176845, 1.417851, -0.077464)",
        "(0.177253, 1.425794, -0.076886)",
        "(0.178652, 1.441560, -0.076755)",
        "(0.180361, 1.456864, -0.078089)",
        "(0.182480, 1.471663, -0.080799)",
        "(0.185034, 1.485483, -0.084586)",
        "(0.186189, 1.491864, -0.086737)",
        "(0.188236, 1.503469, -0.091723)",
        "(0.189998, 1.513287, -0.097985)",
        "(0.192288, 1.522088, -0.105577)",
        "(0.195143, 1.529638, -0.114725)",
        "(0.196440, 1.532704, -0.119784)",
        "(0.198440, 1.537539, -0.130292)",
        "(0.199878, 1.540541, -0.141672)",
        "(0.201201, 1.541474, -0.154690)",
        "(0.202889, 1.541497, -0.168463)",
        "(0.203788, 1.540450, -0.175972)",
        "(0.205269, 1.537456, -0.190765)",
        "(0.206490, 1.531830, -0.205264)",
        "(0.207768, 1.523419, -0.218788)",
        "(0.209716, 1.512801, -0.231501)",
        "(0.210962, 1.506573, -0.237492)",
        "(0.213226, 1.492981, -0.248758)",
        "(0.214630, 1.477894, -0.258687)",
        "(0.215265, 1.461727, -0.266324)",
        "(0.216416, 1.445197, -0.272469)",
        "(0.216973, 1.436819, -0.275073)",
        "(0.217446, 1.419950, -0.279258)",
        "(0.216929, 1.402926, -0.281646)",
        "(0.215965, 1.386235, -0.282102)",
        "(0.215336, 1.370912, -0.280323)",
        "(0.214914, 1.363773, -0.278572)",
        "(0.213692, 1.350022, -0.274310)",
        "(0.212070, 1.337478, -0.268108)",
        "(0.210061, 1.325708, -0.259999)",
        "(0.207774, 1.314997, -0.250105)",
        "(0.206769, 1.310039, -0.244768)",
        "(0.204550, 1.301154, -0.232773)",
        "(0.202002, 1.292819, -0.220560)",
        "(0.199970, 1.286306, -0.208303)",
        "(0.198606, 1.281138, -0.195880)",
        "(0.197904, 1.278689, -0.189495)",
        "(0.196414, 1.274569, -0.176205)",
        "(0.195042, 1.271389, -0.162931)",
        "(0.194249, 1.269436, -0.150582)",
        "(0.193662, 1.268753, -0.139520)",
        "(0.193269, 1.268857, -0.134409)",
        "(0.192284, 1.269935, -0.124922)",
        "(0.191146, 1.272565, -0.116727)",
        "(0.189971, 1.275951, -0.109261)",
        "(0.188785, 1.280322, -0.102681)",
        "(0.188269, 1.282888, -0.099626)",
        "(0.187483, 1.288647, -0.093776)",
        "(0.186934, 1.295360, -0.088486)",
        "(0.186532, 1.302944, -0.083712)",
        "(0.186136, 1.311323, -0.079170)",
        "(0.185940, 1.315810, -0.076942)",
        "(0.185570, 1.325623, -0.072854)",
        "(0.185442, 1.336396, -0.069297)",
        "(0.185375, 1.347918, -0.066371)",
        "(0.185287, 1.360234, -0.063876)",
        "(0.185214, 1.366678, -0.062815)",
        "(0.184676, 1.379909, -0.061267)",
        "(0.184201, 1.394060, -0.060638)",
        "(0.184204, 1.409000, -0.060966)",
        "(0.184499, 1.424234, -0.061798)",
        "(0.184753, 1.431793, -0.062297)",
        "(0.185234, 1.446547, -0.063441)",
        "(0.186714, 1.461598, -0.065333)",
        "(0.189366, 1.476901, -0.068314)",
        "(0.192342, 1.491630, -0.071741)",
        "(0.193861, 1.498552, -0.073528)",
        "(0.197205, 1.511757, -0.077356)",
        "(0.201304, 1.524590, -0.082062)",
        "(0.206445, 1.536733, -0.088501)",
        "(0.211564, 1.547717, -0.095810)",
        "(0.213895, 1.552683, -0.099726)",
        "(0.218079, 1.561340, -0.108164)",
        "(0.221838, 1.568627, -0.117379)",
        "(0.225501, 1.574775, -0.127499)",
        "(0.229084, 1.579557, -0.138426)",
        "(0.230638, 1.581284, -0.144080)",
        "(0.233391, 1.583898, -0.155524)",
        "(0.235878, 1.585433, -0.167233)",
        "(0.238230, 1.585697, -0.179431)",
        "(0.240442, 1.584959, -0.191567)",
        "(0.241484, 1.584079, -0.197645)",
        "(0.243682, 1.581173, -0.209831)",
        "(0.245782, 1.577001, -0.220818)",
        "(0.247792, 1.571734, -0.231056)",
        "(0.249860, 1.565284, -0.240927)",
        "(0.250827, 1.561549, -0.245919)",
        "(0.252502, 1.553372, -0.255957)",
        "(0.253792, 1.543950, -0.265292)",
        "(0.254387, 1.533436, -0.274037)",
        "(0.254535, 1.527741, -0.278225)",
        "(0.254936, 1.515398, -0.286409)",
        "(0.255690, 1.501813, -0.294508)",
        "(0.256184, 1.486972, -0.301838)",
        "(0.255947, 1.471207, -0.307822)",
        "(0.254840, 1.454706, -0.312661)",
        "(0.253857, 1.446154, -0.314680)",
        "(0.251214, 1.428620, -0.318410)",
        "(0.247798, 1.410655, -0.321182)",
        "(0.244641, 1.393236, -0.322606)",
        "(0.241652, 1.376645, -0.322652)",
        "(0.239887, 1.368494, -0.321850)",
        "(0.235921, 1.351796, -0.319437)",
        "(0.231709, 1.335526, -0.315119)",
        "(0.228156, 1.320818, -0.309132)",
        "(0.224988, 1.307224, -0.301276)",
        "(0.223369, 1.300642, -0.296298)",
        "(0.219749, 1.287834, -0.284128)",
        "(0.215938, 1.276111, -0.270564)",
        "(0.213247, 1.266351, -0.255861)",
        "(0.211100, 1.259000, -0.240466)",
        "(0.209659, 1.256449, -0.232628)",
        "(0.207084, 1.252005, -0.217049)",
        "(0.205047, 1.249332, -0.200919)",
        "(0.203462, 1.248513, -0.184902)",
        "(0.202407, 1.249810, -0.169420)",
        "(0.202063, 1.251165, -0.161968)",
        "(0.201186, 1.254266, -0.147669)",
        "(0.199826, 1.258163, -0.134459)",
        "(0.198444, 1.262800, -0.122567)",
        "(0.197341, 1.268281, -0.111599)",
        "(0.196882, 1.271270, -0.106511)",
        "(0.195962, 1.277668, -0.097402)",
        "(0.195017, 1.284261, -0.089481)",
        "(0.194065, 1.290819, -0.082366)",
        "(0.193286, 1.297892, -0.076507)",
        "(0.193034, 1.301716, -0.074087)",
        "(0.192783, 1.309668, -0.069606)",
        "(0.192626, 1.317797, -0.065862)",
        "(0.192294, 1.325608, -0.062585)",
        "(0.192115, 1.333582, -0.059914)",
        "(0.192253, 1.337727, -0.058902)",
        "(0.192788, 1.346121, -0.057298)",
        "(0.193632, 1.354270, -0.056153)",
        "(0.194426, 1.361907, -0.054922)",
        "(0.195176, 1.368767, -0.053713)",
        "(0.195485, 1.372039, -0.053267)",
        "(0.196221, 1.378605, -0.052609)",
        "(0.197014, 1.384696, -0.052291)",
        "(0.197446, 1.390290, -0.052152)",
        "(0.197608, 1.395586, -0.051925)",
        "(0.197629, 1.398292, -0.051913)",
        "(0.197712, 1.403892, -0.052078)",
        "(0.197684, 1.409765, -0.052582)",
        "(0.197282, 1.415768, -0.053411)",
        "(0.196676, 1.421804, -0.054562)",
        "(0.196338, 1.425043, -0.055216)",
        "(0.195984, 1.432035, -0.056706)",
        "(0.196212, 1.439528, -0.058424)",
        "(0.196804, 1.447060, -0.059924)",
        "(0.197506, 1.454904, -0.061656)",
        "(0.197971, 1.459114, -0.062811)",
        "(0.199052, 1.467883, -0.065639)",
        "(0.200179, 1.476856, -0.069172)",
        "(0.201334, 1.485891, -0.073394)",
        "(0.203000, 1.495033, -0.078281)",
        "(0.204000, 1.499645, -0.081081)",
        "(0.206080, 1.508496, -0.087204)",
        "(0.208246, 1.516813, -0.093983)",
        "(0.210627, 1.524437, -0.101342)",
        "(0.213105, 1.531288, -0.109535)",
        "(0.214392, 1.534376, -0.114070)",
        "(0.217124, 1.540008, -0.123660)",
        "(0.220056, 1.544725, -0.133846)",
        "(0.223104, 1.548370, -0.144693)",
        "(0.226177, 1.550790, -0.155892)",
        "(0.227600, 1.551418, -0.161701)",
        "(0.230224, 1.551612, -0.173514)",
        "(0.232752, 1.550124, -0.185337)",
        "(0.234074, 1.548295, -0.191158)",
        "(0.237604, 1.541634, -0.208789)",
        "(0.238495, 1.538549, -0.214680)",
        "(0.239853, 1.530782, -0.225907)",
        "(0.241006, 1.521412, -0.236435)",
        "(0.241659, 1.510252, -0.246256)",
        "(0.241850, 1.497775, -0.255398)",
        "(0.241811, 1.491095, -0.259610)",
        "(0.241285, 1.476599, -0.266851)",
        "(0.240375, 1.461034, -0.272949)",
        "(0.239447, 1.444865, -0.278585)",
        "(0.238764, 1.428429, -0.283852)",
        "(0.238287, 1.420147, -0.286354)",
        "(0.236882, 1.403432, -0.290852)",
        "(0.235706, 1.387157, -0.294988)",
        "(0.235285, 1.371600, -0.298025)",
        "(0.234458, 1.355906, -0.299764)",
        "(0.233372, 1.347882, -0.299972)",
        "(0.230744, 1.332129, -0.300086)",
        "(0.228347, 1.317134, -0.298652)",
        "(0.225980, 1.302666, -0.294810)",
        "(0.223392, 1.288576, -0.288877)",
        "(0.222100, 1.281858, -0.285290)",
        "(0.219373, 1.269462, -0.276774)",
        "(0.216676, 1.258208, -0.267114)",
        "(0.214155, 1.248405, -0.256652)",
        "(0.211844, 1.240238, -0.245664)",
        "(0.210659, 1.236710, -0.239954)",
        "(0.208186, 1.230245, -0.228396)",
        "(0.205704, 1.224616, -0.217024)",
        "(0.202771, 1.219682, -0.206248)",
        "(0.199281, 1.215895, -0.196111)",
        "(0.197486, 1.214427, -0.191112)",
        "(0.194233, 1.212437, -0.180967)",
        "(0.191581, 1.212069, -0.170917)",
        "(0.189277, 1.213029, -0.161277)",
        "(0.187006, 1.215077, -0.151769)",
        "(0.185919, 1.216617, -0.147081)",
        "(0.184203, 1.220777, -0.138040)",
        "(0.183191, 1.226499, -0.129364)",
        "(0.182472, 1.233032, -0.121279)",
        "(0.181818, 1.240668, -0.113955)",
        "(0.181457, 1.244575, -0.110412)",
        "(0.180624, 1.252647, -0.103852)",
        "(0.179788, 1.261095, -0.098044)",
        "(0.179343, 1.270346, -0.093146)",
        "(0.178981, 1.279609, -0.088879)",
        "(0.178709, 1.284077, -0.086846)",
        "(0.178097, 1.292769, -0.083177)",
        "(0.177556, 1.301395, -0.079994)",
        "(0.177385, 1.310002, -0.077469)",
        "(0.177448, 1.318215, -0.075077)",
        "(0.177548, 1.322069, -0.074038)",
        "(0.177701, 1.329464, -0.072098)",
        "(0.177773, 1.336382, -0.070432)",
        "(0.177739, 1.342835, -0.069120)",
        "(0.178046, 1.348950, -0.068049)",
        "(0.178187, 1.351912, -0.067511)",
        "(0.178328, 1.357321, -0.066553)",
        "(0.178222, 1.362235, -0.065729)",
        "(0.178243, 1.366832, -0.064902)",
        "(0.178257, 1.370992, -0.063993)",
        "(0.178292, 1.372893, -0.063535)",
        "(0.178257, 1.376505, -0.062666)",
        "(0.178302, 1.379812, -0.061973)",
        "(0.178712, 1.383198, -0.061429)",
        "(0.179435, 1.386417, -0.060803)",
        "(0.179716, 1.387894, -0.060470)",
        "(0.180171, 1.390674, -0.059842)",
        "(0.180685, 1.393456, -0.059514)",
        "(0.181289, 1.396309, -0.059555)",
        "(0.182063, 1.399263, -0.060086)",
        "(0.182505, 1.400826, -0.060476)",
        "(0.183353, 1.404062, -0.061299)",
        "(0.183990, 1.407422, -0.062336)",
        "(0.184384, 1.410889, -0.063873)",
        "(0.184870, 1.414907, -0.066224)",
        "(0.185129, 1.416953, -0.067492)",
        "(0.185661, 1.421033, -0.070177)",
        "(0.186108, 1.424848, -0.073075)",
        "(0.186373, 1.428534, -0.076490)",
        "(0.186657, 1.432278, -0.080591)",
        "(0.186843, 1.434110, -0.082892)",
        "(0.187329, 1.437649, -0.087576)",
        "(0.187893, 1.440809, -0.092519)",
        "(0.188528, 1.443611, -0.097738)",
        "(0.189465, 1.446115, -0.103406)",
        "(0.190032, 1.447174, -0.106574)",
        "(0.190867, 1.448828, -0.113200)",
        "(0.191267, 1.449561, -0.119978)",
        "(0.191722, 1.449801, -0.127305)",
        "(0.192272, 1.449285, -0.135273)",
        "(0.192655, 1.448730, -0.139451)",
        "(0.193676, 1.446610, -0.148362)",
        "(0.194952, 1.442670, -0.157331)",
        "(0.196032, 1.436860, -0.165767)",
        "(0.196541, 1.428598, -0.173677)",
        "(0.196777, 1.423695, -0.177379)",
        "(0.197708, 1.412906, -0.184325)",
        "(0.198796, 1.400462, -0.190277)",
        "(0.199030, 1.386087, -0.195123)",
        "(0.198102, 1.370070, -0.198944)",
        "(0.197389, 1.361724, -0.200605)",
        "(0.196251, 1.345523, -0.203505)",
        "(0.196043, 1.330410, -0.205511)",
        "(0.196507, 1.316394, -0.206329)",
        "(0.196984, 1.303166, -0.205470)",
        "(0.197158, 1.296865, -0.204344)",
        "(0.197413, 1.285099, -0.201304)",
        "(0.197741, 1.275323, -0.197119)",
        "(0.198357, 1.266792, -0.191809)",
        "(0.198890, 1.260123, -0.185012)",
        "(0.199001, 1.256847, -0.181097)",
        "(0.198777, 1.250898, -0.172471)",
        "(0.198066, 1.245941, -0.164032)",
        "(0.196643, 1.242123, -0.156368)",
        "(0.194679, 1.239931, -0.149237)",
        "(0.193683, 1.239730, -0.145659)",
        "(0.192165, 1.240771, -0.138410)",
        "(0.191186, 1.243488, -0.130969)",
        "(0.190504, 1.247625, -0.123604)",
        "(0.189905, 1.252953, -0.116471)",
        "(0.189586, 1.255988, -0.112956)",
        "(0.189009, 1.262495, -0.106134)",
        "(0.188536, 1.269873, -0.099818)",
        "(0.188227, 1.278133, -0.094199)",
        "(0.187751, 1.286618, -0.089049)",
        "(0.187364, 1.290928, -0.086656)",
        "(0.186618, 1.299657, -0.082038)",
        "(0.186070, 1.308874, -0.077871)",
        "(0.185651, 1.318531, -0.074103)",
        "(0.185151, 1.328655, -0.070754)",
        "(0.184856, 1.333929, -0.069336)",
        "(0.184183, 1.344803, -0.067049)",
        "(0.183636, 1.356219, -0.065399)",
        "(0.183216, 1.368085, -0.064503)",
        "(0.183143, 1.380265, -0.064225)",
        "(0.183195, 1.386338, -0.064233)",
        "(0.183520, 1.398186, -0.064392)",
        "(0.184348, 1.409947, -0.065050)",
        "(0.185741, 1.421551, -0.066444)",
        "(0.186898, 1.432262, -0.068526)",
        "(0.187430, 1.437219, -0.069779)",
        "(0.188695, 1.446625, -0.072582)",
        "(0.190426, 1.455570, -0.076122)",
        "(0.192436, 1.463864, -0.080569)",
        "(0.194373, 1.471567, -0.085600)",
        "(0.195294, 1.475047, -0.088378)",
        "(0.196985, 1.481587, -0.094244)",
        "(0.198495, 1.487513, -0.100812)",
        "(0.199931, 1.492835, -0.108186)",
        "(0.201440, 1.497562, -0.116013)",
        "(0.202231, 1.499700, -0.120117)",
        "(0.203629, 1.503579, -0.128576)",
        "(0.204719, 1.506796, -0.137513)",
        "(0.205568, 1.509062, -0.146650)",
        "(0.206313, 1.510357, -0.155694)",
        "(0.206758, 1.510712, -0.160193)",
        "(0.207732, 1.511023, -0.169120)",
        "(0.208508, 1.510566, -0.177942)",
        "(0.209002, 1.509297, -0.186707)",
        "(0.209357, 1.507103, -0.195444)",
        "(0.209541, 1.505637, -0.199717)",
        "(0.209928, 1.502223, -0.208030)",
        "(0.210203, 1.498132, -0.216073)",
        "(0.210429, 1.493277, -0.223796)",
        "(0.210631, 1.487803, -0.231169)",
        "(0.210685, 1.484751, -0.234653)",
        "(0.210880, 1.478251, -0.241145)",
        "(0.211121, 1.471178, -0.246981)",
        "(0.211218, 1.463365, -0.252127)",
        "(0.210868, 1.454815, -0.256713)",
        "(0.210621, 1.450251, -0.258782)",
        "(0.210388, 1.440765, -0.262335)",
        "(0.210499, 1.430448, -0.264509)",
        "(0.210549, 1.419213, -0.265171)",
        "(0.210418, 1.407335, -0.264204)",
        "(0.210226, 1.401158, -0.263293)",
        "(0.209341, 1.388501, -0.261416)",
        "(0.208314, 1.376027, -0.258754)",
        "(0.207384, 1.363995, -0.255213)",
        "(0.206311, 1.352632, -0.250876)",
        "(0.205759, 1.347236, -0.248342)",
        "(0.204476, 1.336710, -0.243101)",
        "(0.202687, 1.326649, -0.237521)",
        "(0.200639, 1.317281, -0.231179)",
        "(0.198565, 1.308725, -0.223903)",
        "(0.197632, 1.304773, -0.219767)",
        "(0.195855, 1.297213, -0.210707)",
        "(0.194108, 1.290086, -0.200970)",
        "(0.192475, 1.283578, -0.190830)",
        "(0.190928, 1.277989, -0.180411)",
        "(0.190246, 1.275687, -0.175129)",
        "(0.189127, 1.271969, -0.164637)",
        "(0.188312, 1.269175, -0.154389)",
        "(0.187642, 1.267478, -0.144542)",
        "(0.187296, 1.267039, -0.139710)",
        "(0.186556, 1.266799, -0.130386)",
        "(0.186046, 1.267693, -0.121330)",
        "(0.185710, 1.269386, -0.112744)",
        "(0.185357, 1.272108, -0.104782)",
        "(0.184780, 1.275239, -0.097595)",
        "(0.184416, 1.277148, -0.094285)",
        "(0.183778, 1.281472, -0.087963)",
        "(0.183232, 1.286376, -0.082148)",
        "(0.182834, 1.291797, -0.077036)",
        "(0.182327, 1.297567, -0.072862)",
        "(0.182050, 1.300580, -0.071101)",
        "(0.181410, 1.306674, -0.067811)",
        "(0.180910, 1.313161, -0.065003)",
        "(0.180854, 1.319967, -0.062686)",
        "(0.180852, 1.326913, -0.060909)",
        "(0.180777, 1.330328, -0.060255)",
        "(0.180522, 1.337091, -0.059334)",
        "(0.180413, 1.343802, -0.059025)",
        "(0.180529, 1.350515, -0.059097)",
        "(0.180825, 1.357288, -0.059737)",
        "(0.180936, 1.360569, -0.060165)",
        "(0.181072, 1.367023, -0.061088)",
        "(0.181164, 1.373188, -0.062109)",
        "(0.181246, 1.379134, -0.063149)",
        "(0.181257, 1.385034, -0.064440)",
        "(0.181208, 1.388111, -0.065113)",
        "(0.181139, 1.394463, -0.066192)",
        "(0.181038, 1.401013, -0.066967)",
        "(0.180833, 1.407864, -0.067699)",
        "(0.180740, 1.415363, -0.068764)",
        "(0.180916, 1.419494, -0.069527)",
        "(0.181417, 1.427847, -0.071145)",
        "(0.181987, 1.436263, -0.072869)",
        "(0.182788, 1.444653, -0.074806)",
        "(0.183539, 1.452803, -0.077025)",
        "(0.183875, 1.456723, -0.078307)",
        "(0.184671, 1.464316, -0.081722)",
        "(0.186145, 1.472185, -0.085802)",
        "(0.188653, 1.480113, -0.090905)",
        "(0.191310, 1.487566, -0.096320)",
        "(0.192789, 1.490930, -0.099124)",
        "(0.195736, 1.497226, -0.104614)",
        "(0.198589, 1.502835, -0.110125)",
        "(0.201417, 1.507800, -0.115798)",
        "(0.204180, 1.512023, -0.121765)",
        "(0.205560, 1.513835, -0.124877)",
        "(0.208244, 1.516963, -0.131236)",
        "(0.210478, 1.519332, -0.137859)",
        "(0.212526, 1.520971, -0.144664)",
        "(0.214443, 1.521912, -0.151832)",
        "(0.215277, 1.522114, -0.155479)",
        "(0.216732, 1.522039, -0.162799)",
        "(0.217871, 1.521077, -0.170413)",
        "(0.219009, 1.519403, -0.178066)",
        "(0.219969, 1.516679, -0.185477)",
        "(0.220361, 1.514999, -0.189039)",
        "(0.221042, 1.510708, -0.195717)",
        "(0.221476, 1.505423, -0.201992)",
        "(0.221526, 1.499116, -0.207943)",
        "(0.221533, 1.492277, -0.213654)",
        "(0.221482, 1.488502, -0.216303)",
        "(0.221066, 1.480655, -0.220933)",
        "(0.220020, 1.472367, -0.224804)",
        "(0.218988, 1.463955, -0.228667)",
        "(0.218714, 1.459739, -0.230597)",
        "(0.218309, 1.451130, -0.234137)",
        "(0.217533, 1.442350, -0.236956)",
        "(0.216576, 1.433135, -0.238949)",
        "(0.215580, 1.423755, -0.240352)",
        "(0.214739, 1.414298, -0.241400)",
        "(0.214300, 1.409493, -0.241807)",
        "(0.213320, 1.399640, -0.242119)",
        "(0.212201, 1.389667, -0.241878)",
        "(0.210818, 1.379789, -0.240944)",
        "(0.209401, 1.369974, -0.239687)",
        "(0.208823, 1.365241, -0.238837)",
        "(0.207753, 1.355896, -0.236906)",
        "(0.206701, 1.346735, -0.234408)",
        "(0.205657, 1.337820, -0.231330)",
        "(0.204734, 1.329096, -0.227677)",
        "(0.204362, 1.324853, -0.225594)",
        "(0.203862, 1.316627, -0.221171)",
        "(0.203524, 1.309033, -0.216533)",
        "(0.203308, 1.301939, -0.211893)",
        "(0.203188, 1.294903, -0.206886)",
        "(0.203178, 1.291430, -0.204169)",
        "(0.203122, 1.284517, -0.198478)",
        "(0.203045, 1.277794, -0.192340)",
        "(0.203071, 1.271277, -0.185973)",
        "(0.203169, 1.265218, -0.179426)",
        "(0.203307, 1.262475, -0.176077)",
        "(0.203427, 1.257305, -0.169339)",
        "(0.203329, 1.252756, -0.162578)",
        "(0.203163, 1.248861, -0.155817)",
        "(0.203037, 1.245594, -0.148996)",
        "(0.202937, 1.244187, -0.145583)",
        "(0.202652, 1.241886, -0.138941)",
        "(0.202378, 1.240781, -0.132589)",
        "(0.201926, 1.240650, -0.126475)",
        "(0.201165, 1.241301, -0.120531)",
        "(0.200803, 1.242101, -0.117672)",
        "(0.200143, 1.244381, -0.112219)",
        "(0.199364, 1.247572, -0.107094)",
        "(0.198612, 1.251701, -0.102142)",
        "(0.197784, 1.256477, -0.097297)",
        "(0.197337, 1.259064, -0.094903)",
        "(0.196489, 1.264688, -0.090350)",
        "(0.195786, 1.271035, -0.086051)",
        "(0.195154, 1.277775, -0.081948)",
        "(0.194539, 1.284674, -0.078035)",
        "(0.194211, 1.288206, -0.076130)",
        "(0.193533, 1.295724, -0.072407)",
        "(0.193249, 1.303217, -0.069261)",
        "(0.193146, 1.310913, -0.066118)",
        "(0.192839, 1.318660, -0.062799)",
        "(0.192681, 1.322667, -0.061295)",
        "(0.192166, 1.330895, -0.058656)",
        "(0.191490, 1.339367, -0.056258)",
        "(0.190852, 1.348143, -0.054145)",
        "(0.190505, 1.357403, -0.052535)",
        "(0.190461, 1.362276, -0.051985)",
        "(0.190474, 1.372187, -0.051166)",
        "(0.190684, 1.382073, -0.050520)",
        "(0.191360, 1.392051, -0.050198)",
        "(0.192775, 1.402440, -0.050615)",
        "(0.193592, 1.407613, -0.051225)",
        "(0.195239, 1.417807, -0.053013)",
        "(0.197123, 1.427841, -0.055634)",
        "(0.199243, 1.437443, -0.059219)",
        "(0.201303, 1.446477, -0.063794)",
        "(0.202286, 1.450751, -0.066568)",
        "(0.204120, 1.459096, -0.072862)",
        "(0.205814, 1.466847, -0.080141)",
        "(0.207667, 1.473740, -0.088194)",
        "(0.208652, 1.477014, -0.092401)",
        "(0.210442, 1.482926, -0.101623)",
        "(0.212079, 1.487892, -0.111354)",
        "(0.213701, 1.492026, -0.121743)",
        "(0.215417, 1.495324, -0.133046)",
        "(0.216780, 1.497581, -0.145039)",
        "(0.217219, 1.498291, -0.151234)",
        "(0.217981, 1.498976, -0.163957)",
        "(0.218748, 1.498871, -0.177073)",
        "(0.219460, 1.497593, -0.190362)",
        "(0.220023, 1.495029, -0.203219)",
        "(0.220143, 1.493162, -0.209409)",
        "(0.219963, 1.488362, -0.221148)",
        "(0.219240, 1.482112, -0.231719)",
        "(0.217775, 1.474195, -0.240775)",
        "(0.215965, 1.465505, -0.249243)",
        "(0.215150, 1.460916, -0.253230)",
        "(0.213575, 1.451212, -0.260648)",
        "(0.211541, 1.440464, -0.267101)",
        "(0.208791, 1.429187, -0.272710)",
        "(0.206187, 1.417561, -0.277517)",
        "(0.205039, 1.411732, -0.279495)",
        "(0.202753, 1.399837, -0.282648)",
        "(0.200195, 1.387546, -0.284837)",
        "(0.197583, 1.375158, -0.286287)",
        "(0.194858, 1.362999, -0.286843)",
        "(0.193622, 1.357066, -0.286698)",
        "(0.191865, 1.345630, -0.285542)",
        "(0.190826, 1.334622, -0.283086)",
        "(0.190308, 1.324060, -0.279491)",
        "(0.190101, 1.313934, -0.274623)",
        "(0.190066, 1.308998, -0.271771)",
        "(0.190048, 1.299379, -0.265729)",
        "(0.190477, 1.290088, -0.259033)",
        "(0.191146, 1.281142, -0.251779)",
        "(0.191799, 1.272437, -0.244025)",
        "(0.192103, 1.268251, -0.239925)",
        "(0.192721, 1.260278, -0.231388)",
        "(0.193368, 1.252927, -0.222422)",
        "(0.194050, 1.246158, -0.213178)",
        "(0.194664, 1.240037, -0.203638)",
        "(0.194891, 1.237227, -0.198719)",
        "(0.195224, 1.232021, -0.188778)",
        "(0.195404, 1.227463, -0.178930)",
        "(0.195142, 1.223189, -0.169344)",
        "(0.194985, 1.219867, -0.159919)",
        "(0.195047, 1.218847, -0.155227)",
        "(0.194842, 1.217785, -0.146158)",
        "(0.194687, 1.218082, -0.137450)",
        "(0.194533, 1.219288, -0.128788)",
        "(0.193957, 1.221331, -0.120242)",
        "(0.193633, 1.222862, -0.115972)",
        "(0.193121, 1.226891, -0.107610)",
        "(0.192589, 1.232096, -0.099609)",
        "(0.192009, 1.238164, -0.091917)",
        "(0.191464, 1.244743, -0.084569)",
        "(0.191128, 1.248417, -0.081162)",
        "(0.190363, 1.256017, -0.074735)",
        "(0.189589, 1.264294, -0.069104)",
        "(0.188875, 1.273201, -0.064166)",
        "(0.187999, 1.282536, -0.059816)",
        "(0.187507, 1.287425, -0.057900)",
        "(0.186544, 1.297516, -0.054482)",
        "(0.185319, 1.307965, -0.051526)",
        "(0.183878, 1.318830, -0.048965)",
        "(0.182513, 1.330399, -0.047103)",
        "(0.181926, 1.336463, -0.046461)",
        "(0.180757, 1.348732, -0.045295)",
        "(0.179813, 1.361396, -0.044450)",
        "(0.179708, 1.374801, -0.044493)",
        "(0.180064, 1.388511, -0.045089)",
        "(0.180283, 1.395289, -0.045476)",
        "(0.180966, 1.408594, -0.046489)",
        "(0.181679, 1.421380, -0.048073)",
        "(0.182851, 1.433942, -0.050464)",
        "(0.184859, 1.446159, -0.053788)",
        "(0.185923, 1.451992, -0.055633)",
        "(0.188158, 1.462916, -0.059860)",
        "(0.190367, 1.472723, -0.064414)",
        "(0.192491, 1.481264, -0.069269)",
        "(0.194894, 1.488860, -0.074866)",
        "(0.196269, 1.492452, -0.078102)",
        "(0.198868, 1.499166, -0.085395)",
        "(0.201190, 1.504991, -0.093648)",
        "(0.203139, 1.509790, -0.102415)",
        "(0.204654, 1.513523, -0.111395)",
        "(0.205423, 1.515145, -0.115952)",
        "(0.207081, 1.517727, -0.125394)",
        "(0.208846, 1.519833, -0.134865)",
        "(0.210255, 1.520865, -0.143833)",
        "(0.211405, 1.520753, -0.152231)",
        "(0.211948, 1.520421, -0.156159)",
        "(0.213105, 1.519386, -0.163602)",
        "(0.214334, 1.517770, -0.170270)",
        "(0.215389, 1.515440, -0.175836)",
        "(0.216079, 1.512664, -0.180462)",
        "(0.216295, 1.511115, -0.182510)",
        "(0.216797, 1.508055, -0.186291)",
        "(0.217492, 1.504974, -0.189265)",
        "(0.218225, 1.501837, -0.191375)",
        "(0.218578, 1.498484, -0.192703)",
        "(0.218607, 1.496726, -0.193148)",
        "(0.218628, 1.493373, -0.194003)",
        "(0.218682, 1.490252, -0.194643)",
        "(0.218530, 1.487130, -0.195067)",
        "(0.218006, 1.483827, -0.194741)",
        "(0.217702, 1.482193, -0.194415)",
        "(0.217055, 1.479215, -0.193760)",
        "(0.216153, 1.476395, -0.193140)",
        "(0.215232, 1.473861, -0.192503)",
        "(0.214320, 1.471521, -0.191714)",
        "(0.213936, 1.470489, -0.191235)",
        "(0.213295, 1.468501, -0.190193)",
        "(0.212870, 1.466691, -0.189128)",
        "(0.212582, 1.465051, -0.188094)",
        "(0.212228, 1.463545, -0.187163)",
        "(0.212051, 1.462852, -0.186650)",
        "(0.211894, 1.461652, -0.185596)",
        "(0.212146, 1.460750, -0.184723)",
        "(0.212550, 1.460086, -0.184027)",
        "(0.212974, 1.459442, -0.183473)",
        "(0.213140, 1.459196, -0.183246)",
        "(0.213458, 1.458298, -0.182458)",
        "(0.213564, 1.457427, -0.181837)",
        "(0.213629, 1.456501, -0.181317)",
        "(0.213804, 1.455567, -0.180788)",
        "(0.213944, 1.455162, -0.180563)",
        "(0.214256, 1.454187, -0.179995)",
        "(0.214549, 1.453169, -0.179408)",
        "(0.214958, 1.452206, -0.178776)",
        "(0.215366, 1.451343, -0.178154)",
        "(0.215479, 1.450982, -0.177870)",
        "(0.215736, 1.450033, -0.177156)",
        "(0.215883, 1.449192, -0.176463)",
        "(0.215886, 1.448350, -0.175691)",
        "(0.215805, 1.447592, -0.174910)",
        "(0.215763, 1.447311, -0.174538)",
        "(0.215597, 1.446929, -0.173943)",
        "(0.215308, 1.446301, -0.172958)",
        "(0.215076, 1.445980, -0.172323)",
        "(0.214665, 1.445452, -0.171249)",
        "(0.214252, 1.444956, -0.170066)",
        "(0.214013, 1.444523, -0.168905)",
        "(0.213833, 1.444094, -0.167815)",
        "(0.213611, 1.443600, -0.166730)",
        "(0.213452, 1.443105, -0.165722)",
        "(0.213386, 1.442892, -0.165274)",
        "(0.213305, 1.442526, -0.164515)",
        "(0.213205, 1.442265, -0.164014)",
        "(0.213033, 1.442006, -0.163586)",
        "(0.212735, 1.441713, -0.163229)",
        "(0.212584, 1.441515, -0.163049)",
        "(0.212442, 1.441235, -0.162743)",
        "(0.212144, 1.440792, -0.162256)",
        "(0.211667, 1.440145, -0.161563)",
        "(0.211305, 1.439498, -0.160792)",
        "(0.211155, 1.439114, -0.160324)",
        "(0.210848, 1.438208, -0.159282)",
        "(0.210574, 1.437162, -0.158123)",
        "(0.210272, 1.436012, -0.157017)",
        "(0.210013, 1.434768, -0.156077)",
        "(0.209921, 1.434119, -0.155653)",
        "(0.209663, 1.432697, -0.154761)",
        "(0.209171, 1.431057, -0.153765)",
        "(0.208721, 1.429413, -0.152823)",
        "(0.208603, 1.427944, -0.152091)",
        "(0.208642, 1.427290, -0.151851)",
        "(0.208576, 1.425954, -0.151359)",
        "(0.208136, 1.424502, -0.150829)",
        "(0.207520, 1.423073, -0.150235)",
        "(0.207170, 1.421791, -0.149617)",
        "(0.207063, 1.421156, -0.149215)",
        "(0.206952, 1.419960, -0.148244)",
        "(0.206875, 1.418679, -0.147147)",
        "(0.207044, 1.417567, -0.145927)",
        "(0.207390, 1.416748, -0.144668)",
        "(0.207640, 1.416430, -0.144100)",
        "(0.208136, 1.415941, -0.143022)",
        "(0.208377, 1.415617, -0.142091)",
        "(0.208355, 1.415380, -0.141299)",
        "(0.208294, 1.415357, -0.140727)",
        "(0.208294, 1.415485, -0.140546)",
        "(0.208371, 1.415829, -0.140565)",
        "(0.208539, 1.416563, -0.140082)",
        "(0.208657, 1.417127, -0.139866)",
        "(0.208968, 1.417916, -0.139680)",
        "(0.209244, 1.418416, -0.139659)",
        "(0.209792, 1.419202, -0.139722)",
        "(0.210441, 1.419820, -0.139693)",
        "(0.211050, 1.420262, -0.139554)",
        "(0.211727, 1.420666, -0.139489)",
        "(0.212166, 1.420934, -0.139572)",
        "(0.212858, 1.421350, -0.139882)",
        "(0.213383, 1.421673, -0.140257)",
        "(0.213812, 1.421923, -0.140735)",
        "(0.213920, 1.421935, -0.141024)",
        "(0.214004, 1.421913, -0.141294)",
        "(0.214013, 1.421833, -0.141916)",
        "(0.213908, 1.421755, -0.142647)",
        "(0.213805, 1.421772, -0.143700)",
        "(0.213817, 1.421923, -0.144972)",
        "(0.213837, 1.422018, -0.145590)",
        "(0.213829, 1.422092, -0.146734)",
        "(0.213873, 1.422041, -0.147812)",
        "(0.213965, 1.421901, -0.148917)",
        "(0.213973, 1.421647, -0.150133)",
        "(0.213959, 1.421481, -0.150793)",
        "(0.213899, 1.421048, -0.152160)",
        "(0.213754, 1.420494, -0.153417)",
        "(0.213541, 1.419830, -0.154443)",
        "(0.213514, 1.419508, -0.154898)",
        "(0.213425, 1.418867, -0.155831)",
        "(0.213163, 1.418172, -0.156669)",
        "(0.212907, 1.417462, -0.157371)",
        "(0.212796, 1.416837, -0.157785)",
        "(0.212525, 1.415959, -0.157971)",
        "(0.212368, 1.415488, -0.157954)",
        "(0.211878, 1.414002, -0.157771)",
        "(0.211464, 1.412569, -0.157472)",
        "(0.211009, 1.411063, -0.157063)",
        "(0.210315, 1.409285, -0.156427)",
        "(0.209832, 1.408283, -0.155981)",
        "(0.208930, 1.406215, -0.155032)",
        "(0.208217, 1.404191, -0.154038)",
        "(0.207621, 1.402273, -0.152923)",
        "(0.206849, 1.400440, -0.151639)",
        "(0.206457, 1.399557, -0.150969)",
        "(0.205828, 1.397940, -0.149628)",
        "(0.205488, 1.396650, -0.148255)",
        "(0.205306, 1.395684, -0.146794)",
        "(0.205099, 1.394835, -0.145256)",
        "(0.205026, 1.394476, -0.144487)",
        "(0.204908, 1.393844, -0.142979)",
        "(0.204638, 1.393287, -0.141559)",
        "(0.204128, 1.392751, -0.140186)",
        "(0.203062, 1.392129, -0.138677)",
        "(0.202204, 1.391751, -0.137749)",
        "(0.200106, 1.391113, -0.135917)",
        "(0.197677, 1.390857, -0.133981)",
        "(0.195256, 1.391285, -0.132026)",
        "(0.193220, 1.392760, -0.130224)",
        "(0.192436, 1.394052, -0.129346)",
        "(0.191176, 1.397418, -0.127593)",
        "(0.190362, 1.401932, -0.125896)",
        "(0.190014, 1.407381, -0.124001)",
        "(0.189970, 1.413241, -0.121651)",
        "(0.190185, 1.416432, -0.120403)",
        "(0.191063, 1.423275, -0.117960)",
        "(0.192048, 1.430372, -0.115451)",
        "(0.192949, 1.437513, -0.112893)",
        "(0.193932, 1.444883, -0.110526)",
        "(0.194393, 1.448674, -0.109579)",
        "(0.195234, 1.456435, -0.108162)",
        "(0.195991, 1.464443, -0.107284)",
        "(0.196519, 1.472745, -0.107058)",
        "(0.197018, 1.481428, -0.107911)",
        "(0.197420, 1.485860, -0.108805)",
        "(0.198475, 1.494636, -0.110998)",
        "(0.199959, 1.503356, -0.114099)",
        "(0.201827, 1.511862, -0.118276)",
        "(0.203983, 1.519914, -0.123838)",
        "(0.205226, 1.523716, -0.127411)",
        "(0.208072, 1.530868, -0.135859)",
        "(0.211114, 1.537003, -0.146068)",
        "(0.213818, 1.541556, -0.157570)",
        "(0.215834, 1.544037, -0.170053)",
        "(0.216725, 1.544764, -0.176432)",
        "(0.218351, 1.544783, -0.189676)",
        "(0.219632, 1.543189, -0.203406)",
        "(0.220502, 1.540021, -0.217206)",
        "(0.220942, 1.534925, -0.230382)",
        "(0.221034, 1.532105, -0.236663)",
        "(0.220829, 1.524664, -0.247986)",
        "(0.220762, 1.516192, -0.258056)",
        "(0.220692, 1.506467, -0.267356)",
        "(0.220036, 1.495755, -0.276307)",
        "(0.219568, 1.489969, -0.280234)",
        "(0.218528, 1.477995, -0.286895)",
        "(0.217081, 1.465544, -0.292076)",
        "(0.215449, 1.452870, -0.296442)",
        "(0.213983, 1.440031, -0.300133)",
        "(0.213199, 1.433553, -0.301886)",
        "(0.211421, 1.420336, -0.304057)",
        "(0.209404, 1.406758, -0.303682)",
        "(0.207785, 1.393066, -0.301268)",
        "(0.206506, 1.379542, -0.298203)",
        "(0.205875, 1.372671, -0.296156)",
        "(0.204519, 1.358772, -0.290658)",
        "(0.202960, 1.344727, -0.282933)",
        "(0.201852, 1.330785, -0.274098)",
        "(0.200847, 1.317578, -0.264834)",
        "(0.200066, 1.311101, -0.260271)",
        "(0.198478, 1.298556, -0.250537)",
        "(0.197222, 1.286841, -0.240340)",
        "(0.196217, 1.275624, -0.229180)",
        "(0.196171, 1.265398, -0.216947)",
        "(0.196265, 1.261005, -0.210697)",
        "(0.196779, 1.252708, -0.197905)",
        "(0.197340, 1.245565, -0.185043)",
        "(0.197675, 1.240356, -0.172944)",
        "(0.197733, 1.237003, -0.161658)",
        "(0.197662, 1.235774, -0.156028)",
        "(0.197355, 1.233441, -0.144342)",
        "(0.196496, 1.231462, -0.132712)",
        "(0.195330, 1.231116, -0.121740)",
        "(0.194853, 1.232075, -0.111427)",
        "(0.194756, 1.233359, -0.106678)",
        "(0.194210, 1.237088, -0.097717)",
        "(0.193661, 1.241424, -0.089145)",
        "(0.192693, 1.247171, -0.081404)",
        "(0.191816, 1.253786, -0.074196)",
        "(0.191323, 1.257827, -0.070979)",
        "(0.190319, 1.266210, -0.064792)",
        "(0.189221, 1.275204, -0.059346)",
        "(0.187991, 1.284803, -0.054446)",
        "(0.187137, 1.295032, -0.050128)",
        "(0.186852, 1.300467, -0.048139)",
        "(0.186693, 1.312336, -0.044937)",
        "(0.186699, 1.324639, -0.042519)",
        "(0.186846, 1.337621, -0.041011)",
        "(0.187232, 1.351076, -0.039998)",
        "(0.187468, 1.357884, -0.039639)",
        "(0.187751, 1.371346, -0.038977)",
        "(0.187918, 1.384884, -0.038957)",
        "(0.188244, 1.398876, -0.039871)",
        "(0.189409, 1.413694, -0.042111)",
        "(0.190028, 1.421073, -0.043298)",
        "(0.191538, 1.435537, -0.046434)",
        "(0.193074, 1.449225, -0.049757)",
        "(0.195244, 1.462346, -0.053955)",
        "(0.198166, 1.474850, -0.059156)",
        "(0.199893, 1.480725, -0.062143)",
        "(0.203547, 1.491655, -0.068824)",
        "(0.207437, 1.501275, -0.076501)",
        "(0.210798, 1.509300, -0.084770)",
        "(0.213478, 1.515729, -0.093341)",
        "(0.214585, 1.518351, -0.097858)",
        "(0.216749, 1.523077, -0.107312)",
        "(0.218889, 1.526951, -0.117407)",
        "(0.220760, 1.529724, -0.127926)",
        "(0.222054, 1.531301, -0.138421)",
        "(0.222507, 1.531578, -0.143768)",
        "(0.223196, 1.531692, -0.155083)",
        "(0.223692, 1.531284, -0.167347)",
        "(0.224101, 1.530256, -0.179921)",
        "(0.224082, 1.528031, -0.192376)",
        "(0.223917, 1.526633, -0.198485)",
        "(0.223310, 1.523132, -0.210583)",
        "(0.222362, 1.518734, -0.222734)",
        "(0.221399, 1.513662, -0.234510)",
        "(0.220552, 1.507813, -0.245221)",
        "(0.220087, 1.504579, -0.250184)",
        "(0.219064, 1.497374, -0.259194)",
        "(0.218012, 1.489445, -0.267404)",
        "(0.217077, 1.480857, -0.275182)",
        "(0.216210, 1.471651, -0.282496)",
        "(0.215839, 1.467010, -0.286104)",
        "(0.215573, 1.457587, -0.293016)",
        "(0.215812, 1.447883, -0.299279)",
        "(0.216246, 1.438294, -0.305030)",
        "(0.216519, 1.428378, -0.310225)",
        "(0.216627, 1.423292, -0.312627)",
        "(0.216565, 1.412801, -0.316643)",
        "(0.216079, 1.402105, -0.319559)",
        "(0.215370, 1.391208, -0.321501)",
        "(0.214651, 1.380033, -0.321901)",
        "(0.214232, 1.374303, -0.321556)",
        "(0.212962, 1.362622, -0.319905)",
        "(0.211228, 1.350869, -0.316988)",
        "(0.209752, 1.339348, -0.312658)",
        "(0.208318, 1.328163, -0.306981)",
        "(0.207416, 1.322470, -0.303386)",
        "(0.205559, 1.312265, -0.296547)",
        "(0.203769, 1.303003, -0.289129)",
        "(0.202233, 1.293978, -0.280531)",
        "(0.200606, 1.285032, -0.270583)",
        "(0.199821, 1.280671, -0.265162)",
        "(0.198585, 1.272265, -0.253654)",
        "(0.197703, 1.264555, -0.241240)",
        "(0.196902, 1.257791, -0.227851)",
        "(0.196191, 1.251706, -0.214330)",
        "(0.195898, 1.249030, -0.207474)",
        "(0.195330, 1.244314, -0.193984)",
        "(0.194793, 1.240559, -0.180633)",
        "(0.194250, 1.237562, -0.167439)",
        "(0.193437, 1.235432, -0.154870)",
        "(0.192887, 1.234977, -0.149000)",
        "(0.191353, 1.235235, -0.138120)",
        "(0.189091, 1.236799, -0.128140)",
        "(0.186451, 1.239432, -0.119144)",
        "(0.183980, 1.243203, -0.110711)",
        "(0.182897, 1.245348, -0.106541)",
        "(0.181169, 1.250539, -0.098534)",
        "(0.180195, 1.257297, -0.091081)",
        "(0.179877, 1.264945, -0.083940)",
        "(0.179828, 1.272901, -0.076998)",
        "(0.179858, 1.276941, -0.073663)",
        "(0.179937, 1.285408, -0.067563)",
        "(0.179884, 1.294186, -0.062229)",
        "(0.179882, 1.303257, -0.057583)",
        "(0.179955, 1.312679, -0.053613)",
        "(0.180004, 1.317407, -0.051817)",
        "(0.180101, 1.326908, -0.048650)",
        "(0.180289, 1.336655, -0.045949)",
        "(0.180616, 1.346858, -0.044053)",
        "(0.181190, 1.357351, -0.042856)",
        "(0.181588, 1.362703, -0.042592)",
        "(0.182425, 1.373843, -0.042924)",
        "(0.183539, 1.385692, -0.044647)",
        "(0.184868, 1.397493, -0.047129)",
        "(0.186204, 1.408813, -0.050221)",
        "(0.186953, 1.414409, -0.052152)",
        "(0.188571, 1.425527, -0.056583)",
        "(0.190150, 1.436088, -0.061625)",
        "(0.191610, 1.445781, -0.067176)",
        "(0.192821, 1.454884, -0.073613)",
        "(0.193429, 1.459341, -0.077023)",
        "(0.194637, 1.467712, -0.084178)",
        "(0.196002, 1.475684, -0.091911)",
        "(0.197572, 1.483432, -0.100574)",
        "(0.199405, 1.490626, -0.110014)",
        "(0.200355, 1.494073, -0.114846)",
        "(0.202411, 1.499962, -0.125399)",
        "(0.204569, 1.504951, -0.136564)",
        "(0.206810, 1.508968, -0.148394)",
        "(0.208948, 1.511716, -0.160785)",
        "(0.209898, 1.512667, -0.167003)",
        "(0.211177, 1.513293, -0.179162)",
        "(0.211628, 1.512343, -0.190144)",
        "(0.211569, 1.510455, -0.200274)",
        "(0.211127, 1.507169, -0.209504)",
        "(0.210822, 1.505137, -0.213877)",
        "(0.210248, 1.500551, -0.222186)",
        "(0.209631, 1.495050, -0.229929)",
        "(0.208826, 1.488817, -0.237523)",
        "(0.207997, 1.482157, -0.245173)",
        "(0.207627, 1.478733, -0.248986)",
        "(0.206922, 1.471397, -0.256298)",
        "(0.206331, 1.463291, -0.263087)",
        "(0.205598, 1.454472, -0.269375)",
        "(0.204774, 1.445193, -0.274697)",
        "(0.204330, 1.440433, -0.277162)",
        "(0.203419, 1.430374, -0.281471)",
        "(0.202747, 1.419894, -0.284893)",
        "(0.202148, 1.409028, -0.286806)",
        "(0.201222, 1.397665, -0.287988)",
        "(0.200727, 1.391846, -0.288499)",
        "(0.199672, 1.379890, -0.288896)",
        "(0.198508, 1.367742, -0.288739)",
        "(0.197534, 1.355625, -0.288321)",
        "(0.196946, 1.343675, -0.287358)",
        "(0.196738, 1.337646, -0.286684)",
        "(0.196158, 1.325436, -0.284769)",
        "(0.195370, 1.313119, -0.282171)",
        "(0.194665, 1.300961, -0.278868)",
        "(0.194292, 1.289131, -0.274574)",
        "(0.194154, 1.283234, -0.272189)",
        "(0.193738, 1.271637, -0.266672)",
        "(0.193128, 1.260415, -0.260524)",
        "(0.192707, 1.249868, -0.253849)",
        "(0.192624, 1.240145, -0.246380)",
        "(0.192635, 1.235441, -0.242269)",
        "(0.192566, 1.226608, -0.233005)",
        "(0.192522, 1.218840, -0.223164)",
        "(0.192627, 1.212439, -0.213139)",
        "(0.192635, 1.207143, -0.202607)",
        "(0.192543, 1.204699, -0.197186)",
        "(0.192234, 1.200655, -0.186196)",
        "(0.191933, 1.197812, -0.175043)",
        "(0.191628, 1.196233, -0.163923)",
        "(0.191322, 1.195987, -0.153015)",
        "(0.191119, 1.196160, -0.147685)",
        "(0.190551, 1.197330, -0.137316)",
        "(0.189747, 1.199689, -0.127183)",
        "(0.188960, 1.202688, -0.117239)",
        "(0.188208, 1.207063, -0.108018)",
        "(0.187844, 1.209405, -0.103588)",
        "(0.187115, 1.214673, -0.095226)",
        "(0.186234, 1.220398, -0.087445)",
        "(0.185181, 1.226450, -0.080193)",
        "(0.184054, 1.232808, -0.073340)",
        "(0.183523, 1.236102, -0.069969)",
        "(0.182480, 1.243031, -0.063638)",
        "(0.181321, 1.250093, -0.058113)",
        "(0.179997, 1.257551, -0.053344)",
        "(0.178772, 1.265586, -0.049081)",
        "(0.178162, 1.269699, -0.047118)",
        "(0.176911, 1.278288, -0.043445)",
        "(0.175590, 1.287708, -0.040610)",
        "(0.174218, 1.297828, -0.038544)",
        "(0.172958, 1.308405, -0.036748)",
        "(0.172371, 1.313853, -0.035960)",
        "(0.171333, 1.325389, -0.034721)",
        "(0.170681, 1.337595, -0.033766)",
        "(0.170350, 1.350165, -0.032988)",
        "(0.170243, 1.356569, -0.032726)",
        "(0.170147, 1.369730, -0.032518)",
        "(0.170551, 1.383762, -0.032921)",
        "(0.171547, 1.398573, -0.033891)",
        "(0.173128, 1.413893, -0.035607)",
        "(0.175172, 1.429822, -0.038038)",
        "(0.176454, 1.437909, -0.039659)",
        "(0.179259, 1.453753, -0.043391)",
        "(0.182550, 1.469146, -0.047836)",
        "(0.186358, 1.484071, -0.053400)",
        "(0.190409, 1.498504, -0.059746)",
        "(0.192456, 1.505262, -0.063288)",
        "(0.196423, 1.517900, -0.070790)",
        "(0.200076, 1.528789, -0.078830)",
        "(0.203197, 1.538481, -0.086837)",
        "(0.206703, 1.546586, -0.096357)",
        "(0.208466, 1.550400, -0.101265)",
        "(0.211913, 1.557071, -0.111758)",
        "(0.215091, 1.562636, -0.122717)",
        "(0.217739, 1.566618, -0.134139)",
        "(0.219886, 1.569376, -0.146001)",
        "(0.220914, 1.570460, -0.152063)",
        "(0.222705, 1.571854, -0.164838)",
        "(0.224123, 1.571972, -0.178413)",
        "(0.225642, 1.571199, -0.192093)",
        "(0.227110, 1.568770, -0.205634)",
        "(0.227738, 1.567012, -0.212112)",
        "(0.228634, 1.562472, -0.224518)",
        "(0.229013, 1.556555, -0.236544)",
        "(0.229139, 1.548974, -0.248333)",
        "(0.229144, 1.540341, -0.259602)",
        "(0.228985, 1.535634, -0.264937)",
        "(0.227939, 1.525136, -0.274673)",
        "(0.225897, 1.513229, -0.283684)",
        "(0.223232, 1.500370, -0.292031)",
        "(0.220707, 1.487348, -0.299909)",
        "(0.219583, 1.480927, -0.303919)",
        "(0.217446, 1.468215, -0.312022)",
        "(0.215496, 1.455466, -0.319986)",
        "(0.213623, 1.442392, -0.327132)",
        "(0.211496, 1.428638, -0.332979)",
        "(0.210384, 1.421646, -0.335540)",
        "(0.208298, 1.407478, -0.339252)",
        "(0.206374, 1.393138, -0.341199)",
        "(0.204259, 1.378413, -0.341678)",
        "(0.202338, 1.363542, -0.340517)",
        "(0.201589, 1.356169, -0.339521)",
        "(0.200656, 1.341750, -0.336254)",
        "(0.199832, 1.327569, -0.332369)",
        "(0.198961, 1.313588, -0.327238)",
        "(0.198293, 1.300338, -0.320518)",
        "(0.198009, 1.294013, -0.316606)",
        "(0.197523, 1.281633, -0.307859)",
        "(0.196939, 1.269598, -0.297891)",
        "(0.196234, 1.258222, -0.287141)",
        "(0.195607, 1.247520, -0.275615)",
        "(0.195440, 1.242399, -0.269672)",
        "(0.195459, 1.232781, -0.257257)",
        "(0.195607, 1.223419, -0.244147)",
        "(0.195528, 1.214383, -0.230238)",
        "(0.195219, 1.206061, -0.215530)",
        "(0.195055, 1.202146, -0.207962)",
        "(0.194716, 1.195340, -0.192117)",
        "(0.194381, 1.189769, -0.176135)",
        "(0.193959, 1.185595, -0.160432)",
        "(0.193328, 1.183317, -0.145508)",
        "(0.192954, 1.182790, -0.138404)",
        "(0.191996, 1.183514, -0.125136)",
        "(0.190699, 1.186181, -0.113011)",
        "(0.189203, 1.190645, -0.101814)",
        "(0.187646, 1.196953, -0.091460)",
        "(0.186880, 1.200460, -0.086508)",
        "(0.185260, 1.208586, -0.077489)",
        "(0.183484, 1.217876, -0.069646)",
        "(0.181574, 1.228322, -0.063195)",
        "(0.179848, 1.238945, -0.057700)",
        "(0.179073, 1.244741, -0.055187)",
        "(0.177598, 1.256400, -0.050287)",
        "(0.176290, 1.268582, -0.045968)",
        "(0.175280, 1.281118, -0.042195)",
        "(0.174926, 1.287486, -0.040508)",
        "(0.174809, 1.300663, -0.037455)",
        "(0.175307, 1.314507, -0.034984)",
        "(0.176399, 1.328614, -0.033040)",
        "(0.178081, 1.342523, -0.031255)",
        "(0.179818, 1.356825, -0.030324)",
        "(0.180733, 1.364239, -0.030122)",
        "(0.182774, 1.379426, -0.030565)",
        "(0.184762, 1.394371, -0.031676)",
        "(0.186588, 1.408702, -0.033427)",
        "(0.188561, 1.422622, -0.035836)",
        "(0.189596, 1.429548, -0.037196)",
        "(0.191801, 1.443275, -0.040591)",
        "(0.194194, 1.456856, -0.044746)",
        "(0.196563, 1.469964, -0.049799)",
        "(0.198946, 1.482267, -0.055849)",
        "(0.200212, 1.488251, -0.059089)",
        "(0.203056, 1.499720, -0.066311)",
        "(0.206224, 1.510335, -0.074153)",
        "(0.209465, 1.519770, -0.082736)",
        "(0.212652, 1.528084, -0.092363)",
        "(0.214241, 1.531933, -0.097357)",
        "(0.217458, 1.538569, -0.107779)",
        "(0.220448, 1.543778, -0.118454)",
        "(0.223156, 1.547753, -0.129461)",
        "(0.225701, 1.550294, -0.140826)",
        "(0.226878, 1.551185, -0.146584)",
        "(0.228970, 1.551714, -0.158250)",
        "(0.230975, 1.551101, -0.169835)",
        "(0.233240, 1.548967, -0.180742)",
        "(0.235240, 1.545594, -0.190497)",
        "(0.235987, 1.543417, -0.195032)",
        "(0.236907, 1.537922, -0.203785)",
        "(0.237454, 1.531464, -0.212410)",
        "(0.237615, 1.524211, -0.220715)",
        "(0.237143, 1.515778, -0.228663)",
        "(0.236681, 1.511249, -0.232691)",
        "(0.235246, 1.501563, -0.241174)",
        "(0.233570, 1.491193, -0.250414)",
        "(0.232148, 1.480652, -0.260388)",
        "(0.230595, 1.469381, -0.270683)",
        "(0.229678, 1.463382, -0.275651)",
        "(0.227494, 1.450396, -0.284726)",
        "(0.224846, 1.436086, -0.291707)",
        "(0.222312, 1.421465, -0.297151)",
        "(0.220002, 1.406704, -0.301770)",
        "(0.218905, 1.399132, -0.303742)",
        "(0.216700, 1.383510, -0.306258)",
        "(0.214537, 1.367669, -0.306342)",
        "(0.212628, 1.352213, -0.304284)",
        "(0.210974, 1.337186, -0.301563)",
        "(0.210172, 1.329747, -0.299984)",
        "(0.208484, 1.315133, -0.295652)",
        "(0.206982, 1.301432, -0.289969)",
        "(0.205861, 1.289090, -0.283349)",
        "(0.204673, 1.277267, -0.275893)",
        "(0.204052, 1.271530, -0.271729)",
        "(0.202672, 1.260683, -0.262575)",
        "(0.201374, 1.250662, -0.252634)",
        "(0.200309, 1.241226, -0.241460)",
        "(0.199331, 1.232720, -0.228912)",
        "(0.198861, 1.228838, -0.222664)",
        "(0.198179, 1.222418, -0.209903)",
        "(0.197887, 1.217525, -0.196528)",
        "(0.197508, 1.213858, -0.183320)",
        "(0.196704, 1.211830, -0.171485)",
        "(0.196195, 1.211327, -0.165994)",
        "(0.195010, 1.211903, -0.155763)",
        "(0.193721, 1.213964, -0.146119)",
        "(0.192285, 1.218003, -0.137572)",
        "(0.190994, 1.223061, -0.129266)",
        "(0.190408, 1.225906, -0.125130)",
        "(0.189386, 1.232448, -0.116895)",
        "(0.188560, 1.239806, -0.108849)",
        "(0.187950, 1.247796, -0.101035)",
        "(0.187645, 1.256329, -0.093666)",
        "(0.187473, 1.260674, -0.090170)",
        "(0.187235, 1.269593, -0.083440)",
        "(0.186958, 1.278711, -0.077310)",
        "(0.186524, 1.288597, -0.072371)",
        "(0.185906, 1.299082, -0.067949)",
        "(0.185480, 1.304334, -0.065831)",
        "(0.184441, 1.314744, -0.061903)",
        "(0.183110, 1.325427, -0.058634)",
        "(0.181689, 1.337096, -0.056547)",
        "(0.180678, 1.349654, -0.055187)",
        "(0.180357, 1.356060, -0.054636)",
        "(0.180059, 1.368838, -0.053926)",
        "(0.180183, 1.381569, -0.053731)",
        "(0.181002, 1.394488, -0.054073)",
        "(0.182302, 1.407385, -0.054996)",
        "(0.183058, 1.413742, -0.055737)",
        "(0.184714, 1.425981, -0.057938)",
        "(0.186109, 1.437573, -0.061124)",
        "(0.187590, 1.448473, -0.064855)",
        "(0.189083, 1.458613, -0.069133)",
        "(0.189788, 1.463462, -0.071419)",
        "(0.191135, 1.472430, -0.076350)",
        "(0.192363, 1.480745, -0.081718)",
        "(0.193757, 1.488522, -0.087916)",
        "(0.195447, 1.496231, -0.094638)",
        "(0.196337, 1.499950, -0.098141)",
        "(0.198230, 1.507055, -0.105501)",
        "(0.200030, 1.513542, -0.113407)",
        "(0.201789, 1.519521, -0.122096)",
        "(0.203579, 1.525126, -0.131367)",
        "(0.204521, 1.527743, -0.136119)",
        "(0.206457, 1.532315, -0.145951)",
        "(0.208217, 1.535946, -0.156136)",
        "(0.209699, 1.538508, -0.166606)",
        "(0.211053, 1.540369, -0.177476)",
        "(0.211673, 1.541076, -0.183012)",
        "(0.212899, 1.541855, -0.194459)",
        "(0.214095, 1.541776, -0.206028)",
        "(0.215133, 1.540619, -0.217457)",
        "(0.215659, 1.539921, -0.223149)",
        "(0.216804, 1.537631, -0.234554)",
        "(0.218032, 1.534787, -0.246042)",
        "(0.219170, 1.530867, -0.257728)",
        "(0.220245, 1.526250, -0.269159)",
        "(0.221257, 1.520918, -0.279658)",
        "(0.221654, 1.517897, -0.284530)",
        "(0.222122, 1.510714, -0.293188)",
        "(0.221866, 1.502143, -0.300488)",
        "(0.220810, 1.492258, -0.306327)",
        "(0.219444, 1.481485, -0.311252)",
        "(0.218737, 1.475813, -0.313465)",
        "(0.216810, 1.463933, -0.317434)",
        "(0.214340, 1.451349, -0.320677)",
        "(0.211239, 1.437978, -0.323118)",
        "(0.207485, 1.423875, -0.324642)",
        "(0.205515, 1.416736, -0.325209)",
        "(0.201508, 1.402435, -0.326047)",
        "(0.197805, 1.388078, -0.326774)",
        "(0.194842, 1.373716, -0.326896)",
        "(0.192483, 1.359552, -0.326205)",
        "(0.191540, 1.352652, -0.325589)",
        "(0.190362, 1.339569, -0.323554)",
        "(0.189471, 1.326766, -0.320945)",
        "(0.188870, 1.313895, -0.317226)",
        "(0.188734, 1.301387, -0.312154)",
        "(0.188782, 1.295242, -0.309279)",
        "(0.189226, 1.283301, -0.302666)",
        "(0.189923, 1.271337, -0.294880)",
        "(0.190713, 1.259039, -0.286110)",
        "(0.191460, 1.246626, -0.276734)",
        "(0.191742, 1.240470, -0.271659)",
        "(0.192260, 1.228225, -0.260868)",
        "(0.192783, 1.216253, -0.249728)",
        "(0.193281, 1.205324, -0.238340)",
        "(0.193816, 1.195789, -0.226594)",
        "(0.194118, 1.191590, -0.220597)",
        "(0.194523, 1.183885, -0.208532)",
        "(0.194848, 1.177712, -0.196308)",
        "(0.195099, 1.173367, -0.184000)",
        "(0.195188, 1.170570, -0.171617)",
        "(0.195180, 1.169706, -0.165428)",
        "(0.195011, 1.169319, -0.153062)",
        "(0.194836, 1.170234, -0.140377)",
        "(0.194536, 1.172795, -0.128123)",
        "(0.194108, 1.177001, -0.116598)",
        "(0.193815, 1.179572, -0.111029)",
        "(0.192958, 1.185632, -0.100247)",
        "(0.191980, 1.193101, -0.089981)",
        "(0.190963, 1.202040, -0.080611)",
        "(0.189936, 1.212090, -0.072093)",
        "(0.189401, 1.217367, -0.068041)",
        "(0.188459, 1.228521, -0.060419)",
        "(0.187831, 1.240417, -0.053544)",
        "(0.187268, 1.252948, -0.047457)",
        "(0.186681, 1.265896, -0.042304)",
        "(0.186419, 1.272365, -0.039992)",
        "(0.186044, 1.285146, -0.035800)",
        "(0.185817, 1.298325, -0.032371)",
        "(0.185503, 1.312112, -0.030276)",
        "(0.185264, 1.326410, -0.029091)",
        "(0.185182, 1.333673, -0.028775)",
        "(0.185198, 1.348413, -0.028685)",
        "(0.185419, 1.363194, -0.028727)",
        "(0.185636, 1.377841, -0.029422)",
        "(0.186051, 1.392311, -0.030919)",
        "(0.186330, 1.399450, -0.031884)",
        "(0.187133, 1.413522, -0.034311)",
        "(0.188438, 1.427545, -0.037579)",
        "(0.190231, 1.441085, -0.041827)",
        "(0.192308, 1.453744, -0.046463)",
        "(0.193448, 1.459803, -0.048994)",
        "(0.195999, 1.471344, -0.054696)",
        "(0.198829, 1.481928, -0.061013)",
        "(0.201621, 1.491061, -0.068162)",
        "(0.204335, 1.499162, -0.075821)",
        "(0.205935, 1.503058, -0.080094)",
        "(0.208937, 1.509415, -0.088372)",
        "(0.211838, 1.514622, -0.097380)",
        "(0.214677, 1.519060, -0.107090)",
        "(0.217261, 1.522237, -0.117361)",
        "(0.218383, 1.523437, -0.122686)",
        "(0.220237, 1.524968, -0.133627)",
        "(0.221771, 1.525260, -0.144479)",
        "(0.223094, 1.524491, -0.155165)",
        "(0.224205, 1.522594, -0.165749)",
        "(0.224674, 1.521405, -0.171032)",
        "(0.225204, 1.517766, -0.181742)",
        "(0.225560, 1.513072, -0.192450)",
        "(0.225804, 1.507428, -0.202708)",
        "(0.225589, 1.500528, -0.212035)",
        "(0.225273, 1.496709, -0.216363)",
        "(0.224219, 1.488249, -0.224567)",
        "(0.223091, 1.479230, -0.232896)",
        "(0.222344, 1.470141, -0.241547)",
        "(0.221644, 1.460859, -0.250473)",
        "(0.221217, 1.456018, -0.254856)",
        "(0.220089, 1.445803, -0.263061)",
        "(0.218970, 1.435026, -0.270303)",
        "(0.218508, 1.424146, -0.276956)",
        "(0.218301, 1.412866, -0.282961)",
        "(0.218167, 1.406939, -0.285534)",
        "(0.217817, 1.394442, -0.289284)",
        "(0.217219, 1.381401, -0.291511)",
        "(0.216528, 1.368235, -0.292860)",
        "(0.215990, 1.355287, -0.293569)",
        "(0.215727, 1.348822, -0.293504)",
        "(0.215136, 1.335772, -0.292707)",
        "(0.214345, 1.322817, -0.290436)",
        "(0.213862, 1.310339, -0.287271)",
        "(0.213401, 1.298568, -0.283138)",
        "(0.213101, 1.292794, -0.280834)",
        "(0.212428, 1.281294, -0.275518)",
        "(0.212158, 1.270252, -0.269146)",
        "(0.212200, 1.259974, -0.262035)",
        "(0.212282, 1.255186, -0.257980)",
        "(0.212376, 1.245436, -0.249413)",
        "(0.212616, 1.235739, -0.240214)",
        "(0.213156, 1.226319, -0.230149)",
        "(0.214222, 1.217795, -0.219386)",
        "(0.214880, 1.213796, -0.213868)",
        "(0.216159, 1.206184, -0.202560)",
        "(0.217153, 1.199189, -0.191416)",
        "(0.217840, 1.193367, -0.180821)",
        "(0.218259, 1.189333, -0.170621)",
        "(0.218198, 1.186902, -0.160883)",
        "(0.217946, 1.186213, -0.156172)",
        "(0.216949, 1.185891, -0.146790)",
        "(0.215505, 1.186806, -0.137337)",
        "(0.213794, 1.189471, -0.128097)",
        "(0.211986, 1.193948, -0.118975)",
        "(0.211088, 1.196448, -0.114387)",
        "(0.209103, 1.202301, -0.105369)",
        "(0.206959, 1.209223, -0.096714)",
        "(0.204995, 1.217455, -0.088072)",
        "(0.203202, 1.226431, -0.079502)",
        "(0.202288, 1.231242, -0.075378)",
        "(0.200569, 1.241643, -0.067481)",
        "(0.199133, 1.253031, -0.060052)",
        "(0.197890, 1.265563, -0.053484)",
        "(0.196571, 1.278834, -0.047919)",
        "(0.195943, 1.285847, -0.045470)",
        "(0.194861, 1.300496, -0.041348)",
        "(0.193943, 1.315468, -0.037965)",
        "(0.193273, 1.330920, -0.035578)",
        "(0.192854, 1.346465, -0.034102)",
        "(0.192680, 1.354117, -0.033672)",
        "(0.192348, 1.369158, -0.033634)",
        "(0.192266, 1.383783, -0.034436)",
        "(0.193056, 1.398347, -0.036298)",
        "(0.194658, 1.412799, -0.039076)",
        "(0.195781, 1.419905, -0.040830)",
        "(0.198064, 1.433661, -0.044824)",
        "(0.201030, 1.446887, -0.049401)",
        "(0.204094, 1.458730, -0.054302)",
        "(0.207046, 1.469198, -0.059723)",
        "(0.208559, 1.474141, -0.062640)",
        "(0.211653, 1.483450, -0.069128)",
        "(0.214715, 1.492164, -0.076495)",
        "(0.217669, 1.500090, -0.084823)",
        "(0.220624, 1.507239, -0.093758)",
        "(0.222075, 1.510528, -0.098419)",
        "(0.225021, 1.516446, -0.108094)",
        "(0.228438, 1.521803, -0.118211)",
        "(0.232039, 1.526271, -0.128844)",
        "(0.235574, 1.529767, -0.139327)",
        "(0.237262, 1.531192, -0.144415)",
        "(0.240134, 1.532995, -0.154227)",
        "(0.242401, 1.533590, -0.163829)",
        "(0.244427, 1.533087, -0.173293)",
        "(0.246089, 1.531587, -0.182285)",
        "(0.246725, 1.530362, -0.186588)",
        "(0.247344, 1.526799, -0.194771)",
        "(0.247411, 1.522275, -0.202918)",
        "(0.246897, 1.516910, -0.211049)",
        "(0.245695, 1.510859, -0.219289)",
        "(0.244871, 1.507525, -0.223340)",
        "(0.242719, 1.499973, -0.230996)",
        "(0.240014, 1.491421, -0.238064)",
        "(0.237258, 1.481832, -0.244382)",
        "(0.235121, 1.472309, -0.250538)",
        "(0.234211, 1.467386, -0.253439)",
        "(0.232123, 1.457219, -0.258849)",
        "(0.229536, 1.446076, -0.263679)",
        "(0.226577, 1.434090, -0.268228)",
        "(0.223864, 1.422071, -0.272856)",
        "(0.222627, 1.416166, -0.275154)",
        "(0.220316, 1.404208, -0.279417)",
        "(0.217886, 1.391671, -0.282738)",
        "(0.215258, 1.378558, -0.284980)",
        "(0.213099, 1.365969, -0.286455)",
        "(0.212284, 1.359951, -0.286978)",
        "(0.211018, 1.348132, -0.287161)",
        "(0.209556, 1.335816, -0.286576)",
        "(0.207842, 1.323212, -0.284609)",
        "(0.207065, 1.317064, -0.283309)",
        "(0.205953, 1.305374, -0.280015)",
        "(0.205335, 1.294387, -0.275823)",
        "(0.204825, 1.283539, -0.270297)",
        "(0.204037, 1.272347, -0.263761)",
        "(0.203242, 1.261480, -0.256210)",
        "(0.202931, 1.256156, -0.252421)",
        "(0.202561, 1.245981, -0.243865)",
        "(0.202444, 1.236207, -0.234494)",
        "(0.202369, 1.227161, -0.224120)",
        "(0.202240, 1.218702, -0.213644)",
        "(0.202159, 1.214691, -0.208400)",
        "(0.201966, 1.207286, -0.197901)",
        "(0.201701, 1.201004, -0.187527)",
        "(0.201311, 1.196206, -0.177438)",
        "(0.200957, 1.192712, -0.167398)",
        "(0.200803, 1.191520, -0.162327)",
        "(0.200589, 1.190300, -0.152002)",
        "(0.200369, 1.190198, -0.141466)",
        "(0.200186, 1.191580, -0.130915)",
        "(0.200130, 1.194648, -0.120285)",
        "(0.200305, 1.197319, -0.114911)",
        "(0.200928, 1.203522, -0.104163)",
        "(0.201710, 1.210915, -0.093358)",
        "(0.202234, 1.219343, -0.083019)",
        "(0.202192, 1.228703, -0.073818)",
        "(0.202041, 1.233751, -0.069609)",
        "(0.201530, 1.244563, -0.061932)",
        "(0.200758, 1.256452, -0.055728)",
        "(0.199738, 1.269050, -0.050709)",
        "(0.198751, 1.282619, -0.046977)",
        "(0.198331, 1.289641, -0.045446)",
        "(0.197641, 1.304248, -0.043414)",
        "(0.197104, 1.319496, -0.042532)",
        "(0.196556, 1.335019, -0.042800)",
        "(0.196215, 1.350542, -0.044080)",
        "(0.196143, 1.358289, -0.044808)",
        "(0.196617, 1.373894, -0.047068)",
        "(0.197678, 1.389550, -0.050313)",
        "(0.199074, 1.405181, -0.054728)",
        "(0.200956, 1.420382, -0.060161)",
        "(0.201981, 1.427662, -0.063128)",
        "(0.204074, 1.441589, -0.069318)",
        "(0.206423, 1.454689, -0.076083)",
        "(0.209080, 1.467136, -0.083437)",
        "(0.211840, 1.478984, -0.091191)",
        "(0.213162, 1.484571, -0.095265)",
        "(0.215726, 1.494910, -0.103965)",
        "(0.218215, 1.504377, -0.113662)",
        "(0.220820, 1.512686, -0.123969)",
        "(0.223674, 1.519976, -0.134363)",
        "(0.225114, 1.523219, -0.139706)",
        "(0.228133, 1.528755, -0.150834)",
        "(0.231106, 1.533055, -0.162330)",
        "(0.233707, 1.535828, -0.174115)",
        "(0.236023, 1.537388, -0.185979)",
        "(0.237101, 1.537683, -0.191853)",
        "(0.239042, 1.537173, -0.203519)",
        "(0.240579, 1.535481, -0.215085)",
        "(0.241787, 1.532608, -0.226011)",
        "(0.242433, 1.528437, -0.235955)",
        "(0.242579, 1.525959, -0.240643)",
        "(0.242445, 1.519957, -0.249502)",
        "(0.241881, 1.512903, -0.258054)",
        "(0.241167, 1.505173, -0.266394)",
        "(0.240329, 1.496648, -0.274330)",
        "(0.239866, 1.492208, -0.278160)",
        "(0.238808, 1.482934, -0.285689)",
        "(0.237914, 1.473473, -0.293503)",
        "(0.237161, 1.463806, -0.301610)",
        "(0.236332, 1.453875, -0.309410)",
        "(0.235771, 1.448589, -0.312958)",
        "(0.234512, 1.437593, -0.319310)",
        "(0.233224, 1.426093, -0.324356)",
        "(0.231915, 1.414155, -0.327933)",
        "(0.230870, 1.402178, -0.330434)",
        "(0.230431, 1.396161, -0.331349)",
        "(0.229502, 1.383938, -0.332083)",
        "(0.228437, 1.371790, -0.331154)",
        "(0.227305, 1.359319, -0.329178)",
        "(0.226196, 1.347717, -0.326601)",
        "(0.225609, 1.341984, -0.324999)",
        "(0.224245, 1.330586, -0.320888)",
        "(0.222610, 1.319194, -0.315838)",
        "(0.220571, 1.307945, -0.309824)",
        "(0.219504, 1.302442, -0.306582)",
        "(0.217324, 1.291660, -0.299321)",
        "(0.215139, 1.280950, -0.290671)",
        "(0.213130, 1.270760, -0.280988)",
        "(0.211367, 1.261345, -0.270809)",
        "(0.209782, 1.252024, -0.260120)",
        "(0.208988, 1.247253, -0.254393)",
        "(0.207533, 1.237683, -0.242073)",
        "(0.206607, 1.228857, -0.229522)",
        "(0.206150, 1.220979, -0.217375)",
        "(0.205835, 1.213676, -0.205254)",
        "(0.205716, 1.210205, -0.199141)",
        "(0.205562, 1.203813, -0.186962)",
        "(0.205345, 1.198548, -0.174995)",
        "(0.204917, 1.194775, -0.163895)",
        "(0.204250, 1.192640, -0.153592)",
        "(0.203812, 1.191903, -0.148574)",
        "(0.202733, 1.191183, -0.138785)",
        "(0.201468, 1.191740, -0.129359)",
        "(0.200224, 1.194042, -0.120107)",
        "(0.199631, 1.195588, -0.115567)",
        "(0.198498, 1.199732, -0.106654)",
        "(0.197476, 1.204816, -0.097882)",
        "(0.196518, 1.210574, -0.089436)",
        "(0.195547, 1.216850, -0.081364)",
        "(0.194682, 1.224013, -0.073879)",
        "(0.194206, 1.227804, -0.070356)",
        "(0.193190, 1.235917, -0.063898)",
        "(0.192219, 1.244566, -0.058157)",
        "(0.191179, 1.253665, -0.053044)",
        "(0.190002, 1.263601, -0.048813)",
        "(0.189341, 1.269026, -0.047193)",
        "(0.187856, 1.280437, -0.044547)",
        "(0.186358, 1.292767, -0.042963)",
        "(0.185040, 1.305623, -0.042028)",
        "(0.184191, 1.319220, -0.041827)",
        "(0.184038, 1.326252, -0.042092)",
        "(0.184063, 1.340507, -0.042922)",
        "(0.184862, 1.354986, -0.044087)",
        "(0.186111, 1.369126, -0.045637)",
        "(0.187805, 1.383030, -0.047740)",
        "(0.188814, 1.389918, -0.049050)",
        "(0.191211, 1.403426, -0.052401)",
        "(0.193878, 1.416406, -0.056588)",
        "(0.196733, 1.428750, -0.061323)",
        "(0.199686, 1.440394, -0.066611)",
        "(0.201217, 1.445925, -0.069532)",
        "(0.204220, 1.456604, -0.075757)",
        "(0.207069, 1.466246, -0.082544)",
        "(0.209694, 1.475079, -0.089863)",
        "(0.212297, 1.483356, -0.098146)",
        "(0.213564, 1.487186, -0.102592)",
        "(0.215786, 1.494077, -0.111659)",
        "(0.217682, 1.499608, -0.120844)",
        "(0.219360, 1.503669, -0.130170)",
        "(0.221113, 1.507224, -0.139769)",
        "(0.222035, 1.508649, -0.144676)",
        "(0.223734, 1.510947, -0.154486)",
        "(0.225275, 1.511921, -0.164339)",
        "(0.226843, 1.512187, -0.174054)",
        "(0.228594, 1.511984, -0.183784)",
        "(0.229576, 1.511762, -0.188660)",
        "(0.231628, 1.510944, -0.198532)",
        "(0.233497, 1.509208, -0.208456)",
        "(0.235192, 1.506501, -0.218261)",
        "(0.236634, 1.503065, -0.227928)",
        "(0.237306, 1.501132, -0.232652)",
        "(0.238374, 1.496532, -0.241467)",
        "(0.239199, 1.490914, -0.249636)",
        "(0.239557, 1.484500, -0.257614)",
        "(0.239438, 1.477212, -0.265234)",
        "(0.239229, 1.473265, -0.268907)",
        "(0.238446, 1.464501, -0.275766)",
        "(0.237403, 1.454713, -0.281868)",
        "(0.236285, 1.444362, -0.287356)",
        "(0.235115, 1.433456, -0.292431)",
        "(0.234484, 1.427854, -0.294867)",
        "(0.233233, 1.416236, -0.299162)",
        "(0.232282, 1.404191, -0.302499)",
        "(0.231509, 1.391804, -0.304756)",
        "(0.230767, 1.379150, -0.306093)",
        "(0.230403, 1.372751, -0.306558)",
        "(0.229806, 1.359583, -0.306739)",
        "(0.229389, 1.345897, -0.305688)",
        "(0.228671, 1.331723, -0.303364)",
        "(0.227609, 1.317094, -0.299944)",
        "(0.227154, 1.309683, -0.297912)",
        "(0.226629, 1.294606, -0.292694)",
        "(0.226434, 1.279200, -0.286398)",
        "(0.226344, 1.263417, -0.279277)",
        "(0.226021, 1.247131, -0.271877)",
        "(0.225797, 1.238837, -0.268230)",
        "(0.225208, 1.222008, -0.260986)",
        "(0.225161, 1.207047, -0.254215)",
        "(0.225373, 1.193713, -0.247511)",
        "(0.225625, 1.182256, -0.240939)",
        "(0.225706, 1.176854, -0.237683)",
        "(0.225792, 1.167428, -0.231156)",
        "(0.225653, 1.160344, -0.224435)",
        "(0.225164, 1.155118, -0.217589)",
        "(0.224417, 1.151585, -0.210312)",
        "(0.223953, 1.150895, -0.206256)",
        "(0.222984, 1.149839, -0.197896)",
        "(0.221814, 1.150924, -0.189031)",
        "(0.220669, 1.153266, -0.179915)",
        "(0.219586, 1.156936, -0.170350)",
        "(0.219060, 1.158760, -0.165609)",
        "(0.218046, 1.163465, -0.156080)",
        "(0.217281, 1.168976, -0.147049)",
        "(0.216610, 1.175299, -0.138592)",
        "(0.216228, 1.178599, -0.134486)",
        "(0.215320, 1.185631, -0.126533)",
        "(0.214378, 1.193006, -0.118713)",
        "(0.213529, 1.200902, -0.110801)",
        "(0.212767, 1.209390, -0.103023)",
        "(0.212355, 1.213732, -0.099216)",
        "(0.211449, 1.223079, -0.091863)",
        "(0.210300, 1.233296, -0.084981)",
        "(0.209157, 1.244200, -0.078754)",
        "(0.208186, 1.256127, -0.073194)",
        "(0.207618, 1.268928, -0.067928)",
        "(0.207635, 1.275896, -0.065539)",
        "(0.208114, 1.290622, -0.061094)",
        "(0.208746, 1.305272, -0.057069)",
        "(0.209219, 1.319789, -0.053827)",
        "(0.209674, 1.334745, -0.051773)",
        "(0.209891, 1.342406, -0.051159)",
        "(0.210800, 1.358364, -0.051080)",
        "(0.211898, 1.374311, -0.052060)",
        "(0.212902, 1.389517, -0.054087)",
        "(0.213886, 1.403884, -0.056924)",
        "(0.214510, 1.410645, -0.058726)",
        "(0.215996, 1.423941, -0.062796)",
        "(0.217855, 1.436738, -0.067867)",
        "(0.219810, 1.448537, -0.074151)",
        "(0.220732, 1.454232, -0.077428)",
        "(0.222567, 1.464584, -0.084779)",
        "(0.224680, 1.473869, -0.093106)",
        "(0.227243, 1.482706, -0.102655)",
        "(0.229658, 1.490971, -0.112978)",
        "(0.232035, 1.497753, -0.124030)",
        "(0.233093, 1.500849, -0.129595)",
        "(0.234847, 1.505259, -0.141042)",
        "(0.236486, 1.508446, -0.152528)",
        "(0.237894, 1.510417, -0.164093)",
        "(0.239120, 1.511567, -0.175780)",
        "(0.239700, 1.511801, -0.181589)",
        "(0.240647, 1.511433, -0.192982)",
        "(0.241190, 1.509430, -0.204102)",
        "(0.241457, 1.506189, -0.215049)",
        "(0.241742, 1.502030, -0.225873)",
        "(0.241825, 1.499726, -0.231303)",
        "(0.241824, 1.494284, -0.241902)",
        "(0.241506, 1.487611, -0.251960)",
        "(0.240864, 1.479872, -0.261157)",
        "(0.240561, 1.475825, -0.265467)",
        "(0.239950, 1.467060, -0.273250)",
        "(0.239255, 1.457913, -0.280522)",
        "(0.238352, 1.448038, -0.286978)",
        "(0.237193, 1.437245, -0.292418)",
        "(0.236549, 1.431638, -0.294861)",
        "(0.235140, 1.419909, -0.299462)",
        "(0.233539, 1.407740, -0.303720)",
        "(0.231814, 1.394964, -0.307357)",
        "(0.229930, 1.381284, -0.309984)",
        "(0.228011, 1.366769, -0.311282)",
        "(0.227067, 1.359424, -0.311667)",
        "(0.225320, 1.344651, -0.312003)",
        "(0.223875, 1.329867, -0.311801)",
        "(0.222843, 1.314931, -0.310494)",
        "(0.221990, 1.299439, -0.307928)",
        "(0.221599, 1.291617, -0.306222)",
        "(0.220963, 1.276205, -0.302194)",
        "(0.220603, 1.261746, -0.297661)",
        "(0.220504, 1.247999, -0.292222)",
        "(0.220344, 1.234512, -0.285483)",
        "(0.220197, 1.228108, -0.281579)",
        "(0.219989, 1.216228, -0.272842)",
        "(0.219911, 1.205384, -0.262827)",
        "(0.219805, 1.194938, -0.251630)",
        "(0.219641, 1.185326, -0.239977)",
        "(0.219557, 1.180943, -0.233996)",
        "(0.219547, 1.173363, -0.221530)",
        "(0.219640, 1.167027, -0.208725)",
        "(0.219624, 1.162030, -0.196198)",
        "(0.219473, 1.158550, -0.183805)",
        "(0.219327, 1.157410, -0.177579)",
        "(0.218883, 1.156694, -0.165077)",
        "(0.218431, 1.158220, -0.152610)",
        "(0.217828, 1.161383, -0.140210)",
        "(0.216996, 1.166129, -0.128104)",
        "(0.216522, 1.168917, -0.122179)",
        "(0.215270, 1.175947, -0.110218)",
        "(0.214024, 1.184071, -0.099106)",
        "(0.212691, 1.193276, -0.088675)",
        "(0.211261, 1.203854, -0.078748)",
        "(0.210568, 1.209503, -0.073965)",
        "(0.209144, 1.221522, -0.064992)",
        "(0.207690, 1.234273, -0.056948)",
        "(0.206180, 1.247592, -0.049915)",
        "(0.205055, 1.262173, -0.043923)",
        "(0.204556, 1.269731, -0.041321)",
        "(0.203707, 1.285014, -0.037018)",
        "(0.203063, 1.300173, -0.033573)",
        "(0.202693, 1.315249, -0.030902)",
        "(0.202665, 1.330479, -0.028973)",
        "(0.202835, 1.338061, -0.028279)",
        "(0.203510, 1.353098, -0.027596)",
        "(0.204506, 1.368070, -0.027839)",
        "(0.206132, 1.383042, -0.028774)",
        "(0.208026, 1.397697, -0.030752)",
        "(0.209153, 1.404911, -0.032378)",
        "(0.211681, 1.419272, -0.036504)",
        "(0.214566, 1.432847, -0.041774)",
        "(0.217653, 1.445378, -0.048077)",
        "(0.219291, 1.451327, -0.051640)",
        "(0.222560, 1.462577, -0.059685)",
        "(0.225459, 1.472465, -0.069103)",
        "(0.228072, 1.481005, -0.079948)",
        "(0.230426, 1.488196, -0.091982)",
        "(0.232712, 1.494204, -0.104605)",
        "(0.233820, 1.496738, -0.111139)",
        "(0.235711, 1.500640, -0.124543)",
        "(0.236962, 1.502925, -0.138326)",
        "(0.237603, 1.504049, -0.152490)",
        "(0.237886, 1.504221, -0.159732)",
        "(0.238524, 1.504107, -0.174134)",
        "(0.239121, 1.503049, -0.188220)",
        "(0.239459, 1.501037, -0.202024)",
        "(0.239594, 1.498170, -0.215622)",
        "(0.239703, 1.496402, -0.222437)",
        "(0.240091, 1.492480, -0.236166)",
        "(0.240384, 1.487795, -0.250214)",
        "(0.240275, 1.482500, -0.264227)",
        "(0.239686, 1.476085, -0.277420)",
        "(0.238978, 1.468541, -0.289305)",
        "(0.238656, 1.464413, -0.294722)",
        "(0.238145, 1.455492, -0.304258)",
        "(0.237896, 1.446212, -0.312515)",
        "(0.237957, 1.436458, -0.319744)",
        "(0.238077, 1.425428, -0.325214)",
        "(0.238079, 1.419518, -0.327275)",
        "(0.237933, 1.406983, -0.329829)",
        "(0.237851, 1.393915, -0.331090)",
        "(0.237990, 1.380152, -0.331465)",
        "(0.238107, 1.365619, -0.330298)",
        "(0.238090, 1.358173, -0.329261)",
        "(0.238192, 1.343013, -0.326313)",
        "(0.238601, 1.327633, -0.322272)",
        "(0.238852, 1.312164, -0.317181)",
        "(0.238780, 1.296732, -0.311338)",
        "(0.238724, 1.289167, -0.308265)",
        "(0.238802, 1.274785, -0.301478)",
        "(0.239380, 1.261937, -0.292835)",
        "(0.240017, 1.249743, -0.283203)",
        "(0.240743, 1.238667, -0.272871)",
        "(0.241161, 1.233482, -0.267464)",
        "(0.241993, 1.223877, -0.255950)",
        "(0.242405, 1.215162, -0.244138)",
        "(0.242530, 1.207554, -0.232233)",
        "(0.242576, 1.204198, -0.226162)",
        "(0.242475, 1.198947, -0.213894)",
        "(0.242075, 1.195415, -0.202183)",
        "(0.241448, 1.193723, -0.191012)",
        "(0.240784, 1.193193, -0.179818)",
        "(0.239950, 1.193827, -0.168990)",
        "(0.239449, 1.194531, -0.163799)",
        "(0.238168, 1.196952, -0.153814)",
        "(0.236642, 1.200191, -0.144053)",
        "(0.235011, 1.203937, -0.134445)",
        "(0.233281, 1.208277, -0.125235)",
        "(0.232294, 1.210596, -0.120735)",
        "(0.229901, 1.215499, -0.112098)",
        "(0.226914, 1.220730, -0.103944)",
        "(0.223686, 1.225946, -0.096041)",
        "(0.220371, 1.231933, -0.088773)",
        "(0.218731, 1.235268, -0.085412)",
        "(0.215408, 1.242716, -0.079429)",
        "(0.212196, 1.250874, -0.074251)",
        "(0.209345, 1.259573, -0.069545)",
        "(0.206871, 1.269244, -0.065438)",
        "(0.205688, 1.274418, -0.063735)",
        "(0.203401, 1.285046, -0.060661)",
        "(0.201183, 1.296013, -0.058177)",
        "(0.198847, 1.307325, -0.056531)",
        "(0.196561, 1.318984, -0.055787)",
        "(0.195500, 1.324935, -0.055546)",
        "(0.193670, 1.336932, -0.055310)",
        "(0.192415, 1.349378, -0.055531)",
        "(0.191801, 1.362552, -0.056371)",
        "(0.191637, 1.369171, -0.056966)",
        "(0.191774, 1.382286, -0.058634)",
        "(0.192156, 1.395254, -0.060779)",
        "(0.192810, 1.407935, -0.063626)",
        "(0.193883, 1.420236, -0.067169)",
        "(0.195419, 1.431959, -0.071392)",
        "(0.196214, 1.437544, -0.073678)",
        "(0.197844, 1.447972, -0.078701)",
        "(0.200039, 1.457872, -0.084806)",
        "(0.202401, 1.467278, -0.091743)",
        "(0.204945, 1.475937, -0.099424)",
        "(0.206163, 1.479932, -0.103467)",
        "(0.208507, 1.487090, -0.112223)",
        "(0.210814, 1.493395, -0.121706)",
        "(0.212801, 1.498575, -0.131850)",
        "(0.214851, 1.503167, -0.142396)",
        "(0.216002, 1.505087, -0.147919)",
        "(0.218257, 1.508187, -0.158943)",
        "(0.220163, 1.510092, -0.170135)",
        "(0.221970, 1.511197, -0.181631)",
        "(0.223903, 1.511791, -0.193280)",
        "(0.224879, 1.511795, -0.199014)",
        "(0.226801, 1.511002, -0.210092)",
        "(0.228442, 1.509176, -0.220672)",
        "(0.229792, 1.506349, -0.231245)",
        "(0.231177, 1.502949, -0.241866)",
        "(0.231902, 1.501034, -0.247092)",
        "(0.233167, 1.496469, -0.257346)",
        "(0.234142, 1.490957, -0.267273)",
        "(0.234849, 1.484532, -0.276584)",
        "(0.235358, 1.477409, -0.285424)",
        "(0.235499, 1.473538, -0.289775)",
        "(0.235595, 1.465069, -0.298342)",
        "(0.235775, 1.455962, -0.306670)",
        "(0.236080, 1.446179, -0.314498)",
        "(0.236233, 1.435139, -0.321132)",
        "(0.236238, 1.429394, -0.324139)",
        "(0.235948, 1.416517, -0.328859)",
        "(0.236085, 1.402982, -0.332843)",
        "(0.236920, 1.389067, -0.335853)",
        "(0.237481, 1.381761, -0.336839)",
        "(0.238660, 1.366258, -0.337316)",
        "(0.239768, 1.350205, -0.336062)",
        "(0.241112, 1.333819, -0.333456)",
        "(0.242863, 1.317444, -0.330330)",
        "(0.243843, 1.309264, -0.328455)",
        "(0.245835, 1.292974, -0.324032)",
        "(0.247818, 1.277464, -0.318254)",
        "(0.250077, 1.263103, -0.311389)",
        "(0.252606, 1.249599, -0.304001)",
        "(0.254860, 1.236532, -0.296290)",
        "(0.255657, 1.230433, -0.292096)",
        "(0.256933, 1.218447, -0.283630)",
        "(0.257685, 1.207513, -0.274518)",
        "(0.258503, 1.197245, -0.264927)",
        "(0.258951, 1.192250, -0.259779)",
        "(0.260011, 1.181871, -0.248308)",
        "(0.261205, 1.170979, -0.235000)",
        "(0.262647, 1.160513, -0.219921)",
        "(0.264066, 1.150620, -0.204856)",
        "(0.264711, 1.145913, -0.197513)",
        "(0.265670, 1.137337, -0.183279)",
        "(0.266118, 1.130976, -0.169871)",
        "(0.266267, 1.127255, -0.157048)",
        "(0.265829, 1.125776, -0.145001)",
        "(0.264600, 1.125961, -0.133725)",
        "(0.263562, 1.127125, -0.128468)",
        "(0.260991, 1.130847, -0.118457)",
        "(0.257411, 1.137972, -0.109711)",
        "(0.253302, 1.147142, -0.101731)",
        "(0.250909, 1.152539, -0.098201)",
        "(0.245626, 1.164305, -0.091721)",
        "(0.239981, 1.177667, -0.086029)",
        "(0.234567, 1.192541, -0.080934)",
        "(0.229775, 1.209051, -0.076446)",
        "(0.225764, 1.226528, -0.072056)",
        "(0.223961, 1.235222, -0.069795)",
        "(0.220558, 1.252305, -0.065397)",
        "(0.217382, 1.269656, -0.061722)",
        "(0.214752, 1.288042, -0.058978)",
        "(0.212485, 1.306882, -0.057313)",
        "(0.211381, 1.316270, -0.056652)",
        "(0.209483, 1.334495, -0.055629)",
        "(0.207621, 1.351711, -0.055334)",
        "(0.206304, 1.368808, -0.055785)",
        "(0.205929, 1.386269, -0.057222)",
        "(0.205893, 1.394824, -0.058240)",
        "(0.206070, 1.410881, -0.060533)",
        "(0.206356, 1.425173, -0.063055)",
        "(0.206559, 1.438172, -0.065964)",
        "(0.207528, 1.450485, -0.069443)",
        "(0.208394, 1.456411, -0.071585)",
        "(0.210289, 1.467740, -0.076341)",
        "(0.212572, 1.477597, -0.081751)",
        "(0.214986, 1.486225, -0.087302)",
        "(0.216272, 1.490162, -0.090256)",
        "(0.219266, 1.497579, -0.096746)",
        "(0.222634, 1.504611, -0.104268)",
        "(0.225755, 1.510701, -0.112562)",
        "(0.228484, 1.515578, -0.121470)",
        "(0.231051, 1.519640, -0.131083)",
        "(0.232297, 1.521315, -0.135667)",
        "(0.234893, 1.524124, -0.145070)",
        "(0.237214, 1.526314, -0.155368)",
        "(0.239318, 1.528024, -0.166306)",
        "(0.241379, 1.529150, -0.177952)",
        "(0.242415, 1.529508, -0.183891)",
        "(0.244490, 1.529470, -0.195989)",
        "(0.246565, 1.528291, -0.208019)",
        "(0.248681, 1.526345, -0.219912)",
        "(0.250885, 1.523480, -0.231487)",
        "(0.251933, 1.521573, -0.237073)",
        "(0.253702, 1.516938, -0.247749)",
        "(0.254837, 1.510504, -0.257492)",
        "(0.255434, 1.502682, -0.266264)",
        "(0.255553, 1.498381, -0.270229)",
        "(0.255289, 1.488627, -0.277340)",
        "(0.254420, 1.477200, -0.283495)",
        "(0.253398, 1.464974, -0.289383)",
        "(0.252284, 1.451925, -0.294817)",
        "(0.251745, 1.445138, -0.297251)",
        "(0.250958, 1.431589, -0.301808)",
        "(0.250276, 1.417753, -0.305485)",
        "(0.249669, 1.403507, -0.307907)",
        "(0.249114, 1.388807, -0.309068)",
        "(0.248817, 1.381318, -0.309326)",
        "(0.248244, 1.366017, -0.308979)",
        "(0.247777, 1.350501, -0.307525)",
        "(0.247566, 1.335029, -0.304035)",
        "(0.247635, 1.319581, -0.298891)",
        "(0.247862, 1.304328, -0.292369)",
        "(0.248010, 1.296893, -0.288821)",
        "(0.248218, 1.282573, -0.280973)",
        "(0.248343, 1.269066, -0.272270)",
        "(0.248531, 1.256708, -0.262887)",
        "(0.248928, 1.245300, -0.253089)",
        "(0.249071, 1.240229, -0.247692)",
        "(0.249302, 1.230393, -0.236757)",
        "(0.249403, 1.221423, -0.225644)",
        "(0.249732, 1.213343, -0.214536)",
        "(0.250194, 1.206058, -0.203424)",
        "(0.250418, 1.202781, -0.197880)",
        "(0.250837, 1.197041, -0.187000)",
        "(0.250978, 1.192087, -0.176372)",
        "(0.250828, 1.187658, -0.165854)",
        "(0.250385, 1.184088, -0.155488)",
        "(0.250099, 1.182658, -0.150331)",
        "(0.249471, 1.180878, -0.140047)",
        "(0.248683, 1.180528, -0.130117)",
        "(0.247650, 1.181342, -0.120604)",
        "(0.246261, 1.183331, -0.111463)",
        "(0.245490, 1.184728, -0.106925)",
        "(0.243609, 1.188460, -0.098211)",
        "(0.241238, 1.193397, -0.090214)",
        "(0.238586, 1.199426, -0.082646)",
        "(0.237179, 1.202765, -0.079046)",
        "(0.234104, 1.210117, -0.072256)",
        "(0.230697, 1.217969, -0.065884)",
        "(0.227076, 1.226606, -0.060231)",
        "(0.223481, 1.236183, -0.055463)",
        "(0.221719, 1.241393, -0.053433)",
        "(0.218401, 1.251786, -0.049581)",
        "(0.215303, 1.262276, -0.046128)",
        "(0.212343, 1.272848, -0.043390)",
        "(0.209965, 1.283947, -0.041041)",
        "(0.208224, 1.295633, -0.039100)",
        "(0.207487, 1.301495, -0.038223)",
        "(0.206207, 1.313033, -0.036855)",
        "(0.205087, 1.324487, -0.036214)",
        "(0.204264, 1.336433, -0.036342)",
        "(0.203759, 1.348707, -0.037286)",
        "(0.203629, 1.354804, -0.038056)",
        "(0.203559, 1.366869, -0.039907)",
        "(0.203944, 1.378663, -0.042611)",
        "(0.204566, 1.389963, -0.046133)",
        "(0.204982, 1.395415, -0.048152)",
        "(0.205895, 1.406028, -0.052420)",
        "(0.207329, 1.416131, -0.057560)",
        "(0.209353, 1.426688, -0.064512)",
        "(0.211915, 1.437354, -0.072746)",
        "(0.213382, 1.442405, -0.077082)",
        "(0.216281, 1.451745, -0.086143)",
        "(0.219226, 1.460289, -0.096274)",
        "(0.222413, 1.468271, -0.107392)",
        "(0.225539, 1.475425, -0.119026)",
        "(0.228549, 1.481587, -0.131023)",
        "(0.230043, 1.484424, -0.137054)",
        "(0.232950, 1.489306, -0.149224)",
        "(0.235516, 1.492869, -0.161469)",
        "(0.238039, 1.495435, -0.173548)",
        "(0.240566, 1.497148, -0.185617)",
        "(0.241838, 1.497684, -0.191678)",
        "(0.244383, 1.497797, -0.203561)",
        "(0.246594, 1.496587, -0.215047)",
        "(0.248075, 1.494406, -0.226529)",
        "(0.249040, 1.491539, -0.238448)",
        "(0.249500, 1.489941, -0.244517)",
        "(0.250133, 1.486081, -0.256803)",
        "(0.250208, 1.481154, -0.269009)",
        "(0.249561, 1.474836, -0.280661)",
        "(0.248380, 1.467538, -0.291191)",
        "(0.247789, 1.463478, -0.295335)",
        "(0.246922, 1.455701, -0.302727)",
        "(0.246043, 1.447466, -0.307369)",
        "(0.245050, 1.438878, -0.311148)",
        "(0.244543, 1.434243, -0.312477)",
        "(0.243264, 1.424321, -0.314414)",
        "(0.241925, 1.414132, -0.315053)",
        "(0.241096, 1.404189, -0.315144)",
        "(0.240453, 1.393792, -0.314540)",
        "(0.239311, 1.381863, -0.312993)",
        "(0.238458, 1.375363, -0.311860)",
        "(0.235981, 1.361623, -0.308697)",
        "(0.233699, 1.347975, -0.304786)",
        "(0.231797, 1.334446, -0.300211)",
        "(0.230803, 1.327644, -0.297674)",
        "(0.228493, 1.313668, -0.291142)",
        "(0.226252, 1.299715, -0.283595)",
        "(0.224622, 1.286529, -0.274948)",
        "(0.223621, 1.274122, -0.265602)",
        "(0.223254, 1.268283, -0.260599)",
        "(0.222527, 1.256850, -0.250454)",
        "(0.221951, 1.246253, -0.239561)",
        "(0.221311, 1.235903, -0.228025)",
        "(0.220484, 1.225955, -0.215859)",
        "(0.220094, 1.221309, -0.209720)",
        "(0.219239, 1.213134, -0.197509)",
        "(0.217777, 1.206166, -0.185316)",
        "(0.215442, 1.199422, -0.173353)",
        "(0.212617, 1.193123, -0.161712)",
        "(0.211203, 1.190664, -0.156168)",
        "(0.208300, 1.188223, -0.146222)",
        "(0.205044, 1.189127, -0.137592)",
        "(0.201682, 1.191368, -0.129051)",
        "(0.198287, 1.194783, -0.120429)",
        "(0.195307, 1.199114, -0.111664)",
        "(0.193932, 1.202226, -0.107432)",
        "(0.191355, 1.209114, -0.099064)",
        "(0.189122, 1.216955, -0.090859)",
        "(0.187142, 1.225062, -0.082848)",
        "(0.186248, 1.229182, -0.078910)",
        "(0.184792, 1.237783, -0.071408)",
        "(0.183871, 1.247204, -0.064639)",
        "(0.183155, 1.257162, -0.058452)",
        "(0.182742, 1.267390, -0.053103)",
        "(0.182506, 1.272413, -0.050581)",
        "(0.182531, 1.282590, -0.045803)",
        "(0.183105, 1.293506, -0.041878)",
        "(0.183616, 1.305007, -0.038848)",
        "(0.184024, 1.317010, -0.036537)",
        "(0.184351, 1.322946, -0.035585)",
        "(0.185291, 1.334568, -0.034032)",
        "(0.186484, 1.346191, -0.032751)",
        "(0.187955, 1.357965, -0.032035)",
        "(0.189420, 1.370097, -0.032042)",
        "(0.190184, 1.376339, -0.032368)",
        "(0.191658, 1.388425, -0.033190)",
        "(0.192872, 1.399712, -0.034470)",
        "(0.194057, 1.410713, -0.036203)",
        "(0.195893, 1.421836, -0.038770)",
        "(0.196923, 1.427411, -0.040303)",
        "(0.199411, 1.438317, -0.043984)",
        "(0.201705, 1.448482, -0.048666)",
        "(0.203945, 1.457886, -0.054008)",
        "(0.206274, 1.466521, -0.060077)",
        "(0.207483, 1.470557, -0.063546)",
        "(0.209663, 1.478332, -0.071086)",
        "(0.211705, 1.485295, -0.079808)",
        "(0.213666, 1.491629, -0.089162)",
        "(0.215593, 1.497153, -0.099182)",
        "(0.216500, 1.499585, -0.104496)",
        "(0.218163, 1.504101, -0.115435)",
        "(0.219603, 1.507628, -0.127106)",
        "(0.220855, 1.510391, -0.139254)",
        "(0.222023, 1.512329, -0.151765)",
        "(0.222649, 1.513061, -0.158174)",
        "(0.223763, 1.513784, -0.171535)",
        "(0.224724, 1.513486, -0.185578)",
        "(0.225656, 1.512333, -0.199945)",
        "(0.226588, 1.510117, -0.214172)",
        "(0.227020, 1.508639, -0.221170)",
        "(0.227908, 1.504828, -0.234846)",
        "(0.228755, 1.499468, -0.247604)",
        "(0.229534, 1.492747, -0.259345)",
        "(0.230007, 1.484730, -0.269708)",
        "(0.229951, 1.480023, -0.274172)",
        "(0.229478, 1.469657, -0.282208)",
        "(0.228757, 1.457585, -0.288869)",
        "(0.228183, 1.444772, -0.295179)",
        "(0.227789, 1.431242, -0.300984)",
        "(0.227689, 1.424188, -0.303606)",
        "(0.227549, 1.409575, -0.308389)",
        "(0.227028, 1.394331, -0.312219)",
        "(0.225927, 1.378461, -0.314667)",
        "(0.224550, 1.362260, -0.315738)",
        "(0.223865, 1.354059, -0.315810)",
        "(0.222619, 1.337608, -0.315553)",
        "(0.221723, 1.320618, -0.313512)",
        "(0.221428, 1.304405, -0.310003)",
        "(0.221836, 1.287564, -0.304734)",
        "(0.222497, 1.278956, -0.301429)",
        "(0.224461, 1.262380, -0.294381)",
        "(0.227562, 1.247174, -0.286858)",
        "(0.230825, 1.232441, -0.278761)",
        "(0.233500, 1.217829, -0.269216)",
        "(0.234682, 1.210781, -0.264114)",
        "(0.236794, 1.198292, -0.253623)",
        "(0.238896, 1.187988, -0.242772)",
        "(0.240461, 1.179111, -0.231097)",
        "(0.241272, 1.171415, -0.219227)",
        "(0.241318, 1.168290, -0.213391)",
        "(0.241132, 1.163451, -0.201884)",
        "(0.240355, 1.161714, -0.190676)",
        "(0.238832, 1.161325, -0.180056)",
        "(0.236394, 1.162462, -0.170103)",
        "(0.234949, 1.163679, -0.165352)",
        "(0.231536, 1.168052, -0.156472)",
        "(0.227914, 1.173970, -0.147885)",
        "(0.224096, 1.181141, -0.139537)",
        "(0.220298, 1.189307, -0.131430)",
        "(0.218454, 1.193718, -0.127407)",
        "(0.214902, 1.203267, -0.119558)",
        "(0.211428, 1.213226, -0.111858)",
        "(0.208168, 1.223673, -0.104307)",
        "(0.205066, 1.234426, -0.096879)",
        "(0.203761, 1.240001, -0.093276)",
        "(0.201152, 1.250768, -0.086037)",
        "(0.198731, 1.261437, -0.079284)",
        "(0.196476, 1.272321, -0.073072)",
        "(0.194639, 1.283311, -0.067090)",
        "(0.193896, 1.288762, -0.064174)",
        "(0.192733, 1.299755, -0.059020)",
        "(0.191873, 1.310795, -0.054745)",
        "(0.191093, 1.322066, -0.051622)",
        "(0.190402, 1.333591, -0.049758)",
        "(0.190112, 1.339365, -0.049145)",
        "(0.189657, 1.350723, -0.048656)",
        "(0.189372, 1.361628, -0.049250)",
        "(0.189259, 1.372035, -0.050751)",
        "(0.189521, 1.381747, -0.053085)",
        "(0.190253, 1.390629, -0.056265)",
        "(0.190739, 1.394876, -0.058080)",
        "(0.191719, 1.402740, -0.062810)",
        "(0.192240, 1.410119, -0.069443)",
        "(0.193193, 1.417451, -0.076683)",
        "(0.193785, 1.421124, -0.080618)",
        "(0.195208, 1.428400, -0.089371)",
        "(0.196914, 1.435367, -0.098822)",
        "(0.198442, 1.441496, -0.108985)",
        "(0.199902, 1.447306, -0.120059)",
        "(0.200786, 1.450103, -0.125725)",
        "(0.202835, 1.455051, -0.137255)",
        "(0.204733, 1.459148, -0.148924)",
        "(0.207227, 1.462211, -0.160282)",
        "(0.210447, 1.465472, -0.171859)",
        "(0.212115, 1.467059, -0.177858)",
        "(0.215570, 1.469826, -0.190132)",
        "(0.219125, 1.471874, -0.202347)",
        "(0.222474, 1.473159, -0.214579)",
        "(0.225703, 1.473851, -0.226739)",
        "(0.227490, 1.474036, -0.232763)",
        "(0.231056, 1.474154, -0.245125)",
        "(0.234500, 1.473910, -0.257762)",
        "(0.238266, 1.472798, -0.270491)",
        "(0.241786, 1.470329, -0.282819)",
        "(0.243504, 1.468738, -0.288710)",
        "(0.247161, 1.465039, -0.299775)",
        "(0.250805, 1.460444, -0.309981)",
        "(0.254230, 1.454300, -0.319235)",
        "(0.257345, 1.446945, -0.327922)",
        "(0.258795, 1.442951, -0.332127)",
        "(0.261526, 1.433998, -0.340066)",
        "(0.264039, 1.423772, -0.347290)",
        "(0.266592, 1.412293, -0.353778)",
        "(0.269165, 1.400132, -0.360056)",
        "(0.270217, 1.393813, -0.363201)",
        "(0.271579, 1.380734, -0.368927)",
        "(0.272277, 1.367423, -0.373349)",
        "(0.272782, 1.354103, -0.376451)",
        "(0.272806, 1.340475, -0.378298)",
        "(0.272693, 1.333584, -0.378808)",
        "(0.272213, 1.319780, -0.378798)",
        "(0.271458, 1.306149, -0.377215)",
        "(0.270600, 1.292841, -0.374307)",
        "(0.269691, 1.279757, -0.370188)",
        "(0.269109, 1.273174, -0.367834)",
        "(0.267747, 1.260144, -0.361976)",
        "(0.266167, 1.247688, -0.355165)",
        "(0.264260, 1.235870, -0.347124)",
        "(0.262312, 1.224659, -0.337789)",
        "(0.261238, 1.219542, -0.332743)",
        "(0.259067, 1.210177, -0.322654)",
        "(0.256718, 1.201671, -0.312315)",
        "(0.253907, 1.193444, -0.301475)",
        "(0.251107, 1.185520, -0.289648)",
        "(0.249803, 1.182033, -0.283374)",
        "(0.247208, 1.175933, -0.270909)",
        "(0.244367, 1.171194, -0.258520)",
        "(0.241457, 1.167347, -0.245583)",
        "(0.238682, 1.164568, -0.232520)",
        "(0.237388, 1.164065, -0.226038)",
        "(0.234801, 1.164122, -0.213405)",
        "(0.232147, 1.165253, -0.200916)",
        "(0.229395, 1.167798, -0.188430)",
        "(0.226713, 1.171126, -0.175946)",
        "(0.225356, 1.173156, -0.169829)",
        "(0.222517, 1.178136, -0.157942)",
        "(0.219511, 1.184534, -0.146359)",
        "(0.216155, 1.191301, -0.135268)",
        "(0.212569, 1.199520, -0.124709)",
        "(0.209238, 1.209265, -0.114820)",
        "(0.207546, 1.214273, -0.110149)",
        "(0.204165, 1.225061, -0.101507)",
        "(0.200926, 1.236974, -0.093596)",
        "(0.197737, 1.249213, -0.086203)",
        "(0.194619, 1.261373, -0.079614)",
        "(0.193178, 1.267384, -0.076515)",
        "(0.190603, 1.279480, -0.070717)",
        "(0.188334, 1.291450, -0.065744)",
        "(0.186306, 1.303068, -0.061399)",
        "(0.184189, 1.314065, -0.057493)",
        "(0.183106, 1.319116, -0.055903)",
        "(0.180907, 1.329079, -0.052833)",
        "(0.179104, 1.338589, -0.050509)",
        "(0.177592, 1.348290, -0.048566)",
        "(0.176876, 1.353145, -0.047776)",
        "(0.175472, 1.362394, -0.046492)",
        "(0.174134, 1.371156, -0.045208)",
        "(0.173497, 1.380322, -0.044238)",
        "(0.173337, 1.390282, -0.044111)",
        "(0.173551, 1.400732, -0.044961)",
        "(0.173794, 1.406024, -0.045714)",
        "(0.174292, 1.416490, -0.047588)",
        "(0.175227, 1.426859, -0.050301)",
        "(0.176515, 1.437286, -0.053675)",
        "(0.178291, 1.447525, -0.057946)",
        "(0.179295, 1.452408, -0.060320)",
        "(0.181431, 1.461704, -0.065517)",
        "(0.183888, 1.470309, -0.071875)",
        "(0.186764, 1.478545, -0.079047)",
        "(0.188325, 1.482480, -0.082947)",
        "(0.191650, 1.489783, -0.091443)",
        "(0.195130, 1.495817, -0.100976)",
        "(0.198335, 1.500928, -0.110860)",
        "(0.201315, 1.504838, -0.121162)",
        "(0.202857, 1.506514, -0.126401)",
        "(0.206009, 1.508468, -0.137660)",
        "(0.208926, 1.509294, -0.149247)",
        "(0.211471, 1.508276, -0.160639)",
        "(0.213960, 1.505845, -0.171823)",
        "(0.215182, 1.504220, -0.177414)",
        "(0.217482, 1.500044, -0.188637)",
        "(0.219507, 1.494251, -0.199807)",
        "(0.221389, 1.487568, -0.210951)",
        "(0.223110, 1.479617, -0.221746)",
        "(0.223860, 1.475356, -0.226963)",
        "(0.225110, 1.465795, -0.236841)",
        "(0.226314, 1.455292, -0.246489)",
        "(0.227476, 1.443980, -0.255846)",
        "(0.228361, 1.432144, -0.264521)",
        "(0.228701, 1.426000, -0.268495)",
        "(0.228966, 1.412783, -0.275577)",
        "(0.228924, 1.398969, -0.282375)",
        "(0.228907, 1.385206, -0.288818)",
        "(0.229097, 1.371593, -0.294344)",
        "(0.229310, 1.357690, -0.298346)",
        "(0.229297, 1.350654, -0.299758)",
        "(0.228934, 1.336539, -0.302050)",
        "(0.228220, 1.322648, -0.303554)",
        "(0.227428, 1.309032, -0.303800)",
        "(0.226716, 1.295816, -0.302221)",
        "(0.226375, 1.289531, -0.300884)",
        "(0.225657, 1.277459, -0.297748)",
        "(0.224980, 1.266255, -0.293984)",
        "(0.224417, 1.256067, -0.289295)",
        "(0.224105, 1.251095, -0.286625)",
        "(0.223460, 1.241494, -0.280337)",
        "(0.222836, 1.232727, -0.272952)",
        "(0.222002, 1.224425, -0.264981)",
        "(0.220986, 1.216540, -0.256254)",
        "(0.220448, 1.212694, -0.251647)",
        "(0.219469, 1.205886, -0.241789)",
        "(0.218692, 1.200371, -0.231691)",
        "(0.217987, 1.196055, -0.221390)",
        "(0.217199, 1.192463, -0.210473)",
        "(0.216767, 1.190833, -0.204825)",
        "(0.215893, 1.188539, -0.193436)",
        "(0.215264, 1.187952, -0.182178)",
        "(0.214550, 1.188127, -0.170936)",
        "(0.213647, 1.188852, -0.159467)",
        "(0.213143, 1.189457, -0.153643)",
        "(0.211860, 1.191422, -0.141795)",
        "(0.210339, 1.194176, -0.130070)",
        "(0.208785, 1.198187, -0.118631)",
        "(0.206919, 1.203346, -0.108077)",
        "(0.205823, 1.206558, -0.103226)",
        "(0.203591, 1.214442, -0.093806)",
        "(0.201263, 1.223241, -0.086014)",
        "(0.198699, 1.233215, -0.079179)",
        "(0.195879, 1.244230, -0.073085)",
        "(0.193003, 1.255952, -0.067538)",
        "(0.191594, 1.262426, -0.065149)",
        "(0.188984, 1.275735, -0.060973)",
        "(0.186580, 1.289365, -0.057593)",
        "(0.184324, 1.302930, -0.054870)",
        "(0.183248, 1.309672, -0.053728)",
        "(0.181260, 1.323132, -0.052117)",
        "(0.179863, 1.336933, -0.051492)",
        "(0.179063, 1.350779, -0.051568)",
        "(0.178560, 1.364138, -0.052221)",
        "(0.178459, 1.370663, -0.052809)",
        "(0.178328, 1.383680, -0.054409)",
        "(0.178498, 1.396559, -0.057003)",
        "(0.178948, 1.409093, -0.060144)",
        "(0.179611, 1.421004, -0.063782)",
        "(0.180024, 1.426588, -0.065741)",
        "(0.180883, 1.437071, -0.069745)",
        "(0.181562, 1.446478, -0.074129)",
        "(0.181895, 1.455120, -0.079324)",
        "(0.182356, 1.463490, -0.085365)",
        "(0.182929, 1.467722, -0.088680)",
        "(0.184713, 1.476629, -0.095926)",
        "(0.186845, 1.485287, -0.104452)",
        "(0.188941, 1.493077, -0.113517)",
        "(0.191244, 1.500134, -0.123056)",
        "(0.192488, 1.503417, -0.127950)",
        "(0.195363, 1.509275, -0.138245)",
        "(0.198501, 1.514429, -0.149280)",
        "(0.201737, 1.518563, -0.160863)",
        "(0.204893, 1.521241, -0.172620)",
        "(0.206428, 1.522051, -0.178480)",
        "(0.209480, 1.522512, -0.190175)",
        "(0.212617, 1.522016, -0.201784)",
        "(0.215588, 1.520444, -0.213626)",
        "(0.218235, 1.517542, -0.225219)",
        "(0.219433, 1.515577, -0.230907)",
        "(0.221581, 1.511070, -0.242134)",
        "(0.223412, 1.505370, -0.252939)",
        "(0.225207, 1.498971, -0.263635)",
        "(0.226834, 1.491738, -0.273953)",
        "(0.227576, 1.487812, -0.278885)",
        "(0.228956, 1.478947, -0.287942)",
        "(0.230261, 1.468761, -0.295945)",
        "(0.231497, 1.458142, -0.303230)",
        "(0.232053, 1.452517, -0.306365)",
        "(0.232675, 1.440746, -0.312402)",
        "(0.232446, 1.427689, -0.317745)",
        "(0.231784, 1.414046, -0.322526)",
        "(0.231017, 1.400209, -0.326450)",
        "(0.230292, 1.386188, -0.329792)",
        "(0.230052, 1.379273, -0.331233)",
        "(0.229767, 1.365895, -0.333541)",
        "(0.229730, 1.352993, -0.334759)",
        "(0.230051, 1.340161, -0.334773)",
        "(0.230657, 1.327392, -0.333694)",
        "(0.230951, 1.321069, -0.332666)",
        "(0.231529, 1.308543, -0.329899)",
        "(0.232180, 1.296202, -0.325666)",
        "(0.232504, 1.284085, -0.320664)",
        "(0.232258, 1.272579, -0.314896)",
        "(0.231953, 1.261783, -0.308678)",
        "(0.231732, 1.256728, -0.305213)",
        "(0.231111, 1.247068, -0.297573)",
        "(0.230485, 1.238454, -0.289190)",
        "(0.230120, 1.231252, -0.280174)",
        "(0.229867, 1.228074, -0.275445)",
        "(0.229168, 1.222731, -0.265507)",
        "(0.228272, 1.218570, -0.255037)",
        "(0.227351, 1.215482, -0.243874)",
        "(0.226342, 1.213579, -0.232260)",
        "(0.225725, 1.213029, -0.226293)",
        "(0.224338, 1.212361, -0.214237)",
        "(0.222688, 1.212539, -0.202053)",
        "(0.221053, 1.213690, -0.189852)",
        "(0.219615, 1.215918, -0.177867)",
        "(0.218878, 1.217381, -0.172047)",
        "(0.217179, 1.220576, -0.160870)",
        "(0.215235, 1.224147, -0.150156)",
        "(0.213229, 1.228010, -0.139697)",
        "(0.211233, 1.232294, -0.129880)",
        "(0.209105, 1.237381, -0.121038)",
        "(0.207954, 1.240076, -0.116987)",
        "(0.205522, 1.245307, -0.109129)",
        "(0.203085, 1.250883, -0.101777)",
        "(0.200768, 1.257221, -0.095036)",
        "(0.199770, 1.260788, -0.091814)",
        "(0.197861, 1.268718, -0.086041)",
        "(0.195820, 1.277156, -0.080967)",
        "(0.193675, 1.285676, -0.076315)",
        "(0.191598, 1.294441, -0.072255)",
        "(0.190731, 1.299138, -0.070498)",
        "(0.189310, 1.309001, -0.067325)",
        "(0.188206, 1.319175, -0.064970)",
        "(0.187081, 1.329197, -0.063265)",
        "(0.186135, 1.339511, -0.062343)",
        "(0.185737, 1.344807, -0.062242)",
        "(0.185164, 1.355741, -0.062449)",
        "(0.185018, 1.366966, -0.063604)",
        "(0.184803, 1.377985, -0.065166)",
        "(0.184552, 1.389044, -0.067130)",
        "(0.184534, 1.394670, -0.068330)",
        "(0.184739, 1.405938, -0.070980)",
        "(0.185367, 1.417230, -0.074321)",
        "(0.186184, 1.428329, -0.078209)",
        "(0.187419, 1.439147, -0.082856)",
        "(0.188115, 1.444394, -0.085447)",
        "(0.189637, 1.454568, -0.091041)",
        "(0.191608, 1.464171, -0.097611)",
        "(0.193996, 1.473348, -0.105011)",
        "(0.196558, 1.481823, -0.113400)",
        "(0.197913, 1.485674, -0.117913)",
        "(0.200649, 1.492687, -0.127525)",
        "(0.203402, 1.498789, -0.138081)",
        "(0.206094, 1.504137, -0.149650)",
        "(0.208958, 1.508690, -0.162946)",
        "(0.210508, 1.510704, -0.170095)",
        "(0.213522, 1.513980, -0.184884)",
        "(0.216207, 1.515877, -0.200009)",
        "(0.218630, 1.516181, -0.215274)",
        "(0.220998, 1.515738, -0.230627)",
        "(0.222161, 1.514941, -0.238336)",
        "(0.224484, 1.512620, -0.253660)",
        "(0.226781, 1.509455, -0.268734)",
        "(0.229037, 1.505009, -0.283198)",
        "(0.231189, 1.499546, -0.296967)",
        "(0.232346, 1.496356, -0.303431)",
        "(0.234787, 1.489518, -0.315859)",
        "(0.237381, 1.480841, -0.326641)",
        "(0.239726, 1.470810, -0.336060)",
        "(0.241228, 1.459184, -0.343404)",
        "(0.241513, 1.452841, -0.346257)",
        "(0.241851, 1.439577, -0.351287)",
        "(0.242356, 1.425764, -0.354979)",
        "(0.242943, 1.412061, -0.357620)",
        "(0.243092, 1.398020, -0.358967)",
        "(0.243011, 1.390904, -0.359269)",
        "(0.242714, 1.376814, -0.358982)",
        "(0.242688, 1.363367, -0.357325)",
        "(0.242636, 1.350191, -0.355031)",
        "(0.241965, 1.337228, -0.351358)",
        "(0.241535, 1.330732, -0.349280)",
        "(0.240615, 1.318049, -0.344557)",
        "(0.239698, 1.305873, -0.338762)",
        "(0.238404, 1.293808, -0.331823)",
        "(0.236719, 1.281568, -0.323953)",
        "(0.235789, 1.275544, -0.319295)",
        "(0.234164, 1.263577, -0.309551)",
        "(0.232676, 1.252101, -0.297916)",
        "(0.231308, 1.241100, -0.285830)",
        "(0.229756, 1.230588, -0.272714)",
        "(0.228976, 1.225518, -0.265890)",
        "(0.227508, 1.215935, -0.252069)",
        "(0.226259, 1.207498, -0.238562)",
        "(0.225102, 1.200369, -0.225389)",
        "(0.223999, 1.194370, -0.212118)",
        "(0.223396, 1.191724, -0.205359)",
        "(0.222153, 1.187324, -0.191815)",
        "(0.220899, 1.183952, -0.178520)",
        "(0.219412, 1.181449, -0.165346)",
        "(0.217929, 1.180362, -0.152538)",
        "(0.217201, 1.180372, -0.146311)",
        "(0.215633, 1.181009, -0.134147)",
        "(0.213874, 1.182881, -0.122879)",
        "(0.212254, 1.185870, -0.112177)",
        "(0.210697, 1.189944, -0.101982)",
        "(0.209839, 1.192258, -0.097048)",
        "(0.208102, 1.198094, -0.087849)",
        "(0.206413, 1.204655, -0.079205)",
        "(0.204759, 1.211691, -0.071151)",
        "(0.203164, 1.219277, -0.063770)",
        "(0.202395, 1.223246, -0.060328)",
        "(0.200869, 1.231661, -0.054114)",
        "(0.199154, 1.240250, -0.048719)",
        "(0.197378, 1.248795, -0.043708)",
        "(0.195803, 1.257789, -0.039034)",
        "(0.194967, 1.262464, -0.036924)",
        "(0.193059, 1.272286, -0.033354)",
        "(0.190752, 1.282882, -0.030595)",
        "(0.188204, 1.293931, -0.028496)",
        "(0.185809, 1.305597, -0.026990)",
        "(0.184759, 1.311738, -0.026525)",
        "(0.182961, 1.324238, -0.025667)",
        "(0.181366, 1.336748, -0.025179)",
        "(0.179997, 1.349415, -0.025326)",
        "(0.179165, 1.362416, -0.026234)",
        "(0.178911, 1.368989, -0.026946)",
        "(0.178834, 1.382198, -0.029202)",
        "(0.179101, 1.395309, -0.032320)",
        "(0.179644, 1.408306, -0.036384)",
        "(0.180650, 1.421070, -0.041400)",
        "(0.181321, 1.427308, -0.044141)",
        "(0.183272, 1.439456, -0.050422)",
        "(0.185851, 1.451485, -0.057609)",
        "(0.189069, 1.463135, -0.065788)",
        "(0.192844, 1.474021, -0.074719)",
        "(0.194880, 1.478808, -0.079020)",
        "(0.199103, 1.488112, -0.087988)",
        "(0.203527, 1.496904, -0.097625)",
        "(0.208187, 1.505342, -0.107689)",
        "(0.212973, 1.513004, -0.118031)",
        "(0.215318, 1.516415, -0.123305)",
        "(0.219914, 1.522587, -0.134091)",
        "(0.224273, 1.527765, -0.145406)",
        "(0.228456, 1.531888, -0.157114)",
        "(0.232551, 1.534864, -0.169026)",
        "(0.234595, 1.535840, -0.174997)",
        "(0.238494, 1.536935, -0.186914)",
        "(0.241824, 1.536470, -0.198667)",
        "(0.244904, 1.534298, -0.210041)",
        "(0.247984, 1.530277, -0.221042)",
        "(0.249476, 1.527487, -0.226214)",
        "(0.252209, 1.520770, -0.235857)",
        "(0.254549, 1.512058, -0.244542)",
        "(0.256284, 1.501192, -0.252004)",
        "(0.257773, 1.488688, -0.257788)",
        "(0.258608, 1.481951, -0.260118)",
        "(0.260369, 1.468126, -0.264092)",
        "(0.261401, 1.453581, -0.267516)",
        "(0.261284, 1.438490, -0.271110)",
        "(0.260772, 1.423149, -0.275149)",
        "(0.260434, 1.415383, -0.277246)",
        "(0.259404, 1.399430, -0.281058)",
        "(0.257603, 1.382783, -0.284239)",
        "(0.255553, 1.365784, -0.286988)",
        "(0.253977, 1.348966, -0.289216)",
        "(0.253423, 1.340521, -0.289823)",
        "(0.252363, 1.323652, -0.289718)",
        "(0.251624, 1.307677, -0.287619)",
        "(0.251643, 1.293171, -0.283780)",
        "(0.252010, 1.279525, -0.278909)",
        "(0.252150, 1.273451, -0.275686)",
        "(0.252088, 1.261510, -0.269712)",
        "(0.251833, 1.250840, -0.263290)",
        "(0.251471, 1.241170, -0.255979)",
        "(0.250871, 1.232221, -0.248039)",
        "(0.250411, 1.228376, -0.243737)",
        "(0.249442, 1.221470, -0.235072)",
        "(0.248536, 1.215863, -0.225792)",
        "(0.247399, 1.211452, -0.216114)",
        "(0.246123, 1.208222, -0.206265)",
        "(0.245408, 1.207154, -0.201237)",
        "(0.243771, 1.205712, -0.190957)",
        "(0.241777, 1.205096, -0.180594)",
        "(0.239394, 1.205316, -0.170398)",
        "(0.237178, 1.207061, -0.160247)",
        "(0.236138, 1.208549, -0.155232)",
        "(0.234079, 1.211928, -0.145239)",
        "(0.231817, 1.216071, -0.135427)",
        "(0.229249, 1.220407, -0.125829)",
        "(0.226509, 1.225038, -0.116487)",
        "(0.225153, 1.227621, -0.111932)",
        "(0.222517, 1.233356, -0.103294)",
        "(0.219835, 1.239337, -0.094983)",
        "(0.217016, 1.244749, -0.086194)",
        "(0.213361, 1.249034, -0.077161)",
        "(0.211063, 1.250914, -0.072957)",
        "(0.206149, 1.255160, -0.065308)",
        "(0.200994, 1.260482, -0.059063)",
        "(0.195652, 1.266767, -0.054014)",
        "(0.190623, 1.274081, -0.049876)",
        "(0.188572, 1.278414, -0.047975)",
        "(0.185744, 1.289023, -0.044869)",
        "(0.183549, 1.300439, -0.042166)",
        "(0.181798, 1.312562, -0.039724)",
        "(0.180423, 1.325368, -0.037930)",
        "(0.179865, 1.332032, -0.037463)",
        "(0.179225, 1.345897, -0.037371)",
        "(0.179364, 1.360188, -0.037937)",
        "(0.179975, 1.374288, -0.039200)",
        "(0.180962, 1.388158, -0.041303)",
        "(0.181598, 1.395010, -0.042586)",
        "(0.183459, 1.408535, -0.045996)",
        "(0.185999, 1.421842, -0.050554)",
        "(0.188908, 1.434490, -0.055869)",
        "(0.192020, 1.446152, -0.061533)",
        "(0.193696, 1.451594, -0.064577)",
        "(0.196927, 1.461963, -0.071324)",
        "(0.200013, 1.471478, -0.079196)",
        "(0.203139, 1.480257, -0.087786)",
        "(0.206505, 1.488098, -0.096884)",
        "(0.208125, 1.491709, -0.101639)",
        "(0.211195, 1.498118, -0.111930)",
        "(0.214223, 1.503767, -0.122856)",
        "(0.217023, 1.508396, -0.134277)",
        "(0.219835, 1.512034, -0.146161)",
        "(0.221247, 1.513621, -0.152253)",
        "(0.224087, 1.516085, -0.164743)",
        "(0.226717, 1.517391, -0.177529)",
        "(0.229114, 1.517892, -0.190397)",
        "(0.231179, 1.517625, -0.203514)",
        "(0.232142, 1.517344, -0.210126)",
        "(0.233847, 1.515712, -0.223485)",
        "(0.235579, 1.513233, -0.236565)",
        "(0.237036, 1.509745, -0.249336)",
        "(0.238202, 1.505307, -0.261883)",
        "(0.238678, 1.502686, -0.268015)",
        "(0.239320, 1.496727, -0.280067)",
        "(0.239227, 1.489172, -0.291533)",
        "(0.238615, 1.480383, -0.301991)",
        "(0.237341, 1.470336, -0.310802)",
        "(0.236694, 1.465028, -0.314667)",
        "(0.235594, 1.454046, -0.321499)",
        "(0.234833, 1.442750, -0.327455)",
        "(0.234013, 1.430683, -0.332051)",
        "(0.233099, 1.418312, -0.335615)",
        "(0.232672, 1.412179, -0.336902)",
        "(0.232342, 1.400399, -0.339007)",
        "(0.232222, 1.388687, -0.340612)",
        "(0.231824, 1.376726, -0.341279)",
        "(0.231090, 1.364642, -0.340889)",
        "(0.230696, 1.358594, -0.340258)",
        "(0.229908, 1.346505, -0.338323)",
        "(0.228893, 1.334081, -0.334651)",
        "(0.227554, 1.321387, -0.329968)",
        "(0.226128, 1.308583, -0.324550)",
        "(0.225475, 1.302177, -0.321635)",
        "(0.224370, 1.289255, -0.315297)",
        "(0.223291, 1.276415, -0.308001)",
        "(0.222365, 1.263861, -0.299927)",
        "(0.221635, 1.251772, -0.291345)",
        "(0.221405, 1.245900, -0.286826)",
        "(0.221093, 1.234458, -0.277642)",
        "(0.220763, 1.223953, -0.268166)",
        "(0.220614, 1.214299, -0.258771)",
        "(0.220819, 1.205787, -0.249088)",
        "(0.220848, 1.201581, -0.244059)",
        "(0.220593, 1.194245, -0.233401)",
        "(0.220155, 1.188403, -0.223019)",
        "(0.219640, 1.184409, -0.212892)",
        "(0.218828, 1.181695, -0.202657)",
        "(0.218324, 1.180825, -0.197467)",
        "(0.217165, 1.179932, -0.187039)",
        "(0.215831, 1.180398, -0.176838)",
        "(0.214151, 1.182303, -0.167307)",
        "(0.212054, 1.185740, -0.158231)",
        "(0.210924, 1.187894, -0.153756)",
        "(0.208501, 1.193386, -0.144895)",
        "(0.206039, 1.199713, -0.136148)",
        "(0.203469, 1.207510, -0.127588)",
        "(0.200925, 1.216282, -0.119223)",
        "(0.199659, 1.221071, -0.115068)",
        "(0.197200, 1.230997, -0.106600)",
        "(0.194942, 1.241476, -0.098065)",
        "(0.192883, 1.252856, -0.089722)",
        "(0.191122, 1.265357, -0.082003)",
        "(0.190273, 1.271800, -0.078416)",
        "(0.188566, 1.284913, -0.071646)",
        "(0.186910, 1.298578, -0.065550)",
        "(0.185273, 1.312961, -0.060416)",
        "(0.183805, 1.328015, -0.056331)",
        "(0.183232, 1.335794, -0.054764)",
        "(0.182296, 1.351099, -0.052104)",
        "(0.181539, 1.366095, -0.050014)",
        "(0.181224, 1.381012, -0.048638)",
        "(0.181486, 1.395965, -0.048226)",
        "(0.181867, 1.403442, -0.048415)",
        "(0.182983, 1.418108, -0.049214)",
        "(0.184499, 1.432120, -0.050291)",
        "(0.186411, 1.445556, -0.051671)",
        "(0.188634, 1.458605, -0.053903)",
        "(0.189886, 1.464990, -0.055348)",
        "(0.192719, 1.477073, -0.058845)",
        "(0.195596, 1.487829, -0.063008)",
        "(0.198315, 1.497518, -0.067665)",
        "(0.200976, 1.506324, -0.073382)",
        "(0.203784, 1.514258, -0.080214)",
        "(0.205201, 1.517802, -0.084134)",
        "(0.207824, 1.524115, -0.092445)",
        "(0.209977, 1.529171, -0.101308)",
        "(0.211690, 1.533255, -0.110914)",
        "(0.212515, 1.535076, -0.115978)",
        "(0.214196, 1.537926, -0.126525)",
        "(0.215520, 1.539543, -0.137475)",
        "(0.216327, 1.540388, -0.148973)",
        "(0.216913, 1.540524, -0.161195)",
        "(0.217198, 1.540310, -0.167509)",
        "(0.217556, 1.539204, -0.180823)",
        "(0.217118, 1.536814, -0.195132)",
        "(0.216129, 1.533419, -0.209988)",
        "(0.215169, 1.528925, -0.224737)",
        "(0.214630, 1.526246, -0.232033)",
        "(0.213436, 1.519911, -0.246562)",
        "(0.212133, 1.512120, -0.260822)",
        "(0.211077, 1.503338, -0.274328)",
        "(0.210552, 1.493783, -0.286562)",
        "(0.210525, 1.488652, -0.292008)",
        "(0.210487, 1.477872, -0.302014)",
        "(0.209917, 1.465300, -0.310769)",
        "(0.209256, 1.452213, -0.318997)",
        "(0.209071, 1.438827, -0.326267)",
        "(0.208940, 1.431876, -0.329293)",
        "(0.208691, 1.417970, -0.335031)",
        "(0.208572, 1.403589, -0.339755)",
        "(0.208505, 1.389833, -0.343473)",
        "(0.208230, 1.376084, -0.346603)",
        "(0.207929, 1.369200, -0.348056)",
        "(0.207417, 1.355415, -0.350444)",
        "(0.207205, 1.341797, -0.351668)",
        "(0.207159, 1.328737, -0.351047)",
        "(0.206682, 1.315701, -0.348906)",
        "(0.206263, 1.309078, -0.347223)",
        "(0.205147, 1.295873, -0.343099)",
        "(0.203882, 1.283359, -0.337668)",
        "(0.202562, 1.272074, -0.331019)",
        "(0.200966, 1.261853, -0.323258)",
        "(0.200100, 1.257101, -0.318915)",
        "(0.198152, 1.248118, -0.309568)",
        "(0.196111, 1.240253, -0.299046)",
        "(0.194253, 1.233974, -0.287319)",
        "(0.192673, 1.229441, -0.274855)",
        "(0.191940, 1.227886, -0.268451)",
        "(0.190559, 1.225734, -0.255471)",
        "(0.189278, 1.224815, -0.242155)",
        "(0.188079, 1.224816, -0.228155)",
        "(0.186971, 1.225664, -0.213729)",
        "(0.186430, 1.226485, -0.206662)",
        "(0.185436, 1.228893, -0.192846)",
        "(0.184559, 1.232217, -0.179343)",
        "(0.183617, 1.236301, -0.166307)",
        "(0.182857, 1.241245, -0.153897)",
        "(0.182497, 1.244295, -0.148216)",
        "(0.181588, 1.250570, -0.137381)",
        "(0.180699, 1.257698, -0.127297)",
        "(0.179893, 1.265720, -0.117823)",
        "(0.179457, 1.274801, -0.109163)",
        "(0.179359, 1.279783, -0.105235)",
        "(0.179115, 1.290145, -0.097856)",
        "(0.178727, 1.301160, -0.091222)",
        "(0.178436, 1.312860, -0.085382)",
        "(0.178175, 1.325297, -0.080466)",
        "(0.178096, 1.331859, -0.078458)",
        "(0.178018, 1.345195, -0.074947)",
        "(0.177891, 1.358618, -0.072084)",
        "(0.177775, 1.372349, -0.069953)",
        "(0.177840, 1.385970, -0.068319)",
        "(0.178066, 1.392648, -0.067665)",
        "(0.178927, 1.406062, -0.066926)",
        "(0.180203, 1.419134, -0.066820)",
        "(0.181776, 1.431464, -0.066971)",
        "(0.184021, 1.443745, -0.067638)",
        "(0.185569, 1.449677, -0.068466)",
        "(0.189003, 1.461229, -0.070315)",
        "(0.192801, 1.471871, -0.072342)",
        "(0.196891, 1.481678, -0.074862)",
        "(0.201350, 1.490896, -0.078335)",
        "(0.203757, 1.495366, -0.080612)",
        "(0.208683, 1.503968, -0.086062)",
        "(0.213238, 1.511784, -0.092846)",
        "(0.217330, 1.518952, -0.101306)",
        "(0.221218, 1.525731, -0.111151)",
        "(0.223024, 1.528812, -0.116845)",
        "(0.226293, 1.534373, -0.128339)",
        "(0.228802, 1.538506, -0.140098)",
        "(0.230579, 1.541259, -0.151914)",
        "(0.231715, 1.542888, -0.163853)",
        "(0.232117, 1.543314, -0.169826)",
        "(0.232845, 1.543553, -0.181595)",
        "(0.233319, 1.542474, -0.192750)",
        "(0.233316, 1.540040, -0.203281)",
        "(0.233152, 1.536569, -0.213485)",
        "(0.233186, 1.534521, -0.218573)",
        "(0.233435, 1.529889, -0.228744)",
        "(0.233612, 1.524264, -0.238537)",
        "(0.233489, 1.517333, -0.247504)",
        "(0.233013, 1.509302, -0.255739)",
        "(0.232807, 1.505000, -0.259740)",
        "(0.232539, 1.496102, -0.267613)",
        "(0.232282, 1.486392, -0.274836)",
        "(0.231834, 1.475526, -0.281214)",
        "(0.231044, 1.463598, -0.286993)",
        "(0.230563, 1.457366, -0.289834)",
        "(0.229674, 1.444769, -0.295593)",
        "(0.228816, 1.431966, -0.300804)",
        "(0.227850, 1.418754, -0.305179)",
        "(0.226658, 1.405185, -0.308536)",
        "(0.225976, 1.398358, -0.309971)",
        "(0.224337, 1.384470, -0.311553)",
        "(0.222800, 1.370550, -0.312182)",
        "(0.221191, 1.356550, -0.311686)",
        "(0.219318, 1.342693, -0.310147)",
        "(0.218309, 1.335887, -0.309014)",
        "(0.216335, 1.322621, -0.306079)",
        "(0.214679, 1.309965, -0.301926)",
        "(0.213416, 1.298176, -0.296432)",
        "(0.212470, 1.287536, -0.290043)",
        "(0.212058, 1.282717, -0.286368)",
        "(0.211111, 1.273584, -0.277970)",
        "(0.210205, 1.264947, -0.268429)",
        "(0.209481, 1.257240, -0.257615)",
        "(0.208919, 1.250330, -0.246666)",
        "(0.208676, 1.247453, -0.241036)",
        "(0.208308, 1.241996, -0.229376)",
        "(0.208028, 1.236990, -0.216782)",
        "(0.207911, 1.232644, -0.203883)",
        "(0.207941, 1.229347, -0.190628)",
        "(0.207967, 1.228068, -0.183708)",
        "(0.207641, 1.225855, -0.169966)",
        "(0.207018, 1.224308, -0.156641)",
        "(0.206453, 1.223936, -0.143763)",
        "(0.205901, 1.225277, -0.131786)",
        "(0.205560, 1.226613, -0.126294)",
        "(0.204678, 1.231330, -0.116390)",
        "(0.203762, 1.237581, -0.106975)",
        "(0.202786, 1.245202, -0.097937)",
        "(0.201933, 1.253972, -0.089368)",
        "(0.201524, 1.258773, -0.085343)",
        "(0.200810, 1.269293, -0.077940)",
        "(0.200217, 1.281180, -0.071519)",
        "(0.199747, 1.293695, -0.065710)",
        "(0.199608, 1.306759, -0.060465)",
        "(0.199700, 1.313514, -0.058124)",
        "(0.200110, 1.327170, -0.053944)",
        "(0.200769, 1.341145, -0.050874)",
        "(0.201746, 1.355565, -0.048912)",
        "(0.203178, 1.370413, -0.048056)",
        "(0.204040, 1.377825, -0.048169)",
        "(0.205901, 1.392560, -0.049170)",
        "(0.208136, 1.406916, -0.051729)",
        "(0.210523, 1.420849, -0.055500)",
        "(0.213294, 1.434294, -0.060743)",
        "(0.214773, 1.440855, -0.063912)",
        "(0.217923, 1.453309, -0.071900)",
        "(0.220926, 1.464891, -0.081213)",
        "(0.223690, 1.475231, -0.092412)",
        "(0.226541, 1.484746, -0.104173)",
        "(0.227960, 1.488856, -0.110410)",
        "(0.230454, 1.496004, -0.123066)",
        "(0.232547, 1.501600, -0.135791)",
        "(0.234338, 1.506116, -0.148619)",
        "(0.236060, 1.509880, -0.161798)",
        "(0.236925, 1.511483, -0.168477)",
        "(0.238614, 1.514258, -0.181987)",
        "(0.239982, 1.516082, -0.195634)",
        "(0.241022, 1.517274, -0.209183)",
        "(0.242045, 1.517955, -0.222669)",
        "(0.242684, 1.518098, -0.229404)",
        "(0.244212, 1.518186, -0.242795)",
        "(0.245930, 1.517455, -0.255629)",
        "(0.247637, 1.515689, -0.267780)",
        "(0.249382, 1.513170, -0.279232)",
        "(0.250377, 1.511449, -0.284496)",
        "(0.252385, 1.507705, -0.294708)",
        "(0.254324, 1.502705, -0.303819)",
        "(0.255837, 1.496782, -0.312229)",
        "(0.256828, 1.489473, -0.319531)",
        "(0.257221, 1.485474, -0.322877)",
        "(0.257697, 1.476434, -0.328465)",
        "(0.257696, 1.466599, -0.333180)",
        "(0.257020, 1.455810, -0.336648)"
    ],
    "rightHandRotations": [
        "(23.376640, 290.373800, 321.622300)",
        "(22.653130, 289.747400, 321.382600)",
        "(21.121700, 288.632400, 320.937400)",
        "(19.663270, 287.755300, 320.397100)",
        "(18.200240, 287.036200, 319.739300)",
        "(16.439830, 286.412400, 319.193500)",
        "(14.562950, 285.649100, 319.260400)",
        "(13.666490, 285.241800, 319.410800)",
        "(12.119220, 284.884800, 319.650200)",
        "(10.657690, 285.300600, 319.610700)",
        "(9.283512, 285.479400, 319.219700)",
        "(6.409514, 285.012800, 318.900000)",
        "(4.165013, 284.630800, 319.296300)",
        "(359.398200, 283.258300, 321.039700)",
        "(355.919200, 281.405700, 322.123400)",
        "(353.172400, 279.436100, 322.030200)",
        "(349.548200, 277.492000, 322.372500)",
        "(347.329400, 276.241500, 323.378700)",
        "(342.374400, 273.012700, 326.066000)",
        "(337.632300, 270.506200, 328.265700)",
        "(333.835900, 270.298300, 328.753300)",
        "(329.830000, 270.263700, 328.852300)",
        "(328.029500, 269.766500, 329.134000)",
        "(323.741700, 267.895500, 331.223800)",
        "(317.669100, 264.123100, 336.101500)",
        "(312.475100, 260.467600, 340.738700)",
        "(307.799400, 258.850900, 342.772800)",
        "(305.732400, 258.741600, 343.107100)",
        "(302.426300, 258.180300, 344.782400)",
        "(299.114100, 255.475300, 348.579700)",
        "(294.312500, 251.630300, 354.554800)",
        "(289.693900, 249.471900, 359.338600)",
        "(287.934400, 249.195900, 0.447782)",
        "(285.520200, 250.597900, 0.681076)",
        "(283.152600, 254.965700, 358.513500)",
        "(280.070100, 264.312300, 350.197300)",
        "(277.276000, 282.935900, 332.667600)",
        "(276.349900, 295.388000, 321.012900)",
        "(275.683200, 318.727600, 299.526000)",
        "(276.096900, 336.054200, 284.345400)",
        "(277.580000, 350.452300, 271.423000)",
        "(279.810100, 359.705000, 262.612900)",
        "(280.855400, 1.640442, 260.857400)",
        "(282.144700, 1.888988, 261.181700)",
        "(282.779600, 359.596300, 264.409000)",
        "(283.868300, 358.216600, 265.703000)",
        "(284.512500, 357.309600, 266.376800)",
        "(285.717100, 354.646900, 269.678400)",
        "(286.955000, 348.307300, 277.079400)",
        "(288.402500, 342.969500, 282.502000)",
        "(289.569100, 341.411500, 283.503200)",
        "(289.891600, 341.089900, 283.517100)",
        "(289.777300, 340.184300, 284.466100)",
        "(289.106600, 336.904400, 288.173600)",
        "(288.987500, 333.211200, 291.580600)",
        "(289.317000, 330.031400, 293.766800)",
        "(289.480200, 327.101600, 296.039000)",
        "(289.841300, 327.108400, 296.587000)",
        "(289.926100, 326.361100, 299.429500)",
        "(289.451500, 319.092500, 306.031400)",
        "(288.794700, 313.703400, 312.322800)",
        "(288.888700, 308.726900, 317.932300)",
        "(288.887200, 306.645600, 320.005700)",
        "(289.205500, 304.677500, 322.119300)",
        "(289.794900, 301.254500, 324.821300)",
        "(289.954200, 296.210100, 329.473700)",
        "(289.714500, 292.583100, 332.918700)",
        "(289.763400, 290.980800, 334.189800)",
        "(290.255400, 286.883400, 337.251500)",
        "(290.628800, 283.383800, 339.880000)",
        "(290.780200, 279.979100, 342.119800)",
        "(290.417000, 275.395200, 345.654200)",
        "(289.901100, 273.069100, 347.519000)",
        "(289.410000, 268.759600, 350.943000)",
        "(289.527800, 263.938300, 355.068500)",
        "(288.623300, 258.376200, 0.114935)",
        "(287.025500, 252.991700, 5.455230)",
        "(286.173400, 250.749400, 7.588619)",
        "(285.082200, 247.288900, 10.594490)",
        "(284.267900, 244.680600, 13.047380)",
        "(282.892400, 240.951200, 16.604230)",
        "(280.826800, 235.040400, 22.285630)",
        "(279.741000, 231.819500, 25.502590)",
        "(277.418900, 226.718800, 30.282510)",
        "(275.103300, 224.701500, 31.648980)",
        "(272.993000, 228.641400, 27.453890)",
        "(270.995400, 239.272800, 16.586490)",
        "(270.214900, 8.460149, 247.241700)",
        "(272.744800, 54.596350, 201.049300)",
        "(275.175400, 68.099980, 188.435300)",
        "(277.675000, 76.767100, 181.310100)",
        "(280.044800, 78.099100, 181.491000)",
        "(281.094100, 76.471150, 183.667500)",
        "(283.050900, 72.162950, 188.789900)",
        "(284.944300, 68.664560, 193.268500)",
        "(286.783600, 67.023270, 196.248200)",
        "(288.329500, 66.595550, 198.409400)",
        "(288.906600, 66.259800, 199.676500)",
        "(289.780500, 64.461400, 203.245900)",
        "(290.659800, 60.171300, 208.502400)",
        "(292.086100, 54.071290, 214.556100)",
        "(293.481200, 46.990240, 221.010000)",
        "(293.713700, 43.737720, 224.149000)",
        "(293.246600, 38.675500, 229.628300)",
        "(293.298800, 34.101930, 235.114300)",
        "(294.946200, 31.119710, 239.695900)",
        "(295.491100, 24.345430, 247.046200)",
        "(295.648500, 20.316240, 251.402400)",
        "(295.100600, 12.579600, 260.761900)",
        "(294.665500, 4.308761, 270.395600)",
        "(295.859600, 355.598500, 279.100300)",
        "(297.627200, 347.446900, 286.540600)",
        "(298.256300, 343.399700, 290.330700)",
        "(298.887700, 335.784300, 297.633800)",
        "(299.560500, 328.889600, 303.813500)",
        "(301.264400, 322.143700, 308.780200)",
        "(302.791800, 316.525700, 312.373000)",
        "(303.223400, 314.061500, 313.931100)",
        "(303.457000, 309.374800, 317.307600)",
        "(303.160200, 305.017400, 320.301800)",
        "(303.433300, 301.021900, 322.388200)",
        "(303.588900, 297.353800, 324.321400)",
        "(303.324200, 295.900500, 325.158500)",
        "(302.491400, 293.818900, 325.995400)",
        "(301.706800, 292.024500, 326.325000)",
        "(300.670300, 289.048100, 328.216900)",
        "(299.383000, 286.195900, 330.075000)",
        "(298.420000, 285.051000, 330.841200)",
        "(296.409600, 282.655500, 333.058000)",
        "(294.588300, 280.594800, 335.237800)",
        "(292.775400, 279.721600, 336.337500)",
        "(291.346800, 279.679000, 336.459900)",
        "(290.679400, 279.668900, 336.506600)",
        "(289.205800, 279.196600, 337.385700)",
        "(287.587100, 277.125600, 340.472700)",
        "(286.481200, 274.857300, 343.933200)",
        "(286.219400, 274.872600, 344.309600)",
        "(286.202900, 275.230200, 343.921600)",
        "(286.364100, 273.713500, 345.179900)",
        "(287.167100, 264.695400, 354.158200)",
        "(288.130900, 253.384500, 5.809924)",
        "(288.994000, 245.941300, 13.317510)",
        "(288.926000, 244.460400, 14.840450)",
        "(287.657900, 246.547500, 12.779820)",
        "(286.272500, 253.244700, 5.429741)",
        "(284.818100, 256.482800, 2.092314)",
        "(283.337400, 256.284900, 2.880599)",
        "(282.502400, 255.824000, 3.673274)",
        "(280.790100, 256.022100, 3.993536)",
        "(279.385300, 257.861700, 2.622618)",
        "(278.167200, 261.589000, 359.377500)",
        "(276.727900, 265.628300, 355.934600)",
        "(275.984300, 268.089100, 353.820800)",
        "(274.569900, 276.178500, 346.469800)",
        "(273.848400, 293.897000, 329.322700)",
        "(274.011500, 315.855700, 307.789600)",
        "(274.455100, 334.182600, 290.230900)",
        "(274.593700, 342.988800, 281.931900)",
        "(275.119800, 357.327800, 268.714100)",
        "(275.949200, 4.870956, 262.087300)",
        "(276.846100, 7.903754, 259.750600)",
        "(277.620100, 8.066928, 260.255700)",
        "(278.006800, 6.779570, 261.901900)",
        "(278.910200, 2.226169, 266.864800)",
        "(279.902000, 356.327700, 272.791700)",
        "(280.513600, 349.544800, 279.623100)",
        "(280.458300, 339.431300, 289.754000)",
        "(280.512400, 334.139200, 294.939400)",
        "(280.935500, 325.287000, 303.270700)",
        "(281.911500, 317.460000, 310.393200)",
        "(282.701100, 310.307100, 316.555000)",
        "(283.269500, 303.820500, 322.075400)",
        "(283.507800, 300.590900, 324.778700)",
        "(283.840600, 294.327700, 329.956900)",
        "(283.973400, 287.711400, 335.517700)",
        "(284.313500, 281.584600, 340.511000)",
        "(284.678900, 276.382500, 344.574300)",
        "(284.705800, 274.409600, 346.163800)",
        "(284.349000, 271.703600, 348.206700)",
        "(283.812200, 269.995200, 349.189500)",
        "(283.449200, 268.460200, 350.109400)",
        "(283.014900, 266.495400, 351.491600)",
        "(282.694500, 265.662800, 352.046900)",
        "(281.767500, 264.410800, 353.017600)",
        "(280.721500, 262.215200, 355.003700)",
        "(279.947400, 259.760400, 357.194700)",
        "(279.024700, 257.767100, 359.033000)",
        "(278.564200, 256.706000, 0.068695)",
        "(277.606800, 254.504200, 2.443503)",
        "(276.668000, 251.664200, 5.562476)",
        "(275.612400, 252.010600, 5.292031)",
        "(274.459700, 256.027500, 1.227316)",
        "(273.927900, 258.567800, 358.701400)",
        "(272.938400, 262.126200, 355.408200)",
        "(272.088000, 267.999300, 350.016800)",
        "(271.461000, 300.142800, 318.038300)",
        "(272.100000, 347.010700, 271.025500)",
        "(272.571200, 359.358600, 258.734200)",
        "(273.041200, 19.434610, 239.482900)",
        "(273.573100, 38.777820, 221.326400)",
        "(274.633400, 47.099210, 214.267800)",
        "(275.789500, 47.253400, 215.063200)",
        "(276.310100, 45.461730, 217.269300)",
        "(277.167800, 40.392880, 223.108400)",
        "(278.075700, 34.824380, 229.424600)",
        "(278.917900, 32.636590, 232.619300)",
        "(279.847000, 30.170430, 236.123000)",
        "(280.431100, 28.039480, 238.577400)",
        "(281.594400, 22.913770, 244.109500)",
        "(282.049100, 17.070340, 250.589600)",
        "(281.576000, 12.269660, 256.291400)",
        "(280.848700, 12.505740, 256.956300)",
        "(280.553700, 12.848250, 257.074200)",
        "(280.029000, 7.942092, 262.807500)",
        "(279.978800, 357.098700, 273.996200)",
        "(280.750200, 347.639600, 283.284100)",
        "(281.711800, 341.278000, 289.644000)",
        "(281.965900, 338.671500, 292.219400)",
        "(282.086500, 333.114300, 297.685000)",
        "(282.551200, 327.265800, 303.342600)",
        "(283.439500, 322.822500, 307.244100)",
        "(284.560700, 318.669300, 310.464800)",
        "(284.908300, 316.214400, 312.446300)",
        "(285.437400, 310.761200, 317.167900)",
        "(286.183300, 307.245500, 319.708200)",
        "(286.736100, 304.474000, 321.330400)",
        "(287.309800, 300.938900, 323.639200)",
        "(287.480200, 298.748400, 325.230000)",
        "(287.487600, 294.031800, 328.892700)",
        "(287.194100, 289.852200, 332.112500)",
        "(287.072900, 287.144600, 334.077500)",
        "(287.347100, 289.154100, 331.533600)",
        "(287.618200, 291.793300, 328.509200)",
        "(288.066000, 295.075900, 324.131200)",
        "(287.662500, 294.306600, 324.333500)",
        "(286.915900, 292.660100, 325.480700)",
        "(286.146200, 291.459200, 326.133700)",
        "(285.746100, 290.909700, 326.363100)",
        "(284.964300, 289.771000, 326.934600)",
        "(284.128200, 287.689000, 328.566200)",
        "(283.124600, 284.837600, 331.039800)",
        "(282.156100, 281.872400, 333.912700)",
        "(281.733300, 280.577000, 335.172800)",
        "(281.079200, 279.065400, 336.325600)",
        "(280.376300, 277.885800, 337.064500)",
        "(279.759500, 276.132000, 338.639500)",
        "(279.532900, 273.398900, 341.409100)",
        "(279.557600, 271.957700, 342.953600)",
        "(279.067500, 268.611600, 346.357500)",
        "(277.950700, 266.664300, 348.275400)",
        "(277.000400, 265.614300, 349.418200)",
        "(276.258500, 263.365700, 351.860200)",
        "(275.835700, 261.351000, 353.992600)",
        "(274.948300, 255.954600, 359.641300)",
        "(273.877000, 250.685500, 5.040375)",
        "(272.586900, 251.856100, 3.892828)",
        "(271.341200, 259.398000, 356.449400)",
        "(270.742800, 255.657700, 0.335751)",
        "(270.464800, 130.018900, 126.365500)",
        "(271.044700, 96.252130, 160.324200)",
        "(271.678400, 67.853480, 188.391500)",
        "(272.874400, 49.552030, 206.060800)",
        "(273.479900, 46.633390, 208.857300)",
        "(274.331700, 50.744530, 205.253200)",
        "(274.936900, 59.200240, 197.891200)",
        "(275.631900, 61.993370, 195.958800)",
        "(276.522700, 58.802540, 199.529600)",
        "(277.028800, 57.015750, 201.467800)",
        "(277.874600, 55.935370, 203.313400)",
        "(278.457500, 57.958720, 202.625900)",
        "(278.964500, 60.230330, 201.749700)",
        "(279.564400, 59.240540, 203.614000)",
        "(279.901600, 58.226530, 205.033800)",
        "(280.603800, 55.988910, 208.207500)",
        "(281.210200, 52.800960, 212.398400)",
        "(281.703200, 48.837450, 217.290700)",
        "(282.594100, 44.326380, 222.581200)",
        "(283.285300, 42.114100, 225.134300)",
        "(284.628500, 38.716090, 229.277100)",
        "(285.328100, 36.248880, 232.655800)",
        "(285.447800, 33.633710, 236.198500)",
        "(285.438900, 32.299210, 237.832200)",
        "(285.775800, 29.160510, 241.294400)",
        "(286.606100, 25.053230, 245.499100)",
        "(286.786300, 21.496210, 249.258700)",
        "(285.968500, 17.981290, 253.390400)",
        "(285.656000, 13.727740, 258.133100)",
        "(285.705400, 10.477410, 261.428800)",
        "(285.768300, 3.709152, 268.417400)",
        "(285.506500, 355.066200, 277.236400)",
        "(285.799200, 345.914000, 286.392900)",
        "(286.648300, 339.846000, 292.134900)",
        "(287.088100, 337.178700, 294.601700)",
        "(287.725100, 330.500200, 301.017100)",
        "(288.167700, 321.832800, 309.090800)",
        "(289.328300, 314.116500, 315.660300)",
        "(290.243000, 308.759000, 320.291800)",
        "(290.693500, 306.421600, 322.385700)",
        "(291.905400, 302.880100, 325.129200)",
        "(292.909600, 300.497200, 326.269000)",
        "(293.244000, 297.595000, 328.270800)",
        "(293.474000, 293.834400, 330.972800)",
        "(293.555400, 291.904200, 332.365400)",
        "(293.530600, 288.470500, 334.883000)",
        "(293.388800, 285.641300, 336.564800)",
        "(293.175800, 282.919900, 338.297800)",
        "(292.909500, 280.156500, 340.221600)",
        "(292.677400, 278.827900, 341.082900)",
        "(292.214900, 276.096400, 342.790000)",
        "(291.678000, 272.557400, 345.443700)",
        "(290.807100, 269.149300, 348.213200)",
        "(289.875800, 266.625200, 350.057400)",
        "(289.479800, 265.415000, 350.896800)",
        "(288.809800, 263.062300, 352.643200)",
        "(288.068900, 260.564000, 354.817500)",
        "(287.306700, 257.726600, 357.185000)",
        "(286.516700, 255.039400, 359.419000)",
        "(286.109600, 254.117300, 0.129255)",
        "(285.384300, 253.083000, 0.746081)",
        "(284.871600, 252.581800, 0.901065)",
        "(284.375200, 251.594300, 1.828323)",
        "(283.886800, 250.263600, 3.193199)",
        "(283.637100, 249.899800, 3.574785)",
        "(283.002300, 250.087400, 3.309117)",
        "(282.221500, 251.845100, 1.406858)",
        "(281.651700, 253.930400, 359.260100)",
        "(281.329500, 253.760800, 359.365500)",
        "(281.188000, 252.737800, 0.455736)",
        "(280.856800, 251.804000, 1.422239)",
        "(280.429800, 252.031000, 1.121268)",
        "(279.905400, 251.728800, 1.624094)",
        "(279.598700, 251.314100, 2.111145)",
        "(279.589600, 251.633300, 1.694295)",
        "(279.565200, 252.114600, 1.130422)",
        "(279.548100, 250.633200, 2.763908)",
        "(279.186400, 248.753600, 4.980657)",
        "(278.540800, 248.817900, 5.235789)",
        "(278.348400, 249.929700, 4.193122)",
        "(278.184900, 252.303200, 1.857901)",
        "(277.898100, 254.530300, 359.821700)",
        "(277.424900, 257.074300, 357.482200)",
        "(276.866200, 260.579100, 354.154700)",
        "(276.540300, 262.098100, 352.781800)",
        "(275.730000, 267.456900, 347.649900)",
        "(274.966800, 276.043900, 339.300500)",
        "(274.458700, 287.247000, 328.273800)",
        "(274.090900, 298.670600, 317.060200)",
        "(273.950100, 304.651100, 311.278500)",
        "(273.618400, 320.925500, 295.466800)",
        "(273.392600, 340.762000, 276.230900)",
        "(273.537100, 356.748200, 260.878800)",
        "(273.815400, 10.078180, 248.220100)",
        "(274.042400, 15.961620, 242.747300)",
        "(274.781400, 25.331750, 234.190400)",
        "(275.555100, 32.968240, 227.509700)",
        "(276.243600, 37.360410, 224.248500)",
        "(276.962300, 38.189660, 224.396400)",
        "(277.365900, 38.077550, 224.954800)",
        "(278.258400, 37.604830, 226.373000)",
        "(279.290500, 35.452000, 229.326700)",
        "(279.760200, 33.660050, 231.428300)",
        "(281.075500, 28.612600, 237.832600)",
        "(281.592700, 27.191170, 239.720800)",
        "(282.848400, 24.675410, 243.135900)",
        "(284.204400, 22.099890, 246.490600)",
        "(285.234800, 18.994000, 250.348800)",
        "(285.454200, 15.905120, 254.101700)",
        "(285.382500, 14.204690, 256.196900)",
        "(285.388900, 9.364781, 261.896500)",
        "(286.315300, 4.951437, 266.765900)",
        "(287.100300, 1.410003, 270.629300)",
        "(287.472700, 355.152900, 277.267500)",
        "(287.563300, 350.994000, 281.561400)",
        "(287.863200, 344.056500, 288.401800)",
        "(288.376400, 339.613400, 292.715800)",
        "(289.602900, 336.072300, 296.398700)",
        "(291.348000, 332.545500, 299.725800)",
        "(292.134400, 330.747900, 301.279400)",
        "(293.123800, 327.253800, 304.277600)",
        "(293.830300, 324.590600, 306.323400)",
        "(294.351600, 322.803800, 307.441100)",
        "(294.886500, 319.958500, 309.457500)",
        "(295.207200, 318.298300, 310.605900)",
        "(295.956700, 315.346200, 312.339100)",
        "(296.659000, 312.794000, 313.717100)",
        "(297.043600, 310.104100, 315.429600)",
        "(297.127500, 306.948200, 317.576000)",
        "(296.969800, 305.174900, 318.752300)",
        "(296.284600, 301.441000, 321.590000)",
        "(295.601500, 298.285200, 323.868400)",
        "(295.133900, 296.017000, 325.301500)",
        "(294.644400, 293.828600, 326.544100)",
        "(294.318100, 292.525900, 327.398600)",
        "(293.698100, 289.677200, 329.688500)",
        "(293.150900, 287.412000, 331.266500)",
        "(292.790100, 285.607700, 332.241200)",
        "(292.620600, 283.059300, 334.138100)",
        "(292.496100, 281.963200, 334.830700)",
        "(292.090400, 280.670800, 335.372700)",
        "(291.407600, 279.963400, 335.487900)",
        "(290.714000, 278.565200, 336.554300)",
        "(290.088500, 276.837300, 337.976800)",
        "(289.762000, 275.984800, 338.552900)",
        "(289.018700, 274.616500, 339.442500)",
        "(288.161500, 273.745400, 339.938400)",
        "(287.537000, 273.894000, 339.518400)",
        "(286.993500, 274.312700, 338.856300)",
        "(286.688900, 273.758500, 339.276700)",
        "(286.039400, 272.042400, 340.748600)",
        "(285.363400, 270.697300, 341.882600)",
        "(284.660800, 270.496900, 341.894300)",
        "(284.041400, 270.963800, 341.236000)",
        "(283.856100, 271.111500, 341.017400)",
        "(283.582000, 271.085500, 341.008700)",
        "(283.401000, 270.077500, 342.165100)",
        "(283.240600, 269.817200, 342.365600)",
        "(282.676500, 272.412800, 339.423200)",
        "(282.392100, 273.634900, 338.089400)",
        "(281.702400, 273.113400, 338.687000)",
        "(280.949200, 270.313100, 341.783800)",
        "(280.360600, 270.955900, 341.057000)",
        "(279.682800, 275.330200, 336.383100)",
        "(279.287700, 277.376600, 334.247700)",
        "(278.248700, 278.847100, 332.988000)",
        "(276.945500, 278.392500, 333.800800)",
        "(275.812900, 281.442700, 330.928200)",
        "(275.044100, 289.936400, 322.448900)",
        "(274.784700, 295.090800, 317.285400)",
        "(274.081000, 303.607600, 308.967300)",
        "(273.215000, 311.384900, 301.652700)",
        "(272.864300, 323.750800, 289.724100)",
        "(272.995700, 341.684300, 272.086000)",
        "(273.210400, 350.445600, 263.470700)",
        "(273.900300, 2.854854, 251.359100)",
        "(274.652500, 11.450890, 243.153200)",
        "(275.377600, 19.259260, 236.123700)",
        "(276.307600, 24.223470, 231.930300)",
        "(276.838200, 25.503900, 231.019500)",
        "(278.039700, 26.303690, 230.917900)",
        "(279.204800, 26.240610, 231.802300)",
        "(280.379300, 24.163950, 234.738500)",
        "(281.688900, 21.853430, 237.847000)",
        "(282.400100, 20.673620, 239.395400)",
        "(283.879600, 18.659790, 242.032300)",
        "(285.142500, 17.613640, 243.761600)",
        "(285.811900, 17.167490, 245.273300)",
        "(285.885200, 16.612300, 247.204200)",
        "(285.820800, 15.769990, 248.523600)",
        "(285.910900, 12.291510, 252.408900)",
        "(286.039600, 8.522428, 256.856500)",
        "(285.659600, 4.447626, 262.183600)",
        "(285.363300, 358.623300, 268.843000)",
        "(285.347900, 355.589300, 272.042200)",
        "(285.676700, 349.846400, 277.852100)",
        "(286.001600, 343.756700, 284.181200)",
        "(285.789100, 337.820600, 290.640100)",
        "(285.760700, 331.671100, 297.111900)",
        "(286.135300, 328.917100, 299.772100)",
        "(287.030800, 323.860700, 304.349100)",
        "(287.709800, 318.738000, 309.401600)",
        "(288.287300, 312.974200, 315.095200)",
        "(289.122900, 308.018100, 319.803900)",
        "(289.753600, 306.343400, 321.172700)",
        "(291.144000, 302.940600, 323.599600)",
        "(291.983100, 298.266800, 327.350600)",
        "(292.443600, 293.281600, 331.766600)",
        "(292.961400, 289.118800, 335.281300)",
        "(293.325000, 287.306200, 336.349700)",
        "(293.998100, 282.973600, 339.212300)",
        "(294.374200, 278.938300, 342.481200)",
        "(294.732400, 277.415400, 343.112900)",
        "(295.393100, 277.029000, 341.928700)",
        "(295.639200, 276.196600, 342.116800)",
        "(295.772200, 273.561800, 343.940000)",
        "(295.664700, 271.055100, 345.766200)",
        "(295.667400, 269.264600, 346.509900)",
        "(295.919800, 267.885900, 346.866800)",
        "(295.988600, 267.047800, 347.187100)",
        "(295.882300, 264.684600, 348.755000)",
        "(295.645900, 262.210100, 350.545800)",
        "(294.885900, 260.029200, 352.184000)",
        "(294.278200, 258.286500, 353.319900)",
        "(294.049900, 257.874900, 353.530400)",
        "(293.375600, 258.158200, 352.882000)",
        "(292.617100, 258.345400, 352.241500)",
        "(291.703400, 258.268800, 352.285500)",
        "(290.720200, 258.143000, 352.338100)",
        "(290.207400, 258.063300, 352.448700)",
        "(289.319200, 258.262500, 352.320300)",
        "(288.460400, 258.664400, 351.886100)",
        "(287.472400, 257.789400, 352.772700)",
        "(286.508700, 256.294300, 354.576900)",
        "(285.979900, 256.017400, 355.087500)",
        "(285.120000, 256.871100, 354.364900)",
        "(284.213400, 258.289300, 352.983600)",
        "(283.211300, 258.103100, 353.139300)",
        "(282.051100, 258.153800, 353.268100)",
        "(281.449900, 258.640400, 352.884400)",
        "(280.356100, 260.457700, 351.234600)",
        "(279.287300, 263.325300, 348.490900)",
        "(278.429500, 264.718200, 347.254400)",
        "(277.576400, 265.557500, 346.664600)",
        "(277.092600, 265.931200, 346.414200)",
        "(276.041900, 266.303300, 346.335200)",
        "(275.007400, 269.162700, 343.915200)",
        "(274.129100, 276.346900, 337.032100)",
        "(273.438100, 285.248400, 328.504400)",
        "(273.096100, 290.025500, 323.933800)",
        "(272.478800, 302.584900, 311.799600)",
        "(272.299200, 323.065900, 291.757200)",
        "(272.625200, 343.364600, 271.824700)",
        "(272.998000, 358.416000, 257.371100)",
        "(273.077800, 4.152488, 252.003100)",
        "(273.313400, 12.684810, 244.273700)",
        "(273.875900, 17.825800, 239.998400)",
        "(274.553700, 20.540730, 238.049600)",
        "(275.153700, 18.992630, 240.391300)",
        "(275.490800, 17.558110, 242.193500)",
        "(276.208900, 15.106460, 245.283800)",
        "(277.041900, 12.599680, 248.508100)",
        "(277.937900, 10.854510, 250.997600)",
        "(278.577100, 10.056440, 252.730700)",
        "(278.831800, 9.214518, 254.003100)",
        "(279.541900, 6.278649, 257.595100)",
        "(280.164300, 3.394326, 261.001100)",
        "(280.430600, 0.642062, 264.410000)",
        "(280.620600, 358.118700, 267.734300)",
        "(280.746200, 356.638600, 269.569900)",
        "(281.247300, 352.644900, 273.993700)",
        "(281.928900, 348.182900, 278.551800)",
        "(282.579100, 343.774300, 282.935200)",
        "(283.266300, 342.228500, 284.468400)",
        "(283.539200, 342.500400, 284.202900)",
        "(283.839700, 342.601700, 284.245300)",
        "(283.694700, 337.800600, 289.201400)",
        "(283.403000, 329.193300, 297.962300)",
        "(283.736900, 323.169800, 304.201200)",
        "(284.201100, 321.547000, 305.707600)",
        "(285.252300, 316.665900, 310.148600)",
        "(286.377100, 311.063300, 315.471100)",
        "(287.531800, 306.585600, 319.686700)",
        "(288.666100, 303.686500, 322.164400)",
        "(289.153500, 302.452500, 323.201800)",
        "(290.081500, 300.090100, 325.194600)",
        "(290.943700, 298.067000, 326.765400)",
        "(291.866200, 295.759800, 328.453800)",
        "(292.717600, 293.427100, 330.189600)",
        "(293.069700, 292.584900, 330.802700)",
        "(293.789400, 291.248800, 331.355800)",
        "(294.478900, 289.318500, 332.298400)",
        "(294.963300, 286.984800, 333.855100)",
        "(295.215100, 284.803700, 335.194600)",
        "(295.227000, 283.783800, 335.791800)",
        "(295.219400, 281.989500, 336.772700)",
        "(295.327900, 280.510000, 337.327000)",
        "(295.379200, 278.645900, 338.197700)",
        "(295.303200, 277.523300, 338.881800)",
        "(294.871100, 275.595200, 340.048600)",
        "(294.224300, 273.953100, 340.965900)",
        "(293.611000, 272.228900, 341.951500)",
        "(293.069600, 270.460000, 343.077400)",
        "(292.424800, 269.222900, 343.685200)",
        "(292.111000, 268.737200, 343.835500)",
        "(291.418500, 267.377100, 344.656300)",
        "(290.588500, 265.922600, 345.662800)",
        "(289.773300, 264.752300, 346.434700)",
        "(289.105100, 263.905100, 346.876900)",
        "(288.778200, 263.398300, 347.251200)",
        "(288.138600, 262.252400, 348.180100)",
        "(287.407000, 261.284100, 348.870900)",
        "(286.784500, 260.554800, 349.327900)",
        "(286.260200, 259.553000, 350.082700)",
        "(285.996700, 258.585600, 350.961400)",
        "(285.574800, 256.438100, 353.046800)",
        "(284.971500, 255.476800, 353.987300)",
        "(284.261000, 256.070500, 353.182300)",
        "(283.693400, 256.281000, 352.838700)",
        "(283.485200, 255.794700, 353.329600)",
        "(283.030500, 253.886700, 355.414200)",
        "(282.633800, 252.102000, 357.269800)",
        "(282.112900, 252.133200, 357.306100)",
        "(281.693500, 253.120500, 356.389800)",
        "(281.576400, 253.735800, 355.778700)",
        "(281.432000, 255.816900, 353.686600)",
        "(281.282800, 258.156800, 351.369900)",
        "(280.881300, 260.366600, 349.321700)",
        "(280.373500, 261.408800, 348.570600)",
        "(280.080800, 261.536800, 348.610700)",
        "(279.486600, 262.420900, 348.036700)",
        "(278.955300, 265.079200, 345.610800)",
        "(278.571300, 267.798700, 343.086700)",
        "(278.330700, 271.040900, 339.890900)",
        "(278.156700, 272.507000, 338.490600)",
        "(277.584700, 274.259900, 337.156700)",
        "(276.838400, 276.057100, 335.722500)",
        "(276.111500, 279.150300, 333.041200)",
        "(275.515200, 284.563900, 328.084200)",
        "(275.261700, 287.573600, 325.292200)",
        "(274.689700, 292.753800, 320.749500)",
        "(274.333500, 301.309000, 312.847000)",
        "(274.163100, 311.171900, 303.467900)",
        "(274.189200, 321.064500, 294.095900)",
        "(274.275500, 325.263000, 290.225900)",
        "(274.320300, 334.917300, 281.315700)",
        "(274.362300, 344.729800, 272.194600)",
        "(274.640700, 352.015900, 265.611200)",
        "(275.063700, 357.562700, 260.779600)",
        "(275.266500, 359.967500, 258.806900)",
        "(275.669900, 3.445154, 256.127800)",
        "(276.362700, 5.369418, 254.806500)",
        "(277.142100, 6.811451, 253.841500)",
        "(277.666300, 6.440196, 254.821500)",
        "(277.859600, 5.762550, 255.813300)",
        "(278.168900, 4.485847, 257.694500)",
        "(278.573700, 3.513975, 259.293400)",
        "(279.030900, 2.376190, 261.048100)",
        "(279.572800, 0.655920, 263.266700)",
        "(279.846900, 359.544600, 264.620900)",
        "(280.097000, 357.601600, 267.024400)",
        "(280.180900, 354.831400, 270.433200)",
        "(280.650800, 350.992600, 275.164900)",
        "(281.093200, 349.468400, 277.041200)",
        "(282.010300, 346.500000, 280.426000)",
        "(282.970000, 342.546900, 284.581700)",
        "(283.654600, 338.219000, 289.135400)",
        "(284.479800, 333.550800, 294.272200)",
        "(285.575700, 329.856700, 298.378400)",
        "(286.087300, 328.115500, 300.121100)",
        "(287.034500, 324.366200, 303.619000)",
        "(287.975500, 320.393600, 307.493500)",
        "(288.711500, 316.780800, 311.151200)",
        "(289.594700, 314.235500, 313.494900)",
        "(290.105500, 313.509000, 314.056400)",
        "(291.000300, 311.527900, 315.765700)",
        "(291.815100, 309.093200, 317.892400)",
        "(292.524700, 306.867300, 319.619800)",
        "(293.003000, 304.239200, 321.746600)",
        "(293.232800, 302.630700, 323.150300)",
        "(293.784100, 300.371600, 324.999600)",
        "(294.479500, 299.356000, 325.335800)",
        "(295.161900, 297.965300, 326.003200)",
        "(295.476900, 295.498100, 327.878900)",
        "(295.593100, 294.212000, 328.918600)",
        "(295.810200, 292.244800, 330.252900)",
        "(296.201900, 290.345900, 331.351900)",
        "(296.557700, 288.329100, 332.666600)",
        "(296.853400, 286.951200, 333.287300)",
        "(296.940900, 286.628100, 333.225100)",
        "(296.975000, 285.512200, 333.528600)",
        "(296.769700, 283.495700, 334.810400)",
        "(296.540900, 281.484400, 336.198500)",
        "(296.417500, 280.061400, 336.921100)",
        "(296.418500, 279.464400, 337.148200)",
        "(296.391100, 278.318100, 337.613800)",
        "(296.167100, 277.471200, 337.917400)",
        "(295.540200, 277.053200, 337.921100)",
        "(294.711600, 276.589700, 337.868100)",
        "(294.410500, 276.153300, 338.097200)",
        "(293.928000, 274.858500, 338.958800)",
        "(293.500300, 273.793000, 339.568500)",
        "(293.083500, 273.105900, 339.707600)",
        "(292.407600, 271.770800, 340.707000)",
        "(292.052500, 271.030800, 341.291500)",
        "(291.424000, 269.606900, 342.443100)",
        "(291.002000, 268.251900, 343.590700)",
        "(290.542100, 267.244200, 344.187700)",
        "(289.955800, 266.394200, 344.607800)",
        "(289.756100, 265.714900, 345.043100)",
        "(289.394300, 264.715800, 345.394100)",
        "(288.886400, 265.067800, 344.276800)",
        "(288.427600, 266.681300, 342.034500)",
        "(288.391100, 268.481000, 339.788500)",
        "(288.383000, 269.737700, 338.481700)",
        "(288.182300, 271.781700, 336.441500)",
        "(287.578200, 271.173300, 337.260400)",
        "(286.975800, 269.276900, 339.652900)",
        "(286.626200, 268.132700, 341.050800)",
        "(286.489700, 268.207000, 341.058000)",
        "(286.112100, 268.805400, 340.555600)",
        "(285.587200, 268.541000, 340.970500)",
        "(284.809000, 267.525000, 342.412300)",
        "(284.033400, 266.277300, 344.176500)",
        "(283.532700, 266.477100, 344.224800)",
        "(282.325700, 268.504100, 342.523900)",
        "(281.471500, 271.244200, 340.174500)",
        "(280.867500, 272.624600, 339.334600)",
        "(280.239000, 273.712000, 338.974500)",
        "(279.884900, 275.229100, 337.797900)",
        "(279.064000, 280.331100, 333.206400)",
        "(278.397500, 287.324200, 326.722500)",
        "(278.105100, 293.384600, 321.318400)",
        "(277.949600, 295.500900, 319.611900)",
        "(277.700200, 298.683000, 317.510100)",
        "(277.619600, 304.482400, 312.801300)",
        "(277.721300, 312.703900, 305.533900)",
        "(278.082500, 319.861800, 299.405500)",
        "(278.855000, 325.113100, 295.262800)",
        "(279.233200, 327.593300, 293.312500)",
        "(279.985600, 333.116000, 288.962400)",
        "(281.135900, 337.718600, 285.487300)",
        "(282.440300, 341.411700, 282.832600)",
        "(283.518000, 344.871800, 280.453900)",
        "(283.996900, 346.445400, 279.419400)",
        "(284.859500, 349.330700, 277.562700)",
        "(285.537500, 350.691700, 277.213500)",
        "(286.118600, 349.424400, 279.141900)",
        "(286.524300, 346.460700, 282.600300)",
        "(286.793700, 344.602000, 284.761300)",
        "(287.500900, 341.113500, 288.774500)",
        "(288.329000, 338.052900, 292.066900)",
        "(288.654700, 334.603400, 295.790700)",
        "(288.847600, 331.620500, 299.266100)",
        "(289.149200, 330.683100, 300.343300)",
        "(289.884700, 328.720600, 301.929700)",
        "(291.268800, 324.961900, 305.530100)",
        "(293.306300, 320.337000, 311.019700)",
        "(294.788800, 317.299100, 315.063100)",
        "(295.261100, 316.637700, 316.093400)",
        "(296.483300, 314.802100, 317.995100)",
        "(297.661100, 312.634700, 319.470500)",
        "(298.652800, 310.696700, 320.746000)",
        "(299.013300, 308.503200, 322.607900)",
        "(299.145900, 307.384200, 323.755200)",
        "(300.220500, 305.533900, 324.977600)",
        "(301.285600, 304.466400, 324.752200)",
        "(302.194900, 302.732400, 325.612600)",
        "(302.639300, 301.233300, 326.873300)",
        "(303.032200, 300.760300, 327.071800)",
        "(303.824300, 299.734700, 327.017500)",
        "(304.101600, 297.245700, 327.857300)",
        "(303.970100, 294.232500, 329.808500)",
        "(303.870300, 291.943000, 330.837200)",
        "(303.997400, 290.860300, 330.959300)",
        "(304.184400, 287.895800, 331.281800)",
        "(304.343200, 288.955600, 329.524000)",
        "(303.882700, 288.041200, 330.709400)",
        "(303.190000, 285.992300, 332.141800)",
        "(303.359500, 284.871500, 332.460100)",
        "(303.412800, 283.406100, 332.129200)",
        "(302.540100, 282.402700, 332.077400)",
        "(301.266400, 281.138300, 332.691000)",
        "(299.727500, 280.052600, 333.162300)",
        "(299.022200, 279.598000, 333.110500)",
        "(297.155700, 279.757100, 332.555600)",
        "(295.329400, 279.876000, 332.979600)",
        "(294.121200, 278.870400, 334.892200)",
        "(293.167400, 278.969400, 335.310200)",
        "(292.946900, 279.767000, 334.271900)",
        "(292.122800, 281.067400, 332.236100)",
        "(291.411400, 281.818800, 330.974200)",
        "(291.378200, 281.451700, 331.336400)",
        "(290.797700, 281.371300, 331.344500)",
        "(290.261000, 281.491000, 331.077100)",
        "(288.822500, 282.127800, 330.191900)",
        "(287.396600, 283.129000, 329.122700)",
        "(286.195900, 281.200500, 331.083300)",
        "(285.082700, 279.051300, 333.519400)",
        "(284.690900, 278.623400, 333.978600)",
        "(283.760400, 279.056200, 333.556500)",
        "(282.499500, 281.004100, 331.921100)",
        "(281.149600, 282.825900, 330.510700)",
        "(279.813000, 284.105600, 329.648300)",
        "(279.126100, 284.839900, 329.126500)",
        "(277.785000, 288.026400, 326.365500)",
        "(276.631700, 296.065400, 318.737900)",
        "(275.956400, 306.803800, 308.390200)",
        "(275.521400, 318.295100, 297.303600)",
        "(275.379600, 324.865300, 290.925700)",
        "(275.235000, 336.704700, 279.652000)",
        "(275.256700, 348.218600, 268.789200)",
        "(275.604300, 358.750700, 258.803600)",
        "(276.318300, 5.675352, 252.349400)",
        "(276.850100, 7.387331, 250.806700)",
        "(278.122400, 10.154080, 248.285700)",
        "(279.672500, 12.232760, 246.571600)",
        "(281.157400, 13.830460, 245.629500)",
        "(282.595200, 15.962810, 244.319400)",
        "(283.320500, 17.110330, 243.652900)",
        "(284.792500, 18.644410, 243.284500)",
        "(286.598900, 19.235760, 244.090700)",
        "(288.545600, 19.500080, 245.386200)",
        "(290.448100, 19.488050, 247.082700)",
        "(291.439600, 19.503640, 248.040900)",
        "(293.553200, 19.482780, 249.982900)",
        "(295.701700, 18.888010, 252.399700)",
        "(297.531100, 17.976460, 255.206300)",
        "(298.819700, 16.558510, 258.472700)",
        "(299.270100, 15.631740, 260.225000)",
        "(299.841800, 13.826500, 263.601800)",
        "(299.428300, 11.644990, 267.648300)",
        "(299.010700, 7.919461, 272.909700)",
        "(299.150400, 2.589535, 279.126800)",
        "(299.529000, 359.550400, 282.363000)",
        "(300.883800, 353.998400, 287.775200)",
        "(302.057100, 348.534900, 293.114700)",
        "(302.680400, 342.928300, 298.679200)",
        "(303.011400, 336.919700, 304.279900)",
        "(303.301800, 333.703000, 307.015900)",
        "(304.537100, 328.388000, 310.879400)",
        "(305.987200, 324.016800, 313.103900)",
        "(306.771300, 319.272500, 315.438800)",
        "(306.365900, 313.374800, 318.978800)",
        "(305.892300, 310.252700, 320.913700)",
        "(305.082900, 304.601600, 323.791000)",
        "(304.292300, 299.642200, 325.702100)",
        "(303.552100, 295.180100, 327.374100)",
        "(302.600500, 291.791400, 328.220700)",
        "(301.957800, 290.337900, 328.532600)",
        "(300.416900, 287.606200, 329.254400)",
        "(298.564500, 284.864500, 330.061900)",
        "(296.484900, 282.691200, 330.482500)",
        "(294.594100, 282.286500, 329.405900)",
        "(293.654000, 282.454600, 328.667700)",
        "(291.422500, 281.847000, 328.278200)",
        "(288.960500, 280.255400, 328.873600)",
        "(286.715100, 278.887400, 329.650800)",
        "(284.572800, 277.972400, 330.185200)",
        "(283.394500, 277.747500, 330.262300)",
        "(281.009900, 277.378000, 330.524700)",
        "(278.587800, 275.182900, 333.069100)",
        "(276.184600, 268.728400, 340.072700)",
        "(274.093800, 261.956800, 347.577200)",
        "(273.167100, 260.252400, 349.754200)",
        "(271.381100, 263.223700, 347.876500)",
        "(270.771500, 29.315140, 222.945900)",
        "(272.649600, 51.455960, 202.053300)",
        "(274.467800, 54.734590, 200.283800)",
        "(275.341700, 55.166110, 200.776200)",
        "(277.076000, 54.834270, 202.955700)",
        "(278.726900, 52.515310, 207.078600)",
        "(279.486500, 51.609520, 208.966600)",
        "(281.007400, 51.824890, 210.877800)",
        "(282.537100, 52.710580, 212.434300)",
        "(284.093800, 51.995970, 215.429000)",
        "(285.844500, 48.373790, 220.890500)",
        "(288.180100, 42.556070, 228.138800)",
        "(290.536900, 38.925470, 233.605300)",
        "(291.489600, 38.002770, 235.647900)",
        "(293.040900, 36.332660, 239.647200)",
        "(294.709500, 34.346980, 244.022800)",
        "(296.379700, 33.238780, 247.691200)",
        "(297.736300, 32.737970, 250.824500)",
        "(298.386100, 32.238030, 252.622900)",
        "(299.572500, 30.888950, 256.446500)",
        "(300.059500, 29.538190, 260.478200)",
        "(299.718100, 27.410190, 265.359000)",
        "(299.931700, 23.654700, 270.728100)",
        "(300.403700, 21.352640, 273.424100)",
        "(300.909900, 16.200180, 279.531000)",
        "(300.787000, 9.752735, 286.709800)",
        "(300.665500, 3.362882, 293.536500)",
        "(300.882400, 357.570200, 299.306800)",
        "(301.266700, 354.555400, 302.140600)",
        "(302.389600, 348.340200, 307.781200)",
        "(303.492600, 342.069400, 313.264100)",
        "(303.966700, 334.678800, 318.926800)",
        "(303.966200, 324.299100, 325.939000)",
        "(304.063200, 318.154000, 330.181500)",
        "(304.972200, 307.190700, 337.532100)",
        "(306.313000, 300.002000, 341.966300)",
        "(307.799100, 295.110600, 343.331900)",
        "(309.043800, 290.055200, 344.805400)",
        "(309.232300, 287.465800, 345.763500)",
        "(308.873300, 282.656900, 347.264000)",
        "(308.190400, 278.130700, 348.780900)",
        "(307.237500, 276.253300, 348.153200)",
        "(306.360400, 277.503000, 344.530200)",
        "(306.150300, 277.867500, 342.944500)",
        "(305.272900, 277.495700, 341.258600)",
        "(303.061300, 275.961200, 340.554900)",
        "(300.546400, 274.485700, 339.807600)",
        "(297.941500, 273.914900, 338.585300)",
        "(296.857100, 273.731200, 338.010000)",
        "(294.943900, 272.692200, 337.572300)",
        "(292.383500, 270.226300, 338.237000)",
        "(289.218300, 265.305200, 341.741300)",
        "(286.088300, 257.690300, 348.519300)",
        "(284.527100, 252.707500, 353.258700)",
        "(281.866400, 239.738300, 6.083764)",
        "(280.235800, 226.254200, 19.655050)",
        "(279.261200, 213.160500, 33.026440)",
        "(278.705400, 198.588800, 48.258870)",
        "(278.389500, 191.670200, 55.571140)",
        "(277.497000, 177.298600, 70.939240)",
        "(276.768200, 157.911000, 91.669530)",
        "(276.764600, 134.223100, 116.642500)",
        "(277.368300, 111.925500, 139.909100)",
        "(277.998600, 103.025100, 149.378000)",
        "(279.932300, 91.995990, 162.136700)",
        "(281.944600, 83.564110, 172.586500)",
        "(283.943000, 73.779250, 184.018100)",
        "(286.247700, 64.366650, 194.613300)",
        "(287.365700, 61.069030, 198.511300)",
        "(289.164100, 57.962330, 203.357500)",
        "(290.679300, 56.029390, 207.566800)",
        "(292.258100, 53.768710, 211.977500)",
        "(293.617700, 52.249810, 215.829300)",
        "(294.127500, 51.457910, 217.794600)",
        "(295.020900, 49.105490, 222.147000)",
        "(295.766100, 46.078860, 227.111300)",
        "(296.327100, 43.309330, 232.235000)",
        "(296.648000, 41.281780, 235.206900)",
        "(297.444200, 37.018110, 240.942200)",
        "(297.325000, 33.178780, 246.445900)",
        "(295.942300, 30.408550, 251.667400)",
        "(294.844400, 27.267630, 256.519800)",
        "(294.086300, 21.855860, 262.327300)",
        "(293.557200, 18.043950, 266.255000)",
        "(292.261400, 8.715691, 275.578300)",
        "(291.133900, 0.621260, 283.116000)",
        "(290.330500, 353.579200, 289.179800)",
        "(289.697900, 344.343500, 297.100100)",
        "(289.381000, 339.117500, 301.354400)",
        "(288.859400, 328.964900, 309.616600)",
        "(288.819700, 320.811400, 316.539900)",
        "(289.709100, 315.628200, 320.182600)",
        "(290.715600, 310.669200, 323.377800)",
        "(290.906500, 307.500700, 325.876000)",
        "(290.844500, 301.653900, 330.373000)",
        "(290.582200, 298.010300, 332.938400)",
        "(290.634600, 295.597900, 334.209300)",
        "(290.506000, 292.653500, 336.016600)",
        "(290.263000, 290.711100, 337.364000)",
        "(289.626300, 286.419500, 340.465400)",
        "(288.925700, 283.240300, 342.489600)",
        "(288.260600, 281.414600, 343.123600)",
        "(287.508100, 279.546700, 343.918400)",
        "(287.070700, 278.113600, 344.949700)",
        "(286.011300, 273.577000, 348.913800)",
        "(284.929600, 268.671400, 353.292300)",
        "(283.905800, 265.602200, 355.590300)",
        "(282.708300, 262.962700, 357.557600)",
        "(282.229500, 261.603100, 358.729600)",
        "(281.444300, 258.225400, 1.663427)",
        "(280.713900, 253.550000, 5.970485)",
        "(280.090500, 248.479900, 10.777700)",
        "(279.178800, 244.835700, 14.064190)",
        "(278.642200, 244.263400, 14.466230)",
        "(277.531300, 242.697300, 15.757580)",
        "(276.746900, 236.411200, 21.860980)",
        "(276.352100, 227.552700, 30.983640)",
        "(276.128000, 220.931700, 37.717270)",
        "(275.793500, 219.116400, 39.442270)",
        "(274.744000, 216.307700, 42.046080)",
        "(273.865700, 210.608100, 47.793390)",
        "(273.342600, 201.417900, 57.265740)",
        "(272.960100, 191.200900, 67.798390)",
        "(272.713700, 185.026500, 74.143270)",
        "(271.856800, 166.153000, 93.174190)",
        "(270.800900, 96.376940, 162.834100)",
        "(271.797100, 36.610080, 222.538700)",
        "(273.054400, 27.988380, 231.258000)",
        "(273.566600, 27.085470, 232.293200)",
        "(274.612600, 27.270700, 232.441300)",
        "(276.115900, 25.111910, 234.845400)",
        "(278.140100, 19.287930, 240.629300)",
        "(280.156100, 15.726390, 244.319500)",
        "(281.017800, 15.152920, 245.119400)",
        "(282.447100, 16.131080, 245.158900)",
        "(283.510500, 18.658020, 244.209100)",
        "(284.648000, 20.161360, 244.128400)",
        "(286.122300, 19.769240, 245.594500)",
        "(286.710100, 19.517810, 246.434900)",
        "(287.321700, 18.648870, 248.472500)",
        "(287.521600, 17.979940, 250.030500)",
        "(288.278400, 17.801830, 250.972000)",
        "(289.205500, 17.425290, 252.383400)",
        "(289.332000, 17.168040, 253.276000)",
        "(289.012500, 15.966450, 255.695300)",
        "(288.802300, 13.462420, 259.077100)",
        "(289.117600, 10.790260, 262.441200)",
        "(289.426200, 8.797618, 265.320500)",
        "(289.551500, 7.364290, 267.179800)",
        "(289.930000, 3.039800, 272.158600)",
        "(290.593200, 358.314400, 277.219700)",
        "(291.125300, 354.548600, 281.208800)",
        "(291.457900, 351.665500, 284.144200)",
        "(291.647000, 350.033600, 285.708700)",
        "(292.043100, 346.199200, 289.289900)",
        "(292.562700, 342.575200, 292.608900)",
        "(293.264000, 339.085900, 295.572000)",
        "(293.789900, 335.107700, 298.753500)",
        "(294.027100, 332.884700, 300.553300)",
        "(294.517200, 328.865000, 303.787400)",
        "(295.363600, 326.054700, 305.863200)",
        "(296.265400, 322.403300, 308.299600)",
        "(296.465900, 317.309000, 311.463200)",
        "(296.354400, 315.061900, 312.844500)",
        "(296.471700, 312.107100, 314.309100)",
        "(297.626600, 311.106700, 313.675800)",
        "(299.280900, 310.654400, 312.130800)",
        "(299.855500, 309.197300, 311.971900)",
        "(299.567600, 308.076100, 312.446700)",
        "(298.495400, 304.947700, 314.038500)",
        "(297.464700, 301.386200, 316.169900)",
        "(297.033500, 298.867600, 317.474000)",
        "(296.448900, 297.046200, 318.214500)",
        "(295.983900, 296.202300, 318.577200)",
        "(294.744000, 297.783100, 316.471300)",
        "(293.264900, 297.426400, 316.140700)",
        "(292.286800, 294.616800, 318.135300)",
        "(291.184700, 293.100500, 319.396400)",
        "(290.557000, 292.773800, 319.616800)",
        "(289.423800, 291.311500, 320.906000)",
        "(288.353800, 290.018600, 322.147600)",
        "(287.409200, 290.989400, 321.260600)",
        "(286.723300, 292.514800, 319.791700)",
        "(286.410000, 292.897600, 319.367300)",
        "(285.703000, 292.849900, 319.347800)",
        "(284.839900, 293.005700, 319.293500)",
        "(283.728300, 293.128700, 319.467100)",
        "(282.330600, 292.300000, 320.440700)",
        "(281.637300, 291.981000, 320.774800)",
        "(280.478000, 291.358300, 321.531000)",
        "(279.429400, 289.757900, 323.215500)",
        "(278.352100, 289.438700, 323.544200)",
        "(277.134300, 291.285400, 321.769700)",
        "(276.468000, 292.763900, 320.449800)",
        "(274.996800, 295.589400, 318.017900)",
        "(273.715600, 300.813800, 313.152700)",
        "(272.942700, 310.771000, 303.458700)",
        "(272.632300, 323.566900, 290.946400)",
        "(272.583600, 332.363300, 282.313400)",
        "(272.557700, 357.691500, 257.399400)",
        "(272.831200, 23.972090, 231.692400)",
        "(273.217300, 42.716770, 213.675600)",
        "(273.671500, 54.109910, 203.152800)",
        "(273.889600, 55.757190, 201.922500)",
        "(274.373500, 53.498770, 204.783300)",
        "(275.055700, 47.907890, 210.916700)",
        "(275.895800, 45.137220, 214.431200)",
        "(276.408900, 43.952370, 216.573500)",
        "(276.684200, 42.008850, 219.001200)",
        "(277.556700, 37.922990, 224.002800)",
        "(278.559700, 33.950700, 228.801200)",
        "(279.567300, 30.314920, 233.230200)",
        "(280.609300, 27.620020, 236.758000)",
        "(281.001400, 26.698470, 238.144500)",
        "(281.762700, 25.213730, 240.701000)",
        "(282.623000, 23.537450, 243.393000)",
        "(283.429100, 20.932890, 246.841200)",
        "(284.134400, 18.526350, 250.101800)",
        "(284.427300, 17.708280, 251.356900)",
        "(284.971400, 16.290650, 253.602800)",
        "(285.475600, 14.869150, 255.709900)",
        "(285.427100, 13.748410, 257.676400)",
        "(284.415900, 13.177760, 259.255300)",
        "(284.092300, 12.584000, 260.271000)",
        "(284.374000, 10.660290, 262.736000)",
        "(285.502900, 9.699863, 264.055100)",
        "(286.405800, 9.469291, 264.721200)",
        "(286.194400, 6.740542, 267.912600)",
        "(286.117900, 4.879064, 270.044100)",
        "(286.241400, 1.161496, 274.158300)",
        "(286.625900, 358.152900, 277.341400)",
        "(286.718800, 353.652500, 281.840300)",
        "(287.111800, 348.995400, 286.375500)",
        "(287.380500, 347.056200, 288.258900)",
        "(287.710200, 343.177000, 292.055700)",
        "(287.999300, 339.072800, 296.069900)",
        "(288.818400, 336.437100, 298.555800)",
        "(289.993200, 335.357500, 299.422100)",
        "(290.383300, 334.820400, 299.835700)",
        "(290.631400, 332.505200, 302.036700)",
        "(290.488300, 328.638500, 305.866900)",
        "(290.994400, 325.903400, 308.525200)",
        "(292.106900, 324.240500, 309.791400)",
        "(292.561600, 322.865700, 310.758300)",
        "(293.013500, 319.376000, 313.733500)",
        "(293.219800, 315.255700, 317.143900)",
        "(293.080400, 311.292000, 320.207200)",
        "(292.946900, 308.206600, 322.368900)",
        "(292.912400, 306.831400, 323.248400)",
        "(292.829500, 304.268600, 324.872400)",
        "(292.549000, 301.758600, 326.399800)",
        "(292.004400, 299.164900, 327.899900)",
        "(291.514300, 296.947400, 329.140900)",
        "(291.302500, 295.839800, 329.856000)",
        "(290.750500, 293.267500, 331.574800)",
        "(289.975600, 290.585400, 333.424400)",
        "(289.288500, 289.039600, 334.043800)",
        "(288.950600, 288.029300, 334.078500)",
        "(288.830600, 287.367800, 334.379600)",
        "(288.401200, 286.028300, 335.112200)",
        "(287.660700, 285.051900, 335.472100)",
        "(286.640600, 283.922200, 336.051400)",
        "(285.457700, 282.712200, 336.916800)",
        "(284.925400, 281.977100, 337.447700)",
        "(283.976200, 280.410600, 338.654400)",
        "(283.109300, 280.122000, 338.693000)",
        "(282.367000, 281.480300, 337.112100)",
        "(281.776300, 281.136300, 337.328700)",
        "(281.456800, 280.218100, 338.210000)",
        "(280.777300, 277.724000, 340.655100)",
        "(280.057600, 277.519800, 340.732600)",
        "(279.366200, 281.937000, 336.144400)",
        "(278.673000, 286.611000, 331.562000)",
        "(278.241300, 288.464800, 329.913300)",
        "(277.242400, 292.525500, 326.213400)",
        "(276.284900, 299.302100, 319.813500)",
        "(275.863900, 308.182600, 311.275900)",
        "(275.985600, 317.205600, 302.313400)",
        "(276.092800, 321.711000, 297.921000)",
        "(275.955900, 330.255500, 289.817400)",
        "(275.560900, 339.175800, 281.185800)",
        "(275.380200, 349.493800, 271.199100)",
        "(275.759900, 357.949600, 263.131400)",
        "(276.058700, 1.491323, 259.726600)",
        "(276.928000, 6.004932, 255.551700)",
        "(277.667000, 8.158335, 253.989700)",
        "(278.464800, 12.075190, 250.477900)",
        "(279.612400, 17.166910, 245.949400)",
        "(280.276900, 18.891550, 244.508000)",
        "(281.705300, 18.626150, 245.316900)",
        "(282.883600, 18.151210, 246.411300)",
        "(284.067100, 18.189890, 246.933800)",
        "(285.345500, 16.871300, 248.800800)",
        "(285.880700, 16.983420, 249.054100)",
        "(286.641700, 18.976950, 248.130000)",
        "(287.190400, 19.578780, 248.511400)",
        "(287.796400, 19.389580, 249.601800)",
        "(288.243300, 18.986000, 251.009000)",
        "(288.317400, 18.675640, 251.734900)",
        "(288.296400, 18.448790, 252.891600)",
        "(288.079100, 18.685150, 253.876100)",
        "(288.082300, 18.452740, 255.034500)",
        "(288.542000, 17.436280, 256.754500)",
        "(288.639300, 16.843390, 257.759000)",
        "(288.558100, 15.561990, 259.984100)",
        "(288.694900, 13.823530, 262.623500)",
        "(288.962800, 11.747100, 265.354100)",
        "(289.017700, 9.765868, 268.084400)",
        "(289.058100, 8.570415, 269.602500)",
        "(289.165900, 5.853555, 272.723200)",
        "(289.200300, 3.058010, 276.025300)",
        "(289.315200, 359.788000, 279.736100)",
        "(289.760900, 356.177900, 283.593900)",
        "(290.082100, 354.209500, 285.570200)",
        "(291.132700, 350.353400, 289.306400)",
        "(292.573100, 348.124700, 291.495800)",
        "(293.709900, 346.572900, 292.904500)",
        "(293.895200, 344.116600, 295.517600)",
        "(293.876300, 342.639900, 296.996800)",
        "(293.779600, 339.472400, 300.040500)",
        "(294.004100, 336.704800, 302.611800)",
        "(294.501600, 333.699300, 305.179900)",
        "(294.890600, 329.930200, 308.351600)",
        "(295.006400, 327.886400, 310.106800)",
        "(295.220100, 323.962900, 313.413100)",
        "(295.617500, 320.827100, 315.811200)",
        "(296.285100, 318.478200, 317.427400)",
        "(296.888100, 315.541700, 319.540600)",
        "(297.151700, 313.889200, 320.707100)",
        "(297.547300, 310.801400, 322.624800)",
        "(297.562400, 307.356600, 324.873400)",
        "(297.448200, 303.920900, 327.219000)",
        "(297.308800, 301.288700, 328.838300)",
        "(297.308900, 300.136600, 329.450000)",
        "(297.374000, 298.002900, 330.476100)",
        "(297.231800, 295.362200, 331.896500)",
        "(296.749500, 292.164300, 333.904400)",
        "(296.193900, 289.431800, 335.672200)",
        "(295.951300, 288.312800, 336.327200)",
        "(295.454200, 286.357500, 337.358300)",
        "(295.002200, 284.524400, 338.245900)",
        "(294.437000, 282.685900, 339.143100)",
        "(293.673700, 280.404400, 340.557300)",
        "(293.332100, 279.375600, 341.168600)",
        "(292.655300, 277.438100, 342.268600)",
        "(291.978700, 275.514500, 343.446300)",
        "(291.327500, 273.424100, 344.855700)",
        "(290.601000, 271.123000, 346.416200)",
        "(290.235000, 269.847400, 347.336000)",
        "(289.501900, 267.113600, 349.469300)",
        "(288.839800, 264.600800, 351.558500)",
        "(288.194000, 262.798100, 353.058800)",
        "(287.601700, 262.551400, 353.119700)",
        "(287.417800, 262.717700, 352.877200)",
        "(287.154400, 262.786000, 352.648300)",
        "(286.795000, 261.902900, 353.316600)",
        "(286.322500, 260.646800, 354.505100)",
        "(285.567900, 260.613700, 354.494300)",
        "(285.167700, 261.130900, 353.938900)",
        "(284.518100, 262.191800, 352.795300)",
        "(284.053200, 260.522900, 354.421100)",
        "(283.497600, 256.359000, 358.566600)",
        "(283.241200, 254.109700, 0.700220)",
        "(282.403300, 252.117700, 2.594200)",
        "(281.171700, 251.993300, 2.676658)",
        "(280.055800, 249.022200, 5.753273)",
        "(278.830100, 244.543100, 10.461150)",
        "(277.468800, 240.381700, 14.883210)",
        "(276.733700, 238.271900, 17.097320)",
        "(275.117700, 235.358800, 20.219020)",
        "(273.464800, 231.816100, 23.966900)",
        "(271.811100, 223.009000, 33.112550)",
        "(270.574000, 156.963800, 99.596950)",
        "(270.967700, 97.500190, 159.279900)",
        "(272.485200, 67.535320, 189.689500)",
        "(274.023900, 54.842220, 202.621400)",
        "(275.508000, 51.609840, 206.279400)",
        "(276.778000, 54.202530, 204.556600)",
        "(277.372500, 55.593820, 203.632900)",
        "(278.505300, 55.306680, 204.814900)",
        "(279.680300, 53.031920, 207.854600)",
        "(280.578000, 51.332520, 210.378700)",
        "(281.041600, 52.234130, 210.624400)",
        "(281.214300, 52.304890, 211.125000)",
        "(281.774000, 50.348320, 214.163300)",
        "(282.743700, 46.209600, 219.085800)",
        "(283.828700, 42.491130, 223.608700)",
        "(284.910200, 40.231360, 227.096300)",
        "(285.519400, 39.264340, 228.679100)",
        "(286.735700, 37.237350, 231.729700)",
        "(287.772400, 34.943880, 234.999600)",
        "(288.712600, 33.389450, 237.667400)",
        "(289.729600, 32.175020, 240.023900)",
        "(290.239600, 31.654680, 241.105600)",
        "(291.049900, 31.426320, 242.573200)",
        "(291.252600, 31.166770, 244.242200)",
        "(291.426900, 29.648970, 247.002200)",
        "(291.580100, 27.312350, 250.271900)",
        "(291.508400, 26.203740, 251.880000)",
        "(290.994000, 23.622090, 255.453400)",
        "(290.614800, 20.517610, 259.480200)",
        "(290.396900, 16.491670, 264.161300)",
        "(290.284400, 11.552080, 269.547900)",
        "(290.286900, 9.077913, 272.178800)",
        "(290.433400, 4.443644, 277.027800)",
        "(290.749800, 359.882300, 281.644700)",
        "(291.159700, 354.625600, 286.586000)",
        "(291.573700, 349.304900, 291.253500)",
        "(291.621900, 346.599800, 293.590400)",
        "(291.624000, 341.192400, 298.649100)",
        "(291.206800, 336.783200, 303.169800)",
        "(291.759800, 333.892800, 306.049600)",
        "(292.936700, 329.793500, 309.111200)",
        "(293.382800, 327.423300, 311.021600)",
        "(293.993800, 323.575300, 314.038400)",
        "(294.340500, 320.593600, 316.400800)",
        "(294.703200, 318.250200, 318.156600)",
        "(295.332900, 315.857200, 319.714100)",
        "(295.680700, 314.751700, 320.318400)",
        "(296.098700, 312.678300, 321.288000)",
        "(296.265600, 310.697300, 322.451900)",
        "(296.524000, 309.980300, 322.703600)",
        "(297.371800, 310.471500, 321.245700)",
        "(297.835400, 310.501800, 320.604500)",
        "(298.231600, 309.256200, 320.539600)",
        "(297.777000, 306.849300, 321.953900)",
        "(297.170200, 304.392100, 323.369400)",
        "(296.731000, 302.027000, 324.301400)",
        "(296.440100, 300.849900, 324.727600)",
        "(295.629100, 297.925000, 326.205800)",
        "(294.511500, 294.197100, 328.654600)",
        "(293.142500, 289.664700, 332.173800)",
        "(292.011000, 285.517900, 335.272900)",
        "(291.559000, 283.956800, 336.254900)",
        "(290.713700, 281.468200, 337.714300)",
        "(289.797500, 278.210300, 340.119000)",
        "(288.858800, 274.459000, 343.047700)",
        "(288.135600, 269.890800, 346.946100)",
        "(287.812900, 267.629000, 348.933600)",
        "(287.076200, 264.271600, 351.688500)",
        "(286.253200, 263.326600, 352.086800)",
        "(285.647600, 264.355600, 350.621200)",
        "(285.312400, 264.700900, 350.112900)",
        "(284.600200, 263.810900, 350.769100)",
        "(283.859700, 262.143900, 352.233800)",
        "(282.791100, 263.956100, 350.306800)",
        "(281.822100, 268.286000, 345.777800)",
        "(280.964500, 270.589100, 343.443900)",
        "(280.573800, 271.212700, 342.796000)",
        "(279.910600, 272.300900, 341.694900)",
        "(279.124000, 275.797500, 338.177600)",
        "(278.164300, 280.523100, 333.352800)",
        "(276.947900, 283.030400, 331.105100)",
        "(276.248200, 283.722000, 330.544100)",
        "(274.886400, 285.998000, 328.585800)",
        "(273.739400, 289.202800, 325.589500)",
        "(272.700200, 289.093000, 325.793500)",
        "(272.067300, 292.263100, 322.922300)",
        "(271.888900, 300.126400, 315.198900)",
        "(272.133100, 329.387200, 285.913600)",
        "(273.308100, 344.669900, 270.253200)",
        "(274.530300, 349.849800, 265.052900)",
        "(275.305800, 355.960700, 259.602200)",
        "(275.590100, 0.222389, 255.833000)",
        "(276.133200, 11.779090, 245.552000)",
        "(277.138600, 20.435440, 237.980600)",
        "(278.444300, 22.697770, 236.675600)",
        "(279.653600, 22.780640, 237.680900)",
        "(280.091200, 23.680350, 237.436000)",
        "(280.370200, 26.841230, 235.875500)",
        "(280.575500, 29.764180, 234.644700)",
        "(281.131000, 28.757410, 237.051600)",
        "(282.257400, 24.943200, 241.676600)",
        "(282.865500, 23.153290, 243.887800)",
        "(283.637900, 20.919930, 247.251100)",
        "(283.769600, 20.266190, 249.295600)",
        "(283.981500, 18.599410, 252.031000)",
        "(284.460000, 16.385160, 255.253200)",
        "(284.639500, 15.557760, 256.688500)",
        "(284.688800, 14.513490, 259.194600)",
        "(283.943800, 12.854940, 262.696000)",
        "(282.763200, 9.380975, 268.334200)",
        "(281.553200, 4.204848, 275.589000)",
        "(280.987100, 1.339651, 279.272100)",
        "(280.281800, 354.384400, 286.947300)",
        "(280.135700, 345.791200, 295.611700)",
        "(280.597600, 335.692700, 305.578400)",
        "(281.618700, 326.449600, 314.772100)",
        "(282.254400, 323.259800, 317.982100)",
        "(283.529400, 318.615100, 322.429800)",
        "(284.656900, 314.052300, 326.546800)",
        "(285.604700, 308.165400, 332.210300)",
        "(286.745100, 303.532400, 336.407000)",
        "(287.422900, 302.242100, 337.401100)",
        "(288.801400, 301.314800, 337.672800)",
        "(289.920900, 299.363500, 338.863000)",
        "(290.836700, 296.330800, 341.212500)",
        "(291.865000, 294.181200, 342.483500)",
        "(292.442500, 293.123600, 342.990400)",
        "(293.561900, 290.854100, 344.145800)",
        "(294.407100, 288.925500, 345.073000)",
        "(295.033200, 287.137500, 345.717000)",
        "(295.505900, 284.995800, 346.634900)",
        "(295.725400, 283.829500, 347.180100)",
        "(296.074800, 281.711500, 348.096300)",
        "(296.320200, 279.653500, 348.834200)",
        "(296.324200, 277.163000, 349.890700)",
        "(296.138700, 274.108900, 351.701100)",
        "(296.021600, 272.768600, 352.488800)",
        "(295.681300, 270.733500, 353.341700)",
        "(295.450900, 268.528600, 354.241400)",
        "(295.117200, 266.169900, 355.484100)",
        "(294.527000, 264.212100, 356.319700)",
        "(294.219800, 263.151800, 356.789400)",
        "(293.712600, 260.536600, 358.397600)",
        "(293.318800, 258.572800, 359.550800)",
        "(292.970200, 257.472900, 359.763300)",
        "(292.603600, 255.901600, 0.508641)",
        "(292.365400, 255.099200, 0.968924)",
        "(291.628400, 254.518500, 1.099501)",
        "(290.663100, 255.781400, 359.384800)",
        "(289.893800, 256.716300, 357.994700)",
        "(289.299000, 256.102100, 358.299800)",
        "(289.015600, 255.610800, 358.635200)",
        "(288.455000, 254.670200, 359.391000)",
        "(287.801300, 254.208200, 359.608900)",
        "(286.969900, 253.779400, 359.901900)",
        "(286.146600, 253.410300, 0.198038)",
        "(285.705300, 253.386900, 0.230658)",
        "(284.851700, 253.420800, 0.265375)",
        "(283.984600, 254.629900, 358.966300)",
        "(282.911800, 258.603100, 354.873500)",
        "(281.619900, 260.032500, 353.786200)",
        "(280.864900, 259.477800, 354.617700)",
        "(279.255700, 257.530500, 357.056000)",
        "(277.835100, 257.732900, 357.253600)",
        "(276.860100, 259.747900, 355.428900)",
        "(276.054400, 260.299700, 355.167600)",
        "(275.660400, 260.647900, 355.001700)",
        "(274.895500, 263.207600, 352.660100)",
        "(274.207100, 272.070300, 343.720600)",
        "(274.152600, 287.184600, 328.498800)",
        "(273.737900, 292.193800, 324.064200)",
        "(273.299900, 292.781900, 323.949600)",
        "(272.262900, 297.180300, 320.650600)",
        "(271.841600, 322.886700, 295.728500)",
        "(272.476200, 345.180200, 273.795200)",
        "(273.560100, 353.771500, 265.485000)",
        "(274.122200, 356.523200, 262.965200)",
        "(274.945600, 2.425717, 257.786400)",
        "(275.865600, 8.384211, 252.672600)",
        "(277.207300, 11.425980, 250.192400)",
        "(278.881000, 10.917830, 251.087500)",
        "(279.749500, 10.470420, 251.732400)",
        "(281.408400, 10.786340, 252.021000)",
        "(282.719400, 12.835730, 250.864000)",
        "(283.818500, 15.266720, 249.598400)",
        "(284.404600, 15.829320, 249.503000)",
        "(285.506900, 15.868180, 250.324700)",
        "(286.530100, 15.632860, 251.449400)",
        "(287.380400, 16.844350, 251.137500)",
        "(287.905300, 18.303410, 250.627000)",
        "(288.083700, 19.047900, 250.939300)",
        "(288.122600, 19.125770, 251.387200)",
        "(288.289800, 18.930260, 252.581900)",
        "(288.821300, 17.991130, 254.347300)",
        "(289.495900, 16.012810, 256.842100)",
        "(289.463700, 14.799620, 258.899600)",
        "(289.158400, 14.448410, 259.769900)",
        "(288.498400, 12.866350, 262.281400)",
        "(288.549900, 10.039410, 265.773600)",
        "(288.964500, 6.568350, 269.742000)",
        "(289.078600, 3.116630, 273.665900)",
        "(289.133000, 1.343414, 275.628400)",
        "(289.382300, 357.913400, 279.337800)",
        "(289.485800, 354.729600, 282.772600)",
        "(289.368000, 351.113000, 286.650700)",
        "(289.662000, 347.649600, 290.244000)",
        "(289.900700, 345.968800, 291.907500)",
        "(290.268800, 342.118000, 295.679500)",
        "(290.495000, 337.596400, 299.979900)",
        "(291.003000, 334.081600, 303.324200)",
        "(291.764600, 330.978900, 306.175000)",
        "(292.136900, 329.220700, 307.741900)",
        "(292.881800, 325.333300, 311.156000)",
        "(293.689600, 322.130200, 313.917300)",
        "(294.279800, 319.223400, 316.209800)",
        "(294.594300, 315.583500, 319.069100)",
        "(294.790100, 313.846100, 320.393000)",
        "(295.288000, 311.388100, 322.142300)",
        "(295.871700, 310.193900, 322.687300)",
        "(296.482100, 308.191700, 323.650800)",
        "(296.731900, 305.457000, 325.417500)",
        "(296.723400, 304.366800, 326.091500)",
        "(296.554800, 302.907700, 326.705200)",
        "(296.479800, 300.992200, 327.492200)",
        "(296.566400, 298.109100, 329.200900)",
        "(296.461000, 295.235400, 330.881200)",
        "(296.278800, 293.844800, 331.647800)",
        "(295.790600, 291.104600, 333.231600)",
        "(295.304600, 288.254800, 334.890800)",
        "(294.998900, 285.466600, 336.472500)",
        "(294.670500, 283.004200, 337.890600)",
        "(294.388100, 281.820000, 338.563500)",
        "(293.736500, 279.492400, 339.901900)",
        "(293.184500, 277.222700, 341.306300)",
        "(292.697400, 275.408200, 342.345200)",
        "(292.268600, 273.614000, 343.653700)",
[truncated: 525,660 more chars]
