# Supplementary material for: Playing the mirror game in virtual reality with an autonomous character
Source: Sci Rep. 2022 Dec 9;12:21329. doi: 10.1038/s41598-022-25197-z (PMC9734752; doi:10.1038/s41598-022-25197-z)
Supplement: Supplementary file 2 — Supplementary Information 1. [file 41598_2022_25197_MOESM2_ESM.zip › Data/Couple17/condition3_trial1_player1.json]

{
    "isFemale": false,
    "eyesLevel": 1.679246187210083,
    "timestamps": [
        0.0,
        0.02001953125,
        0.040008544921875,
        0.05999755859375,
        0.08001708984375,
        0.100006103515625,
        0.120025634765625,
        0.1400146484375,
        0.160003662109375,
        0.180023193359375,
        0.20001220703125,
        0.220001220703125,
        0.240020751953125,
        0.260009765625,
        0.279998779296875,
        0.300018310546875,
        0.32000732421875,
        0.339996337890625,
        0.360015869140625,
        0.3800048828125,
        0.4000244140625,
        0.420013427734375,
        0.44000244140625,
        0.46002197265625,
        0.480010986328125,
        0.5,
        0.52001953125,
        0.540008544921875,
        0.55999755859375,
        0.58001708984375,
        0.600006103515625,
        0.620025634765625,
        0.6400146484375,
        0.660003662109375,
        0.680023193359375,
        0.70001220703125,
        0.720001220703125,
        0.740020751953125,
        0.760009765625,
        0.779998779296875,
        0.800018310546875,
        0.82000732421875,
        0.839996337890625,
        0.860015869140625,
        0.8800048828125,
        0.9000244140625,
        0.920013427734375,
        0.94000244140625,
        0.96002197265625,
        0.980010986328125,
        1.0,
        1.02001953125,
        1.040008544921875,
        1.05999755859375,
        1.08001708984375,
        1.100006103515625,
        1.120025634765625,
        1.1400146484375,
        1.160003662109375,
        1.180023193359375,
        1.20001220703125,
        1.220001220703125,
        1.240020751953125,
        1.260009765625,
        1.279998779296875,
        1.300018310546875,
        1.32000732421875,
        1.339996337890625,
        1.360015869140625,
        1.3800048828125,
        1.4000244140625,
        1.420013427734375,
        1.44000244140625,
        1.46002197265625,
        1.480010986328125,
        1.5,
        1.52001953125,
        1.540008544921875,
        1.55999755859375,
        1.58001708984375,
        1.600006103515625,
        1.620025634765625,
        1.6400146484375,
        1.660003662109375,
        1.680023193359375,
        1.70001220703125,
        1.720001220703125,
        1.740020751953125,
        1.760009765625,
        1.779998779296875,
        1.800018310546875,
        1.82000732421875,
        1.839996337890625,
        1.860015869140625,
        1.8800048828125,
        1.9000244140625,
        1.920013427734375,
        1.94000244140625,
        1.96002197265625,
        1.980010986328125,
        2.0,
        2.02001953125,
        2.040008544921875,
        2.05999755859375,
        2.08001708984375,
        2.100006103515625,
        2.120025634765625,
        2.1400146484375,
        2.160003662109375,
        2.180023193359375,
        2.20001220703125,
        2.220001220703125,
        2.240020751953125,
        2.260009765625,
        2.279998779296875,
        2.300018310546875,
        2.32000732421875,
        2.339996337890625,
        2.360015869140625,
        2.3800048828125,
        2.4000244140625,
        2.420013427734375,
        2.44000244140625,
        2.46002197265625,
        2.480010986328125,
        2.5,
        2.52001953125,
        2.540008544921875,
        2.55999755859375,
        2.58001708984375,
        2.600006103515625,
        2.620025634765625,
        2.6400146484375,
        2.660003662109375,
        2.680023193359375,
        2.70001220703125,
        2.720001220703125,
        2.740020751953125,
        2.760009765625,
        2.779998779296875,
        2.800018310546875,
        2.82000732421875,
        2.839996337890625,
        2.860015869140625,
        2.8800048828125,
        2.9000244140625,
        2.920013427734375,
        2.94000244140625,
        2.96002197265625,
        2.980010986328125,
        3.0,
        3.02001953125,
        3.040008544921875,
        3.05999755859375,
        3.08001708984375,
        3.100006103515625,
        3.120025634765625,
        3.1400146484375,
        3.160003662109375,
        3.180023193359375,
        3.20001220703125,
        3.220001220703125,
        3.240020751953125,
        3.260009765625,
        3.279998779296875,
        3.300018310546875,
        3.32000732421875,
        3.339996337890625,
        3.360015869140625,
        3.3800048828125,
        3.4000244140625,
        3.420013427734375,
        3.44000244140625,
        3.46002197265625,
        3.480010986328125,
        3.5,
        3.52001953125,
        3.540008544921875,
        3.55999755859375,
        3.58001708984375,
        3.600006103515625,
        3.620025634765625,
        3.6400146484375,
        3.660003662109375,
        3.680023193359375,
        3.70001220703125,
        3.720001220703125,
        3.740020751953125,
        3.760009765625,
        3.779998779296875,
        3.800018310546875,
        3.82000732421875,
        3.839996337890625,
        3.860015869140625,
        3.8800048828125,
        3.9000244140625,
        3.920013427734375,
        3.94000244140625,
        3.96002197265625,
        3.980010986328125,
        4.0,
        4.02001953125,
        4.040008544921875,
        4.05999755859375,
        4.08001708984375,
        4.100006103515625,
        4.120025634765625,
        4.1400146484375,
        4.160003662109375,
        4.180023193359375,
        4.20001220703125,
        4.220001220703125,
        4.240020751953125,
        4.260009765625,
        4.279998779296875,
        4.300018310546875,
        4.32000732421875,
        4.339996337890625,
        4.360015869140625,
        4.3800048828125,
        4.4000244140625,
        4.420013427734375,
        4.44000244140625,
        4.46002197265625,
        4.480010986328125,
        4.5,
        4.52001953125,
        4.540008544921875,
        4.55999755859375,
        4.58001708984375,
        4.600006103515625,
        4.620025634765625,
        4.6400146484375,
        4.660003662109375,
        4.680023193359375,
        4.70001220703125,
        4.720001220703125,
        4.740020751953125,
        4.760009765625,
        4.779998779296875,
        4.800018310546875,
        4.82000732421875,
        4.839996337890625,
        4.860015869140625,
        4.8800048828125,
        4.9000244140625,
        4.920013427734375,
        4.94000244140625,
        4.96002197265625,
        4.980010986328125,
        5.0,
        5.02001953125,
        5.040008544921875,
        5.05999755859375,
        5.08001708984375,
        5.100006103515625,
        5.120025634765625,
        5.1400146484375,
        5.160003662109375,
        5.180023193359375,
        5.20001220703125,
        5.220001220703125,
        5.240020751953125,
        5.260009765625,
        5.279998779296875,
        5.300018310546875,
        5.32000732421875,
        5.339996337890625,
        5.360015869140625,
        5.3800048828125,
        5.4000244140625,
        5.420013427734375,
        5.44000244140625,
        5.46002197265625,
        5.480010986328125,
        5.5,
        5.52001953125,
        5.540008544921875,
        5.55999755859375,
        5.58001708984375,
        5.600006103515625,
        5.620025634765625,
        5.6400146484375,
        5.660003662109375,
        5.680023193359375,
        5.70001220703125,
        5.720001220703125,
        5.740020751953125,
        5.760009765625,
        5.779998779296875,
        5.800018310546875,
        5.82000732421875,
        5.839996337890625,
        5.860015869140625,
        5.8800048828125,
        5.9000244140625,
        5.920013427734375,
        5.94000244140625,
        5.96002197265625,
        5.980010986328125,
        6.0,
        6.02001953125,
        6.040008544921875,
        6.05999755859375,
        6.08001708984375,
        6.100006103515625,
        6.120025634765625,
        6.1400146484375,
        6.160003662109375,
        6.180023193359375,
        6.20001220703125,
        6.220001220703125,
        6.240020751953125,
        6.260009765625,
        6.279998779296875,
        6.300018310546875,
        6.32000732421875,
        6.339996337890625,
        6.360015869140625,
        6.3800048828125,
        6.4000244140625,
        6.420013427734375,
        6.44000244140625,
        6.46002197265625,
        6.480010986328125,
        6.5,
        6.52001953125,
        6.540008544921875,
        6.55999755859375,
        6.58001708984375,
        6.600006103515625,
        6.620025634765625,
        6.6400146484375,
        6.660003662109375,
        6.680023193359375,
        6.70001220703125,
        6.720001220703125,
        6.740020751953125,
        6.760009765625,
        6.779998779296875,
        6.800018310546875,
        6.82000732421875,
        6.839996337890625,
        6.860015869140625,
        6.8800048828125,
        6.9000244140625,
        6.920013427734375,
        6.94000244140625,
        6.96002197265625,
        6.980010986328125,
        7.0,
        7.02001953125,
        7.040008544921875,
        7.05999755859375,
        7.08001708984375,
        7.100006103515625,
        7.120025634765625,
        7.1400146484375,
        7.160003662109375,
        7.180023193359375,
        7.20001220703125,
        7.220001220703125,
        7.240020751953125,
        7.260009765625,
        7.279998779296875,
        7.300018310546875,
        7.32000732421875,
        7.339996337890625,
        7.360015869140625,
        7.3800048828125,
        7.4000244140625,
        7.420013427734375,
        7.44000244140625,
        7.46002197265625,
        7.480010986328125,
        7.5,
        7.52001953125,
        7.540008544921875,
        7.55999755859375,
        7.58001708984375,
        7.600006103515625,
        7.620025634765625,
        7.6400146484375,
        7.660003662109375,
        7.680023193359375,
        7.70001220703125,
        7.720001220703125,
        7.740020751953125,
        7.760009765625,
        7.779998779296875,
        7.800018310546875,
        7.82000732421875,
        7.839996337890625,
        7.860015869140625,
        7.8800048828125,
        7.9000244140625,
        7.920013427734375,
        7.94000244140625,
        7.96002197265625,
        7.980010986328125,
        8.0,
        8.02001953125,
        8.040008544921875,
        8.05999755859375,
        8.08001708984375,
        8.100006103515625,
        8.120025634765625,
        8.1400146484375,
        8.160003662109375,
        8.180023193359375,
        8.20001220703125,
        8.220001220703125,
        8.240020751953125,
        8.260009765625,
        8.279998779296875,
        8.300018310546875,
        8.32000732421875,
        8.339996337890625,
        8.360015869140625,
        8.3800048828125,
        8.4000244140625,
        8.420013427734375,
        8.44000244140625,
        8.46002197265625,
        8.480010986328125,
        8.5,
        8.52001953125,
        8.540008544921875,
        8.55999755859375,
        8.58001708984375,
        8.600006103515625,
        8.620025634765625,
        8.6400146484375,
        8.660003662109375,
        8.680023193359375,
        8.70001220703125,
        8.720001220703125,
        8.740020751953125,
        8.760009765625,
        8.779998779296875,
        8.800018310546875,
        8.82000732421875,
        8.839996337890625,
        8.860015869140625,
        8.8800048828125,
        8.9000244140625,
        8.920013427734375,
        8.94000244140625,
        8.96002197265625,
        8.980010986328125,
        9.0,
        9.02001953125,
        9.040008544921875,
        9.05999755859375,
        9.08001708984375,
        9.100006103515625,
        9.120025634765625,
        9.1400146484375,
        9.160003662109375,
        9.180023193359375,
        9.20001220703125,
        9.220001220703125,
        9.240020751953125,
        9.260009765625,
        9.279998779296875,
        9.300018310546875,
        9.32000732421875,
        9.339996337890625,
        9.360015869140625,
        9.3800048828125,
        9.4000244140625,
        9.420013427734375,
        9.44000244140625,
        9.46002197265625,
        9.480010986328125,
        9.5,
        9.52001953125,
        9.540008544921875,
        9.55999755859375,
        9.58001708984375,
        9.600006103515625,
        9.620025634765625,
        9.6400146484375,
        9.660003662109375,
        9.680023193359375,
        9.70001220703125,
        9.720001220703125,
        9.740020751953125,
        9.760009765625,
        9.779998779296875,
        9.800018310546875,
        9.82000732421875,
        9.839996337890625,
        9.860015869140625,
        9.8800048828125,
        9.9000244140625,
        9.920013427734375,
        9.94000244140625,
        9.96002197265625,
        9.980010986328125,
        10.0,
        10.02001953125,
        10.040008544921875,
        10.05999755859375,
        10.08001708984375,
        10.100006103515625,
        10.120025634765625,
        10.1400146484375,
        10.160003662109375,
        10.180023193359375,
        10.20001220703125,
        10.220001220703125,
        10.240020751953125,
        10.260009765625,
        10.279998779296875,
        10.300018310546875,
        10.32000732421875,
        10.339996337890625,
        10.360015869140625,
        10.3800048828125,
        10.4000244140625,
        10.420013427734375,
        10.44000244140625,
        10.46002197265625,
        10.480010986328125,
        10.5,
        10.52001953125,
        10.540008544921875,
        10.55999755859375,
        10.58001708984375,
        10.600006103515625,
        10.620025634765625,
        10.6400146484375,
        10.660003662109375,
        10.680023193359375,
        10.70001220703125,
        10.720001220703125,
        10.740020751953125,
        10.760009765625,
        10.779998779296875,
        10.800018310546875,
        10.82000732421875,
        10.839996337890625,
        10.860015869140625,
        10.8800048828125,
        10.9000244140625,
        10.920013427734375,
        10.94000244140625,
        10.96002197265625,
        10.980010986328125,
        11.0,
        11.02001953125,
        11.040008544921875,
        11.05999755859375,
        11.08001708984375,
        11.100006103515625,
        11.120025634765625,
        11.1400146484375,
        11.160003662109375,
        11.180023193359375,
        11.20001220703125,
        11.220001220703125,
        11.240020751953125,
        11.260009765625,
        11.279998779296875,
        11.300018310546875,
        11.32000732421875,
        11.339996337890625,
        11.360015869140625,
        11.3800048828125,
        11.4000244140625,
        11.420013427734375,
        11.44000244140625,
        11.46002197265625,
        11.480010986328125,
        11.5,
        11.52001953125,
        11.540008544921875,
        11.55999755859375,
        11.58001708984375,
        11.600006103515625,
        11.620025634765625,
        11.6400146484375,
        11.660003662109375,
        11.680023193359375,
        11.70001220703125,
        11.720001220703125,
        11.740020751953125,
        11.760009765625,
        11.779998779296875,
        11.800018310546875,
        11.82000732421875,
        11.839996337890625,
        11.860015869140625,
        11.8800048828125,
        11.9000244140625,
        11.920013427734375,
        11.94000244140625,
        11.96002197265625,
        11.980010986328125,
        12.0,
        12.02001953125,
        12.040008544921875,
        12.05999755859375,
        12.08001708984375,
        12.100006103515625,
        12.120025634765625,
        12.1400146484375,
        12.160003662109375,
        12.180023193359375,
        12.20001220703125,
        12.220001220703125,
        12.240020751953125,
        12.260009765625,
        12.279998779296875,
        12.300018310546875,
        12.32000732421875,
        12.339996337890625,
        12.360015869140625,
        12.3800048828125,
        12.4000244140625,
        12.420013427734375,
        12.44000244140625,
        12.46002197265625,
        12.480010986328125,
        12.5,
        12.52001953125,
        12.540008544921875,
        12.55999755859375,
        12.58001708984375,
        12.600006103515625,
        12.620025634765625,
        12.6400146484375,
        12.660003662109375,
        12.680023193359375,
        12.70001220703125,
        12.720001220703125,
        12.740020751953125,
        12.760009765625,
        12.779998779296875,
        12.800018310546875,
        12.82000732421875,
        12.839996337890625,
        12.860015869140625,
        12.8800048828125,
        12.9000244140625,
        12.920013427734375,
        12.94000244140625,
        12.96002197265625,
        12.980010986328125,
        13.0,
        13.02001953125,
        13.040008544921875,
        13.05999755859375,
        13.08001708984375,
        13.100006103515625,
        13.120025634765625,
        13.1400146484375,
        13.160003662109375,
        13.180023193359375,
        13.20001220703125,
        13.220001220703125,
        13.240020751953125,
        13.260009765625,
        13.279998779296875,
        13.300018310546875,
        13.32000732421875,
        13.339996337890625,
        13.360015869140625,
        13.3800048828125,
        13.4000244140625,
        13.420013427734375,
        13.44000244140625,
        13.46002197265625,
        13.480010986328125,
        13.5,
        13.52001953125,
        13.540008544921875,
        13.55999755859375,
        13.58001708984375,
        13.600006103515625,
        13.6199951171875,
        13.6400146484375,
        13.660003662109375,
        13.680023193359375,
        13.70001220703125,
        13.720001220703125,
        13.740020751953125,
        13.760009765625,
        13.779998779296875,
        13.800018310546875,
        13.82000732421875,
        13.839996337890625,
        13.860015869140625,
        13.8800048828125,
        13.9000244140625,
        13.920013427734375,
        13.94000244140625,
        13.96002197265625,
        13.980010986328125,
        14.0,
        14.02001953125,
        14.040008544921875,
        14.05999755859375,
        14.08001708984375,
        14.100006103515625,
        14.1199951171875,
        14.1400146484375,
        14.160003662109375,
        14.180023193359375,
        14.20001220703125,
        14.220001220703125,
        14.240020751953125,
        14.260009765625,
        14.279998779296875,
        14.300018310546875,
        14.32000732421875,
        14.339996337890625,
        14.360015869140625,
        14.3800048828125,
        14.4000244140625,
        14.420013427734375,
        14.44000244140625,
        14.46002197265625,
        14.480010986328125,
        14.5,
        14.52001953125,
        14.540008544921875,
        14.55999755859375,
        14.58001708984375,
        14.600006103515625,
        14.6199951171875,
        14.6400146484375,
        14.660003662109375,
        14.680023193359375,
        14.70001220703125,
        14.720001220703125,
        14.740020751953125,
        14.760009765625,
        14.779998779296875,
        14.800018310546875,
        14.82000732421875,
        14.839996337890625,
        14.860015869140625,
        14.8800048828125,
        14.9000244140625,
        14.920013427734375,
        14.94000244140625,
        14.96002197265625,
        14.980010986328125,
        15.0,
        15.02001953125,
        15.040008544921875,
        15.05999755859375,
        15.08001708984375,
        15.100006103515625,
        15.1199951171875,
        15.1400146484375,
        15.160003662109375,
        15.180023193359375,
        15.20001220703125,
        15.220001220703125,
        15.240020751953125,
        15.260009765625,
        15.279998779296875,
        15.300018310546875,
        15.32000732421875,
        15.339996337890625,
        15.360015869140625,
        15.3800048828125,
        15.4000244140625,
        15.420013427734375,
        15.44000244140625,
        15.46002197265625,
        15.480010986328125,
        15.5,
        15.52001953125,
        15.540008544921875,
        15.55999755859375,
        15.58001708984375,
        15.600006103515625,
        15.6199951171875,
        15.6400146484375,
        15.660003662109375,
        15.680023193359375,
        15.70001220703125,
        15.720001220703125,
        15.740020751953125,
        15.760009765625,
        15.779998779296875,
        15.800018310546875,
        15.82000732421875,
        15.839996337890625,
        15.860015869140625,
        15.8800048828125,
        15.9000244140625,
        15.920013427734375,
        15.94000244140625,
        15.96002197265625,
        15.980010986328125,
        16.0,
        16.02001953125,
        16.040008544921876,
        16.05999755859375,
        16.08001708984375,
        16.100006103515626,
        16.1199951171875,
        16.1400146484375,
        16.160003662109376,
        16.180023193359376,
        16.20001220703125,
        16.220001220703126,
        16.240020751953126,
        16.260009765625,
        16.279998779296876,
        16.300018310546876,
        16.32000732421875,
        16.339996337890626,
        16.360015869140626,
        16.3800048828125,
        16.4000244140625,
        16.420013427734376,
        16.44000244140625,
        16.46002197265625,
        16.480010986328126,
        16.5,
        16.52001953125,
        16.540008544921876,
        16.55999755859375,
        16.58001708984375,
        16.600006103515626,
        16.6199951171875,
        16.6400146484375,
        16.660003662109376,
        16.680023193359376,
        16.70001220703125,
        16.720001220703126,
        16.740020751953126,
        16.760009765625,
        16.779998779296876,
        16.800018310546876,
        16.82000732421875,
        16.839996337890626,
        16.860015869140626,
        16.8800048828125,
        16.9000244140625,
        16.920013427734376,
        16.94000244140625,
        16.96002197265625,
        16.980010986328126,
        17.0,
        17.02001953125,
        17.040008544921876,
        17.05999755859375,
        17.08001708984375,
        17.100006103515626,
        17.1199951171875,
        17.1400146484375,
        17.160003662109376,
        17.180023193359376,
        17.20001220703125,
        17.220001220703126,
        17.240020751953126,
        17.260009765625,
        17.279998779296876,
        17.300018310546876,
        17.32000732421875,
        17.339996337890626,
        17.360015869140626,
        17.3800048828125,
        17.4000244140625,
        17.420013427734376,
        17.44000244140625,
        17.46002197265625,
        17.480010986328126,
        17.5,
        17.52001953125,
        17.540008544921876,
        17.55999755859375,
        17.58001708984375,
        17.600006103515626,
        17.6199951171875,
        17.6400146484375,
        17.660003662109376,
        17.680023193359376,
        17.70001220703125,
        17.720001220703126,
        17.740020751953126,
        17.760009765625,
        17.779998779296876,
        17.800018310546876,
        17.82000732421875,
        17.839996337890626,
        17.860015869140626,
        17.8800048828125,
        17.9000244140625,
        17.920013427734376,
        17.94000244140625,
        17.96002197265625,
        17.980010986328126,
        18.0,
        18.02001953125,
        18.040008544921876,
        18.05999755859375,
        18.08001708984375,
        18.100006103515626,
        18.1199951171875,
        18.1400146484375,
        18.160003662109376,
        18.180023193359376,
        18.20001220703125,
        18.220001220703126,
        18.240020751953126,
        18.260009765625,
        18.279998779296876,
        18.300018310546876,
        18.32000732421875,
        18.339996337890626,
        18.360015869140626,
        18.3800048828125,
        18.4000244140625,
        18.420013427734376,
        18.44000244140625,
        18.46002197265625,
        18.480010986328126,
        18.5,
        18.52001953125,
        18.540008544921876,
        18.55999755859375,
        18.58001708984375,
        18.600006103515626,
        18.6199951171875,
        18.6400146484375,
        18.660003662109376,
        18.680023193359376,
        18.70001220703125,
        18.720001220703126,
        18.740020751953126,
        18.760009765625,
        18.779998779296876,
        18.800018310546876,
        18.82000732421875,
        18.839996337890626,
        18.860015869140626,
        18.8800048828125,
        18.9000244140625,
        18.920013427734376,
        18.94000244140625,
        18.96002197265625,
        18.980010986328126,
        19.0,
        19.02001953125,
        19.040008544921876,
        19.05999755859375,
        19.08001708984375,
        19.100006103515626,
        19.1199951171875,
        19.1400146484375,
        19.160003662109376,
        19.180023193359376,
        19.20001220703125,
        19.220001220703126,
        19.240020751953126,
        19.260009765625,
        19.279998779296876,
        19.300018310546876,
        19.32000732421875,
        19.339996337890626,
        19.360015869140626,
        19.3800048828125,
        19.4000244140625,
        19.420013427734376,
        19.44000244140625,
        19.46002197265625,
        19.480010986328126,
        19.5,
        19.52001953125,
        19.540008544921876,
        19.55999755859375,
        19.58001708984375,
        19.600006103515626,
        19.6199951171875,
        19.6400146484375,
        19.660003662109376,
        19.680023193359376,
        19.70001220703125,
        19.720001220703126,
        19.740020751953126,
        19.760009765625,
        19.779998779296876,
        19.800018310546876,
        19.82000732421875,
        19.839996337890626,
        19.860015869140626,
        19.8800048828125,
        19.9000244140625,
        19.920013427734376,
        19.94000244140625,
        19.96002197265625,
        19.980010986328126,
        20.0,
        20.02001953125,
        20.040008544921876,
        20.05999755859375,
        20.08001708984375,
        20.100006103515626,
        20.1199951171875,
        20.1400146484375,
        20.160003662109376,
        20.180023193359376,
        20.20001220703125,
        20.220001220703126,
        20.240020751953126,
        20.260009765625,
        20.279998779296876,
        20.300018310546876,
        20.32000732421875,
        20.339996337890626,
        20.360015869140626,
        20.3800048828125,
        20.4000244140625,
        20.420013427734376,
        20.44000244140625,
        20.46002197265625,
        20.480010986328126,
        20.5,
        20.52001953125,
        20.540008544921876,
        20.55999755859375,
        20.58001708984375,
        20.600006103515626,
        20.6199951171875,
        20.6400146484375,
        20.660003662109376,
        20.680023193359376,
        20.70001220703125,
        20.720001220703126,
        20.740020751953126,
        20.760009765625,
        20.779998779296876,
        20.800018310546876,
        20.82000732421875,
        20.839996337890626,
        20.860015869140626,
        20.8800048828125,
        20.9000244140625,
        20.920013427734376,
        20.94000244140625,
        20.96002197265625,
        20.980010986328126,
        21.0,
        21.02001953125,
        21.040008544921876,
        21.05999755859375,
        21.08001708984375,
        21.100006103515626,
        21.1199951171875,
        21.1400146484375,
        21.160003662109376,
        21.180023193359376,
        21.20001220703125,
        21.220001220703126,
        21.240020751953126,
        21.260009765625,
        21.279998779296876,
        21.300018310546876,
        21.32000732421875,
        21.339996337890626,
        21.360015869140626,
        21.3800048828125,
        21.4000244140625,
        21.420013427734376,
        21.44000244140625,
        21.46002197265625,
        21.480010986328126,
        21.5,
        21.52001953125,
        21.540008544921876,
        21.55999755859375,
        21.58001708984375,
        21.600006103515626,
        21.6199951171875,
        21.6400146484375,
        21.660003662109376,
        21.680023193359376,
        21.70001220703125,
        21.720001220703126,
        21.740020751953126,
        21.760009765625,
        21.779998779296876,
        21.800018310546876,
        21.82000732421875,
        21.839996337890626,
        21.860015869140626,
        21.8800048828125,
        21.9000244140625,
        21.920013427734376,
        21.94000244140625,
        21.96002197265625,
        21.980010986328126,
        22.0,
        22.02001953125,
        22.040008544921876,
        22.05999755859375,
        22.08001708984375,
        22.100006103515626,
        22.1199951171875,
        22.1400146484375,
        22.160003662109376,
        22.180023193359376,
        22.20001220703125,
        22.220001220703126,
        22.240020751953126,
        22.260009765625,
        22.279998779296876,
        22.300018310546876,
        22.32000732421875,
        22.339996337890626,
        22.360015869140626,
        22.3800048828125,
        22.4000244140625,
        22.420013427734376,
        22.44000244140625,
        22.46002197265625,
        22.480010986328126,
        22.5,
        22.52001953125,
        22.540008544921876,
        22.55999755859375,
        22.58001708984375,
        22.600006103515626,
        22.6199951171875,
        22.6400146484375,
        22.660003662109376,
        22.680023193359376,
        22.70001220703125,
        22.720001220703126,
        22.740020751953126,
        22.760009765625,
        22.779998779296876,
        22.800018310546876,
        22.82000732421875,
        22.839996337890626,
        22.860015869140626,
        22.8800048828125,
        22.9000244140625,
        22.920013427734376,
        22.94000244140625,
        22.96002197265625,
        22.980010986328126,
        23.0,
        23.02001953125,
        23.040008544921876,
        23.05999755859375,
        23.08001708984375,
        23.100006103515626,
        23.1199951171875,
        23.1400146484375,
        23.160003662109376,
        23.180023193359376,
        23.20001220703125,
        23.220001220703126,
        23.240020751953126,
        23.260009765625,
        23.279998779296876,
        23.300018310546876,
        23.32000732421875,
        23.339996337890626,
        23.360015869140626,
        23.3800048828125,
        23.4000244140625,
        23.420013427734376,
        23.44000244140625,
        23.46002197265625,
        23.480010986328126,
        23.5,
        23.52001953125,
        23.540008544921876,
        23.55999755859375,
        23.58001708984375,
        23.600006103515626,
        23.6199951171875,
        23.6400146484375,
        23.660003662109376,
        23.680023193359376,
        23.70001220703125,
        23.720001220703126,
        23.740020751953126,
        23.760009765625,
        23.779998779296876,
        23.800018310546876,
        23.82000732421875,
        23.839996337890626,
        23.860015869140626,
        23.8800048828125,
        23.9000244140625,
        23.920013427734376,
        23.94000244140625,
        23.96002197265625,
        23.980010986328126,
        24.0,
        24.02001953125,
        24.040008544921876,
        24.05999755859375,
        24.08001708984375,
        24.100006103515626,
        24.1199951171875,
        24.1400146484375,
        24.160003662109376,
        24.180023193359376,
        24.20001220703125,
        24.220001220703126,
        24.240020751953126,
        24.260009765625,
        24.279998779296876,
        24.300018310546876,
        24.32000732421875,
        24.339996337890626,
        24.360015869140626,
        24.3800048828125,
        24.4000244140625,
        24.420013427734376,
        24.44000244140625,
        24.46002197265625,
        24.480010986328126,
        24.5,
        24.52001953125,
        24.540008544921876,
        24.55999755859375,
        24.58001708984375,
        24.600006103515626,
        24.6199951171875,
        24.6400146484375,
        24.660003662109376,
        24.680023193359376,
        24.70001220703125,
        24.720001220703126,
        24.740020751953126,
        24.760009765625,
        24.779998779296876,
        24.800018310546876,
        24.82000732421875,
        24.839996337890626,
        24.860015869140626,
        24.8800048828125,
        24.9000244140625,
        24.920013427734376,
        24.94000244140625,
        24.96002197265625,
        24.980010986328126,
        25.0,
        25.02001953125,
        25.040008544921876,
        25.05999755859375,
        25.08001708984375,
        25.100006103515626,
        25.1199951171875,
        25.1400146484375,
        25.160003662109376,
        25.180023193359376,
        25.20001220703125,
        25.220001220703126,
        25.240020751953126,
        25.260009765625,
        25.279998779296876,
        25.300018310546876,
        25.32000732421875,
        25.339996337890626,
        25.360015869140626,
        25.3800048828125,
        25.4000244140625,
        25.420013427734376,
        25.44000244140625,
        25.46002197265625,
        25.480010986328126,
        25.5,
        25.52001953125,
        25.540008544921876,
        25.55999755859375,
        25.58001708984375,
        25.600006103515626,
        25.6199951171875,
        25.6400146484375,
        25.660003662109376,
        25.680023193359376,
        25.70001220703125,
        25.720001220703126,
        25.740020751953126,
        25.760009765625,
        25.779998779296876,
        25.800018310546876,
        25.82000732421875,
        25.839996337890626,
        25.860015869140626,
        25.8800048828125,
        25.9000244140625,
        25.920013427734376,
        25.94000244140625,
        25.96002197265625,
        25.980010986328126,
        26.0,
        26.02001953125,
        26.040008544921876,
        26.05999755859375,
        26.08001708984375,
        26.100006103515626,
        26.1199951171875,
        26.1400146484375,
        26.160003662109376,
        26.180023193359376,
        26.20001220703125,
        26.220001220703126,
        26.240020751953126,
        26.260009765625,
        26.279998779296876,
        26.300018310546876,
        26.32000732421875,
        26.339996337890626,
        26.360015869140626,
        26.3800048828125,
        26.4000244140625,
        26.420013427734376,
        26.44000244140625,
        26.46002197265625,
        26.480010986328126,
        26.5,
        26.52001953125,
        26.540008544921876,
        26.55999755859375,
        26.58001708984375,
        26.600006103515626,
        26.6199951171875,
        26.6400146484375,
        26.660003662109376,
        26.680023193359376,
        26.70001220703125,
        26.720001220703126,
        26.740020751953126,
        26.760009765625,
        26.779998779296876,
        26.800018310546876,
        26.82000732421875,
        26.839996337890626,
        26.860015869140626,
        26.8800048828125,
        26.9000244140625,
        26.920013427734376,
        26.94000244140625,
        26.96002197265625,
        26.980010986328126,
        27.0,
        27.02001953125,
        27.040008544921876,
        27.05999755859375,
        27.08001708984375,
        27.100006103515626,
        27.1199951171875,
        27.1400146484375,
        27.160003662109376,
        27.180023193359376,
        27.20001220703125,
        27.220001220703126,
        27.240020751953126,
        27.260009765625,
        27.279998779296876,
        27.300018310546876,
        27.32000732421875,
        27.339996337890626,
        27.360015869140626,
        27.3800048828125,
        27.4000244140625,
        27.420013427734376,
        27.44000244140625,
        27.46002197265625,
        27.480010986328126,
        27.5,
        27.52001953125,
        27.540008544921876,
        27.55999755859375,
        27.58001708984375,
        27.600006103515626,
        27.6199951171875,
        27.6400146484375,
        27.660003662109376,
        27.680023193359376,
        27.70001220703125,
        27.720001220703126,
        27.740020751953126,
        27.760009765625,
        27.779998779296876,
        27.800018310546876,
        27.82000732421875,
        27.839996337890626,
        27.860015869140626,
        27.8800048828125,
        27.9000244140625,
        27.920013427734376,
        27.94000244140625,
        27.96002197265625,
        27.980010986328126,
        28.0,
        28.02001953125,
        28.040008544921876,
        28.05999755859375,
        28.08001708984375,
        28.100006103515626,
        28.1199951171875,
        28.1400146484375,
        28.160003662109376,
        28.180023193359376,
        28.20001220703125,
        28.220001220703126,
        28.240020751953126,
        28.260009765625,
        28.279998779296876,
        28.300018310546876,
        28.32000732421875,
        28.339996337890626,
        28.360015869140626,
        28.3800048828125,
        28.4000244140625,
        28.420013427734376,
        28.44000244140625,
        28.46002197265625,
        28.480010986328126,
        28.5,
        28.52001953125,
        28.540008544921876,
        28.55999755859375,
        28.58001708984375,
        28.600006103515626,
        28.6199951171875,
        28.6400146484375,
        28.660003662109376,
        28.680023193359376,
        28.70001220703125,
        28.720001220703126,
        28.740020751953126,
        28.760009765625,
        28.779998779296876,
        28.800018310546876,
        28.82000732421875,
        28.839996337890626,
        28.860015869140626,
        28.8800048828125,
        28.9000244140625,
        28.920013427734376,
        28.94000244140625,
        28.96002197265625,
        28.980010986328126,
        29.0,
        29.02001953125,
        29.040008544921876,
        29.05999755859375,
        29.08001708984375,
        29.100006103515626,
        29.1199951171875,
        29.1400146484375,
        29.160003662109376,
        29.180023193359376,
        29.20001220703125,
        29.220001220703126,
        29.240020751953126,
        29.260009765625,
        29.279998779296876,
        29.300018310546876,
        29.32000732421875,
        29.339996337890626,
        29.360015869140626,
        29.3800048828125,
        29.4000244140625,
        29.420013427734376,
        29.44000244140625,
        29.46002197265625,
        29.480010986328126,
        29.5,
        29.52001953125,
        29.540008544921876,
        29.55999755859375,
        29.58001708984375,
        29.600006103515626,
        29.6199951171875,
        29.6400146484375,
        29.660003662109376,
        29.680023193359376,
        29.70001220703125,
        29.720001220703126,
        29.740020751953126,
        29.760009765625,
        29.779998779296876,
        29.800018310546876,
        29.82000732421875,
        29.839996337890626,
        29.860015869140626,
        29.8800048828125,
        29.9000244140625,
        29.920013427734376,
        29.94000244140625,
        29.96002197265625,
        29.980010986328126,
        30.0,
        30.02001953125,
        30.040008544921876,
        30.05999755859375,
        30.08001708984375,
        30.100006103515626,
        30.1199951171875,
        30.1400146484375,
        30.160003662109376,
        30.180023193359376,
        30.20001220703125,
        30.220001220703126,
        30.240020751953126,
        30.260009765625,
        30.279998779296876,
        30.300018310546876,
        30.32000732421875,
        30.339996337890626,
        30.360015869140626,
        30.3800048828125,
        30.4000244140625,
        30.420013427734376,
        30.44000244140625,
        30.46002197265625,
        30.480010986328126,
        30.5,
        30.52001953125,
        30.540008544921876,
        30.55999755859375,
        30.58001708984375,
        30.600006103515626,
        30.6199951171875,
        30.6400146484375,
        30.660003662109376,
        30.680023193359376,
        30.70001220703125,
        30.720001220703126,
        30.740020751953126,
        30.760009765625,
        30.779998779296876,
        30.800018310546876,
        30.82000732421875,
        30.839996337890626,
        30.860015869140626,
        30.8800048828125,
        30.9000244140625,
        30.920013427734376,
        30.94000244140625,
        30.96002197265625,
        30.980010986328126,
        31.0,
        31.02001953125,
        31.040008544921876,
        31.05999755859375,
        31.08001708984375,
        31.100006103515626,
        31.1199951171875,
        31.1400146484375,
        31.160003662109376,
        31.180023193359376,
        31.20001220703125,
        31.220001220703126,
        31.240020751953126,
        31.260009765625,
        31.279998779296876,
        31.300018310546876,
        31.32000732421875,
        31.339996337890626,
        31.360015869140626,
        31.3800048828125,
        31.4000244140625,
        31.420013427734376,
        31.44000244140625,
        31.46002197265625,
        31.480010986328126,
        31.5,
        31.52001953125,
        31.540008544921876,
        31.55999755859375,
        31.58001708984375,
        31.600006103515626,
        31.6199951171875,
        31.6400146484375,
        31.660003662109376,
        31.680023193359376,
        31.70001220703125,
        31.720001220703126,
        31.740020751953126,
        31.760009765625,
        31.779998779296876,
        31.800018310546876,
        31.82000732421875,
        31.839996337890626,
        31.860015869140626,
        31.8800048828125,
        31.9000244140625,
        31.920013427734376,
        31.94000244140625,
        31.96002197265625,
        31.980010986328126,
        32.0,
        32.02001953125,
        32.040008544921878,
        32.05999755859375,
        32.08001708984375,
        32.100006103515628,
        32.1199951171875,
        32.1400146484375,
        32.160003662109378,
        32.180023193359378,
        32.20001220703125,
        32.220001220703128,
        32.240020751953128,
        32.260009765625,
        32.279998779296878,
        32.300018310546878,
        32.32000732421875,
        32.339996337890628,
        32.360015869140628,
        32.3800048828125,
        32.4000244140625,
        32.420013427734378,
        32.44000244140625,
        32.46002197265625,
        32.480010986328128,
        32.5,
        32.52001953125,
        32.540008544921878,
        32.55999755859375,
        32.58001708984375,
        32.600006103515628,
        32.6199951171875,
        32.6400146484375,
        32.660003662109378,
        32.680023193359378,
        32.70001220703125,
        32.720001220703128,
        32.740020751953128,
        32.760009765625,
        32.779998779296878,
        32.800018310546878,
        32.82000732421875,
        32.839996337890628,
        32.860015869140628,
        32.8800048828125,
        32.9000244140625,
        32.920013427734378,
        32.94000244140625,
        32.96002197265625,
        32.980010986328128,
        33.0,
        33.02001953125,
        33.040008544921878,
        33.05999755859375,
        33.08001708984375,
        33.100006103515628,
        33.1199951171875,
        33.1400146484375,
        33.160003662109378,
        33.180023193359378,
        33.20001220703125,
        33.220001220703128,
        33.240020751953128,
        33.260009765625,
        33.279998779296878,
        33.300018310546878,
        33.32000732421875,
        33.339996337890628,
        33.360015869140628,
        33.3800048828125,
        33.4000244140625,
        33.420013427734378,
        33.44000244140625,
        33.46002197265625,
        33.480010986328128,
        33.5,
        33.52001953125,
        33.540008544921878,
        33.55999755859375,
        33.58001708984375,
        33.600006103515628,
        33.6199951171875,
        33.6400146484375,
        33.660003662109378,
        33.680023193359378,
        33.70001220703125,
        33.720001220703128,
        33.740020751953128,
        33.760009765625,
        33.779998779296878,
        33.800018310546878,
        33.82000732421875,
        33.839996337890628,
        33.860015869140628,
        33.8800048828125,
        33.9000244140625,
        33.920013427734378,
        33.94000244140625,
        33.96002197265625,
        33.980010986328128,
        34.0,
        34.02001953125,
        34.040008544921878,
        34.05999755859375,
        34.08001708984375,
        34.100006103515628,
        34.1199951171875,
        34.1400146484375,
        34.160003662109378,
        34.180023193359378,
        34.20001220703125,
        34.220001220703128,
        34.240020751953128,
        34.260009765625,
        34.279998779296878,
        34.300018310546878,
        34.32000732421875,
        34.339996337890628,
        34.360015869140628,
        34.3800048828125,
        34.4000244140625,
        34.420013427734378,
        34.44000244140625,
        34.46002197265625,
        34.480010986328128,
        34.5,
        34.52001953125,
        34.540008544921878,
        34.55999755859375,
        34.58001708984375,
        34.600006103515628,
        34.6199951171875,
        34.6400146484375,
        34.660003662109378,
        34.680023193359378,
        34.70001220703125,
        34.720001220703128,
        34.740020751953128,
        34.760009765625,
        34.779998779296878,
        34.800018310546878,
        34.82000732421875,
        34.839996337890628,
        34.860015869140628,
        34.8800048828125,
        34.9000244140625,
        34.920013427734378,
        34.94000244140625,
        34.96002197265625,
        34.980010986328128,
        35.0,
        35.02001953125,
        35.040008544921878,
        35.05999755859375,
        35.08001708984375,
        35.100006103515628,
        35.1199951171875,
        35.1400146484375,
        35.160003662109378,
        35.180023193359378,
        35.20001220703125,
        35.220001220703128,
        35.240020751953128,
        35.260009765625,
        35.279998779296878,
        35.300018310546878,
        35.32000732421875,
        35.339996337890628,
        35.360015869140628,
        35.3800048828125,
        35.4000244140625,
        35.420013427734378,
        35.44000244140625,
        35.46002197265625,
        35.480010986328128,
        35.5,
        35.52001953125,
        35.540008544921878,
        35.55999755859375,
        35.58001708984375,
        35.600006103515628,
        35.6199951171875,
        35.6400146484375,
        35.660003662109378,
        35.680023193359378,
        35.70001220703125,
        35.720001220703128,
        35.740020751953128,
        35.760009765625,
        35.779998779296878,
        35.800018310546878,
        35.82000732421875,
        35.839996337890628,
        35.860015869140628,
        35.8800048828125,
        35.9000244140625,
        35.920013427734378,
        35.94000244140625,
        35.96002197265625,
        35.980010986328128,
        36.0,
        36.02001953125,
        36.040008544921878,
        36.05999755859375,
        36.08001708984375,
        36.100006103515628,
        36.1199951171875,
        36.1400146484375,
        36.160003662109378,
        36.180023193359378,
        36.20001220703125,
        36.220001220703128,
        36.240020751953128,
        36.260009765625,
        36.279998779296878,
        36.300018310546878,
        36.32000732421875,
        36.339996337890628,
        36.360015869140628,
        36.3800048828125,
        36.4000244140625,
        36.420013427734378,
        36.44000244140625,
        36.46002197265625,
        36.480010986328128,
        36.5,
        36.52001953125,
        36.540008544921878,
        36.55999755859375,
        36.58001708984375,
        36.600006103515628,
        36.6199951171875,
        36.6400146484375,
        36.660003662109378,
        36.680023193359378,
        36.70001220703125,
        36.720001220703128,
        36.740020751953128,
        36.760009765625,
        36.779998779296878,
        36.800018310546878,
        36.82000732421875,
        36.839996337890628,
        36.860015869140628,
        36.8800048828125,
        36.9000244140625,
        36.920013427734378,
        36.94000244140625,
        36.96002197265625,
        36.980010986328128,
        37.0,
        37.02001953125,
        37.040008544921878,
        37.05999755859375,
        37.08001708984375,
        37.100006103515628,
        37.1199951171875,
        37.1400146484375,
        37.160003662109378,
        37.180023193359378,
        37.20001220703125,
        37.220001220703128,
        37.240020751953128,
        37.260009765625,
        37.279998779296878,
        37.300018310546878,
        37.32000732421875,
        37.339996337890628,
        37.360015869140628,
        37.3800048828125,
        37.4000244140625,
        37.420013427734378,
        37.44000244140625,
        37.46002197265625,
        37.480010986328128,
        37.5,
        37.52001953125,
        37.540008544921878,
        37.55999755859375,
        37.58001708984375,
        37.600006103515628,
        37.6199951171875,
        37.6400146484375,
        37.660003662109378,
        37.680023193359378,
        37.70001220703125,
        37.720001220703128,
        37.740020751953128,
        37.760009765625,
        37.779998779296878,
        37.800018310546878,
        37.82000732421875,
        37.839996337890628,
        37.860015869140628,
        37.8800048828125,
        37.9000244140625,
        37.920013427734378,
        37.94000244140625,
        37.96002197265625,
        37.980010986328128,
        38.0,
        38.02001953125,
        38.040008544921878,
        38.05999755859375,
        38.08001708984375,
        38.100006103515628,
        38.1199951171875,
        38.1400146484375,
        38.160003662109378,
        38.180023193359378,
        38.20001220703125,
        38.220001220703128,
        38.240020751953128,
        38.260009765625,
        38.279998779296878,
        38.300018310546878,
        38.32000732421875,
        38.339996337890628,
        38.360015869140628,
        38.3800048828125,
        38.4000244140625,
        38.420013427734378,
        38.44000244140625,
        38.46002197265625,
        38.480010986328128,
        38.5,
        38.52001953125,
        38.540008544921878,
        38.55999755859375,
        38.58001708984375,
        38.600006103515628,
        38.6199951171875,
        38.6400146484375,
        38.660003662109378,
        38.680023193359378,
        38.70001220703125,
        38.720001220703128,
        38.740020751953128,
        38.760009765625,
        38.779998779296878,
        38.800018310546878,
        38.82000732421875,
        38.839996337890628,
        38.860015869140628,
        38.8800048828125,
        38.9000244140625,
        38.920013427734378,
        38.94000244140625,
        38.96002197265625,
        38.980010986328128,
        39.0,
        39.02001953125,
        39.040008544921878,
        39.05999755859375,
        39.08001708984375,
        39.100006103515628,
        39.1199951171875,
        39.1400146484375,
        39.160003662109378,
        39.180023193359378,
        39.20001220703125,
        39.220001220703128,
        39.240020751953128,
        39.260009765625,
        39.279998779296878,
        39.300018310546878,
        39.32000732421875,
        39.339996337890628,
        39.360015869140628,
        39.3800048828125,
        39.4000244140625,
        39.420013427734378,
        39.44000244140625,
        39.46002197265625,
        39.480010986328128,
        39.5,
        39.52001953125,
        39.540008544921878,
        39.55999755859375,
        39.58001708984375,
        39.600006103515628,
        39.6199951171875,
        39.6400146484375,
        39.660003662109378,
        39.680023193359378,
        39.70001220703125,
        39.720001220703128,
        39.740020751953128,
        39.760009765625,
        39.779998779296878,
        39.800018310546878,
        39.82000732421875,
        39.839996337890628,
        39.860015869140628,
        39.8800048828125,
        39.9000244140625,
        39.920013427734378,
        39.94000244140625,
        39.96002197265625,
        39.980010986328128,
        40.0,
        40.02001953125,
        40.040008544921878,
        40.05999755859375,
        40.08001708984375,
        40.100006103515628,
        40.1199951171875,
        40.1400146484375,
        40.160003662109378,
        40.180023193359378,
        40.20001220703125,
        40.220001220703128,
        40.240020751953128,
        40.260009765625,
        40.279998779296878,
        40.300018310546878,
        40.32000732421875,
        40.339996337890628,
        40.360015869140628,
        40.3800048828125,
        40.4000244140625,
        40.420013427734378,
        40.44000244140625,
        40.46002197265625,
        40.480010986328128,
        40.5,
        40.52001953125,
        40.540008544921878,
        40.55999755859375,
        40.58001708984375,
        40.600006103515628,
        40.6199951171875,
        40.6400146484375,
        40.660003662109378,
        40.680023193359378,
        40.70001220703125,
        40.720001220703128,
        40.740020751953128,
        40.760009765625,
        40.779998779296878,
        40.800018310546878,
        40.82000732421875,
        40.839996337890628,
        40.860015869140628,
        40.8800048828125,
        40.9000244140625,
        40.920013427734378,
        40.94000244140625,
        40.96002197265625,
        40.980010986328128,
        41.0,
        41.02001953125,
        41.040008544921878,
        41.05999755859375,
        41.08001708984375,
        41.100006103515628,
        41.1199951171875,
        41.1400146484375,
        41.160003662109378,
        41.180023193359378,
        41.20001220703125,
        41.220001220703128,
        41.240020751953128,
        41.260009765625,
        41.279998779296878,
        41.300018310546878,
        41.32000732421875,
        41.339996337890628,
        41.360015869140628,
        41.3800048828125,
        41.4000244140625,
        41.420013427734378,
        41.44000244140625,
        41.46002197265625,
        41.480010986328128,
        41.5,
        41.52001953125,
        41.540008544921878,
        41.55999755859375,
        41.58001708984375,
        41.600006103515628,
        41.6199951171875,
        41.6400146484375,
        41.660003662109378,
        41.680023193359378,
        41.70001220703125,
        41.720001220703128,
        41.740020751953128,
        41.760009765625,
        41.779998779296878,
        41.800018310546878,
        41.82000732421875,
        41.839996337890628,
        41.860015869140628,
        41.8800048828125,
        41.9000244140625,
        41.920013427734378,
        41.94000244140625,
        41.96002197265625,
        41.980010986328128,
        42.0,
        42.02001953125,
        42.040008544921878,
        42.05999755859375,
        42.08001708984375,
        42.100006103515628,
        42.1199951171875,
        42.1400146484375,
        42.160003662109378,
        42.180023193359378,
        42.20001220703125,
        42.220001220703128,
        42.240020751953128,
        42.260009765625,
        42.279998779296878,
        42.300018310546878,
        42.32000732421875,
        42.339996337890628,
        42.360015869140628,
        42.3800048828125,
        42.4000244140625,
        42.420013427734378,
        42.44000244140625,
        42.46002197265625,
        42.480010986328128,
        42.5,
        42.52001953125,
        42.540008544921878,
        42.55999755859375,
        42.58001708984375,
        42.600006103515628,
        42.6199951171875,
        42.6400146484375,
        42.660003662109378,
        42.680023193359378,
        42.70001220703125,
        42.720001220703128,
        42.740020751953128,
        42.760009765625,
        42.779998779296878,
        42.800018310546878,
        42.82000732421875,
        42.839996337890628,
        42.860015869140628,
        42.8800048828125,
        42.9000244140625,
        42.920013427734378,
        42.94000244140625,
        42.96002197265625,
        42.980010986328128,
        43.0,
        43.02001953125,
        43.040008544921878,
        43.05999755859375,
        43.08001708984375,
        43.100006103515628,
        43.1199951171875,
        43.1400146484375,
        43.160003662109378,
        43.180023193359378,
        43.20001220703125,
        43.220001220703128,
        43.240020751953128,
        43.260009765625,
        43.279998779296878,
        43.300018310546878,
        43.32000732421875,
        43.339996337890628,
        43.360015869140628,
        43.3800048828125,
        43.4000244140625,
        43.420013427734378,
        43.44000244140625,
        43.46002197265625,
        43.480010986328128,
        43.5,
        43.52001953125,
        43.540008544921878,
        43.55999755859375,
        43.58001708984375,
        43.600006103515628,
        43.6199951171875,
        43.6400146484375,
        43.660003662109378,
        43.680023193359378,
        43.70001220703125,
        43.720001220703128,
        43.740020751953128,
        43.760009765625,
        43.779998779296878,
        43.800018310546878,
        43.82000732421875,
        43.839996337890628,
        43.860015869140628,
        43.8800048828125,
        43.9000244140625,
        43.920013427734378,
        43.94000244140625,
        43.96002197265625,
        43.980010986328128,
        44.0,
        44.02001953125,
        44.040008544921878,
        44.05999755859375,
        44.08001708984375,
        44.100006103515628,
        44.1199951171875,
        44.1400146484375,
        44.160003662109378,
        44.180023193359378,
        44.20001220703125,
        44.220001220703128,
        44.240020751953128,
        44.260009765625,
        44.279998779296878,
        44.300018310546878,
        44.32000732421875,
        44.339996337890628,
        44.360015869140628,
        44.3800048828125,
        44.4000244140625,
        44.420013427734378,
        44.44000244140625,
        44.46002197265625,
        44.480010986328128,
        44.5,
        44.52001953125,
        44.540008544921878,
        44.55999755859375,
        44.58001708984375,
        44.600006103515628,
        44.6199951171875,
        44.6400146484375,
        44.660003662109378,
        44.680023193359378,
        44.70001220703125,
        44.720001220703128,
        44.740020751953128,
        44.760009765625,
        44.779998779296878,
        44.800018310546878,
        44.82000732421875,
        44.839996337890628,
        44.860015869140628,
        44.8800048828125,
        44.9000244140625,
        44.920013427734378,
        44.94000244140625,
        44.96002197265625,
        44.980010986328128,
        45.0,
        45.02001953125,
        45.040008544921878,
        45.05999755859375,
        45.08001708984375,
        45.100006103515628,
        45.1199951171875,
        45.1400146484375,
        45.160003662109378,
        45.180023193359378,
        45.20001220703125,
        45.220001220703128,
        45.240020751953128,
        45.260009765625,
        45.279998779296878,
        45.300018310546878,
        45.32000732421875,
        45.339996337890628,
        45.360015869140628,
        45.3800048828125,
        45.4000244140625,
        45.420013427734378,
        45.44000244140625,
        45.46002197265625,
        45.480010986328128,
        45.5,
        45.52001953125,
        45.540008544921878,
        45.55999755859375,
        45.58001708984375,
        45.600006103515628,
        45.6199951171875,
        45.6400146484375,
        45.660003662109378,
        45.680023193359378,
        45.70001220703125,
        45.720001220703128,
        45.740020751953128,
        45.760009765625,
        45.779998779296878,
        45.800018310546878,
        45.82000732421875,
        45.839996337890628,
        45.860015869140628,
        45.8800048828125,
        45.9000244140625,
        45.920013427734378,
        45.94000244140625,
        45.96002197265625,
        45.980010986328128,
        46.0,
        46.02001953125,
        46.040008544921878,
        46.05999755859375,
        46.08001708984375,
        46.100006103515628,
        46.1199951171875,
        46.1400146484375,
        46.160003662109378,
        46.180023193359378,
        46.20001220703125,
        46.220001220703128,
        46.240020751953128,
        46.260009765625,
        46.279998779296878,
        46.300018310546878,
        46.32000732421875,
        46.339996337890628,
        46.360015869140628,
        46.3800048828125,
        46.4000244140625,
        46.420013427734378,
        46.44000244140625,
        46.46002197265625,
        46.480010986328128,
        46.5,
        46.52001953125,
        46.540008544921878,
        46.55999755859375,
        46.58001708984375,
        46.600006103515628,
        46.6199951171875,
        46.6400146484375,
        46.660003662109378,
        46.680023193359378,
        46.70001220703125,
        46.720001220703128,
        46.740020751953128,
        46.760009765625,
        46.779998779296878,
        46.800018310546878,
        46.82000732421875,
        46.839996337890628,
        46.860015869140628,
        46.8800048828125,
        46.9000244140625,
        46.920013427734378,
        46.94000244140625,
        46.96002197265625,
        46.980010986328128,
        47.0,
        47.02001953125,
        47.040008544921878,
        47.05999755859375,
        47.08001708984375,
        47.100006103515628,
        47.1199951171875,
        47.1400146484375,
        47.160003662109378,
        47.180023193359378,
        47.20001220703125,
        47.220001220703128,
        47.240020751953128,
        47.260009765625,
        47.279998779296878,
        47.300018310546878,
        47.32000732421875,
        47.339996337890628,
        47.360015869140628,
        47.3800048828125,
        47.4000244140625,
        47.420013427734378,
        47.44000244140625,
        47.46002197265625,
        47.480010986328128,
        47.5,
        47.52001953125,
        47.540008544921878,
        47.55999755859375,
        47.58001708984375,
        47.600006103515628,
        47.6199951171875,
        47.6400146484375,
        47.660003662109378,
        47.680023193359378,
        47.70001220703125,
        47.720001220703128,
        47.740020751953128,
        47.760009765625,
        47.779998779296878,
        47.800018310546878,
        47.82000732421875,
        47.839996337890628,
        47.860015869140628,
        47.8800048828125,
        47.9000244140625,
        47.920013427734378,
        47.94000244140625,
        47.96002197265625,
        47.980010986328128,
        48.0,
        48.02001953125,
        48.040008544921878,
        48.05999755859375,
        48.08001708984375,
        48.100006103515628,
        48.1199951171875,
        48.1400146484375,
        48.160003662109378,
        48.180023193359378,
        48.20001220703125,
        48.220001220703128,
        48.240020751953128,
        48.260009765625,
        48.279998779296878,
        48.300018310546878,
        48.32000732421875,
        48.339996337890628,
        48.360015869140628,
        48.3800048828125,
        48.4000244140625,
        48.420013427734378,
        48.44000244140625,
        48.46002197265625,
        48.480010986328128,
        48.5,
        48.52001953125,
        48.540008544921878,
        48.55999755859375,
        48.58001708984375,
        48.600006103515628,
        48.6199951171875,
        48.6400146484375,
        48.660003662109378,
        48.680023193359378,
        48.70001220703125,
        48.720001220703128,
        48.740020751953128,
        48.760009765625,
        48.779998779296878,
        48.800018310546878,
        48.82000732421875,
        48.839996337890628,
        48.860015869140628,
        48.8800048828125,
        48.9000244140625,
        48.920013427734378,
        48.94000244140625,
        48.96002197265625,
        48.980010986328128,
        49.0,
        49.02001953125,
        49.040008544921878,
        49.05999755859375,
        49.08001708984375,
        49.100006103515628,
        49.1199951171875,
        49.1400146484375,
        49.160003662109378,
        49.180023193359378,
        49.20001220703125,
        49.220001220703128,
        49.240020751953128,
        49.260009765625,
        49.279998779296878,
        49.300018310546878,
        49.32000732421875,
        49.339996337890628,
        49.360015869140628,
        49.3800048828125,
        49.4000244140625,
        49.420013427734378,
        49.44000244140625,
        49.46002197265625,
        49.480010986328128,
        49.5,
        49.52001953125,
        49.540008544921878,
        49.55999755859375,
        49.58001708984375,
        49.600006103515628,
        49.6199951171875,
        49.6400146484375,
        49.660003662109378,
        49.680023193359378,
        49.70001220703125,
        49.720001220703128,
        49.740020751953128,
        49.760009765625,
        49.779998779296878,
        49.800018310546878,
        49.82000732421875,
        49.839996337890628,
        49.860015869140628,
        49.8800048828125,
        49.9000244140625,
        49.920013427734378,
        49.94000244140625,
        49.96002197265625,
        49.980010986328128,
        50.0,
        50.02001953125,
        50.040008544921878,
        50.05999755859375,
        50.08001708984375,
        50.100006103515628,
        50.1199951171875,
        50.1400146484375,
        50.160003662109378,
        50.180023193359378,
        50.20001220703125,
        50.220001220703128,
        50.240020751953128,
        50.260009765625,
        50.279998779296878,
        50.300018310546878,
        50.32000732421875,
        50.339996337890628,
        50.360015869140628,
        50.3800048828125,
        50.4000244140625,
        50.420013427734378,
        50.44000244140625,
        50.46002197265625,
        50.480010986328128,
        50.5,
        50.52001953125,
        50.540008544921878,
        50.55999755859375,
        50.58001708984375,
        50.600006103515628,
        50.6199951171875,
        50.6400146484375,
        50.660003662109378,
        50.680023193359378,
        50.70001220703125,
        50.720001220703128,
        50.740020751953128,
        50.760009765625,
        50.779998779296878,
        50.800018310546878,
        50.82000732421875,
        50.839996337890628,
        50.860015869140628,
        50.8800048828125,
        50.9000244140625,
        50.920013427734378,
        50.94000244140625,
        50.96002197265625,
        50.980010986328128,
        51.0,
        51.02001953125,
        51.040008544921878,
        51.05999755859375,
        51.08001708984375,
        51.100006103515628,
        51.1199951171875,
        51.1400146484375,
        51.160003662109378,
        51.180023193359378,
        51.20001220703125,
        51.220001220703128,
        51.240020751953128,
        51.260009765625,
        51.279998779296878,
        51.300018310546878,
        51.32000732421875,
        51.339996337890628,
        51.360015869140628,
        51.3800048828125,
        51.4000244140625,
        51.420013427734378,
        51.44000244140625,
        51.46002197265625,
        51.480010986328128,
        51.5,
        51.52001953125,
        51.540008544921878,
        51.55999755859375,
        51.58001708984375,
        51.600006103515628,
        51.6199951171875,
        51.6400146484375,
        51.660003662109378,
        51.680023193359378,
        51.70001220703125,
        51.720001220703128,
        51.740020751953128,
        51.760009765625,
        51.779998779296878,
        51.800018310546878,
        51.82000732421875,
        51.839996337890628,
        51.860015869140628,
        51.8800048828125,
        51.9000244140625,
        51.920013427734378,
        51.94000244140625,
        51.96002197265625,
        51.980010986328128,
        52.0,
        52.02001953125,
        52.040008544921878,
        52.05999755859375,
        52.08001708984375,
        52.100006103515628,
        52.1199951171875,
        52.1400146484375,
        52.160003662109378,
        52.180023193359378,
        52.20001220703125,
        52.220001220703128,
        52.240020751953128,
        52.260009765625,
        52.279998779296878,
        52.300018310546878,
        52.32000732421875,
        52.339996337890628,
        52.360015869140628,
        52.3800048828125,
        52.4000244140625,
        52.420013427734378,
        52.44000244140625,
        52.46002197265625,
        52.480010986328128,
        52.5,
        52.52001953125,
        52.540008544921878,
        52.55999755859375,
        52.58001708984375,
        52.600006103515628,
        52.6199951171875,
        52.6400146484375,
        52.660003662109378,
        52.680023193359378,
        52.70001220703125,
        52.720001220703128,
        52.740020751953128,
        52.760009765625,
        52.779998779296878,
        52.800018310546878,
        52.82000732421875,
        52.839996337890628,
        52.860015869140628,
        52.8800048828125,
        52.9000244140625,
        52.920013427734378,
        52.94000244140625,
        52.96002197265625,
        52.980010986328128,
        53.0,
        53.02001953125,
        53.040008544921878,
        53.05999755859375,
        53.08001708984375,
        53.100006103515628,
        53.1199951171875,
        53.1400146484375,
        53.160003662109378,
        53.180023193359378,
        53.20001220703125,
        53.220001220703128,
        53.240020751953128,
        53.260009765625,
        53.279998779296878,
        53.300018310546878,
        53.32000732421875,
        53.339996337890628,
        53.360015869140628,
        53.3800048828125,
        53.4000244140625,
        53.420013427734378,
        53.44000244140625,
        53.46002197265625,
        53.480010986328128,
        53.5,
        53.52001953125,
        53.540008544921878,
        53.55999755859375,
        53.58001708984375,
        53.600006103515628,
        53.6199951171875,
        53.6400146484375,
        53.660003662109378,
        53.680023193359378,
        53.70001220703125,
        53.720001220703128,
        53.740020751953128,
        53.760009765625,
        53.779998779296878,
        53.800018310546878,
        53.82000732421875,
        53.839996337890628,
        53.860015869140628,
        53.8800048828125,
        53.9000244140625,
        53.920013427734378,
        53.94000244140625,
        53.96002197265625,
        53.980010986328128,
        54.0,
        54.02001953125,
        54.040008544921878,
        54.05999755859375,
        54.08001708984375,
        54.100006103515628,
        54.1199951171875,
        54.1400146484375,
        54.160003662109378,
        54.180023193359378,
        54.20001220703125,
        54.220001220703128,
        54.240020751953128,
        54.260009765625,
        54.279998779296878,
        54.300018310546878,
        54.32000732421875,
        54.339996337890628,
        54.360015869140628,
        54.3800048828125,
        54.4000244140625,
        54.420013427734378,
        54.44000244140625,
        54.46002197265625,
        54.480010986328128,
        54.5,
        54.52001953125,
        54.540008544921878,
        54.55999755859375,
        54.58001708984375,
        54.600006103515628,
        54.6199951171875,
        54.6400146484375,
        54.660003662109378,
        54.680023193359378,
        54.70001220703125,
        54.720001220703128,
        54.740020751953128,
        54.760009765625,
        54.779998779296878,
        54.800018310546878,
        54.82000732421875,
        54.839996337890628,
        54.860015869140628,
        54.8800048828125,
        54.9000244140625,
        54.920013427734378,
        54.94000244140625,
        54.96002197265625,
        54.980010986328128,
        55.0,
        55.02001953125,
        55.040008544921878,
        55.05999755859375,
        55.08001708984375,
        55.100006103515628,
        55.1199951171875,
        55.1400146484375,
        55.160003662109378,
        55.180023193359378,
        55.20001220703125,
        55.220001220703128,
        55.240020751953128,
        55.260009765625,
        55.279998779296878,
        55.300018310546878,
        55.32000732421875,
        55.339996337890628,
        55.360015869140628,
        55.3800048828125,
        55.4000244140625,
        55.420013427734378,
        55.44000244140625,
        55.46002197265625,
        55.480010986328128,
        55.5,
        55.52001953125,
        55.540008544921878,
        55.55999755859375,
        55.58001708984375,
        55.600006103515628,
        55.6199951171875,
        55.6400146484375,
        55.660003662109378,
        55.680023193359378,
        55.70001220703125,
        55.720001220703128,
        55.740020751953128,
        55.760009765625,
        55.779998779296878,
        55.800018310546878,
        55.82000732421875,
        55.839996337890628,
        55.860015869140628,
        55.8800048828125,
        55.9000244140625,
        55.920013427734378,
        55.94000244140625,
        55.96002197265625,
        55.980010986328128,
        56.0,
        56.02001953125,
        56.040008544921878,
        56.05999755859375,
        56.08001708984375,
        56.100006103515628,
        56.1199951171875,
        56.1400146484375,
        56.160003662109378,
        56.180023193359378,
        56.20001220703125,
        56.220001220703128,
        56.240020751953128,
        56.260009765625,
        56.279998779296878,
        56.300018310546878,
        56.32000732421875,
        56.339996337890628,
        56.360015869140628,
        56.3800048828125,
        56.4000244140625,
        56.420013427734378,
        56.44000244140625,
        56.46002197265625,
        56.480010986328128,
        56.5,
        56.52001953125,
        56.540008544921878,
        56.55999755859375,
        56.58001708984375,
        56.600006103515628,
        56.6199951171875,
        56.6400146484375,
        56.660003662109378,
        56.680023193359378,
        56.70001220703125,
        56.720001220703128,
        56.740020751953128,
        56.760009765625,
        56.779998779296878,
        56.800018310546878,
        56.82000732421875,
        56.839996337890628,
        56.860015869140628,
        56.8800048828125,
        56.9000244140625,
        56.920013427734378,
        56.94000244140625,
        56.96002197265625,
        56.980010986328128,
        57.0,
        57.02001953125,
        57.040008544921878,
        57.05999755859375,
        57.08001708984375,
        57.100006103515628,
        57.1199951171875,
        57.1400146484375,
        57.160003662109378,
        57.180023193359378,
        57.20001220703125,
        57.220001220703128,
        57.240020751953128,
        57.260009765625,
        57.279998779296878,
        57.300018310546878,
        57.32000732421875,
        57.339996337890628,
        57.360015869140628,
        57.3800048828125,
        57.4000244140625,
        57.420013427734378,
        57.44000244140625,
        57.46002197265625,
        57.480010986328128,
        57.5,
        57.52001953125,
        57.540008544921878,
        57.55999755859375,
        57.58001708984375,
        57.600006103515628,
        57.6199951171875,
        57.6400146484375,
        57.660003662109378,
        57.680023193359378,
        57.70001220703125,
        57.720001220703128,
        57.740020751953128,
        57.760009765625,
        57.779998779296878,
        57.800018310546878,
        57.82000732421875,
        57.839996337890628,
        57.860015869140628,
        57.8800048828125,
        57.9000244140625,
        57.920013427734378,
        57.94000244140625,
        57.96002197265625,
        57.980010986328128,
        58.0,
        58.02001953125,
        58.040008544921878,
        58.05999755859375,
        58.08001708984375,
        58.100006103515628,
        58.1199951171875,
        58.1400146484375,
        58.160003662109378,
        58.180023193359378,
        58.20001220703125,
        58.220001220703128,
        58.240020751953128,
        58.260009765625,
        58.279998779296878,
        58.300018310546878,
        58.32000732421875,
        58.339996337890628,
        58.360015869140628,
        58.3800048828125,
        58.4000244140625,
        58.420013427734378,
        58.44000244140625,
        58.46002197265625,
        58.480010986328128,
        58.5,
        58.52001953125,
        58.540008544921878,
        58.55999755859375,
        58.58001708984375,
        58.600006103515628,
        58.6199951171875,
        58.6400146484375,
        58.660003662109378,
        58.680023193359378,
        58.70001220703125,
        58.720001220703128,
        58.740020751953128,
        58.760009765625,
        58.779998779296878,
        58.800018310546878,
        58.82000732421875,
        58.839996337890628,
        58.860015869140628,
        58.8800048828125,
        58.9000244140625,
        58.920013427734378,
        58.94000244140625,
        58.96002197265625,
        58.980010986328128,
        59.0,
        59.02001953125,
        59.040008544921878,
        59.05999755859375,
        59.08001708984375,
        59.100006103515628,
        59.1199951171875,
        59.1400146484375,
        59.160003662109378,
        59.180023193359378,
        59.20001220703125,
        59.220001220703128,
        59.240020751953128,
        59.260009765625,
        59.279998779296878,
        59.300018310546878,
        59.32000732421875,
        59.339996337890628,
        59.360015869140628,
        59.3800048828125,
        59.4000244140625,
        59.420013427734378,
        59.44000244140625,
        59.46002197265625,
        59.480010986328128,
        59.5,
        59.52001953125,
        59.540008544921878,
        59.55999755859375,
        59.58001708984375,
        59.600006103515628,
        59.6199951171875,
        59.6400146484375,
        59.660003662109378,
        59.680023193359378,
        59.70001220703125,
        59.720001220703128,
        59.740020751953128,
        59.760009765625,
        59.779998779296878,
        59.800018310546878,
        59.82000732421875,
        59.839996337890628,
        59.860015869140628,
        59.8800048828125,
        59.9000244140625,
        59.920013427734378,
        59.94000244140625,
        59.96002197265625,
        59.980010986328128
    ],
    "rightHandPositions": [
        "(-0.156652, 1.401335, -0.052141)",
        "(-0.280000, 1.343459, -0.043620)",
        "(-0.280000, 1.345292, -0.045948)",
        "(-0.280000, 1.347066, -0.048293)",
        "(-0.280000, 1.348783, -0.050657)",
        "(-0.280000, 1.350473, -0.053036)",
        "(-0.280000, 1.352104, -0.055413)",
        "(-0.280000, 1.353709, -0.057785)",
        "(-0.280000, 1.355257, -0.060129)",
        "(-0.280000, 1.356768, -0.062433)",
        "(-0.280000, 1.358271, -0.064688)",
        "(-0.280000, 1.359729, -0.066867)",
        "(-0.280000, 1.361173, -0.068958)",
        "(-0.280000, 1.362611, -0.070949)",
        "(-0.280000, 1.364035, -0.072818)",
        "(-0.280000, 1.365464, -0.074554)",
        "(-0.280000, 1.366920, -0.076151)",
        "(-0.280000, 1.368384, -0.077589)",
        "(-0.280000, 1.369868, -0.078860)",
        "(-0.280000, 1.371405, -0.079965)",
        "(-0.280000, 1.372989, -0.080895)",
        "(-0.280000, 1.374631, -0.081651)",
        "(-0.280000, 1.376328, -0.082229)",
        "(-0.280000, 1.378099, -0.082636)",
        "(-0.280000, 1.379953, -0.082880)",
        "(-0.280000, 1.381894, -0.082969)",
        "(-0.280000, 1.383918, -0.082911)",
        "(-0.280000, 1.386053, -0.082727)",
        "(-0.280000, 1.388264, -0.082422)",
        "(-0.280000, 1.390578, -0.082023)",
        "(-0.280000, 1.393006, -0.081552)",
        "(-0.280000, 1.395509, -0.081019)",
        "(-0.280000, 1.398110, -0.080454)",
        "(-0.280000, 1.400775, -0.079873)",
        "(-0.280000, 1.403509, -0.079303)",
        "(-0.280000, 1.406341, -0.078785)",
        "(-0.280000, 1.409207, -0.078321)",
        "(-0.280000, 1.412120, -0.077948)",
        "(-0.280000, 1.415069, -0.077685)",
        "(-0.280000, 1.417999, -0.077535)",
        "(-0.280000, 1.420941, -0.077544)",
        "(-0.280000, 1.423848, -0.077705)",
        "(-0.280000, 1.426663, -0.078009)",
        "(-0.280000, 1.429384, -0.078470)",
        "(-0.280000, 1.431978, -0.079076)",
        "(-0.280000, 1.434463, -0.079853)",
        "(-0.280000, 1.436766, -0.080744)",
        "(-0.280000, 1.438845, -0.081710)",
        "(-0.280000, 1.440693, -0.082726)",
        "(-0.280000, 1.442330, -0.083782)",
        "(-0.280000, 1.443832, -0.084909)",
        "(-0.280000, 1.445228, -0.086091)",
        "(-0.280000, 1.446653, -0.087396)",
        "(-0.280000, 1.448225, -0.088901)",
        "(-0.280000, 1.450019, -0.090738)",
        "(-0.280000, 1.451851, -0.092803)",
        "(-0.280000, 1.453852, -0.095295)",
        "(-0.280000, 1.455942, -0.098201)",
        "(-0.280000, 1.458043, -0.101488)",
        "(-0.280000, 1.460075, -0.105108)",
        "(-0.280000, 1.461848, -0.108844)",
        "(-0.280000, 1.463441, -0.112789)",
        "(-0.280000, 1.464806, -0.116873)",
        "(-0.280000, 1.465940, -0.121078)",
        "(-0.280000, 1.466837, -0.125354)",
        "(-0.280000, 1.467460, -0.129596)",
        "(-0.280000, 1.467879, -0.133882)",
        "(-0.280000, 1.468096, -0.138150)",
        "(-0.280000, 1.468122, -0.142358)",
        "(-0.280000, 1.467977, -0.146483)",
        "(-0.280000, 1.467665, -0.150431)",
        "(-0.280000, 1.467241, -0.154259)",
        "(-0.280000, 1.466716, -0.157881)",
        "(-0.280000, 1.466130, -0.161308)",
        "(-0.280000, 1.465518, -0.164553)",
        "(-0.280000, 1.464912, -0.167600)",
        "(-0.280000, 1.464344, -0.170466)",
        "(-0.280000, 1.463843, -0.173170)",
        "(-0.280000, 1.463432, -0.175703)",
        "(-0.280000, 1.463138, -0.178108)",
        "(-0.280000, 1.462982, -0.180419)",
        "(-0.280000, 1.462973, -0.182617)",
        "(-0.280000, 1.463126, -0.184739)",
        "(-0.280000, 1.463445, -0.186779)",
        "(-0.280000, 1.463940, -0.188806)",
        "(-0.280000, 1.464610, -0.190808)",
        "(-0.280000, 1.465449, -0.192770)",
        "(-0.280000, 1.466453, -0.194700)",
        "(-0.280000, 1.467617, -0.196610)",
        "(-0.280000, 1.468930, -0.198490)",
        "(-0.280000, 1.470382, -0.200384)",
        "(-0.280000, 1.471963, -0.202326)",
        "(-0.280000, 1.473650, -0.204304)",
        "(-0.280000, 1.475430, -0.206338)",
        "(-0.280000, 1.477286, -0.208472)",
        "(-0.280000, 1.479197, -0.210629)",
        "(-0.280000, 1.481146, -0.212891)",
        "(-0.280000, 1.483110, -0.215231)",
        "(-0.280000, 1.485075, -0.217651)",
        "(-0.280000, 1.487026, -0.220167)",
        "(-0.280000, 1.488952, -0.222719)",
        "(-0.280000, 1.490836, -0.225362)",
        "(-0.280000, 1.492671, -0.228114)",
        "(-0.280000, 1.494456, -0.230956)",
        "(-0.280000, 1.496221, -0.233930)",
        "(-0.280000, 1.496869, -0.236717)",
        "(-0.280000, 1.496235, -0.239277)",
        "(-0.280000, 1.495531, -0.241931)",
        "(-0.280000, 1.494760, -0.244642)",
        "(-0.280000, 1.493910, -0.247439)",
        "(-0.280000, 1.493009, -0.250221)",
        "(-0.280000, 1.492037, -0.253041)",
        "(-0.280000, 1.491003, -0.255869)",
        "(-0.280000, 1.489926, -0.258651)",
        "(-0.280000, 1.488828, -0.261339)",
        "(-0.280000, 1.487724, -0.263909)",
        "(-0.280000, 1.486607, -0.266392)",
        "(-0.280000, 1.485495, -0.268757)",
        "(-0.280000, 1.484358, -0.271075)",
        "(-0.280000, 1.483162, -0.273416)",
        "(-0.280000, 1.481936, -0.275722)",
        "(-0.280000, 1.480628, -0.278087)",
        "(-0.280000, 1.479243, -0.280493)",
        "(-0.280000, 1.477745, -0.282989)",
        "(-0.280000, 1.476104, -0.285613)",
        "(-0.280000, 1.474396, -0.288227)",
        "(-0.280000, 1.472509, -0.290993)",
        "(-0.280000, 1.470411, -0.293928)",
        "(-0.280000, 1.468119, -0.296981)",
        "(-0.280000, 1.465603, -0.300166)",
        "(-0.280000, 1.462967, -0.303334)",
        "(-0.280000, 1.460109, -0.306588)",
        "(-0.280000, 1.456995, -0.309940)",
        "(-0.280000, 1.453670, -0.313317)",
        "(-0.280000, 1.450113, -0.316717)",
        "(-0.280000, 1.446452, -0.320006)",
        "(-0.280000, 1.442576, -0.323276)",
        "(-0.280000, 1.438442, -0.326540)",
        "(-0.280000, 1.433991, -0.329816)",
        "(-0.280000, 1.429241, -0.333060)",
        "(-0.280000, 1.424391, -0.336122)",
        "(-0.280000, 1.419167, -0.339157)",
        "(-0.280000, 1.413578, -0.342121)",
        "(-0.280000, 1.407599, -0.344987)",
        "(-0.280000, 1.401210, -0.347722)",
        "(-0.280000, 1.394738, -0.350165)",
        "(-0.280000, 1.387817, -0.352432)",
        "(-0.280000, 1.380463, -0.354466)",
        "(-0.280000, 1.372649, -0.356220)",
        "(-0.280000, 1.364379, -0.357635)",
        "(-0.280000, 1.356010, -0.357358)",
        "(-0.280000, 1.347334, -0.355563)",
        "(-0.280000, 1.338527, -0.353334)",
        "(-0.280000, 1.329635, -0.350591)",
        "(-0.280000, 1.320696, -0.347245)",
        "(-0.280000, 1.312193, -0.343309)",
        "(-0.280000, 1.303761, -0.338704)",
        "(-0.280000, 1.295460, -0.333380)",
        "(-0.280000, 1.287400, -0.327335)",
        "(-0.280000, 1.279652, -0.320557)",
        "(-0.280000, 1.272727, -0.313309)",
        "(-0.280000, 1.266309, -0.305477)",
        "(-0.280000, 1.260486, -0.297124)",
        "(-0.280000, 1.255312, -0.288313)",
        "(-0.280000, 1.250862, -0.279167)",
        "(-0.280000, 1.247380, -0.270068)",
        "(-0.280000, 1.244567, -0.260774)",
        "(-0.280000, 1.242448, -0.251424)",
        "(-0.280000, 1.241003, -0.242084)",
        "(-0.280000, 1.240216, -0.232858)",
        "(-0.280000, 1.240098, -0.224101)",
        "(-0.280000, 1.240471, -0.215519)",
        "(-0.280000, 1.241283, -0.207152)",
        "(-0.280000, 1.242484, -0.199000)",
        "(-0.280000, 1.244031, -0.191065)",
        "(-0.280000, 1.245838, -0.183586)",
        "(-0.280000, 1.247881, -0.176283)",
        "(-0.280000, 1.250145, -0.169117)",
        "(-0.280000, 1.252616, -0.162080)",
        "(-0.280000, 1.255301, -0.155135)",
        "(-0.280000, 1.258112, -0.148419)",
        "(-0.280000, 1.261158, -0.141728)",
        "(-0.280000, 1.264497, -0.135018)",
        "(-0.280000, 1.268179, -0.128298)",
        "(-0.280000, 1.272284, -0.121557)",
        "(-0.280000, 1.276697, -0.114956)",
        "(-0.280000, 1.281661, -0.108375)",
        "(-0.280000, 1.287278, -0.101850)",
        "(-0.280000, 1.293664, -0.095442)",
        "(-0.280000, 1.300875, -0.089276)",
        "(-0.280000, 1.308594, -0.083580)",
        "(-0.280000, 1.317185, -0.078334)",
        "(-0.280000, 1.326599, -0.073706)",
        "(-0.280000, 1.336799, -0.069836)",
        "(-0.280000, 1.347720, -0.066862)",
        "(-0.280000, 1.358819, -0.064865)",
        "(-0.280000, 1.370380, -0.063924)",
        "(-0.280000, 1.382185, -0.064098)",
        "(-0.280000, 1.394084, -0.065407)",
        "(-0.280000, 1.405673, -0.067716)",
        "(-0.280000, 1.417104, -0.071086)",
        "(-0.280000, 1.428266, -0.075459)",
        "(-0.280000, 1.439070, -0.080752)",
        "(-0.280000, 1.449417, -0.086857)",
        "(-0.280000, 1.459247, -0.093701)",
        "(-0.280000, 1.467624, -0.101647)",
        "(-0.280000, 1.474242, -0.110811)",
        "(-0.280000, 1.480106, -0.120263)",
        "(-0.280000, 1.485196, -0.129893)",
        "(-0.280000, 1.489538, -0.139650)",
        "(-0.280000, 1.493093, -0.149302)",
        "(-0.280000, 1.495970, -0.158969)",
        "(-0.280000, 1.498197, -0.168633)",
        "(-0.280000, 1.499804, -0.178299)",
        "(-0.280000, 1.500802, -0.187875)",
        "(-0.280000, 1.501217, -0.197159)",
        "(-0.280000, 1.501093, -0.206393)",
        "(-0.280000, 1.500442, -0.215541)",
        "(-0.280000, 1.499271, -0.224606)",
        "(-0.280000, 1.497579, -0.233606)",
        "(-0.280000, 1.495449, -0.242228)",
        "(-0.280000, 1.492822, -0.250777)",
        "(-0.280000, 1.489698, -0.259220)",
        "(-0.280000, 1.486059, -0.267570)",
        "(-0.280000, 1.481875, -0.275834)",
        "(-0.280000, 1.477333, -0.283659)",
        "(-0.280000, 1.472232, -0.291388)",
        "(-0.280000, 1.466511, -0.299037)",
        "(-0.280000, 1.460109, -0.306588)",
        "(-0.280000, 1.452924, -0.314048)",
        "(-0.280000, 1.445303, -0.320997)",
        "(-0.280000, 1.436812, -0.327767)",
        "(-0.280000, 1.427339, -0.334290)",
        "(-0.280000, 1.416831, -0.340430)",
        "(-0.280000, 1.405216, -0.346046)",
        "(-0.280000, 1.393154, -0.350715)",
        "(-0.280000, 1.379942, -0.354596)",
        "(-0.280000, 1.365585, -0.357456)",
        "(-0.280000, 1.350157, -0.359039)",
        "(-0.280000, 1.333795, -0.359077)",
        "(-0.280000, 1.317531, -0.357443)",
        "(-0.280000, 1.300734, -0.353948)",
        "(-0.280000, 1.284112, -0.347923)",
        "(-0.280000, 1.268321, -0.339432)",
        "(-0.280000, 1.253469, -0.329308)",
        "(-0.280000, 1.240161, -0.318017)",
        "(-0.280000, 1.228142, -0.305493)",
        "(-0.280000, 1.217584, -0.291965)",
        "(-0.280000, 1.208561, -0.277610)",
        "(-0.280000, 1.201129, -0.262608)",
        "(-0.280000, 1.195438, -0.247484)",
        "(-0.280000, 1.191338, -0.232139)",
        "(-0.280000, 1.188826, -0.216738)",
        "(-0.280000, 1.187892, -0.201518)",
        "(-0.280000, 1.188488, -0.186636)",
        "(-0.280000, 1.190507, -0.172463)",
        "(-0.280000, 1.193858, -0.158912)",
        "(-0.280000, 1.198454, -0.146052)",
        "(-0.280000, 1.204190, -0.133991)",
        "(-0.280000, 1.210979, -0.122766)",
        "(-0.280000, 1.218562, -0.112667)",
        "(-0.280000, 1.226963, -0.103484)",
        "(-0.280000, 1.236103, -0.095239)",
        "(-0.280000, 1.245922, -0.087937)",
        "(-0.280000, 1.256303, -0.081628)",
        "(-0.280000, 1.266851, -0.076517)",
        "(-0.280000, 1.277792, -0.072365)",
        "(-0.280000, 1.288993, -0.069198)",
        "(-0.280000, 1.300359, -0.067018)",
        "(-0.280000, 1.311795, -0.065816)",
        "(-0.280000, 1.322823, -0.065619)",
        "(-0.280000, 1.333754, -0.066283)",
        "(-0.280000, 1.344545, -0.067769)",
        "(-0.280000, 1.355101, -0.070043)",
        "(-0.280000, 1.365376, -0.073061)",
        "(-0.280000, 1.375022, -0.076692)",
        "(-0.280000, 1.384314, -0.080924)",
        "(-0.280000, 1.393244, -0.085721)",
        "(-0.280000, 1.401744, -0.091015)",
        "(-0.280000, 1.409814, -0.096767)",
        "(-0.280000, 1.417259, -0.102793)",
        "(-0.280000, 1.424311, -0.109192)",
        "(-0.280000, 1.430980, -0.115959)",
        "(-0.280000, 1.437247, -0.123064)",
        "(-0.280000, 1.443125, -0.130519)",
        "(-0.280000, 1.448464, -0.138076)",
        "(-0.280000, 1.453412, -0.145935)",
        "(-0.280000, 1.457956, -0.154096)",
        "(-0.280000, 1.462085, -0.162583)",
        "(-0.280000, 1.465750, -0.171333)",
        "(-0.280000, 1.468896, -0.180107)",
        "(-0.280000, 1.471571, -0.189190)",
        "(-0.280000, 1.473728, -0.198566)",
        "(-0.280000, 1.475320, -0.208272)",
        "(-0.280000, 1.476285, -0.218308)",
        "(-0.280000, 1.476628, -0.228289)",
        "(-0.280000, 1.476252, -0.238590)",
        "(-0.280000, 1.475091, -0.249115)",
        "(-0.280000, 1.473075, -0.259832)",
        "(-0.280000, 1.470132, -0.270695)",
        "(-0.280000, 1.466457, -0.281219)",
        "(-0.280000, 1.461811, -0.291735)",
        "(-0.280000, 1.456127, -0.302187)",
        "(-0.280000, 1.449371, -0.312468)",
        "(-0.280000, 1.441528, -0.322508)",
        "(-0.280000, 1.432330, -0.330979)",
        "(-0.280000, 1.421521, -0.337822)",
        "(-0.280000, 1.409879, -0.343930)",
        "(-0.280000, 1.397489, -0.349166)",
        "(-0.280000, 1.384406, -0.353422)",
        "(-0.280000, 1.371245, -0.356492)",
        "(-0.280000, 1.357537, -0.358471)",
        "(-0.280000, 1.343511, -0.359257)",
        "(-0.280000, 1.329192, -0.358785)",
        "(-0.280000, 1.314764, -0.356996)",
        "(-0.280000, 1.300899, -0.353992)",
        "(-0.280000, 1.287151, -0.349695)",
        "(-0.280000, 1.273655, -0.344086)",
        "(-0.280000, 1.260503, -0.337133)",
        "(-0.280000, 1.247830, -0.328824)",
        "(-0.280000, 1.236268, -0.319584)",
        "(-0.280000, 1.225463, -0.309155)",
        "(-0.280000, 1.215630, -0.297686)",
        "(-0.280000, 1.206933, -0.285351)",
        "(-0.280000, 1.199488, -0.272344)",
        "(-0.280000, 1.193512, -0.259237)",
        "(-0.280000, 1.188796, -0.245821)",
        "(-0.280000, 1.185328, -0.232216)",
        "(-0.280000, 1.183094, -0.218559)",
        "(-0.280000, 1.182056, -0.204942)",
        "(-0.280000, 1.182161, -0.191775)",
        "(-0.280000, 1.183337, -0.178769)",
        "(-0.280000, 1.185557, -0.165975)",
        "(-0.280000, 1.188781, -0.153494)",
        "(-0.280000, 1.192986, -0.141356)",
        "(-0.280000, 1.197979, -0.129952)",
        "(-0.280000, 1.203845, -0.118974)",
        "(-0.280000, 1.210575, -0.108448)",
        "(-0.280000, 1.218167, -0.098408)",
        "(-0.280000, 1.226578, -0.088943)",
        "(-0.280000, 1.235472, -0.080388)",
        "(-0.280000, 1.245125, -0.072452)",
        "(-0.280000, 1.255496, -0.065214)",
        "(-0.280000, 1.266610, -0.058711)",
        "(-0.280000, 1.278454, -0.053021)",
        "(-0.280000, 1.290477, -0.048408)",
        "(-0.280000, 1.303087, -0.044716)",
        "(-0.280000, 1.316169, -0.042039)",
        "(-0.280000, 1.329658, -0.040447)",
        "(-0.280000, 1.343450, -0.040011)",
        "(-0.280000, 1.356817, -0.041986)",
        "(-0.280000, 1.369830, -0.046175)",
        "(-0.280000, 1.382396, -0.051415)",
        "(-0.280000, 1.394372, -0.057677)",
        "(-0.280000, 1.405674, -0.064873)",
        "(-0.280000, 1.415919, -0.072713)",
        "(-0.280000, 1.425425, -0.081220)",
        "(-0.280000, 1.434187, -0.090328)",
        "(-0.280000, 1.442172, -0.099930)",
        "(-0.280000, 1.449400, -0.109985)",
        "(-0.280000, 1.455661, -0.120138)",
        "(-0.280000, 1.461229, -0.130620)",
        "(-0.280000, 1.466114, -0.141430)",
        "(-0.280000, 1.470309, -0.152566)",
        "(-0.280000, 1.473794, -0.164009)",
        "(-0.280000, 1.476463, -0.175331)",
        "(-0.280000, 1.478428, -0.186958)",
        "(-0.280000, 1.479635, -0.198887)",
        "(-0.280000, 1.480011, -0.211149)",
        "(-0.280000, 1.479476, -0.223695)",
        "(-0.280000, 1.478060, -0.236010)",
        "(-0.280000, 1.475620, -0.248554)",
        "(-0.280000, 1.472064, -0.261215)",
        "(-0.280000, 1.467290, -0.273913)",
        "(-0.280000, 1.461209, -0.286522)",
        "(-0.280000, 1.454117, -0.298461)",
        "(-0.280000, 1.445644, -0.310071)",
        "(-0.280000, 1.435709, -0.321195)",
        "(-0.280000, 1.424319, -0.331581)",
        "(-0.280000, 1.411503, -0.341000)",
        "(-0.280000, 1.397875, -0.349011)",
        "(-0.280000, 1.382627, -0.353907)",
        "(-0.280000, 1.366793, -0.357268)",
        "(-0.280000, 1.350687, -0.359010)",
        "(-0.280000, 1.334547, -0.359112)",
        "(-0.280000, 1.318949, -0.357653)",
        "(-0.280000, 1.303645, -0.354690)",
        "(-0.280000, 1.288790, -0.350279)",
        "(-0.280000, 1.274471, -0.344467)",
        "(-0.280000, 1.260837, -0.337329)",
        "(-0.280000, 1.248314, -0.329173)",
        "(-0.280000, 1.236583, -0.319859)",
        "(-0.280000, 1.225800, -0.309511)",
        "(-0.280000, 1.216022, -0.298187)",
        "(-0.280000, 1.207337, -0.285982)",
        "(-0.280000, 1.200048, -0.273428)",
        "(-0.280000, 1.193905, -0.260204)",
        "(-0.280000, 1.188986, -0.246447)",
        "(-0.280000, 1.185336, -0.232253)",
        "(-0.280000, 1.182999, -0.217751)",
        "(-0.280000, 1.183402, -0.203524)",
        "(-0.280000, 1.185911, -0.189567)",
        "(-0.280000, 1.189687, -0.176079)",
        "(-0.280000, 1.194601, -0.163240)",
        "(-0.280000, 1.200557, -0.151136)",
        "(-0.280000, 1.207314, -0.140166)",
        "(-0.280000, 1.214853, -0.130029)",
        "(-0.280000, 1.223094, -0.120745)",
        "(-0.280000, 1.231928, -0.112342)",
        "(-0.280000, 1.241271, -0.104830)",
        "(-0.280000, 1.250807, -0.098419)",
        "(-0.280000, 1.260681, -0.092828)",
        "(-0.280000, 1.270846, -0.088042)",
        "(-0.280000, 1.281275, -0.084041)",
        "(-0.280000, 1.291882, -0.080834)",
        "(-0.280000, 1.302292, -0.078518)",
        "(-0.280000, 1.312835, -0.076909)",
        "(-0.280000, 1.323462, -0.076008)",
        "(-0.280000, 1.334143, -0.075821)",
        "(-0.280000, 1.344883, -0.076353)",
        "(-0.280000, 1.355262, -0.077579)",
        "(-0.280000, 1.365685, -0.079505)",
        "(-0.280000, 1.376106, -0.082164)",
        "(-0.280000, 1.386500, -0.085596)",
        "(-0.280000, 1.396831, -0.089852)",
        "(-0.280000, 1.406672, -0.094753)",
        "(-0.280000, 1.416376, -0.100520)",
        "(-0.280000, 1.425880, -0.107221)",
        "(-0.280000, 1.435045, -0.114874)",
        "(-0.280000, 1.443754, -0.123503)",
        "(-0.280000, 1.451660, -0.132754)",
        "(-0.280000, 1.458900, -0.142918)",
        "(-0.280000, 1.465351, -0.153992)",
        "(-0.280000, 1.470858, -0.165917)",
        "(-0.280000, 1.475284, -0.178632)",
        "(-0.280000, 1.478464, -0.191605)",
        "(-0.280000, 1.480372, -0.205118)",
        "(-0.280000, 1.480903, -0.219018)",
        "(-0.280000, 1.479968, -0.233161)",
        "(-0.280000, 1.477513, -0.247309)",
        "(-0.280000, 1.473677, -0.260928)",
        "(-0.280000, 1.468355, -0.274232)",
        "(-0.280000, 1.461582, -0.286999)",
        "(-0.280000, 1.453404, -0.299066)",
        "(-0.280000, 1.443881, -0.310274)",
        "(-0.280000, 1.433460, -0.320186)",
        "(-0.280000, 1.421926, -0.329014)",
        "(-0.280000, 1.409377, -0.336633)",
        "(-0.280000, 1.395940, -0.342931)",
        "(-0.280000, 1.381693, -0.347825)",
        "(-0.280000, 1.367401, -0.351117)",
        "(-0.280000, 1.352676, -0.352957)",
        "(-0.280000, 1.337629, -0.353313)",
        "(-0.280000, 1.322443, -0.352166)",
        "(-0.280000, 1.307315, -0.349492)",
        "(-0.280000, 1.292893, -0.345444)",
        "(-0.280000, 1.278854, -0.339976)",
        "(-0.280000, 1.265312, -0.333099)",
        "(-0.280000, 1.252431, -0.324860)",
        "(-0.280000, 1.240376, -0.315334)",
        "(-0.280000, 1.229605, -0.304942)",
        "(-0.280000, 1.219860, -0.293507)",
        "(-0.280000, 1.211254, -0.281136)",
        "(-0.280000, 1.203894, -0.267967)",
        "(-0.280000, 1.197886, -0.254211)",
        "(-0.280000, 1.193377, -0.240407)",
        "(-0.280000, 1.190204, -0.226310)",
        "(-0.280000, 1.188380, -0.212127)",
        "(-0.280000, 1.187880, -0.197985)",
        "(-0.280000, 1.188634, -0.184341)",
        "(-0.280000, 1.190560, -0.171010)",
        "(-0.280000, 1.193609, -0.158025)",
        "(-0.280000, 1.197731, -0.145466)",
        "(-0.280000, 1.202890, -0.133361)",
        "(-0.280000, 1.209059, -0.121753)",
        "(-0.280000, 1.215956, -0.111055)",
        "(-0.280000, 1.223724, -0.100953)",
        "(-0.280000, 1.232335, -0.091496)",
        "(-0.280000, 1.241724, -0.082769)",
        "(-0.280000, 1.251843, -0.074829)",
        "(-0.280000, 1.262286, -0.067945)",
        "(-0.280000, 1.273334, -0.061893)",
        "(-0.280000, 1.284937, -0.056728)",
        "(-0.280000, 1.296955, -0.052530)",
        "(-0.280000, 1.309337, -0.049328)",
        "(-0.280000, 1.321620, -0.047208)",
        "(-0.280000, 1.334107, -0.046086)",
        "(-0.280000, 1.346748, -0.045990)",
        "(-0.280000, 1.359460, -0.046944)",
        "(-0.280000, 1.372105, -0.048960)",
        "(-0.280000, 1.384239, -0.051935)",
        "(-0.280000, 1.396191, -0.055922)",
        "(-0.280000, 1.407842, -0.060906)",
        "(-0.280000, 1.419132, -0.066886)",
        "(-0.280000, 1.430011, -0.073869)",
        "(-0.280000, 1.440046, -0.081558)",
        "(-0.280000, 1.449586, -0.090215)",
        "(-0.280000, 1.458512, -0.099809)",
        "(-0.280000, 1.466736, -0.110334)",
        "(-0.280000, 1.474160, -0.121778)",
        "(-0.280000, 1.480437, -0.133619)",
        "(-0.280000, 1.485773, -0.146269)",
        "(-0.280000, 1.490057, -0.159706)",
        "(-0.280000, 1.493143, -0.173830)",
        "(-0.280000, 1.494865, -0.188542)",
        "(-0.280000, 1.495081, -0.203122)",
        "(-0.280000, 1.493759, -0.217937)",
        "(-0.280000, 1.490816, -0.232761)",
        "(-0.280000, 1.486235, -0.247303)",
        "(-0.280000, 1.480044, -0.261318)",
        "(-0.280000, 1.472529, -0.274202)",
        "(-0.280000, 1.463632, -0.286211)",
        "(-0.280000, 1.453434, -0.297216)",
        "(-0.280000, 1.442013, -0.307099)",
        "(-0.280000, 1.429452, -0.315754)",
        "(-0.280000, 1.416348, -0.322754)",
        "(-0.280000, 1.402351, -0.328392)",
        "(-0.280000, 1.387649, -0.332528)",
        "(-0.280000, 1.372402, -0.335057)",
        "(-0.280000, 1.356827, -0.335884)",
        "(-0.280000, 1.341734, -0.334959)",
        "(-0.280000, 1.326805, -0.332394)",
        "(-0.280000, 1.312363, -0.328250)",
        "(-0.280000, 1.298632, -0.322637)",
        "(-0.280000, 1.285786, -0.315696)",
        "(-0.280000, 1.274257, -0.307783)",
        "(-0.280000, 1.263797, -0.298946)",
        "(-0.280000, 1.254451, -0.289344)",
        "(-0.280000, 1.246253, -0.279157)",
        "(-0.280000, 1.239163, -0.268487)",
        "(-0.280000, 1.233286, -0.257686)",
        "(-0.280000, 1.228423, -0.246655)",
        "(-0.280000, 1.224524, -0.235449)",
        "(-0.280000, 1.221565, -0.224171)",
        "(-0.280000, 1.219529, -0.213127)",
        "(-0.280000, 1.218302, -0.202098)",
        "(-0.280000, 1.217857, -0.191135)",
        "(-0.280000, 1.218167, -0.180250)",
        "(-0.280000, 1.219221, -0.169438)",
        "(-0.280000, 1.221015, -0.158738)",
        "(-0.280000, 1.223438, -0.148427)",
        "(-0.280000, 1.226587, -0.138211)",
        "(-0.280000, 1.230489, -0.128133)",
        "(-0.280000, 1.235196, -0.118193)",
        "(-0.280000, 1.240766, -0.108418)",
        "(-0.280000, 1.246937, -0.099176)",
        "(-0.280000, 1.254052, -0.090167)",
        "(-0.280000, 1.262129, -0.081516)",
        "(-0.280000, 1.271221, -0.073319)",
        "(-0.280000, 1.281383, -0.065681)",
        "(-0.280000, 1.292092, -0.058945)",
        "(-0.280000, 1.303795, -0.052994)",
        "(-0.280000, 1.316409, -0.047982)",
        "(-0.280000, 1.329795, -0.044069)",
        "(-0.280000, 1.343830, -0.041405)",
        "(-0.280000, 1.357840, -0.040828)",
        "(-0.280000, 1.371809, -0.042884)",
        "(-0.280000, 1.385649, -0.046197)",
        "(-0.280000, 1.399151, -0.050734)",
        "(-0.280000, 1.412238, -0.056478)",
        "(-0.280000, 1.424415, -0.063161)",
        "(-0.280000, 1.435965, -0.070876)",
        "(-0.280000, 1.446812, -0.079576)",
        "(-0.280000, 1.456926, -0.089256)",
        "(-0.280000, 1.466211, -0.099856)",
        "(-0.280000, 1.474344, -0.110963)",
        "(-0.280000, 1.481580, -0.122894)",
        "(-0.280000, 1.487840, -0.135623)",
        "(-0.280000, 1.493049, -0.149167)",
        "(-0.280000, 1.497094, -0.163507)",
        "(-0.280000, 1.499754, -0.177930)",
        "(-0.280000, 1.501099, -0.193018)",
        "(-0.280000, 1.500984, -0.208598)",
        "(-0.280000, 1.499286, -0.224507)",
        "(-0.280000, 1.495897, -0.240540)",
        "(-0.280000, 1.489204, -0.255177)",
        "(-0.280000, 1.480973, -0.269123)",
        "(-0.280000, 1.471277, -0.282201)",
        "(-0.280000, 1.460276, -0.294178)",
        "(-0.280000, 1.448109, -0.304912)",
        "(-0.280000, 1.435320, -0.313969)",
        "(-0.280000, 1.421758, -0.321662)",
        "(-0.280000, 1.407562, -0.327938)",
        "(-0.280000, 1.392946, -0.332743)",
        "(-0.280000, 1.378011, -0.336085)",
        "(-0.280000, 1.363316, -0.337897)",
        "(-0.280000, 1.348520, -0.338351)",
        "(-0.280000, 1.333713, -0.337444)",
        "(-0.280000, 1.319007, -0.335176)",
        "(-0.280000, 1.304554, -0.331565)",
        "(-0.280000, 1.290831, -0.326780)",
        "(-0.280000, 1.277498, -0.320761)",
        "(-0.280000, 1.264712, -0.313558)",
        "(-0.280000, 1.252626, -0.305259)",
        "(-0.280000, 1.241332, -0.295942)",
        "(-0.280000, 1.231124, -0.285956)",
        "(-0.280000, 1.221792, -0.275138)",
        "(-0.280000, 1.213433, -0.263609)",
        "(-0.280000, 1.206090, -0.251439)",
        "(-0.280000, 1.199796, -0.238664)",
        "(-0.280000, 1.194687, -0.225720)",
        "(-0.280000, 1.190694, -0.212375)",
        "(-0.280000, 1.187874, -0.198709)",
        "(-0.280000, 1.186275, -0.184835)",
        "(-0.280000, 1.185870, -0.170813)",
        "(-0.280000, 1.187666, -0.157363)",
        "(-0.280000, 1.191778, -0.144536)",
        "(-0.280000, 1.196937, -0.132142)",
        "(-0.280000, 1.203096, -0.120267)",
        "(-0.280000, 1.210228, -0.108948)",
        "(-0.280000, 1.218047, -0.098554)",
        "(-0.280000, 1.226750, -0.088765)",
        "(-0.280000, 1.236343, -0.079619)",
        "(-0.280000, 1.246838, -0.071171)",
        "(-0.280000, 1.258206, -0.063516)",
        "(-0.280000, 1.269952, -0.056983)",
        "(-0.280000, 1.282554, -0.051322)",
        "(-0.280000, 1.295954, -0.046666)",
        "(-0.280000, 1.310142, -0.043131)",
        "(-0.280000, 1.325029, -0.040863)",
        "(-0.280000, 1.339828, -0.040010)",
        "(-0.280000, 1.355078, -0.040570)",
        "(-0.280000, 1.370540, -0.042645)",
        "(-0.280000, 1.386025, -0.046306)",
        "(-0.280000, 1.401316, -0.051589)",
        "(-0.280000, 1.415690, -0.058234)",
        "(-0.280000, 1.429517, -0.066390)",
        "(-0.280000, 1.442588, -0.076002)",
        "(-0.280000, 1.454682, -0.086958)",
        "(-0.280000, 1.465643, -0.099151)",
        "(-0.280000, 1.475101, -0.112107)",
        "(-0.280000, 1.483261, -0.126042)",
        "(-0.280000, 1.490035, -0.140892)",
        "(-0.280000, 1.495299, -0.156504)",
        "(-0.280000, 1.498960, -0.172775)",
        "(-0.280000, 1.500885, -0.189046)",
        "(-0.280000, 1.501122, -0.205661)",
        "(-0.280000, 1.499594, -0.222474)",
        "(-0.280000, 1.496236, -0.239274)",
        "(-0.280000, 1.491022, -0.255820)",
        "(-0.280000, 1.484182, -0.271425)",
        "(-0.280000, 1.475599, -0.286398)",
        "(-0.280000, 1.465342, -0.300488)",
        "(-0.280000, 1.453499, -0.313485)",
        "(-0.280000, 1.440174, -0.325199)",
        "(-0.280000, 1.425858, -0.335222)",
        "(-0.280000, 1.410459, -0.343654)",
        "(-0.280000, 1.394096, -0.350390)",
        "(-0.280000, 1.376936, -0.355309)",
        "(-0.280000, 1.359192, -0.358296)",
        "(-0.280000, 1.341600, -0.358014)",
        "(-0.280000, 1.324283, -0.354704)",
        "(-0.280000, 1.307568, -0.349550)",
        "(-0.280000, 1.291749, -0.342642)",
        "(-0.280000, 1.277003, -0.334143)",
        "(-0.280000, 1.263799, -0.324449)",
        "(-0.280000, 1.251831, -0.313605)",
        "(-0.280000, 1.241159, -0.301767)",
        "(-0.280000, 1.231856, -0.289139)",
        "(-0.280000, 1.223955, -0.275901)",
        "(-0.280000, 1.217601, -0.262507)",
        "(-0.280000, 1.212561, -0.248848)",
        "(-0.280000, 1.208792, -0.235023)",
        "(-0.280000, 1.206255, -0.221134)",
        "(-0.280000, 1.204907, -0.207275)",
        "(-0.280000, 1.204693, -0.193805)",
        "(-0.280000, 1.205547, -0.180370)",
        "(-0.280000, 1.207480, -0.167003)",
        "(-0.280000, 1.210529, -0.153703)",
        "(-0.280000, 1.214758, -0.140485)",
        "(-0.280000, 1.219988, -0.127843)",
        "(-0.280000, 1.226480, -0.115366)",
        "(-0.280000, 1.234314, -0.103188)",
        "(-0.280000, 1.243563, -0.091453)",
        "(-0.280000, 1.254305, -0.080325)",
        "(-0.280000, 1.266042, -0.070340)",
        "(-0.280000, 1.279191, -0.061337)",
        "(-0.280000, 1.293696, -0.053558)",
        "(-0.280000, 1.309379, -0.047273)",
        "(-0.280000, 1.326067, -0.042697)",
        "(-0.280000, 1.343061, -0.040016)",
        "(-0.280000, 1.360352, -0.041105)",
        "(-0.280000, 1.377559, -0.044102)",
        "(-0.280000, 1.394456, -0.049004)",
        "(-0.280000, 1.410752, -0.055754)",
        "(-0.280000, 1.425888, -0.064065)",
        "(-0.280000, 1.440086, -0.074000)",
        "(-0.280000, 1.453179, -0.085470)",
        "(-0.280000, 1.465017, -0.098383)",
        "(-0.280000, 1.475419, -0.112594)",
        "(-0.280000, 1.484024, -0.127530)",
        "(-0.280000, 1.491018, -0.143440)",
        "(-0.280000, 1.496272, -0.160136)",
        "(-0.280000, 1.499691, -0.177478)",
        "(-0.280000, 1.501176, -0.195265)",
        "(-0.280000, 1.500698, -0.212732)",
        "(-0.280000, 1.498286, -0.230183)",
        "(-0.280000, 1.493947, -0.247320)",
        "(-0.280000, 1.487715, -0.263930)",
        "(-0.280000, 1.479638, -0.279815)",
        "(-0.280000, 1.468985, -0.293527)",
        "(-0.280000, 1.456327, -0.305366)",
        "(-0.280000, 1.442498, -0.315621)",
        "(-0.280000, 1.427737, -0.324192)",
        "(-0.280000, 1.412231, -0.331001)",
        "(-0.280000, 1.396588, -0.335819)",
        "(-0.280000, 1.380605, -0.338878)",
        "(-0.280000, 1.364453, -0.340156)",
        "(-0.280000, 1.348342, -0.339644)",
        "(-0.280000, 1.332516, -0.337371)",
        "(-0.280000, 1.317593, -0.333469)",
        "(-0.280000, 1.303244, -0.328026)",
        "(-0.280000, 1.289672, -0.321135)",
        "(-0.280000, 1.277008, -0.312898)",
        "(-0.280000, 1.265420, -0.303470)",
        "(-0.280000, 1.255280, -0.293244)",
        "(-0.280000, 1.246325, -0.282164)",
        "(-0.280000, 1.238637, -0.270420)",
        "(-0.280000, 1.232252, -0.258184)",
        "(-0.280000, 1.227174, -0.245625)",
        "(-0.280000, 1.223452, -0.233169)",
        "(-0.280000, 1.220899, -0.220654)",
        "(-0.280000, 1.219467, -0.208178)",
        "(-0.280000, 1.219104, -0.195790)",
        "(-0.280000, 1.219775, -0.183495)",
        "(-0.280000, 1.221389, -0.171650)",
        "(-0.280000, 1.223962, -0.159939)",
        "(-0.280000, 1.227520, -0.148366)",
        "(-0.280000, 1.232098, -0.136986)",
        "(-0.280000, 1.237754, -0.125832)",
        "(-0.280000, 1.244280, -0.115287)",
        "(-0.280000, 1.251919, -0.105122)",
        "(-0.280000, 1.260724, -0.095447)",
        "(-0.280000, 1.270708, -0.086417)",
        "(-0.280000, 1.281838, -0.078224)",
        "(-0.280000, 1.293672, -0.071188)",
        "(-0.280000, 1.306514, -0.065261)",
        "(-0.280000, 1.320304, -0.060613)",
        "(-0.280000, 1.334922, -0.057421)",
        "(-0.280000, 1.350182, -0.055860)",
        "(-0.280000, 1.365416, -0.055990)",
        "(-0.280000, 1.380924, -0.057913)",
        "(-0.280000, 1.396416, -0.061709)",
        "(-0.280000, 1.411607, -0.067401)",
        "(-0.280000, 1.426206, -0.074957)",
        "(-0.280000, 1.439572, -0.083994)",
        "(-0.280000, 1.451884, -0.094615)",
        "(-0.280000, 1.462892, -0.106623)",
        "(-0.280000, 1.472444, -0.119841)",
        "(-0.280000, 1.480256, -0.133734)",
        "(-0.280000, 1.486483, -0.148426)",
        "(-0.280000, 1.491080, -0.163764)",
        "(-0.280000, 1.494022, -0.179601)",
        "(-0.280000, 1.495292, -0.195749)",
        "(-0.280000, 1.494897, -0.212052)",
        "(-0.280000, 1.492924, -0.227920)",
        "(-0.280000, 1.489404, -0.243617)",
        "(-0.280000, 1.484353, -0.259026)",
        "(-0.280000, 1.477780, -0.274029)",
        "(-0.280000, 1.469721, -0.288460)",
        "(-0.280000, 1.460504, -0.301835)",
        "(-0.280000, 1.449886, -0.314471)",
        "(-0.280000, 1.437877, -0.326224)",
        "(-0.280000, 1.424084, -0.336308)",
        "(-0.280000, 1.408800, -0.344436)",
        "(-0.280000, 1.393037, -0.350755)",
        "(-0.280000, 1.376400, -0.355429)",
        "(-0.280000, 1.359091, -0.358307)",
        "(-0.280000, 1.341336, -0.359268)",
        "(-0.280000, 1.323364, -0.358223)",
        "(-0.280000, 1.305991, -0.355246)",
        "(-0.280000, 1.288902, -0.350318)",
        "(-0.280000, 1.272426, -0.343501)",
        "(-0.280000, 1.256813, -0.334889)",
        "(-0.280000, 1.242280, -0.324607)",
        "(-0.280000, 1.229350, -0.313135)",
        "(-0.280000, 1.217765, -0.300369)",
        "(-0.280000, 1.207658, -0.286479)",
        "(-0.280000, 1.199151, -0.271681)",
        "(-0.280000, 1.192323, -0.256192)",
        "(-0.280000, 1.187308, -0.240579)",
        "(-0.280000, 1.183959, -0.224768)",
        "(-0.280000, 1.182238, -0.208917)",
        "(-0.280000, 1.182099, -0.193175)",
        "(-0.280000, 1.183482, -0.177699)",
        "(-0.280000, 1.186241, -0.162947)",
        "(-0.280000, 1.190327, -0.148654)",
        "(-0.280000, 1.195681, -0.134903)",
        "(-0.280000, 1.202252, -0.121759)",
        "(-0.280000, 1.209968, -0.109327)",
        "(-0.280000, 1.218510, -0.097991)",
        "(-0.280000, 1.228059, -0.087424)",
        "(-0.280000, 1.238536, -0.077731)",
        "(-0.280000, 1.249913, -0.068958)",
        "(-0.280000, 1.262170, -0.061165)",
        "(-0.280000, 1.274785, -0.054656)",
        "(-0.280000, 1.288137, -0.049219)",
        "(-0.280000, 1.302106, -0.044963)",
        "(-0.280000, 1.316622, -0.041967)",
        "(-0.280000, 1.331575, -0.040315)",
        "(-0.280000, 1.346279, -0.041389)",
        "(-0.280000, 1.360779, -0.044792)",
        "(-0.280000, 1.374879, -0.049548)",
        "(-0.280000, 1.388364, -0.055605)",
        "(-0.280000, 1.401093, -0.062934)",
        "(-0.280000, 1.412548, -0.071283)",
        "(-0.280000, 1.423030, -0.080715)",
        "(-0.280000, 1.432408, -0.091134)",
        "(-0.280000, 1.440566, -0.102415)",
        "(-0.280000, 1.447404, -0.114392)",
        "(-0.280000, 1.452638, -0.126580)",
        "(-0.280000, 1.456562, -0.139170)",
        "(-0.280000, 1.459146, -0.152017)",
        "(-0.280000, 1.460385, -0.164987)",
        "(-0.280000, 1.460293, -0.177918)",
        "(-0.280000, 1.458864, -0.190236)",
        "(-0.280000, 1.456262, -0.202282)",
        "(-0.280000, 1.452556, -0.213882)",
        "(-0.280000, 1.447814, -0.224953)",
        "(-0.280000, 1.442114, -0.235415)",
        "(-0.280000, 1.435718, -0.244844)",
        "(-0.280000, 1.428579, -0.253622)",
        "(-0.280000, 1.420768, -0.261708)",
        "(-0.280000, 1.412325, -0.269083)",
        "(-0.280000, 1.403280, -0.275723)",
        "(-0.280000, 1.393986, -0.281391)",
        "(-0.280000, 1.384197, -0.286321)",
        "(-0.280000, 1.373911, -0.290474)",
        "(-0.280000, 1.363193, -0.293776)",
        "(-0.280000, 1.352096, -0.296164)",
        "(-0.280000, 1.340963, -0.297579)",
        "(-0.280000, 1.329596, -0.298022)",
        "(-0.280000, 1.318057, -0.297438)",
        "(-0.280000, 1.306444, -0.295778)",
        "(-0.280000, 1.294911, -0.293021)",
        "(-0.280000, 1.283746, -0.289276)",
        "(-0.280000, 1.272872, -0.284472)",
        "(-0.280000, 1.262388, -0.278615)",
        "(-0.280000, 1.252393, -0.271716)",
        "(-0.280000, 1.243024, -0.263821)",
        "(-0.280000, 1.234495, -0.255187)",
        "(-0.280000, 1.226752, -0.245670)",
        "(-0.280000, 1.219919, -0.235359)",
        "(-0.280000, 1.214084, -0.224328)",
        "(-0.280000, 1.209330, -0.212674)",
        "(-0.280000, 1.205743, -0.200830)",
        "(-0.280000, 1.203313, -0.188605)",
        "(-0.280000, 1.202086, -0.176132)",
        "(-0.280000, 1.202075, -0.163530)",
        "(-0.280000, 1.203297, -0.150859)",
        "(-0.280000, 1.205595, -0.138584)",
        "(-0.280000, 1.209055, -0.126412)",
        "(-0.280000, 1.213680, -0.114375)",
        "(-0.280000, 1.219459, -0.102558)",
        "(-0.280000, 1.226429, -0.091019)",
        "(-0.280000, 1.234897, -0.080902)",
        "(-0.280000, 1.245256, -0.072353)",
        "(-0.280000, 1.256536, -0.064553)",
        "(-0.280000, 1.268726, -0.057606)",
        "(-0.280000, 1.281724, -0.051655)",
        "(-0.280000, 1.294934, -0.046974)",
        "(-0.280000, 1.308779, -0.043411)",
        "(-0.280000, 1.323123, -0.041073)",
        "(-0.280000, 1.337794, -0.040045)",
        "(-0.280000, 1.352590, -0.040379)",
        "(-0.280000, 1.366904, -0.042018)",
        "(-0.280000, 1.381105, -0.044965)",
        "(-0.280000, 1.395009, -0.049199)",
        "(-0.280000, 1.408470, -0.054680)",
        "(-0.280000, 1.421364, -0.061355)",
        "(-0.280000, 1.433238, -0.068921)",
        "(-0.280000, 1.444400, -0.077505)",
        "(-0.280000, 1.454739, -0.087015)",
        "(-0.280000, 1.464212, -0.097410)",
        "(-0.280000, 1.472771, -0.108652)",
        "(-0.280000, 1.480106, -0.120263)",
        "(-0.280000, 1.486462, -0.132563)",
        "(-0.280000, 1.491783, -0.145516)",
        "(-0.280000, 1.495988, -0.159037)",
        "(-0.280000, 1.499017, -0.173110)",
        "(-0.280000, 1.500745, -0.187119)",
        "(-0.280000, 1.501225, -0.201523)",
        "(-0.280000, 1.500370, -0.216240)",
        "(-0.280000, 1.498089, -0.231173)",
        "(-0.280000, 1.494303, -0.246169)",
        "(-0.280000, 1.489154, -0.260556)",
        "(-0.280000, 1.482403, -0.274855)",
        "(-0.280000, 1.473936, -0.288914)",
        "(-0.280000, 1.463674, -0.302500)",
        "(-0.280000, 1.451626, -0.315297)",
        "(-0.280000, 1.438381, -0.326586)",
        "(-0.280000, 1.423552, -0.336628)",
        "(-0.280000, 1.407133, -0.344549)",
        "(-0.280000, 1.389586, -0.350004)",
        "(-0.280000, 1.371566, -0.353533)",
        "(-0.280000, 1.353806, -0.355056)",
        "(-0.280000, 1.336036, -0.354709)",
        "(-0.280000, 1.318540, -0.352518)",
        "(-0.280000, 1.301516, -0.348541)",
        "(-0.280000, 1.285154, -0.342854)",
        "(-0.280000, 1.269974, -0.335733)",
        "(-0.280000, 1.255787, -0.327194)",
        "(-0.280000, 1.242701, -0.317327)",
        "(-0.280000, 1.230885, -0.306300)",
        "(-0.280000, 1.220384, -0.294290)",
        "(-0.280000, 1.211395, -0.281760)",
        "(-0.280000, 1.203722, -0.268693)",
        "(-0.280000, 1.197331, -0.255233)",
        "(-0.280000, 1.192174, -0.241473)",
        "(-0.280000, 1.188226, -0.227568)",
        "(-0.280000, 1.185462, -0.213889)",
        "(-0.280000, 1.183765, -0.200267)",
        "(-0.280000, 1.183083, -0.186759)",
        "(-0.280000, 1.184116, -0.173534)",
        "(-0.280000, 1.186760, -0.160815)",
        "(-0.280000, 1.190258, -0.148861)",
        "(-0.280000, 1.194610, -0.137373)",
        "(-0.280000, 1.199767, -0.126382)",
        "(-0.280000, 1.205703, -0.115882)",
        "(-0.280000, 1.212397, -0.105884)",
        "(-0.280000, 1.219570, -0.096720)",
        "(-0.280000, 1.227437, -0.088058)",
        "(-0.280000, 1.235986, -0.079933)",
        "(-0.280000, 1.245251, -0.072357)",
        "(-0.280000, 1.255257, -0.065367)",
        "(-0.280000, 1.265517, -0.059298)",
        "(-0.280000, 1.276461, -0.053896)",
        "(-0.280000, 1.288113, -0.049228)",
        "(-0.280000, 1.300461, -0.045393)",
        "(-0.280000, 1.313498, -0.042493)",
        "(-0.280000, 1.326561, -0.040710)",
        "(-0.280000, 1.340119, -0.040007)",
        "(-0.280000, 1.354050, -0.040486)",
        "(-0.280000, 1.368168, -0.042226)",
        "(-0.280000, 1.382257, -0.045264)",
        "(-0.280000, 1.395735, -0.049459)",
        "(-0.280000, 1.408945, -0.054900)",
        "(-0.280000, 1.421739, -0.061572)",
        "(-0.280000, 1.433996, -0.069456)",
        "(-0.280000, 1.445542, -0.078475)",
        "(-0.280000, 1.455948, -0.088243)",
        "(-0.280000, 1.465511, -0.098989)",
        "(-0.280000, 1.474112, -0.110616)",
        "(-0.280000, 1.481662, -0.123044)",
        "(-0.280000, 1.488089, -0.136195)",
        "(-0.280000, 1.493161, -0.149504)",
        "(-0.280000, 1.497066, -0.163383)",
        "(-0.280000, 1.499728, -0.177745)",
        "(-0.280000, 1.501077, -0.192510)",
        "(-0.280000, 1.501038, -0.207576)",
        "(-0.280000, 1.498320, -0.222054)",
        "(-0.280000, 1.493317, -0.236056)",
        "(-0.280000, 1.487012, -0.249525)",
        "(-0.280000, 1.479442, -0.262335)",
        "(-0.280000, 1.470587, -0.274393)",
        "(-0.280000, 1.460775, -0.285105)",
        "(-0.280000, 1.449820, -0.294825)",
        "(-0.280000, 1.437797, -0.303387)",
        "(-0.280000, 1.424837, -0.310618)",
        "(-0.280000, 1.411174, -0.316339)",
        "(-0.280000, 1.397437, -0.320251)",
        "(-0.280000, 1.383425, -0.322608)",
        "(-0.280000, 1.369393, -0.323375)",
        "(-0.280000, 1.355580, -0.322575)",
        "(-0.280000, 1.342255, -0.320294)",
        "(-0.280000, 1.329925, -0.316691)",
        "(-0.280000, 1.318314, -0.311936)",
        "(-0.280000, 1.307539, -0.306187)",
        "(-0.280000, 1.297642, -0.299582)",
        "(-0.280000, 1.288643, -0.292254)",
        "(-0.280000, 1.280833, -0.284539)",
        "(-0.280000, 1.273878, -0.276401)",
        "(-0.280000, 1.267775, -0.267972)",
        "(-0.280000, 1.262479, -0.259336)",
        "(-0.280000, 1.257925, -0.250544)",
        "(-0.280000, 1.254179, -0.241889)",
        "(-0.280000, 1.251027, -0.233177)",
        "(-0.280000, 1.248423, -0.224401)",
        "(-0.280000, 1.246339, -0.215567)",
        "(-0.280000, 1.244758, -0.206651)",
        "(-0.280000, 1.243671, -0.197882)",
        "(-0.280000, 1.243052, -0.189037)",
        "(-0.280000, 1.242922, -0.180086)",
        "(-0.280000, 1.243318, -0.170998)",
        "(-0.280000, 1.244296, -0.161785)",
        "(-0.280000, 1.245796, -0.152685)",
        "(-0.280000, 1.247972, -0.143468)",
        "(-0.280000, 1.250907, -0.134158)",
        "(-0.280000, 1.254691, -0.124798)",
        "(-0.280000, 1.259389, -0.115500)",
        "(-0.280000, 1.264785, -0.106590)",
        "(-0.280000, 1.271201, -0.097882)",
        "(-0.280000, 1.278645, -0.089546)",
        "(-0.280000, 1.287124, -0.081725)",
        "(-0.280000, 1.296620, -0.074564)",
        "(-0.280000, 1.306666, -0.068339)",
        "(-0.280000, 1.317616, -0.062996)",
        "(-0.280000, 1.329337, -0.058685)",
        "(-0.280000, 1.341698, -0.055512)",
        "(-0.280000, 1.354585, -0.053556)",
        "(-0.280000, 1.367431, -0.052808)",
        "(-0.280000, 1.380519, -0.053293)",
        "(-0.280000, 1.393726, -0.055010)",
        "(-0.280000, 1.406867, -0.057928)",
        "(-0.280000, 1.419819, -0.062072)",
        "(-0.280000, 1.431729, -0.067876)",
        "(-0.280000, 1.442295, -0.075763)",
        "(-0.280000, 1.452151, -0.084474)",
        "(-0.280000, 1.461237, -0.093944)",
        "(-0.280000, 1.469466, -0.104064)",
        "(-0.280000, 1.476632, -0.114488)",
        "(-0.280000, 1.482927, -0.125403)",
        "(-0.280000, 1.488335, -0.136766)",
        "(-0.280000, 1.492847, -0.148567)",
        "(-0.280000, 1.496412, -0.160686)",
        "(-0.280000, 1.498946, -0.172690)",
        "(-0.280000, 1.500558, -0.184934)",
        "(-0.280000, 1.501220, -0.197343)",
        "(-0.280000, 1.500904, -0.209924)",
        "(-0.280000, 1.499566, -0.222663)",
        "(-0.280000, 1.497279, -0.234958)",
        "(-0.280000, 1.493955, -0.247296)",
        "(-0.280000, 1.489537, -0.259620)",
        "(-0.280000, 1.483916, -0.271951)",
        "(-0.280000, 1.476934, -0.284283)",
        "(-0.280000, 1.467421, -0.294718)",
        "(-0.280000, 1.456511, -0.304748)",
        "(-0.280000, 1.444115, -0.314195)",
        "(-0.280000, 1.430290, -0.322746)",
        "(-0.280000, 1.415183, -0.330068)",
        "(-0.280000, 1.399575, -0.335629)",
        "(-0.280000, 1.383131, -0.339602)",
        "(-0.280000, 1.366210, -0.341788)",
        "(-0.280000, 1.349144, -0.342102)",
        "(-0.280000, 1.332214, -0.340547)",
        "(-0.280000, 1.316055, -0.337240)",
        "(-0.280000, 1.300478, -0.332295)",
        "(-0.280000, 1.285676, -0.325833)",
        "(-0.280000, 1.271803, -0.317999)",
        "(-0.280000, 1.259230, -0.309147)",
        "(-0.280000, 1.247722, -0.299286)",
        "(-0.280000, 1.237334, -0.288568)",
        "(-0.280000, 1.228116, -0.277169)",
        "(-0.280000, 1.220061, -0.265217)",
        "(-0.280000, 1.213126, -0.252769)",
        "(-0.280000, 1.207401, -0.240218)",
        "(-0.280000, 1.202718, -0.227319)",
        "(-0.280000, 1.199096, -0.214198)",
        "(-0.280000, 1.196530, -0.200884)",
        "(-0.280000, 1.195032, -0.187407)",
        "(-0.280000, 1.194577, -0.174171)",
        "(-0.280000, 1.195195, -0.160897)",
        "(-0.280000, 1.196932, -0.147637)",
        "(-0.280000, 1.199812, -0.134551)",
        "(-0.280000, 1.203853, -0.121747)",
        "(-0.280000, 1.209484, -0.110035)",
        "(-0.280000, 1.217148, -0.099663)",
        "(-0.280000, 1.225602, -0.089966)",
        "(-0.280000, 1.234870, -0.080927)",
        "(-0.280000, 1.244915, -0.072612)",
        "(-0.280000, 1.255339, -0.065315)",
        "(-0.280000, 1.266478, -0.058782)",
        "(-0.280000, 1.278341, -0.053070)",
        "(-0.280000, 1.290923, -0.048258)",
        "(-0.280000, 1.304142, -0.044457)",
        "(-0.280000, 1.317372, -0.041850)",
        "(-0.280000, 1.331063, -0.040348)",
        "(-0.280000, 1.345021, -0.040037)",
        "(-0.280000, 1.359111, -0.040963)",
        "(-0.280000, 1.373206, -0.043160)",
        "(-0.280000, 1.386666, -0.046493)",
        "(-0.280000, 1.399892, -0.051023)",
        "(-0.280000, 1.412697, -0.056706)",
        "(-0.280000, 1.424969, -0.063498)",
        "(-0.280000, 1.436632, -0.071379)",
        "(-0.280000, 1.445981, -0.081412)",
        "(-0.280000, 1.454301, -0.092154)",
        "(-0.280000, 1.461555, -0.103487)",
        "(-0.280000, 1.467717, -0.115272)",
        "(-0.280000, 1.472799, -0.127422)",
        "(-0.280000, 1.476654, -0.139497)",
        "(-0.280000, 1.479527, -0.151757)",
        "(-0.280000, 1.481443, -0.164166)",
        "(-0.280000, 1.482421, -0.176740)",
        "(-0.280000, 1.482456, -0.189409)",
        "(-0.280000, 1.481544, -0.201672)",
        "(-0.280000, 1.479745, -0.214007)",
        "(-0.280000, 1.477017, -0.226404)",
        "(-0.280000, 1.473289, -0.238884)",
        "(-0.280000, 1.468468, -0.251434)",
        "(-0.280000, 1.462726, -0.263453)",
        "(-0.280000, 1.455682, -0.275573)",
        "(-0.280000, 1.447187, -0.287625)",
        "(-0.280000, 1.437057, -0.299442)",
        "(-0.280000, 1.425207, -0.310717)",
        "(-0.280000, 1.412233, -0.320746)",
        "(-0.280000, 1.397693, -0.329669)",
        "(-0.280000, 1.381730, -0.337147)",
        "(-0.280000, 1.364589, -0.342878)",
        "(-0.280000, 1.346543, -0.346630)",
        "(-0.280000, 1.328306, -0.348254)",
        "(-0.280000, 1.309771, -0.347696)",
        "(-0.280000, 1.291291, -0.344899)",
        "(-0.280000, 1.273263, -0.339902)",
        "(-0.280000, 1.255947, -0.332850)",
        "(-0.280000, 1.240518, -0.323186)",
        "(-0.280000, 1.227333, -0.311104)",
        "(-0.280000, 1.215796, -0.297899)",
        "(-0.280000, 1.205977, -0.283830)",
        "(-0.280000, 1.197919, -0.269192)",
        "(-0.280000, 1.191663, -0.254418)",
        "(-0.280000, 1.187024, -0.239492)",
        "(-0.280000, 1.183929, -0.224577)",
        "(-0.280000, 1.182292, -0.209799)",
        "(-0.280000, 1.182025, -0.195347)",
        "(-0.280000, 1.182996, -0.181546)",
        "(-0.280000, 1.185098, -0.168177)",
        "(-0.280000, 1.188245, -0.155309)",
        "(-0.280000, 1.192363, -0.142971)",
        "(-0.280000, 1.197404, -0.131150)",
        "(-0.280000, 1.203125, -0.120216)",
        "(-0.280000, 1.209629, -0.109822)",
        "(-0.280000, 1.216872, -0.100008)",
        "(-0.280000, 1.224853, -0.090764)",
        "(-0.280000, 1.233613, -0.082070)",
        "(-0.280000, 1.242754, -0.074286)",
        "(-0.280000, 1.252640, -0.067087)",
        "(-0.280000, 1.263298, -0.060524)",
        "(-0.280000, 1.274712, -0.054690)",
        "(-0.280000, 1.286901, -0.049665)",
        "(-0.280000, 1.299265, -0.045717)",
        "(-0.280000, 1.312299, -0.042713)",
        "(-0.280000, 1.325919, -0.040772)",
        "(-0.280000, 1.340040, -0.040008)",
        "(-0.280000, 1.354458, -0.040519)",
        "(-0.280000, 1.368505, -0.042283)",
        "(-0.280000, 1.382587, -0.045351)",
        "(-0.280000, 1.396544, -0.049753)",
        "(-0.280000, 1.410242, -0.055511)",
        "(-0.280000, 1.423468, -0.062590)",
        "(-0.280000, 1.435675, -0.070664)",
        "(-0.280000, 1.447188, -0.079907)",
        "(-0.280000, 1.457852, -0.090232)",
        "(-0.280000, 1.467561, -0.101565)",
        "(-0.280000, 1.476220, -0.113838)",
        "(-0.280000, 1.483498, -0.126501)",
        "(-0.280000, 1.489631, -0.139881)",
        "(-0.280000, 1.494537, -0.153875)",
        "(-0.280000, 1.498142, -0.168358)",
        "(-0.280000, 1.500392, -0.183242)",
        "(-0.280000, 1.499973, -0.197903)",
        "(-0.280000, 1.497113, -0.212400)",
        "(-0.280000, 1.492964, -0.226513)",
        "(-0.280000, 1.487527, -0.240096)",
        "(-0.280000, 1.480795, -0.253034)",
        "(-0.280000, 1.473000, -0.264764)",
        "(-0.280000, 1.464063, -0.275631)",
        "(-0.280000, 1.454043, -0.285514)",
        "(-0.280000, 1.442993, -0.294320)",
        "(-0.280000, 1.431052, -0.301903)",
        "(-0.280000, 1.418740, -0.307873)",
        "(-0.280000, 1.405796, -0.312554)",
        "(-0.280000, 1.392338, -0.315866)",
        "(-0.280000, 1.378571, -0.317715)",
        "(-0.280000, 1.364788, -0.318047)",
        "(-0.280000, 1.351636, -0.316843)",
        "(-0.280000, 1.338841, -0.314292)",
        "(-0.280000, 1.326630, -0.310492)",
        "(-0.280000, 1.315148, -0.305570)",
        "(-0.280000, 1.304508, -0.299669)",
        "(-0.280000, 1.295064, -0.293100)",
        "(-0.280000, 1.286509, -0.285916)",
        "(-0.280000, 1.278843, -0.278258)",
        "(-0.280000, 1.271996, -0.270202)",
        "(-0.280000, 1.265946, -0.261842)",
        "(-0.280000, 1.260798, -0.253476)",
        "(-0.280000, 1.256307, -0.244951)",
        "(-0.280000, 1.252430, -0.236295)",
        "(-0.280000, 1.249137, -0.227545)",
        "(-0.280000, 1.246392, -0.218692)",
        "(-0.280000, 1.244200, -0.209952)",
        "(-0.280000, 1.242495, -0.201095)",
        "(-0.280000, 1.241286, -0.192109)",
        "(-0.280000, 1.240593, -0.182992)",
        "(-0.280000, 1.240453, -0.173753)",
        "(-0.280000, 1.240821, -0.164616)",
        "(-0.280000, 1.241793, -0.155369)",
        "(-0.280000, 1.243421, -0.146031)",
        "(-0.280000, 1.245759, -0.136641)",
        "(-0.280000, 1.248866, -0.127263)",
        "(-0.280000, 1.252597, -0.118172)",
        "(-0.280000, 1.257180, -0.109176)",
        "(-0.280000, 1.262653, -0.100388)",
        "(-0.280000, 1.268759, -0.092096)",
        "(-0.280000, 1.275808, -0.084148)",
        "(-0.280000, 1.283789, -0.076684)",
        "(-0.280000, 1.292717, -0.069805)",
        "(-0.280000, 1.302503, -0.063663)",
        "(-0.280000, 1.313085, -0.058362)",
        "(-0.280000, 1.324373, -0.053996)",
        "(-0.280000, 1.335829, -0.050665)",
        "(-0.280000, 1.347776, -0.048333)",
        "(-0.280000, 1.360114, -0.047022)",
        "(-0.280000, 1.372697, -0.046734)",
        "(-0.280000, 1.385440, -0.047445)",
        "(-0.280000, 1.397506, -0.050109)",
        "(-0.280000, 1.408830, -0.054847)",
        "(-0.280000, 1.419715, -0.060417)",
        "(-0.280000, 1.430104, -0.066779)",
        "(-0.280000, 1.439900, -0.073854)",
        "(-0.280000, 1.448838, -0.081383)",
        "(-0.280000, 1.457146, -0.089486)",
        "(-0.280000, 1.464822, -0.098146)",
        "(-0.280000, 1.471834, -0.107315)",
        "(-0.280000, 1.478138, -0.116925)",
        "(-0.280000, 1.483575, -0.126649)",
        "(-0.280000, 1.488333, -0.136761)",
        "(-0.280000, 1.492387, -0.147224)",
        "(-0.280000, 1.495734, -0.158085)",
        "(-0.280000, 1.498352, -0.169425)",
        "(-0.280000, 1.500115, -0.180750)",
        "(-0.280000, 1.501085, -0.192685)",
        "(-0.280000, 1.501129, -0.205473)",
        "(-0.280000, 1.499964, -0.219748)",
        "(-0.280000, 1.496976, -0.236266)",
        "(-0.280000, 1.491935, -0.253329)",
        "(-0.280000, 1.483847, -0.272087)",
        "(-0.280000, 1.472702, -0.290716)",
        "(-0.280000, 1.458905, -0.307907)",
        "(-0.280000, 1.442846, -0.323055)",
        "(-0.280000, 1.425013, -0.335743)",
        "(-0.280000, 1.405729, -0.345822)",
        "(-0.280000, 1.385423, -0.353136)",
        "(-0.280000, 1.364519, -0.357615)",
        "(-0.280000, 1.343524, -0.359257)",
        "(-0.280000, 1.322987, -0.358179)",
        "(-0.280000, 1.303179, -0.354575)",
        "(-0.280000, 1.284369, -0.348656)",
        "(-0.280000, 1.266798, -0.340657)",
        "(-0.280000, 1.250717, -0.330870)",
        "(-0.280000, 1.236416, -0.319713)",
        "(-0.280000, 1.223763, -0.307323)",
        "(-0.280000, 1.212806, -0.293945)",
        "(-0.280000, 1.203545, -0.279779)",
        "(-0.280000, 1.195959, -0.264988)",
        "(-0.280000, 1.190149, -0.250082)",
        "(-0.280000, 1.185909, -0.234886)",
        "(-0.280000, 1.183214, -0.219538)",
        "(-0.280000, 1.182032, -0.204160)",
        "(-0.280000, 1.182335, -0.188817)",
        "(-0.280000, 1.185261, -0.174298)",
        "(-0.280000, 1.190539, -0.160562)",
        "(-0.280000, 1.196949, -0.147591)",
        "(-0.280000, 1.204414, -0.135499)",
        "(-0.280000, 1.212858, -0.124329)",
        "(-0.280000, 1.221944, -0.114478)",
        "(-0.280000, 1.231767, -0.105579)",
        "(-0.280000, 1.242250, -0.097664)",
        "(-0.280000, 1.253307, -0.090766)",
        "(-0.280000, 1.264865, -0.084893)",
        "(-0.280000, 1.276473, -0.080276)",
        "(-0.280000, 1.288417, -0.076642)",
        "(-0.280000, 1.300630, -0.074013)",
        "(-0.280000, 1.313034, -0.072414)",
        "(-0.280000, 1.325468, -0.071864)",
        "(-0.280000, 1.337435, -0.072367)",
        "(-0.280000, 1.349293, -0.073817)",
        "(-0.280000, 1.360909, -0.076185)",
        "(-0.280000, 1.372209, -0.079432)",
        "(-0.280000, 1.383139, -0.083515)",
        "(-0.280000, 1.393325, -0.088240)",
        "(-0.280000, 1.403083, -0.093658)",
        "(-0.280000, 1.412358, -0.099717)",
        "(-0.280000, 1.421159, -0.106408)",
        "(-0.280000, 1.429479, -0.113728)",
        "(-0.280000, 1.437077, -0.121412)",
        "(-0.280000, 1.444191, -0.129702)",
        "(-0.280000, 1.450793, -0.138639)",
        "(-0.280000, 1.456819, -0.148244)",
        "(-0.280000, 1.462205, -0.158573)",
        "(-0.280000, 1.466741, -0.169202)",
        "(-0.280000, 1.470490, -0.180569)",
        "(-0.280000, 1.473315, -0.192707)",
        "(-0.280000, 1.475050, -0.205603)",
        "(-0.280000, 1.475513, -0.219126)",
        "(-0.280000, 1.474675, -0.232608)",
        "(-0.280000, 1.472360, -0.246427)",
        "(-0.280000, 1.468449, -0.260382)",
        "(-0.280000, 1.462840, -0.274270)",
        "(-0.280000, 1.455480, -0.287819)",
        "(-0.280000, 1.446738, -0.300368)",
        "(-0.280000, 1.436290, -0.312175)",
        "(-0.280000, 1.424230, -0.322925)",
        "(-0.280000, 1.410708, -0.332340)",
        "(-0.280000, 1.395785, -0.340227)",
        "(-0.280000, 1.380289, -0.346174)",
        "(-0.280000, 1.363931, -0.350274)",
        "(-0.280000, 1.347027, -0.352385)",
        "(-0.280000, 1.329911, -0.352441)",
        "(-0.280000, 1.312921, -0.350449)",
        "(-0.280000, 1.296768, -0.346612)",
        "(-0.280000, 1.281242, -0.341010)",
        "(-0.280000, 1.266545, -0.333796)",
        "(-0.280000, 1.252867, -0.325170)",
        "(-0.280000, 1.240334, -0.315297)",
        "(-0.280000, 1.229259, -0.304573)",
        "(-0.280000, 1.219437, -0.292955)",
        "(-0.280000, 1.210884, -0.280540)",
        "(-0.280000, 1.203635, -0.267443)",
        "(-0.280000, 1.197721, -0.253777)",
        "(-0.280000, 1.193275, -0.240034)",
        "(-0.280000, 1.190138, -0.225935)",
        "(-0.280000, 1.188338, -0.211604)",
        "(-0.280000, 1.187892, -0.197135)",
        "(-0.280000, 1.188805, -0.182720)",
        "(-0.280000, 1.190970, -0.168923)",
        "(-0.280000, 1.194375, -0.155393)",
        "(-0.280000, 1.198974, -0.142272)",
        "(-0.280000, 1.204747, -0.129606)",
        "(-0.280000, 1.211668, -0.117474)",
        "(-0.280000, 1.219389, -0.106377)",
        "(-0.280000, 1.228107, -0.095942)",
        "(-0.280000, 1.237769, -0.086268)",
        "(-0.280000, 1.248340, -0.077424)",
        "(-0.280000, 1.259779, -0.069488)",
        "(-0.280000, 1.271585, -0.062774)",
        "(-0.280000, 1.284095, -0.057065)",
        "(-0.280000, 1.297230, -0.052446)",
        "(-0.280000, 1.310880, -0.049005)",
        "(-0.280000, 1.324957, -0.046807)",
        "(-0.280000, 1.338885, -0.045928)",
        "(-0.280000, 1.352942, -0.046322)",
        "(-0.280000, 1.367011, -0.048018)",
        "(-0.280000, 1.380956, -0.051026)",
        "(-0.280000, 1.394590, -0.055324)",
        "(-0.280000, 1.407431, -0.060711)",
        "(-0.280000, 1.419745, -0.067245)",
        "(-0.280000, 1.431442, -0.074887)",
        "(-0.280000, 1.442444, -0.083600)",
        "(-0.280000, 1.452616, -0.093291)",
        "(-0.280000, 1.461610, -0.103555)",
        "(-0.280000, 1.469701, -0.114642)",
        "(-0.280000, 1.476808, -0.126474)",
        "(-0.280000, 1.482850, -0.138953)",
        "(-0.280000, 1.487772, -0.152016)",
        "(-0.280000, 1.491405, -0.165108)",
        "(-0.280000, 1.493903, -0.178716)",
        "(-0.280000, 1.495179, -0.192771)",
        "(-0.280000, 1.495146, -0.207210)",
        "(-0.280000, 1.493704, -0.221952)",
        "(-0.280000, 1.490921, -0.236200)",
        "(-0.280000, 1.486678, -0.250487)",
        "(-0.280000, 1.480921, -0.264622)",
        "(-0.280000, 1.473655, -0.278359)",
        "(-0.280000, 1.465282, -0.291049)",
        "(-0.280000, 1.455569, -0.303122)",
        "(-0.280000, 1.444600, -0.314401)",
        "(-0.280000, 1.432435, -0.324753)",
        "(-0.280000, 1.419131, -0.334053)",
        "(-0.280000, 1.404812, -0.342144)",
        "(-0.280000, 1.390059, -0.348747)",
        "(-0.280000, 1.374493, -0.354008)",
        "(-0.280000, 1.358228, -0.357804)",
        "(-0.280000, 1.341349, -0.359268)",
        "(-0.280000, 1.324285, -0.358326)",
        "(-0.280000, 1.307843, -0.355658)",
        "(-0.280000, 1.291660, -0.351255)",
        "(-0.280000, 1.276028, -0.345178)",
        "(-0.280000, 1.261162, -0.337520)",
        "(-0.280000, 1.247255, -0.328404)",
        "(-0.280000, 1.234803, -0.318281)",
        "(-0.280000, 1.223516, -0.307053)",
        "(-0.280000, 1.213519, -0.294912)",
        "(-0.280000, 1.204865, -0.282011)",
        "(-0.280000, 1.197567, -0.268460)",
        "(-0.280000, 1.191814, -0.254831)",
        "(-0.280000, 1.187397, -0.240913)",
        "(-0.280000, 1.184306, -0.226855)",
        "(-0.280000, 1.182512, -0.212802)",
        "(-0.280000, 1.181970, -0.198854)",
        "(-0.280000, 1.182597, -0.185473)",
        "(-0.280000, 1.184300, -0.172446)",
        "(-0.280000, 1.187000, -0.159869)",
        "(-0.280000, 1.190620, -0.147793)",
        "(-0.280000, 1.195085, -0.136263)",
        "(-0.280000, 1.200220, -0.125512)",
        "(-0.280000, 1.206082, -0.115270)",
        "(-0.280000, 1.212636, -0.105555)",
        "(-0.280000, 1.219877, -0.096357)",
        "(-0.280000, 1.227748, -0.087740)",
        "(-0.280000, 1.235938, -0.079976)",
        "(-0.280000, 1.244682, -0.072789)",
        "(-0.280000, 1.253886, -0.066259)",
        "(-0.280000, 1.263527, -0.060395)",
        "(-0.280000, 1.273546, -0.055234)",
        "(-0.280000, 1.283526, -0.050939)",
        "(-0.280000, 1.293747, -0.047342)",
        "(-0.280000, 1.304076, -0.044473)",
        "(-0.280000, 1.314447, -0.042327)",
        "(-0.280000, 1.324811, -0.040886)",
        "(-0.280000, 1.334898, -0.041462)",
        "(-0.280000, 1.344763, -0.043641)",
        "(-0.280000, 1.354283, -0.046427)",
        "(-0.280000, 1.363377, -0.049768)",
        "(-0.280000, 1.372079, -0.053631)",
        "(-0.280000, 1.380150, -0.057917)",
        "(-0.280000, 1.387866, -0.062632)",
        "(-0.280000, 1.395261, -0.067765)",
        "(-0.280000, 1.402353, -0.073311)",
        "(-0.280000, 1.409081, -0.079215)",
        "(-0.280000, 1.415202, -0.085305)",
        "(-0.280000, 1.420987, -0.091682)",
        "(-0.280000, 1.426440, -0.098334)",
        "(-0.280000, 1.431554, -0.105242)",
        "(-0.280000, 1.436283, -0.112336)",
        "(-0.280000, 1.440467, -0.119384)",
        "(-0.280000, 1.444330, -0.126587)",
        "(-0.280000, 1.447883, -0.133931)",
        "(-0.280000, 1.451140, -0.141438)",
        "(-0.280000, 1.454107, -0.149121)",
        "(-0.280000, 1.456659, -0.156669)",
        "(-0.280000, 1.458951, -0.164419)",
        "(-0.280000, 1.460966, -0.172392)",
        "(-0.280000, 1.462685, -0.180675)",
        "(-0.280000, 1.464061, -0.189335)",
        "(-0.280000, 1.465017, -0.197953)",
        "(-0.280000, 1.465540, -0.207005)",
        "(-0.280000, 1.465528, -0.216526)",
        "(-0.280000, 1.464868, -0.226496)",
        "(-0.280000, 1.463426, -0.236918)",
        "(-0.280000, 1.461266, -0.247239)",
        "(-0.280000, 1.458128, -0.257919)",
        "(-0.280000, 1.453886, -0.268833)",
        "(-0.280000, 1.448422, -0.279844)",
        "(-0.280000, 1.442042, -0.290320)",
        "(-0.280000, 1.434370, -0.300579)",
        "(-0.280000, 1.425395, -0.310385)",
        "(-0.280000, 1.415099, -0.319545)",
        "(-0.280000, 1.403541, -0.327824)",
        "(-0.280000, 1.390843, -0.334986)",
        "(-0.280000, 1.377663, -0.340703)",
        "(-0.280000, 1.363578, -0.345058)",
        "(-0.280000, 1.348841, -0.347876)",
        "(-0.280000, 1.333629, -0.349042)",
        "(-0.280000, 1.318187, -0.348476)",
        "(-0.280000, 1.303267, -0.346267)",
        "(-0.280000, 1.288524, -0.342371)",
        "(-0.280000, 1.274239, -0.336836)",
        "(-0.280000, 1.260651, -0.329763)",
        "(-0.280000, 1.247952, -0.321279)",
        "(-0.280000, 1.236630, -0.311855)",
        "(-0.280000, 1.226432, -0.301449)",
        "(-0.280000, 1.217430, -0.290267)",
        "(-0.280000, 1.209645, -0.278521)",
        "(-0.280000, 1.203032, -0.266356)",
        "(-0.280000, 1.197653, -0.254196)",
        "(-0.280000, 1.193285, -0.241849)",
        "(-0.280000, 1.189868, -0.229335)",
        "(-0.280000, 1.187365, -0.216669)",
        "(-0.280000, 1.185761, -0.203892)",
        "(-0.280000, 1.185030, -0.191401)",
        "(-0.280000, 1.185140, -0.178832)",
        "(-0.280000, 1.186116, -0.166197)",
        "(-0.280000, 1.188701, -0.153761)",
        "(-0.280000, 1.192818, -0.141787)",
        "(-0.280000, 1.197681, -0.130570)",
        "(-0.280000, 1.203398, -0.119743)",
        "(-0.280000, 1.209908, -0.109414)",
        "(-0.280000, 1.217178, -0.099625)",
        "(-0.280000, 1.225176, -0.090419)",
        "(-0.280000, 1.233541, -0.082136)",
        "(-0.280000, 1.242534, -0.074460)",
        "(-0.280000, 1.252136, -0.067427)",
        "(-0.280000, 1.262334, -0.061072)",
        "(-0.280000, 1.273099, -0.055446)",
        "(-0.280000, 1.283957, -0.050771)",
        "(-0.280000, 1.295302, -0.046862)",
        "(-0.280000, 1.307147, -0.043763)",
        "(-0.280000, 1.319370, -0.041556)",
        "(-0.280000, 1.331873, -0.040297)",
        "(-0.280000, 1.344130, -0.040020)",
        "(-0.280000, 1.356484, -0.040695)",
        "(-0.280000, 1.368876, -0.042347)",
        "(-0.280000, 1.381212, -0.044992)",
        "(-0.280000, 1.393346, -0.048619)",
        "(-0.280000, 1.404843, -0.053061)",
        "(-0.280000, 1.415976, -0.058384)",
        "(-0.280000, 1.426678, -0.064560)",
        "(-0.280000, 1.436885, -0.071556)",
        "(-0.280000, 1.446494, -0.079299)",
        "(-0.280000, 1.455192, -0.087472)",
        "(-0.280000, 1.463204, -0.096212)",
        "(-0.280000, 1.470457, -0.105404)",
        "(-0.280000, 1.476923, -0.114952)",
        "(-0.280000, 1.482616, -0.124813)",
        "(-0.280000, 1.487412, -0.134654)",
        "(-0.280000, 1.491490, -0.144711)",
        "(-0.280000, 1.494843, -0.154911)",
        "(-0.280000, 1.497482, -0.165219)",
        "(-0.280000, 1.499377, -0.175344)",
        "(-0.280000, 1.499296, -0.185637)",
        "(-0.280000, 1.497581, -0.195858)",
        "(-0.280000, 1.495206, -0.205864)",
        "(-0.280000, 1.492200, -0.215577)",
        "(-0.280000, 1.488579, -0.225002)",
        "(-0.280000, 1.484427, -0.233851)",
        "(-0.280000, 1.479722, -0.242448)",
        "(-0.280000, 1.474456, -0.250804)",
        "(-0.280000, 1.468610, -0.258940)",
        "(-0.280000, 1.462188, -0.266814)",
        "(-0.280000, 1.455395, -0.274061)",
        "(-0.280000, 1.448075, -0.280993)",
        "(-0.280000, 1.440251, -0.287541)",
        "(-0.280000, 1.431965, -0.293632)",
        "(-0.280000, 1.423344, -0.299152)",
        "(-0.280000, 1.414698, -0.303899)",
        "(-0.280000, 1.405903, -0.308052)",
        "(-0.280000, 1.397121, -0.311572)",
        "(-0.280000, 1.388446, -0.314486)",
        "(-0.280000, 1.379943, -0.316847)",
        "(-0.280000, 1.371744, -0.318695)",
        "(-0.280000, 1.363802, -0.320125)",
        "(-0.280000, 1.356212, -0.321192)",
        "(-0.280000, 1.348961, -0.321971)",
        "(-0.280000, 1.342017, -0.322525)",
        "(-0.280000, 1.335301, -0.322900)",
        "(-0.280000, 1.328864, -0.323136)",
        "(-0.280000, 1.322646, -0.323262)",
        "(-0.280000, 1.316616, -0.323293)",
        "(-0.280000, 1.310716, -0.323235)",
        "(-0.280000, 1.304818, -0.323055)",
        "(-0.280000, 1.298974, -0.322753)",
        "(-0.280000, 1.293113, -0.322293)",
        "(-0.280000, 1.287167, -0.321621)",
        "(-0.280000, 1.281118, -0.320687)",
        "(-0.280000, 1.274908, -0.319416)",
        "(-0.280000, 1.268548, -0.317745)",
        "(-0.280000, 1.262010, -0.315589)",
        "(-0.280000, 1.255272, -0.312843)",
        "(-0.280000, 1.248377, -0.309424)",
        "(-0.280000, 1.241406, -0.305282)",
        "(-0.280000, 1.234339, -0.300261)",
        "(-0.280000, 1.227251, -0.294249)",
        "(-0.280000, 1.220212, -0.287104)",
        "(-0.280000, 1.213337, -0.278693)",
        "(-0.280000, 1.206866, -0.269039)",
        "(-0.280000, 1.200905, -0.257904)",
        "(-0.280000, 1.195723, -0.245258)",
        "(-0.280000, 1.191613, -0.231096)",
        "(-0.280000, 1.188902, -0.215461)",
        "(-0.280000, 1.187941, -0.198602)",
        "(-0.280000, 1.189059, -0.180631)",
        "(-0.280000, 1.192594, -0.161823)",
        "(-0.280000, 1.198849, -0.142584)",
        "(-0.280000, 1.208079, -0.123446)",
        "(-0.280000, 1.220464, -0.104984)",
        "(-0.280000, 1.235973, -0.087940)",
        "(-0.280000, 1.254423, -0.073013)",
        "(-0.280000, 1.275390, -0.060893)",
        "(-0.280000, 1.298285, -0.052132)",
        "(-0.280000, 1.322425, -0.047104)",
        "(-0.280000, 1.346885, -0.045994)",
        "(-0.280000, 1.370875, -0.048716)",
        "(-0.280000, 1.393674, -0.054991)",
        "(-0.280000, 1.414594, -0.064337)",
        "(-0.280000, 1.433190, -0.076165)",
        "(-0.280000, 1.449270, -0.089905)",
        "(-0.280000, 1.462688, -0.104917)",
        "(-0.280000, 1.473469, -0.120613)",
        "(-0.280000, 1.481787, -0.136536)",
        "(-0.280000, 1.487856, -0.152276)",
        "(-0.280000, 1.491949, -0.167561)",
        "(-0.280000, 1.494339, -0.182188)",
        "(-0.280000, 1.495291, -0.196054)",
        "(-0.280000, 1.495043, -0.209059)",
        "(-0.280000, 1.493809, -0.221220)",
        "(-0.280000, 1.491773, -0.232526)",
        "(-0.280000, 1.489070, -0.243064)",
        "(-0.280000, 1.485821, -0.252869)",
        "(-0.280000, 1.482131, -0.261961)",
        "(-0.280000, 1.478042, -0.270467)",
        "(-0.280000, 1.473696, -0.278274)",
        "(-0.280000, 1.469115, -0.285503)",
        "(-0.280000, 1.464308, -0.292242)",
        "(-0.280000, 1.459318, -0.298508)",
        "(-0.280000, 1.454093, -0.304414)",
        "(-0.280000, 1.448743, -0.309879)",
        "(-0.280000, 1.443256, -0.314958)",
        "(-0.280000, 1.437626, -0.319686)",
        "(-0.280000, 1.431893, -0.324055)",
        "(-0.280000, 1.425974, -0.328143)",
        "(-0.280000, 1.419897, -0.331933)",
        "(-0.280000, 1.413679, -0.335421)",
        "(-0.280000, 1.407292, -0.338623)",
        "(-0.280000, 1.400704, -0.341550)",
        "(-0.280000, 1.393914, -0.344190)",
        "(-0.280000, 1.386871, -0.346548)",
        "(-0.280000, 1.379587, -0.348598)",
        "(-0.280000, 1.372012, -0.350327)",
        "(-0.280000, 1.364141, -0.351703)",
        "(-0.280000, 1.355992, -0.352690)",
        "(-0.280000, 1.347567, -0.353249)",
        "(-0.280000, 1.338856, -0.353340)",
        "(-0.280000, 1.329921, -0.352912)",
        "(-0.280000, 1.320801, -0.351884)",
        "(-0.280000, 1.311471, -0.350166)",
        "(-0.280000, 1.302033, -0.347691)",
        "(-0.280000, 1.292552, -0.344398)",
        "(-0.280000, 1.283060, -0.340218)",
        "(-0.280000, 1.273635, -0.335102)",
        "(-0.280000, 1.264300, -0.328965)",
        "(-0.280000, 1.255215, -0.321799)",
        "(-0.280000, 1.246438, -0.313530)",
        "(-0.280000, 1.238097, -0.304122)",
        "(-0.280000, 1.230339, -0.293559)",
        "(-0.280000, 1.223297, -0.281788)",
        "(-0.280000, 1.217164, -0.268803)",
        "(-0.280000, 1.212167, -0.254658)",
        "(-0.280000, 1.208526, -0.239369)",
        "(-0.280000, 1.206509, -0.222991)",
        "(-0.280000, 1.206413, -0.205693)",
        "(-0.280000, 1.208554, -0.187708)",
        "(-0.280000, 1.213215, -0.169405)",
        "(-0.280000, 1.220631, -0.151239)",
        "(-0.280000, 1.230951, -0.133738)",
        "(-0.280000, 1.244145, -0.117575)",
        "(-0.280000, 1.260025, -0.103397)",
        "(-0.280000, 1.278187, -0.091830)",
        "(-0.280000, 1.297982, -0.083391)",
        "(-0.280000, 1.318662, -0.078357)",
        "(-0.280000, 1.339446, -0.076762)",
        "(-0.280000, 1.359547, -0.078397)",
        "(-0.280000, 1.378369, -0.082852)",
        "(-0.280000, 1.395526, -0.089620)",
        "(-0.280000, 1.410755, -0.098136)",
        "(-0.280000, 1.424032, -0.107905)",
        "(-0.280000, 1.435395, -0.118468)",
        "(-0.280000, 1.444977, -0.129451)",
        "(-0.280000, 1.452970, -0.140591)",
        "(-0.280000, 1.459556, -0.151670)",
        "(-0.280000, 1.464953, -0.162627)",
        "(-0.280000, 1.469306, -0.173314)",
        "(-0.280000, 1.472759, -0.183620)",
        "(-0.280000, 1.475458, -0.193503)",
        "(-0.280000, 1.477533, -0.202944)",
        "(-0.280000, 1.479074, -0.212076)",
        "(-0.280000, 1.480178, -0.220729)",
        "(-0.280000, 1.480941, -0.228831)",
        "(-0.280000, 1.481452, -0.236391)",
        "(-0.280000, 1.481760, -0.243513)",
        "(-0.280000, 1.481786, -0.250559)",
        "(-0.280000, 1.481530, -0.257539)",
        "(-0.280000, 1.480766, -0.264953)",
        "(-0.280000, 1.479181, -0.273201)",
        "(-0.280000, 1.476400, -0.282524)",
        "(-0.280000, 1.471715, -0.292120)",
        "(-0.280000, 1.464283, -0.301773)",
        "(-0.280000, 1.455062, -0.311928)",
        "(-0.280000, 1.443840, -0.322233)",
        "(-0.280000, 1.430457, -0.332253)",
        "(-0.280000, 1.414968, -0.341410)",
        "(-0.280000, 1.397234, -0.349261)",
        "(-0.280000, 1.377421, -0.355198)",
        "(-0.280000, 1.355850, -0.358631)",
        "(-0.280000, 1.333049, -0.359039)",
        "(-0.280000, 1.309510, -0.356009)",
        "(-0.280000, 1.286018, -0.349279)",
        "(-0.280000, 1.263416, -0.338810)",
        "(-0.280000, 1.242498, -0.324780)",
        "(-0.280000, 1.223935, -0.307512)",
        "(-0.280000, 1.208224, -0.287346)",
        "(-0.280000, 1.195979, -0.265032)",
        "(-0.280000, 1.187495, -0.241276)",
        "(-0.280000, 1.182887, -0.216740)",
        "(-0.280000, 1.182155, -0.192093)",
        "(-0.280000, 1.187088, -0.168059)",
        "(-0.280000, 1.195522, -0.145655)",
        "(-0.280000, 1.207047, -0.125284)",
        "(-0.280000, 1.221192, -0.107311)",
        "(-0.280000, 1.237527, -0.091952)",
        "(-0.280000, 1.255723, -0.079300)",
        "(-0.280000, 1.275176, -0.069622)",
        "(-0.280000, 1.295459, -0.062944)",
        "(-0.280000, 1.316134, -0.059258)",
        "(-0.280000, 1.336728, -0.058493)",
        "(-0.280000, 1.356830, -0.060508)",
        "(-0.280000, 1.376046, -0.065084)",
        "(-0.280000, 1.394076, -0.071961)",
        "(-0.280000, 1.410695, -0.080856)",
        "(-0.280000, 1.425693, -0.091435)",
        "(-0.280000, 1.438904, -0.103321)",
        "(-0.280000, 1.450374, -0.116269)",
        "(-0.280000, 1.460094, -0.129991)",
        "(-0.280000, 1.468119, -0.144257)",
        "(-0.280000, 1.474530, -0.158897)",
        "(-0.280000, 1.479358, -0.173556)",
        "(-0.280000, 1.482766, -0.188320)",
        "(-0.280000, 1.484809, -0.203066)",
        "(-0.280000, 1.485541, -0.217770)",
        "(-0.280000, 1.484984, -0.232401)",
        "(-0.280000, 1.483231, -0.246601)",
        "(-0.280000, 1.480196, -0.260685)",
        "(-0.280000, 1.475788, -0.274649)",
        "(-0.280000, 1.469887, -0.288420)",
        "(-0.280000, 1.462296, -0.301977)",
        "(-0.280000, 1.452786, -0.314182)",
        "(-0.280000, 1.440544, -0.324908)",
        "(-0.280000, 1.426358, -0.334910)",
        "(-0.280000, 1.409988, -0.343878)",
        "(-0.280000, 1.391503, -0.351268)",
        "(-0.280000, 1.372144, -0.356319)",
        "(-0.280000, 1.351620, -0.358954)",
        "(-0.280000, 1.330632, -0.358891)",
        "(-0.280000, 1.309751, -0.356058)",
        "(-0.280000, 1.289503, -0.350527)",
        "(-0.280000, 1.270522, -0.342570)",
        "(-0.280000, 1.252910, -0.332363)",
        "(-0.280000, 1.237014, -0.320234)",
        "(-0.280000, 1.223042, -0.306529)",
        "(-0.280000, 1.211115, -0.291591)",
        "(-0.280000, 1.201394, -0.275955)",
        "(-0.280000, 1.193735, -0.259787)",
        "(-0.280000, 1.188076, -0.243369)",
        "(-0.280000, 1.184314, -0.226901)",
        "(-0.280000, 1.182348, -0.210517)",
        "(-0.280000, 1.183971, -0.194750)",
        "(-0.280000, 1.187147, -0.179719)",
        "(-0.280000, 1.191721, -0.165446)",
        "(-0.280000, 1.197554, -0.151966)",
        "(-0.280000, 1.204550, -0.139269)",
        "(-0.280000, 1.212424, -0.127741)",
        "(-0.280000, 1.221289, -0.116927)",
        "(-0.280000, 1.231166, -0.106804)",
        "(-0.280000, 1.242076, -0.097415)",
        "(-0.280000, 1.253965, -0.088890)",
        "(-0.280000, 1.266331, -0.081641)",
        "(-0.280000, 1.279472, -0.075417)",
        "(-0.280000, 1.293303, -0.070324)",
        "(-0.280000, 1.307701, -0.066469)",
        "(-0.280000, 1.322454, -0.063945)",
        "(-0.280000, 1.336995, -0.062803)",
        "(-0.280000, 1.351624, -0.062957)",
        "(-0.280000, 1.366145, -0.064400)",
        "(-0.280000, 1.380424, -0.067097)",
        "(-0.280000, 1.394375, -0.071010)",
        "(-0.280000, 1.407602, -0.075938)",
        "(-0.280000, 1.420334, -0.081921)",
        "(-0.280000, 1.432478, -0.088902)",
        "(-0.280000, 1.443972, -0.096835)",
        "(-0.280000, 1.454789, -0.105715)",
        "(-0.280000, 1.464645, -0.115225)",
        "(-0.280000, 1.473727, -0.125618)",
        "(-0.280000, 1.481933, -0.136864)",
        "(-0.280000, 1.489131, -0.148887)",
        "(-0.280000, 1.495212, -0.161618)",
        "(-0.280000, 1.499278, -0.174708)",
        "(-0.280000, 1.500834, -0.188314)",
        "(-0.280000, 1.501218, -0.202053)",
        "(-0.280000, 1.500406, -0.215890)",
        "(-0.280000, 1.498373, -0.229732)",
        "(-0.280000, 1.495229, -0.243013)",
        "(-0.280000, 1.490870, -0.256221)",
        "(-0.280000, 1.485191, -0.269384)",
        "(-0.280000, 1.478040, -0.282506)",
        "(-0.280000, 1.469762, -0.294808)",
        "(-0.280000, 1.459784, -0.306947)",
        "(-0.280000, 1.447878, -0.318749)",
        "(-0.280000, 1.433905, -0.329877)",
        "(-0.280000, 1.417884, -0.339863)",
        "(-0.280000, 1.400001, -0.348203)",
        "(-0.280000, 1.381416, -0.354224)",
        "(-0.280000, 1.361777, -0.357988)",
        "(-0.280000, 1.341642, -0.359268)",
        "(-0.280000, 1.321489, -0.357996)",
        "(-0.280000, 1.301753, -0.354205)",
        "(-0.280000, 1.283870, -0.346394)",
        "(-0.280000, 1.267524, -0.336622)",
        "(-0.280000, 1.252915, -0.325204)",
        "(-0.280000, 1.240208, -0.312511)",
        "(-0.280000, 1.229435, -0.298860)",
        "(-0.280000, 1.220751, -0.284783)",
        "(-0.280000, 1.213899, -0.270397)",
        "(-0.280000, 1.208772, -0.255932)",
        "(-0.280000, 1.205245, -0.241596)",
        "(-0.280000, 1.203169, -0.227577)",
        "(-0.280000, 1.202401, -0.214167)",
        "(-0.280000, 1.202722, -0.201225)",
        "(-0.280000, 1.203995, -0.188760)",
        "(-0.280000, 1.206106, -0.176763)",
        "(-0.280000, 1.208952, -0.165251)",
        "(-0.280000, 1.212373, -0.154426)",
        "(-0.280000, 1.216374, -0.143966)",
        "(-0.280000, 1.220914, -0.133868)",
        "(-0.280000, 1.226019, -0.124045)",
        "(-0.280000, 1.231719, -0.114458)",
        "(-0.280000, 1.237789, -0.105402)",
        "(-0.280000, 1.244550, -0.096503)",
        "(-0.280000, 1.252073, -0.087810)",
        "(-0.280000, 1.260509, -0.079337)",
        "(-0.280000, 1.269958, -0.071184)",
        "(-0.280000, 1.279947, -0.063755)",
        "(-0.280000, 1.291028, -0.056883)",
        "(-0.280000, 1.303194, -0.050779)",
        "(-0.280000, 1.316345, -0.045670)",
        "(-0.280000, 1.330400, -0.041720)",
        "(-0.280000, 1.344668, -0.040029)",
        "(-0.280000, 1.359250, -0.040979)",
        "(-0.280000, 1.373862, -0.043294)",
        "(-0.280000, 1.388308, -0.046986)",
        "(-0.280000, 1.402361, -0.052015)",
        "(-0.280000, 1.415491, -0.058130)",
        "(-0.280000, 1.427970, -0.065382)",
        "(-0.280000, 1.439665, -0.073671)",
        "(-0.280000, 1.450475, -0.082888)",
        "(-0.280000, 1.460290, -0.092881)",
        "(-0.280000, 1.468864, -0.103263)",
        "(-0.280000, 1.476437, -0.114179)",
        "(-0.280000, 1.482976, -0.125496)",
        "(-0.280000, 1.488484, -0.137114)",
        "(-0.280000, 1.492971, -0.148935)",
        "(-0.280000, 1.496381, -0.160563)",
        "(-0.280000, 1.498871, -0.172255)",
        "(-0.280000, 1.500464, -0.183952)",
        "(-0.280000, 1.501186, -0.195636)",
        "(-0.280000, 1.501051, -0.207310)",
        "(-0.280000, 1.500108, -0.218582)",
        "(-0.280000, 1.498358, -0.229807)",
        "(-0.280000, 1.495777, -0.241024)",
        "(-0.280000, 1.492324, -0.252227)",
        "(-0.280000, 1.488136, -0.262965)",
        "(-0.280000, 1.482986, -0.273753)",
        "(-0.280000, 1.476747, -0.284599)",
        "(-0.280000, 1.469253, -0.295489)",
        "(-0.280000, 1.460323, -0.306350)",
        "(-0.280000, 1.449821, -0.316987)",
        "(-0.280000, 1.438356, -0.326605)",
        "(-0.280000, 1.425229, -0.335610)",
        "(-0.280000, 1.410529, -0.343621)",
        "(-0.280000, 1.394432, -0.350273)",
        "(-0.280000, 1.377257, -0.355235)",
        "(-0.280000, 1.359995, -0.358205)",
        "(-0.280000, 1.342196, -0.359267)",
        "(-0.280000, 1.324324, -0.357736)",
        "(-0.280000, 1.306889, -0.353610)",
        "(-0.280000, 1.290108, -0.347726)",
        "(-0.280000, 1.274675, -0.340437)",
        "(-0.280000, 1.260233, -0.331764)",
        "(-0.280000, 1.246941, -0.321883)",
        "(-0.280000, 1.234878, -0.310945)",
        "(-0.280000, 1.224118, -0.299113)",
        "(-0.280000, 1.214929, -0.286855)",
        "(-0.280000, 1.207050, -0.274008)",
        "(-0.280000, 1.200517, -0.260693)",
        "(-0.280000, 1.195396, -0.247114)",
        "(-0.280000, 1.191696, -0.233412)",
        "(-0.280000, 1.189441, -0.220001)",
        "(-0.280000, 1.188512, -0.206720)",
        "(-0.280000, 1.188870, -0.193689)",
        "(-0.280000, 1.190461, -0.180992)",
        "(-0.280000, 1.193210, -0.168798)",
        "(-0.280000, 1.196955, -0.157452)",
        "(-0.280000, 1.201632, -0.146763)",
        "(-0.280000, 1.207151, -0.136773)",
        "(-0.280000, 1.213430, -0.127503)",
        "(-0.280000, 1.220370, -0.118986)",
        "(-0.280000, 1.227707, -0.111468)",
        "(-0.280000, 1.235558, -0.104641)",
        "(-0.280000, 1.243858, -0.098504)",
        "(-0.280000, 1.252578, -0.093038)",
        "(-0.280000, 1.261720, -0.088213)",
        "(-0.280000, 1.270862, -0.084271)",
        "(-0.280000, 1.280397, -0.080899)",
        "(-0.280000, 1.290267, -0.078137)",
        "(-0.280000, 1.300440, -0.076014)",
        "(-0.280000, 1.310954, -0.074548)",
        "(-0.280000, 1.321256, -0.073866)",
        "(-0.280000, 1.331862, -0.073850)",
        "(-0.280000, 1.342680, -0.074566)",
        "(-0.280000, 1.353575, -0.076055)",
        "(-0.280000, 1.364477, -0.078345)",
        "(-0.280000, 1.374912, -0.081343)",
        "(-0.280000, 1.385223, -0.085101)",
        "(-0.280000, 1.395335, -0.089622)",
        "(-0.280000, 1.405163, -0.094892)",
        "(-0.280000, 1.414613, -0.100875)",
        "(-0.280000, 1.423402, -0.107343)",
        "(-0.280000, 1.431756, -0.114444)",
        "(-0.280000, 1.439639, -0.122170)",
        "(-0.280000, 1.447018, -0.130522)",
        "(-0.280000, 1.453831, -0.139481)",
        "(-0.280000, 1.459894, -0.148723)",
        "(-0.280000, 1.465351, -0.158556)",
        "(-0.280000, 1.470133, -0.169001)",
        "(-0.280000, 1.474169, -0.180115)",
        "(-0.280000, 1.477355, -0.191922)",
        "(-0.280000, 1.479570, -0.203874)",
        "(-0.280000, 1.480760, -0.216466)",
        "(-0.280000, 1.480780, -0.229588)",
        "(-0.280000, 1.479664, -0.242620)",
        "(-0.280000, 1.477217, -0.256011)",
        "(-0.280000, 1.473341, -0.269560)",
        "(-0.280000, 1.467936, -0.283136)",
        "(-0.280000, 1.460877, -0.296622)",
        "(-0.280000, 1.452086, -0.309798)",
        "(-0.280000, 1.441517, -0.322432)",
        "(-0.280000, 1.429209, -0.333081)",
        "(-0.280000, 1.414758, -0.341519)",
        "(-0.280000, 1.399087, -0.348559)",
        "(-0.280000, 1.382349, -0.353980)",
        "(-0.280000, 1.364822, -0.357570)",
        "(-0.280000, 1.347399, -0.359163)",
        "(-0.280000, 1.329692, -0.358823)",
        "(-0.280000, 1.312017, -0.356503)",
        "(-0.280000, 1.294647, -0.352206)",
        "(-0.280000, 1.277928, -0.346019)",
        "(-0.280000, 1.262532, -0.338310)",
        "(-0.280000, 1.248136, -0.329045)",
        "(-0.280000, 1.234951, -0.318414)",
        "(-0.280000, 1.223143, -0.306641)",
        "(-0.280000, 1.212792, -0.293926)",
        "(-0.280000, 1.204152, -0.280816)",
        "(-0.280000, 1.196939, -0.267130)",
        "(-0.280000, 1.191173, -0.253059)",
        "(-0.280000, 1.186833, -0.238743)",
        "(-0.280000, 1.183884, -0.224296)",
        "(-0.280000, 1.182321, -0.210249)",
        "(-0.280000, 1.182002, -0.196333)",
        "(-0.280000, 1.182877, -0.182623)",
        "(-0.280000, 1.184889, -0.169234)",
        "(-0.280000, 1.187989, -0.156206)",
        "(-0.280000, 1.191996, -0.143948)",
        "(-0.280000, 1.196943, -0.132129)",
        "(-0.280000, 1.202799, -0.120788)",
        "(-0.280000, 1.209514, -0.109991)",
        "(-0.280000, 1.217057, -0.099777)",
        "(-0.280000, 1.225116, -0.090483)",
        "(-0.280000, 1.233940, -0.081770)",
        "(-0.280000, 1.243504, -0.073698)",
        "(-0.280000, 1.253811, -0.066308)",
        "(-0.280000, 1.264802, -0.059688)",
        "(-0.280000, 1.275987, -0.054108)",
        "(-0.280000, 1.287793, -0.049342)",
        "(-0.280000, 1.300350, -0.046034)",
        "(-0.280000, 1.313471, -0.044321)",
        "(-0.280000, 1.326852, -0.043541)",
        "(-0.280000, 1.339852, -0.043744)",
        "(-0.280000, 1.352971, -0.044876)",
        "(-0.280000, 1.366085, -0.046971)",
        "(-0.280000, 1.379102, -0.050055)",
        "(-0.280000, 1.391923, -0.054148)",
        "(-0.280000, 1.404028, -0.059077)",
        "(-0.280000, 1.415732, -0.064947)",
        "(-0.280000, 1.426930, -0.071759)",
        "(-0.280000, 1.437495, -0.079488)",
        "(-0.280000, 1.447317, -0.088113)",
        "(-0.280000, 1.456059, -0.097324)",
        "(-0.280000, 1.463907, -0.107286)",
        "(-0.280000, 1.470808, -0.117974)",
        "(-0.280000, 1.476687, -0.129327)",
        "(-0.280000, 1.481468, -0.141251)",
        "(-0.280000, 1.484957, -0.153249)",
        "(-0.280000, 1.487319, -0.165670)",
        "(-0.280000, 1.488503, -0.178455)",
        "(-0.280000, 1.488456, -0.191567)",
        "(-0.280000, 1.487114, -0.204908)",
        "(-0.280000, 1.484489, -0.217761)",
        "(-0.280000, 1.480537, -0.230718)",
        "(-0.280000, 1.475193, -0.243618)",
        "(-0.280000, 1.468397, -0.256300)",
        "(-0.280000, 1.460129, -0.268534)",
        "(-0.280000, 1.450830, -0.279521)",
        "(-0.280000, 1.440235, -0.289721)",
        "(-0.280000, 1.428492, -0.298866)",
        "(-0.280000, 1.415787, -0.306745)",
        "(-0.280000, 1.402319, -0.313209)",
        "(-0.280000, 1.388733, -0.317999)",
        "(-0.280000, 1.374805, -0.321347)",
        "(-0.280000, 1.360710, -0.323238)",
        "(-0.280000, 1.346685, -0.323688)",
        "(-0.280000, 1.332877, -0.322753)",
        "(-0.280000, 1.319718, -0.320561)",
        "(-0.280000, 1.306970, -0.317197)",
        "(-0.280000, 1.294703, -0.312729)",
        "(-0.280000, 1.282992, -0.307225)",
        "(-0.280000, 1.271936, -0.300780)",
        "(-0.280000, 1.261791, -0.293650)",
        "(-0.280000, 1.252337, -0.285755)",
        "(-0.280000, 1.243591, -0.277131)",
        "(-0.280000, 1.235584, -0.267819)",
        "(-0.280000, 1.228382, -0.257901)",
        "(-0.280000, 1.222139, -0.247733)",
        "(-0.280000, 1.216710, -0.237092)",
        "(-0.280000, 1.212144, -0.226074)",
        "(-0.280000, 1.208460, -0.214743)",
        "(-0.280000, 1.205676, -0.203166)",
        "(-0.280000, 1.203795, -0.191730)",
        "(-0.280000, 1.202788, -0.180167)",
        "(-0.280000, 1.202669, -0.168564)",
        "(-0.280000, 1.203450, -0.156936)",
        "(-0.280000, 1.205157, -0.145297)",
        "(-0.280000, 1.207635, -0.134077)",
        "(-0.280000, 1.211026, -0.122935)",
        "(-0.280000, 1.215361, -0.111906)",
        "(-0.280000, 1.220651, -0.101076)",
        "(-0.280000, 1.226915, -0.090505)",
        "(-0.280000, 1.234486, -0.081273)",
        "(-0.280000, 1.243744, -0.073512)",
        "(-0.280000, 1.253742, -0.066354)",
        "(-0.280000, 1.264494, -0.059858)",
        "(-0.280000, 1.275920, -0.054139)",
        "(-0.280000, 1.287517, -0.049441)",
        "(-0.280000, 1.299719, -0.045592)",
        "(-0.280000, 1.312516, -0.042672)",
        "(-0.280000, 1.325808, -0.040783)",
        "(-0.280000, 1.339393, -0.040015)",
        "(-0.280000, 1.352697, -0.040386)",
        "(-0.280000, 1.366105, -0.041892)",
        "(-0.280000, 1.379531, -0.044571)",
        "(-0.280000, 1.392851, -0.048450)",
        "(-0.280000, 1.405907, -0.053525)",
        "(-0.280000, 1.418146, -0.059548)",
        "(-0.280000, 1.429897, -0.066641)",
        "(-0.280000, 1.441046, -0.074759)",
        "(-0.280000, 1.451526, -0.083877)",
        "(-0.280000, 1.461262, -0.093972)",
        "(-0.280000, 1.469846, -0.104574)",
        "(-0.280000, 1.477564, -0.115985)",
        "(-0.280000, 1.484345, -0.128167)",
        "(-0.280000, 1.490109, -0.141080)",
        "(-0.280000, 1.494779, -0.154692)",
        "(-0.280000, 1.498149, -0.168392)",
        "(-0.280000, 1.500328, -0.182634)",
        "(-0.280000, 1.501220, -0.197380)",
        "(-0.280000, 1.500710, -0.212577)",
        "(-0.280000, 1.498666, -0.228163)",
        "(-0.280000, 1.495144, -0.243314)",
        "(-0.280000, 1.489920, -0.258667)",
        "(-0.280000, 1.482848, -0.274016)",
        "(-0.280000, 1.474285, -0.288394)",
        "(-0.280000, 1.463838, -0.302306)",
        "(-0.280000, 1.451505, -0.315411)",
        "(-0.280000, 1.437375, -0.327347)",
        "(-0.280000, 1.421391, -0.337214)",
        "(-0.280000, 1.403995, -0.344619)",
        "(-0.280000, 1.386441, -0.349875)",
        "(-0.280000, 1.368494, -0.353197)",
        "(-0.280000, 1.350410, -0.354559)",
        "(-0.280000, 1.332493, -0.353979)",
        "(-0.280000, 1.314959, -0.351523)",
        "(-0.280000, 1.298009, -0.347276)",
        "(-0.280000, 1.282193, -0.341493)",
        "(-0.280000, 1.267242, -0.334194)",
        "(-0.280000, 1.253300, -0.325475)",
        "(-0.280000, 1.240528, -0.315478)",
        "(-0.280000, 1.228986, -0.304377)",
        "(-0.280000, 1.218914, -0.292618)",
        "(-0.280000, 1.210049, -0.280093)",
        "(-0.280000, 1.202397, -0.266917)",
        "(-0.280000, 1.195962, -0.253189)",
        "(-0.280000, 1.190771, -0.239059)",
        "(-0.280000, 1.186879, -0.225000)",
        "(-0.280000, 1.184155, -0.210749)",
        "(-0.280000, 1.182594, -0.196373)",
        "(-0.280000, 1.182941, -0.182039)",
        "(-0.280000, 1.185123, -0.168055)",
        "(-0.280000, 1.188370, -0.154878)",
        "(-0.280000, 1.192678, -0.142147)",
        "(-0.280000, 1.197983, -0.129944)",
        "(-0.280000, 1.204243, -0.118298)",
        "(-0.280000, 1.211437, -0.107221)",
        "(-0.280000, 1.219232, -0.097122)",
        "(-0.280000, 1.227856, -0.087630)",
        "(-0.280000, 1.237264, -0.078817)",
        "(-0.280000, 1.247460, -0.070714)",
        "(-0.280000, 1.258440, -0.063373)",
        "(-0.280000, 1.269661, -0.057130)",
        "(-0.280000, 1.281564, -0.051720)",
        "(-0.280000, 1.294109, -0.047229)",
        "(-0.280000, 1.307195, -0.043752)",
        "(-0.280000, 1.320760, -0.041366)",
        "(-0.280000, 1.334199, -0.040172)",
        "(-0.280000, 1.347889, -0.040124)",
        "(-0.280000, 1.361699, -0.041270)",
        "(-0.280000, 1.375489, -0.043638)",
        "(-0.280000, 1.389112, -0.047234)",
        "(-0.280000, 1.402075, -0.051898)",
        "(-0.280000, 1.414689, -0.057714)",
        "(-0.280000, 1.426835, -0.064659)",
        "(-0.280000, 1.438460, -0.072742)",
        "(-0.280000, 1.449458, -0.081947)",
        "(-0.280000, 1.459394, -0.091893)",
        "(-0.280000, 1.468569, -0.102874)",
        "(-0.280000, 1.476847, -0.114829)",
        "(-0.280000, 1.484116, -0.127712)",
        "(-0.280000, 1.490265, -0.141477)",
        "(-0.280000, 1.494996, -0.155439)",
        "(-0.280000, 1.498494, -0.170173)",
        "(-0.280000, 1.500618, -0.185603)",
        "(-0.280000, 1.501223, -0.201650)",
        "(-0.280000, 1.500154, -0.218191)",
        "(-0.280000, 1.496148, -0.233969)",
        "(-0.280000, 1.489511, -0.249301)",
        "(-0.280000, 1.481201, -0.264018)",
        "(-0.280000, 1.471305, -0.277823)",
        "(-0.280000, 1.459971, -0.290488)",
        "(-0.280000, 1.447764, -0.301427)",
        "(-0.280000, 1.434566, -0.311016)",
        "(-0.280000, 1.420546, -0.319169)",
        "(-0.280000, 1.405942, -0.325791)",
        "(-0.280000, 1.390797, -0.330925)",
        "(-0.280000, 1.375801, -0.334392)",
        "(-0.280000, 1.360720, -0.336412)",
        "(-0.280000, 1.345674, -0.337018)",
        "(-0.280000, 1.330759, -0.336248)",
        "(-0.280000, 1.316094, -0.334145)",
        "(-0.280000, 1.302145, -0.330864)",
        "(-0.280000, 1.288571, -0.326401)",
        "(-0.280000, 1.275445, -0.320782)",
        "(-0.280000, 1.262797, -0.314000)",
        "(-0.280000, 1.250694, -0.306047)",
        "(-0.280000, 1.239573, -0.297276)",
        "(-0.280000, 1.229143, -0.287424)",
        "(-0.280000, 1.219543, -0.276538)",
        "(-0.280000, 1.210867, -0.264619)",
        "(-0.280000, 1.203246, -0.251722)",
        "(-0.280000, 1.196965, -0.238448)",
        "(-0.280000, 1.191920, -0.224464)",
        "(-0.280000, 1.188214, -0.209895)",
        "(-0.280000, 1.185940, -0.195003)",
        "(-0.280000, 1.185129, -0.179968)",
        "(-0.280000, 1.185712, -0.165303)",
        "(-0.280000, 1.189454, -0.151324)",
        "(-0.280000, 1.194402, -0.137866)",
        "(-0.280000, 1.200493, -0.124993)",
        "(-0.280000, 1.207651, -0.112800)",
        "(-0.280000, 1.215563, -0.101669)",
        "(-0.280000, 1.224386, -0.091267)",
        "(-0.280000, 1.234077, -0.081645)",
        "(-0.280000, 1.244622, -0.072836)",
        "(-0.280000, 1.255955, -0.064921)",
        "(-0.280000, 1.267605, -0.058186)",
        "(-0.280000, 1.279967, -0.052379)",
        "(-0.280000, 1.292954, -0.047593)",
        "(-0.280000, 1.306470, -0.043914)",
        "(-0.280000, 1.320423, -0.041411)",
        "(-0.280000, 1.334192, -0.040172)",
        "(-0.280000, 1.348218, -0.040137)",
        "(-0.280000, 1.362374, -0.041357)",
        "(-0.280000, 1.376529, -0.043868)",
        "(-0.280000, 1.390116, -0.047550)",
        "(-0.280000, 1.402956, -0.053764)",
        "(-0.280000, 1.414857, -0.061885)",
        "(-0.280000, 1.425946, -0.071107)",
        "(-0.280000, 1.436152, -0.081337)",
        "(-0.280000, 1.445413, -0.092540)",
        "(-0.280000, 1.453258, -0.104226)",
        "(-0.280000, 1.460040, -0.116674)",
        "(-0.280000, 1.465653, -0.129778)",
        "(-0.280000, 1.469999, -0.143399)",
        "(-0.280000, 1.473000, -0.157341)",
        "(-0.280000, 1.474524, -0.171001)",
        "(-0.280000, 1.474769, -0.184726)",
        "(-0.280000, 1.473730, -0.198428)",
        "(-0.280000, 1.471400, -0.212033)",
        "(-0.280000, 1.467782, -0.225406)",
        "(-0.280000, 1.463040, -0.237936)",
        "(-0.280000, 1.457106, -0.250109)",
        "(-0.280000, 1.449989, -0.261801)",
        "(-0.280000, 1.441702, -0.272883)",
        "(-0.280000, 1.432282, -0.283217)",
        "(-0.280000, 1.422174, -0.292328)",
        "(-0.280000, 1.411084, -0.300546)",
        "(-0.280000, 1.399066, -0.307744)",
        "(-0.280000, 1.386270, -0.313762)",
        "(-0.280000, 1.372805, -0.318498)",
        "(-0.280000, 1.359231, -0.321795)",
        "(-0.280000, 1.345237, -0.323738)",
        "(-0.280000, 1.330961, -0.324253)",
        "(-0.280000, 1.316621, -0.323294)",
        "(-0.280000, 1.302404, -0.320855)",
        "(-0.280000, 1.288781, -0.317090)",
        "(-0.280000, 1.275552, -0.311941)",
        "(-0.280000, 1.262875, -0.305457)",
        "(-0.280000, 1.250895, -0.297697)",
        "(-0.280000, 1.239766, -0.288749)",
        "(-0.280000, 1.229796, -0.278976)",
        "(-0.280000, 1.220863, -0.268258)",
        "(-0.280000, 1.213054, -0.256693)",
        "(-0.280000, 1.206446, -0.244379)",
        "(-0.280000, 1.201139, -0.231491)",
        "(-0.280000, 1.197226, -0.218512)",
        "(-0.280000, 1.194632, -0.205183)",
        "(-0.280000, 1.193398, -0.191667)",
        "(-0.280000, 1.193539, -0.178102)",
        "(-0.280000, 1.194962, -0.165009)",
        "(-0.280000, 1.197683, -0.152114)",
        "(-0.280000, 1.201700, -0.139481)",
        "(-0.280000, 1.206972, -0.127267)",
        "(-0.280000, 1.213460, -0.115574)",
        "(-0.280000, 1.221145, -0.104461)",
        "(-0.280000, 1.229581, -0.094448)",
        "(-0.280000, 1.239039, -0.085129)",
        "(-0.280000, 1.249469, -0.076571)",
        "(-0.280000, 1.260777, -0.068866)",
        "(-0.280000, 1.272899, -0.062109)",
        "(-0.280000, 1.285267, -0.056597)",
        "(-0.280000, 1.298273, -0.052136)",
        "(-0.280000, 1.311815, -0.048817)",
        "(-0.280000, 1.325732, -0.046725)",
        "(-0.280000, 1.339829, -0.045914)",
        "(-0.280000, 1.353573, -0.046370)",
        "(-0.280000, 1.367252, -0.048058)",
        "(-0.280000, 1.380740, -0.050969)",
        "(-0.280000, 1.393930, -0.055084)",
        "(-0.280000, 1.406652, -0.060345)",
        "(-0.280000, 1.418518, -0.066529)",
        "(-0.280000, 1.429842, -0.073750)",
        "(-0.280000, 1.440529, -0.081963)",
        "(-0.280000, 1.450523, -0.091148)",
        "(-0.280000, 1.459463, -0.100933)",
        "(-0.280000, 1.467609, -0.111570)",
        "(-0.280000, 1.474903, -0.123058)",
        "(-0.280000, 1.481268, -0.135396)",
        "(-0.280000, 1.486606, -0.148576)",
        "(-0.280000, 1.490810, -0.162618)",
        "(-0.280000, 1.493621, -0.176756)",
        "(-0.280000, 1.495125, -0.191644)",
        "(-0.280000, 1.495144, -0.207238)",
        "(-0.280000, 1.493488, -0.223375)",
        "(-0.280000, 1.489977, -0.239857)",
        "(-0.280000, 1.484754, -0.255676)",
        "(-0.280000, 1.477587, -0.271337)",
        "(-0.280000, 1.468448, -0.286485)",
        "(-0.280000, 1.457374, -0.300777)",
        "(-0.280000, 1.444496, -0.313853)",
        "(-0.280000, 1.430453, -0.325088)",
        "(-0.280000, 1.415052, -0.334683)",
        "(-0.280000, 1.398507, -0.342445)",
        "(-0.280000, 1.381095, -0.348205)",
        "(-0.280000, 1.363216, -0.351838)",
        "(-0.280000, 1.345614, -0.353312)",
        "(-0.280000, 1.328118, -0.352772)",
        "(-0.280000, 1.310956, -0.350279)",
        "(-0.280000, 1.294291, -0.345903)",
        "(-0.280000, 1.278749, -0.339929)",
        "(-0.280000, 1.264112, -0.332406)",
        "(-0.280000, 1.250466, -0.323438)",
        "(-0.280000, 1.237980, -0.313193)",
        "(-0.280000, 1.226724, -0.301791)",
        "(-0.280000, 1.216752, -0.289331)",
        "(-0.280000, 1.208399, -0.276381)",
        "(-0.280000, 1.201385, -0.262660)",
        "(-0.280000, 1.195784, -0.248319)",
        "(-0.280000, 1.191660, -0.233554)",
        "(-0.280000, 1.189035, -0.218516)",
        "(-0.280000, 1.187929, -0.203823)",
        "(-0.280000, 1.188225, -0.189221)",
        "(-0.280000, 1.189881, -0.174856)",
        "(-0.280000, 1.192844, -0.160851)",
        "(-0.280000, 1.196904, -0.147714)",
        "(-0.280000, 1.202075, -0.135095)",
        "(-0.280000, 1.208295, -0.123068)",
        "(-0.280000, 1.215522, -0.111675)",
        "(-0.280000, 1.223720, -0.100958)",
        "(-0.280000, 1.232815, -0.091014)",
        "(-0.280000, 1.242411, -0.082185)",
        "(-0.280000, 1.252775, -0.074163)",
        "(-0.280000, 1.263840, -0.067021)",
        "(-0.280000, 1.275563, -0.060811)",
        "(-0.280000, 1.287870, -0.055599)",
        "(-0.280000, 1.300240, -0.051572)",
        "(-0.280000, 1.313129, -0.048563)",
        "(-0.280000, 1.326470, -0.046650)",
        "(-0.280000, 1.340171, -0.045910)",
        "(-0.280000, 1.354125, -0.046415)",
        "(-0.280000, 1.367689, -0.048133)",
        "(-0.280000, 1.381297, -0.051117)",
        "(-0.280000, 1.394838, -0.055416)",
        "(-0.280000, 1.408143, -0.061051)",
        "(-0.280000, 1.421054, -0.068027)",
        "(-0.280000, 1.433021, -0.076040)",
        "(-0.280000, 1.444366, -0.085299)",
        "(-0.280000, 1.454976, -0.095810)",
        "(-0.280000, 1.464720, -0.107574)",
        "(-0.280000, 1.473407, -0.120511)",
        "(-0.280000, 1.480630, -0.134027)",
        "(-0.280000, 1.486590, -0.148530)",
        "(-0.280000, 1.491121, -0.163897)",
        "(-0.280000, 1.494068, -0.179957)",
        "(-0.280000, 1.495300, -0.196466)",
        "(-0.280000, 1.494784, -0.212608)",
        "(-0.280000, 1.492528, -0.228864)",
        "(-0.280000, 1.488500, -0.244955)",
        "(-0.280000, 1.482684, -0.260698)",
        "(-0.280000, 1.475082, -0.275898)",
        "(-0.280000, 1.466087, -0.289837)",
        "(-0.280000, 1.455423, -0.302967)",
        "(-0.280000, 1.443164, -0.315039)",
        "(-0.280000, 1.429419, -0.325814)",
        "(-0.280000, 1.414354, -0.335060)",
        "(-0.280000, 1.398749, -0.342348)",
        "(-0.280000, 1.382285, -0.347884)",
        "(-0.280000, 1.365189, -0.351544)",
        "(-0.280000, 1.347771, -0.353232)",
        "(-0.280000, 1.330343, -0.352885)",
        "(-0.280000, 1.313612, -0.350579)",
        "(-0.280000, 1.297410, -0.346378)",
        "(-0.280000, 1.281948, -0.340360)",
        "(-0.280000, 1.267454, -0.332650)",
        "(-0.280000, 1.254187, -0.323447)",
        "(-0.280000, 1.242581, -0.313199)",
        "(-0.280000, 1.232449, -0.301970)",
        "(-0.280000, 1.223865, -0.290003)",
        "(-0.280000, 1.216819, -0.277482)",
        "(-0.280000, 1.211307, -0.264632)",
        "(-0.280000, 1.207404, -0.251943)",
        "(-0.280000, 1.204847, -0.239221)",
        "(-0.280000, 1.203574, -0.226644)",
        "(-0.280000, 1.203497, -0.214296)",
        "(-0.280000, 1.204536, -0.202589)",
        "(-0.280000, 1.206538, -0.191233)",
        "(-0.280000, 1.209427, -0.180296)",
        "(-0.280000, 1.213112, -0.169847)",
        "(-0.280000, 1.217516, -0.159900)",
        "(-0.280000, 1.222564, -0.150482)",
        "(-0.280000, 1.228013, -0.141936)",
        "(-0.280000, 1.233942, -0.133864)",
        "(-0.280000, 1.240353, -0.126206)",
        "(-0.280000, 1.247222, -0.118964)",
        "(-0.280000, 1.254587, -0.112097)",
        "(-0.280000, 1.262148, -0.105883)",
        "(-0.280000, 1.270214, -0.100013)",
        "(-0.280000, 1.278845, -0.094509)",
        "(-0.280000, 1.288071, -0.089428)",
        "(-0.280000, 1.297884, -0.084862)",
        "(-0.280000, 1.307842, -0.081021)",
        "(-0.280000, 1.318420, -0.077783)",
        "(-0.280000, 1.329576, -0.075266)",
        "(-0.280000, 1.341253, -0.073583)",
        "(-0.280000, 1.353328, -0.072842)",
        "(-0.280000, 1.365278, -0.073046)",
        "(-0.280000, 1.377477, -0.074278)",
        "(-0.280000, 1.389764, -0.076594)",
        "(-0.280000, 1.401984, -0.080014)",
        "(-0.280000, 1.413991, -0.084534)",
        "(-0.280000, 1.425368, -0.089923)",
        "(-0.280000, 1.436350, -0.096334)",
        "(-0.280000, 1.446806, -0.103719)",
        "(-0.280000, 1.456665, -0.112059)",
        "(-0.280000, 1.465863, -0.121346)",
        "(-0.280000, 1.474114, -0.131184)",
        "(-0.280000, 1.481585, -0.141863)",
        "(-0.280000, 1.488211, -0.153386)",
        "(-0.280000, 1.493902, -0.165719)",
        "(-0.280000, 1.498614, -0.178886)",
        "(-0.280000, 1.501071, -0.192383)",
        "(-0.280000, 1.501090, -0.206451)",
        "(-0.280000, 1.499815, -0.220884)",
        "(-0.280000, 1.497131, -0.235604)",
        "(-0.280000, 1.492920, -0.250487)",
        "(-0.280000, 1.487370, -0.264709)",
        "(-0.280000, 1.480196, -0.278848)",
        "(-0.280000, 1.471311, -0.292686)",
        "(-0.280000, 1.460667, -0.305967)",
        "(-0.280000, 1.448294, -0.318377)",
        "(-0.280000, 1.434882, -0.329179)",
        "(-0.280000, 1.419942, -0.338724)",
        "(-0.280000, 1.403694, -0.346697)",
        "(-0.280000, 1.386357, -0.352866)",
        "(-0.280000, 1.368273, -0.357024)",
        "(-0.280000, 1.350368, -0.359027)",
        "(-0.280000, 1.332300, -0.358997)",
        "(-0.280000, 1.314385, -0.356931)",
        "(-0.280000, 1.296816, -0.352857)",
        "(-0.280000, 1.279849, -0.346840)",
        "(-0.280000, 1.264169, -0.339231)",
        "(-0.280000, 1.249466, -0.329995)",
        "(-0.280000, 1.235916, -0.319273)",
        "(-0.280000, 1.223684, -0.307237)",
        "(-0.280000, 1.212894, -0.294065)",
        "(-0.280000, 1.203882, -0.280358)",
        "(-0.280000, 1.196409, -0.265983)",
        "(-0.280000, 1.190508, -0.251148)",
        "(-0.280000, 1.186175, -0.236042)",
        "(-0.280000, 1.183389, -0.220886)",
        "(-0.280000, 1.182102, -0.206172)",
        "(-0.280000, 1.182166, -0.191689)",
        "(-0.280000, 1.183502, -0.177556)",
        "(-0.280000, 1.186032, -0.163843)",
        "(-0.280000, 1.189666, -0.150660)",
        "(-0.280000, 1.194187, -0.138383)",
        "(-0.280000, 1.199613, -0.126681)",
        "(-0.280000, 1.205877, -0.115600)",
        "(-0.280000, 1.212944, -0.105134)",
        "(-0.280000, 1.220531, -0.095592)",
        "(-0.280000, 1.228822, -0.086657)",
        "(-0.280000, 1.237849, -0.078315)",
        "(-0.280000, 1.247586, -0.070622)",
        "(-0.280000, 1.258078, -0.063594)",
        "(-0.280000, 1.269350, -0.057287)",
        "(-0.280000, 1.281321, -0.053174)",
        "(-0.280000, 1.294168, -0.050985)",
        "(-0.280000, 1.307337, -0.049771)",
        "(-0.280000, 1.320752, -0.049646)",
        "(-0.280000, 1.334325, -0.050727)",
        "(-0.280000, 1.347350, -0.053093)",
        "(-0.280000, 1.360253, -0.056720)",
        "(-0.280000, 1.372862, -0.061645)",
        "(-0.280000, 1.384980, -0.067863)",
        "(-0.280000, 1.396416, -0.075313)",
        "(-0.280000, 1.406595, -0.083695)",
        "(-0.280000, 1.415875, -0.093073)",
        "(-0.280000, 1.424126, -0.103333)",
        "(-0.280000, 1.431229, -0.114330)",
        "(-0.280000, 1.437108, -0.125893)",
        "(-0.280000, 1.441507, -0.137524)",
        "(-0.280000, 1.444740, -0.149469)",
        "(-0.280000, 1.446785, -0.161551)",
        "(-0.280000, 1.447651, -0.173641)",
        "(-0.280000, 1.447370, -0.185629)",
        "(-0.280000, 1.445979, -0.196974)",
        "(-0.280000, 1.443627, -0.208038)",
        "(-0.280000, 1.440375, -0.218723)",
        "(-0.280000, 1.436278, -0.228981)",
        "(-0.280000, 1.431371, -0.238815)",
        "(-0.280000, 1.425879, -0.247859)",
        "(-0.280000, 1.419685, -0.256485)",
        "(-0.280000, 1.412761, -0.264688)",
        "(-0.280000, 1.405102, -0.272412)",
        "(-0.280000, 1.396673, -0.279605)",
        "(-0.280000, 1.387805, -0.285999)",
        "(-0.280000, 1.378156, -0.291765)",
        "(-0.280000, 1.367747, -0.296775)",
        "(-0.280000, 1.356644, -0.300893)",
        "(-0.280000, 1.344957, -0.303988)",
        "(-0.280000, 1.333107, -0.305987)",
        "(-0.280000, 1.320884, -0.306835)",
        "(-0.280000, 1.308432, -0.306464)",
        "(-0.280000, 1.295913, -0.304832)",
        "(-0.280000, 1.283511, -0.301923)",
        "(-0.280000, 1.271603, -0.297910)",
        "(-0.280000, 1.260028, -0.292669)",
        "(-0.280000, 1.248976, -0.286256)",
        "(-0.280000, 1.238562, -0.278712)",
        "(-0.280000, 1.228893, -0.270080)",
        "(-0.280000, 1.220266, -0.260763)",
        "(-0.280000, 1.212539, -0.250509)",
        "(-0.280000, 1.205833, -0.239432)",
        "(-0.280000, 1.200218, -0.227592)",
        "(-0.280000, 1.195768, -0.215125)",
        "(-0.280000, 1.192551, -0.202606)",
        "(-0.280000, 1.190498, -0.189750)",
        "(-0.280000, 1.189601, -0.176637)",
        "(-0.280000, 1.189833, -0.163418)",
        "(-0.280000, 1.191162, -0.150128)",
        "(-0.280000, 1.194490, -0.137657)",
        "(-0.280000, 1.199957, -0.126015)",
        "(-0.280000, 1.206371, -0.114808)",
        "(-0.280000, 1.213730, -0.104073)",
        "(-0.280000, 1.221682, -0.094267)",
        "(-0.280000, 1.230530, -0.084977)",
        "(-0.280000, 1.240266, -0.076289)",
        "(-0.280000, 1.250915, -0.068261)",
        "(-0.280000, 1.262522, -0.060964)",
        "(-0.280000, 1.275050, -0.054535)",
        "(-0.280000, 1.287873, -0.049314)",
        "(-0.280000, 1.301593, -0.045095)",
        "(-0.280000, 1.316054, -0.042058)",
        "(-0.280000, 1.331157, -0.040342)",
        "(-0.280000, 1.346813, -0.040085)",
        "(-0.280000, 1.362099, -0.041321)",
        "(-0.280000, 1.377577, -0.044107)",
        "(-0.280000, 1.392946, -0.048483)",
        "(-0.280000, 1.408018, -0.054472)",
        "(-0.280000, 1.422053, -0.061755)",
        "(-0.280000, 1.435436, -0.070490)",
        "(-0.280000, 1.447955, -0.080587)",
        "(-0.280000, 1.459452, -0.091957)",
        "(-0.280000, 1.469750, -0.104444)",
        "(-0.280000, 1.478756, -0.117954)",
        "(-0.280000, 1.486165, -0.131926)",
        "(-0.280000, 1.492195, -0.146674)",
        "(-0.280000, 1.496764, -0.162114)",
        "(-0.280000, 1.499782, -0.178140)",
        "(-0.280000, 1.501138, -0.194033)",
        "(-0.280000, 1.500878, -0.210322)",
        "(-0.280000, 1.498905, -0.226817)",
        "(-0.280000, 1.495126, -0.243377)",
        "(-0.280000, 1.489456, -0.259820)",
        "(-0.280000, 1.481804, -0.275966)",
        "(-0.280000, 1.472512, -0.290989)",
        "(-0.280000, 1.461201, -0.305366)",
        "(-0.280000, 1.447902, -0.318728)",
        "(-0.280000, 1.432662, -0.330749)",
        "(-0.280000, 1.415593, -0.341085)",
        "(-0.280000, 1.397654, -0.349104)",
        "(-0.280000, 1.378567, -0.354929)",
        "(-0.280000, 1.358835, -0.358335)",
        "(-0.280000, 1.338882, -0.359245)",
        "(-0.280000, 1.319088, -0.357673)",
        "(-0.280000, 1.300573, -0.352608)",
        "(-0.280000, 1.283614, -0.344493)",
        "(-0.280000, 1.268253, -0.334738)",
        "(-0.280000, 1.254624, -0.323615)",
        "(-0.280000, 1.242725, -0.311388)",
        "(-0.280000, 1.232793, -0.298592)",
        "(-0.280000, 1.224493, -0.285271)",
        "(-0.280000, 1.217749, -0.271615)",
        "(-0.280000, 1.212475, -0.257784)",
        "(-0.280000, 1.208580, -0.243937)",
        "(-0.280000, 1.206039, -0.230488)",
        "(-0.280000, 1.204619, -0.217220)",
        "(-0.280000, 1.204233, -0.204177)",
        "(-0.280000, 1.204806, -0.191391)",
        "(-0.280000, 1.206264, -0.178955)",
        "(-0.280000, 1.208471, -0.167164)",
        "(-0.280000, 1.211422, -0.155643)",
        "(-0.280000, 1.215088, -0.144427)",
        "(-0.280000, 1.219479, -0.133486)",
        "(-0.280000, 1.224622, -0.122799)",
        "(-0.280000, 1.230308, -0.112700)",
        "(-0.280000, 1.236800, -0.102832)",
        "(-0.280000, 1.244144, -0.093264)",
        "(-0.280000, 1.252440, -0.084027)",
        "(-0.280000, 1.261298, -0.075510)",
        "(-0.280000, 1.271162, -0.067481)",
        "(-0.280000, 1.282091, -0.060065)",
        "(-0.280000, 1.294098, -0.053427)",
        "(-0.280000, 1.307110, -0.047771)",
        "(-0.280000, 1.321080, -0.043271)",
        "(-0.280000, 1.335287, -0.040134)",
        "(-0.280000, 1.350085, -0.040226)",
        "(-0.280000, 1.365147, -0.041746)",
        "(-0.280000, 1.380311, -0.044764)",
        "(-0.280000, 1.394808, -0.049128)",
        "(-0.280000, 1.409166, -0.055003)",
        "(-0.280000, 1.423177, -0.062417)",
        "(-0.280000, 1.436645, -0.071377)",
        "(-0.280000, 1.449351, -0.081849)",
        "(-0.280000, 1.461023, -0.093702)",
        "(-0.280000, 1.471161, -0.106373)",
        "(-0.280000, 1.480062, -0.120187)",
        "(-0.280000, 1.487551, -0.134966)",
        "(-0.280000, 1.493510, -0.150572)",
        "(-0.280000, 1.497720, -0.166316)",
        "(-0.280000, 1.500317, -0.182527)",
        "(-0.280000, 1.501235, -0.199072)",
        "(-0.280000, 1.500420, -0.215758)",
        "(-0.280000, 1.497837, -0.232402)",
        "(-0.280000, 1.493629, -0.248325)",
        "(-0.280000, 1.486452, -0.263359)",
        "(-0.280000, 1.476945, -0.277245)",
        "(-0.280000, 1.465901, -0.290093)",
        "(-0.280000, 1.453434, -0.301749)",
        "(-0.280000, 1.440115, -0.311621)",
        "(-0.280000, 1.425600, -0.320108)",
        "(-0.280000, 1.410153, -0.326955)",
        "(-0.280000, 1.393831, -0.332076)",
        "(-0.280000, 1.376976, -0.335269)",
        "(-0.280000, 1.360447, -0.336378)",
        "(-0.280000, 1.343907, -0.335586)",
        "(-0.280000, 1.327720, -0.332912)",
        "(-0.280000, 1.312156, -0.328445)",
        "(-0.280000, 1.297445, -0.322318)",
        "(-0.280000, 1.284127, -0.314882)",
        "(-0.280000, 1.271949, -0.306230)",
        "(-0.280000, 1.260998, -0.296546)",
        "(-0.280000, 1.251336, -0.286031)",
        "(-0.280000, 1.242976, -0.274856)",
        "(-0.280000, 1.236069, -0.263443)",
        "(-0.280000, 1.230372, -0.251710)",
        "(-0.280000, 1.225843, -0.239767)",
        "(-0.280000, 1.222435, -0.227726)",
        "(-0.280000, 1.220101, -0.215694)",
        "(-0.280000, 1.218778, -0.203718)",
        "(-0.280000, 1.218403, -0.192138)",
        "(-0.280000, 1.218901, -0.180676)",
        "(-0.280000, 1.220257, -0.169327)",
        "(-0.280000, 1.222467, -0.158127)",
        "(-0.280000, 1.225546, -0.147079)",
        "(-0.280000, 1.229337, -0.136528)",
        "(-0.280000, 1.234009, -0.126154)",
        "(-0.280000, 1.239638, -0.115971)",
        "(-0.280000, 1.246305, -0.106025)",
        "(-0.280000, 1.254063, -0.096440)",
        "(-0.280000, 1.262536, -0.087633)",
        "(-0.280000, 1.272143, -0.079373)",
        "(-0.280000, 1.282897, -0.071829)",
        "(-0.280000, 1.294774, -0.065186)",
        "(-0.280000, 1.307642, -0.059665)",
        "(-0.280000, 1.320832, -0.055518)",
        "(-0.280000, 1.334762, -0.052718)",
        "(-0.280000, 1.349206, -0.051411)",
        "(-0.280000, 1.363961, -0.051693)",
        "(-0.280000, 1.378790, -0.053623)",
        "(-0.280000, 1.392957, -0.057039)",
        "(-0.280000, 1.406813, -0.062016)",
        "(-0.280000, 1.420114, -0.068493)",
        "(-0.280000, 1.432706, -0.076400)",
        "(-0.280000, 1.444445, -0.085655)",
        "(-0.280000, 1.454858, -0.095780)",
        "(-0.280000, 1.464237, -0.106946)",
        "(-0.280000, 1.472529, -0.119066)",
        "(-0.280000, 1.479677, -0.132044)",
        "(-0.280000, 1.485617, -0.145850)",
        "(-0.280000, 1.490105, -0.159886)",
        "(-0.280000, 1.493282, -0.174610)",
        "(-0.280000, 1.495028, -0.189968)",
        "(-0.280000, 1.495206, -0.205868)",
        "(-0.280000, 1.493674, -0.222156)",
        "(-0.280000, 1.490464, -0.238016)",
        "(-0.280000, 1.485391, -0.254019)",
        "(-0.280000, 1.478267, -0.270031)",
        "(-0.280000, 1.468925, -0.285784)",
        "(-0.280000, 1.457302, -0.300860)",
        "(-0.280000, 1.444002, -0.314296)",
        "(-0.280000, 1.428706, -0.326307)",
        "(-0.280000, 1.411768, -0.336418)",
        "(-0.280000, 1.393549, -0.344322)",
        "(-0.280000, 1.374447, -0.349815)",
        "(-0.280000, 1.355303, -0.352753)",
        "(-0.280000, 1.336087, -0.353266)",
        "(-0.280000, 1.317250, -0.351424)",
        "(-0.280000, 1.299113, -0.347376)",
        "(-0.280000, 1.282202, -0.341425)",
        "(-0.280000, 1.266471, -0.333755)",
        "(-0.280000, 1.252074, -0.324605)",
        "(-0.280000, 1.239096, -0.314201)",
        "(-0.280000, 1.227627, -0.302798)",
        "(-0.280000, 1.217671, -0.290597)",
        "(-0.280000, 1.209375, -0.278050)",
        "(-0.280000, 1.202512, -0.265110)",
        "(-0.280000, 1.197034, -0.251915)",
        "(-0.280000, 1.192876, -0.238538)",
        "(-0.280000, 1.190050, -0.225423)",
        "(-0.280000, 1.188391, -0.212258)",
        "(-0.280000, 1.187872, -0.199147)",
        "(-0.280000, 1.188466, -0.186121)",
        "(-0.280000, 1.190157, -0.173225)",
        "(-0.280000, 1.192806, -0.160995)",
        "(-0.280000, 1.196447, -0.149006)",
        "(-0.280000, 1.201066, -0.137322)",
        "(-0.280000, 1.206639, -0.126026)",
        "(-0.280000, 1.213137, -0.115196)",
        "(-0.280000, 1.220532, -0.104897)",
        "(-0.280000, 1.228449, -0.095569)",
        "(-0.280000, 1.237144, -0.086844)",
        "(-0.280000, 1.246573, -0.078793)",
        "(-0.280000, 1.256744, -0.071446)",
        "(-0.280000, 1.267179, -0.065119)",
        "(-0.280000, 1.278277, -0.059552)",
        "(-0.280000, 1.290020, -0.054816)",
        "(-0.280000, 1.302401, -0.050986)",
        "(-0.280000, 1.315321, -0.048176)",
        "(-0.280000, 1.328733, -0.046510)",
        "(-0.280000, 1.341972, -0.046116)",
        "(-0.280000, 1.355466, -0.047009)",
        "(-0.280000, 1.369055, -0.049272)",
        "(-0.280000, 1.382592, -0.052968)",
        "(-0.280000, 1.395321, -0.057911)",
        "(-0.280000, 1.407672, -0.064220)",
        "(-0.280000, 1.419416, -0.071838)",
        "(-0.280000, 1.430396, -0.080705)",
        "(-0.280000, 1.440461, -0.090740)",
        "(-0.280000, 1.449117, -0.101440)",
        "(-0.280000, 1.456702, -0.113046)",
        "(-0.280000, 1.463134, -0.125478)",
        "(-0.280000, 1.468303, -0.138576)",
        "(-0.280000, 1.472142, -0.152229)",
        "(-0.280000, 1.474590, -0.166319)",
        "(-0.280000, 1.475516, -0.180146)",
        "(-0.280000, 1.475073, -0.194204)",
        "(-0.280000, 1.473210, -0.208372)",
        "(-0.280000, 1.469864, -0.222549)",
        "(-0.280000, 1.465156, -0.235968)",
        "(-0.280000, 1.459009, -0.249102)",
        "(-0.280000, 1.451435, -0.261708)",
        "(-0.280000, 1.442501, -0.273543)",
        "(-0.280000, 1.432346, -0.284373)",
        "(-0.280000, 1.421408, -0.293791)",
        "(-0.280000, 1.409546, -0.302035)",
        "(-0.280000, 1.396924, -0.308996)",
        "(-0.280000, 1.383679, -0.314610)",
        "(-0.280000, 1.369918, -0.318836)",
        "(-0.280000, 1.356175, -0.321583)",
        "(-0.280000, 1.342214, -0.322957)",
        "(-0.280000, 1.328200, -0.322945)",
        "(-0.280000, 1.314271, -0.321557)",
        "(-0.280000, 1.300539, -0.318810)",
        "(-0.280000, 1.287451, -0.314879)",
        "(-0.280000, 1.274769, -0.309717)",
        "(-0.280000, 1.262595, -0.303360)",
        "(-0.280000, 1.251079, -0.295884)",
        "(-0.280000, 1.240284, -0.287325)",
        "(-0.280000, 1.230508, -0.278034)",
        "(-0.280000, 1.221591, -0.267829)",
        "(-0.280000, 1.213606, -0.256777)",
        "(-0.280000, 1.206660, -0.245003)",
        "(-0.280000, 1.200812, -0.232609)",
        "(-0.280000, 1.196163, -0.220062)",
        "(-0.280000, 1.192645, -0.207166)",
        "(-0.280000, 1.190270, -0.194017)",
        "(-0.280000, 1.189039, -0.180721)",
        "(-0.280000, 1.188944, -0.167455)",
        "(-0.280000, 1.189884, -0.154659)",
        "(-0.280000, 1.192600, -0.142351)",
        "(-0.280000, 1.197448, -0.131058)",
        "(-0.280000, 1.203049, -0.120350)",
        "(-0.280000, 1.209377, -0.110194)",
        "(-0.280000, 1.216150, -0.100918)",
        "(-0.280000, 1.223619, -0.092102)",
        "(-0.280000, 1.231780, -0.083780)",
        "(-0.280000, 1.240686, -0.075945)",
        "(-0.280000, 1.250375, -0.068635)",
        "(-0.280000, 1.260325, -0.062240)",
        "(-0.280000, 1.270998, -0.056463)",
        "(-0.280000, 1.282382, -0.051391)",
        "(-0.280000, 1.294453, -0.047122)",
        "(-0.280000, 1.307129, -0.043767)",
        "(-0.280000, 1.320429, -0.041410)",
        "(-0.280000, 1.333589, -0.040201)",
        "(-0.280000, 1.347267, -0.040101)",
        "(-0.280000, 1.361380, -0.041230)",
        "(-0.280000, 1.375940, -0.043737)",
        "(-0.280000, 1.390906, -0.047814)",
        "(-0.280000, 1.404517, -0.055020)",
        "(-0.280000, 1.417807, -0.063819)",
        "(-0.280000, 1.430498, -0.074213)",
        "(-0.280000, 1.442278, -0.086116)",
        "(-0.280000, 1.452851, -0.099380)",
        "(-0.280000, 1.461625, -0.113322)",
        "(-0.280000, 1.468914, -0.128168)",
        "(-0.280000, 1.474602, -0.143739)",
        "(-0.280000, 1.478603, -0.159825)",
        "(-0.280000, 1.480870, -0.176208)",
        "(-0.280000, 1.481365, -0.192269)",
        "(-0.280000, 1.480220, -0.208299)",
        "(-0.280000, 1.477450, -0.224109)",
        "(-0.280000, 1.473098, -0.239522)",
        "(-0.280000, 1.467247, -0.254329)",
        "(-0.280000, 1.460174, -0.268078)",
        "(-0.280000, 1.451849, -0.281038)",
        "(-0.280000, 1.442395, -0.293076)",
        "(-0.280000, 1.431889, -0.304140)",
        "(-0.280000, 1.420671, -0.313990)",
        "(-0.280000, 1.408588, -0.322800)",
        "(-0.280000, 1.395584, -0.330558)",
        "(-0.280000, 1.381891, -0.337100)",
        "(-0.280000, 1.367465, -0.342387)",
        "(-0.280000, 1.352791, -0.346287)",
        "(-0.280000, 1.337584, -0.348793)",
        "(-0.280000, 1.321919, -0.349794)",
        "(-0.280000, 1.305914, -0.349165)",
        "(-0.280000, 1.289781, -0.346808)",
        "(-0.280000, 1.274185, -0.342945)",
        "(-0.280000, 1.259351, -0.336447)",
        "(-0.280000, 1.245845, -0.327359)",
        "(-0.280000, 1.233297, -0.316908)",
        "(-0.280000, 1.221870, -0.305215)",
        "(-0.280000, 1.212040, -0.292890)",
        "(-0.280000, 1.203498, -0.279699)",
        "(-0.280000, 1.196324, -0.265795)",
        "(-0.280000, 1.190567, -0.251319)",
        "(-0.280000, 1.186260, -0.236401)",
        "(-0.280000, 1.183505, -0.221731)",
        "(-0.280000, 1.182133, -0.206902)",
        "(-0.280000, 1.182148, -0.192042)",
        "(-0.280000, 1.183531, -0.177351)",
        "(-0.280000, 1.186244, -0.162934)",
        "(-0.280000, 1.190095, -0.149347)",
        "(-0.280000, 1.195112, -0.136201)",
        "(-0.280000, 1.201259, -0.123563)",
        "(-0.280000, 1.208484, -0.111529)",
        "(-0.280000, 1.216781, -0.100122)",
        "(-0.280000, 1.225757, -0.089803)",
        "(-0.280000, 1.235699, -0.080187)",
        "(-0.280000, 1.246643, -0.071315)",
        "(-0.280000, 1.258635, -0.063254)",
        "(-0.280000, 1.271647, -0.056144)",
        "(-0.280000, 1.285021, -0.050364)",
        "(-0.280000, 1.299398, -0.045680)",
        "(-0.280000, 1.314644, -0.042293)",
        "(-0.280000, 1.330628, -0.040378)",
        "(-0.280000, 1.347138, -0.040096)",
        "(-0.280000, 1.363230, -0.041472)",
        "(-0.280000, 1.379420, -0.044544)",
        "(-0.280000, 1.395368, -0.049327)",
        "(-0.280000, 1.410824, -0.055789)",
        "(-0.280000, 1.425563, -0.063864)",
        "(-0.280000, 1.438963, -0.073128)",
        "(-0.280000, 1.451337, -0.083698)",
        "(-0.280000, 1.462571, -0.095473)",
        "(-0.280000, 1.472538, -0.108317)",
        "(-0.280000, 1.481147, -0.122108)",
        "(-0.280000, 1.488119, -0.136263)",
        "(-0.280000, 1.493669, -0.151068)",
        "(-0.280000, 1.497749, -0.166453)",
        "(-0.280000, 1.500289, -0.182269)",
        "(-0.280000, 1.501232, -0.198449)",
        "(-0.280000, 1.500564, -0.214267)",
        "(-0.280000, 1.497063, -0.229903)",
        "(-0.280000, 1.490937, -0.244864)",
        "(-0.280000, 1.483371, -0.259087)",
        "(-0.280000, 1.474427, -0.272359)",
        "(-0.280000, 1.464479, -0.284058)",
        "(-0.280000, 1.453358, -0.294598)",
        "(-0.280000, 1.441220, -0.303791)",
        "(-0.280000, 1.428219, -0.311508)",
        "(-0.280000, 1.414522, -0.317652)",
        "(-0.280000, 1.400821, -0.321918)",
        "(-0.280000, 1.386885, -0.324596)",
        "(-0.280000, 1.372995, -0.325675)",
        "(-0.280000, 1.359355, -0.325209)",
        "(-0.280000, 1.346151, -0.323283)",
        "(-0.280000, 1.333952, -0.320053)",
        "(-0.280000, 1.322448, -0.315702)",
        "(-0.280000, 1.311711, -0.310361)",
        "(-0.280000, 1.301811, -0.304183)",
        "(-0.280000, 1.292778, -0.297299)",
        "(-0.280000, 1.284897, -0.290009)",
        "(-0.280000, 1.277804, -0.282288)",
        "(-0.280000, 1.271473, -0.274211)",
        "(-0.280000, 1.265891, -0.265878)",
        "(-0.280000, 1.261040, -0.257380)",
        "(-0.280000, 1.257027, -0.249038)",
        "(-0.280000, 1.253595, -0.240659)",
        "(-0.280000, 1.250697, -0.232272)",
        "(-0.280000, 1.248293, -0.223906)",
        "(-0.280000, 1.246346, -0.215604)",
        "(-0.280000, 1.244828, -0.207571)",
        "(-0.280000, 1.243655, -0.199531)",
        "(-0.280000, 1.242819, -0.191495)",
        "(-0.280000, 1.242319, -0.183423)",
        "(-0.280000, 1.242171, -0.175280)",
        "(-0.280000, 1.242331, -0.167288)",
        "(-0.280000, 1.242887, -0.159157)",
        "(-0.280000, 1.243900, -0.150895)",
        "(-0.280000, 1.245442, -0.142485)",
        "(-0.280000, 1.247606, -0.133917)",
        "(-0.280000, 1.250252, -0.125522)",
        "(-0.280000, 1.253676, -0.117008)",
        "(-0.280000, 1.257998, -0.108419)",
        "(-0.280000, 1.263342, -0.099843)",
        "(-0.280000, 1.269823, -0.091383)",
        "(-0.280000, 1.277034, -0.083458)",
        "(-0.280000, 1.285472, -0.075907)",
        "(-0.280000, 1.295171, -0.068907)",
        "(-0.280000, 1.306042, -0.062694)",
        "(-0.280000, 1.317957, -0.057465)",
        "(-0.280000, 1.330234, -0.053421)",
        "(-0.280000, 1.343245, -0.050562)",
        "(-0.280000, 1.356795, -0.048971)",
        "(-0.280000, 1.370715, -0.048685)",
        "(-0.280000, 1.384832, -0.049730)",
        "(-0.280000, 1.398559, -0.051996)",
        "(-0.280000, 1.411877, -0.056301)",
        "(-0.280000, 1.424125, -0.062985)",
        "(-0.280000, 1.435714, -0.070693)",
        "(-0.280000, 1.446589, -0.079381)",
        "(-0.280000, 1.456378, -0.088686)",
        "(-0.280000, 1.465401, -0.098852)",
        "(-0.280000, 1.473583, -0.109835)",
        "(-0.280000, 1.480862, -0.121598)",
        "(-0.280000, 1.487195, -0.134169)",
        "(-0.280000, 1.492305, -0.146987)",
        "(-0.280000, 1.496390, -0.160601)",
        "(-0.280000, 1.499337, -0.175087)",
        "(-0.280000, 1.500973, -0.190472)",
        "(-0.280000, 1.501076, -0.206788)",
        "(-0.280000, 1.499515, -0.223013)",
        "(-0.280000, 1.496066, -0.239931)",
        "(-0.280000, 1.490433, -0.257360)",
        "(-0.280000, 1.482380, -0.274898)",
        "(-0.280000, 1.471801, -0.291999)",
        "(-0.280000, 1.459276, -0.307490)",
        "(-0.280000, 1.443373, -0.320109)",
        "(-0.280000, 1.425962, -0.330540)",
        "(-0.280000, 1.407517, -0.338516)",
        "(-0.280000, 1.388501, -0.343934)",
        "(-0.280000, 1.369710, -0.346730)",
        "(-0.280000, 1.351155, -0.347161)",
        "(-0.280000, 1.333223, -0.345392)",
        "(-0.280000, 1.316149, -0.341640)",
        "(-0.280000, 1.300120, -0.336138)",
        "(-0.280000, 1.285577, -0.329271)",
        "(-0.280000, 1.272286, -0.321221)",
        "(-0.280000, 1.260302, -0.312242)",
        "(-0.280000, 1.249570, -0.302513)",
        "(-0.280000, 1.240024, -0.292176)",
        "(-0.280000, 1.231787, -0.281603)",
        "(-0.280000, 1.224562, -0.270667)",
        "(-0.280000, 1.218283, -0.259413)",
        "(-0.280000, 1.212911, -0.247896)",
        "(-0.280000, 1.208396, -0.236094)",
        "(-0.280000, 1.204791, -0.224373)",
        "(-0.280000, 1.201980, -0.212383)",
        "(-0.280000, 1.199986, -0.200105)",
        "(-0.280000, 1.198860, -0.187604)",
        "(-0.280000, 1.198648, -0.174908)",
        "(-0.280000, 1.199295, -0.162472)",
        "(-0.280000, 1.200910, -0.149930)",
        "(-0.280000, 1.203560, -0.137347)",
        "(-0.280000, 1.207336, -0.124763)",
        "(-0.280000, 1.212273, -0.112344)",
        "(-0.280000, 1.218049, -0.100550)",
        "(-0.280000, 1.225786, -0.089772)",
        "(-0.280000, 1.235393, -0.080459)",
        "(-0.280000, 1.245885, -0.071880)",
        "(-0.280000, 1.257228, -0.064120)",
        "(-0.280000, 1.268827, -0.057553)",
        "(-0.280000, 1.281126, -0.051899)",
        "(-0.280000, 1.293992, -0.047265)",
        "(-0.280000, 1.307325, -0.043723)",
        "(-0.280000, 1.321053, -0.041328)",
        "(-0.280000, 1.334487, -0.040159)",
        "(-0.280000, 1.348024, -0.040129)",
        "(-0.280000, 1.361584, -0.041256)",
        "(-0.280000, 1.375049, -0.043543)",
        "(-0.280000, 1.388386, -0.047009)",
        "(-0.280000, 1.401037, -0.051477)",
        "(-0.280000, 1.413423, -0.057069)",
        "(-0.280000, 1.425451, -0.063795)",
        "(-0.280000, 1.436993, -0.071635)",
        "(-0.280000, 1.447922, -0.080558)",
        "(-0.280000, 1.457784, -0.090159)",
        "(-0.280000, 1.466900, -0.100723)",
        "(-0.280000, 1.475163, -0.112201)",
        "(-0.280000, 1.482500, -0.124596)",
        "(-0.280000, 1.488791, -0.137841)",
        "(-0.280000, 1.493757, -0.151343)",
        "(-0.280000, 1.497586, -0.165695)",
        "(-0.280000, 1.500130, -0.180872)",
        "(-0.280000, 1.501210, -0.196778)",
        "(-0.280000, 1.500652, -0.213282)",
        "(-0.280000, 1.498433, -0.229419)",
        "(-0.280000, 1.494422, -0.245777)",
        "(-0.280000, 1.488527, -0.262052)",
        "(-0.280000, 1.480727, -0.277910)",
        "(-0.280000, 1.471080, -0.293007)",
        "(-0.280000, 1.460104, -0.306594)",
        "(-0.280000, 1.447618, -0.318981)",
        "(-0.280000, 1.433760, -0.329980)",
        "(-0.280000, 1.418755, -0.339386)",
        "(-0.280000, 1.402719, -0.347105)",
        "(-0.280000, 1.386588, -0.352798)",
        "(-0.280000, 1.370025, -0.356717)",
        "(-0.280000, 1.353259, -0.358842)",
        "(-0.280000, 1.336571, -0.359189)",
        "(-0.280000, 1.320160, -0.357822)",
        "(-0.280000, 1.304582, -0.354916)",
        "(-0.280000, 1.289974, -0.349363)",
        "(-0.280000, 1.276672, -0.341517)",
        "(-0.280000, 1.264432, -0.332592)",
        "(-0.280000, 1.253338, -0.322703)",
        "(-0.280000, 1.243752, -0.312288)",
        "(-0.280000, 1.235200, -0.301177)",
        "(-0.280000, 1.227679, -0.289466)",
        "(-0.280000, 1.221193, -0.277239)",
        "(-0.280000, 1.215750, -0.264568)",
        "(-0.280000, 1.211571, -0.252068)",
        "(-0.280000, 1.208353, -0.239309)",
        "(-0.280000, 1.206119, -0.226431)",
        "(-0.280000, 1.204862, -0.213528)",
        "(-0.280000, 1.204562, -0.200686)",
        "(-0.280000, 1.205153, -0.188435)",
        "(-0.280000, 1.206555, -0.176385)",
        "(-0.280000, 1.208738, -0.164574)",
        "(-0.280000, 1.211654, -0.153083)",
        "(-0.280000, 1.215281, -0.141904)",
        "(-0.280000, 1.219440, -0.131337)",
        "(-0.280000, 1.224247, -0.121074)",
        "(-0.280000, 1.229703, -0.111132)",
        "(-0.280000, 1.235795, -0.101565)",
        "(-0.280000, 1.242545, -0.092384)",
        "(-0.280000, 1.249683, -0.083849)",
        "(-0.280000, 1.257503, -0.075724)",
        "(-0.280000, 1.266059, -0.068050)",
        "(-0.280000, 1.275407, -0.060885)",
        "(-0.280000, 1.285554, -0.054339)",
        "(-0.280000, 1.296016, -0.048662)",
        "(-0.280000, 1.307299, -0.043738)",
        "(-0.280000, 1.319613, -0.041522)",
        "(-0.280000, 1.332374, -0.040267)",
        "(-0.280000, 1.345491, -0.040047)",
        "(-0.280000, 1.358253, -0.040871)",
        "(-0.280000, 1.371199, -0.042768)",
        "(-0.280000, 1.384163, -0.045778)",
        "(-0.280000, 1.397092, -0.049955)",
        "(-0.280000, 1.409870, -0.055334)",
        "(-0.280000, 1.421833, -0.061627)",
        "(-0.280000, 1.433420, -0.069049)",
        "(-0.280000, 1.444525, -0.077610)",
        "(-0.280000, 1.454981, -0.087259)",
        "(-0.280000, 1.464681, -0.097975)",
        "(-0.280000, 1.473176, -0.109239)",
        "(-0.280000, 1.480728, -0.121359)",
        "(-0.280000, 1.487246, -0.134281)",
        "(-0.280000, 1.492605, -0.147855)",
        "(-0.280000, 1.496732, -0.161980)",
        "(-0.280000, 1.499479, -0.176013)"
    ],
    "leftHandPositions": [
        "(-0.165447, 1.402572, 0.048659)",
        "(-0.280000, 1.358222, 0.043617)",
        "(-0.280000, 1.359565, 0.045936)",
        "(-0.280000, 1.360839, 0.048266)",
        "(-0.280000, 1.362070, 0.050608)",
        "(-0.280000, 1.363256, 0.052958)",
        "(-0.280000, 1.364387, 0.055301)",
        "(-0.280000, 1.365474, 0.057630)",
        "(-0.280000, 1.366509, 0.059924)",
        "(-0.280000, 1.367505, 0.062172)",
        "(-0.280000, 1.368476, 0.064362)",
        "(-0.280000, 1.369404, 0.066467)",
        "(-0.280000, 1.370305, 0.068477)",
        "(-0.280000, 1.371196, 0.070377)",
        "(-0.280000, 1.372071, 0.072147)",
        "(-0.280000, 1.372940, 0.073774)",
        "(-0.280000, 1.373827, 0.075251)",
        "(-0.280000, 1.374713, 0.076558)",
        "(-0.280000, 1.375626, 0.077691)",
        "(-0.280000, 1.376583, 0.078646)",
        "(-0.280000, 1.377573, 0.079414)",
        "(-0.280000, 1.378625, 0.079997)",
        "(-0.280000, 1.379728, 0.080392)",
        "(-0.280000, 1.380900, 0.080604)",
        "(-0.280000, 1.382157, 0.080642)",
        "(-0.280000, 1.383494, 0.080512)",
        "(-0.280000, 1.384920, 0.080225)",
        "(-0.280000, 1.386447, 0.079797)",
        "(-0.280000, 1.388067, 0.079244)",
        "(-0.280000, 1.389785, 0.078581)",
        "(-0.280000, 1.391618, 0.077835)",
        "(-0.280000, 1.393536, 0.077020)",
        "(-0.280000, 1.395565, 0.076167)",
        "(-0.280000, 1.397670, 0.075291)",
        "(-0.280000, 1.399863, 0.074424)",
        "(-0.280000, 1.402154, 0.073597)",
        "(-0.280000, 1.404495, 0.072822)",
        "(-0.280000, 1.406893, 0.072130)",
        "(-0.280000, 1.409344, 0.071549)",
        "(-0.280000, 1.411804, 0.071088)",
        "(-0.280000, 1.414276, 0.070776)",
        "(-0.280000, 1.416738, 0.070623)",
        "(-0.280000, 1.419142, 0.070628)",
        "(-0.280000, 1.421475, 0.070799)",
        "(-0.280000, 1.423715, 0.071134)",
        "(-0.280000, 1.425862, 0.071648)",
        "(-0.280000, 1.427869, 0.072306)",
        "(-0.280000, 1.429693, 0.073069)",
        "(-0.280000, 1.431335, 0.073922)",
        "(-0.280000, 1.432795, 0.074840)",
        "(-0.280000, 1.434114, 0.075824)",
        "(-0.280000, 1.435255, 0.076797)",
        "(-0.280000, 1.436273, 0.077745)",
        "(-0.280000, 1.437203, 0.078655)",
        "(-0.280000, 1.438080, 0.079603)",
        "(-0.280000, 1.438913, 0.080653)",
        "(-0.280000, 1.439706, 0.081855)",
        "(-0.280000, 1.440489, 0.083279)",
        "(-0.280000, 1.441247, 0.084941)",
        "(-0.280000, 1.441970, 0.086850)",
        "(-0.280000, 1.442588, 0.088943)",
        "(-0.280000, 1.443132, 0.091256)",
        "(-0.280000, 1.443594, 0.093780)",
        "(-0.280000, 1.443966, 0.096502)",
        "(-0.280000, 1.444213, 0.099351)",
        "(-0.280000, 1.444303, 0.102261)",
        "(-0.280000, 1.444285, 0.105274)",
        "(-0.280000, 1.444149, 0.108331)",
        "(-0.280000, 1.443901, 0.111399)",
        "(-0.280000, 1.443560, 0.114473)",
        "(-0.280000, 1.443109, 0.117449)",
        "(-0.280000, 1.442592, 0.120361)",
        "(-0.280000, 1.442015, 0.123146)",
        "(-0.280000, 1.441407, 0.125800)",
        "(-0.280000, 1.440806, 0.128345)",
        "(-0.280000, 1.440230, 0.130750)",
        "(-0.280000, 1.439690, 0.132973)",
        "(-0.280000, 1.439220, 0.135041)",
        "(-0.280000, 1.438843, 0.136950)",
        "(-0.280000, 1.438586, 0.138730)",
        "(-0.280000, 1.438471, 0.140414)",
        "(-0.280000, 1.438506, 0.141976)",
        "(-0.280000, 1.438707, 0.143459)",
        "(-0.280000, 1.439082, 0.144863)",
        "(-0.280000, 1.439637, 0.146221)",
        "(-0.280000, 1.440377, 0.147553)",
        "(-0.280000, 1.441294, 0.148851)",
        "(-0.280000, 1.442387, 0.150143)",
        "(-0.280000, 1.443651, 0.151448)",
        "(-0.280000, 1.445071, 0.152757)",
        "(-0.280000, 1.446637, 0.154081)",
        "(-0.280000, 1.448340, 0.155453)",
        "(-0.280000, 1.450156, 0.156844)",
        "(-0.280000, 1.452074, 0.158280)",
        "(-0.280000, 1.454079, 0.159784)",
        "(-0.280000, 1.456146, 0.161322)",
        "(-0.280000, 1.458266, 0.162937)",
        "(-0.280000, 1.460413, 0.164590)",
        "(-0.280000, 1.462576, 0.166311)",
        "(-0.280000, 1.464740, 0.168113)",
        "(-0.280000, 1.466888, 0.169973)",
        "(-0.280000, 1.469012, 0.171902)",
        "(-0.280000, 1.471107, 0.173911)",
        "(-0.280000, 1.473170, 0.175997)",
        "(-0.280000, 1.475238, 0.178180)",
        "(-0.280000, 1.476188, 0.180270)",
        "(-0.280000, 1.475860, 0.182194)",
        "(-0.280000, 1.475488, 0.184181)",
        "(-0.280000, 1.475073, 0.186204)",
        "(-0.280000, 1.474606, 0.188297)",
        "(-0.280000, 1.474096, 0.190405)",
        "(-0.280000, 1.473536, 0.192546)",
        "(-0.280000, 1.472929, 0.194708)",
        "(-0.280000, 1.472270, 0.196893)",
        "(-0.280000, 1.471575, 0.199052)",
        "(-0.280000, 1.470855, 0.201153)",
        "(-0.280000, 1.470096, 0.203242)",
        "(-0.280000, 1.469308, 0.205293)",
        "(-0.280000, 1.468474, 0.207350)",
        "(-0.280000, 1.467580, 0.209445)",
        "(-0.280000, 1.466656, 0.211500)",
        "(-0.280000, 1.465659, 0.213610)",
        "(-0.280000, 1.464592, 0.215760)",
        "(-0.280000, 1.463438, 0.217970)",
        "(-0.280000, 1.462183, 0.220255)",
        "(-0.280000, 1.460874, 0.222522)",
        "(-0.280000, 1.459444, 0.224875)",
        "(-0.280000, 1.457871, 0.227331)",
        "(-0.280000, 1.456150, 0.229879)",
        "(-0.280000, 1.454255, 0.232530)",
        "(-0.280000, 1.452268, 0.235157)",
        "(-0.280000, 1.450103, 0.237860)",
        "(-0.280000, 1.447738, 0.240639)",
        "(-0.280000, 1.445175, 0.243470)",
        "(-0.280000, 1.442402, 0.246340)",
        "(-0.280000, 1.439535, 0.249119)",
        "(-0.280000, 1.436459, 0.251905)",
        "(-0.280000, 1.433156, 0.254693)",
        "(-0.280000, 1.429598, 0.257480)",
        "(-0.280000, 1.425789, 0.260235)",
        "(-0.280000, 1.421895, 0.262828)",
        "(-0.280000, 1.417695, 0.265391)",
        "(-0.280000, 1.413202, 0.267881)",
        "(-0.280000, 1.408400, 0.270277)",
        "(-0.280000, 1.403273, 0.272551)",
        "(-0.280000, 1.398090, 0.274568)",
        "(-0.280000, 1.392578, 0.276420)",
        "(-0.280000, 1.386750, 0.278064)",
        "(-0.280000, 1.380612, 0.279463)",
        "(-0.280000, 1.374156, 0.280576)",
        "(-0.280000, 1.367631, 0.280082)",
        "(-0.280000, 1.360934, 0.278152)",
        "(-0.280000, 1.354241, 0.275890)",
        "(-0.280000, 1.347619, 0.273242)",
        "(-0.280000, 1.341101, 0.270146)",
        "(-0.280000, 1.335021, 0.266616)",
        "(-0.280000, 1.329133, 0.262609)",
        "(-0.280000, 1.323471, 0.258103)",
        "(-0.280000, 1.318123, 0.253120)",
        "(-0.280000, 1.313144, 0.247677)",
        "(-0.280000, 1.308842, 0.241957)",
        "(-0.280000, 1.305005, 0.235914)",
        "(-0.280000, 1.301676, 0.229607)",
        "(-0.280000, 1.298887, 0.223110)",
        "(-0.280000, 1.296667, 0.216533)",
        "(-0.280000, 1.295131, 0.210105)",
        "(-0.280000, 1.294081, 0.203725)",
        "(-0.280000, 1.293487, 0.197472)",
        "(-0.280000, 1.293305, 0.191395)",
        "(-0.280000, 1.293486, 0.185538)",
        "(-0.280000, 1.294007, 0.180081)",
        "(-0.280000, 1.294734, 0.174853)",
        "(-0.280000, 1.295609, 0.169863)",
        "(-0.280000, 1.296583, 0.165089)",
        "(-0.280000, 1.297613, 0.160495)",
        "(-0.280000, 1.298651, 0.156183)",
        "(-0.280000, 1.299670, 0.151955)",
        "(-0.280000, 1.300664, 0.147756)",
        "(-0.280000, 1.301639, 0.143549)",
        "(-0.280000, 1.302616, 0.139282)",
        "(-0.280000, 1.303567, 0.135028)",
        "(-0.280000, 1.304587, 0.130620)",
        "(-0.280000, 1.305744, 0.126005)",
        "(-0.280000, 1.307117, 0.121174)",
        "(-0.280000, 1.308798, 0.116113)",
        "(-0.280000, 1.310733, 0.110969)",
        "(-0.280000, 1.313145, 0.105630)",
        "(-0.280000, 1.316139, 0.100142)",
        "(-0.280000, 1.319818, 0.094573)",
        "(-0.280000, 1.324257, 0.089040)",
        "(-0.280000, 1.329240, 0.083764)",
        "(-0.280000, 1.335081, 0.078732)",
        "(-0.280000, 1.341745, 0.074118)",
        "(-0.280000, 1.349206, 0.070067)",
        "(-0.280000, 1.357420, 0.066723)",
        "(-0.280000, 1.365943, 0.064198)",
        "(-0.280000, 1.375019, 0.062573)",
        "(-0.280000, 1.384458, 0.061935)",
        "(-0.280000, 1.394092, 0.062316)",
        "(-0.280000, 1.403545, 0.063611)",
        "(-0.280000, 1.412918, 0.065865)",
        "(-0.280000, 1.422103, 0.069028)",
        "(-0.280000, 1.431010, 0.073019)",
        "(-0.280000, 1.439551, 0.077741)",
        "(-0.280000, 1.447662, 0.083118)",
        "(-0.280000, 1.454415, 0.089511)",
        "(-0.280000, 1.459467, 0.096986)",
        "(-0.280000, 1.463848, 0.104625)",
        "(-0.280000, 1.467563, 0.112339)",
        "(-0.280000, 1.470648, 0.120090)",
        "(-0.280000, 1.473098, 0.127704)",
        "(-0.280000, 1.474998, 0.135270)",
        "(-0.280000, 1.476379, 0.142772)",
        "(-0.280000, 1.477272, 0.150197)",
        "(-0.280000, 1.477700, 0.157513)",
        "(-0.280000, 1.477693, 0.164564)",
        "(-0.280000, 1.477282, 0.171511)",
        "(-0.280000, 1.476485, 0.178343)",
        "(-0.280000, 1.475307, 0.185083)",
        "(-0.280000, 1.473750, 0.191748)",
        "(-0.280000, 1.471879, 0.198125)",
        "(-0.280000, 1.469639, 0.204445)",
        "(-0.280000, 1.467029, 0.210683)",
        "(-0.280000, 1.464032, 0.216846)",
        "(-0.280000, 1.460619, 0.222950)",
        "(-0.280000, 1.456938, 0.228730)",
        "(-0.280000, 1.452801, 0.234466)",
        "(-0.280000, 1.448170, 0.240144)",
        "(-0.280000, 1.443002, 0.245736)",
        "(-0.280000, 1.437216, 0.251237)",
        "(-0.280000, 1.431106, 0.256324)",
        "(-0.280000, 1.424313, 0.261244)",
        "(-0.280000, 1.416733, 0.265945)",
        "(-0.280000, 1.408348, 0.270302)",
        "(-0.280000, 1.399119, 0.274189)",
        "(-0.280000, 1.389598, 0.277300)",
        "(-0.280000, 1.379298, 0.279719)",
        "(-0.280000, 1.368308, 0.281278)",
        "(-0.280000, 1.356792, 0.281823)",
        "(-0.280000, 1.344922, 0.281235)",
        "(-0.280000, 1.333313, 0.279513)",
        "(-0.280000, 1.321637, 0.276586)",
        "(-0.280000, 1.310358, 0.271893)",
        "(-0.280000, 1.299827, 0.265501)",
        "(-0.280000, 1.289939, 0.258196)",
        "(-0.280000, 1.281043, 0.250275)",
        "(-0.280000, 1.272907, 0.241639)",
        "(-0.280000, 1.265627, 0.232407)",
        "(-0.280000, 1.259253, 0.222673)",
        "(-0.280000, 1.253812, 0.212503)",
        "(-0.280000, 1.249439, 0.202238)",
        "(-0.280000, 1.246025, 0.191729)",
        "(-0.280000, 1.243609, 0.181073)",
        "(-0.280000, 1.242230, 0.170413)",
        "(-0.280000, 1.241899, 0.159837)",
        "(-0.280000, 1.242593, 0.149659)",
        "(-0.280000, 1.244274, 0.139770)",
        "(-0.280000, 1.246913, 0.130230)",
        "(-0.280000, 1.250460, 0.121154)",
        "(-0.280000, 1.254859, 0.112606)",
        "(-0.280000, 1.259937, 0.104847)",
        "(-0.280000, 1.265725, 0.097685)",
        "(-0.280000, 1.272182, 0.091147)",
        "(-0.280000, 1.279264, 0.085262)",
        "(-0.280000, 1.286904, 0.080080)",
        "(-0.280000, 1.294766, 0.075838)",
        "(-0.280000, 1.303068, 0.072302)",
        "(-0.280000, 1.311753, 0.069501)",
        "(-0.280000, 1.320758, 0.067477)",
        "(-0.280000, 1.330001, 0.066268)",
        "(-0.280000, 1.338989, 0.065972)",
        "(-0.280000, 1.348059, 0.066459)",
        "(-0.280000, 1.357105, 0.067737)",
        "(-0.280000, 1.365957, 0.069797)",
        "(-0.280000, 1.374461, 0.072589)",
        "(-0.280000, 1.382270, 0.075956)",
        "(-0.280000, 1.389620, 0.079853)",
        "(-0.280000, 1.396483, 0.084202)",
        "(-0.280000, 1.402823, 0.088909)",
        "(-0.280000, 1.408643, 0.093897)",
        "(-0.280000, 1.413863, 0.099005)",
        "(-0.280000, 1.418647, 0.104274)",
        "(-0.280000, 1.423043, 0.109685)",
        "(-0.280000, 1.427074, 0.115211)",
        "(-0.280000, 1.430780, 0.120861)",
        "(-0.280000, 1.434123, 0.126498)",
        "(-0.280000, 1.437193, 0.132252)",
        "(-0.280000, 1.440004, 0.138152)",
        "(-0.280000, 1.442557, 0.144228)",
        "(-0.280000, 1.444833, 0.150496)",
        "(-0.280000, 1.446802, 0.156797)",
        "(-0.280000, 1.448470, 0.163334)",
        "(-0.280000, 1.449791, 0.170110)",
        "(-0.280000, 1.450717, 0.177146)",
        "(-0.280000, 1.451193, 0.184453)",
        "(-0.280000, 1.451235, 0.191760)",
        "(-0.280000, 1.450739, 0.199310)",
        "(-0.280000, 1.449639, 0.207056)",
        "(-0.280000, 1.447873, 0.214969)",
        "(-0.280000, 1.445376, 0.223006)",
        "(-0.280000, 1.442300, 0.230837)",
        "(-0.280000, 1.438426, 0.238676)",
        "(-0.280000, 1.433695, 0.246466)",
        "(-0.280000, 1.428072, 0.254114)",
        "(-0.280000, 1.421544, 0.261560)",
        "(-0.280000, 1.413899, 0.267511)",
        "(-0.280000, 1.404998, 0.271817)",
        "(-0.280000, 1.395543, 0.275460)",
        "(-0.280000, 1.385615, 0.278348)",
        "(-0.280000, 1.375385, 0.280392)",
        "(-0.280000, 1.365234, 0.281531)",
        "(-0.280000, 1.354921, 0.281808)",
        "(-0.280000, 1.344529, 0.281195)",
        "(-0.280000, 1.334159, 0.279678)",
        "(-0.280000, 1.323949, 0.277265)",
        "(-0.280000, 1.314257, 0.274078)",
        "(-0.280000, 1.304815, 0.270060)",
        "(-0.280000, 1.295729, 0.265245)",
        "(-0.280000, 1.287084, 0.259675)",
        "(-0.280000, 1.278934, 0.253383)",
        "(-0.280000, 1.271555, 0.246625)",
        "(-0.280000, 1.264752, 0.239270)",
        "(-0.280000, 1.258588, 0.231388)",
        "(-0.280000, 1.253121, 0.223063)",
        "(-0.280000, 1.248393, 0.214388)",
        "(-0.280000, 1.244509, 0.205658)",
        "(-0.280000, 1.241341, 0.196694)",
        "(-0.280000, 1.238888, 0.187518)",
        "(-0.280000, 1.237171, 0.178225)",
        "(-0.280000, 1.236186, 0.168861)",
        "(-0.280000, 1.235931, 0.159703)",
        "(-0.280000, 1.236367, 0.150576)",
        "(-0.280000, 1.237494, 0.141495)",
        "(-0.280000, 1.239312, 0.132493)",
        "(-0.280000, 1.241826, 0.123599)",
        "(-0.280000, 1.244929, 0.115127)",
        "(-0.280000, 1.248701, 0.106817)",
        "(-0.280000, 1.253154, 0.098705)",
        "(-0.280000, 1.258317, 0.090815)",
        "(-0.280000, 1.264197, 0.083210)",
        "(-0.280000, 1.270541, 0.076219)",
        "(-0.280000, 1.277640, 0.069547)",
        "(-0.280000, 1.285505, 0.063282)",
        "(-0.280000, 1.294171, 0.057506)",
        "(-0.280000, 1.303647, 0.052328)",
        "(-0.280000, 1.313384, 0.048078)",
        "(-0.280000, 1.323815, 0.044597)",
        "(-0.280000, 1.334815, 0.042022)",
        "(-0.280000, 1.346262, 0.040463)",
        "(-0.280000, 1.357993, 0.040006)",
        "(-0.280000, 1.369292, 0.041904)",
        "(-0.280000, 1.380139, 0.045938)",
        "(-0.280000, 1.390411, 0.050913)",
        "(-0.280000, 1.399965, 0.056763)",
        "(-0.280000, 1.408738, 0.063366)",
        "(-0.280000, 1.416442, 0.070423)",
        "(-0.280000, 1.423355, 0.077922)",
        "(-0.280000, 1.429509, 0.085784)",
        "(-0.280000, 1.434915, 0.093898)",
        "(-0.280000, 1.439616, 0.102208)",
        "(-0.280000, 1.443529, 0.110455)",
        "(-0.280000, 1.446859, 0.118802)",
        "(-0.280000, 1.449641, 0.127249)",
        "(-0.280000, 1.451903, 0.135824)",
        "(-0.280000, 1.453643, 0.144516)",
        "(-0.280000, 1.454834, 0.153070)",
        "(-0.280000, 1.455522, 0.161796)",
        "(-0.280000, 1.455669, 0.170662)",
        "(-0.280000, 1.455225, 0.179689)",
        "(-0.280000, 1.454134, 0.188869)",
        "(-0.280000, 1.452448, 0.197853)",
        "(-0.280000, 1.450038, 0.206934)",
        "(-0.280000, 1.446847, 0.216024)",
        "(-0.280000, 1.442815, 0.225061)",
        "(-0.280000, 1.437877, 0.233975)",
        "(-0.280000, 1.432249, 0.242404)",
        "(-0.280000, 1.425706, 0.250505)",
        "(-0.280000, 1.418225, 0.258165)",
        "(-0.280000, 1.409819, 0.265237)",
        "(-0.280000, 1.400440, 0.271615)",
        "(-0.280000, 1.390576, 0.277011)",
        "(-0.280000, 1.379564, 0.279668)",
        "(-0.280000, 1.368185, 0.281289)",
        "(-0.280000, 1.356588, 0.281823)",
        "(-0.280000, 1.344890, 0.281232)",
        "(-0.280000, 1.333553, 0.279560)",
        "(-0.280000, 1.322392, 0.276813)",
        "(-0.280000, 1.311554, 0.273024)",
        "(-0.280000, 1.301153, 0.268238)",
        "(-0.280000, 1.291331, 0.262541)",
        "(-0.280000, 1.282370, 0.256171)",
        "(-0.280000, 1.274074, 0.249059)",
        "(-0.280000, 1.266533, 0.241316)",
        "(-0.280000, 1.259775, 0.233014)",
        "(-0.280000, 1.253814, 0.224205)",
        "(-0.280000, 1.248807, 0.215219)",
        "(-0.280000, 1.244603, 0.205893)",
        "(-0.280000, 1.241217, 0.196291)",
        "(-0.280000, 1.238655, 0.186461)",
        "(-0.280000, 1.236924, 0.176425)",
        "(-0.280000, 1.237442, 0.166507)",
        "(-0.280000, 1.239615, 0.156785)",
        "(-0.280000, 1.242623, 0.147416)",
        "(-0.280000, 1.246373, 0.138483)",
        "(-0.280000, 1.250813, 0.130033)",
        "(-0.280000, 1.255793, 0.122372)",
        "(-0.280000, 1.261306, 0.115255)",
        "(-0.280000, 1.267317, 0.108681)",
        "(-0.280000, 1.273745, 0.102706)",
        "(-0.280000, 1.280547, 0.097325)",
        "(-0.280000, 1.287475, 0.092748)",
        "(-0.280000, 1.294638, 0.088738)",
        "(-0.280000, 1.302012, 0.085281)",
        "(-0.280000, 1.309580, 0.082366)",
        "(-0.280000, 1.317284, 0.079999)",
        "(-0.280000, 1.324814, 0.078287)",
        "(-0.280000, 1.332462, 0.077053)",
        "(-0.280000, 1.340198, 0.076305)",
        "(-0.280000, 1.348026, 0.076052)",
        "(-0.280000, 1.355931, 0.076315)",
        "(-0.280000, 1.363559, 0.077086)",
        "(-0.280000, 1.371251, 0.078364)",
        "(-0.280000, 1.378984, 0.080184)",
        "(-0.280000, 1.386727, 0.082586)",
        "(-0.280000, 1.394452, 0.085616)",
        "(-0.280000, 1.401825, 0.089142)",
        "(-0.280000, 1.409121, 0.093345)",
        "(-0.280000, 1.416272, 0.098272)",
        "(-0.280000, 1.423172, 0.103950)",
        "(-0.280000, 1.429737, 0.110420)",
        "(-0.280000, 1.435706, 0.117425)",
        "(-0.280000, 1.441161, 0.125218)",
        "(-0.280000, 1.445979, 0.133797)",
        "(-0.280000, 1.450007, 0.143090)",
        "(-0.280000, 1.453114, 0.153034)",
        "(-0.280000, 1.455184, 0.163233)",
        "(-0.280000, 1.456155, 0.173837)",
        "(-0.280000, 1.455943, 0.184695)",
        "(-0.280000, 1.454493, 0.195637)",
        "(-0.280000, 1.451776, 0.206477)",
        "(-0.280000, 1.447928, 0.216823)",
        "(-0.280000, 1.442880, 0.226765)",
        "(-0.280000, 1.436693, 0.236118)",
        "(-0.280000, 1.429449, 0.244732)",
        "(-0.280000, 1.421230, 0.252488)",
        "(-0.280000, 1.412387, 0.259129)",
        "(-0.280000, 1.402830, 0.264745)",
        "(-0.280000, 1.392717, 0.269249)",
        "(-0.280000, 1.382181, 0.272603)",
        "(-0.280000, 1.371357, 0.274785)",
        "(-0.280000, 1.360666, 0.275790)",
        "(-0.280000, 1.349965, 0.275705)",
        "(-0.280000, 1.339362, 0.274584)",
        "(-0.280000, 1.328975, 0.272494)",
        "(-0.280000, 1.318887, 0.269478)",
        "(-0.280000, 1.309369, 0.265667)",
        "(-0.280000, 1.300268, 0.261046)",
        "(-0.280000, 1.291620, 0.255641)",
        "(-0.280000, 1.283512, 0.249514)",
        "(-0.280000, 1.275984, 0.242702)",
        "(-0.280000, 1.269243, 0.235439)",
        "(-0.280000, 1.263147, 0.227613)",
        "(-0.280000, 1.257731, 0.219263)",
        "(-0.280000, 1.253037, 0.210434)",
        "(-0.280000, 1.249128, 0.201232)",
        "(-0.280000, 1.246102, 0.191971)",
        "(-0.280000, 1.243864, 0.182453)",
        "(-0.280000, 1.242442, 0.172781)",
        "(-0.280000, 1.241848, 0.163034)",
        "(-0.280000, 1.242064, 0.153547)",
        "(-0.280000, 1.243059, 0.144134)",
        "(-0.280000, 1.244824, 0.134832)",
        "(-0.280000, 1.247345, 0.125720)",
        "(-0.280000, 1.250602, 0.116855)",
        "(-0.280000, 1.254565, 0.108306)",
        "(-0.280000, 1.259056, 0.100366)",
        "(-0.280000, 1.264169, 0.092797)",
        "(-0.280000, 1.269889, 0.085633)",
        "(-0.280000, 1.276192, 0.078916)",
        "(-0.280000, 1.283081, 0.072668)",
        "(-0.280000, 1.290299, 0.067105)",
        "(-0.280000, 1.298106, 0.062030)",
        "(-0.280000, 1.306509, 0.057500)",
        "(-0.280000, 1.315475, 0.053598)",
        "(-0.280000, 1.324976, 0.050405)",
        "(-0.280000, 1.334568, 0.048080)",
        "(-0.280000, 1.344609, 0.046555)",
        "(-0.280000, 1.355003, 0.045918)",
        "(-0.280000, 1.365634, 0.046241)",
        "(-0.280000, 1.376332, 0.047568)",
        "(-0.280000, 1.386612, 0.049825)",
        "(-0.280000, 1.396800, 0.053070)",
        "(-0.280000, 1.406752, 0.057301)",
        "(-0.280000, 1.416321, 0.062482)",
        "(-0.280000, 1.425402, 0.068578)",
        "(-0.280000, 1.433623, 0.075293)",
        "(-0.280000, 1.441267, 0.082820)",
        "(-0.280000, 1.448236, 0.091105)",
        "(-0.280000, 1.454471, 0.100132)",
        "(-0.280000, 1.459899, 0.109872)",
        "(-0.280000, 1.464269, 0.119863)",
        "(-0.280000, 1.467728, 0.130416)",
        "(-0.280000, 1.470198, 0.141519)",
        "(-0.280000, 1.471565, 0.153033)",
        "(-0.280000, 1.471712, 0.164824)",
        "(-0.280000, 1.470589, 0.176354)",
        "(-0.280000, 1.468156, 0.187841)",
        "(-0.280000, 1.464377, 0.199114)",
        "(-0.280000, 1.459263, 0.209957)",
        "(-0.280000, 1.452859, 0.220177)",
        "(-0.280000, 1.445450, 0.229325)",
        "(-0.280000, 1.436992, 0.237553)",
        "(-0.280000, 1.427598, 0.244735)",
        "(-0.280000, 1.417427, 0.250740)",
        "(-0.280000, 1.406682, 0.255462)",
        "(-0.280000, 1.395812, 0.258744)",
        "(-0.280000, 1.384731, 0.260735)",
        "(-0.280000, 1.373635, 0.261441)",
        "(-0.280000, 1.362689, 0.260899)",
        "(-0.280000, 1.352051, 0.259170)",
        "(-0.280000, 1.342089, 0.256382)",
        "(-0.280000, 1.332662, 0.252639)",
        "(-0.280000, 1.323856, 0.248055)",
        "(-0.280000, 1.315722, 0.242733)",
        "(-0.280000, 1.308303, 0.236780)",
        "(-0.280000, 1.301778, 0.230430)",
        "(-0.280000, 1.295980, 0.223696)",
        "(-0.280000, 1.290892, 0.216657)",
        "(-0.280000, 1.286514, 0.209430)",
        "(-0.280000, 1.282809, 0.202082)",
        "(-0.280000, 1.279787, 0.194790)",
        "(-0.280000, 1.277325, 0.187491)",
        "(-0.280000, 1.275376, 0.180192)",
        "(-0.280000, 1.273905, 0.172925)",
        "(-0.280000, 1.272887, 0.165837)",
        "(-0.280000, 1.272262, 0.158763)",
        "(-0.280000, 1.272019, 0.151713)",
        "(-0.280000, 1.272154, 0.144669)",
        "(-0.280000, 1.272672, 0.137616)",
        "(-0.280000, 1.273582, 0.130572)",
        "(-0.280000, 1.274832, 0.123680)",
        "(-0.280000, 1.276495, 0.116776)",
        "(-0.280000, 1.278597, 0.109885)",
        "(-0.280000, 1.281185, 0.102998)",
        "(-0.280000, 1.284313, 0.096122)",
        "(-0.280000, 1.287850, 0.089473)",
        "(-0.280000, 1.292022, 0.082866)",
        "(-0.280000, 1.296895, 0.076361)",
        "(-0.280000, 1.302545, 0.070014)",
        "(-0.280000, 1.309058, 0.063894)",
        "(-0.280000, 1.316106, 0.058273)",
        "(-0.280000, 1.324137, 0.053046)",
        "(-0.280000, 1.333175, 0.048364)",
        "(-0.280000, 1.343168, 0.044420)",
        "(-0.280000, 1.354054, 0.041422)",
        "(-0.280000, 1.365184, 0.040288)",
        "(-0.280000, 1.376609, 0.041628)",
        "(-0.280000, 1.388141, 0.044123)",
        "(-0.280000, 1.399516, 0.047783)",
        "(-0.280000, 1.410559, 0.052590)",
        "(-0.280000, 1.420801, 0.058305)",
        "(-0.280000, 1.430488, 0.065021)",
        "(-0.280000, 1.439500, 0.072672)",
        "(-0.280000, 1.447731, 0.081176)",
        "(-0.280000, 1.455091, 0.090444)",
        "(-0.280000, 1.461338, 0.100092)",
        "(-0.280000, 1.466667, 0.110346)",
        "(-0.280000, 1.471011, 0.121115)",
        "(-0.280000, 1.474327, 0.132354)",
        "(-0.280000, 1.476558, 0.143991)",
        "(-0.280000, 1.477628, 0.155520)",
        "(-0.280000, 1.477581, 0.167264)",
        "(-0.280000, 1.476372, 0.179098)",
        "(-0.280000, 1.473969, 0.190904)",
        "(-0.280000, 1.470333, 0.202577)",
        "(-0.280000, 1.463927, 0.212766)",
        "(-0.280000, 1.456505, 0.222213)",
        "(-0.280000, 1.448172, 0.230802)",
        "(-0.280000, 1.439069, 0.238426)",
        "(-0.280000, 1.429300, 0.245041)",
        "(-0.280000, 1.419253, 0.250409)",
        "(-0.280000, 1.408838, 0.254741)",
        "(-0.280000, 1.398110, 0.258050)",
        "(-0.280000, 1.387209, 0.260321)",
        "(-0.280000, 1.376224, 0.261564)",
        "(-0.280000, 1.365541, 0.261772)",
        "(-0.280000, 1.354935, 0.261060)",
        "(-0.280000, 1.344451, 0.259450)",
        "(-0.280000, 1.334139, 0.256956)",
        "(-0.280000, 1.324117, 0.253618)",
        "(-0.280000, 1.314662, 0.249578)",
        "(-0.280000, 1.305587, 0.244820)",
        "(-0.280000, 1.296955, 0.239397)",
        "(-0.280000, 1.288808, 0.233363)",
        "(-0.280000, 1.281151, 0.226739)",
        "(-0.280000, 1.274134, 0.219722)",
        "(-0.280000, 1.267624, 0.212179)",
        "(-0.280000, 1.261678, 0.204161)",
        "(-0.280000, 1.256326, 0.195682)",
        "(-0.280000, 1.251608, 0.186759)",
        "(-0.280000, 1.247621, 0.177652)",
        "(-0.280000, 1.244349, 0.168175)",
        "(-0.280000, 1.241856, 0.158374)",
        "(-0.280000, 1.240202, 0.148354)",
        "(-0.280000, 1.239364, 0.138165)",
        "(-0.280000, 1.240379, 0.128396)",
        "(-0.280000, 1.243351, 0.119190)",
        "(-0.280000, 1.247021, 0.110314)",
        "(-0.280000, 1.251354, 0.101810)",
        "(-0.280000, 1.256338, 0.093683)",
        "(-0.280000, 1.261794, 0.086168)",
        "(-0.280000, 1.267859, 0.079042)",
        "(-0.280000, 1.274551, 0.072319)",
        "(-0.280000, 1.281926, 0.066001)",
        "(-0.280000, 1.289998, 0.060153)",
        "(-0.280000, 1.298402, 0.055058)",
        "(-0.280000, 1.307536, 0.050507)",
        "(-0.280000, 1.317388, 0.046616)",
        "(-0.280000, 1.327942, 0.043503)",
        "(-0.280000, 1.339133, 0.041303)",
        "(-0.280000, 1.350340, 0.040175)",
        "(-0.280000, 1.361992, 0.040110)",
        "(-0.280000, 1.373887, 0.041208)",
        "(-0.280000, 1.385833, 0.043528)",
        "(-0.280000, 1.397665, 0.047102)",
        "(-0.280000, 1.408814, 0.051742)",
        "(-0.280000, 1.419545, 0.057533)",
        "(-0.280000, 1.429715, 0.064432)",
        "(-0.280000, 1.439166, 0.072360)",
        "(-0.280000, 1.447776, 0.081228)",
        "(-0.280000, 1.455266, 0.090689)",
        "(-0.280000, 1.461822, 0.100931)",
        "(-0.280000, 1.467378, 0.111921)",
        "(-0.280000, 1.471846, 0.123598)",
        "(-0.280000, 1.475136, 0.135916)",
        "(-0.280000, 1.477092, 0.148338)",
        "(-0.280000, 1.477748, 0.161213)",
        "(-0.280000, 1.476992, 0.174413)",
        "(-0.280000, 1.474731, 0.187752)",
        "(-0.280000, 1.470905, 0.201010)",
        "(-0.280000, 1.465681, 0.213566)",
        "(-0.280000, 1.458946, 0.225666)",
        "(-0.280000, 1.450769, 0.237045)",
        "(-0.280000, 1.441245, 0.247484)",
        "(-0.280000, 1.430483, 0.256806)",
        "(-0.280000, 1.418943, 0.264653)",
        "(-0.280000, 1.406500, 0.271153)",
        "(-0.280000, 1.393364, 0.276174)",
        "(-0.280000, 1.379723, 0.279637)",
        "(-0.280000, 1.365758, 0.281494)",
        "(-0.280000, 1.352029, 0.280473)",
        "(-0.280000, 1.338815, 0.276831)",
        "(-0.280000, 1.326350, 0.271805)",
        "(-0.280000, 1.314820, 0.265514)",
        "(-0.280000, 1.304346, 0.258142)",
        "(-0.280000, 1.295173, 0.250011)",
        "(-0.280000, 1.287117, 0.241231)",
        "(-0.280000, 1.280158, 0.231947)",
        "(-0.280000, 1.274280, 0.222325)",
        "(-0.280000, 1.269432, 0.212478)",
        "(-0.280000, 1.265642, 0.202687)",
        "(-0.280000, 1.262739, 0.192898)",
        "(-0.280000, 1.260657, 0.183172)",
        "(-0.280000, 1.259328, 0.173526)",
        "(-0.280000, 1.258699, 0.163989)",
        "(-0.280000, 1.258719, 0.154747)",
        "(-0.280000, 1.259348, 0.145562)",
        "(-0.280000, 1.260589, 0.136428)",
        "(-0.280000, 1.262480, 0.127298)",
        "(-0.280000, 1.265078, 0.118146)",
        "(-0.280000, 1.268295, 0.109271)",
        "(-0.280000, 1.272354, 0.100353)",
        "(-0.280000, 1.277382, 0.091439)",
        "(-0.280000, 1.283530, 0.082593)",
        "(-0.280000, 1.290935, 0.073947)",
        "(-0.280000, 1.299231, 0.065993)",
        "(-0.280000, 1.308860, 0.058597)",
        "(-0.280000, 1.319805, 0.052029)",
        "(-0.280000, 1.331922, 0.046586)",
        "(-0.280000, 1.345035, 0.042517)",
        "(-0.280000, 1.358544, 0.040021)",
        "(-0.280000, 1.372386, 0.041004)",
        "(-0.280000, 1.386127, 0.043601)",
        "(-0.280000, 1.399544, 0.047793)",
        "(-0.280000, 1.412383, 0.053514)",
        "(-0.280000, 1.424218, 0.060516)",
        "(-0.280000, 1.435172, 0.068808)",
        "(-0.280000, 1.445115, 0.078289)",
        "(-0.280000, 1.453919, 0.088839)",
        "(-0.280000, 1.461469, 0.100318)",
        "(-0.280000, 1.467550, 0.112310)",
        "(-0.280000, 1.472280, 0.124962)",
        "(-0.280000, 1.475576, 0.138095)",
        "(-0.280000, 1.477387, 0.151575)",
        "(-0.280000, 1.477670, 0.165245)",
        "(-0.280000, 1.476450, 0.178578)",
        "(-0.280000, 1.473739, 0.191788)",
        "(-0.280000, 1.469553, 0.204668)",
        "(-0.280000, 1.463919, 0.217063)",
        "(-0.280000, 1.456887, 0.228805)",
        "(-0.280000, 1.447696, 0.238570)",
        "(-0.280000, 1.436950, 0.246584)",
        "(-0.280000, 1.425462, 0.253201)",
        "(-0.280000, 1.413470, 0.258368)",
        "(-0.280000, 1.401163, 0.262053)",
        "(-0.280000, 1.388983, 0.264167)",
        "(-0.280000, 1.376864, 0.264881)",
        "(-0.280000, 1.364983, 0.264237)",
        "(-0.280000, 1.353493, 0.262306)",
        "(-0.280000, 1.342575, 0.259197)",
        "(-0.280000, 1.332522, 0.255072)",
        "(-0.280000, 1.323200, 0.250053)",
        "(-0.280000, 1.314661, 0.244259)",
        "(-0.280000, 1.306931, 0.237802)",
        "(-0.280000, 1.300047, 0.230813)",
        "(-0.280000, 1.294140, 0.223533)",
        "(-0.280000, 1.289017, 0.215929)",
        "(-0.280000, 1.284667, 0.208100)",
        "(-0.280000, 1.281056, 0.200105)",
        "(-0.280000, 1.278148, 0.191985)",
        "(-0.280000, 1.275969, 0.183985)",
        "(-0.280000, 1.274397, 0.175934)",
        "(-0.280000, 1.273416, 0.167880)",
        "(-0.280000, 1.273008, 0.159808)",
        "(-0.280000, 1.273172, 0.151714)",
        "(-0.280000, 1.273871, 0.143836)",
        "(-0.280000, 1.275139, 0.135921)",
        "(-0.280000, 1.277030, 0.127937)",
        "(-0.280000, 1.279605, 0.119920)",
        "(-0.280000, 1.282945, 0.111881)",
        "(-0.280000, 1.286924, 0.104134)",
        "(-0.280000, 1.291796, 0.096457)",
        "(-0.280000, 1.297658, 0.088946)",
        "(-0.280000, 1.304571, 0.081749)",
        "(-0.280000, 1.312536, 0.075069)",
        "(-0.280000, 1.321193, 0.069221)",
        "(-0.280000, 1.330830, 0.064191)",
        "(-0.280000, 1.341373, 0.060171)",
        "(-0.280000, 1.352653, 0.057349)",
        "(-0.280000, 1.364457, 0.055880)",
        "(-0.280000, 1.376266, 0.055810)",
        "(-0.280000, 1.388211, 0.057201)",
        "(-0.280000, 1.400041, 0.060082)",
        "(-0.280000, 1.411524, 0.064435)",
        "(-0.280000, 1.422463, 0.070215)",
        "(-0.280000, 1.432422, 0.077130)",
        "(-0.280000, 1.441513, 0.085237)",
        "(-0.280000, 1.449570, 0.094391)",
        "(-0.280000, 1.456500, 0.104482)",
        "(-0.280000, 1.462083, 0.115073)",
        "(-0.280000, 1.466434, 0.126270)",
        "(-0.280000, 1.469518, 0.137938)",
        "(-0.280000, 1.471321, 0.149956)",
        "(-0.280000, 1.471846, 0.162164)",
        "(-0.280000, 1.471112, 0.174445)",
        "(-0.280000, 1.469211, 0.186362)",
        "(-0.280000, 1.466156, 0.198142)",
        "(-0.280000, 1.461956, 0.209702)",
        "(-0.280000, 1.456619, 0.220950)",
        "(-0.280000, 1.450157, 0.231774)",
        "(-0.280000, 1.442813, 0.241829)",
        "(-0.280000, 1.434406, 0.251308)",
        "(-0.280000, 1.424949, 0.260094)",
        "(-0.280000, 1.414111, 0.267398)",
        "(-0.280000, 1.402167, 0.273004)",
        "(-0.280000, 1.389945, 0.277202)",
        "(-0.280000, 1.377226, 0.280092)",
        "(-0.280000, 1.364213, 0.281598)",
        "(-0.280000, 1.351064, 0.281685)",
        "(-0.280000, 1.337947, 0.280339)",
        "(-0.280000, 1.325365, 0.277656)",
        "(-0.280000, 1.313148, 0.273654)",
        "(-0.280000, 1.301500, 0.268417)",
        "(-0.280000, 1.290548, 0.262032)",
        "(-0.280000, 1.280406, 0.254603)",
        "(-0.280000, 1.271359, 0.246429)",
        "(-0.280000, 1.263256, 0.237478)",
        "(-0.280000, 1.256138, 0.227841)",
        "(-0.280000, 1.250070, 0.217662)",
        "(-0.280000, 1.245078, 0.207059)",
        "(-0.280000, 1.241238, 0.196362)",
        "(-0.280000, 1.238449, 0.185491)",
        "(-0.280000, 1.236696, 0.174551)",
        "(-0.280000, 1.235955, 0.163612)",
        "(-0.280000, 1.236199, 0.152771)",
        "(-0.280000, 1.237360, 0.142334)",
        "(-0.280000, 1.239411, 0.132084)",
        "(-0.280000, 1.242348, 0.122027)",
        "(-0.280000, 1.246178, 0.112185)",
        "(-0.280000, 1.250914, 0.102601)",
        "(-0.280000, 1.256360, 0.093650)",
        "(-0.280000, 1.262747, 0.084972)",
        "(-0.280000, 1.270121, 0.076650)",
        "(-0.280000, 1.278525, 0.068787)",
        "(-0.280000, 1.287973, 0.061526)",
        "(-0.280000, 1.297963, 0.055301)",
        "(-0.280000, 1.308970, 0.049878)",
        "(-0.280000, 1.320833, 0.045485)",
        "(-0.280000, 1.333345, 0.042304)",
        "(-0.280000, 1.346305, 0.040460)",
        "(-0.280000, 1.359042, 0.041340)",
        "(-0.280000, 1.371437, 0.044521)",
        "(-0.280000, 1.383218, 0.048970)",
        "(-0.280000, 1.394179, 0.054570)",
        "(-0.280000, 1.404171, 0.061216)",
        "(-0.280000, 1.412857, 0.068657)",
        "(-0.280000, 1.420429, 0.076853)",
        "(-0.280000, 1.426832, 0.085673)",
        "(-0.280000, 1.432033, 0.094984)",
        "(-0.280000, 1.436000, 0.104605)",
        "(-0.280000, 1.438613, 0.114173)",
        "(-0.280000, 1.440095, 0.123767)",
        "(-0.280000, 1.440494, 0.133286)",
        "(-0.280000, 1.439855, 0.142619)",
        "(-0.280000, 1.438248, 0.151629)",
        "(-0.280000, 1.435746, 0.159952)",
        "(-0.280000, 1.432489, 0.167831)",
        "(-0.280000, 1.428571, 0.175193)",
        "(-0.280000, 1.424073, 0.181999)",
        "(-0.280000, 1.419078, 0.188221)",
        "(-0.280000, 1.413801, 0.193623)",
        "(-0.280000, 1.408224, 0.198467)",
        "(-0.280000, 1.402429, 0.202747)",
        "(-0.280000, 1.396463, 0.206492)",
        "(-0.280000, 1.390366, 0.209731)",
        "(-0.280000, 1.384319, 0.212415)",
        "(-0.280000, 1.378199, 0.214688)",
        "(-0.280000, 1.371985, 0.216579)",
        "(-0.280000, 1.365670, 0.218097)",
        "(-0.280000, 1.359230, 0.219238)",
        "(-0.280000, 1.352772, 0.219996)",
        "(-0.280000, 1.346149, 0.220354)",
        "(-0.280000, 1.339338, 0.220261)",
        "(-0.280000, 1.332336, 0.219655)",
        "(-0.280000, 1.325185, 0.218468)",
        "(-0.280000, 1.318040, 0.216720)",
        "(-0.280000, 1.310859, 0.214306)",
        "(-0.280000, 1.303700, 0.211168)",
        "(-0.280000, 1.296654, 0.207272)",
        "(-0.280000, 1.289841, 0.202607)",
        "(-0.280000, 1.283435, 0.197320)",
        "(-0.280000, 1.277441, 0.191294)",
        "(-0.280000, 1.271979, 0.184578)",
        "(-0.280000, 1.267145, 0.177230)",
        "(-0.280000, 1.263021, 0.169313)",
        "(-0.280000, 1.259695, 0.161117)",
        "(-0.280000, 1.257183, 0.152529)",
        "(-0.280000, 1.255535, 0.143662)",
        "(-0.280000, 1.254772, 0.134608)",
        "(-0.280000, 1.254901, 0.125436)",
        "(-0.280000, 1.255829, 0.116453)",
        "(-0.280000, 1.257604, 0.107476)",
        "(-0.280000, 1.260223, 0.098520)",
        "(-0.280000, 1.263672, 0.089641)",
        "(-0.280000, 1.267990, 0.080863)",
        "(-0.280000, 1.273644, 0.073169)",
        "(-0.280000, 1.280934, 0.066792)",
        "(-0.280000, 1.288917, 0.060879)",
        "(-0.280000, 1.297609, 0.055499)",
        "(-0.280000, 1.306995, 0.050751)",
        "(-0.280000, 1.316635, 0.046879)",
        "(-0.280000, 1.326895, 0.043766)",
        "(-0.280000, 1.337695, 0.041525)",
        "(-0.280000, 1.348918, 0.040260)",
        "(-0.280000, 1.360412, 0.040053)",
        "(-0.280000, 1.371625, 0.040908)",
        "(-0.280000, 1.382909, 0.042845)",
        "(-0.280000, 1.394084, 0.045880)",
        "(-0.280000, 1.404961, 0.049990)",
        "(-0.280000, 1.415404, 0.055132)",
        "(-0.280000, 1.424999, 0.061045)",
        "(-0.280000, 1.434013, 0.067834)",
        "(-0.280000, 1.442328, 0.075408)",
        "(-0.280000, 1.449896, 0.083713)",
        "(-0.280000, 1.456654, 0.092676)",
        "(-0.280000, 1.462377, 0.101914)",
        "(-0.280000, 1.467258, 0.111651)",
        "(-0.280000, 1.471266, 0.121856)",
        "(-0.280000, 1.474353, 0.132462)",
        "(-0.280000, 1.476475, 0.143412)",
        "(-0.280000, 1.477565, 0.154263)",
        "(-0.280000, 1.477666, 0.165370)",
        "(-0.280000, 1.476711, 0.176710)",
        "(-0.280000, 1.474622, 0.188226)",
        "(-0.280000, 1.471319, 0.199813)",
        "(-0.280000, 1.466928, 0.210907)",
        "(-0.280000, 1.461231, 0.221914)",
        "(-0.280000, 1.454155, 0.232666)",
        "(-0.280000, 1.445668, 0.242939)",
        "(-0.280000, 1.435823, 0.252458)",
        "(-0.280000, 1.425103, 0.260708)",
        "(-0.280000, 1.413284, 0.267838)",
        "(-0.280000, 1.400383, 0.273075)",
        "(-0.280000, 1.386783, 0.276204)",
        "(-0.280000, 1.373000, 0.277866)",
        "(-0.280000, 1.359544, 0.278058)",
        "(-0.280000, 1.346272, 0.276884)",
        "(-0.280000, 1.333359, 0.274400)",
        "(-0.280000, 1.320930, 0.270673)",
        "(-0.280000, 1.309102, 0.265779)",
        "(-0.280000, 1.298197, 0.259924)",
        "(-0.280000, 1.288079, 0.253114)",
        "(-0.280000, 1.278826, 0.245418)",
        "(-0.280000, 1.270552, 0.236963)",
        "(-0.280000, 1.263287, 0.227924)",
        "(-0.280000, 1.257105, 0.218612)",
        "(-0.280000, 1.251854, 0.209031)",
        "(-0.280000, 1.247473, 0.199257)",
        "(-0.280000, 1.243914, 0.189366)",
        "(-0.280000, 1.241133, 0.179433)",
        "(-0.280000, 1.239094, 0.169647)",
        "(-0.280000, 1.237725, 0.159884)",
        "(-0.280000, 1.237001, 0.150141)",
        "(-0.280000, 1.237651, 0.140554)",
        "(-0.280000, 1.239604, 0.131312)",
        "(-0.280000, 1.242162, 0.122579)",
        "(-0.280000, 1.245338, 0.114139)",
        "(-0.280000, 1.249101, 0.106023)",
        "(-0.280000, 1.253435, 0.098239)",
        "(-0.280000, 1.258332, 0.090794)",
        "(-0.280000, 1.263579, 0.083952)",
        "(-0.280000, 1.269352, 0.077449)",
        "(-0.280000, 1.275638, 0.071322)",
        "(-0.280000, 1.282455, 0.065586)",
        "(-0.280000, 1.289856, 0.060247)",
        "(-0.280000, 1.297492, 0.055565)",
        "(-0.280000, 1.305735, 0.051329)",
        "(-0.280000, 1.314638, 0.047603)",
        "(-0.280000, 1.324188, 0.044491)",
        "(-0.280000, 1.334363, 0.042107)",
        "(-0.280000, 1.344599, 0.040621)",
        "(-0.280000, 1.355319, 0.040010)",
        "(-0.280000, 1.366408, 0.040379)",
        "(-0.280000, 1.377712, 0.041816)",
        "(-0.280000, 1.389026, 0.044364)",
        "(-0.280000, 1.399811, 0.047895)",
        "(-0.280000, 1.410345, 0.052485)",
        "(-0.280000, 1.420508, 0.058123)",
        "(-0.280000, 1.430150, 0.064762)",
        "(-0.280000, 1.439122, 0.072319)",
        "(-0.280000, 1.447097, 0.080459)",
        "(-0.280000, 1.454293, 0.089344)",
        "(-0.280000, 1.460610, 0.098858)",
        "(-0.280000, 1.466007, 0.108937)",
        "(-0.280000, 1.470441, 0.119515)",
        "(-0.280000, 1.473770, 0.130153)",
        "(-0.280000, 1.476118, 0.141124)",
        "(-0.280000, 1.477443, 0.152336)",
        "(-0.280000, 1.477715, 0.163743)",
        "(-0.280000, 1.476891, 0.175280)",
        "(-0.280000, 1.473734, 0.186150)",
        "(-0.280000, 1.468625, 0.196454)",
        "(-0.280000, 1.462553, 0.206198)",
        "(-0.280000, 1.455568, 0.215272)",
        "(-0.280000, 1.447682, 0.223576)",
        "(-0.280000, 1.439183, 0.230684)",
        "(-0.280000, 1.429948, 0.236836)",
        "(-0.280000, 1.420077, 0.241911)",
        "(-0.280000, 1.409735, 0.245781)",
        "(-0.280000, 1.399151, 0.248358)",
        "(-0.280000, 1.388783, 0.249519)",
        "(-0.280000, 1.378562, 0.249454)",
        "(-0.280000, 1.368659, 0.248215)",
        "(-0.280000, 1.359248, 0.245888)",
        "(-0.280000, 1.350512, 0.242606)",
        "(-0.280000, 1.342707, 0.238552)",
        "(-0.280000, 1.335674, 0.233873)",
        "(-0.280000, 1.329457, 0.228736)",
        "(-0.280000, 1.324049, 0.223285)",
        "(-0.280000, 1.319390, 0.217635)",
        "(-0.280000, 1.315546, 0.212001)",
        "(-0.280000, 1.312283, 0.206366)",
        "(-0.280000, 1.309536, 0.200805)",
        "(-0.280000, 1.307217, 0.195347)",
        "(-0.280000, 1.305247, 0.189999)",
        "(-0.280000, 1.303609, 0.184885)",
        "(-0.280000, 1.302166, 0.179868)",
        "(-0.280000, 1.300865, 0.174896)",
        "(-0.280000, 1.299684, 0.169953)",
        "(-0.280000, 1.298603, 0.164986)",
        "(-0.280000, 1.297618, 0.160063)",
        "(-0.280000, 1.296728, 0.155026)",
        "(-0.280000, 1.295964, 0.149816)",
        "(-0.280000, 1.295370, 0.144389)",
        "(-0.280000, 1.295006, 0.138740)",
        "(-0.280000, 1.294873, 0.132977)",
        "(-0.280000, 1.295084, 0.126978)",
        "(-0.280000, 1.295727, 0.120727)",
        "(-0.280000, 1.296888, 0.114249)",
        "(-0.280000, 1.298656, 0.107602)",
        "(-0.280000, 1.300949, 0.100996)",
        "(-0.280000, 1.304007, 0.094310)",
        "(-0.280000, 1.307905, 0.087654)",
        "(-0.280000, 1.312715, 0.081136)",
        "(-0.280000, 1.318489, 0.074880)",
        "(-0.280000, 1.324898, 0.069171)",
        "(-0.280000, 1.332285, 0.063967)",
        "(-0.280000, 1.340588, 0.059445)",
        "(-0.280000, 1.349721, 0.055753)",
        "(-0.280000, 1.359564, 0.053014)",
        "(-0.280000, 1.369578, 0.051291)",
        "(-0.280000, 1.380028, 0.050619)",
        "(-0.280000, 1.390801, 0.051033)",
        "(-0.280000, 1.401714, 0.052546)",
        "(-0.280000, 1.412597, 0.055194)",
        "(-0.280000, 1.422606, 0.059452)",
        "(-0.280000, 1.431398, 0.065727)",
        "(-0.280000, 1.439560, 0.072728)",
        "(-0.280000, 1.447037, 0.080392)",
        "(-0.280000, 1.453742, 0.088601)",
        "(-0.280000, 1.459507, 0.097050)",
        "(-0.280000, 1.464498, 0.105880)",
        "(-0.280000, 1.468705, 0.115031)",
        "(-0.280000, 1.472125, 0.124467)",
        "(-0.280000, 1.474739, 0.134107)",
        "(-0.280000, 1.476502, 0.143597)",
        "(-0.280000, 1.477502, 0.153199)",
        "(-0.280000, 1.477732, 0.162848)",
        "(-0.280000, 1.477188, 0.172534)",
        "(-0.280000, 1.475848, 0.182263)",
        "(-0.280000, 1.473787, 0.191608)",
        "(-0.280000, 1.470925, 0.200954)",
        "(-0.280000, 1.467201, 0.210300)",
        "(-0.280000, 1.462510, 0.219672)",
        "(-0.280000, 1.456692, 0.229075)",
        "(-0.280000, 1.448577, 0.236681)",
        "(-0.280000, 1.439379, 0.243848)",
        "(-0.280000, 1.428976, 0.250482)",
        "(-0.280000, 1.417455, 0.256285)",
        "(-0.280000, 1.405080, 0.260918)",
        "(-0.280000, 1.392549, 0.264015)",
        "(-0.280000, 1.379716, 0.265719)",
        "(-0.280000, 1.366851, 0.265981)",
        "(-0.280000, 1.354219, 0.264824)",
        "(-0.280000, 1.342036, 0.262340)",
        "(-0.280000, 1.330601, 0.258688)",
        "(-0.280000, 1.319842, 0.253996)",
        "(-0.280000, 1.309839, 0.248401)",
        "(-0.280000, 1.300629, 0.242032)",
        "(-0.280000, 1.292357, 0.235124)",
        "(-0.280000, 1.284864, 0.227698)",
        "(-0.280000, 1.278114, 0.219818)",
        "(-0.280000, 1.272109, 0.211578)",
        "(-0.280000, 1.266821, 0.203034)",
        "(-0.280000, 1.262214, 0.194201)",
        "(-0.280000, 1.258332, 0.185308)",
        "(-0.280000, 1.255082, 0.176181)",
        "(-0.280000, 1.252480, 0.166847)",
        "(-0.280000, 1.250542, 0.157325)",
        "(-0.280000, 1.249295, 0.147650)",
        "(-0.280000, 1.248733, 0.138066)",
        "(-0.280000, 1.248907, 0.128392)",
        "(-0.280000, 1.249869, 0.118663)",
        "(-0.280000, 1.251678, 0.108961)",
        "(-0.280000, 1.254380, 0.099363)",
        "(-0.280000, 1.258463, 0.090610)",
        "(-0.280000, 1.264343, 0.083036)",
        "(-0.280000, 1.270830, 0.075926)",
        "(-0.280000, 1.277936, 0.069291)",
        "(-0.280000, 1.285648, 0.063178)",
        "(-0.280000, 1.293658, 0.057819)",
        "(-0.280000, 1.302251, 0.053023)",
        "(-0.280000, 1.311428, 0.048850)",
        "(-0.280000, 1.321199, 0.045371)",
        "(-0.280000, 1.331477, 0.042689)",
        "(-0.280000, 1.341736, 0.040947)",
        "(-0.280000, 1.352337, 0.040084)",
        "(-0.280000, 1.363164, 0.040166)",
        "(-0.280000, 1.374120, 0.041242)",
        "(-0.280000, 1.385062, 0.043341)",
        "(-0.280000, 1.395467, 0.046337)",
        "(-0.280000, 1.405618, 0.050277)",
        "(-0.280000, 1.415405, 0.055132)",
        "(-0.280000, 1.424744, 0.060870)",
        "(-0.280000, 1.433529, 0.067447)",
        "(-0.280000, 1.440095, 0.075910)",
        "(-0.280000, 1.445729, 0.084822)",
        "(-0.280000, 1.450443, 0.094094)",
        "(-0.280000, 1.454229, 0.103594)",
        "(-0.280000, 1.457108, 0.113223)",
        "(-0.280000, 1.459016, 0.122637)",
        "(-0.280000, 1.460152, 0.132031)",
        "(-0.280000, 1.460561, 0.141386)",
        "(-0.280000, 1.460277, 0.150685)",
        "(-0.280000, 1.459334, 0.159894)",
        "(-0.280000, 1.457772, 0.168689)",
        "(-0.280000, 1.455629, 0.177444)",
        "(-0.280000, 1.452865, 0.186242)",
        "(-0.280000, 1.449403, 0.195132)",
        "(-0.280000, 1.445146, 0.204113)",
        "(-0.280000, 1.440251, 0.212704)",
        "(-0.280000, 1.434376, 0.221366)",
        "(-0.280000, 1.427424, 0.229928)",
        "(-0.280000, 1.419346, 0.238175)",
        "(-0.280000, 1.410153, 0.245876)",
        "(-0.280000, 1.400216, 0.252653)",
        "(-0.280000, 1.389307, 0.258548)",
        "(-0.280000, 1.377576, 0.263359)",
        "(-0.280000, 1.365136, 0.266942)",
        "(-0.280000, 1.352132, 0.269166)",
        "(-0.280000, 1.338964, 0.269947)",
        "(-0.280000, 1.325618, 0.269224)",
        "(-0.280000, 1.312316, 0.266953)",
        "(-0.280000, 1.299297, 0.263139)",
        "(-0.280000, 1.286726, 0.257874)",
        "(-0.280000, 1.275661, 0.250523)",
        "(-0.280000, 1.266490, 0.241268)",
        "(-0.280000, 1.258530, 0.231306)",
        "(-0.280000, 1.251799, 0.220801)",
        "(-0.280000, 1.246313, 0.209945)",
        "(-0.280000, 1.242093, 0.199038)",
        "(-0.280000, 1.239014, 0.188068)",
        "(-0.280000, 1.237016, 0.177121)",
        "(-0.280000, 1.236045, 0.166299)",
        "(-0.280000, 1.236037, 0.155700)",
        "(-0.280000, 1.236900, 0.145583)",
        "(-0.280000, 1.238567, 0.135774)",
        "(-0.280000, 1.240971, 0.126344)",
        "(-0.280000, 1.244066, 0.117295)",
        "(-0.280000, 1.247814, 0.108626)",
        "(-0.280000, 1.252052, 0.100581)",
        "(-0.280000, 1.256849, 0.092925)",
        "(-0.280000, 1.262182, 0.085678)",
        "(-0.280000, 1.268046, 0.078839)",
        "(-0.280000, 1.274458, 0.072405)",
        "(-0.280000, 1.281145, 0.066623)",
        "(-0.280000, 1.288366, 0.061255)",
        "(-0.280000, 1.296144, 0.056336)",
        "(-0.280000, 1.304491, 0.051918)",
        "(-0.280000, 1.313438, 0.048057)",
        "(-0.280000, 1.322553, 0.044962)",
        "(-0.280000, 1.332214, 0.042533)",
        "(-0.280000, 1.342391, 0.040866)",
        "(-0.280000, 1.353035, 0.040060)",
        "(-0.280000, 1.363973, 0.040211)",
        "(-0.280000, 1.374664, 0.041321)",
        "(-0.280000, 1.385458, 0.043437)",
        "(-0.280000, 1.396210, 0.046591)",
        "(-0.280000, 1.406780, 0.050797)",
        "(-0.280000, 1.416969, 0.056013)",
        "(-0.280000, 1.426372, 0.061996)",
        "(-0.280000, 1.435260, 0.068883)",
        "(-0.280000, 1.443519, 0.076616)",
        "(-0.280000, 1.451080, 0.085164)",
        "(-0.280000, 1.457869, 0.094488)",
        "(-0.280000, 1.463596, 0.104149)",
        "(-0.280000, 1.468463, 0.114446)",
        "(-0.280000, 1.472390, 0.125316)",
        "(-0.280000, 1.475299, 0.136701)",
        "(-0.280000, 1.477111, 0.148520)",
        "(-0.280000, 1.476492, 0.160189)",
        "(-0.280000, 1.473648, 0.171723)",
        "(-0.280000, 1.469719, 0.182918)",
        "(-0.280000, 1.464684, 0.193655)",
        "(-0.280000, 1.458521, 0.203806)",
        "(-0.280000, 1.451460, 0.212831)",
        "(-0.280000, 1.443424, 0.221015)",
        "(-0.280000, 1.434492, 0.228216)",
        "(-0.280000, 1.424772, 0.234300)",
        "(-0.280000, 1.414484, 0.239104)",
        "(-0.280000, 1.404090, 0.242392)",
        "(-0.280000, 1.393535, 0.244368)",
        "(-0.280000, 1.383035, 0.245027)",
        "(-0.280000, 1.372797, 0.244410)",
        "(-0.280000, 1.363059, 0.242614)",
        "(-0.280000, 1.354142, 0.239781)",
        "(-0.280000, 1.345925, 0.236092)",
        "(-0.280000, 1.338478, 0.231713)",
        "(-0.280000, 1.331849, 0.226799)",
        "(-0.280000, 1.326032, 0.221499)",
        "(-0.280000, 1.321121, 0.216042)",
        "(-0.280000, 1.316916, 0.210484)",
        "(-0.280000, 1.313357, 0.204939)",
        "(-0.280000, 1.310350, 0.199471)",
        "(-0.280000, 1.307792, 0.194110)",
        "(-0.280000, 1.305641, 0.188963)",
        "(-0.280000, 1.303749, 0.183932)",
        "(-0.280000, 1.302043, 0.178969)",
        "(-0.280000, 1.300483, 0.174044)",
        "(-0.280000, 1.299038, 0.169106)",
        "(-0.280000, 1.297704, 0.164210)",
        "(-0.280000, 1.296465, 0.159210)",
        "(-0.280000, 1.295342, 0.154052)",
        "(-0.280000, 1.294374, 0.148685)",
        "(-0.280000, 1.293616, 0.143087)",
        "(-0.280000, 1.293076, 0.137367)",
        "(-0.280000, 1.292855, 0.131395)",
        "(-0.280000, 1.293029, 0.125166)",
        "(-0.280000, 1.293680, 0.118692)",
        "(-0.280000, 1.294890, 0.112028)",
        "(-0.280000, 1.296595, 0.105375)",
        "(-0.280000, 1.298996, 0.098612)",
        "(-0.280000, 1.302152, 0.091843)",
        "(-0.280000, 1.305891, 0.085311)",
        "(-0.280000, 1.310448, 0.078936)",
        "(-0.280000, 1.315817, 0.072855)",
        "(-0.280000, 1.322018, 0.067163)",
        "(-0.280000, 1.328992, 0.061997)",
        "(-0.280000, 1.336685, 0.057456)",
        "(-0.280000, 1.345015, 0.053629)",
        "(-0.280000, 1.353568, 0.050602)",
        "(-0.280000, 1.362548, 0.048352)",
        "(-0.280000, 1.371897, 0.046894)",
        "(-0.280000, 1.381514, 0.046229)",
        "(-0.280000, 1.391358, 0.046346)",
        "(-0.280000, 1.400661, 0.048222)",
        "(-0.280000, 1.409322, 0.051986)",
        "(-0.280000, 1.417663, 0.056414)",
        "(-0.280000, 1.425644, 0.061487)",
        "(-0.280000, 1.433184, 0.067153)",
        "(-0.280000, 1.440041, 0.073181)",
        "(-0.280000, 1.446423, 0.079709)",
        "(-0.280000, 1.452301, 0.086709)",
        "(-0.280000, 1.457655, 0.094164)",
        "(-0.280000, 1.462433, 0.102014)",
        "(-0.280000, 1.466494, 0.109973)",
        "(-0.280000, 1.470013, 0.118359)",
        "(-0.280000, 1.472941, 0.127159)",
        "(-0.280000, 1.475246, 0.136442)",
        "(-0.280000, 1.476863, 0.146313)",
        "(-0.280000, 1.477656, 0.156197)",
        "(-0.280000, 1.477602, 0.166841)",
        "(-0.280000, 1.476482, 0.178362)",
        "(-0.280000, 1.473985, 0.190841)",
        "(-0.280000, 1.469789, 0.204055)",
        "(-0.280000, 1.464029, 0.216852)",
        "(-0.280000, 1.456421, 0.229486)",
        "(-0.280000, 1.447033, 0.241436)",
        "(-0.280000, 1.436064, 0.252249)",
        "(-0.280000, 1.423729, 0.261634)",
        "(-0.280000, 1.410358, 0.269333)",
        "(-0.280000, 1.396115, 0.275265)",
        "(-0.280000, 1.381269, 0.279329)",
        "(-0.280000, 1.366109, 0.281467)",
        "(-0.280000, 1.350946, 0.281680)",
        "(-0.280000, 1.336173, 0.280045)",
        "(-0.280000, 1.321910, 0.276669)",
        "(-0.280000, 1.308360, 0.271680)",
        "(-0.280000, 1.295698, 0.265227)",
        "(-0.280000, 1.284114, 0.257509)",
        "(-0.280000, 1.273819, 0.248819)",
        "(-0.280000, 1.264726, 0.239240)",
        "(-0.280000, 1.256889, 0.228957)",
        "(-0.280000, 1.250315, 0.218121)",
        "(-0.280000, 1.245003, 0.206879)",
        "(-0.280000, 1.241009, 0.195606)",
        "(-0.280000, 1.238187, 0.184194)",
        "(-0.280000, 1.236507, 0.172768)",
        "(-0.280000, 1.235926, 0.161403)",
        "(-0.280000, 1.236402, 0.150178)",
        "(-0.280000, 1.239078, 0.139675)",
        "(-0.280000, 1.243680, 0.129965)",
        "(-0.280000, 1.248991, 0.120958)",
        "(-0.280000, 1.254948, 0.112705)",
        "(-0.280000, 1.261506, 0.105176)",
        "(-0.280000, 1.268432, 0.098624)",
        "(-0.280000, 1.275788, 0.092781)",
        "(-0.280000, 1.283537, 0.087634)",
        "(-0.280000, 1.291644, 0.083181)",
        "(-0.280000, 1.300053, 0.079432)",
        "(-0.280000, 1.308423, 0.076570)",
        "(-0.280000, 1.316993, 0.074366)",
        "(-0.280000, 1.325740, 0.072829)",
        "(-0.280000, 1.334621, 0.071978)",
        "(-0.280000, 1.343528, 0.071838)",
        "(-0.280000, 1.352060, 0.072428)",
        "(-0.280000, 1.360510, 0.073660)",
        "(-0.280000, 1.368781, 0.075516)",
        "(-0.280000, 1.376840, 0.077974)",
        "(-0.280000, 1.384650, 0.081012)",
        "(-0.280000, 1.391922, 0.084486)",
        "(-0.280000, 1.398915, 0.088446)",
        "(-0.280000, 1.405604, 0.092874)",
        "(-0.280000, 1.411977, 0.097762)",
        "(-0.280000, 1.418031, 0.103123)",
        "(-0.280000, 1.423571, 0.108745)",
        "(-0.280000, 1.428787, 0.114846)",
        "(-0.280000, 1.433644, 0.121454)",
        "(-0.280000, 1.438082, 0.128598)",
        "(-0.280000, 1.442032, 0.136301)",
        "(-0.280000, 1.445347, 0.144257)",
        "(-0.280000, 1.448041, 0.152767)",
        "(-0.280000, 1.450005, 0.161813)",
        "(-0.280000, 1.451118, 0.171367)",
        "(-0.280000, 1.451251, 0.181342)",
        "(-0.280000, 1.450402, 0.191294)",
        "(-0.280000, 1.448428, 0.201435)",
        "(-0.280000, 1.445243, 0.211627)",
        "(-0.280000, 1.440779, 0.221709)",
        "(-0.280000, 1.435018, 0.231462)",
        "(-0.280000, 1.428229, 0.240453)",
        "(-0.280000, 1.420228, 0.248785)",
        "(-0.280000, 1.411087, 0.256253)",
        "(-0.280000, 1.400920, 0.262672)",
        "(-0.280000, 1.389862, 0.267879)",
        "(-0.280000, 1.378428, 0.271665)",
        "(-0.280000, 1.366466, 0.274066)",
        "(-0.280000, 1.354230, 0.275007)",
        "(-0.280000, 1.341946, 0.274470)",
        "(-0.280000, 1.329814, 0.272482)",
        "(-0.280000, 1.318315, 0.269206)",
        "(-0.280000, 1.307348, 0.264718)",
        "(-0.280000, 1.297018, 0.259139)",
        "(-0.280000, 1.287436, 0.252620)",
        "(-0.280000, 1.278652, 0.245256)",
        "(-0.280000, 1.270897, 0.237340)",
        "(-0.280000, 1.264022, 0.228826)",
        "(-0.280000, 1.258058, 0.219816)",
        "(-0.280000, 1.253011, 0.210380)",
        "(-0.280000, 1.248902, 0.200625)",
        "(-0.280000, 1.245795, 0.190856)",
        "(-0.280000, 1.243584, 0.180930)",
        "(-0.280000, 1.242262, 0.170894)",
        "(-0.280000, 1.241828, 0.160825)",
        "(-0.280000, 1.242272, 0.150815)",
        "(-0.280000, 1.243530, 0.141202)",
        "(-0.280000, 1.245593, 0.131727)",
        "(-0.280000, 1.248431, 0.122504)",
        "(-0.280000, 1.252037, 0.113541)",
        "(-0.280000, 1.256440, 0.104810)",
        "(-0.280000, 1.261438, 0.096677)",
        "(-0.280000, 1.267240, 0.088805)",
        "(-0.280000, 1.273889, 0.081247)",
        "(-0.280000, 1.281479, 0.074032)",
        "(-0.280000, 1.290072, 0.067267)",
        "(-0.280000, 1.299167, 0.061407)",
        "(-0.280000, 1.309226, 0.056221)",
        "(-0.280000, 1.320154, 0.051911)",
        "(-0.280000, 1.331768, 0.048669)",
        "(-0.280000, 1.343889, 0.046635)",
        "(-0.280000, 1.355893, 0.045907)",
        "(-0.280000, 1.368021, 0.046449)",
        "(-0.280000, 1.380048, 0.048270)",
        "(-0.280000, 1.391773, 0.051338)",
        "(-0.280000, 1.403002, 0.055576)",
        "(-0.280000, 1.413388, 0.060768)",
        "(-0.280000, 1.423111, 0.066919)",
        "(-0.280000, 1.432083, 0.073936)",
        "(-0.280000, 1.440239, 0.081723)",
        "(-0.280000, 1.447507, 0.090160)",
        "(-0.280000, 1.453719, 0.098939)",
        "(-0.280000, 1.459053, 0.108199)",
        "(-0.280000, 1.463474, 0.117838)",
        "(-0.280000, 1.466981, 0.127821)",
        "(-0.280000, 1.469556, 0.138085)",
        "(-0.280000, 1.471143, 0.148231)",
        "(-0.280000, 1.471820, 0.158560)",
        "(-0.280000, 1.471560, 0.168989)",
        "(-0.280000, 1.470336, 0.179477)",
        "(-0.280000, 1.468111, 0.189978)",
        "(-0.280000, 1.464996, 0.200007)",
        "(-0.280000, 1.460890, 0.209899)",
        "(-0.280000, 1.455774, 0.219547)",
        "(-0.280000, 1.449651, 0.228840)",
        "(-0.280000, 1.442818, 0.237392)",
        "(-0.280000, 1.435071, 0.245499)",
        "(-0.280000, 1.426439, 0.253065)",
        "(-0.280000, 1.416939, 0.259999)",
        "(-0.280000, 1.406633, 0.266180)",
        "(-0.280000, 1.395601, 0.271490)",
        "(-0.280000, 1.384281, 0.275744)",
        "(-0.280000, 1.372387, 0.279008)",
        "(-0.280000, 1.360016, 0.281188)",
        "(-0.280000, 1.347358, 0.281451)",
        "(-0.280000, 1.334777, 0.279794)",
        "(-0.280000, 1.322755, 0.276921)",
        "(-0.280000, 1.311098, 0.272839)",
        "(-0.280000, 1.299985, 0.267624)",
        "(-0.280000, 1.289548, 0.261370)",
        "(-0.280000, 1.279904, 0.254191)",
        "(-0.280000, 1.271332, 0.246402)",
        "(-0.280000, 1.263652, 0.237959)",
        "(-0.280000, 1.256899, 0.228972)",
        "(-0.280000, 1.251093, 0.219545)",
        "(-0.280000, 1.246236, 0.209771)",
        "(-0.280000, 1.242415, 0.199993)",
        "(-0.280000, 1.239491, 0.190062)",
        "(-0.280000, 1.237445, 0.180024)",
        "(-0.280000, 1.236266, 0.169985)",
        "(-0.280000, 1.235928, 0.159991)",
        "(-0.280000, 1.236387, 0.150343)",
        "(-0.280000, 1.237595, 0.140885)",
        "(-0.280000, 1.239517, 0.131657)",
        "(-0.280000, 1.242126, 0.122687)",
        "(-0.280000, 1.245372, 0.114058)",
        "(-0.280000, 1.249115, 0.105995)",
        "(-0.280000, 1.253397, 0.098302)",
        "(-0.280000, 1.258191, 0.090992)",
        "(-0.280000, 1.263463, 0.084093)",
        "(-0.280000, 1.269157, 0.077653)",
        "(-0.280000, 1.275069, 0.071840)",
        "(-0.280000, 1.281328, 0.066476)",
        "(-0.280000, 1.287877, 0.061593)",
        "(-0.280000, 1.294709, 0.057182)",
        "(-0.280000, 1.301801, 0.053251)",
        "(-0.280000, 1.308871, 0.049921)",
        "(-0.280000, 1.316107, 0.047066)",
        "(-0.280000, 1.323440, 0.044704)",
        "(-0.280000, 1.330849, 0.042826)",
        "(-0.280000, 1.338326, 0.041425)",
        "(-0.280000, 1.345755, 0.041835)",
        "(-0.280000, 1.353107, 0.043668)",
        "(-0.280000, 1.360253, 0.045954)",
        "(-0.280000, 1.367171, 0.048670)",
        "(-0.280000, 1.373855, 0.051803)",
        "(-0.280000, 1.380040, 0.055286)",
        "(-0.280000, 1.386001, 0.059127)",
        "(-0.280000, 1.391751, 0.063324)",
        "(-0.280000, 1.397269, 0.067868)",
        "(-0.280000, 1.402495, 0.072715)",
        "(-0.280000, 1.407174, 0.077704)",
        "(-0.280000, 1.411576, 0.082929)",
        "(-0.280000, 1.415690, 0.088372)",
        "(-0.280000, 1.419481, 0.093992)",
        "(-0.280000, 1.422926, 0.099728)",
        "(-0.280000, 1.425879, 0.105365)",
        "(-0.280000, 1.428561, 0.111092)",
        "(-0.280000, 1.430967, 0.116868)",
        "(-0.280000, 1.433105, 0.122678)",
        "(-0.280000, 1.434999, 0.128538)",
        "(-0.280000, 1.436585, 0.134228)",
        "(-0.280000, 1.437987, 0.140019)",
        "(-0.280000, 1.439195, 0.145928)",
        "(-0.280000, 1.440194, 0.151971)",
        "(-0.280000, 1.440961, 0.158185)",
        "(-0.280000, 1.441472, 0.164326)",
        "(-0.280000, 1.441704, 0.170738)",
        "(-0.280000, 1.441580, 0.177487)",
        "(-0.280000, 1.441006, 0.184585)",
        "(-0.280000, 1.439867, 0.192054)",
        "(-0.280000, 1.438206, 0.199518)",
        "(-0.280000, 1.435766, 0.207330)",
        "(-0.280000, 1.432424, 0.215388)",
        "(-0.280000, 1.428064, 0.223561)",
        "(-0.280000, 1.422935, 0.231357)",
        "(-0.280000, 1.416685, 0.238987)",
        "(-0.280000, 1.409333, 0.246207)",
        "(-0.280000, 1.400948, 0.252792)",
        "(-0.280000, 1.391622, 0.258547)",
        "(-0.280000, 1.381522, 0.263285)",
        "(-0.280000, 1.371095, 0.266839)",
        "(-0.280000, 1.360215, 0.269212)",
        "(-0.280000, 1.349052, 0.270331)",
        "(-0.280000, 1.337798, 0.270164)",
        "(-0.280000, 1.326639, 0.268712)",
        "(-0.280000, 1.315982, 0.266094)",
        "(-0.280000, 1.305705, 0.262314)",
        "(-0.280000, 1.295976, 0.257454)",
        "(-0.280000, 1.286916, 0.251622)",
        "(-0.280000, 1.278603, 0.244921)",
        "(-0.280000, 1.271278, 0.237667)",
        "(-0.280000, 1.264794, 0.229853)",
        "(-0.280000, 1.259129, 0.221576)",
        "(-0.280000, 1.254270, 0.212961)",
        "(-0.280000, 1.250186, 0.204129)",
        "(-0.280000, 1.246879, 0.195338)",
        "(-0.280000, 1.244213, 0.186460)",
        "(-0.280000, 1.242141, 0.177512)",
        "(-0.280000, 1.240631, 0.168487)",
        "(-0.280000, 1.239670, 0.159421)",
        "(-0.280000, 1.239228, 0.150522)",
        "(-0.280000, 1.239301, 0.141570)",
        "(-0.280000, 1.239906, 0.132560)",
        "(-0.280000, 1.241791, 0.123708)",
        "(-0.280000, 1.244887, 0.115229)",
        "(-0.280000, 1.248482, 0.107256)",
        "(-0.280000, 1.252669, 0.099521)",
        "(-0.280000, 1.257428, 0.092082)",
        "(-0.280000, 1.262771, 0.084942)",
        "(-0.280000, 1.268702, 0.078135)",
        "(-0.280000, 1.274952, 0.071948)",
        "(-0.280000, 1.281761, 0.066131)",
        "(-0.280000, 1.289102, 0.060753)",
        "(-0.280000, 1.296988, 0.055851)",
        "(-0.280000, 1.305438, 0.051468)",
        "(-0.280000, 1.314022, 0.047834)",
        "(-0.280000, 1.323120, 0.044796)",
        "(-0.280000, 1.332731, 0.042427)",
        "(-0.280000, 1.342783, 0.040819)",
        "(-0.280000, 1.353217, 0.040054)",
        "(-0.280000, 1.363471, 0.040182)",
        "(-0.280000, 1.373871, 0.041206)",
        "(-0.280000, 1.384275, 0.043154)",
        "(-0.280000, 1.394552, 0.046033)",
        "(-0.280000, 1.404522, 0.049801)",
        "(-0.280000, 1.413799, 0.054259)",
        "(-0.280000, 1.422601, 0.059449)",
        "(-0.280000, 1.430855, 0.065304)",
        "(-0.280000, 1.438519, 0.071763)",
        "(-0.280000, 1.445522, 0.078726)",
        "(-0.280000, 1.451697, 0.085938)",
        "(-0.280000, 1.457220, 0.093512)",
        "(-0.280000, 1.462072, 0.101372)",
        "(-0.280000, 1.466264, 0.109480)",
        "(-0.280000, 1.469806, 0.117813)",
        "(-0.280000, 1.472619, 0.126069)",
        "(-0.280000, 1.474830, 0.134508)",
        "(-0.280000, 1.476423, 0.143058)",
        "(-0.280000, 1.477399, 0.151726)",
        "(-0.280000, 1.477746, 0.160197)",
        "(-0.280000, 1.476176, 0.168670)",
        "(-0.280000, 1.473042, 0.176917)",
        "(-0.280000, 1.469307, 0.184937)",
        "(-0.280000, 1.464982, 0.192685)",
        "(-0.280000, 1.460053, 0.200163)",
        "(-0.280000, 1.454692, 0.206947)",
        "(-0.280000, 1.448774, 0.213429)",
        "(-0.280000, 1.442267, 0.219598)",
        "(-0.280000, 1.435143, 0.225411)",
        "(-0.280000, 1.427414, 0.230783)",
        "(-0.280000, 1.419469, 0.235306)",
        "(-0.280000, 1.411022, 0.239279)",
        "(-0.280000, 1.402166, 0.242587)",
        "(-0.280000, 1.393018, 0.245135)",
        "(-0.280000, 1.383719, 0.246869)",
        "(-0.280000, 1.374674, 0.247711)",
        "(-0.280000, 1.365663, 0.247794)",
        "(-0.280000, 1.356829, 0.247139)",
        "(-0.280000, 1.348250, 0.245794)",
        "(-0.280000, 1.339958, 0.243813)",
        "(-0.280000, 1.332193, 0.241314)",
        "(-0.280000, 1.324748, 0.238321)",
        "(-0.280000, 1.317654, 0.234886)",
        "(-0.280000, 1.310899, 0.231041)",
        "(-0.280000, 1.304476, 0.226811)",
        "(-0.280000, 1.298528, 0.222352)",
        "(-0.280000, 1.292897, 0.217575)",
        "(-0.280000, 1.287578, 0.212482)",
        "(-0.280000, 1.282597, 0.207103)",
        "(-0.280000, 1.277960, 0.201439)",
        "(-0.280000, 1.273737, 0.195639)",
        "(-0.280000, 1.269870, 0.189575)",
        "(-0.280000, 1.266382, 0.183252)",
        "(-0.280000, 1.263292, 0.176650)",
        "(-0.280000, 1.260647, 0.169803)",
        "(-0.280000, 1.258481, 0.162897)",
        "(-0.280000, 1.256814, 0.155747)",
        "(-0.280000, 1.255692, 0.148361)",
        "(-0.280000, 1.255170, 0.140742)",
        "(-0.280000, 1.255314, 0.132930)",
        "(-0.280000, 1.256091, 0.125216)",
        "(-0.280000, 1.257616, 0.117373)",
        "(-0.280000, 1.259942, 0.109487)",
        "(-0.280000, 1.263124, 0.101612)",
        "(-0.280000, 1.267201, 0.093843)",
        "(-0.280000, 1.271962, 0.086556)",
        "(-0.280000, 1.277572, 0.079585)",
        "(-0.280000, 1.283995, 0.073056)",
        "(-0.280000, 1.291199, 0.067056)",
        "(-0.280000, 1.299131, 0.061674)",
        "(-0.280000, 1.307459, 0.057116)",
        "(-0.280000, 1.316332, 0.053282)",
        "(-0.280000, 1.325683, 0.050203)",
        "(-0.280000, 1.335402, 0.047919)",
        "(-0.280000, 1.345447, 0.046469)",
        "(-0.280000, 1.355557, 0.045911)",
        "(-0.280000, 1.365864, 0.046258)",
        "(-0.280000, 1.376283, 0.047560)",
        "(-0.280000, 1.386756, 0.049864)",
        "(-0.280000, 1.397166, 0.053207)",
        "(-0.280000, 1.407233, 0.057534)",
        "(-0.280000, 1.417022, 0.062909)",
        "(-0.280000, 1.426412, 0.069336)",
        "(-0.280000, 1.435267, 0.076796)",
        "(-0.280000, 1.443289, 0.085064)",
        "(-0.280000, 1.450552, 0.094246)",
        "(-0.280000, 1.456942, 0.104293)",
        "(-0.280000, 1.462325, 0.115097)",
        "(-0.280000, 1.466591, 0.126551)",
        "(-0.280000, 1.469648, 0.138544)",
        "(-0.280000, 1.471380, 0.150585)",
        "(-0.280000, 1.471827, 0.162884)",
        "(-0.280000, 1.470947, 0.175253)",
        "(-0.280000, 1.468723, 0.187523)",
        "(-0.280000, 1.465156, 0.199560)",
        "(-0.280000, 1.460436, 0.210850)",
        "(-0.280000, 1.454506, 0.221636)",
        "(-0.280000, 1.447428, 0.231763)",
        "(-0.280000, 1.439297, 0.241081)",
        "(-0.280000, 1.430220, 0.249465)",
        "(-0.280000, 1.420569, 0.256645)",
        "(-0.280000, 1.410253, 0.262762)",
        "(-0.280000, 1.399387, 0.267758)",
        "(-0.280000, 1.388129, 0.271581)",
        "(-0.280000, 1.376640, 0.274202)",
        "(-0.280000, 1.365281, 0.275609)",
        "(-0.280000, 1.353957, 0.275884)",
        "(-0.280000, 1.342777, 0.275057)",
        "(-0.280000, 1.331809, 0.273163)",
        "(-0.280000, 1.321176, 0.270252)",
        "(-0.280000, 1.311140, 0.266452)",
        "(-0.280000, 1.301563, 0.261766)",
        "(-0.280000, 1.292548, 0.256274)",
        "(-0.280000, 1.284157, 0.250044)",
        "(-0.280000, 1.276424, 0.243135)",
        "(-0.280000, 1.269521, 0.235763)",
        "(-0.280000, 1.263324, 0.227861)",
        "(-0.280000, 1.257882, 0.219520)",
        "(-0.280000, 1.253203, 0.210782)",
        "(-0.280000, 1.249302, 0.201693)",
        "(-0.280000, 1.246254, 0.192508)",
        "(-0.280000, 1.243986, 0.183087)",
        "(-0.280000, 1.242514, 0.173449)",
        "(-0.280000, 1.241870, 0.163674)",
        "(-0.280000, 1.242115, 0.153802)",
        "(-0.280000, 1.243277, 0.144109)",
        "(-0.280000, 1.245398, 0.134475)",
        "(-0.280000, 1.248507, 0.125004)",
        "(-0.280000, 1.252615, 0.115806)",
        "(-0.280000, 1.257683, 0.107047)",
        "(-0.280000, 1.263572, 0.098988)",
        "(-0.280000, 1.270285, 0.091574)",
        "(-0.280000, 1.277743, 0.084900)",
        "(-0.280000, 1.285838, 0.079061)",
        "(-0.280000, 1.294421, 0.074144)",
        "(-0.280000, 1.303274, 0.070240)",
        "(-0.280000, 1.312376, 0.067285)",
        "(-0.280000, 1.321579, 0.065281)",
        "(-0.280000, 1.330778, 0.064202)",
        "(-0.280000, 1.339876, 0.064010)",
        "(-0.280000, 1.348667, 0.064655)",
        "(-0.280000, 1.357190, 0.066053)",
        "(-0.280000, 1.365379, 0.068129)",
        "(-0.280000, 1.373212, 0.070818)",
        "(-0.280000, 1.380668, 0.074058)",
        "(-0.280000, 1.387642, 0.077753)",
        "(-0.280000, 1.394257, 0.081886)",
        "(-0.280000, 1.400553, 0.086446)",
        "(-0.280000, 1.406519, 0.091407)",
        "(-0.280000, 1.412084, 0.096704)",
        "(-0.280000, 1.417369, 0.102429)",
        "(-0.280000, 1.422348, 0.108599)",
        "(-0.280000, 1.426992, 0.115243)",
        "(-0.280000, 1.431260, 0.122403)",
        "(-0.280000, 1.435071, 0.130072)",
        "(-0.280000, 1.438301, 0.138088)",
        "(-0.280000, 1.440942, 0.146605)",
        "(-0.280000, 1.442898, 0.155597)",
        "(-0.280000, 1.444068, 0.165032)",
        "(-0.280000, 1.444350, 0.174810)",
        "(-0.280000, 1.443706, 0.184672)",
        "(-0.280000, 1.442037, 0.194726)",
        "(-0.280000, 1.439300, 0.204785)",
        "(-0.280000, 1.435471, 0.214705)",
        "(-0.280000, 1.430561, 0.224331)",
        "(-0.280000, 1.424655, 0.233460)",
        "(-0.280000, 1.417750, 0.242038)",
        "(-0.280000, 1.409927, 0.249923)",
        "(-0.280000, 1.401271, 0.257013)",
        "(-0.280000, 1.391860, 0.263227)",
        "(-0.280000, 1.381868, 0.268462)",
        "(-0.280000, 1.371333, 0.272689)",
        "(-0.280000, 1.360342, 0.275866)",
        "(-0.280000, 1.349023, 0.277942)",
        "(-0.280000, 1.337464, 0.278853)",
        "(-0.280000, 1.326031, 0.277833)",
        "(-0.280000, 1.315194, 0.274426)",
        "(-0.280000, 1.304780, 0.270044)",
        "(-0.280000, 1.294852, 0.264727)",
        "(-0.280000, 1.285492, 0.258531)",
        "(-0.280000, 1.276829, 0.251567)",
        "(-0.280000, 1.268843, 0.243838)",
        "(-0.280000, 1.261585, 0.235388)",
        "(-0.280000, 1.255094, 0.226243)",
        "(-0.280000, 1.249440, 0.216459)",
        "(-0.280000, 1.244727, 0.206202)",
        "(-0.280000, 1.240943, 0.195383)",
        "(-0.280000, 1.238161, 0.184060)",
        "(-0.280000, 1.236461, 0.172288)",
        "(-0.280000, 1.235927, 0.160132)",
        "(-0.280000, 1.236626, 0.147910)",
        "(-0.280000, 1.238619, 0.135531)",
        "(-0.280000, 1.241971, 0.123154)",
        "(-0.280000, 1.246733, 0.110942)",
        "(-0.280000, 1.252937, 0.099086)",
        "(-0.280000, 1.261956, 0.089113)",
        "(-0.280000, 1.272093, 0.080226)",
        "(-0.280000, 1.283188, 0.072578)",
        "(-0.280000, 1.295035, 0.066300)",
        "(-0.280000, 1.307430, 0.061475)",
        "(-0.280000, 1.320044, 0.058189)",
        "(-0.280000, 1.332806, 0.056362)",
        "(-0.280000, 1.345523, 0.055974)",
        "(-0.280000, 1.358038, 0.056973)",
        "(-0.280000, 1.370175, 0.059281)",
        "(-0.280000, 1.381679, 0.062772)",
        "(-0.280000, 1.392604, 0.067349)",
        "(-0.280000, 1.402878, 0.072916)",
        "(-0.280000, 1.412453, 0.079386)",
        "(-0.280000, 1.421259, 0.086650)",
        "(-0.280000, 1.429145, 0.094489)",
        "(-0.280000, 1.436256, 0.102949)",
        "(-0.280000, 1.442554, 0.111940)",
        "(-0.280000, 1.448035, 0.121416)",
        "(-0.280000, 1.452690, 0.131353)",
        "(-0.280000, 1.456434, 0.141454)",
        "(-0.280000, 1.459338, 0.151935)",
        "(-0.280000, 1.461346, 0.162730)",
        "(-0.280000, 1.462405, 0.173817)",
        "(-0.280000, 1.462442, 0.185171)",
        "(-0.280000, 1.461480, 0.196377)",
        "(-0.280000, 1.459374, 0.207733)",
        "(-0.280000, 1.456003, 0.219159)",
        "(-0.280000, 1.451247, 0.230508)",
        "(-0.280000, 1.444975, 0.241640)",
        "(-0.280000, 1.436987, 0.251441)",
        "(-0.280000, 1.426816, 0.259514)",
        "(-0.280000, 1.415492, 0.266643)",
        "(-0.280000, 1.403058, 0.272640)",
        "(-0.280000, 1.389688, 0.277275)",
        "(-0.280000, 1.375978, 0.280298)",
        "(-0.280000, 1.361712, 0.281725)",
        "(-0.280000, 1.347130, 0.281433)",
        "(-0.280000, 1.332517, 0.279352)",
        "(-0.280000, 1.318185, 0.275479)",
        "(-0.280000, 1.304681, 0.269996)",
        "(-0.280000, 1.291924, 0.262921)",
        "(-0.280000, 1.280188, 0.254424)",
        "(-0.280000, 1.269656, 0.244692)",
        "(-0.280000, 1.260468, 0.233938)",
        "(-0.280000, 1.252846, 0.222602)",
        "(-0.280000, 1.246653, 0.210703)",
        "(-0.280000, 1.241904, 0.198463)",
        "(-0.280000, 1.238569, 0.186059)",
        "(-0.280000, 1.236608, 0.173666)",
        "(-0.280000, 1.237854, 0.161647)",
        "(-0.280000, 1.240311, 0.150257)",
        "(-0.280000, 1.243831, 0.139541)",
        "(-0.280000, 1.248273, 0.129530)",
        "(-0.280000, 1.253537, 0.120194)",
        "(-0.280000, 1.259396, 0.111808)",
        "(-0.280000, 1.265896, 0.104007)",
        "(-0.280000, 1.273045, 0.096733)",
        "(-0.280000, 1.280874, 0.089959)",
        "(-0.280000, 1.289394, 0.083722)",
        "(-0.280000, 1.298227, 0.078368)",
        "(-0.280000, 1.307723, 0.073612)",
        "(-0.280000, 1.317854, 0.069569)",
        "(-0.280000, 1.328533, 0.066368)",
        "(-0.280000, 1.339590, 0.064125)",
        "(-0.280000, 1.350541, 0.062928)",
        "(-0.280000, 1.361668, 0.062709)",
        "(-0.280000, 1.372816, 0.063493)",
        "(-0.280000, 1.383871, 0.065276)",
        "(-0.280000, 1.394730, 0.068037)",
        "(-0.280000, 1.405077, 0.071630)",
        "(-0.280000, 1.415099, 0.076102)",
        "(-0.280000, 1.424711, 0.081422)",
        "(-0.280000, 1.433869, 0.087582)",
        "(-0.280000, 1.442521, 0.094585)",
        "(-0.280000, 1.450422, 0.102175)",
        "(-0.280000, 1.457667, 0.110518)",
        "(-0.280000, 1.464157, 0.119571)",
        "(-0.280000, 1.469782, 0.129284)",
        "(-0.280000, 1.474446, 0.139620)",
        "(-0.280000, 1.477279, 0.150269)",
        "(-0.280000, 1.477747, 0.161228)",
        "(-0.280000, 1.477220, 0.172197)",
        "(-0.280000, 1.475683, 0.183160)",
        "(-0.280000, 1.473120, 0.194043)",
        "(-0.280000, 1.469647, 0.204424)",
        "(-0.280000, 1.465134, 0.214681)",
        "(-0.280000, 1.459488, 0.224804)",
        "(-0.280000, 1.452625, 0.234696)",
        "(-0.280000, 1.444923, 0.243739)",
        "(-0.280000, 1.436034, 0.252276)",
        "(-0.280000, 1.425913, 0.260149)",
        "(-0.280000, 1.414623, 0.267121)",
        "(-0.280000, 1.402279, 0.272959)",
        "(-0.280000, 1.389080, 0.277445)",
        "(-0.280000, 1.375636, 0.280353)",
        "(-0.280000, 1.361761, 0.281723)",
        "(-0.280000, 1.347722, 0.281479)",
        "(-0.280000, 1.333769, 0.279602)",
        "(-0.280000, 1.320154, 0.276115)",
        "(-0.280000, 1.308146, 0.269478)",
        "(-0.280000, 1.297280, 0.261633)",
        "(-0.280000, 1.287678, 0.252803)",
        "(-0.280000, 1.279410, 0.243227)",
        "(-0.280000, 1.272480, 0.233111)",
        "(-0.280000, 1.266985, 0.222818)",
        "(-0.280000, 1.262710, 0.212375)",
        "(-0.280000, 1.259578, 0.201909)",
        "(-0.280000, 1.257511, 0.191556)",
        "(-0.280000, 1.256411, 0.181441)",
        "(-0.280000, 1.256189, 0.171807)",
        "(-0.280000, 1.256683, 0.162512)",
        "(-0.280000, 1.257796, 0.153557)",
        "(-0.280000, 1.259448, 0.144936)",
        "(-0.280000, 1.261564, 0.136656)",
        "(-0.280000, 1.264025, 0.128872)",
        "(-0.280000, 1.266833, 0.121334)",
        "(-0.280000, 1.269971, 0.114005)",
        "(-0.280000, 1.273459, 0.106825)",
        "(-0.280000, 1.277337, 0.099745)",
        "(-0.280000, 1.281464, 0.092961)",
        "(-0.280000, 1.286075, 0.086213)",
        "(-0.280000, 1.291249, 0.079525)",
        "(-0.280000, 1.297134, 0.072895)",
        "(-0.280000, 1.303850, 0.066394)",
        "(-0.280000, 1.311046, 0.060356)",
        "(-0.280000, 1.319205, 0.054657)",
        "(-0.280000, 1.328355, 0.049486)",
        "(-0.280000, 1.338468, 0.045059)",
        "(-0.280000, 1.349492, 0.041549)",
        "(-0.280000, 1.360765, 0.040064)",
        "(-0.280000, 1.372306, 0.040994)",
        "(-0.280000, 1.383851, 0.043057)",
        "(-0.280000, 1.395226, 0.046256)",
        "(-0.280000, 1.406234, 0.050551)",
        "(-0.280000, 1.416467, 0.055727)",
        "(-0.280000, 1.426113, 0.061814)",
        "(-0.280000, 1.435066, 0.068718)",
        "(-0.280000, 1.443241, 0.076331)",
        "(-0.280000, 1.450575, 0.084540)",
        "(-0.280000, 1.456888, 0.093020)",
        "(-0.280000, 1.462382, 0.101923)",
        "(-0.280000, 1.467024, 0.111130)",
        "(-0.280000, 1.470820, 0.120570)",
        "(-0.280000, 1.473786, 0.130213)",
        "(-0.280000, 1.475870, 0.139687)",
        "(-0.280000, 1.477188, 0.149288)",
        "(-0.280000, 1.477732, 0.158924)",
        "(-0.280000, 1.477504, 0.168586)",
        "(-0.280000, 1.476497, 0.178261)",
        "(-0.280000, 1.474781, 0.187532)",
        "(-0.280000, 1.472304, 0.196783)",
        "(-0.280000, 1.469024, 0.206007)",
        "(-0.280000, 1.464907, 0.215136)",
        "(-0.280000, 1.460154, 0.223722)",
        "(-0.280000, 1.454506, 0.232188)",
        "(-0.280000, 1.447921, 0.240430)",
        "(-0.280000, 1.440337, 0.248361)",
        "(-0.280000, 1.431731, 0.255835)",
        "(-0.280000, 1.422156, 0.262661)",
        "(-0.280000, 1.412107, 0.268451)",
        "(-0.280000, 1.401272, 0.273362)",
        "(-0.280000, 1.389778, 0.277249)",
        "(-0.280000, 1.377792, 0.279993)",
        "(-0.280000, 1.365527, 0.281510)",
        "(-0.280000, 1.353471, 0.281776)",
        "(-0.280000, 1.341397, 0.280833)",
        "(-0.280000, 1.329636, 0.278117)",
        "(-0.280000, 1.318529, 0.273702)",
        "(-0.280000, 1.308029, 0.268417)",
        "(-0.280000, 1.298426, 0.262493)",
        "(-0.280000, 1.289459, 0.255893)",
        "(-0.280000, 1.281169, 0.248691)",
        "(-0.280000, 1.273588, 0.240953)",
        "(-0.280000, 1.266737, 0.232730)",
        "(-0.280000, 1.260802, 0.224311)",
        "(-0.280000, 1.255611, 0.215521)",
        "(-0.280000, 1.251195, 0.206373)",
        "(-0.280000, 1.247630, 0.196950)",
        "(-0.280000, 1.244975, 0.187345)",
        "(-0.280000, 1.243301, 0.177878)",
        "(-0.280000, 1.242552, 0.168427)",
        "(-0.280000, 1.242726, 0.159076)",
        "(-0.280000, 1.243808, 0.149900)",
        "(-0.280000, 1.245760, 0.141043)",
        "(-0.280000, 1.248476, 0.132791)",
        "(-0.280000, 1.251908, 0.125010)",
        "(-0.280000, 1.255982, 0.117760)",
        "(-0.280000, 1.260633, 0.111060)",
        "(-0.280000, 1.265774, 0.104947)",
        "(-0.280000, 1.271216, 0.099598)",
        "(-0.280000, 1.277021, 0.094788)",
        "(-0.280000, 1.283131, 0.090514)",
        "(-0.280000, 1.289513, 0.086754)",
        "(-0.280000, 1.296142, 0.083491)",
        "(-0.280000, 1.302739, 0.080877)",
        "(-0.280000, 1.309553, 0.078677)",
        "(-0.280000, 1.316569, 0.076887)",
        "(-0.280000, 1.323794, 0.075511)",
        "(-0.280000, 1.331235, 0.074563)",
        "(-0.280000, 1.338486, 0.074150)",
        "(-0.280000, 1.345942, 0.074155)",
        "(-0.280000, 1.353619, 0.074622)",
        "(-0.280000, 1.361474, 0.075602)",
        "(-0.280000, 1.369419, 0.077146)",
        "(-0.280000, 1.377026, 0.079200)",
        "(-0.280000, 1.384608, 0.081809)",
        "(-0.280000, 1.392106, 0.084994)",
        "(-0.280000, 1.399461, 0.088766)",
        "(-0.280000, 1.406604, 0.093125)",
        "(-0.280000, 1.413272, 0.097884)",
        "(-0.280000, 1.419657, 0.103188)",
        "(-0.280000, 1.425722, 0.109049)",
        "(-0.280000, 1.431432, 0.115504)",
        "(-0.280000, 1.436716, 0.122556)",
        "(-0.280000, 1.441393, 0.129912)",
        "(-0.280000, 1.445561, 0.137878)",
        "(-0.280000, 1.449117, 0.146439)",
        "(-0.280000, 1.451961, 0.155579)",
        "(-0.280000, 1.453987, 0.165280)",
        "(-0.280000, 1.455131, 0.175081)",
        "(-0.280000, 1.455314, 0.185287)",
        "(-0.280000, 1.454443, 0.195763)",
        "(-0.280000, 1.452594, 0.206083)",
        "(-0.280000, 1.449606, 0.216489)",
        "(-0.280000, 1.445430, 0.226826)",
        "(-0.280000, 1.440027, 0.236962)",
        "(-0.280000, 1.433380, 0.246749)",
        "(-0.280000, 1.425508, 0.256008)",
        "(-0.280000, 1.416432, 0.264592)",
        "(-0.280000, 1.406174, 0.271299)",
        "(-0.280000, 1.394679, 0.275749)",
        "(-0.280000, 1.382717, 0.279021)",
        "(-0.280000, 1.370408, 0.281059)",
        "(-0.280000, 1.357942, 0.281818)",
        "(-0.280000, 1.345774, 0.281316)",
        "(-0.280000, 1.333780, 0.279605)",
        "(-0.280000, 1.322078, 0.276720)",
        "(-0.280000, 1.310766, 0.272702)",
        "(-0.280000, 1.300030, 0.267648)",
        "(-0.280000, 1.290165, 0.261781)",
        "(-0.280000, 1.280997, 0.255082)",
        "(-0.280000, 1.272597, 0.247649)",
        "(-0.280000, 1.265003, 0.239565)",
        "(-0.280000, 1.258261, 0.230930)",
        "(-0.280000, 1.252531, 0.222067)",
        "(-0.280000, 1.247648, 0.212850)",
        "(-0.280000, 1.243631, 0.203388)",
        "(-0.280000, 1.240470, 0.193752)",
        "(-0.280000, 1.238151, 0.184007)",
        "(-0.280000, 1.236690, 0.174490)",
        "(-0.280000, 1.235994, 0.165011)",
        "(-0.280000, 1.236041, 0.155619)",
        "(-0.280000, 1.236799, 0.146397)",
        "(-0.280000, 1.238239, 0.137370)",
        "(-0.280000, 1.240273, 0.128779)",
        "(-0.280000, 1.242907, 0.120419)",
        "(-0.280000, 1.246130, 0.112294)",
        "(-0.280000, 1.249937, 0.104412)",
        "(-0.280000, 1.254305, 0.096826)",
        "(-0.280000, 1.259077, 0.089758)",
        "(-0.280000, 1.264400, 0.082968)",
        "(-0.280000, 1.270342, 0.076423)",
        "(-0.280000, 1.276973, 0.070129)",
        "(-0.280000, 1.284340, 0.064144)",
        "(-0.280000, 1.292059, 0.058816)",
        "(-0.280000, 1.300567, 0.053891)",
        "(-0.280000, 1.310080, 0.050047)",
        "(-0.280000, 1.320450, 0.047487)",
        "(-0.280000, 1.331253, 0.045650)",
        "(-0.280000, 1.341871, 0.044694)",
        "(-0.280000, 1.352808, 0.044529)",
        "(-0.280000, 1.363941, 0.045238)",
        "(-0.280000, 1.375128, 0.046884)",
        "(-0.280000, 1.386237, 0.049506)",
        "(-0.280000, 1.396703, 0.052964)",
        "(-0.280000, 1.406858, 0.057342)",
        "(-0.280000, 1.416558, 0.062625)",
        "(-0.280000, 1.425638, 0.068764)",
        "(-0.280000, 1.433988, 0.075710)",
        "(-0.280000, 1.441303, 0.083172)",
        "(-0.280000, 1.447757, 0.091264)",
        "(-0.280000, 1.453297, 0.099920)",
        "(-0.280000, 1.457881, 0.109078)",
        "(-0.280000, 1.461462, 0.118647)",
        "(-0.280000, 1.463903, 0.128209)",
        "(-0.280000, 1.465348, 0.138018)",
        "(-0.280000, 1.465774, 0.148023)",
        "(-0.280000, 1.465154, 0.158159)",
        "(-0.280000, 1.463463, 0.168338)",
        "(-0.280000, 1.460748, 0.178015)",
        "(-0.280000, 1.456987, 0.187605)",
        "(-0.280000, 1.452174, 0.196954)",
        "(-0.280000, 1.446304, 0.205938)",
        "(-0.280000, 1.439418, 0.214371)",
        "(-0.280000, 1.431879, 0.221744)",
        "(-0.280000, 1.423563, 0.228335)",
        "(-0.280000, 1.414635, 0.233993)",
        "(-0.280000, 1.405232, 0.238648)",
        "(-0.280000, 1.395508, 0.242250)",
        "(-0.280000, 1.385864, 0.244707)",
        "(-0.280000, 1.376176, 0.246184)",
        "(-0.280000, 1.366545, 0.246714)",
        "(-0.280000, 1.357088, 0.246347)",
        "(-0.280000, 1.347878, 0.245142)",
        "(-0.280000, 1.339164, 0.243204)",
        "(-0.280000, 1.330777, 0.240594)",
        "(-0.280000, 1.322742, 0.237365)",
        "(-0.280000, 1.315095, 0.233572)",
        "(-0.280000, 1.307870, 0.229279)",
        "(-0.280000, 1.301186, 0.224634)",
        "(-0.280000, 1.294887, 0.219570)",
        "(-0.280000, 1.288983, 0.214117)",
        "(-0.280000, 1.283475, 0.208287)",
        "(-0.280000, 1.278387, 0.202113)",
        "(-0.280000, 1.273792, 0.195760)",
        "(-0.280000, 1.269603, 0.189073)",
        "(-0.280000, 1.265862, 0.182097)",
        "(-0.280000, 1.262587, 0.174845)",
        "(-0.280000, 1.259800, 0.167334)",
        "(-0.280000, 1.257532, 0.159804)",
        "(-0.280000, 1.255773, 0.152070)",
        "(-0.280000, 1.254555, 0.144172)",
        "(-0.280000, 1.253900, 0.136130)",
        "(-0.280000, 1.253836, 0.127956)",
        "(-0.280000, 1.254308, 0.119905)",
        "(-0.280000, 1.255396, 0.111778)",
        "(-0.280000, 1.257137, 0.103580)",
        "(-0.280000, 1.259563, 0.095360)",
        "(-0.280000, 1.262725, 0.087125)",
        "(-0.280000, 1.267166, 0.079801)",
        "(-0.280000, 1.273202, 0.073591)",
        "(-0.280000, 1.279860, 0.067669)",
        "(-0.280000, 1.287224, 0.062049)",
        "(-0.280000, 1.295342, 0.056806)",
        "(-0.280000, 1.303786, 0.052259)",
        "(-0.280000, 1.313043, 0.048209)",
        "(-0.280000, 1.323114, 0.044798)",
        "(-0.280000, 1.333951, 0.042185)",
        "(-0.280000, 1.345434, 0.040539)",
        "(-0.280000, 1.356833, 0.040000)",
        "(-0.280000, 1.368634, 0.040577)",
        "(-0.280000, 1.380556, 0.042349)",
        "(-0.280000, 1.392398, 0.045348)",
        "(-0.280000, 1.403972, 0.049566)",
        "(-0.280000, 1.414703, 0.054746)",
        "(-0.280000, 1.424914, 0.060986)",
        "(-0.280000, 1.434448, 0.068197)",
        "(-0.280000, 1.443207, 0.076296)",
        "(-0.280000, 1.451117, 0.085210)",
        "(-0.280000, 1.457891, 0.094522)",
        "(-0.280000, 1.463771, 0.104480)",
        "(-0.280000, 1.468703, 0.115026)",
        "(-0.280000, 1.472619, 0.126069)",
        "(-0.280000, 1.475467, 0.137539)",
        "(-0.280000, 1.477154, 0.148944)",
        "(-0.280000, 1.477748, 0.160634)",
        "(-0.280000, 1.477188, 0.172540)",
        "(-0.280000, 1.475411, 0.184568)",
        "(-0.280000, 1.472369, 0.196574)",
        "(-0.280000, 1.468208, 0.207986)",
        "(-0.280000, 1.462820, 0.219110)",
        "(-0.280000, 1.456210, 0.229792)",
        "(-0.280000, 1.448682, 0.239550)",
        "(-0.280000, 1.440091, 0.248594)",
        "(-0.280000, 1.430494, 0.256798)",
        "(-0.280000, 1.419985, 0.264022)",
        "(-0.280000, 1.408453, 0.269598)",
        "(-0.280000, 1.396191, 0.273340)",
        "(-0.280000, 1.384009, 0.275809)",
        "(-0.280000, 1.371716, 0.277141)",
        "(-0.280000, 1.359422, 0.277335)",
        "(-0.280000, 1.347264, 0.276407)",
        "(-0.280000, 1.335298, 0.274371)",
        "(-0.280000, 1.323622, 0.271241)",
        "(-0.280000, 1.312650, 0.267165)",
        "(-0.280000, 1.302183, 0.262114)",
        "(-0.280000, 1.292315, 0.256116)",
        "(-0.280000, 1.283144, 0.249219)",
        "(-0.280000, 1.274737, 0.241545)",
        "(-0.280000, 1.267297, 0.233426)",
        "(-0.280000, 1.260633, 0.224800)",
        "(-0.280000, 1.254732, 0.215734)",
        "(-0.280000, 1.249577, 0.206260)",
        "(-0.280000, 1.245188, 0.196479)",
        "(-0.280000, 1.241619, 0.186693)",
        "(-0.280000, 1.238777, 0.176746)",
        "(-0.280000, 1.236656, 0.166670)",
        "(-0.280000, 1.236005, 0.156507)",
        "(-0.280000, 1.236785, 0.146510)",
        "(-0.280000, 1.238316, 0.136983)",
        "(-0.280000, 1.240571, 0.127717)",
        "(-0.280000, 1.243504, 0.118776)",
        "(-0.280000, 1.247087, 0.110170)",
        "(-0.280000, 1.251292, 0.101920)",
        "(-0.280000, 1.255935, 0.094290)",
        "(-0.280000, 1.261128, 0.087023)",
        "(-0.280000, 1.266844, 0.080159)",
        "(-0.280000, 1.273105, 0.073684)",
        "(-0.280000, 1.279977, 0.067572)",
        "(-0.280000, 1.287149, 0.062102)",
        "(-0.280000, 1.295001, 0.057008)",
        "(-0.280000, 1.303655, 0.052324)",
        "(-0.280000, 1.313188, 0.048153)",
        "(-0.280000, 1.323676, 0.044636)",
        "(-0.280000, 1.334405, 0.042099)",
        "(-0.280000, 1.345960, 0.040490)",
        "(-0.280000, 1.358159, 0.040007)",
        "(-0.280000, 1.370772, 0.040806)",
        "(-0.280000, 1.383516, 0.042980)",
        "(-0.280000, 1.395669, 0.046405)",
        "(-0.280000, 1.407570, 0.051158)",
        "(-0.280000, 1.418988, 0.057196)",
        "(-0.280000, 1.429747, 0.064457)",
        "(-0.280000, 1.439658, 0.072819)",
        "(-0.280000, 1.448344, 0.081880)",
        "(-0.280000, 1.456045, 0.091794)",
        "(-0.280000, 1.462658, 0.102418)",
        "(-0.280000, 1.468127, 0.113647)",
        "(-0.280000, 1.472406, 0.125369)",
        "(-0.280000, 1.475377, 0.137085)",
        "(-0.280000, 1.477171, 0.149116)",
        "(-0.280000, 1.477747, 0.161354)",
        "(-0.280000, 1.477066, 0.173738)",
        "(-0.280000, 1.475082, 0.186162)",
        "(-0.280000, 1.470648, 0.197642)",
        "(-0.280000, 1.464157, 0.208265)",
        "(-0.280000, 1.456615, 0.218105)",
        "(-0.280000, 1.448135, 0.227029)",
        "(-0.280000, 1.438847, 0.234961)",
        "(-0.280000, 1.429160, 0.241599)",
        "(-0.280000, 1.418967, 0.247234)",
        "(-0.280000, 1.408391, 0.251842)",
        "(-0.280000, 1.397553, 0.255406)",
        "(-0.280000, 1.386605, 0.257930)",
        "(-0.280000, 1.375897, 0.259391)",
        "(-0.280000, 1.365229, 0.259941)",
        "(-0.280000, 1.354677, 0.259610)",
        "(-0.280000, 1.344296, 0.258430)",
        "(-0.280000, 1.334159, 0.256443)",
        "(-0.280000, 1.324523, 0.253760)",
        "(-0.280000, 1.315156, 0.250368)",
        "(-0.280000, 1.306083, 0.246275)",
        "(-0.280000, 1.297335, 0.241489)",
        "(-0.280000, 1.288958, 0.236019)",
        "(-0.280000, 1.281180, 0.230067)",
        "(-0.280000, 1.273836, 0.223486)",
        "(-0.280000, 1.266985, 0.216284)",
        "(-0.280000, 1.260676, 0.208460)",
        "(-0.280000, 1.254975, 0.200028)",
        "(-0.280000, 1.250044, 0.191300)",
        "(-0.280000, 1.245832, 0.182079)",
        "(-0.280000, 1.242402, 0.172386)",
        "(-0.280000, 1.239836, 0.162301)",
        "(-0.280000, 1.238198, 0.151879)",
        "(-0.280000, 1.237500, 0.141514)",
        "(-0.280000, 1.239564, 0.131470)",
        "(-0.280000, 1.242468, 0.121675)",
        "(-0.280000, 1.246179, 0.112183)",
        "(-0.280000, 1.250693, 0.103004)",
        "(-0.280000, 1.255822, 0.094461)",
        "(-0.280000, 1.261699, 0.086289)",
        "(-0.280000, 1.268338, 0.078524)",
        "(-0.280000, 1.275760, 0.071210)",
        "(-0.280000, 1.283976, 0.064418)",
        "(-0.280000, 1.292575, 0.058490)",
        "(-0.280000, 1.301981, 0.053159)",
        "(-0.280000, 1.312167, 0.048554)",
        "(-0.280000, 1.323147, 0.044788)",
        "(-0.280000, 1.334848, 0.042016)",
        "(-0.280000, 1.346553, 0.040438)",
        "(-0.280000, 1.358724, 0.040015)",
        "(-0.280000, 1.371126, 0.040847)",
        "(-0.280000, 1.383563, 0.042991)",
        "(-0.280000, 1.395410, 0.046318)",
        "(-0.280000, 1.406409, 0.052151)",
        "(-0.280000, 1.416270, 0.059790)",
        "(-0.280000, 1.425092, 0.068348)",
        "(-0.280000, 1.432790, 0.077628)",
        "(-0.280000, 1.439340, 0.087512)",
        "(-0.280000, 1.444502, 0.097589)",
        "(-0.280000, 1.448536, 0.107980)",
        "(-0.280000, 1.451443, 0.118579)",
        "(-0.280000, 1.453224, 0.129266)",
        "(-0.280000, 1.453904, 0.139909)",
        "(-0.280000, 1.453481, 0.150086)",
        "(-0.280000, 1.452109, 0.160036)",
        "(-0.280000, 1.449833, 0.169700)",
        "(-0.280000, 1.446695, 0.179025)",
        "(-0.280000, 1.442749, 0.187934)",
        "(-0.280000, 1.438163, 0.196101)",
        "(-0.280000, 1.432890, 0.203832)",
        "(-0.280000, 1.426965, 0.211082)",
        "(-0.280000, 1.420401, 0.217817)",
        "(-0.280000, 1.413205, 0.223999)",
        "(-0.280000, 1.405678, 0.229369)",
        "(-0.280000, 1.397604, 0.234123)",
        "(-0.280000, 1.389033, 0.238183)",
        "(-0.280000, 1.380032, 0.241474)",
        "(-0.280000, 1.370665, 0.243937)",
        "(-0.280000, 1.361279, 0.245499)",
        "(-0.280000, 1.351705, 0.246192)",
        "(-0.280000, 1.342044, 0.245985)",
        "(-0.280000, 1.332416, 0.244868)",
        "(-0.280000, 1.322900, 0.242840)",
        "(-0.280000, 1.313736, 0.239992)",
        "(-0.280000, 1.304843, 0.236286)",
        "(-0.280000, 1.296322, 0.231758)",
        "(-0.280000, 1.288250, 0.226441)",
        "(-0.280000, 1.280708, 0.220376)",
        "(-0.280000, 1.273859, 0.213755)",
        "(-0.280000, 1.267654, 0.206493)",
        "(-0.280000, 1.262163, 0.198657)",
        "(-0.280000, 1.257444, 0.190303)",
        "(-0.280000, 1.253572, 0.181559)",
        "(-0.280000, 1.250609, 0.172722)",
        "(-0.280000, 1.248519, 0.163659)",
        "(-0.280000, 1.247329, 0.154484)",
        "(-0.280000, 1.247044, 0.145286)",
        "(-0.280000, 1.247611, 0.136363)",
        "(-0.280000, 1.249028, 0.127595)",
        "(-0.280000, 1.251284, 0.119014)",
        "(-0.280000, 1.254340, 0.110722)",
        "(-0.280000, 1.258178, 0.102741)",
        "(-0.280000, 1.262775, 0.095105)",
        "(-0.280000, 1.267901, 0.088096)",
        "(-0.280000, 1.273706, 0.081450)",
        "(-0.280000, 1.280219, 0.075141)",
        "(-0.280000, 1.287445, 0.069196)",
        "(-0.280000, 1.295457, 0.063652)",
        "(-0.280000, 1.303845, 0.058839)",
        "(-0.280000, 1.313076, 0.054554)",
        "(-0.280000, 1.323192, 0.050935)",
        "(-0.280000, 1.334134, 0.048166)",
        "(-0.280000, 1.345739, 0.046440)",
        "(-0.280000, 1.357280, 0.045904)",
        "(-0.280000, 1.369188, 0.046569)",
        "(-0.280000, 1.381269, 0.048529)",
        "(-0.280000, 1.393259, 0.051823)",
        "(-0.280000, 1.404877, 0.056418)",
        "(-0.280000, 1.415587, 0.062042)",
        "(-0.280000, 1.425657, 0.068767)",
        "(-0.280000, 1.434919, 0.076473)",
        "(-0.280000, 1.443285, 0.085060)",
        "(-0.280000, 1.450475, 0.094138)",
        "(-0.280000, 1.456684, 0.103840)",
        "(-0.280000, 1.461878, 0.114082)",
        "(-0.280000, 1.466017, 0.124768)",
        "(-0.280000, 1.469080, 0.135848)",
        "(-0.280000, 1.471035, 0.147288)",
        "(-0.280000, 1.471821, 0.158576)",
        "(-0.280000, 1.471478, 0.170080)",
        "(-0.280000, 1.469951, 0.181694)",
        "(-0.280000, 1.467192, 0.193290)",
        "(-0.280000, 1.463161, 0.204751)",
        "(-0.280000, 1.458029, 0.215564)",
        "(-0.280000, 1.451651, 0.226004)",
        "(-0.280000, 1.444027, 0.235910)",
        "(-0.280000, 1.435195, 0.245095)",
        "(-0.280000, 1.425266, 0.253347)",
        "(-0.280000, 1.414651, 0.260332)",
        "(-0.280000, 1.403187, 0.266166)",
        "(-0.280000, 1.391050, 0.270713)",
        "(-0.280000, 1.378430, 0.273874)",
        "(-0.280000, 1.365547, 0.275589)",
        "(-0.280000, 1.352890, 0.275852)",
        "(-0.280000, 1.340327, 0.274729)",
        "(-0.280000, 1.328104, 0.272273)",
        "(-0.280000, 1.316376, 0.268568)",
        "(-0.280000, 1.305478, 0.263815)",
        "(-0.280000, 1.295282, 0.258060)",
        "(-0.280000, 1.285846, 0.251395)",
        "(-0.280000, 1.277249, 0.243934)",
        "(-0.280000, 1.269534, 0.235780)",
        "(-0.280000, 1.262720, 0.227010)",
        "(-0.280000, 1.256981, 0.217971)",
        "(-0.280000, 1.252147, 0.208525)",
        "(-0.280000, 1.248228, 0.198741)",
        "(-0.280000, 1.245242, 0.188723)",
        "(-0.280000, 1.243186, 0.178534)",
        "(-0.280000, 1.242082, 0.168539)",
        "(-0.280000, 1.241852, 0.158570)",
        "(-0.280000, 1.242481, 0.148679)",
        "(-0.280000, 1.243949, 0.138925)",
        "(-0.280000, 1.246156, 0.129660)",
        "(-0.280000, 1.249122, 0.120608)",
        "(-0.280000, 1.252816, 0.111855)",
        "(-0.280000, 1.257226, 0.103426)",
        "(-0.280000, 1.262359, 0.095330)",
        "(-0.280000, 1.268203, 0.087625)",
        "(-0.280000, 1.274503, 0.080611)",
        "(-0.280000, 1.281532, 0.073986)",
        "(-0.280000, 1.289336, 0.067796)",
        "(-0.280000, 1.297999, 0.062093)",
        "(-0.280000, 1.307568, 0.056991)",
        "(-0.280000, 1.317438, 0.052862)",
        "(-0.280000, 1.328165, 0.049535)",
        "(-0.280000, 1.339632, 0.047198)",
        "(-0.280000, 1.351700, 0.046018)",
        "(-0.280000, 1.364165, 0.046137)",
        "(-0.280000, 1.376233, 0.047551)",
        "(-0.280000, 1.388271, 0.050283)",
        "(-0.280000, 1.400072, 0.054340)",
        "(-0.280000, 1.411427, 0.059686)",
        "(-0.280000, 1.422163, 0.066258)",
        "(-0.280000, 1.431850, 0.073735)",
        "(-0.280000, 1.440705, 0.082217)",
        "(-0.280000, 1.448629, 0.091622)",
        "(-0.280000, 1.455534, 0.101873)",
        "(-0.280000, 1.461325, 0.112860)",
        "(-0.280000, 1.465801, 0.124122)",
        "(-0.280000, 1.469081, 0.135851)",
        "(-0.280000, 1.471110, 0.147933)",
        "(-0.280000, 1.471842, 0.160237)",
        "(-0.280000, 1.471251, 0.172584)",
        "(-0.280000, 1.469399, 0.184500)",
        "(-0.280000, 1.466277, 0.196262)",
        "(-0.280000, 1.461890, 0.207716)",
        "(-0.280000, 1.456247, 0.218742)",
        "(-0.280000, 1.449357, 0.229226)",
        "(-0.280000, 1.441546, 0.238700)",
        "(-0.280000, 1.432615, 0.247424)",
        "(-0.280000, 1.422642, 0.255233)",
        "(-0.280000, 1.411710, 0.261984)",
        "(-0.280000, 1.399947, 0.267534)",
        "(-0.280000, 1.387901, 0.271645)",
        "(-0.280000, 1.375378, 0.274415)",
        "(-0.280000, 1.362587, 0.275776)",
        "(-0.280000, 1.349750, 0.275692)",
        "(-0.280000, 1.337070, 0.274141)",
        "(-0.280000, 1.325008, 0.271207)",
        "(-0.280000, 1.313505, 0.266929)",
        "(-0.280000, 1.302733, 0.261398)",
        "(-0.280000, 1.292859, 0.254739)",
        "(-0.280000, 1.284040, 0.247129)",
        "(-0.280000, 1.276516, 0.238895)",
        "(-0.280000, 1.270158, 0.230090)",
        "(-0.280000, 1.264977, 0.220873)",
        "(-0.280000, 1.260976, 0.211420)",
        "(-0.280000, 1.258136, 0.201931)",
        "(-0.280000, 1.256438, 0.192698)",
        "(-0.280000, 1.255708, 0.183624)",
        "(-0.280000, 1.255867, 0.174824)",
        "(-0.280000, 1.256825, 0.166348)",
        "(-0.280000, 1.258492, 0.158437)",
        "(-0.280000, 1.260751, 0.150935)",
        "(-0.280000, 1.263525, 0.143842)",
        "(-0.280000, 1.266734, 0.137179)",
        "(-0.280000, 1.270319, 0.130915)",
        "(-0.280000, 1.274235, 0.125016)",
        "(-0.280000, 1.278325, 0.119678)",
        "(-0.280000, 1.282647, 0.114637)",
        "(-0.280000, 1.287202, 0.109849)",
        "(-0.280000, 1.291980, 0.105298)",
        "(-0.280000, 1.297000, 0.100957)",
        "(-0.280000, 1.302080, 0.096989)",
        "(-0.280000, 1.307459, 0.093160)",
        "(-0.280000, 1.313209, 0.089468)",
        "(-0.280000, 1.319407, 0.085939)",
        "(-0.280000, 1.326091, 0.082640)",
        "(-0.280000, 1.332947, 0.079753)",
        "(-0.280000, 1.340370, 0.077202)",
        "(-0.280000, 1.348356, 0.075104)",
        "(-0.280000, 1.356871, 0.073583)",
        "(-0.280000, 1.365816, 0.072757)",
        "(-0.280000, 1.374755, 0.072652)",
        "(-0.280000, 1.383995, 0.073361)",
        "(-0.280000, 1.393394, 0.074955)",
        "(-0.280000, 1.402838, 0.077479)",
        "(-0.280000, 1.412217, 0.080972)",
        "(-0.280000, 1.421144, 0.085234)",
        "(-0.280000, 1.429791, 0.090416)",
        "(-0.280000, 1.438021, 0.096485)",
        "(-0.280000, 1.445756, 0.103439)",
        "(-0.280000, 1.452909, 0.111262)",
        "(-0.280000, 1.459242, 0.119600)",
        "(-0.280000, 1.464849, 0.128702)",
        "(-0.280000, 1.469648, 0.138545)",
        "(-0.280000, 1.473547, 0.149093)",
        "(-0.280000, 1.476489, 0.160308)",
        "(-0.280000, 1.477274, 0.171612)",
        "(-0.280000, 1.475710, 0.183016)",
        "(-0.280000, 1.473009, 0.194429)",
        "(-0.280000, 1.469125, 0.205753)",
        "(-0.280000, 1.464052, 0.216808)",
        "(-0.280000, 1.458027, 0.227094)",
        "(-0.280000, 1.450882, 0.236906)",
        "(-0.280000, 1.442663, 0.246079)",
        "(-0.280000, 1.433424, 0.254474)",
        "(-0.280000, 1.423273, 0.261935)",
        "(-0.280000, 1.412639, 0.268176)",
        "(-0.280000, 1.401292, 0.273354)",
        "(-0.280000, 1.389387, 0.277359)",
        "(-0.280000, 1.377055, 0.280121)",
        "(-0.280000, 1.364437, 0.281584)",
        "(-0.280000, 1.352055, 0.281729)",
        "(-0.280000, 1.339696, 0.280602)",
        "(-0.280000, 1.327544, 0.278221)",
        "(-0.280000, 1.315722, 0.274618)",
        "(-0.280000, 1.304340, 0.269833)",
        "(-0.280000, 1.293823, 0.264105)",
        "(-0.280000, 1.283954, 0.257388)",
        "(-0.280000, 1.274822, 0.249756)",
        "(-0.280000, 1.266546, 0.241331)",
        "(-0.280000, 1.259198, 0.232230)",
        "(-0.280000, 1.252972, 0.222814)",
        "(-0.280000, 1.247713, 0.212985)",
        "(-0.280000, 1.243438, 0.202869)",
        "(-0.280000, 1.240129, 0.192518)",
        "(-0.280000, 1.237789, 0.182063)",
        "(-0.280000, 1.236419, 0.171836)",
        "(-0.280000, 1.235927, 0.161683)",
        "(-0.280000, 1.236279, 0.151665)",
        "(-0.280000, 1.237441, 0.141824)",
        "(-0.280000, 1.239378, 0.132223)",
        "(-0.280000, 1.241973, 0.123150)",
        "(-0.280000, 1.245258, 0.114330)",
        "(-0.280000, 1.249195, 0.105839)",
        "(-0.280000, 1.253778, 0.097678)",
        "(-0.280000, 1.258813, 0.090123)",
        "(-0.280000, 1.264442, 0.082918)",
        "(-0.280000, 1.270699, 0.076059)",
        "(-0.280000, 1.277569, 0.069608)",
        "(-0.280000, 1.285106, 0.063575)",
        "(-0.280000, 1.293340, 0.058014)",
        "(-0.280000, 1.302402, 0.054352)",
        "(-0.280000, 1.312377, 0.052351)",
        "(-0.280000, 1.322682, 0.051092)",
        "(-0.280000, 1.333305, 0.050687)",
        "(-0.280000, 1.344196, 0.051276)",
        "(-0.280000, 1.354646, 0.053002)",
        "(-0.280000, 1.365061, 0.055830)",
        "(-0.280000, 1.375267, 0.059815)",
        "(-0.280000, 1.385084, 0.064979)",
        "(-0.280000, 1.394270, 0.071268)",
        "(-0.280000, 1.402241, 0.078387)",
        "(-0.280000, 1.409284, 0.086340)",
        "(-0.280000, 1.415282, 0.094988)",
        "(-0.280000, 1.420149, 0.104182)",
        "(-0.280000, 1.423816, 0.113712)",
        "(-0.280000, 1.426112, 0.123116)",
        "(-0.280000, 1.427301, 0.132522)",
        "(-0.280000, 1.427422, 0.141742)",
        "(-0.280000, 1.426547, 0.150625)",
        "(-0.280000, 1.424780, 0.159071)",
        "(-0.280000, 1.422262, 0.166781)",
        "(-0.280000, 1.419132, 0.173959)",
        "(-0.280000, 1.415509, 0.180567)",
        "(-0.280000, 1.411480, 0.186639)",
        "(-0.280000, 1.407114, 0.192211)",
        "(-0.280000, 1.402566, 0.197197)",
        "(-0.280000, 1.397782, 0.201798)",
        "(-0.280000, 1.392779, 0.206038)",
        "(-0.280000, 1.387522, 0.209968)",
        "(-0.280000, 1.382000, 0.213586)",
        "(-0.280000, 1.376308, 0.216844)",
        "(-0.280000, 1.370291, 0.219789)",
        "(-0.280000, 1.363919, 0.222380)",
        "(-0.280000, 1.357195, 0.224558)",
        "(-0.280000, 1.350144, 0.226255)",
        "(-0.280000, 1.342893, 0.227435)",
        "(-0.280000, 1.335343, 0.228016)",
        "(-0.280000, 1.327551, 0.227931)",
        "(-0.280000, 1.319586, 0.227121)",
        "(-0.280000, 1.311568, 0.225547)",
        "(-0.280000, 1.303693, 0.223274)",
        "(-0.280000, 1.295921, 0.220209)",
        "(-0.280000, 1.288371, 0.216350)",
        "(-0.280000, 1.281127, 0.211695)",
        "(-0.280000, 1.274280, 0.206259)",
        "(-0.280000, 1.268025, 0.200269)",
        "(-0.280000, 1.262320, 0.193587)",
        "(-0.280000, 1.257257, 0.186275)",
        "(-0.280000, 1.252894, 0.178377)",
        "(-0.280000, 1.249283, 0.169942)",
        "(-0.280000, 1.246479, 0.161344)",
        "(-0.280000, 1.244458, 0.152339)",
        "(-0.280000, 1.243238, 0.142960)",
        "(-0.280000, 1.242828, 0.133284)",
        "(-0.280000, 1.243238, 0.123328)",
        "(-0.280000, 1.245429, 0.113921)",
        "(-0.280000, 1.249568, 0.105116)",
        "(-0.280000, 1.254476, 0.096553)",
        "(-0.280000, 1.260159, 0.088295)",
        "(-0.280000, 1.266328, 0.080738)",
        "(-0.280000, 1.273234, 0.073560)",
        "(-0.280000, 1.280827, 0.066878)",
        "(-0.280000, 1.289133, 0.060732)",
        "(-0.280000, 1.298136, 0.055205)",
        "(-0.280000, 1.307750, 0.050412)",
        "(-0.280000, 1.317533, 0.046566)",
        "(-0.280000, 1.327901, 0.043513)",
        "(-0.280000, 1.338728, 0.041364)",
        "(-0.280000, 1.349963, 0.040196)",
        "(-0.280000, 1.361540, 0.040092)",
        "(-0.280000, 1.372845, 0.041064)",
        "(-0.280000, 1.384298, 0.043160)",
        "(-0.280000, 1.395702, 0.046417)",
        "(-0.280000, 1.406896, 0.050850)",
        "(-0.280000, 1.417361, 0.056239)",
        "(-0.280000, 1.427409, 0.062733)",
        "(-0.280000, 1.436921, 0.070324)",
        "(-0.280000, 1.445761, 0.078984)",
        "(-0.280000, 1.453792, 0.088667)",
        "(-0.280000, 1.460905, 0.099354)",
        "(-0.280000, 1.466738, 0.110501)",
        "(-0.280000, 1.471472, 0.122462)",
        "(-0.280000, 1.474974, 0.135160)",
        "(-0.280000, 1.477105, 0.148458)",
        "(-0.280000, 1.477746, 0.161640)",
        "(-0.280000, 1.476913, 0.175096)",
        "(-0.280000, 1.474532, 0.188612)",
        "(-0.280000, 1.470547, 0.202014)",
        "(-0.280000, 1.464909, 0.215132)",
        "(-0.280000, 1.457601, 0.227740)",
        "(-0.280000, 1.448954, 0.239231)",
        "(-0.280000, 1.438805, 0.249797)",
        "(-0.280000, 1.427307, 0.259164)",
        "(-0.280000, 1.414634, 0.267114)",
        "(-0.280000, 1.400993, 0.273472)",
        "(-0.280000, 1.386953, 0.278012)",
        "(-0.280000, 1.372489, 0.280806)",
        "(-0.280000, 1.357909, 0.281818)",
        "(-0.280000, 1.343427, 0.281077)",
        "(-0.280000, 1.329288, 0.278643)",
        "(-0.280000, 1.316359, 0.273515)",
        "(-0.280000, 1.304925, 0.266112)",
        "(-0.280000, 1.294804, 0.257756)",
        "(-0.280000, 1.286064, 0.248652)",
        "(-0.280000, 1.278673, 0.239011)",
        "(-0.280000, 1.272709, 0.229203)",
        "(-0.280000, 1.267930, 0.219286)",
        "(-0.280000, 1.264207, 0.209347)",
        "(-0.280000, 1.261435, 0.199458)",
        "(-0.280000, 1.259536, 0.189745)",
        "(-0.280000, 1.258446, 0.180428)",
        "(-0.280000, 1.258003, 0.171361)",
        "(-0.280000, 1.258128, 0.162537)",
        "(-0.280000, 1.258762, 0.153943)",
        "(-0.280000, 1.259854, 0.145586)",
        "(-0.280000, 1.261325, 0.137617)",
        "(-0.280000, 1.263177, 0.129805)",
        "(-0.280000, 1.265404, 0.122143)",
        "(-0.280000, 1.268031, 0.114580)",
        "(-0.280000, 1.271092, 0.107093)",
        "(-0.280000, 1.274467, 0.099907)",
        "(-0.280000, 1.278347, 0.092765)",
        "(-0.280000, 1.282792, 0.085699)",
        "(-0.280000, 1.287881, 0.078737)",
        "(-0.280000, 1.293390, 0.072141)",
        "(-0.280000, 1.299664, 0.065731)",
        "(-0.280000, 1.306787, 0.059595)",
        "(-0.280000, 1.314856, 0.053839)",
        "(-0.280000, 1.323894, 0.048636)",
        "(-0.280000, 1.333942, 0.044154)",
        "(-0.280000, 1.344415, 0.040649)",
        "(-0.280000, 1.355798, 0.040004)",
        "(-0.280000, 1.367614, 0.040481)",
        "(-0.280000, 1.379708, 0.042183)",
        "(-0.280000, 1.391321, 0.045022)",
        "(-0.280000, 1.402895, 0.049116)",
        "(-0.280000, 1.414210, 0.054479)",
        "(-0.280000, 1.425080, 0.061100)",
        "(-0.280000, 1.435341, 0.068952)",
        "(-0.280000, 1.444812, 0.077967)",
        "(-0.280000, 1.453068, 0.087706)",
        "(-0.280000, 1.460364, 0.098449)",
        "(-0.280000, 1.466558, 0.110111)",
        "(-0.280000, 1.471522, 0.122612)",
        "(-0.280000, 1.475009, 0.135323)",
        "(-0.280000, 1.477114, 0.148543)",
        "(-0.280000, 1.477742, 0.162122)",
        "(-0.280000, 1.476823, 0.175838)",
        "(-0.280000, 1.474326, 0.189475)",
        "(-0.280000, 1.470394, 0.202435)",
        "(-0.280000, 1.463758, 0.214335)",
        "(-0.280000, 1.455125, 0.224921)",
        "(-0.280000, 1.445367, 0.234323)",
        "(-0.280000, 1.434691, 0.242421)",
        "(-0.280000, 1.423569, 0.248895)",
        "(-0.280000, 1.411883, 0.253997)",
        "(-0.280000, 1.399807, 0.257680)",
        "(-0.280000, 1.387545, 0.259903)",
        "(-0.280000, 1.375293, 0.260668)",
        "(-0.280000, 1.363571, 0.259997)",
        "(-0.280000, 1.352204, 0.258050)",
        "(-0.280000, 1.341369, 0.254924)",
        "(-0.280000, 1.331206, 0.250738)",
        "(-0.280000, 1.321809, 0.245621)",
        "(-0.280000, 1.313444, 0.239832)",
        "(-0.280000, 1.305901, 0.233422)",
        "(-0.280000, 1.299188, 0.226510)",
        "(-0.280000, 1.293311, 0.219219)",
        "(-0.280000, 1.288235, 0.211632)",
        "(-0.280000, 1.284022, 0.203988)",
        "(-0.280000, 1.280505, 0.196203)",
        "(-0.280000, 1.277645, 0.188310)",
        "(-0.280000, 1.275419, 0.180371)",
        "(-0.280000, 1.273793, 0.172411)",
        "(-0.280000, 1.272742, 0.164445)",
        "(-0.280000, 1.272237, 0.156696)",
        "(-0.280000, 1.272244, 0.148948)",
        "(-0.280000, 1.272765, 0.141205)",
        "(-0.280000, 1.273810, 0.133496)",
        "(-0.280000, 1.275401, 0.125810)",
        "(-0.280000, 1.277457, 0.118364)",
        "(-0.280000, 1.280098, 0.110953)",
        "(-0.280000, 1.283385, 0.103588)",
        "(-0.280000, 1.287373, 0.096311)",
        "(-0.280000, 1.292127, 0.089188)",
        "(-0.280000, 1.297424, 0.082503)",
        "(-0.280000, 1.303540, 0.076114)",
        "(-0.280000, 1.310506, 0.070130)",
        "(-0.280000, 1.318341, 0.064678)",
        "(-0.280000, 1.327002, 0.059918)",
        "(-0.280000, 1.336058, 0.056068)",
        "(-0.280000, 1.345880, 0.053114)",
        "(-0.280000, 1.356299, 0.051217)",
        "(-0.280000, 1.367169, 0.050496)",
        "(-0.280000, 1.378345, 0.051048)",
        "(-0.280000, 1.389189, 0.052811)",
        "(-0.280000, 1.400021, 0.055879)",
        "(-0.280000, 1.410601, 0.060245)",
        "(-0.280000, 1.420784, 0.065896)",
        "(-0.280000, 1.430415, 0.072797)",
        "(-0.280000, 1.438995, 0.080528)",
        "(-0.280000, 1.446818, 0.089301)",
        "(-0.280000, 1.453800, 0.099066)",
        "(-0.280000, 1.459817, 0.109708)",
        "(-0.280000, 1.464756, 0.121159)",
        "(-0.280000, 1.468363, 0.132828)",
        "(-0.280000, 1.470750, 0.145081)",
        "(-0.280000, 1.471802, 0.157804)",
        "(-0.280000, 1.471412, 0.170872)",
        "(-0.280000, 1.469485, 0.184089)",
        "(-0.280000, 1.466103, 0.196795)",
        "(-0.280000, 1.461175, 0.209288)",
        "(-0.280000, 1.454688, 0.221342)",
        "(-0.280000, 1.446677, 0.232714)",
        "(-0.280000, 1.437245, 0.243138)",
        "(-0.280000, 1.426808, 0.252185)",
        "(-0.280000, 1.415265, 0.259972)",
        "(-0.280000, 1.402832, 0.266322)",
        "(-0.280000, 1.389708, 0.271122)",
        "(-0.280000, 1.376111, 0.274293)",
        "(-0.280000, 1.362573, 0.275776)",
        "(-0.280000, 1.349028, 0.275654)",
        "(-0.280000, 1.335760, 0.273972)",
        "(-0.280000, 1.322941, 0.270811)",
        "(-0.280000, 1.310962, 0.266374)",
        "(-0.280000, 1.299731, 0.260740)",
        "(-0.280000, 1.289360, 0.254045)",
        "(-0.280000, 1.279930, 0.246424)",
        "(-0.280000, 1.271537, 0.238053)",
        "(-0.280000, 1.264217, 0.229091)",
        "(-0.280000, 1.258079, 0.219850)",
        "(-0.280000, 1.252981, 0.210317)",
        "(-0.280000, 1.248894, 0.200601)",
        "(-0.280000, 1.245774, 0.190777)",
        "(-0.280000, 1.243627, 0.181174)",
        "(-0.280000, 1.242328, 0.171618)",
        "(-0.280000, 1.241835, 0.162183)",
        "(-0.280000, 1.242108, 0.152900)",
        "(-0.280000, 1.243106, 0.143814)",
        "(-0.280000, 1.244737, 0.135208)",
        "(-0.280000, 1.246989, 0.126846)",
        "(-0.280000, 1.249851, 0.118710)",
        "(-0.280000, 1.253287, 0.110868)",
        "(-0.280000, 1.257291, 0.103313)",
        "(-0.280000, 1.261873, 0.096036)",
        "(-0.280000, 1.266833, 0.089314)",
        "(-0.280000, 1.272342, 0.082888)",
        "(-0.280000, 1.278399, 0.076802)",
        "(-0.280000, 1.285038, 0.071068)",
        "(-0.280000, 1.291952, 0.065955)",
        "(-0.280000, 1.299441, 0.061249)",
        "(-0.280000, 1.307537, 0.057006)",
        "(-0.280000, 1.316256, 0.053301)",
        "(-0.280000, 1.325619, 0.050230)",
        "(-0.280000, 1.335655, 0.047938)",
        "(-0.280000, 1.345725, 0.046655)",
        "(-0.280000, 1.356248, 0.046382)",
        "(-0.280000, 1.367070, 0.047246)",
        "(-0.280000, 1.377993, 0.049336)",
        "(-0.280000, 1.388318, 0.052552)",
        "(-0.280000, 1.398432, 0.056976)",
        "(-0.280000, 1.408111, 0.062577)",
        "(-0.280000, 1.417176, 0.069300)",
        "(-0.280000, 1.425440, 0.077044)",
        "(-0.280000, 1.432462, 0.085379)",
        "(-0.280000, 1.438553, 0.094484)",
        "(-0.280000, 1.443624, 0.104249)",
        "(-0.280000, 1.447600, 0.114542)",
        "(-0.280000, 1.450426, 0.125235)",
        "(-0.280000, 1.452060, 0.136210)",
        "(-0.280000, 1.452414, 0.146877)",
        "(-0.280000, 1.451636, 0.157554)",
        "(-0.280000, 1.449736, 0.168070)",
        "(-0.280000, 1.446740, 0.178299)",
        "(-0.280000, 1.442793, 0.187798)",
        "(-0.280000, 1.437907, 0.196853)",
        "(-0.280000, 1.432133, 0.205361)",
        "(-0.280000, 1.425488, 0.213287)",
        "(-0.280000, 1.418034, 0.220527)",
        "(-0.280000, 1.410080, 0.226791)",
        "(-0.280000, 1.401468, 0.232273)",
        "(-0.280000, 1.392319, 0.236868)",
        "(-0.280000, 1.382739, 0.240514)",
        "(-0.280000, 1.372840, 0.243166)",
        "(-0.280000, 1.362974, 0.244781)",
        "(-0.280000, 1.353004, 0.245427)",
        "(-0.280000, 1.343078, 0.245109)",
        "(-0.280000, 1.333272, 0.243855)",
        "(-0.280000, 1.323640, 0.241685)",
        "(-0.280000, 1.314450, 0.238727)",
        "(-0.280000, 1.305571, 0.234957)",
        "(-0.280000, 1.297069, 0.230413)",
        "(-0.280000, 1.289011, 0.225137)",
        "(-0.280000, 1.281440, 0.219157)",
        "(-0.280000, 1.274506, 0.212671)",
        "(-0.280000, 1.268144, 0.205592)",
        "(-0.280000, 1.262395, 0.197964)",
        "(-0.280000, 1.257318, 0.189856)",
        "(-0.280000, 1.252948, 0.181337)",
        "(-0.280000, 1.249331, 0.172649)",
        "(-0.280000, 1.246447, 0.163706)",
        "(-0.280000, 1.244301, 0.154581)",
        "(-0.280000, 1.242890, 0.145319)",
        "(-0.280000, 1.242223, 0.135994)",
        "(-0.280000, 1.242269, 0.126856)",
        "(-0.280000, 1.243783, 0.118033)",
        "(-0.280000, 1.247175, 0.109980)",
        "(-0.280000, 1.251083, 0.102295)",
        "(-0.280000, 1.255494, 0.094962)",
        "(-0.280000, 1.260224, 0.088208)",
        "(-0.280000, 1.265413, 0.081783)",
        "(-0.280000, 1.271055, 0.075699)",
        "(-0.280000, 1.277179, 0.069948)",
        "(-0.280000, 1.283833, 0.064527)",
        "(-0.280000, 1.290691, 0.059697)",
        "(-0.280000, 1.298082, 0.055235)",
        "(-0.280000, 1.306033, 0.051191)",
        "(-0.280000, 1.314527, 0.047644)",
        "(-0.280000, 1.323604, 0.044657)",
        "(-0.280000, 1.333321, 0.042309)",
        "(-0.280000, 1.343057, 0.040788)",
        "(-0.280000, 1.353378, 0.040049)",
        "(-0.280000, 1.364229, 0.040226)",
        "(-0.280000, 1.375560, 0.041459)",
        "(-0.280000, 1.387251, 0.043897)",
        "(-0.280000, 1.397851, 0.049220)",
        "(-0.280000, 1.408127, 0.055741)",
        "(-0.280000, 1.417853, 0.063424)",
        "(-0.280000, 1.426792, 0.072159)",
        "(-0.280000, 1.434787, 0.081840)",
        "(-0.280000, 1.441432, 0.091996)",
        "(-0.280000, 1.447012, 0.102803)",
        "(-0.280000, 1.451454, 0.114141)",
        "(-0.280000, 1.454702, 0.125885)",
        "(-0.280000, 1.456721, 0.137894)",
        "(-0.280000, 1.457443, 0.149655)",
        "(-0.280000, 1.457001, 0.161471)",
        "(-0.280000, 1.455382, 0.173236)",
        "(-0.280000, 1.452579, 0.184848)",
        "(-0.280000, 1.448603, 0.196182)",
        "(-0.280000, 1.443628, 0.206820)",
        "(-0.280000, 1.437539, 0.217073)",
        "(-0.280000, 1.430362, 0.226789)",
        "(-0.280000, 1.422107, 0.235857)",
        "(-0.280000, 1.413100, 0.243953)",
        "(-0.280000, 1.403161, 0.251202)",
        "(-0.280000, 1.392337, 0.257487)",
        "(-0.280000, 1.380726, 0.262670)",
        "(-0.280000, 1.368454, 0.266630)",
        "(-0.280000, 1.355954, 0.269264)",
        "(-0.280000, 1.343110, 0.270546)",
        "(-0.280000, 1.330065, 0.270408)",
        "(-0.280000, 1.316996, 0.268799)",
        "(-0.280000, 1.304153, 0.265724)",
        "(-0.280000, 1.291895, 0.261409)",
        "(-0.280000, 1.280816, 0.254935)",
        "(-0.280000, 1.271432, 0.246502)",
        "(-0.280000, 1.263109, 0.237298)",
        "(-0.280000, 1.255881, 0.227451)",
        "(-0.280000, 1.249900, 0.217341)",
        "(-0.280000, 1.244998, 0.206865)",
        "(-0.280000, 1.241179, 0.196168)",
        "(-0.280000, 1.238423, 0.185364)",
        "(-0.280000, 1.236694, 0.174532)",
        "(-0.280000, 1.235965, 0.164030)",
        "(-0.280000, 1.236142, 0.153661)",
        "(-0.280000, 1.237189, 0.143473)",
        "(-0.280000, 1.239061, 0.133550)",
        "(-0.280000, 1.241720, 0.123929)",
        "(-0.280000, 1.245033, 0.114872)",
        "(-0.280000, 1.249028, 0.106166)",
        "(-0.280000, 1.253701, 0.097803)",
        "(-0.280000, 1.259035, 0.089816)",
        "(-0.280000, 1.265029, 0.082228)",
        "(-0.280000, 1.271454, 0.075299)",
        "(-0.280000, 1.278529, 0.068784)",
        "(-0.280000, 1.286310, 0.062699)",
        "(-0.280000, 1.294909, 0.057062)",
        "(-0.280000, 1.304401, 0.051961)",
        "(-0.280000, 1.314236, 0.047753)",
        "(-0.280000, 1.324995, 0.044268)",
        "(-0.280000, 1.336559, 0.041712)",
        "(-0.280000, 1.348797, 0.040268)",
        "(-0.280000, 1.361550, 0.040092)",
        "(-0.280000, 1.374005, 0.041225)",
        "(-0.280000, 1.386529, 0.043703)",
        "(-0.280000, 1.398845, 0.047532)",
        "(-0.280000, 1.410741, 0.052681)",
        "(-0.280000, 1.422051, 0.059095)",
        "(-0.280000, 1.432292, 0.066434)",
        "(-0.280000, 1.441732, 0.074817)",
        "(-0.280000, 1.450273, 0.084170)",
        "(-0.280000, 1.457787, 0.094365)",
        "(-0.280000, 1.464201, 0.105301)",
        "(-0.280000, 1.469301, 0.116511)",
        "(-0.280000, 1.473248, 0.128231)",
        "(-0.280000, 1.475995, 0.140397)",
        "(-0.280000, 1.477479, 0.152858)",
        "(-0.280000, 1.477660, 0.165511)",
        "(-0.280000, 1.476566, 0.177779)",
        "(-0.280000, 1.472990, 0.189659)",
        "(-0.280000, 1.467185, 0.200724)",
        "(-0.280000, 1.460336, 0.211059)",
        "(-0.280000, 1.452490, 0.220523)",
        "(-0.280000, 1.443957, 0.228659)",
        "(-0.280000, 1.434590, 0.235769)",
        "(-0.280000, 1.424536, 0.241699)",
        "(-0.280000, 1.413932, 0.246353)",
        "(-0.280000, 1.402945, 0.249653)",
        "(-0.280000, 1.392154, 0.251410)",
        "(-0.280000, 1.381424, 0.251836)",
        "(-0.280000, 1.371003, 0.250973)",
        "(-0.280000, 1.361058, 0.248911)",
        "(-0.280000, 1.351753, 0.245770)",
        "(-0.280000, 1.343455, 0.241751)",
        "(-0.280000, 1.335986, 0.237022)",
        "(-0.280000, 1.329389, 0.231748)",
        "(-0.280000, 1.323683, 0.226109)",
        "(-0.280000, 1.318829, 0.220249)",
        "(-0.280000, 1.314886, 0.214390)",
        "(-0.280000, 1.311642, 0.208583)",
        "(-0.280000, 1.309005, 0.202902)",
        "(-0.280000, 1.306878, 0.197422)",
        "(-0.280000, 1.305148, 0.192156)",
        "(-0.280000, 1.303762, 0.187191)",
        "(-0.280000, 1.302570, 0.182430)",
        "(-0.280000, 1.301504, 0.177841)",
        "(-0.280000, 1.300506, 0.173372)",
        "(-0.280000, 1.299539, 0.168986)",
        "(-0.280000, 1.298584, 0.164716)",
        "(-0.280000, 1.297614, 0.160395)",
        "(-0.280000, 1.296642, 0.155991)",
        "(-0.280000, 1.295687, 0.151462)",
        "(-0.280000, 1.294783, 0.146752)",
        "(-0.280000, 1.293944, 0.141962)",
        "(-0.280000, 1.293237, 0.136934)",
        "(-0.280000, 1.292723, 0.131681)",
        "(-0.280000, 1.292470, 0.126183)",
        "(-0.280000, 1.292549, 0.120436)",
        "(-0.280000, 1.292934, 0.114615)",
        "(-0.280000, 1.293785, 0.108587)",
        "(-0.280000, 1.295201, 0.102364)",
        "(-0.280000, 1.297268, 0.096008)",
        "(-0.280000, 1.300083, 0.089568)",
        "(-0.280000, 1.303475, 0.083294)",
        "(-0.280000, 1.307757, 0.077080)",
        "(-0.280000, 1.313046, 0.071004)",
        "(-0.280000, 1.319405, 0.065213)",
        "(-0.280000, 1.326908, 0.059850)",
        "(-0.280000, 1.335023, 0.055207)",
        "(-0.280000, 1.344196, 0.051280)",
        "(-0.280000, 1.354360, 0.048234)",
        "(-0.280000, 1.365412, 0.046224)",
        "(-0.280000, 1.377136, 0.045391)",
        "(-0.280000, 1.388817, 0.045748)",
        "(-0.280000, 1.400545, 0.048177)",
        "(-0.280000, 1.411612, 0.053119)",
        "(-0.280000, 1.422261, 0.059229)",
        "(-0.280000, 1.432368, 0.066495)",
        "(-0.280000, 1.441395, 0.074486)",
        "(-0.280000, 1.449683, 0.083458)",
        "(-0.280000, 1.457089, 0.093317)",
        "(-0.280000, 1.463538, 0.104040)",
        "(-0.280000, 1.468924, 0.115568)",
        "(-0.280000, 1.472970, 0.127258)",
        "(-0.280000, 1.475840, 0.139519)",
        "(-0.280000, 1.477437, 0.152248)",
        "(-0.280000, 1.477668, 0.165297)",
        "(-0.280000, 1.476458, 0.178527)",
        "(-0.280000, 1.473866, 0.191305)",
        "(-0.280000, 1.469820, 0.203974)",
        "(-0.280000, 1.464275, 0.216379)",
        "(-0.280000, 1.457228, 0.228300)",
        "(-0.280000, 1.448685, 0.239546)",
        "(-0.280000, 1.439017, 0.249590)",
        "(-0.280000, 1.426922, 0.257064)",
        "(-0.280000, 1.413999, 0.263010)",
        "(-0.280000, 1.400497, 0.267310)",
        "(-0.280000, 1.386722, 0.269896)",
        "(-0.280000, 1.373238, 0.270728)",
        "(-0.280000, 1.359927, 0.269981)",
        "(-0.280000, 1.347036, 0.267739)",
        "(-0.280000, 1.334777, 0.264127)",
        "(-0.280000, 1.323296, 0.259297)",
        "(-0.280000, 1.312941, 0.253540)",
        "(-0.280000, 1.303517, 0.246967)",
        "(-0.280000, 1.295094, 0.239787)",
        "(-0.280000, 1.287644, 0.232154)",
        "(-0.280000, 1.281103, 0.224190)",
        "(-0.280000, 1.275523, 0.216167)",
        "(-0.280000, 1.270683, 0.208007)",
        "(-0.280000, 1.266518, 0.199766)",
        "(-0.280000, 1.262972, 0.191494)",
        "(-0.280000, 1.259976, 0.183165)",
        "(-0.280000, 1.257516, 0.174946)",
        "(-0.280000, 1.255518, 0.166646)",
        "(-0.280000, 1.253977, 0.158237)",
        "(-0.280000, 1.252911, 0.149724)",
        "(-0.280000, 1.252350, 0.141064)",
        "(-0.280000, 1.252277, 0.132480)",
        "(-0.280000, 1.252776, 0.123768)",
        "(-0.280000, 1.253915, 0.114940)",
        "(-0.280000, 1.255784, 0.106001)",
        "(-0.280000, 1.258454, 0.097021)",
        "(-0.280000, 1.261727, 0.088307)",
        "(-0.280000, 1.266693, 0.080327)",
        "(-0.280000, 1.273312, 0.073485)",
        "(-0.280000, 1.280601, 0.067062)",
        "(-0.280000, 1.288567, 0.061117)",
        "(-0.280000, 1.296789, 0.055965)",
        "(-0.280000, 1.305611, 0.051387)",
        "(-0.280000, 1.314951, 0.047487)",
        "(-0.280000, 1.324749, 0.044336)",
        "(-0.280000, 1.334921, 0.042003)",
        "(-0.280000, 1.344957, 0.040585)",
        "(-0.280000, 1.355233, 0.040011)",
        "(-0.280000, 1.365691, 0.040325)",
        "(-0.280000, 1.376225, 0.041565)",
        "(-0.280000, 1.386749, 0.043759)",
        "(-0.280000, 1.396778, 0.046788)",
        "(-0.280000, 1.406686, 0.050754)",
        "(-0.280000, 1.416412, 0.055696)",
        "(-0.280000, 1.425813, 0.061605)",
        "(-0.280000, 1.434774, 0.068470)",
        "(-0.280000, 1.442853, 0.075937)",
        "(-0.280000, 1.450345, 0.084258)",
        "(-0.280000, 1.457181, 0.093454)",
        "(-0.280000, 1.463266, 0.103533)",
        "(-0.280000, 1.468473, 0.114470)",
        "(-0.280000, 1.472495, 0.125661)",
        "(-0.280000, 1.475490, 0.137656)",
        "(-0.280000, 1.477288, 0.150377)",
        "(-0.280000, 1.477716, 0.163688)",
        "(-0.280000, 1.476619, 0.177396)",
        "(-0.280000, 1.474031, 0.190662)",
        "(-0.280000, 1.469862, 0.203863)",
        "(-0.280000, 1.464115, 0.216687)",
        "(-0.280000, 1.456845, 0.228867)",
        "(-0.280000, 1.448138, 0.240181)",
        "(-0.280000, 1.438438, 0.250135)",
        "(-0.280000, 1.427618, 0.258940)",
        "(-0.280000, 1.415946, 0.266390)",
        "(-0.280000, 1.403584, 0.272421)",
        "(-0.280000, 1.390743, 0.276972)",
        "(-0.280000, 1.377896, 0.279975)",
        "(-0.280000, 1.364982, 0.281549)",
        "(-0.280000, 1.352142, 0.281732)",
        "(-0.280000, 1.339564, 0.280583)",
        "(-0.280000, 1.327365, 0.278176)",
        "(-0.280000, 1.315908, 0.274685)",
        "(-0.280000, 1.305567, 0.269030)",
        "(-0.280000, 1.296616, 0.261587)",
        "(-0.280000, 1.288684, 0.253552)",
        "(-0.280000, 1.281818, 0.245050)",
        "(-0.280000, 1.276164, 0.236416)",
        "(-0.280000, 1.271412, 0.227574)",
        "(-0.280000, 1.267503, 0.218631)",
        "(-0.280000, 1.264366, 0.209649)",
        "(-0.280000, 1.261945, 0.200697)",
        "(-0.280000, 1.260260, 0.192084)",
        "(-0.280000, 1.259127, 0.183592)",
        "(-0.280000, 1.258490, 0.175242)",
        "(-0.280000, 1.258306, 0.167047)",
        "(-0.280000, 1.258534, 0.158988)",
        "(-0.280000, 1.259124, 0.151277)",
        "(-0.280000, 1.260049, 0.143675)",
        "(-0.280000, 1.261302, 0.136156)",
        "(-0.280000, 1.262875, 0.128752)",
        "(-0.280000, 1.264775, 0.121444)",
        "(-0.280000, 1.266932, 0.114375)",
        "(-0.280000, 1.269433, 0.107368)",
        "(-0.280000, 1.272309, 0.100415)",
        "(-0.280000, 1.275591, 0.093542)",
        "(-0.280000, 1.279318, 0.086760)",
        "(-0.280000, 1.283354, 0.080251)",
        "(-0.280000, 1.287894, 0.073877)",
        "(-0.280000, 1.292979, 0.067679)",
        "(-0.280000, 1.298699, 0.061680)",
        "(-0.280000, 1.305102, 0.055961)",
        "(-0.280000, 1.311886, 0.050748)",
        "(-0.280000, 1.319455, 0.045933)",
        "(-0.280000, 1.328253, 0.043427)",
        "(-0.280000, 1.337593, 0.041541)",
        "(-0.280000, 1.347459, 0.040364)",
        "(-0.280000, 1.357217, 0.040001)",
        "(-0.280000, 1.367392, 0.040462)",
        "(-0.280000, 1.377828, 0.041836)",
        "(-0.280000, 1.388384, 0.044188)",
        "(-0.280000, 1.398910, 0.047556)",
        "(-0.280000, 1.408800, 0.051736)",
        "(-0.280000, 1.418439, 0.056870)",
        "(-0.280000, 1.427682, 0.062930)",
        "(-0.280000, 1.436383, 0.069851)",
        "(-0.280000, 1.444438, 0.077572)",
        "(-0.280000, 1.451527, 0.085724)",
        "(-0.280000, 1.457875, 0.094498)",
        "(-0.280000, 1.463444, 0.103864)",
        "(-0.280000, 1.468157, 0.113717)",
        "(-0.280000, 1.471977, 0.124005)",
        "(-0.280000, 1.474781, 0.134290)"
    ],
    "rightHandRotations": [
        "(293.955700, 119.656300, 287.098100)",
        "(290.000000, 70.000000, 0.000000)",
        "(290.000000, 70.000000, 0.000000)",
        "(290.000000, 70.000000, 0.000000)",
        "(290.000000, 70.000000, 0.000000)",
        "(290.000000, 70.000000, 0.000000)",
        "(290.000000, 70.000000, 0.000000)",
        "(290.000000, 70.000000, 0.000000)",
        "(290.000000, 70.000000, 0.000000)",
        "(290.000000, 70.000000, 0.000000)",
        "(290.000000, 70.000000, 0.000000)",
        "(290.000000, 70.000000, 0.000000)",
        "(290.000000, 70.000000, 0.000000)",
        "(290.000000, 70.000000, 0.000000)",
        "(290.000000, 70.000000, 0.000000)",
        "(290.000000, 70.000000, 0.000000)",
        "(290.000000, 70.000000, 0.000000)",
        "(290.000000, 70.000000, 0.000000)",
        "(290.000000, 70.000000, 0.000000)",
        "(290.000000, 70.000000, 0.000000)",
        "(290.000000, 70.000000, 0.000000)",
        "(290.000000, 70.000000, 0.000000)",
        "(290.000000, 70.000000, 0.000000)",
        "(290.000000, 70.000000, 0.000000)",
        "(290.000000, 70.000000, 0.000000)",
        "(290.000000, 70.000000, 0.000000)",
        "(290.000000, 70.000000, 0.000000)",
        "(290.000000, 70.000000, 0.000000)",
        "(290.000000, 70.000000, 0.000000)",
        "(290.000000, 70.000000, 0.000000)",
        "(290.000000, 70.000000, 0.000000)",
        "(290.000000, 70.000000, 0.000000)",
        "(290.000000, 70.000000, 0.000000)",
        "(290.000000, 70.000000, 0.000000)",
        "(290.000000, 70.000000, 0.000000)",
        "(290.000000, 70.000000, 0.000000)",
        "(290.000000, 70.000000, 0.000000)",
        "(290.000000, 70.000000, 0.000000)",
        "(290.000000, 70.000000, 0.000000)",
        "(290.000000, 70.000000, 0.000000)",
        "(290.000000, 70.000000, 0.000000)",
        "(290.000000, 70.000000, 0.000000)",
        "(290.000000, 70.000000, 0.000000)",
        "(290.000000, 70.000000, 0.000000)",
        "(290.000000, 70.000000, 0.000000)",
        "(290.000000, 70.000000, 0.000000)",
        "(290.000000, 70.000000, 0.000000)",
        "(290.000000, 70.000000, 0.000000)",
        "(290.000000, 70.000000, 0.000000)",
        "(290.000000, 70.000000, 0.000000)",
        "(290.000000, 70.000000, 0.000000)",
        "(290.000000, 70.000000, 0.000000)",
        "(290.000000, 70.000000, 0.000000)",
        "(290.000000, 70.000000, 0.000000)",
        "(290.000000, 70.000000, 0.000000)",
        "(290.000000, 70.000000, 0.000000)",
        "(290.000000, 70.000000, 0.000000)",
        "(290.000000, 70.000000, 0.000000)",
        "(290.000000, 70.000000, 0.000000)",
        "(290.000000, 70.000000, 0.000000)",
        "(290.000000, 70.000000, 0.000000)",
        "(290.000000, 70.000000, 0.000000)",
        "(290.000000, 70.000000, 0.000000)",
        "(290.000000, 70.000000, 0.000000)",
        "(290.000000, 70.000000, 0.000000)",
        "(290.000000, 70.000000, 0.000000)",
        "(290.000000, 70.000000, 0.000000)",
        "(290.000000, 70.000000, 0.000000)",
        "(290.000000, 70.000000, 0.000000)",
        "(290.000000, 70.000000, 0.000000)",
        "(290.000000, 70.000000, 0.000000)",
        "(290.000000, 70.000000, 0.000000)",
        "(290.000000, 70.000000, 0.000000)",
        "(290.000000, 70.000000, 0.000000)",
        "(290.000000, 70.000000, 0.000000)",
        "(290.000000, 70.000000, 0.000000)",
        "(290.000000, 70.000000, 0.000000)",
        "(290.000000, 70.000000, 0.000000)",
        "(290.000000, 70.000000, 0.000000)",
        "(290.000000, 70.000000, 0.000000)",
        "(290.000000, 70.000000, 0.000000)",
        "(290.000000, 70.000000, 0.000000)",
        "(290.000000, 70.000000, 0.000000)",
        "(290.000000, 70.000000, 0.000000)",
        "(290.000000, 70.000000, 0.000000)",
        "(290.000000, 70.000000, 0.000000)",
        "(290.000000, 70.000000, 0.000000)",
        "(290.000000, 70.000000, 0.000000)",
        "(290.000000, 70.000000, 0.000000)",
        "(290.000000, 70.000000, 0.000000)",
        "(290.000000, 70.000000, 0.000000)",
        "(290.000000, 70.000000, 0.000000)",
        "(290.000000, 70.000000, 0.000000)",
        "(290.000000, 70.000000, 0.000000)",
        "(290.000000, 70.000000, 0.000000)",
        "(290.000000, 70.000000, 0.000000)",
        "(290.000000, 70.000000, 0.000000)",
        "(290.000000, 70.000000, 0.000000)",
        "(290.000000, 70.000000, 0.000000)",
        "(290.000000, 70.000000, 0.000000)",
        "(290.000000, 70.000000, 0.000000)",
        "(290.000000, 70.000000, 0.000000)",
        "(290.000000, 70.000000, 0.000000)",
        "(290.000000, 70.000000, 0.000000)",
        "(290.000000, 70.000000, 0.000000)",
        "(290.000000, 70.000000, 0.000000)",
        "(290.000000, 70.000000, 0.000000)",
        "(290.000000, 70.000000, 0.000000)",
        "(290.000000, 70.000000, 0.000000)",
        "(290.000000, 70.000000, 0.000000)",
        "(290.000000, 70.000000, 0.000000)",
        "(290.000000, 70.000000, 0.000000)",
        "(290.000000, 70.000000, 0.000000)",
        "(290.000000, 70.000000, 0.000000)",
        "(290.000000, 70.000000, 0.000000)",
        "(290.000000, 70.000000, 0.000000)",
        "(290.000000, 70.000000, 0.000000)",
        "(290.000000, 70.000000, 0.000000)",
        "(290.000000, 70.000000, 0.000000)",
        "(290.000000, 70.000000, 0.000000)",
        "(290.000000, 70.000000, 0.000000)",
        "(290.000000, 70.000000, 0.000000)",
        "(290.000000, 70.000000, 0.000000)",
        "(290.000000, 70.000000, 0.000000)",
        "(290.000000, 70.000000, 0.000000)",
        "(290.000000, 70.000000, 0.000000)",
        "(290.000000, 70.000000, 0.000000)",
        "(290.000000, 70.000000, 0.000000)",
        "(290.000000, 70.000000, 0.000000)",
        "(290.000000, 70.000000, 0.000000)",
        "(290.000000, 70.000000, 0.000000)",
        "(290.000000, 70.000000, 0.000000)",
        "(290.000000, 70.000000, 0.000000)",
        "(290.000000, 70.000000, 0.000000)",
        "(290.000000, 70.000000, 0.000000)",
        "(290.000000, 70.000000, 0.000000)",
        "(290.000000, 70.000000, 0.000000)",
        "(290.000000, 70.000000, 0.000000)",
        "(290.000000, 70.000000, 0.000000)",
        "(290.000000, 70.000000, 0.000000)",
        "(290.000000, 70.000000, 0.000000)",
        "(290.000000, 70.000000, 0.000000)",
        "(290.000000, 70.000000, 0.000000)",
        "(290.000000, 70.000000, 0.000000)",
        "(290.000000, 70.000000, 0.000000)",
        "(290.000000, 70.000000, 0.000000)",
        "(290.000000, 70.000000, 0.000000)",
        "(290.000000, 70.000000, 0.000000)",
        "(290.000000, 70.000000, 0.000000)",
        "(290.000000, 70.000000, 0.000000)",
        "(290.000000, 70.000000, 0.000000)",
        "(290.000000, 70.000000, 0.000000)",
        "(290.000000, 70.000000, 0.000000)",
        "(290.000000, 70.000000, 0.000000)",
        "(290.000000, 70.000000, 0.000000)",
        "(290.000000, 70.000000, 0.000000)",
        "(290.000000, 70.000000, 0.000000)",
        "(290.000000, 70.000000, 0.000000)",
        "(290.000000, 70.000000, 0.000000)",
        "(290.000000, 70.000000, 0.000000)",
        "(290.000000, 70.000000, 0.000000)",
        "(290.000000, 70.000000, 0.000000)",
        "(290.000000, 70.000000, 0.000000)",
        "(290.000000, 70.000000, 0.000000)",
        "(290.000000, 70.000000, 0.000000)",
        "(290.000000, 70.000000, 0.000000)",
        "(290.000000, 70.000000, 0.000000)",
        "(290.000000, 70.000000, 0.000000)",
        "(290.000000, 70.000000, 0.000000)",
        "(290.000000, 70.000000, 0.000000)",
        "(290.000000, 70.000000, 0.000000)",
        "(290.000000, 70.000000, 0.000000)",
        "(290.000000, 70.000000, 0.000000)",
        "(290.000000, 70.000000, 0.000000)",
        "(290.000000, 70.000000, 0.000000)",
        "(290.000000, 70.000000, 0.000000)",
        "(290.000000, 70.000000, 0.000000)",
        "(290.000000, 70.000000, 0.000000)",
        "(290.000000, 70.000000, 0.000000)",
        "(290.000000, 70.000000, 0.000000)",
        "(290.000000, 70.000000, 0.000000)",
        "(290.000000, 70.000000, 0.000000)",
        "(290.000000, 70.000000, 0.000000)",
        "(290.000000, 70.000000, 0.000000)",
        "(290.000000, 70.000000, 0.000000)",
        "(290.000000, 70.000000, 0.000000)",
        "(290.000000, 70.000000, 0.000000)",
        "(290.000000, 70.000000, 0.000000)",
        "(290.000000, 70.000000, 0.000000)",
        "(290.000000, 70.000000, 0.000000)",
        "(290.000000, 70.000000, 0.000000)",
        "(290.000000, 70.000000, 0.000000)",
        "(290.000000, 70.000000, 0.000000)",
        "(290.000000, 70.000000, 0.000000)",
        "(290.000000, 70.000000, 0.000000)",
        "(290.000000, 70.000000, 0.000000)",
        "(290.000000, 70.000000, 0.000000)",
        "(290.000000, 70.000000, 0.000000)",
        "(290.000000, 70.000000, 0.000000)",
        "(290.000000, 70.000000, 0.000000)",
        "(290.000000, 70.000000, 0.000000)",
        "(290.000000, 70.000000, 0.000000)",
        "(290.000000, 70.000000, 0.000000)",
        "(290.000000, 70.000000, 0.000000)",
        "(290.000000, 70.000000, 0.000000)",
        "(290.000000, 70.000000, 0.000000)",
        "(290.000000, 70.000000, 0.000000)",
        "(290.000000, 70.000000, 0.000000)",
        "(290.000000, 70.000000, 0.000000)",
        "(290.000000, 70.000000, 0.000000)",
        "(290.000000, 70.000000, 0.000000)",
        "(290.000000, 70.000000, 0.000000)",
        "(290.000000, 70.000000, 0.000000)",
        "(290.000000, 70.000000, 0.000000)",
        "(290.000000, 70.000000, 0.000000)",
        "(290.000000, 70.000000, 0.000000)",
        "(290.000000, 70.000000, 0.000000)",
        "(290.000000, 70.000000, 0.000000)",
        "(290.000000, 70.000000, 0.000000)",
        "(290.000000, 70.000000, 0.000000)",
        "(290.000000, 70.000000, 0.000000)",
        "(290.000000, 70.000000, 0.000000)",
        "(290.000000, 70.000000, 0.000000)",
        "(290.000000, 70.000000, 0.000000)",
        "(290.000000, 70.000000, 0.000000)",
        "(290.000000, 70.000000, 0.000000)",
        "(290.000000, 70.000000, 0.000000)",
        "(290.000000, 70.000000, 0.000000)",
        "(290.000000, 70.000000, 0.000000)",
        "(290.000000, 70.000000, 0.000000)",
        "(290.000000, 70.000000, 0.000000)",
        "(290.000000, 70.000000, 0.000000)",
        "(290.000000, 70.000000, 0.000000)",
        "(290.000000, 70.000000, 0.000000)",
        "(290.000000, 70.000000, 0.000000)",
        "(290.000000, 70.000000, 0.000000)",
        "(290.000000, 70.000000, 0.000000)",
        "(290.000000, 70.000000, 0.000000)",
        "(290.000000, 70.000000, 0.000000)",
        "(290.000000, 70.000000, 0.000000)",
        "(290.000000, 70.000000, 0.000000)",
        "(290.000000, 70.000000, 0.000000)",
        "(290.000000, 70.000000, 0.000000)",
        "(290.000000, 70.000000, 0.000000)",
        "(290.000000, 70.000000, 0.000000)",
        "(290.000000, 70.000000, 0.000000)",
        "(290.000000, 70.000000, 0.000000)",
        "(290.000000, 70.000000, 0.000000)",
        "(290.000000, 70.000000, 0.000000)",
        "(290.000000, 70.000000, 0.000000)",
        "(290.000000, 70.000000, 0.000000)",
        "(290.000000, 70.000000, 0.000000)",
        "(290.000000, 70.000000, 0.000000)",
        "(290.000000, 70.000000, 0.000000)",
        "(290.000000, 70.000000, 0.000000)",
        "(290.000000, 70.000000, 0.000000)",
        "(290.000000, 70.000000, 0.000000)",
        "(290.000000, 70.000000, 0.000000)",
        "(290.000000, 70.000000, 0.000000)",
        "(290.000000, 70.000000, 0.000000)",
        "(290.000000, 70.000000, 0.000000)",
        "(290.000000, 70.000000, 0.000000)",
        "(290.000000, 70.000000, 0.000000)",
        "(290.000000, 70.000000, 0.000000)",
        "(290.000000, 70.000000, 0.000000)",
        "(290.000000, 70.000000, 0.000000)",
        "(290.000000, 70.000000, 0.000000)",
        "(290.000000, 70.000000, 0.000000)",
        "(290.000000, 70.000000, 0.000000)",
        "(290.000000, 70.000000, 0.000000)",
        "(290.000000, 70.000000, 0.000000)",
        "(290.000000, 70.000000, 0.000000)",
        "(290.000000, 70.000000, 0.000000)",
        "(290.000000, 70.000000, 0.000000)",
        "(290.000000, 70.000000, 0.000000)",
        "(290.000000, 70.000000, 0.000000)",
        "(290.000000, 70.000000, 0.000000)",
        "(290.000000, 70.000000, 0.000000)",
        "(290.000000, 70.000000, 0.000000)",
        "(290.000000, 70.000000, 0.000000)",
        "(290.000000, 70.000000, 0.000000)",
        "(290.000000, 70.000000, 0.000000)",
        "(290.000000, 70.000000, 0.000000)",
        "(290.000000, 70.000000, 0.000000)",
        "(290.000000, 70.000000, 0.000000)",
        "(290.000000, 70.000000, 0.000000)",
        "(290.000000, 70.000000, 0.000000)",
        "(290.000000, 70.000000, 0.000000)",
        "(290.000000, 70.000000, 0.000000)",
        "(290.000000, 70.000000, 0.000000)",
        "(290.000000, 70.000000, 0.000000)",
        "(290.000000, 70.000000, 0.000000)",
        "(290.000000, 70.000000, 0.000000)",
        "(290.000000, 70.000000, 0.000000)",
        "(290.000000, 70.000000, 0.000000)",
        "(290.000000, 70.000000, 0.000000)",
        "(290.000000, 70.000000, 0.000000)",
        "(290.000000, 70.000000, 0.000000)",
        "(290.000000, 70.000000, 0.000000)",
        "(290.000000, 70.000000, 0.000000)",
        "(290.000000, 70.000000, 0.000000)",
        "(290.000000, 70.000000, 0.000000)",
        "(290.000000, 70.000000, 0.000000)",
        "(290.000000, 70.000000, 0.000000)",
        "(290.000000, 70.000000, 0.000000)",
        "(290.000000, 70.000000, 0.000000)",
        "(290.000000, 70.000000, 0.000000)",
        "(290.000000, 70.000000, 0.000000)",
        "(290.000000, 70.000000, 0.000000)",
        "(290.000000, 70.000000, 0.000000)",
        "(290.000000, 70.000000, 0.000000)",
        "(290.000000, 70.000000, 0.000000)",
        "(290.000000, 70.000000, 0.000000)",
        "(290.000000, 70.000000, 0.000000)",
        "(290.000000, 70.000000, 0.000000)",
        "(290.000000, 70.000000, 0.000000)",
        "(290.000000, 70.000000, 0.000000)",
        "(290.000000, 70.000000, 0.000000)",
        "(290.000000, 70.000000, 0.000000)",
        "(290.000000, 70.000000, 0.000000)",
        "(290.000000, 70.000000, 0.000000)",
        "(290.000000, 70.000000, 0.000000)",
        "(290.000000, 70.000000, 0.000000)",
        "(290.000000, 70.000000, 0.000000)",
        "(290.000000, 70.000000, 0.000000)",
        "(290.000000, 70.000000, 0.000000)",
        "(290.000000, 70.000000, 0.000000)",
        "(290.000000, 70.000000, 0.000000)",
        "(290.000000, 70.000000, 0.000000)",
        "(290.000000, 70.000000, 0.000000)",
        "(290.000000, 70.000000, 0.000000)",
        "(290.000000, 70.000000, 0.000000)",
        "(290.000000, 70.000000, 0.000000)",
        "(290.000000, 70.000000, 0.000000)",
        "(290.000000, 70.000000, 0.000000)",
        "(290.000000, 70.000000, 0.000000)",
        "(290.000000, 70.000000, 0.000000)",
        "(290.000000, 70.000000, 0.000000)",
        "(290.000000, 70.000000, 0.000000)",
        "(290.000000, 70.000000, 0.000000)",
        "(290.000000, 70.000000, 0.000000)",
        "(290.000000, 70.000000, 0.000000)",
        "(290.000000, 70.000000, 0.000000)",
        "(290.000000, 70.000000, 0.000000)",
        "(290.000000, 70.000000, 0.000000)",
        "(290.000000, 70.000000, 0.000000)",
        "(290.000000, 70.000000, 0.000000)",
        "(290.000000, 70.000000, 0.000000)",
        "(290.000000, 70.000000, 0.000000)",
        "(290.000000, 70.000000, 0.000000)",
        "(290.000000, 70.000000, 0.000000)",
        "(290.000000, 70.000000, 0.000000)",
        "(290.000000, 70.000000, 0.000000)",
        "(290.000000, 70.000000, 0.000000)",
        "(290.000000, 70.000000, 0.000000)",
        "(290.000000, 70.000000, 0.000000)",
        "(290.000000, 70.000000, 0.000000)",
        "(290.000000, 70.000000, 0.000000)",
        "(290.000000, 70.000000, 0.000000)",
        "(290.000000, 70.000000, 0.000000)",
        "(290.000000, 70.000000, 0.000000)",
        "(290.000000, 70.000000, 0.000000)",
        "(290.000000, 70.000000, 0.000000)",
        "(290.000000, 70.000000, 0.000000)",
        "(290.000000, 70.000000, 0.000000)",
        "(290.000000, 70.000000, 0.000000)",
        "(290.000000, 70.000000, 0.000000)",
        "(290.000000, 70.000000, 0.000000)",
        "(290.000000, 70.000000, 0.000000)",
        "(290.000000, 70.000000, 0.000000)",
        "(290.000000, 70.000000, 0.000000)",
        "(290.000000, 70.000000, 0.000000)",
        "(290.000000, 70.000000, 0.000000)",
        "(290.000000, 70.000000, 0.000000)",
        "(290.000000, 70.000000, 0.000000)",
        "(290.000000, 70.000000, 0.000000)",
        "(290.000000, 70.000000, 0.000000)",
        "(290.000000, 70.000000, 0.000000)",
        "(290.000000, 70.000000, 0.000000)",
        "(290.000000, 70.000000, 0.000000)",
        "(290.000000, 70.000000, 0.000000)",
        "(290.000000, 70.000000, 0.000000)",
        "(290.000000, 70.000000, 0.000000)",
        "(290.000000, 70.000000, 0.000000)",
        "(290.000000, 70.000000, 0.000000)",
        "(290.000000, 70.000000, 0.000000)",
        "(290.000000, 70.000000, 0.000000)",
        "(290.000000, 70.000000, 0.000000)",
        "(290.000000, 70.000000, 0.000000)",
        "(290.000000, 70.000000, 0.000000)",
        "(290.000000, 70.000000, 0.000000)",
        "(290.000000, 70.000000, 0.000000)",
        "(290.000000, 70.000000, 0.000000)",
        "(290.000000, 70.000000, 0.000000)",
        "(290.000000, 70.000000, 0.000000)",
        "(290.000000, 70.000000, 0.000000)",
        "(290.000000, 70.000000, 0.000000)",
        "(290.000000, 70.000000, 0.000000)",
        "(290.000000, 70.000000, 0.000000)",
        "(290.000000, 70.000000, 0.000000)",
        "(290.000000, 70.000000, 0.000000)",
        "(290.000000, 70.000000, 0.000000)",
        "(290.000000, 70.000000, 0.000000)",
        "(290.000000, 70.000000, 0.000000)",
        "(290.000000, 70.000000, 0.000000)",
        "(290.000000, 70.000000, 0.000000)",
        "(290.000000, 70.000000, 0.000000)",
        "(290.000000, 70.000000, 0.000000)",
        "(290.000000, 70.000000, 0.000000)",
        "(290.000000, 70.000000, 0.000000)",
        "(290.000000, 70.000000, 0.000000)",
        "(290.000000, 70.000000, 0.000000)",
        "(290.000000, 70.000000, 0.000000)",
        "(290.000000, 70.000000, 0.000000)",
        "(290.000000, 70.000000, 0.000000)",
        "(290.000000, 70.000000, 0.000000)",
        "(290.000000, 70.000000, 0.000000)",
        "(290.000000, 70.000000, 0.000000)",
        "(290.000000, 70.000000, 0.000000)",
        "(290.000000, 70.000000, 0.000000)",
        "(290.000000, 70.000000, 0.000000)",
        "(290.000000, 70.000000, 0.000000)",
        "(290.000000, 70.000000, 0.000000)",
        "(290.000000, 70.000000, 0.000000)",
        "(290.000000, 70.000000, 0.000000)",
        "(290.000000, 70.000000, 0.000000)",
        "(290.000000, 70.000000, 0.000000)",
        "(290.000000, 70.000000, 0.000000)",
        "(290.000000, 70.000000, 0.000000)",
        "(290.000000, 70.000000, 0.000000)",
        "(290.000000, 70.000000, 0.000000)",
        "(290.000000, 70.000000, 0.000000)",
        "(290.000000, 70.000000, 0.000000)",
        "(290.000000, 70.000000, 0.000000)",
        "(290.000000, 70.000000, 0.000000)",
        "(290.000000, 70.000000, 0.000000)",
        "(290.000000, 70.000000, 0.000000)",
        "(290.000000, 70.000000, 0.000000)",
        "(290.000000, 70.000000, 0.000000)",
        "(290.000000, 70.000000, 0.000000)",
        "(290.000000, 70.000000, 0.000000)",
        "(290.000000, 70.000000, 0.000000)",
        "(290.000000, 70.000000, 0.000000)",
        "(290.000000, 70.000000, 0.000000)",
        "(290.000000, 70.000000, 0.000000)",
        "(290.000000, 70.000000, 0.000000)",
        "(290.000000, 70.000000, 0.000000)",
        "(290.000000, 70.000000, 0.000000)",
        "(290.000000, 70.000000, 0.000000)",
        "(290.000000, 70.000000, 0.000000)",
        "(290.000000, 70.000000, 0.000000)",
        "(290.000000, 70.000000, 0.000000)",
        "(290.000000, 70.000000, 0.000000)",
        "(290.000000, 70.000000, 0.000000)",
        "(290.000000, 70.000000, 0.000000)",
        "(290.000000, 70.000000, 0.000000)",
        "(290.000000, 70.000000, 0.000000)",
        "(290.000000, 70.000000, 0.000000)",
        "(290.000000, 70.000000, 0.000000)",
        "(290.000000, 70.000000, 0.000000)",
        "(290.000000, 70.000000, 0.000000)",
        "(290.000000, 70.000000, 0.000000)",
        "(290.000000, 70.000000, 0.000000)",
        "(290.000000, 70.000000, 0.000000)",
        "(290.000000, 70.000000, 0.000000)",
        "(290.000000, 70.000000, 0.000000)",
        "(290.000000, 70.000000, 0.000000)",
        "(290.000000, 70.000000, 0.000000)",
        "(290.000000, 70.000000, 0.000000)",
        "(290.000000, 70.000000, 0.000000)",
        "(290.000000, 70.000000, 0.000000)",
        "(290.000000, 70.000000, 0.000000)",
        "(290.000000, 70.000000, 0.000000)",
        "(290.000000, 70.000000, 0.000000)",
        "(290.000000, 70.000000, 0.000000)",
        "(290.000000, 70.000000, 0.000000)",
        "(290.000000, 70.000000, 0.000000)",
        "(290.000000, 70.000000, 0.000000)",
        "(290.000000, 70.000000, 0.000000)",
        "(290.000000, 70.000000, 0.000000)",
        "(290.000000, 70.000000, 0.000000)",
        "(290.000000, 70.000000, 0.000000)",
        "(290.000000, 70.000000, 0.000000)",
        "(290.000000, 70.000000, 0.000000)",
        "(290.000000, 70.000000, 0.000000)",
        "(290.000000, 70.000000, 0.000000)",
        "(290.000000, 70.000000, 0.000000)",
        "(290.000000, 70.000000, 0.000000)",
        "(290.000000, 70.000000, 0.000000)",
        "(290.000000, 70.000000, 0.000000)",
        "(290.000000, 70.000000, 0.000000)",
        "(290.000000, 70.000000, 0.000000)",
        "(290.000000, 70.000000, 0.000000)",
        "(290.000000, 70.000000, 0.000000)",
        "(290.000000, 70.000000, 0.000000)",
        "(290.000000, 70.000000, 0.000000)",
        "(290.000000, 70.000000, 0.000000)",
        "(290.000000, 70.000000, 0.000000)",
        "(290.000000, 70.000000, 0.000000)",
        "(290.000000, 70.000000, 0.000000)",
        "(290.000000, 70.000000, 0.000000)",
        "(290.000000, 70.000000, 0.000000)",
        "(290.000000, 70.000000, 0.000000)",
        "(290.000000, 70.000000, 0.000000)",
        "(290.000000, 70.000000, 0.000000)",
        "(290.000000, 70.000000, 0.000000)",
        "(290.000000, 70.000000, 0.000000)",
        "(290.000000, 70.000000, 0.000000)",
        "(290.000000, 70.000000, 0.000000)",
        "(290.000000, 70.000000, 0.000000)",
        "(290.000000, 70.000000, 0.000000)",
        "(290.000000, 70.000000, 0.000000)",
        "(290.000000, 70.000000, 0.000000)",
        "(290.000000, 70.000000, 0.000000)",
        "(290.000000, 70.000000, 0.000000)",
        "(290.000000, 70.000000, 0.000000)",
        "(290.000000, 70.000000, 0.000000)",
        "(290.000000, 70.000000, 0.000000)",
        "(290.000000, 70.000000, 0.000000)",
        "(290.000000, 70.000000, 0.000000)",
        "(290.000000, 70.000000, 0.000000)",
        "(290.000000, 70.000000, 0.000000)",
        "(290.000000, 70.000000, 0.000000)",
        "(290.000000, 70.000000, 0.000000)",
        "(290.000000, 70.000000, 0.000000)",
        "(290.000000, 70.000000, 0.000000)",
        "(290.000000, 70.000000, 0.000000)",
        "(290.000000, 70.000000, 0.000000)",
        "(290.000000, 70.000000, 0.000000)",
        "(290.000000, 70.000000, 0.000000)",
        "(290.000000, 70.000000, 0.000000)",
        "(290.000000, 70.000000, 0.000000)",
        "(290.000000, 70.000000, 0.000000)",
        "(290.000000, 70.000000, 0.000000)",
        "(290.000000, 70.000000, 0.000000)",
        "(290.000000, 70.000000, 0.000000)",
        "(290.000000, 70.000000, 0.000000)",
        "(290.000000, 70.000000, 0.000000)",
        "(290.000000, 70.000000, 0.000000)",
        "(290.000000, 70.000000, 0.000000)",
        "(290.000000, 70.000000, 0.000000)",
        "(290.000000, 70.000000, 0.000000)",
        "(290.000000, 70.000000, 0.000000)",
        "(290.000000, 70.000000, 0.000000)",
        "(290.000000, 70.000000, 0.000000)",
        "(290.000000, 70.000000, 0.000000)",
        "(290.000000, 70.000000, 0.000000)",
        "(290.000000, 70.000000, 0.000000)",
        "(290.000000, 70.000000, 0.000000)",
        "(290.000000, 70.000000, 0.000000)",
        "(290.000000, 70.000000, 0.000000)",
        "(290.000000, 70.000000, 0.000000)",
        "(290.000000, 70.000000, 0.000000)",
        "(290.000000, 70.000000, 0.000000)",
        "(290.000000, 70.000000, 0.000000)",
        "(290.000000, 70.000000, 0.000000)",
        "(290.000000, 70.000000, 0.000000)",
        "(290.000000, 70.000000, 0.000000)",
        "(290.000000, 70.000000, 0.000000)",
        "(290.000000, 70.000000, 0.000000)",
        "(290.000000, 70.000000, 0.000000)",
        "(290.000000, 70.000000, 0.000000)",
        "(290.000000, 70.000000, 0.000000)",
        "(290.000000, 70.000000, 0.000000)",
        "(290.000000, 70.000000, 0.000000)",
        "(290.000000, 70.000000, 0.000000)",
        "(290.000000, 70.000000, 0.000000)",
        "(290.000000, 70.000000, 0.000000)",
        "(290.000000, 70.000000, 0.000000)",
        "(290.000000, 70.000000, 0.000000)",
        "(290.000000, 70.000000, 0.000000)",
        "(290.000000, 70.000000, 0.000000)",
        "(290.000000, 70.000000, 0.000000)",
        "(290.000000, 70.000000, 0.000000)",
        "(290.000000, 70.000000, 0.000000)",
        "(290.000000, 70.000000, 0.000000)",
        "(290.000000, 70.000000, 0.000000)",
        "(290.000000, 70.000000, 0.000000)",
        "(290.000000, 70.000000, 0.000000)",
        "(290.000000, 70.000000, 0.000000)",
        "(290.000000, 70.000000, 0.000000)",
        "(290.000000, 70.000000, 0.000000)",
        "(290.000000, 70.000000, 0.000000)",
        "(290.000000, 70.000000, 0.000000)",
        "(290.000000, 70.000000, 0.000000)",
        "(290.000000, 70.000000, 0.000000)",
        "(290.000000, 70.000000, 0.000000)",
        "(290.000000, 70.000000, 0.000000)",
        "(290.000000, 70.000000, 0.000000)",
        "(290.000000, 70.000000, 0.000000)",
        "(290.000000, 70.000000, 0.000000)",
        "(290.000000, 70.000000, 0.000000)",
        "(290.000000, 70.000000, 0.000000)",
        "(290.000000, 70.000000, 0.000000)",
        "(290.000000, 70.000000, 0.000000)",
        "(290.000000, 70.000000, 0.000000)",
        "(290.000000, 70.000000, 0.000000)",
        "(290.000000, 70.000000, 0.000000)",
        "(290.000000, 70.000000, 0.000000)",
        "(290.000000, 70.000000, 0.000000)",
        "(290.000000, 70.000000, 0.000000)",
        "(290.000000, 70.000000, 0.000000)",
        "(290.000000, 70.000000, 0.000000)",
        "(290.000000, 70.000000, 0.000000)",
        "(290.000000, 70.000000, 0.000000)",
        "(290.000000, 70.000000, 0.000000)",
        "(290.000000, 70.000000, 0.000000)",
        "(290.000000, 70.000000, 0.000000)",
        "(290.000000, 70.000000, 0.000000)",
        "(290.000000, 70.000000, 0.000000)",
        "(290.000000, 70.000000, 0.000000)",
        "(290.000000, 70.000000, 0.000000)",
        "(290.000000, 70.000000, 0.000000)",
        "(290.000000, 70.000000, 0.000000)",
        "(290.000000, 70.000000, 0.000000)",
        "(290.000000, 70.000000, 0.000000)",
        "(290.000000, 70.000000, 0.000000)",
        "(290.000000, 70.000000, 0.000000)",
        "(290.000000, 70.000000, 0.000000)",
        "(290.000000, 70.000000, 0.000000)",
        "(290.000000, 70.000000, 0.000000)",
        "(290.000000, 70.000000, 0.000000)",
        "(290.000000, 70.000000, 0.000000)",
        "(290.000000, 70.000000, 0.000000)",
        "(290.000000, 70.000000, 0.000000)",
        "(290.000000, 70.000000, 0.000000)",
        "(290.000000, 70.000000, 0.000000)",
        "(290.000000, 70.000000, 0.000000)",
        "(290.000000, 70.000000, 0.000000)",
        "(290.000000, 70.000000, 0.000000)",
        "(290.000000, 70.000000, 0.000000)",
        "(290.000000, 70.000000, 0.000000)",
        "(290.000000, 70.000000, 0.000000)",
        "(290.000000, 70.000000, 0.000000)",
        "(290.000000, 70.000000, 0.000000)",
        "(290.000000, 70.000000, 0.000000)",
        "(290.000000, 70.000000, 0.000000)",
        "(290.000000, 70.000000, 0.000000)",
        "(290.000000, 70.000000, 0.000000)",
        "(290.000000, 70.000000, 0.000000)",
        "(290.000000, 70.000000, 0.000000)",
        "(290.000000, 70.000000, 0.000000)",
        "(290.000000, 70.000000, 0.000000)",
        "(290.000000, 70.000000, 0.000000)",
        "(290.000000, 70.000000, 0.000000)",
        "(290.000000, 70.000000, 0.000000)",
        "(290.000000, 70.000000, 0.000000)",
        "(290.000000, 70.000000, 0.000000)",
        "(290.000000, 70.000000, 0.000000)",
        "(290.000000, 70.000000, 0.000000)",
        "(290.000000, 70.000000, 0.000000)",
        "(290.000000, 70.000000, 0.000000)",
        "(290.000000, 70.000000, 0.000000)",
        "(290.000000, 70.000000, 0.000000)",
        "(290.000000, 70.000000, 0.000000)",
        "(290.000000, 70.000000, 0.000000)",
        "(290.000000, 70.000000, 0.000000)",
        "(290.000000, 70.000000, 0.000000)",
        "(290.000000, 70.000000, 0.000000)",
        "(290.000000, 70.000000, 0.000000)",
        "(290.000000, 70.000000, 0.000000)",
        "(290.000000, 70.000000, 0.000000)",
        "(290.000000, 70.000000, 0.000000)",
        "(290.000000, 70.000000, 0.000000)",
        "(290.000000, 70.000000, 0.000000)",
        "(290.000000, 70.000000, 0.000000)",
        "(290.000000, 70.000000, 0.000000)",
        "(290.000000, 70.000000, 0.000000)",
        "(290.000000, 70.000000, 0.000000)",
        "(290.000000, 70.000000, 0.000000)",
        "(290.000000, 70.000000, 0.000000)",
        "(290.000000, 70.000000, 0.000000)",
        "(290.000000, 70.000000, 0.000000)",
        "(290.000000, 70.000000, 0.000000)",
        "(290.000000, 70.000000, 0.000000)",
        "(290.000000, 70.000000, 0.000000)",
        "(290.000000, 70.000000, 0.000000)",
        "(290.000000, 70.000000, 0.000000)",
        "(290.000000, 70.000000, 0.000000)",
        "(290.000000, 70.000000, 0.000000)",
        "(290.000000, 70.000000, 0.000000)",
        "(290.000000, 70.000000, 0.000000)",
        "(290.000000, 70.000000, 0.000000)",
        "(290.000000, 70.000000, 0.000000)",
        "(290.000000, 70.000000, 0.000000)",
        "(290.000000, 70.000000, 0.000000)",
        "(290.000000, 70.000000, 0.000000)",
        "(290.000000, 70.000000, 0.000000)",
        "(290.000000, 70.000000, 0.000000)",
        "(290.000000, 70.000000, 0.000000)",
        "(290.000000, 70.000000, 0.000000)",
        "(290.000000, 70.000000, 0.000000)",
        "(290.000000, 70.000000, 0.000000)",
        "(290.000000, 70.000000, 0.000000)",
        "(290.000000, 70.000000, 0.000000)",
        "(290.000000, 70.000000, 0.000000)",
        "(290.000000, 70.000000, 0.000000)",
        "(290.000000, 70.000000, 0.000000)",
        "(290.000000, 70.000000, 0.000000)",
        "(290.000000, 70.000000, 0.000000)",
        "(290.000000, 70.000000, 0.000000)",
        "(290.000000, 70.000000, 0.000000)",
        "(290.000000, 70.000000, 0.000000)",
        "(290.000000, 70.000000, 0.000000)",
        "(290.000000, 70.000000, 0.000000)",
        "(290.000000, 70.000000, 0.000000)",
        "(290.000000, 70.000000, 0.000000)",
        "(290.000000, 70.000000, 0.000000)",
        "(290.000000, 70.000000, 0.000000)",
        "(290.000000, 70.000000, 0.000000)",
        "(290.000000, 70.000000, 0.000000)",
        "(290.000000, 70.000000, 0.000000)",
        "(290.000000, 70.000000, 0.000000)",
        "(290.000000, 70.000000, 0.000000)",
        "(290.000000, 70.000000, 0.000000)",
        "(290.000000, 70.000000, 0.000000)",
        "(290.000000, 70.000000, 0.000000)",
        "(290.000000, 70.000000, 0.000000)",
        "(290.000000, 70.000000, 0.000000)",
        "(290.000000, 70.000000, 0.000000)",
        "(290.000000, 70.000000, 0.000000)",
        "(290.000000, 70.000000, 0.000000)",
        "(290.000000, 70.000000, 0.000000)",
        "(290.000000, 70.000000, 0.000000)",
        "(290.000000, 70.000000, 0.000000)",
        "(290.000000, 70.000000, 0.000000)",
        "(290.000000, 70.000000, 0.000000)",
        "(290.000000, 70.000000, 0.000000)",
        "(290.000000, 70.000000, 0.000000)",
        "(290.000000, 70.000000, 0.000000)",
        "(290.000000, 70.000000, 0.000000)",
        "(290.000000, 70.000000, 0.000000)",
        "(290.000000, 70.000000, 0.000000)",
        "(290.000000, 70.000000, 0.000000)",
        "(290.000000, 70.000000, 0.000000)",
        "(290.000000, 70.000000, 0.000000)",
        "(290.000000, 70.000000, 0.000000)",
        "(290.000000, 70.000000, 0.000000)",
        "(290.000000, 70.000000, 0.000000)",
        "(290.000000, 70.000000, 0.000000)",
        "(290.000000, 70.000000, 0.000000)",
        "(290.000000, 70.000000, 0.000000)",
        "(290.000000, 70.000000, 0.000000)",
        "(290.000000, 70.000000, 0.000000)",
        "(290.000000, 70.000000, 0.000000)",
        "(290.000000, 70.000000, 0.000000)",
        "(290.000000, 70.000000, 0.000000)",
        "(290.000000, 70.000000, 0.000000)",
        "(290.000000, 70.000000, 0.000000)",
        "(290.000000, 70.000000, 0.000000)",
        "(290.000000, 70.000000, 0.000000)",
        "(290.000000, 70.000000, 0.000000)",
        "(290.000000, 70.000000, 0.000000)",
        "(290.000000, 70.000000, 0.000000)",
        "(290.000000, 70.000000, 0.000000)",
        "(290.000000, 70.000000, 0.000000)",
        "(290.000000, 70.000000, 0.000000)",
        "(290.000000, 70.000000, 0.000000)",
        "(290.000000, 70.000000, 0.000000)",
        "(290.000000, 70.000000, 0.000000)",
        "(290.000000, 70.000000, 0.000000)",
        "(290.000000, 70.000000, 0.000000)",
        "(290.000000, 70.000000, 0.000000)",
        "(290.000000, 70.000000, 0.000000)",
        "(290.000000, 70.000000, 0.000000)",
        "(290.000000, 70.000000, 0.000000)",
        "(290.000000, 70.000000, 0.000000)",
        "(290.000000, 70.000000, 0.000000)",
        "(290.000000, 70.000000, 0.000000)",
        "(290.000000, 70.000000, 0.000000)",
        "(290.000000, 70.000000, 0.000000)",
        "(290.000000, 70.000000, 0.000000)",
        "(290.000000, 70.000000, 0.000000)",
        "(290.000000, 70.000000, 0.000000)",
        "(290.000000, 70.000000, 0.000000)",
        "(290.000000, 70.000000, 0.000000)",
        "(290.000000, 70.000000, 0.000000)",
        "(290.000000, 70.000000, 0.000000)",
        "(290.000000, 70.000000, 0.000000)",
        "(290.000000, 70.000000, 0.000000)",
        "(290.000000, 70.000000, 0.000000)",
        "(290.000000, 70.000000, 0.000000)",
        "(290.000000, 70.000000, 0.000000)",
        "(290.000000, 70.000000, 0.000000)",
        "(290.000000, 70.000000, 0.000000)",
        "(290.000000, 70.000000, 0.000000)",
        "(290.000000, 70.000000, 0.000000)",
        "(290.000000, 70.000000, 0.000000)",
        "(290.000000, 70.000000, 0.000000)",
        "(290.000000, 70.000000, 0.000000)",
        "(290.000000, 70.000000, 0.000000)",
        "(290.000000, 70.000000, 0.000000)",
        "(290.000000, 70.000000, 0.000000)",
        "(290.000000, 70.000000, 0.000000)",
        "(290.000000, 70.000000, 0.000000)",
        "(290.000000, 70.000000, 0.000000)",
        "(290.000000, 70.000000, 0.000000)",
        "(290.000000, 70.000000, 0.000000)",
        "(290.000000, 70.000000, 0.000000)",
        "(290.000000, 70.000000, 0.000000)",
        "(290.000000, 70.000000, 0.000000)",
        "(290.000000, 70.000000, 0.000000)",
        "(290.000000, 70.000000, 0.000000)",
        "(290.000000, 70.000000, 0.000000)",
        "(290.000000, 70.000000, 0.000000)",
        "(290.000000, 70.000000, 0.000000)",
        "(290.000000, 70.000000, 0.000000)",
        "(290.000000, 70.000000, 0.000000)",
        "(290.000000, 70.000000, 0.000000)",
        "(290.000000, 70.000000, 0.000000)",
        "(290.000000, 70.000000, 0.000000)",
        "(290.000000, 70.000000, 0.000000)",
        "(290.000000, 70.000000, 0.000000)",
        "(290.000000, 70.000000, 0.000000)",
        "(290.000000, 70.000000, 0.000000)",
        "(290.000000, 70.000000, 0.000000)",
        "(290.000000, 70.000000, 0.000000)",
        "(290.000000, 70.000000, 0.000000)",
        "(290.000000, 70.000000, 0.000000)",
        "(290.000000, 70.000000, 0.000000)",
        "(290.000000, 70.000000, 0.000000)",
        "(290.000000, 70.000000, 0.000000)",
        "(290.000000, 70.000000, 0.000000)",
        "(290.000000, 70.000000, 0.000000)",
        "(290.000000, 70.000000, 0.000000)",
        "(290.000000, 70.000000, 0.000000)",
        "(290.000000, 70.000000, 0.000000)",
        "(290.000000, 70.000000, 0.000000)",
        "(290.000000, 70.000000, 0.000000)",
        "(290.000000, 70.000000, 0.000000)",
        "(290.000000, 70.000000, 0.000000)",
        "(290.000000, 70.000000, 0.000000)",
        "(290.000000, 70.000000, 0.000000)",
        "(290.000000, 70.000000, 0.000000)",
        "(290.000000, 70.000000, 0.000000)",
        "(290.000000, 70.000000, 0.000000)",
        "(290.000000, 70.000000, 0.000000)",
        "(290.000000, 70.000000, 0.000000)",
        "(290.000000, 70.000000, 0.000000)",
        "(290.000000, 70.000000, 0.000000)",
        "(290.000000, 70.000000, 0.000000)",
        "(290.000000, 70.000000, 0.000000)",
        "(290.000000, 70.000000, 0.000000)",
        "(290.000000, 70.000000, 0.000000)",
        "(290.000000, 70.000000, 0.000000)",
        "(290.000000, 70.000000, 0.000000)",
        "(290.000000, 70.000000, 0.000000)",
        "(290.000000, 70.000000, 0.000000)",
        "(290.000000, 70.000000, 0.000000)",
        "(290.000000, 70.000000, 0.000000)",
        "(290.000000, 70.000000, 0.000000)",
        "(290.000000, 70.000000, 0.000000)",
        "(290.000000, 70.000000, 0.000000)",
        "(290.000000, 70.000000, 0.000000)",
        "(290.000000, 70.000000, 0.000000)",
        "(290.000000, 70.000000, 0.000000)",
        "(290.000000, 70.000000, 0.000000)",
        "(290.000000, 70.000000, 0.000000)",
        "(290.000000, 70.000000, 0.000000)",
        "(290.000000, 70.000000, 0.000000)",
        "(290.000000, 70.000000, 0.000000)",
        "(290.000000, 70.000000, 0.000000)",
        "(290.000000, 70.000000, 0.000000)",
        "(290.000000, 70.000000, 0.000000)",
        "(290.000000, 70.000000, 0.000000)",
        "(290.000000, 70.000000, 0.000000)",
        "(290.000000, 70.000000, 0.000000)",
        "(290.000000, 70.000000, 0.000000)",
        "(290.000000, 70.000000, 0.000000)",
        "(290.000000, 70.000000, 0.000000)",
        "(290.000000, 70.000000, 0.000000)",
        "(290.000000, 70.000000, 0.000000)",
        "(290.000000, 70.000000, 0.000000)",
        "(290.000000, 70.000000, 0.000000)",
        "(290.000000, 70.000000, 0.000000)",
        "(290.000000, 70.000000, 0.000000)",
        "(290.000000, 70.000000, 0.000000)",
        "(290.000000, 70.000000, 0.000000)",
        "(290.000000, 70.000000, 0.000000)",
        "(290.000000, 70.000000, 0.000000)",
        "(290.000000, 70.000000, 0.000000)",
        "(290.000000, 70.000000, 0.000000)",
        "(290.000000, 70.000000, 0.000000)",
        "(290.000000, 70.000000, 0.000000)",
        "(290.000000, 70.000000, 0.000000)",
        "(290.000000, 70.000000, 0.000000)",
        "(290.000000, 70.000000, 0.000000)",
        "(290.000000, 70.000000, 0.000000)",
        "(290.000000, 70.000000, 0.000000)",
        "(290.000000, 70.000000, 0.000000)",
        "(290.000000, 70.000000, 0.000000)",
        "(290.000000, 70.000000, 0.000000)",
        "(290.000000, 70.000000, 0.000000)",
        "(290.000000, 70.000000, 0.000000)",
        "(290.000000, 70.000000, 0.000000)",
        "(290.000000, 70.000000, 0.000000)",
        "(290.000000, 70.000000, 0.000000)",
        "(290.000000, 70.000000, 0.000000)",
        "(290.000000, 70.000000, 0.000000)",
        "(290.000000, 70.000000, 0.000000)",
        "(290.000000, 70.000000, 0.000000)",
        "(290.000000, 70.000000, 0.000000)",
        "(290.000000, 70.000000, 0.000000)",
        "(290.000000, 70.000000, 0.000000)",
        "(290.000000, 70.000000, 0.000000)",
        "(290.000000, 70.000000, 0.000000)",
        "(290.000000, 70.000000, 0.000000)",
        "(290.000000, 70.000000, 0.000000)",
        "(290.000000, 70.000000, 0.000000)",
        "(290.000000, 70.000000, 0.000000)",
        "(290.000000, 70.000000, 0.000000)",
        "(290.000000, 70.000000, 0.000000)",
        "(290.000000, 70.000000, 0.000000)",
        "(290.000000, 70.000000, 0.000000)",
        "(290.000000, 70.000000, 0.000000)",
        "(290.000000, 70.000000, 0.000000)",
        "(290.000000, 70.000000, 0.000000)",
        "(290.000000, 70.000000, 0.000000)",
        "(290.000000, 70.000000, 0.000000)",
        "(290.000000, 70.000000, 0.000000)",
        "(290.000000, 70.000000, 0.000000)",
        "(290.000000, 70.000000, 0.000000)",
        "(290.000000, 70.000000, 0.000000)",
        "(290.000000, 70.000000, 0.000000)",
        "(290.000000, 70.000000, 0.000000)",
        "(290.000000, 70.000000, 0.000000)",
        "(290.000000, 70.000000, 0.000000)",
        "(290.000000, 70.000000, 0.000000)",
        "(290.000000, 70.000000, 0.000000)",
        "(290.000000, 70.000000, 0.000000)",
        "(290.000000, 70.000000, 0.000000)",
        "(290.000000, 70.000000, 0.000000)",
        "(290.000000, 70.000000, 0.000000)",
        "(290.000000, 70.000000, 0.000000)",
        "(290.000000, 70.000000, 0.000000)",
        "(290.000000, 70.000000, 0.000000)",
        "(290.000000, 70.000000, 0.000000)",
        "(290.000000, 70.000000, 0.000000)",
        "(290.000000, 70.000000, 0.000000)",
        "(290.000000, 70.000000, 0.000000)",
        "(290.000000, 70.000000, 0.000000)",
        "(290.000000, 70.000000, 0.000000)",
        "(290.000000, 70.000000, 0.000000)",
        "(290.000000, 70.000000, 0.000000)",
        "(290.000000, 70.000000, 0.000000)",
        "(290.000000, 70.000000, 0.000000)",
        "(290.000000, 70.000000, 0.000000)",
        "(290.000000, 70.000000, 0.000000)",
        "(290.000000, 70.000000, 0.000000)",
        "(290.000000, 70.000000, 0.000000)",
        "(290.000000, 70.000000, 0.000000)",
        "(290.000000, 70.000000, 0.000000)",
        "(290.000000, 70.000000, 0.000000)",
        "(290.000000, 70.000000, 0.000000)",
        "(290.000000, 70.000000, 0.000000)",
        "(290.000000, 70.000000, 0.000000)",
        "(290.000000, 70.000000, 0.000000)",
        "(290.000000, 70.000000, 0.000000)",
        "(290.000000, 70.000000, 0.000000)",
        "(290.000000, 70.000000, 0.000000)",
        "(290.000000, 70.000000, 0.000000)",
        "(290.000000, 70.000000, 0.000000)",
        "(290.000000, 70.000000, 0.000000)",
        "(290.000000, 70.000000, 0.000000)",
        "(290.000000, 70.000000, 0.000000)",
        "(290.000000, 70.000000, 0.000000)",
        "(290.000000, 70.000000, 0.000000)",
        "(290.000000, 70.000000, 0.000000)",
        "(290.000000, 70.000000, 0.000000)",
        "(290.000000, 70.000000, 0.000000)",
        "(290.000000, 70.000000, 0.000000)",
        "(290.000000, 70.000000, 0.000000)",
        "(290.000000, 70.000000, 0.000000)",
        "(290.000000, 70.000000, 0.000000)",
        "(290.000000, 70.000000, 0.000000)",
        "(290.000000, 70.000000, 0.000000)",
        "(290.000000, 70.000000, 0.000000)",
        "(290.000000, 70.000000, 0.000000)",
        "(290.000000, 70.000000, 0.000000)",
        "(290.000000, 70.000000, 0.000000)",
        "(290.000000, 70.000000, 0.000000)",
        "(290.000000, 70.000000, 0.000000)",
        "(290.000000, 70.000000, 0.000000)",
        "(290.000000, 70.000000, 0.000000)",
        "(290.000000, 70.000000, 0.000000)",
        "(290.000000, 70.000000, 0.000000)",
        "(290.000000, 70.000000, 0.000000)",
        "(290.000000, 70.000000, 0.000000)",
        "(290.000000, 70.000000, 0.000000)",
        "(290.000000, 70.000000, 0.000000)",
        "(290.000000, 70.000000, 0.000000)",
        "(290.000000, 70.000000, 0.000000)",
        "(290.000000, 70.000000, 0.000000)",
        "(290.000000, 70.000000, 0.000000)",
        "(290.000000, 70.000000, 0.000000)",
        "(290.000000, 70.000000, 0.000000)",
        "(290.000000, 70.000000, 0.000000)",
        "(290.000000, 70.000000, 0.000000)",
        "(290.000000, 70.000000, 0.000000)",
        "(290.000000, 70.000000, 0.000000)",
        "(290.000000, 70.000000, 0.000000)",
        "(290.000000, 70.000000, 0.000000)",
        "(290.000000, 70.000000, 0.000000)",
        "(290.000000, 70.000000, 0.000000)",
        "(290.000000, 70.000000, 0.000000)",
        "(290.000000, 70.000000, 0.000000)",
        "(290.000000, 70.000000, 0.000000)",
        "(290.000000, 70.000000, 0.000000)",
        "(290.000000, 70.000000, 0.000000)",
        "(290.000000, 70.000000, 0.000000)",
        "(290.000000, 70.000000, 0.000000)",
        "(290.000000, 70.000000, 0.000000)",
        "(290.000000, 70.000000, 0.000000)",
        "(290.000000, 70.000000, 0.000000)",
        "(290.000000, 70.000000, 0.000000)",
        "(290.000000, 70.000000, 0.000000)",
        "(290.000000, 70.000000, 0.000000)",
        "(290.000000, 70.000000, 0.000000)",
        "(290.000000, 70.000000, 0.000000)",
        "(290.000000, 70.000000, 0.000000)",
        "(290.000000, 70.000000, 0.000000)",
        "(290.000000, 70.000000, 0.000000)",
        "(290.000000, 70.000000, 0.000000)",
        "(290.000000, 70.000000, 0.000000)",
        "(290.000000, 70.000000, 0.000000)",
        "(290.000000, 70.000000, 0.000000)",
        "(290.000000, 70.000000, 0.000000)",
        "(290.000000, 70.000000, 0.000000)",
        "(290.000000, 70.000000, 0.000000)",
        "(290.000000, 70.000000, 0.000000)",
        "(290.000000, 70.000000, 0.000000)",
        "(290.000000, 70.000000, 0.000000)",
        "(290.000000, 70.000000, 0.000000)",
        "(290.000000, 70.000000, 0.000000)",
        "(290.000000, 70.000000, 0.000000)",
        "(290.000000, 70.000000, 0.000000)",
        "(290.000000, 70.000000, 0.000000)",
        "(290.000000, 70.000000, 0.000000)",
        "(290.000000, 70.000000, 0.000000)",
        "(290.000000, 70.000000, 0.000000)",
        "(290.000000, 70.000000, 0.000000)",
        "(290.000000, 70.000000, 0.000000)",
        "(290.000000, 70.000000, 0.000000)",
        "(290.000000, 70.000000, 0.000000)",
        "(290.000000, 70.000000, 0.000000)",
        "(290.000000, 70.000000, 0.000000)",
        "(290.000000, 70.000000, 0.000000)",
        "(290.000000, 70.000000, 0.000000)",
        "(290.000000, 70.000000, 0.000000)",
        "(290.000000, 70.000000, 0.000000)",
        "(290.000000, 70.000000, 0.000000)",
        "(290.000000, 70.000000, 0.000000)",
        "(290.000000, 70.000000, 0.000000)",
        "(290.000000, 70.000000, 0.000000)",
        "(290.000000, 70.000000, 0.000000)",
        "(290.000000, 70.000000, 0.000000)",
        "(290.000000, 70.000000, 0.000000)",
        "(290.000000, 70.000000, 0.000000)",
        "(290.000000, 70.000000, 0.000000)",
        "(290.000000, 70.000000, 0.000000)",
        "(290.000000, 70.000000, 0.000000)",
        "(290.000000, 70.000000, 0.000000)",
        "(290.000000, 70.000000, 0.000000)",
        "(290.000000, 70.000000, 0.000000)",
        "(290.000000, 70.000000, 0.000000)",
        "(290.000000, 70.000000, 0.000000)",
        "(290.000000, 70.000000, 0.000000)",
        "(290.000000, 70.000000, 0.000000)",
        "(290.000000, 70.000000, 0.000000)",
        "(290.000000, 70.000000, 0.000000)",
        "(290.000000, 70.000000, 0.000000)",
        "(290.000000, 70.000000, 0.000000)",
        "(290.000000, 70.000000, 0.000000)",
        "(290.000000, 70.000000, 0.000000)",
        "(290.000000, 70.000000, 0.000000)",
        "(290.000000, 70.000000, 0.000000)",
        "(290.000000, 70.000000, 0.000000)",
        "(290.000000, 70.000000, 0.000000)",
        "(290.000000, 70.000000, 0.000000)",
        "(290.000000, 70.000000, 0.000000)",
        "(290.000000, 70.000000, 0.000000)",
        "(290.000000, 70.000000, 0.000000)",
        "(290.000000, 70.000000, 0.000000)",
        "(290.000000, 70.000000, 0.000000)",
        "(290.000000, 70.000000, 0.000000)",
        "(290.000000, 70.000000, 0.000000)",
        "(290.000000, 70.000000, 0.000000)",
        "(290.000000, 70.000000, 0.000000)",
        "(290.000000, 70.000000, 0.000000)",
        "(290.000000, 70.000000, 0.000000)",
        "(290.000000, 70.000000, 0.000000)",
        "(290.000000, 70.000000, 0.000000)",
        "(290.000000, 70.000000, 0.000000)",
        "(290.000000, 70.000000, 0.000000)",
        "(290.000000, 70.000000, 0.000000)",
        "(290.000000, 70.000000, 0.000000)",
        "(290.000000, 70.000000, 0.000000)",
        "(290.000000, 70.000000, 0.000000)",
        "(290.000000, 70.000000, 0.000000)",
        "(290.000000, 70.000000, 0.000000)",
        "(290.000000, 70.000000, 0.000000)",
        "(290.000000, 70.000000, 0.000000)",
        "(290.000000, 70.000000, 0.000000)",
        "(290.000000, 70.000000, 0.000000)",
        "(290.000000, 70.000000, 0.000000)",
        "(290.000000, 70.000000, 0.000000)",
        "(290.000000, 70.000000, 0.000000)",
        "(290.000000, 70.000000, 0.000000)",
        "(290.000000, 70.000000, 0.000000)",
        "(290.000000, 70.000000, 0.000000)",
        "(290.000000, 70.000000, 0.000000)",
        "(290.000000, 70.000000, 0.000000)",
        "(290.000000, 70.000000, 0.000000)",
        "(290.000000, 70.000000, 0.000000)",
        "(290.000000, 70.000000, 0.000000)",
        "(290.000000, 70.000000, 0.000000)",
        "(290.000000, 70.000000, 0.000000)",
        "(290.000000, 70.000000, 0.000000)",
        "(290.000000, 70.000000, 0.000000)",
        "(290.000000, 70.000000, 0.000000)",
        "(290.000000, 70.000000, 0.000000)",
        "(290.000000, 70.000000, 0.000000)",
        "(290.000000, 70.000000, 0.000000)",
        "(290.000000, 70.000000, 0.000000)",
        "(290.000000, 70.000000, 0.000000)",
        "(290.000000, 70.000000, 0.000000)",
        "(290.000000, 70.000000, 0.000000)",
        "(290.000000, 70.000000, 0.000000)",
        "(290.000000, 70.000000, 0.000000)",
        "(290.000000, 70.000000, 0.000000)",
        "(290.000000, 70.000000, 0.000000)",
        "(290.000000, 70.000000, 0.000000)",
        "(290.000000, 70.000000, 0.000000)",
        "(290.000000, 70.000000, 0.000000)",
        "(290.000000, 70.000000, 0.000000)",
        "(290.000000, 70.000000, 0.000000)",
        "(290.000000, 70.000000, 0.000000)",
        "(290.000000, 70.000000, 0.000000)",
        "(290.000000, 70.000000, 0.000000)",
        "(290.000000, 70.000000, 0.000000)",
        "(290.000000, 70.000000, 0.000000)",
        "(290.000000, 70.000000, 0.000000)",
        "(290.000000, 70.000000, 0.000000)",
        "(290.000000, 70.000000, 0.000000)",
        "(290.000000, 70.000000, 0.000000)",
        "(290.000000, 70.000000, 0.000000)",
        "(290.000000, 70.000000, 0.000000)",
        "(290.000000, 70.000000, 0.000000)",
        "(290.000000, 70.000000, 0.000000)",
        "(290.000000, 70.000000, 0.000000)",
        "(290.000000, 70.000000, 0.000000)",
        "(290.000000, 70.000000, 0.000000)",
        "(290.000000, 70.000000, 0.000000)",
        "(290.000000, 70.000000, 0.000000)",
        "(290.000000, 70.000000, 0.000000)",
        "(290.000000, 70.000000, 0.000000)",
        "(290.000000, 70.000000, 0.000000)",
        "(290.000000, 70.000000, 0.000000)",
        "(290.000000, 70.000000, 0.000000)",
        "(290.000000, 70.000000, 0.000000)",
        "(290.000000, 70.000000, 0.000000)",
        "(290.000000, 70.000000, 0.000000)",
        "(290.000000, 70.000000, 0.000000)",
        "(290.000000, 70.000000, 0.000000)",
        "(290.000000, 70.000000, 0.000000)",
        "(290.000000, 70.000000, 0.000000)",
        "(290.000000, 70.000000, 0.000000)",
        "(290.000000, 70.000000, 0.000000)",
        "(290.000000, 70.000000, 0.000000)",
        "(290.000000, 70.000000, 0.000000)",
        "(290.000000, 70.000000, 0.000000)",
        "(290.000000, 70.000000, 0.000000)",
        "(290.000000, 70.000000, 0.000000)",
        "(290.000000, 70.000000, 0.000000)",
        "(290.000000, 70.000000, 0.000000)",
        "(290.000000, 70.000000, 0.000000)",
        "(290.000000, 70.000000, 0.000000)",
        "(290.000000, 70.000000, 0.000000)",
        "(290.000000, 70.000000, 0.000000)",
        "(290.000000, 70.000000, 0.000000)",
        "(290.000000, 70.000000, 0.000000)",
        "(290.000000, 70.000000, 0.000000)",
        "(290.000000, 70.000000, 0.000000)",
        "(290.000000, 70.000000, 0.000000)",
        "(290.000000, 70.000000, 0.000000)",
        "(290.000000, 70.000000, 0.000000)",
        "(290.000000, 70.000000, 0.000000)",
        "(290.000000, 70.000000, 0.000000)",
        "(290.000000, 70.000000, 0.000000)",
        "(290.000000, 70.000000, 0.000000)",
        "(290.000000, 70.000000, 0.000000)",
        "(290.000000, 70.000000, 0.000000)",
        "(290.000000, 70.000000, 0.000000)",
        "(290.000000, 70.000000, 0.000000)",
        "(290.000000, 70.000000, 0.000000)",
        "(290.000000, 70.000000, 0.000000)",
        "(290.000000, 70.000000, 0.000000)",
        "(290.000000, 70.000000, 0.000000)",
        "(290.000000, 70.000000, 0.000000)",
        "(290.000000, 70.000000, 0.000000)",
        "(290.000000, 70.000000, 0.000000)",
        "(290.000000, 70.000000, 0.000000)",
        "(290.000000, 70.000000, 0.000000)",
        "(290.000000, 70.000000, 0.000000)",
        "(290.000000, 70.000000, 0.000000)",
        "(290.000000, 70.000000, 0.000000)",
        "(290.000000, 70.000000, 0.000000)",
        "(290.000000, 70.000000, 0.000000)",
        "(290.000000, 70.000000, 0.000000)",
        "(290.000000, 70.000000, 0.000000)",
        "(290.000000, 70.000000, 0.000000)",
        "(290.000000, 70.000000, 0.000000)",
        "(290.000000, 70.000000, 0.000000)",
        "(290.000000, 70.000000, 0.000000)",
        "(290.000000, 70.000000, 0.000000)",
        "(290.000000, 70.000000, 0.000000)",
        "(290.000000, 70.000000, 0.000000)",
        "(290.000000, 70.000000, 0.000000)",
        "(290.000000, 70.000000, 0.000000)",
        "(290.000000, 70.000000, 0.000000)",
        "(290.000000, 70.000000, 0.000000)",
        "(290.000000, 70.000000, 0.000000)",
        "(290.000000, 70.000000, 0.000000)",
        "(290.000000, 70.000000, 0.000000)",
        "(290.000000, 70.000000, 0.000000)",
        "(290.000000, 70.000000, 0.000000)",
        "(290.000000, 70.000000, 0.000000)",
        "(290.000000, 70.000000, 0.000000)",
        "(290.000000, 70.000000, 0.000000)",
        "(290.000000, 70.000000, 0.000000)",
        "(290.000000, 70.000000, 0.000000)",
        "(290.000000, 70.000000, 0.000000)",
        "(290.000000, 70.000000, 0.000000)",
        "(290.000000, 70.000000, 0.000000)",
        "(290.000000, 70.000000, 0.000000)",
        "(290.000000, 70.000000, 0.000000)",
        "(290.000000, 70.000000, 0.000000)",
        "(290.000000, 70.000000, 0.000000)",
        "(290.000000, 70.000000, 0.000000)",
        "(290.000000, 70.000000, 0.000000)",
        "(290.000000, 70.000000, 0.000000)",
        "(290.000000, 70.000000, 0.000000)",
        "(290.000000, 70.000000, 0.000000)",
        "(290.000000, 70.000000, 0.000000)",
        "(290.000000, 70.000000, 0.000000)",
        "(290.000000, 70.000000, 0.000000)",
        "(290.000000, 70.000000, 0.000000)",
        "(290.000000, 70.000000, 0.000000)",
        "(290.000000, 70.000000, 0.000000)",
        "(290.000000, 70.000000, 0.000000)",
        "(290.000000, 70.000000, 0.000000)",
        "(290.000000, 70.000000, 0.000000)",
        "(290.000000, 70.000000, 0.000000)",
        "(290.000000, 70.000000, 0.000000)",
        "(290.000000, 70.000000, 0.000000)",
        "(290.000000, 70.000000, 0.000000)",
        "(290.000000, 70.000000, 0.000000)",
        "(290.000000, 70.000000, 0.000000)",
        "(290.000000, 70.000000, 0.000000)",
        "(290.000000, 70.000000, 0.000000)",
        "(290.000000, 70.000000, 0.000000)",
        "(290.000000, 70.000000, 0.000000)",
        "(290.000000, 70.000000, 0.000000)",
        "(290.000000, 70.000000, 0.000000)",
        "(290.000000, 70.000000, 0.000000)",
        "(290.000000, 70.000000, 0.000000)",
        "(290.000000, 70.000000, 0.000000)",
        "(290.000000, 70.000000, 0.000000)",
        "(290.000000, 70.000000, 0.000000)",
        "(290.000000, 70.000000, 0.000000)",
        "(290.000000, 70.000000, 0.000000)",
        "(290.000000, 70.000000, 0.000000)",
        "(290.000000, 70.000000, 0.000000)",
        "(290.000000, 70.000000, 0.000000)",
        "(290.000000, 70.000000, 0.000000)",
        "(290.000000, 70.000000, 0.000000)",
        "(290.000000, 70.000000, 0.000000)",
        "(290.000000, 70.000000, 0.000000)",
        "(290.000000, 70.000000, 0.000000)",
        "(290.000000, 70.000000, 0.000000)",
        "(290.000000, 70.000000, 0.000000)",
        "(290.000000, 70.000000, 0.000000)",
        "(290.000000, 70.000000, 0.000000)",
        "(290.000000, 70.000000, 0.000000)",
        "(290.000000, 70.000000, 0.000000)",
        "(290.000000, 70.000000, 0.000000)",
        "(290.000000, 70.000000, 0.000000)",
        "(290.000000, 70.000000, 0.000000)",
        "(290.000000, 70.000000, 0.000000)",
        "(290.000000, 70.000000, 0.000000)",
        "(290.000000, 70.000000, 0.000000)",
        "(290.000000, 70.000000, 0.000000)",
        "(290.000000, 70.000000, 0.000000)",
        "(290.000000, 70.000000, 0.000000)",
        "(290.000000, 70.000000, 0.000000)",
        "(290.000000, 70.000000, 0.000000)",
        "(290.000000, 70.000000, 0.000000)",
        "(290.000000, 70.000000, 0.000000)",
        "(290.000000, 70.000000, 0.000000)",
        "(290.000000, 70.000000, 0.000000)",
        "(290.000000, 70.000000, 0.000000)",
        "(290.000000, 70.000000, 0.000000)",
        "(290.000000, 70.000000, 0.000000)",
        "(290.000000, 70.000000, 0.000000)",
        "(290.000000, 70.000000, 0.000000)",
        "(290.000000, 70.000000, 0.000000)",
        "(290.000000, 70.000000, 0.000000)",
        "(290.000000, 70.000000, 0.000000)",
        "(290.000000, 70.000000, 0.000000)",
        "(290.000000, 70.000000, 0.000000)",
        "(290.000000, 70.000000, 0.000000)",
        "(290.000000, 70.000000, 0.000000)",
        "(290.000000, 70.000000, 0.000000)",
        "(290.000000, 70.000000, 0.000000)",
        "(290.000000, 70.000000, 0.000000)",
        "(290.000000, 70.000000, 0.000000)",
        "(290.000000, 70.000000, 0.000000)",
        "(290.000000, 70.000000, 0.000000)",
        "(290.000000, 70.000000, 0.000000)",
        "(290.000000, 70.000000, 0.000000)",
        "(290.000000, 70.000000, 0.000000)",
[truncated: 252,689 more chars]
