# Supplementary material for: Playing the mirror game in virtual reality with an autonomous character
Source: Sci Rep. 2022 Dec 9;12:21329. doi: 10.1038/s41598-022-25197-z (PMC9734752; doi:10.1038/s41598-022-25197-z)
Supplement: Supplementary file 2 — Supplementary Information 1. [file 41598_2022_25197_MOESM2_ESM.zip › Data/Couple17/condition3_trial1_player2.json]

{
    "isFemale": false,
    "eyesLevel": 1.6831134557724,
    "timestamps": [
        0.0,
        0.02001953125,
        0.040008544921875,
        0.05999755859375,
        0.08001708984375,
        0.100006103515625,
        0.120025634765625,
        0.1400146484375,
        0.160003662109375,
        0.180023193359375,
        0.20001220703125,
        0.220001220703125,
        0.240020751953125,
        0.260009765625,
        0.279998779296875,
        0.300018310546875,
        0.32000732421875,
        0.339996337890625,
        0.360015869140625,
        0.3800048828125,
        0.4000244140625,
        0.420013427734375,
        0.44000244140625,
        0.46002197265625,
        0.480010986328125,
        0.5,
        0.52001953125,
        0.540008544921875,
        0.55999755859375,
        0.58001708984375,
        0.600006103515625,
        0.620025634765625,
        0.6400146484375,
        0.660003662109375,
        0.680023193359375,
        0.70001220703125,
        0.720001220703125,
        0.740020751953125,
        0.760009765625,
        0.779998779296875,
        0.800018310546875,
        0.82000732421875,
        0.839996337890625,
        0.860015869140625,
        0.8800048828125,
        0.9000244140625,
        0.920013427734375,
        0.94000244140625,
        0.96002197265625,
        0.980010986328125,
        1.0,
        1.02001953125,
        1.040008544921875,
        1.05999755859375,
        1.08001708984375,
        1.100006103515625,
        1.120025634765625,
        1.1400146484375,
        1.160003662109375,
        1.180023193359375,
        1.20001220703125,
        1.220001220703125,
        1.240020751953125,
        1.260009765625,
        1.279998779296875,
        1.300018310546875,
        1.32000732421875,
        1.339996337890625,
        1.360015869140625,
        1.3800048828125,
        1.4000244140625,
        1.420013427734375,
        1.44000244140625,
        1.46002197265625,
        1.480010986328125,
        1.5,
        1.52001953125,
        1.540008544921875,
        1.55999755859375,
        1.58001708984375,
        1.600006103515625,
        1.620025634765625,
        1.6400146484375,
        1.660003662109375,
        1.680023193359375,
        1.70001220703125,
        1.720001220703125,
        1.740020751953125,
        1.760009765625,
        1.779998779296875,
        1.800018310546875,
        1.82000732421875,
        1.839996337890625,
        1.860015869140625,
        1.8800048828125,
        1.9000244140625,
        1.920013427734375,
        1.94000244140625,
        1.96002197265625,
        1.980010986328125,
        2.0,
        2.02001953125,
        2.040008544921875,
        2.05999755859375,
        2.08001708984375,
        2.100006103515625,
        2.120025634765625,
        2.1400146484375,
        2.160003662109375,
        2.180023193359375,
        2.20001220703125,
        2.220001220703125,
        2.240020751953125,
        2.260009765625,
        2.279998779296875,
        2.300018310546875,
        2.32000732421875,
        2.339996337890625,
        2.360015869140625,
        2.3800048828125,
        2.4000244140625,
        2.420013427734375,
        2.44000244140625,
        2.46002197265625,
        2.480010986328125,
        2.5,
        2.52001953125,
        2.540008544921875,
        2.55999755859375,
        2.58001708984375,
        2.600006103515625,
        2.620025634765625,
        2.6400146484375,
        2.660003662109375,
        2.680023193359375,
        2.70001220703125,
        2.720001220703125,
        2.740020751953125,
        2.760009765625,
        2.779998779296875,
        2.800018310546875,
        2.82000732421875,
        2.839996337890625,
        2.860015869140625,
        2.8800048828125,
        2.9000244140625,
        2.920013427734375,
        2.94000244140625,
        2.96002197265625,
        2.980010986328125,
        3.0,
        3.02001953125,
        3.040008544921875,
        3.05999755859375,
        3.08001708984375,
        3.100006103515625,
        3.120025634765625,
        3.1400146484375,
        3.160003662109375,
        3.180023193359375,
        3.20001220703125,
        3.220001220703125,
        3.240020751953125,
        3.260009765625,
        3.279998779296875,
        3.300018310546875,
        3.32000732421875,
        3.339996337890625,
        3.360015869140625,
        3.3800048828125,
        3.4000244140625,
        3.420013427734375,
        3.44000244140625,
        3.46002197265625,
        3.480010986328125,
        3.5,
        3.52001953125,
        3.540008544921875,
        3.55999755859375,
        3.58001708984375,
        3.600006103515625,
        3.620025634765625,
        3.6400146484375,
        3.660003662109375,
        3.680023193359375,
        3.70001220703125,
        3.720001220703125,
        3.740020751953125,
        3.760009765625,
        3.779998779296875,
        3.800018310546875,
        3.82000732421875,
        3.839996337890625,
        3.860015869140625,
        3.8800048828125,
        3.9000244140625,
        3.920013427734375,
        3.94000244140625,
        3.96002197265625,
        3.980010986328125,
        4.0,
        4.02001953125,
        4.040008544921875,
        4.05999755859375,
        4.08001708984375,
        4.100006103515625,
        4.120025634765625,
        4.1400146484375,
        4.160003662109375,
        4.180023193359375,
        4.20001220703125,
        4.220001220703125,
        4.240020751953125,
        4.260009765625,
        4.279998779296875,
        4.300018310546875,
        4.32000732421875,
        4.339996337890625,
        4.360015869140625,
        4.3800048828125,
        4.4000244140625,
        4.420013427734375,
        4.44000244140625,
        4.46002197265625,
        4.480010986328125,
        4.5,
        4.52001953125,
        4.540008544921875,
        4.55999755859375,
        4.58001708984375,
        4.600006103515625,
        4.620025634765625,
        4.6400146484375,
        4.660003662109375,
        4.680023193359375,
        4.70001220703125,
        4.720001220703125,
        4.740020751953125,
        4.760009765625,
        4.779998779296875,
        4.800018310546875,
        4.82000732421875,
        4.839996337890625,
        4.860015869140625,
        4.8800048828125,
        4.9000244140625,
        4.920013427734375,
        4.94000244140625,
        4.96002197265625,
        4.980010986328125,
        5.0,
        5.02001953125,
        5.040008544921875,
        5.05999755859375,
        5.08001708984375,
        5.100006103515625,
        5.120025634765625,
        5.1400146484375,
        5.160003662109375,
        5.180023193359375,
        5.20001220703125,
        5.220001220703125,
        5.240020751953125,
        5.260009765625,
        5.279998779296875,
        5.300018310546875,
        5.32000732421875,
        5.339996337890625,
        5.360015869140625,
        5.3800048828125,
        5.4000244140625,
        5.420013427734375,
        5.44000244140625,
        5.46002197265625,
        5.480010986328125,
        5.5,
        5.52001953125,
        5.540008544921875,
        5.55999755859375,
        5.58001708984375,
        5.600006103515625,
        5.620025634765625,
        5.6400146484375,
        5.660003662109375,
        5.680023193359375,
        5.70001220703125,
        5.720001220703125,
        5.740020751953125,
        5.760009765625,
        5.779998779296875,
        5.800018310546875,
        5.82000732421875,
        5.839996337890625,
        5.860015869140625,
        5.8800048828125,
        5.9000244140625,
        5.920013427734375,
        5.94000244140625,
        5.96002197265625,
        5.980010986328125,
        6.0,
        6.02001953125,
        6.040008544921875,
        6.05999755859375,
        6.08001708984375,
        6.100006103515625,
        6.120025634765625,
        6.1400146484375,
        6.160003662109375,
        6.180023193359375,
        6.20001220703125,
        6.220001220703125,
        6.240020751953125,
        6.260009765625,
        6.279998779296875,
        6.300018310546875,
        6.32000732421875,
        6.339996337890625,
        6.360015869140625,
        6.3800048828125,
        6.4000244140625,
        6.420013427734375,
        6.44000244140625,
        6.46002197265625,
        6.480010986328125,
        6.5,
        6.52001953125,
        6.540008544921875,
        6.55999755859375,
        6.58001708984375,
        6.600006103515625,
        6.620025634765625,
        6.6400146484375,
        6.660003662109375,
        6.680023193359375,
        6.70001220703125,
        6.720001220703125,
        6.740020751953125,
        6.760009765625,
        6.779998779296875,
        6.800018310546875,
        6.82000732421875,
        6.839996337890625,
        6.860015869140625,
        6.8800048828125,
        6.9000244140625,
        6.920013427734375,
        6.94000244140625,
        6.96002197265625,
        6.980010986328125,
        7.0,
        7.02001953125,
        7.040008544921875,
        7.05999755859375,
        7.08001708984375,
        7.100006103515625,
        7.120025634765625,
        7.1400146484375,
        7.160003662109375,
        7.180023193359375,
        7.20001220703125,
        7.220001220703125,
        7.240020751953125,
        7.260009765625,
        7.279998779296875,
        7.300018310546875,
        7.32000732421875,
        7.339996337890625,
        7.360015869140625,
        7.3800048828125,
        7.4000244140625,
        7.420013427734375,
        7.44000244140625,
        7.46002197265625,
        7.480010986328125,
        7.5,
        7.52001953125,
        7.540008544921875,
        7.55999755859375,
        7.58001708984375,
        7.600006103515625,
        7.620025634765625,
        7.6400146484375,
        7.660003662109375,
        7.680023193359375,
        7.70001220703125,
        7.720001220703125,
        7.740020751953125,
        7.760009765625,
        7.779998779296875,
        7.800018310546875,
        7.82000732421875,
        7.839996337890625,
        7.860015869140625,
        7.8800048828125,
        7.9000244140625,
        7.920013427734375,
        7.94000244140625,
        7.96002197265625,
        7.980010986328125,
        8.0,
        8.02001953125,
        8.040008544921875,
        8.05999755859375,
        8.08001708984375,
        8.100006103515625,
        8.120025634765625,
        8.1400146484375,
        8.160003662109375,
        8.180023193359375,
        8.20001220703125,
        8.220001220703125,
        8.240020751953125,
        8.260009765625,
        8.279998779296875,
        8.300018310546875,
        8.32000732421875,
        8.339996337890625,
        8.360015869140625,
        8.3800048828125,
        8.4000244140625,
        8.420013427734375,
        8.44000244140625,
        8.46002197265625,
        8.480010986328125,
        8.5,
        8.52001953125,
        8.540008544921875,
        8.55999755859375,
        8.58001708984375,
        8.600006103515625,
        8.620025634765625,
        8.6400146484375,
        8.660003662109375,
        8.680023193359375,
        8.70001220703125,
        8.720001220703125,
        8.740020751953125,
        8.760009765625,
        8.779998779296875,
        8.800018310546875,
        8.82000732421875,
        8.839996337890625,
        8.860015869140625,
        8.8800048828125,
        8.9000244140625,
        8.920013427734375,
        8.94000244140625,
        8.96002197265625,
        8.980010986328125,
        9.0,
        9.02001953125,
        9.040008544921875,
        9.05999755859375,
        9.08001708984375,
        9.100006103515625,
        9.120025634765625,
        9.1400146484375,
        9.160003662109375,
        9.180023193359375,
        9.20001220703125,
        9.220001220703125,
        9.240020751953125,
        9.260009765625,
        9.279998779296875,
        9.300018310546875,
        9.32000732421875,
        9.339996337890625,
        9.360015869140625,
        9.3800048828125,
        9.4000244140625,
        9.420013427734375,
        9.44000244140625,
        9.46002197265625,
        9.480010986328125,
        9.5,
        9.52001953125,
        9.540008544921875,
        9.55999755859375,
        9.58001708984375,
        9.600006103515625,
        9.620025634765625,
        9.6400146484375,
        9.660003662109375,
        9.680023193359375,
        9.70001220703125,
        9.720001220703125,
        9.740020751953125,
        9.760009765625,
        9.779998779296875,
        9.800018310546875,
        9.82000732421875,
        9.839996337890625,
        9.860015869140625,
        9.8800048828125,
        9.9000244140625,
        9.920013427734375,
        9.94000244140625,
        9.96002197265625,
        9.980010986328125,
        10.0,
        10.02001953125,
        10.040008544921875,
        10.05999755859375,
        10.08001708984375,
        10.100006103515625,
        10.120025634765625,
        10.1400146484375,
        10.160003662109375,
        10.180023193359375,
        10.20001220703125,
        10.220001220703125,
        10.240020751953125,
        10.260009765625,
        10.279998779296875,
        10.300018310546875,
        10.32000732421875,
        10.339996337890625,
        10.360015869140625,
        10.3800048828125,
        10.4000244140625,
        10.420013427734375,
        10.44000244140625,
        10.46002197265625,
        10.480010986328125,
        10.5,
        10.52001953125,
        10.540008544921875,
        10.55999755859375,
        10.58001708984375,
        10.600006103515625,
        10.620025634765625,
        10.6400146484375,
        10.660003662109375,
        10.680023193359375,
        10.70001220703125,
        10.720001220703125,
        10.740020751953125,
        10.760009765625,
        10.779998779296875,
        10.800018310546875,
        10.82000732421875,
        10.839996337890625,
        10.860015869140625,
        10.8800048828125,
        10.9000244140625,
        10.920013427734375,
        10.94000244140625,
        10.96002197265625,
        10.980010986328125,
        11.0,
        11.02001953125,
        11.040008544921875,
        11.05999755859375,
        11.08001708984375,
        11.100006103515625,
        11.120025634765625,
        11.1400146484375,
        11.160003662109375,
        11.180023193359375,
        11.20001220703125,
        11.220001220703125,
        11.240020751953125,
        11.260009765625,
        11.279998779296875,
        11.300018310546875,
        11.32000732421875,
        11.339996337890625,
        11.360015869140625,
        11.3800048828125,
        11.4000244140625,
        11.420013427734375,
        11.44000244140625,
        11.46002197265625,
        11.480010986328125,
        11.5,
        11.52001953125,
        11.540008544921875,
        11.55999755859375,
        11.58001708984375,
        11.600006103515625,
        11.620025634765625,
        11.6400146484375,
        11.660003662109375,
        11.680023193359375,
        11.70001220703125,
        11.720001220703125,
        11.740020751953125,
        11.760009765625,
        11.779998779296875,
        11.800018310546875,
        11.82000732421875,
        11.839996337890625,
        11.860015869140625,
        11.8800048828125,
        11.9000244140625,
        11.920013427734375,
        11.94000244140625,
        11.96002197265625,
        11.980010986328125,
        12.0,
        12.02001953125,
        12.040008544921875,
        12.05999755859375,
        12.08001708984375,
        12.100006103515625,
        12.120025634765625,
        12.1400146484375,
        12.160003662109375,
        12.180023193359375,
        12.20001220703125,
        12.220001220703125,
        12.240020751953125,
        12.260009765625,
        12.279998779296875,
        12.300018310546875,
        12.32000732421875,
        12.339996337890625,
        12.360015869140625,
        12.3800048828125,
        12.4000244140625,
        12.420013427734375,
        12.44000244140625,
        12.46002197265625,
        12.480010986328125,
        12.5,
        12.52001953125,
        12.540008544921875,
        12.55999755859375,
        12.58001708984375,
        12.600006103515625,
        12.620025634765625,
        12.6400146484375,
        12.660003662109375,
        12.680023193359375,
        12.70001220703125,
        12.720001220703125,
        12.740020751953125,
        12.760009765625,
        12.779998779296875,
        12.800018310546875,
        12.82000732421875,
        12.839996337890625,
        12.860015869140625,
        12.8800048828125,
        12.9000244140625,
        12.920013427734375,
        12.94000244140625,
        12.96002197265625,
        12.980010986328125,
        13.0,
        13.02001953125,
        13.040008544921875,
        13.05999755859375,
        13.08001708984375,
        13.100006103515625,
        13.120025634765625,
        13.1400146484375,
        13.160003662109375,
        13.180023193359375,
        13.20001220703125,
        13.220001220703125,
        13.240020751953125,
        13.260009765625,
        13.279998779296875,
        13.300018310546875,
        13.32000732421875,
        13.339996337890625,
        13.360015869140625,
        13.3800048828125,
        13.4000244140625,
        13.420013427734375,
        13.44000244140625,
        13.46002197265625,
        13.480010986328125,
        13.5,
        13.52001953125,
        13.540008544921875,
        13.55999755859375,
        13.58001708984375,
        13.600006103515625,
        13.6199951171875,
        13.6400146484375,
        13.660003662109375,
        13.680023193359375,
        13.70001220703125,
        13.720001220703125,
        13.740020751953125,
        13.760009765625,
        13.779998779296875,
        13.800018310546875,
        13.82000732421875,
        13.839996337890625,
        13.860015869140625,
        13.8800048828125,
        13.9000244140625,
        13.920013427734375,
        13.94000244140625,
        13.96002197265625,
        13.980010986328125,
        14.0,
        14.02001953125,
        14.040008544921875,
        14.05999755859375,
        14.08001708984375,
        14.100006103515625,
        14.1199951171875,
        14.1400146484375,
        14.160003662109375,
        14.180023193359375,
        14.20001220703125,
        14.220001220703125,
        14.240020751953125,
        14.260009765625,
        14.279998779296875,
        14.300018310546875,
        14.32000732421875,
        14.339996337890625,
        14.360015869140625,
        14.3800048828125,
        14.4000244140625,
        14.420013427734375,
        14.44000244140625,
        14.46002197265625,
        14.480010986328125,
        14.5,
        14.52001953125,
        14.540008544921875,
        14.55999755859375,
        14.58001708984375,
        14.600006103515625,
        14.6199951171875,
        14.6400146484375,
        14.660003662109375,
        14.680023193359375,
        14.70001220703125,
        14.720001220703125,
        14.740020751953125,
        14.760009765625,
        14.779998779296875,
        14.800018310546875,
        14.82000732421875,
        14.839996337890625,
        14.860015869140625,
        14.8800048828125,
        14.9000244140625,
        14.920013427734375,
        14.94000244140625,
        14.96002197265625,
        14.980010986328125,
        15.0,
        15.02001953125,
        15.040008544921875,
        15.05999755859375,
        15.08001708984375,
        15.100006103515625,
        15.1199951171875,
        15.1400146484375,
        15.160003662109375,
        15.180023193359375,
        15.20001220703125,
        15.220001220703125,
        15.240020751953125,
        15.260009765625,
        15.279998779296875,
        15.300018310546875,
        15.32000732421875,
        15.339996337890625,
        15.360015869140625,
        15.3800048828125,
        15.4000244140625,
        15.420013427734375,
        15.44000244140625,
        15.46002197265625,
        15.480010986328125,
        15.5,
        15.52001953125,
        15.540008544921875,
        15.55999755859375,
        15.58001708984375,
        15.600006103515625,
        15.6199951171875,
        15.6400146484375,
        15.660003662109375,
        15.680023193359375,
        15.70001220703125,
        15.720001220703125,
        15.740020751953125,
        15.760009765625,
        15.779998779296875,
        15.800018310546875,
        15.82000732421875,
        15.839996337890625,
        15.860015869140625,
        15.8800048828125,
        15.9000244140625,
        15.920013427734375,
        15.94000244140625,
        15.96002197265625,
        15.980010986328125,
        16.0,
        16.02001953125,
        16.040008544921876,
        16.05999755859375,
        16.08001708984375,
        16.100006103515626,
        16.1199951171875,
        16.1400146484375,
        16.160003662109376,
        16.180023193359376,
        16.20001220703125,
        16.220001220703126,
        16.240020751953126,
        16.260009765625,
        16.279998779296876,
        16.300018310546876,
        16.32000732421875,
        16.339996337890626,
        16.360015869140626,
        16.3800048828125,
        16.4000244140625,
        16.420013427734376,
        16.44000244140625,
        16.46002197265625,
        16.480010986328126,
        16.5,
        16.52001953125,
        16.540008544921876,
        16.55999755859375,
        16.58001708984375,
        16.600006103515626,
        16.6199951171875,
        16.6400146484375,
        16.660003662109376,
        16.680023193359376,
        16.70001220703125,
        16.720001220703126,
        16.740020751953126,
        16.760009765625,
        16.779998779296876,
        16.800018310546876,
        16.82000732421875,
        16.839996337890626,
        16.860015869140626,
        16.8800048828125,
        16.9000244140625,
        16.920013427734376,
        16.94000244140625,
        16.96002197265625,
        16.980010986328126,
        17.0,
        17.02001953125,
        17.040008544921876,
        17.05999755859375,
        17.08001708984375,
        17.100006103515626,
        17.1199951171875,
        17.1400146484375,
        17.160003662109376,
        17.180023193359376,
        17.20001220703125,
        17.220001220703126,
        17.240020751953126,
        17.260009765625,
        17.279998779296876,
        17.300018310546876,
        17.32000732421875,
        17.339996337890626,
        17.360015869140626,
        17.3800048828125,
        17.4000244140625,
        17.420013427734376,
        17.44000244140625,
        17.46002197265625,
        17.480010986328126,
        17.5,
        17.52001953125,
        17.540008544921876,
        17.55999755859375,
        17.58001708984375,
        17.600006103515626,
        17.6199951171875,
        17.6400146484375,
        17.660003662109376,
        17.680023193359376,
        17.70001220703125,
        17.720001220703126,
        17.740020751953126,
        17.760009765625,
        17.779998779296876,
        17.800018310546876,
        17.82000732421875,
        17.839996337890626,
        17.860015869140626,
        17.8800048828125,
        17.9000244140625,
        17.920013427734376,
        17.94000244140625,
        17.96002197265625,
        17.980010986328126,
        18.0,
        18.02001953125,
        18.040008544921876,
        18.05999755859375,
        18.08001708984375,
        18.100006103515626,
        18.1199951171875,
        18.1400146484375,
        18.160003662109376,
        18.180023193359376,
        18.20001220703125,
        18.220001220703126,
        18.240020751953126,
        18.260009765625,
        18.279998779296876,
        18.300018310546876,
        18.32000732421875,
        18.339996337890626,
        18.360015869140626,
        18.3800048828125,
        18.4000244140625,
        18.420013427734376,
        18.44000244140625,
        18.46002197265625,
        18.480010986328126,
        18.5,
        18.52001953125,
        18.540008544921876,
        18.55999755859375,
        18.58001708984375,
        18.600006103515626,
        18.6199951171875,
        18.6400146484375,
        18.660003662109376,
        18.680023193359376,
        18.70001220703125,
        18.720001220703126,
        18.740020751953126,
        18.760009765625,
        18.779998779296876,
        18.800018310546876,
        18.82000732421875,
        18.839996337890626,
        18.860015869140626,
        18.8800048828125,
        18.9000244140625,
        18.920013427734376,
        18.94000244140625,
        18.96002197265625,
        18.980010986328126,
        19.0,
        19.02001953125,
        19.040008544921876,
        19.05999755859375,
        19.08001708984375,
        19.100006103515626,
        19.1199951171875,
        19.1400146484375,
        19.160003662109376,
        19.180023193359376,
        19.20001220703125,
        19.220001220703126,
        19.240020751953126,
        19.260009765625,
        19.279998779296876,
        19.300018310546876,
        19.32000732421875,
        19.339996337890626,
        19.360015869140626,
        19.3800048828125,
        19.4000244140625,
        19.420013427734376,
        19.44000244140625,
        19.46002197265625,
        19.480010986328126,
        19.5,
        19.52001953125,
        19.540008544921876,
        19.55999755859375,
        19.58001708984375,
        19.600006103515626,
        19.6199951171875,
        19.6400146484375,
        19.660003662109376,
        19.680023193359376,
        19.70001220703125,
        19.720001220703126,
        19.740020751953126,
        19.760009765625,
        19.779998779296876,
        19.800018310546876,
        19.82000732421875,
        19.839996337890626,
        19.860015869140626,
        19.8800048828125,
        19.9000244140625,
        19.920013427734376,
        19.94000244140625,
        19.96002197265625,
        19.980010986328126,
        20.0,
        20.02001953125,
        20.040008544921876,
        20.05999755859375,
        20.08001708984375,
        20.100006103515626,
        20.1199951171875,
        20.1400146484375,
        20.160003662109376,
        20.180023193359376,
        20.20001220703125,
        20.220001220703126,
        20.240020751953126,
        20.260009765625,
        20.279998779296876,
        20.300018310546876,
        20.32000732421875,
        20.339996337890626,
        20.360015869140626,
        20.3800048828125,
        20.4000244140625,
        20.420013427734376,
        20.44000244140625,
        20.46002197265625,
        20.480010986328126,
        20.5,
        20.52001953125,
        20.540008544921876,
        20.55999755859375,
        20.58001708984375,
        20.600006103515626,
        20.6199951171875,
        20.6400146484375,
        20.660003662109376,
        20.680023193359376,
        20.70001220703125,
        20.720001220703126,
        20.740020751953126,
        20.760009765625,
        20.779998779296876,
        20.800018310546876,
        20.82000732421875,
        20.839996337890626,
        20.860015869140626,
        20.8800048828125,
        20.9000244140625,
        20.920013427734376,
        20.94000244140625,
        20.96002197265625,
        20.980010986328126,
        21.0,
        21.02001953125,
        21.040008544921876,
        21.05999755859375,
        21.08001708984375,
        21.100006103515626,
        21.1199951171875,
        21.1400146484375,
        21.160003662109376,
        21.180023193359376,
        21.20001220703125,
        21.220001220703126,
        21.240020751953126,
        21.260009765625,
        21.279998779296876,
        21.300018310546876,
        21.32000732421875,
        21.339996337890626,
        21.360015869140626,
        21.3800048828125,
        21.4000244140625,
        21.420013427734376,
        21.44000244140625,
        21.46002197265625,
        21.480010986328126,
        21.5,
        21.52001953125,
        21.540008544921876,
        21.55999755859375,
        21.58001708984375,
        21.600006103515626,
        21.6199951171875,
        21.6400146484375,
        21.660003662109376,
        21.680023193359376,
        21.70001220703125,
        21.720001220703126,
        21.740020751953126,
        21.760009765625,
        21.779998779296876,
        21.800018310546876,
        21.82000732421875,
        21.839996337890626,
        21.860015869140626,
        21.8800048828125,
        21.9000244140625,
        21.920013427734376,
        21.94000244140625,
        21.96002197265625,
        21.980010986328126,
        22.0,
        22.02001953125,
        22.040008544921876,
        22.05999755859375,
        22.08001708984375,
        22.100006103515626,
        22.1199951171875,
        22.1400146484375,
        22.160003662109376,
        22.180023193359376,
        22.20001220703125,
        22.220001220703126,
        22.240020751953126,
        22.260009765625,
        22.279998779296876,
        22.300018310546876,
        22.32000732421875,
        22.339996337890626,
        22.360015869140626,
        22.3800048828125,
        22.4000244140625,
        22.420013427734376,
        22.44000244140625,
        22.46002197265625,
        22.480010986328126,
        22.5,
        22.52001953125,
        22.540008544921876,
        22.55999755859375,
        22.58001708984375,
        22.600006103515626,
        22.6199951171875,
        22.6400146484375,
        22.660003662109376,
        22.680023193359376,
        22.70001220703125,
        22.720001220703126,
        22.740020751953126,
        22.760009765625,
        22.779998779296876,
        22.800018310546876,
        22.82000732421875,
        22.839996337890626,
        22.860015869140626,
        22.8800048828125,
        22.9000244140625,
        22.920013427734376,
        22.94000244140625,
        22.96002197265625,
        22.980010986328126,
        23.0,
        23.02001953125,
        23.040008544921876,
        23.05999755859375,
        23.08001708984375,
        23.100006103515626,
        23.1199951171875,
        23.1400146484375,
        23.160003662109376,
        23.180023193359376,
        23.20001220703125,
        23.220001220703126,
        23.240020751953126,
        23.260009765625,
        23.279998779296876,
        23.300018310546876,
        23.32000732421875,
        23.339996337890626,
        23.360015869140626,
        23.3800048828125,
        23.4000244140625,
        23.420013427734376,
        23.44000244140625,
        23.46002197265625,
        23.480010986328126,
        23.5,
        23.52001953125,
        23.540008544921876,
        23.55999755859375,
        23.58001708984375,
        23.600006103515626,
        23.6199951171875,
        23.6400146484375,
        23.660003662109376,
        23.680023193359376,
        23.70001220703125,
        23.720001220703126,
        23.740020751953126,
        23.760009765625,
        23.779998779296876,
        23.800018310546876,
        23.82000732421875,
        23.839996337890626,
        23.860015869140626,
        23.8800048828125,
        23.9000244140625,
        23.920013427734376,
        23.94000244140625,
        23.96002197265625,
        23.980010986328126,
        24.0,
        24.02001953125,
        24.040008544921876,
        24.05999755859375,
        24.08001708984375,
        24.100006103515626,
        24.1199951171875,
        24.1400146484375,
        24.160003662109376,
        24.180023193359376,
        24.20001220703125,
        24.220001220703126,
        24.240020751953126,
        24.260009765625,
        24.279998779296876,
        24.300018310546876,
        24.32000732421875,
        24.339996337890626,
        24.360015869140626,
        24.3800048828125,
        24.4000244140625,
        24.420013427734376,
        24.44000244140625,
        24.46002197265625,
        24.480010986328126,
        24.5,
        24.52001953125,
        24.540008544921876,
        24.55999755859375,
        24.58001708984375,
        24.600006103515626,
        24.6199951171875,
        24.6400146484375,
        24.660003662109376,
        24.680023193359376,
        24.70001220703125,
        24.720001220703126,
        24.740020751953126,
        24.760009765625,
        24.779998779296876,
        24.800018310546876,
        24.82000732421875,
        24.839996337890626,
        24.860015869140626,
        24.8800048828125,
        24.9000244140625,
        24.920013427734376,
        24.94000244140625,
        24.96002197265625,
        24.980010986328126,
        25.0,
        25.02001953125,
        25.040008544921876,
        25.05999755859375,
        25.08001708984375,
        25.100006103515626,
        25.1199951171875,
        25.1400146484375,
        25.160003662109376,
        25.180023193359376,
        25.20001220703125,
        25.220001220703126,
        25.240020751953126,
        25.260009765625,
        25.279998779296876,
        25.300018310546876,
        25.32000732421875,
        25.339996337890626,
        25.360015869140626,
        25.3800048828125,
        25.4000244140625,
        25.420013427734376,
        25.44000244140625,
        25.46002197265625,
        25.480010986328126,
        25.5,
        25.52001953125,
        25.540008544921876,
        25.55999755859375,
        25.58001708984375,
        25.600006103515626,
        25.6199951171875,
        25.6400146484375,
        25.660003662109376,
        25.680023193359376,
        25.70001220703125,
        25.720001220703126,
        25.740020751953126,
        25.760009765625,
        25.779998779296876,
        25.800018310546876,
        25.82000732421875,
        25.839996337890626,
        25.860015869140626,
        25.8800048828125,
        25.9000244140625,
        25.920013427734376,
        25.94000244140625,
        25.96002197265625,
        25.980010986328126,
        26.0,
        26.02001953125,
        26.040008544921876,
        26.05999755859375,
        26.08001708984375,
        26.100006103515626,
        26.1199951171875,
        26.1400146484375,
        26.160003662109376,
        26.180023193359376,
        26.20001220703125,
        26.220001220703126,
        26.240020751953126,
        26.260009765625,
        26.279998779296876,
        26.300018310546876,
        26.32000732421875,
        26.339996337890626,
        26.360015869140626,
        26.3800048828125,
        26.4000244140625,
        26.420013427734376,
        26.44000244140625,
        26.46002197265625,
        26.480010986328126,
        26.5,
        26.52001953125,
        26.540008544921876,
        26.55999755859375,
        26.58001708984375,
        26.600006103515626,
        26.6199951171875,
        26.6400146484375,
        26.660003662109376,
        26.680023193359376,
        26.70001220703125,
        26.720001220703126,
        26.740020751953126,
        26.760009765625,
        26.779998779296876,
        26.800018310546876,
        26.82000732421875,
        26.839996337890626,
        26.860015869140626,
        26.8800048828125,
        26.9000244140625,
        26.920013427734376,
        26.94000244140625,
        26.96002197265625,
        26.980010986328126,
        27.0,
        27.02001953125,
        27.040008544921876,
        27.05999755859375,
        27.08001708984375,
        27.100006103515626,
        27.1199951171875,
        27.1400146484375,
        27.160003662109376,
        27.180023193359376,
        27.20001220703125,
        27.220001220703126,
        27.240020751953126,
        27.260009765625,
        27.279998779296876,
        27.300018310546876,
        27.32000732421875,
        27.339996337890626,
        27.360015869140626,
        27.3800048828125,
        27.4000244140625,
        27.420013427734376,
        27.44000244140625,
        27.46002197265625,
        27.480010986328126,
        27.5,
        27.52001953125,
        27.540008544921876,
        27.55999755859375,
        27.58001708984375,
        27.600006103515626,
        27.6199951171875,
        27.6400146484375,
        27.660003662109376,
        27.680023193359376,
        27.70001220703125,
        27.720001220703126,
        27.740020751953126,
        27.760009765625,
        27.779998779296876,
        27.800018310546876,
        27.82000732421875,
        27.839996337890626,
        27.860015869140626,
        27.8800048828125,
        27.9000244140625,
        27.920013427734376,
        27.94000244140625,
        27.96002197265625,
        27.980010986328126,
        28.0,
        28.02001953125,
        28.040008544921876,
        28.05999755859375,
        28.08001708984375,
        28.100006103515626,
        28.1199951171875,
        28.1400146484375,
        28.160003662109376,
        28.180023193359376,
        28.20001220703125,
        28.220001220703126,
        28.240020751953126,
        28.260009765625,
        28.279998779296876,
        28.300018310546876,
        28.32000732421875,
        28.339996337890626,
        28.360015869140626,
        28.3800048828125,
        28.4000244140625,
        28.420013427734376,
        28.44000244140625,
        28.46002197265625,
        28.480010986328126,
        28.5,
        28.52001953125,
        28.540008544921876,
        28.55999755859375,
        28.58001708984375,
        28.600006103515626,
        28.6199951171875,
        28.6400146484375,
        28.660003662109376,
        28.680023193359376,
        28.70001220703125,
        28.720001220703126,
        28.740020751953126,
        28.760009765625,
        28.779998779296876,
        28.800018310546876,
        28.82000732421875,
        28.839996337890626,
        28.860015869140626,
        28.8800048828125,
        28.9000244140625,
        28.920013427734376,
        28.94000244140625,
        28.96002197265625,
        28.980010986328126,
        29.0,
        29.02001953125,
        29.040008544921876,
        29.05999755859375,
        29.08001708984375,
        29.100006103515626,
        29.1199951171875,
        29.1400146484375,
        29.160003662109376,
        29.180023193359376,
        29.20001220703125,
        29.220001220703126,
        29.240020751953126,
        29.260009765625,
        29.279998779296876,
        29.300018310546876,
        29.32000732421875,
        29.339996337890626,
        29.360015869140626,
        29.3800048828125,
        29.4000244140625,
        29.420013427734376,
        29.44000244140625,
        29.46002197265625,
        29.480010986328126,
        29.5,
        29.52001953125,
        29.540008544921876,
        29.55999755859375,
        29.58001708984375,
        29.600006103515626,
        29.6199951171875,
        29.6400146484375,
        29.660003662109376,
        29.680023193359376,
        29.70001220703125,
        29.720001220703126,
        29.740020751953126,
        29.760009765625,
        29.779998779296876,
        29.800018310546876,
        29.82000732421875,
        29.839996337890626,
        29.860015869140626,
        29.8800048828125,
        29.9000244140625,
        29.920013427734376,
        29.94000244140625,
        29.96002197265625,
        29.980010986328126,
        30.0,
        30.02001953125,
        30.040008544921876,
        30.05999755859375,
        30.08001708984375,
        30.100006103515626,
        30.1199951171875,
        30.1400146484375,
        30.160003662109376,
        30.180023193359376,
        30.20001220703125,
        30.220001220703126,
        30.240020751953126,
        30.260009765625,
        30.279998779296876,
        30.300018310546876,
        30.32000732421875,
        30.339996337890626,
        30.360015869140626,
        30.3800048828125,
        30.4000244140625,
        30.420013427734376,
        30.44000244140625,
        30.46002197265625,
        30.480010986328126,
        30.5,
        30.52001953125,
        30.540008544921876,
        30.55999755859375,
        30.58001708984375,
        30.600006103515626,
        30.6199951171875,
        30.6400146484375,
        30.660003662109376,
        30.680023193359376,
        30.70001220703125,
        30.720001220703126,
        30.740020751953126,
        30.760009765625,
        30.779998779296876,
        30.800018310546876,
        30.82000732421875,
        30.839996337890626,
        30.860015869140626,
        30.8800048828125,
        30.9000244140625,
        30.920013427734376,
        30.94000244140625,
        30.96002197265625,
        30.980010986328126,
        31.0,
        31.02001953125,
        31.040008544921876,
        31.05999755859375,
        31.08001708984375,
        31.100006103515626,
        31.1199951171875,
        31.1400146484375,
        31.160003662109376,
        31.180023193359376,
        31.20001220703125,
        31.220001220703126,
        31.240020751953126,
        31.260009765625,
        31.279998779296876,
        31.300018310546876,
        31.32000732421875,
        31.339996337890626,
        31.360015869140626,
        31.3800048828125,
        31.4000244140625,
        31.420013427734376,
        31.44000244140625,
        31.46002197265625,
        31.480010986328126,
        31.5,
        31.52001953125,
        31.540008544921876,
        31.55999755859375,
        31.58001708984375,
        31.600006103515626,
        31.6199951171875,
        31.6400146484375,
        31.660003662109376,
        31.680023193359376,
        31.70001220703125,
        31.720001220703126,
        31.740020751953126,
        31.760009765625,
        31.779998779296876,
        31.800018310546876,
        31.82000732421875,
        31.839996337890626,
        31.860015869140626,
        31.8800048828125,
        31.9000244140625,
        31.920013427734376,
        31.94000244140625,
        31.96002197265625,
        31.980010986328126,
        32.0,
        32.02001953125,
        32.040008544921878,
        32.05999755859375,
        32.08001708984375,
        32.100006103515628,
        32.1199951171875,
        32.1400146484375,
        32.160003662109378,
        32.180023193359378,
        32.20001220703125,
        32.220001220703128,
        32.240020751953128,
        32.260009765625,
        32.279998779296878,
        32.300018310546878,
        32.32000732421875,
        32.339996337890628,
        32.360015869140628,
        32.3800048828125,
        32.4000244140625,
        32.420013427734378,
        32.44000244140625,
        32.46002197265625,
        32.480010986328128,
        32.5,
        32.52001953125,
        32.540008544921878,
        32.55999755859375,
        32.58001708984375,
        32.600006103515628,
        32.6199951171875,
        32.6400146484375,
        32.660003662109378,
        32.680023193359378,
        32.70001220703125,
        32.720001220703128,
        32.740020751953128,
        32.760009765625,
        32.779998779296878,
        32.800018310546878,
        32.82000732421875,
        32.839996337890628,
        32.860015869140628,
        32.8800048828125,
        32.9000244140625,
        32.920013427734378,
        32.94000244140625,
        32.96002197265625,
        32.980010986328128,
        33.0,
        33.02001953125,
        33.040008544921878,
        33.05999755859375,
        33.08001708984375,
        33.100006103515628,
        33.1199951171875,
        33.1400146484375,
        33.160003662109378,
        33.180023193359378,
        33.20001220703125,
        33.220001220703128,
        33.240020751953128,
        33.260009765625,
        33.279998779296878,
        33.300018310546878,
        33.32000732421875,
        33.339996337890628,
        33.360015869140628,
        33.3800048828125,
        33.4000244140625,
        33.420013427734378,
        33.44000244140625,
        33.46002197265625,
        33.480010986328128,
        33.5,
        33.52001953125,
        33.540008544921878,
        33.55999755859375,
        33.58001708984375,
        33.600006103515628,
        33.6199951171875,
        33.6400146484375,
        33.660003662109378,
        33.680023193359378,
        33.70001220703125,
        33.720001220703128,
        33.740020751953128,
        33.760009765625,
        33.779998779296878,
        33.800018310546878,
        33.82000732421875,
        33.839996337890628,
        33.860015869140628,
        33.8800048828125,
        33.9000244140625,
        33.920013427734378,
        33.94000244140625,
        33.96002197265625,
        33.980010986328128,
        34.0,
        34.02001953125,
        34.040008544921878,
        34.05999755859375,
        34.08001708984375,
        34.100006103515628,
        34.1199951171875,
        34.1400146484375,
        34.160003662109378,
        34.180023193359378,
        34.20001220703125,
        34.220001220703128,
        34.240020751953128,
        34.260009765625,
        34.279998779296878,
        34.300018310546878,
        34.32000732421875,
        34.339996337890628,
        34.360015869140628,
        34.3800048828125,
        34.4000244140625,
        34.420013427734378,
        34.44000244140625,
        34.46002197265625,
        34.480010986328128,
        34.5,
        34.52001953125,
        34.540008544921878,
        34.55999755859375,
        34.58001708984375,
        34.600006103515628,
        34.6199951171875,
        34.6400146484375,
        34.660003662109378,
        34.680023193359378,
        34.70001220703125,
        34.720001220703128,
        34.740020751953128,
        34.760009765625,
        34.779998779296878,
        34.800018310546878,
        34.82000732421875,
        34.839996337890628,
        34.860015869140628,
        34.8800048828125,
        34.9000244140625,
        34.920013427734378,
        34.94000244140625,
        34.96002197265625,
        34.980010986328128,
        35.0,
        35.02001953125,
        35.040008544921878,
        35.05999755859375,
        35.08001708984375,
        35.100006103515628,
        35.1199951171875,
        35.1400146484375,
        35.160003662109378,
        35.180023193359378,
        35.20001220703125,
        35.220001220703128,
        35.240020751953128,
        35.260009765625,
        35.279998779296878,
        35.300018310546878,
        35.32000732421875,
        35.339996337890628,
        35.360015869140628,
        35.3800048828125,
        35.4000244140625,
        35.420013427734378,
        35.44000244140625,
        35.46002197265625,
        35.480010986328128,
        35.5,
        35.52001953125,
        35.540008544921878,
        35.55999755859375,
        35.58001708984375,
        35.600006103515628,
        35.6199951171875,
        35.6400146484375,
        35.660003662109378,
        35.680023193359378,
        35.70001220703125,
        35.720001220703128,
        35.740020751953128,
        35.760009765625,
        35.779998779296878,
        35.800018310546878,
        35.82000732421875,
        35.839996337890628,
        35.860015869140628,
        35.8800048828125,
        35.9000244140625,
        35.920013427734378,
        35.94000244140625,
        35.96002197265625,
        35.980010986328128,
        36.0,
        36.02001953125,
        36.040008544921878,
        36.05999755859375,
        36.08001708984375,
        36.100006103515628,
        36.1199951171875,
        36.1400146484375,
        36.160003662109378,
        36.180023193359378,
        36.20001220703125,
        36.220001220703128,
        36.240020751953128,
        36.260009765625,
        36.279998779296878,
        36.300018310546878,
        36.32000732421875,
        36.339996337890628,
        36.360015869140628,
        36.3800048828125,
        36.4000244140625,
        36.420013427734378,
        36.44000244140625,
        36.46002197265625,
        36.480010986328128,
        36.5,
        36.52001953125,
        36.540008544921878,
        36.55999755859375,
        36.58001708984375,
        36.600006103515628,
        36.6199951171875,
        36.6400146484375,
        36.660003662109378,
        36.680023193359378,
        36.70001220703125,
        36.720001220703128,
        36.740020751953128,
        36.760009765625,
        36.779998779296878,
        36.800018310546878,
        36.82000732421875,
        36.839996337890628,
        36.860015869140628,
        36.8800048828125,
        36.9000244140625,
        36.920013427734378,
        36.94000244140625,
        36.96002197265625,
        36.980010986328128,
        37.0,
        37.02001953125,
        37.040008544921878,
        37.05999755859375,
        37.08001708984375,
        37.100006103515628,
        37.1199951171875,
        37.1400146484375,
        37.160003662109378,
        37.180023193359378,
        37.20001220703125,
        37.220001220703128,
        37.240020751953128,
        37.260009765625,
        37.279998779296878,
        37.300018310546878,
        37.32000732421875,
        37.339996337890628,
        37.360015869140628,
        37.3800048828125,
        37.4000244140625,
        37.420013427734378,
        37.44000244140625,
        37.46002197265625,
        37.480010986328128,
        37.5,
        37.52001953125,
        37.540008544921878,
        37.55999755859375,
        37.58001708984375,
        37.600006103515628,
        37.6199951171875,
        37.6400146484375,
        37.660003662109378,
        37.680023193359378,
        37.70001220703125,
        37.720001220703128,
        37.740020751953128,
        37.760009765625,
        37.779998779296878,
        37.800018310546878,
        37.82000732421875,
        37.839996337890628,
        37.860015869140628,
        37.8800048828125,
        37.9000244140625,
        37.920013427734378,
        37.94000244140625,
        37.96002197265625,
        37.980010986328128,
        38.0,
        38.02001953125,
        38.040008544921878,
        38.05999755859375,
        38.08001708984375,
        38.100006103515628,
        38.1199951171875,
        38.1400146484375,
        38.160003662109378,
        38.180023193359378,
        38.20001220703125,
        38.220001220703128,
        38.240020751953128,
        38.260009765625,
        38.279998779296878,
        38.300018310546878,
        38.32000732421875,
        38.339996337890628,
        38.360015869140628,
        38.3800048828125,
        38.4000244140625,
        38.420013427734378,
        38.44000244140625,
        38.46002197265625,
        38.480010986328128,
        38.5,
        38.52001953125,
        38.540008544921878,
        38.55999755859375,
        38.58001708984375,
        38.600006103515628,
        38.6199951171875,
        38.6400146484375,
        38.660003662109378,
        38.680023193359378,
        38.70001220703125,
        38.720001220703128,
        38.740020751953128,
        38.760009765625,
        38.779998779296878,
        38.800018310546878,
        38.82000732421875,
        38.839996337890628,
        38.860015869140628,
        38.8800048828125,
        38.9000244140625,
        38.920013427734378,
        38.94000244140625,
        38.96002197265625,
        38.980010986328128,
        39.0,
        39.02001953125,
        39.040008544921878,
        39.05999755859375,
        39.08001708984375,
        39.100006103515628,
        39.1199951171875,
        39.1400146484375,
        39.160003662109378,
        39.180023193359378,
        39.20001220703125,
        39.220001220703128,
        39.240020751953128,
        39.260009765625,
        39.279998779296878,
        39.300018310546878,
        39.32000732421875,
        39.339996337890628,
        39.360015869140628,
        39.3800048828125,
        39.4000244140625,
        39.420013427734378,
        39.44000244140625,
        39.46002197265625,
        39.480010986328128,
        39.5,
        39.52001953125,
        39.540008544921878,
        39.55999755859375,
        39.58001708984375,
        39.600006103515628,
        39.6199951171875,
        39.6400146484375,
        39.660003662109378,
        39.680023193359378,
        39.70001220703125,
        39.720001220703128,
        39.740020751953128,
        39.760009765625,
        39.779998779296878,
        39.800018310546878,
        39.82000732421875,
        39.839996337890628,
        39.860015869140628,
        39.8800048828125,
        39.9000244140625,
        39.920013427734378,
        39.94000244140625,
        39.96002197265625,
        39.980010986328128,
        40.0,
        40.02001953125,
        40.040008544921878,
        40.05999755859375,
        40.08001708984375,
        40.100006103515628,
        40.1199951171875,
        40.1400146484375,
        40.160003662109378,
        40.180023193359378,
        40.20001220703125,
        40.220001220703128,
        40.240020751953128,
        40.260009765625,
        40.279998779296878,
        40.300018310546878,
        40.32000732421875,
        40.339996337890628,
        40.360015869140628,
        40.3800048828125,
        40.4000244140625,
        40.420013427734378,
        40.44000244140625,
        40.46002197265625,
        40.480010986328128,
        40.5,
        40.52001953125,
        40.540008544921878,
        40.55999755859375,
        40.58001708984375,
        40.600006103515628,
        40.6199951171875,
        40.6400146484375,
        40.660003662109378,
        40.680023193359378,
        40.70001220703125,
        40.720001220703128,
        40.740020751953128,
        40.760009765625,
        40.779998779296878,
        40.800018310546878,
        40.82000732421875,
        40.839996337890628,
        40.860015869140628,
        40.8800048828125,
        40.9000244140625,
        40.920013427734378,
        40.94000244140625,
        40.96002197265625,
        40.980010986328128,
        41.0,
        41.02001953125,
        41.040008544921878,
        41.05999755859375,
        41.08001708984375,
        41.100006103515628,
        41.1199951171875,
        41.1400146484375,
        41.160003662109378,
        41.180023193359378,
        41.20001220703125,
        41.220001220703128,
        41.240020751953128,
        41.260009765625,
        41.279998779296878,
        41.300018310546878,
        41.32000732421875,
        41.339996337890628,
        41.360015869140628,
        41.3800048828125,
        41.4000244140625,
        41.420013427734378,
        41.44000244140625,
        41.46002197265625,
        41.480010986328128,
        41.5,
        41.52001953125,
        41.540008544921878,
        41.55999755859375,
        41.58001708984375,
        41.600006103515628,
        41.6199951171875,
        41.6400146484375,
        41.660003662109378,
        41.680023193359378,
        41.70001220703125,
        41.720001220703128,
        41.740020751953128,
        41.760009765625,
        41.779998779296878,
        41.800018310546878,
        41.82000732421875,
        41.839996337890628,
        41.860015869140628,
        41.8800048828125,
        41.9000244140625,
        41.920013427734378,
        41.94000244140625,
        41.96002197265625,
        41.980010986328128,
        42.0,
        42.02001953125,
        42.040008544921878,
        42.05999755859375,
        42.08001708984375,
        42.100006103515628,
        42.1199951171875,
        42.1400146484375,
        42.160003662109378,
        42.180023193359378,
        42.20001220703125,
        42.220001220703128,
        42.240020751953128,
        42.260009765625,
        42.279998779296878,
        42.300018310546878,
        42.32000732421875,
        42.339996337890628,
        42.360015869140628,
        42.3800048828125,
        42.4000244140625,
        42.420013427734378,
        42.44000244140625,
        42.46002197265625,
        42.480010986328128,
        42.5,
        42.52001953125,
        42.540008544921878,
        42.55999755859375,
        42.58001708984375,
        42.600006103515628,
        42.6199951171875,
        42.6400146484375,
        42.660003662109378,
        42.680023193359378,
        42.70001220703125,
        42.720001220703128,
        42.740020751953128,
        42.760009765625,
        42.779998779296878,
        42.800018310546878,
        42.82000732421875,
        42.839996337890628,
        42.860015869140628,
        42.8800048828125,
        42.9000244140625,
        42.920013427734378,
        42.94000244140625,
        42.96002197265625,
        42.980010986328128,
        43.0,
        43.02001953125,
        43.040008544921878,
        43.05999755859375,
        43.08001708984375,
        43.100006103515628,
        43.1199951171875,
        43.1400146484375,
        43.160003662109378,
        43.180023193359378,
        43.20001220703125,
        43.220001220703128,
        43.240020751953128,
        43.260009765625,
        43.279998779296878,
        43.300018310546878,
        43.32000732421875,
        43.339996337890628,
        43.360015869140628,
        43.3800048828125,
        43.4000244140625,
        43.420013427734378,
        43.44000244140625,
        43.46002197265625,
        43.480010986328128,
        43.5,
        43.52001953125,
        43.540008544921878,
        43.55999755859375,
        43.58001708984375,
        43.600006103515628,
        43.6199951171875,
        43.6400146484375,
        43.660003662109378,
        43.680023193359378,
        43.70001220703125,
        43.720001220703128,
        43.740020751953128,
        43.760009765625,
        43.779998779296878,
        43.800018310546878,
        43.82000732421875,
        43.839996337890628,
        43.860015869140628,
        43.8800048828125,
        43.9000244140625,
        43.920013427734378,
        43.94000244140625,
        43.96002197265625,
        43.980010986328128,
        44.0,
        44.02001953125,
        44.040008544921878,
        44.05999755859375,
        44.08001708984375,
        44.100006103515628,
        44.1199951171875,
        44.1400146484375,
        44.160003662109378,
        44.180023193359378,
        44.20001220703125,
        44.220001220703128,
        44.240020751953128,
        44.260009765625,
        44.279998779296878,
        44.300018310546878,
        44.32000732421875,
        44.339996337890628,
        44.360015869140628,
        44.3800048828125,
        44.4000244140625,
        44.420013427734378,
        44.44000244140625,
        44.46002197265625,
        44.480010986328128,
        44.5,
        44.52001953125,
        44.540008544921878,
        44.55999755859375,
        44.58001708984375,
        44.600006103515628,
        44.6199951171875,
        44.6400146484375,
        44.660003662109378,
        44.680023193359378,
        44.70001220703125,
        44.720001220703128,
        44.740020751953128,
        44.760009765625,
        44.779998779296878,
        44.800018310546878,
        44.82000732421875,
        44.839996337890628,
        44.860015869140628,
        44.8800048828125,
        44.9000244140625,
        44.920013427734378,
        44.94000244140625,
        44.96002197265625,
        44.980010986328128,
        45.0,
        45.02001953125,
        45.040008544921878,
        45.05999755859375,
        45.08001708984375,
        45.100006103515628,
        45.1199951171875,
        45.1400146484375,
        45.160003662109378,
        45.180023193359378,
        45.20001220703125,
        45.220001220703128,
        45.240020751953128,
        45.260009765625,
        45.279998779296878,
        45.300018310546878,
        45.32000732421875,
        45.339996337890628,
        45.360015869140628,
        45.3800048828125,
        45.4000244140625,
        45.420013427734378,
        45.44000244140625,
        45.46002197265625,
        45.480010986328128,
        45.5,
        45.52001953125,
        45.540008544921878,
        45.55999755859375,
        45.58001708984375,
        45.600006103515628,
        45.6199951171875,
        45.6400146484375,
        45.660003662109378,
        45.680023193359378,
        45.70001220703125,
        45.720001220703128,
        45.740020751953128,
        45.760009765625,
        45.779998779296878,
        45.800018310546878,
        45.82000732421875,
        45.839996337890628,
        45.860015869140628,
        45.8800048828125,
        45.9000244140625,
        45.920013427734378,
        45.94000244140625,
        45.96002197265625,
        45.980010986328128,
        46.0,
        46.02001953125,
        46.040008544921878,
        46.05999755859375,
        46.08001708984375,
        46.100006103515628,
        46.1199951171875,
        46.1400146484375,
        46.160003662109378,
        46.180023193359378,
        46.20001220703125,
        46.220001220703128,
        46.240020751953128,
        46.260009765625,
        46.279998779296878,
        46.300018310546878,
        46.32000732421875,
        46.339996337890628,
        46.360015869140628,
        46.3800048828125,
        46.4000244140625,
        46.420013427734378,
        46.44000244140625,
        46.46002197265625,
        46.480010986328128,
        46.5,
        46.52001953125,
        46.540008544921878,
        46.55999755859375,
        46.58001708984375,
        46.600006103515628,
        46.6199951171875,
        46.6400146484375,
        46.660003662109378,
        46.680023193359378,
        46.70001220703125,
        46.720001220703128,
        46.740020751953128,
        46.760009765625,
        46.779998779296878,
        46.800018310546878,
        46.82000732421875,
        46.839996337890628,
        46.860015869140628,
        46.8800048828125,
        46.9000244140625,
        46.920013427734378,
        46.94000244140625,
        46.96002197265625,
        46.980010986328128,
        47.0,
        47.02001953125,
        47.040008544921878,
        47.05999755859375,
        47.08001708984375,
        47.100006103515628,
        47.1199951171875,
        47.1400146484375,
        47.160003662109378,
        47.180023193359378,
        47.20001220703125,
        47.220001220703128,
        47.240020751953128,
        47.260009765625,
        47.279998779296878,
        47.300018310546878,
        47.32000732421875,
        47.339996337890628,
        47.360015869140628,
        47.3800048828125,
        47.4000244140625,
        47.420013427734378,
        47.44000244140625,
        47.46002197265625,
        47.480010986328128,
        47.5,
        47.52001953125,
        47.540008544921878,
        47.55999755859375,
        47.58001708984375,
        47.600006103515628,
        47.6199951171875,
        47.6400146484375,
        47.660003662109378,
        47.680023193359378,
        47.70001220703125,
        47.720001220703128,
        47.740020751953128,
        47.760009765625,
        47.779998779296878,
        47.800018310546878,
        47.82000732421875,
        47.839996337890628,
        47.860015869140628,
        47.8800048828125,
        47.9000244140625,
        47.920013427734378,
        47.94000244140625,
        47.96002197265625,
        47.980010986328128,
        48.0,
        48.02001953125,
        48.040008544921878,
        48.05999755859375,
        48.08001708984375,
        48.100006103515628,
        48.1199951171875,
        48.1400146484375,
        48.160003662109378,
        48.180023193359378,
        48.20001220703125,
        48.220001220703128,
        48.240020751953128,
        48.260009765625,
        48.279998779296878,
        48.300018310546878,
        48.32000732421875,
        48.339996337890628,
        48.360015869140628,
        48.3800048828125,
        48.4000244140625,
        48.420013427734378,
        48.44000244140625,
        48.46002197265625,
        48.480010986328128,
        48.5,
        48.52001953125,
        48.540008544921878,
        48.55999755859375,
        48.58001708984375,
        48.600006103515628,
        48.6199951171875,
        48.6400146484375,
        48.660003662109378,
        48.680023193359378,
        48.70001220703125,
        48.720001220703128,
        48.740020751953128,
        48.760009765625,
        48.779998779296878,
        48.800018310546878,
        48.82000732421875,
        48.839996337890628,
        48.860015869140628,
        48.8800048828125,
        48.9000244140625,
        48.920013427734378,
        48.94000244140625,
        48.96002197265625,
        48.980010986328128,
        49.0,
        49.02001953125,
        49.040008544921878,
        49.05999755859375,
        49.08001708984375,
        49.100006103515628,
        49.1199951171875,
        49.1400146484375,
        49.160003662109378,
        49.180023193359378,
        49.20001220703125,
        49.220001220703128,
        49.240020751953128,
        49.260009765625,
        49.279998779296878,
        49.300018310546878,
        49.32000732421875,
        49.339996337890628,
        49.360015869140628,
        49.3800048828125,
        49.4000244140625,
        49.420013427734378,
        49.44000244140625,
        49.46002197265625,
        49.480010986328128,
        49.5,
        49.52001953125,
        49.540008544921878,
        49.55999755859375,
        49.58001708984375,
        49.600006103515628,
        49.6199951171875,
        49.6400146484375,
        49.660003662109378,
        49.680023193359378,
        49.70001220703125,
        49.720001220703128,
        49.740020751953128,
        49.760009765625,
        49.779998779296878,
        49.800018310546878,
        49.82000732421875,
        49.839996337890628,
        49.860015869140628,
        49.8800048828125,
        49.9000244140625,
        49.920013427734378,
        49.94000244140625,
        49.96002197265625,
        49.980010986328128,
        50.0,
        50.02001953125,
        50.040008544921878,
        50.05999755859375,
        50.08001708984375,
        50.100006103515628,
        50.1199951171875,
        50.1400146484375,
        50.160003662109378,
        50.180023193359378,
        50.20001220703125,
        50.220001220703128,
        50.240020751953128,
        50.260009765625,
        50.279998779296878,
        50.300018310546878,
        50.32000732421875,
        50.339996337890628,
        50.360015869140628,
        50.3800048828125,
        50.4000244140625,
        50.420013427734378,
        50.44000244140625,
        50.46002197265625,
        50.480010986328128,
        50.5,
        50.52001953125,
        50.540008544921878,
        50.55999755859375,
        50.58001708984375,
        50.600006103515628,
        50.6199951171875,
        50.6400146484375,
        50.660003662109378,
        50.680023193359378,
        50.70001220703125,
        50.720001220703128,
        50.740020751953128,
        50.760009765625,
        50.779998779296878,
        50.800018310546878,
        50.82000732421875,
        50.839996337890628,
        50.860015869140628,
        50.8800048828125,
        50.9000244140625,
        50.920013427734378,
        50.94000244140625,
        50.96002197265625,
        50.980010986328128,
        51.0,
        51.02001953125,
        51.040008544921878,
        51.05999755859375,
        51.08001708984375,
        51.100006103515628,
        51.1199951171875,
        51.1400146484375,
        51.160003662109378,
        51.180023193359378,
        51.20001220703125,
        51.220001220703128,
        51.240020751953128,
        51.260009765625,
        51.279998779296878,
        51.300018310546878,
        51.32000732421875,
        51.339996337890628,
        51.360015869140628,
        51.3800048828125,
        51.4000244140625,
        51.420013427734378,
        51.44000244140625,
        51.46002197265625,
        51.480010986328128,
        51.5,
        51.52001953125,
        51.540008544921878,
        51.55999755859375,
        51.58001708984375,
        51.600006103515628,
        51.6199951171875,
        51.6400146484375,
        51.660003662109378,
        51.680023193359378,
        51.70001220703125,
        51.720001220703128,
        51.740020751953128,
        51.760009765625,
        51.779998779296878,
        51.800018310546878,
        51.82000732421875,
        51.839996337890628,
        51.860015869140628,
        51.8800048828125,
        51.9000244140625,
        51.920013427734378,
        51.94000244140625,
        51.96002197265625,
        51.980010986328128,
        52.0,
        52.02001953125,
        52.040008544921878,
        52.05999755859375,
        52.08001708984375,
        52.100006103515628,
        52.1199951171875,
        52.1400146484375,
        52.160003662109378,
        52.180023193359378,
        52.20001220703125,
        52.220001220703128,
        52.240020751953128,
        52.260009765625,
        52.279998779296878,
        52.300018310546878,
        52.32000732421875,
        52.339996337890628,
        52.360015869140628,
        52.3800048828125,
        52.4000244140625,
        52.420013427734378,
        52.44000244140625,
        52.46002197265625,
        52.480010986328128,
        52.5,
        52.52001953125,
        52.540008544921878,
        52.55999755859375,
        52.58001708984375,
        52.600006103515628,
        52.6199951171875,
        52.6400146484375,
        52.660003662109378,
        52.680023193359378,
        52.70001220703125,
        52.720001220703128,
        52.740020751953128,
        52.760009765625,
        52.779998779296878,
        52.800018310546878,
        52.82000732421875,
        52.839996337890628,
        52.860015869140628,
        52.8800048828125,
        52.9000244140625,
        52.920013427734378,
        52.94000244140625,
        52.96002197265625,
        52.980010986328128,
        53.0,
        53.02001953125,
        53.040008544921878,
        53.05999755859375,
        53.08001708984375,
        53.100006103515628,
        53.1199951171875,
        53.1400146484375,
        53.160003662109378,
        53.180023193359378,
        53.20001220703125,
        53.220001220703128,
        53.240020751953128,
        53.260009765625,
        53.279998779296878,
        53.300018310546878,
        53.32000732421875,
        53.339996337890628,
        53.360015869140628,
        53.3800048828125,
        53.4000244140625,
        53.420013427734378,
        53.44000244140625,
        53.46002197265625,
        53.480010986328128,
        53.5,
        53.52001953125,
        53.540008544921878,
        53.55999755859375,
        53.58001708984375,
        53.600006103515628,
        53.6199951171875,
        53.6400146484375,
        53.660003662109378,
        53.680023193359378,
        53.70001220703125,
        53.720001220703128,
        53.740020751953128,
        53.760009765625,
        53.779998779296878,
        53.800018310546878,
        53.82000732421875,
        53.839996337890628,
        53.860015869140628,
        53.8800048828125,
        53.9000244140625,
        53.920013427734378,
        53.94000244140625,
        53.96002197265625,
        53.980010986328128,
        54.0,
        54.02001953125,
        54.040008544921878,
        54.05999755859375,
        54.08001708984375,
        54.100006103515628,
        54.1199951171875,
        54.1400146484375,
        54.160003662109378,
        54.180023193359378,
        54.20001220703125,
        54.220001220703128,
        54.240020751953128,
        54.260009765625,
        54.279998779296878,
        54.300018310546878,
        54.32000732421875,
        54.339996337890628,
        54.360015869140628,
        54.3800048828125,
        54.4000244140625,
        54.420013427734378,
        54.44000244140625,
        54.46002197265625,
        54.480010986328128,
        54.5,
        54.52001953125,
        54.540008544921878,
        54.55999755859375,
        54.58001708984375,
        54.600006103515628,
        54.6199951171875,
        54.6400146484375,
        54.660003662109378,
        54.680023193359378,
        54.70001220703125,
        54.720001220703128,
        54.740020751953128,
        54.760009765625,
        54.779998779296878,
        54.800018310546878,
        54.82000732421875,
        54.839996337890628,
        54.860015869140628,
        54.8800048828125,
        54.9000244140625,
        54.920013427734378,
        54.94000244140625,
        54.96002197265625,
        54.980010986328128,
        55.0,
        55.02001953125,
        55.040008544921878,
        55.05999755859375,
        55.08001708984375,
        55.100006103515628,
        55.1199951171875,
        55.1400146484375,
        55.160003662109378,
        55.180023193359378,
        55.20001220703125,
        55.220001220703128,
        55.240020751953128,
        55.260009765625,
        55.279998779296878,
        55.300018310546878,
        55.32000732421875,
        55.339996337890628,
        55.360015869140628,
        55.3800048828125,
        55.4000244140625,
        55.420013427734378,
        55.44000244140625,
        55.46002197265625,
        55.480010986328128,
        55.5,
        55.52001953125,
        55.540008544921878,
        55.55999755859375,
        55.58001708984375,
        55.600006103515628,
        55.6199951171875,
        55.6400146484375,
        55.660003662109378,
        55.680023193359378,
        55.70001220703125,
        55.720001220703128,
        55.740020751953128,
        55.760009765625,
        55.779998779296878,
        55.800018310546878,
        55.82000732421875,
        55.839996337890628,
        55.860015869140628,
        55.8800048828125,
        55.9000244140625,
        55.920013427734378,
        55.94000244140625,
        55.96002197265625,
        55.980010986328128,
        56.0,
        56.02001953125,
        56.040008544921878,
        56.05999755859375,
        56.08001708984375,
        56.100006103515628,
        56.1199951171875,
        56.1400146484375,
        56.160003662109378,
        56.180023193359378,
        56.20001220703125,
        56.220001220703128,
        56.240020751953128,
        56.260009765625,
        56.279998779296878,
        56.300018310546878,
        56.32000732421875,
        56.339996337890628,
        56.360015869140628,
        56.3800048828125,
        56.4000244140625,
        56.420013427734378,
        56.44000244140625,
        56.46002197265625,
        56.480010986328128,
        56.5,
        56.52001953125,
        56.540008544921878,
        56.55999755859375,
        56.58001708984375,
        56.600006103515628,
        56.6199951171875,
        56.6400146484375,
        56.660003662109378,
        56.680023193359378,
        56.70001220703125,
        56.720001220703128,
        56.740020751953128,
        56.760009765625,
        56.779998779296878,
        56.800018310546878,
        56.82000732421875,
        56.839996337890628,
        56.860015869140628,
        56.8800048828125,
        56.9000244140625,
        56.920013427734378,
        56.94000244140625,
        56.96002197265625,
        56.980010986328128,
        57.0,
        57.02001953125,
        57.040008544921878,
        57.05999755859375,
        57.08001708984375,
        57.100006103515628,
        57.1199951171875,
        57.1400146484375,
        57.160003662109378,
        57.180023193359378,
        57.20001220703125,
        57.220001220703128,
        57.240020751953128,
        57.260009765625,
        57.279998779296878,
        57.300018310546878,
        57.32000732421875,
        57.339996337890628,
        57.360015869140628,
        57.3800048828125,
        57.4000244140625,
        57.420013427734378,
        57.44000244140625,
        57.46002197265625,
        57.480010986328128,
        57.5,
        57.52001953125,
        57.540008544921878,
        57.55999755859375,
        57.58001708984375,
        57.600006103515628,
        57.6199951171875,
        57.6400146484375,
        57.660003662109378,
        57.680023193359378,
        57.70001220703125,
        57.720001220703128,
        57.740020751953128,
        57.760009765625,
        57.779998779296878,
        57.800018310546878,
        57.82000732421875,
        57.839996337890628,
        57.860015869140628,
        57.8800048828125,
        57.9000244140625,
        57.920013427734378,
        57.94000244140625,
        57.96002197265625,
        57.980010986328128,
        58.0,
        58.02001953125,
        58.040008544921878,
        58.05999755859375,
        58.08001708984375,
        58.100006103515628,
        58.1199951171875,
        58.1400146484375,
        58.160003662109378,
        58.180023193359378,
        58.20001220703125,
        58.220001220703128,
        58.240020751953128,
        58.260009765625,
        58.279998779296878,
        58.300018310546878,
        58.32000732421875,
        58.339996337890628,
        58.360015869140628,
        58.3800048828125,
        58.4000244140625,
        58.420013427734378,
        58.44000244140625,
        58.46002197265625,
        58.480010986328128,
        58.5,
        58.52001953125,
        58.540008544921878,
        58.55999755859375,
        58.58001708984375,
        58.600006103515628,
        58.6199951171875,
        58.6400146484375,
        58.660003662109378,
        58.680023193359378,
        58.70001220703125,
        58.720001220703128,
        58.740020751953128,
        58.760009765625,
        58.779998779296878,
        58.800018310546878,
        58.82000732421875,
        58.839996337890628,
        58.860015869140628,
        58.8800048828125,
        58.9000244140625,
        58.920013427734378,
        58.94000244140625,
        58.96002197265625,
        58.980010986328128,
        59.0,
        59.02001953125,
        59.040008544921878,
        59.05999755859375,
        59.08001708984375,
        59.100006103515628,
        59.1199951171875,
        59.1400146484375,
        59.160003662109378,
        59.180023193359378,
        59.20001220703125,
        59.220001220703128,
        59.240020751953128,
        59.260009765625,
        59.279998779296878,
        59.300018310546878,
        59.32000732421875,
        59.339996337890628,
        59.360015869140628,
        59.3800048828125,
        59.4000244140625,
        59.420013427734378,
        59.44000244140625,
        59.46002197265625,
        59.480010986328128,
        59.5,
        59.52001953125,
        59.540008544921878,
        59.55999755859375,
        59.58001708984375,
        59.600006103515628,
        59.6199951171875,
        59.6400146484375,
        59.660003662109378,
        59.680023193359378,
        59.70001220703125,
        59.720001220703128,
        59.740020751953128,
        59.760009765625,
        59.779998779296878,
        59.800018310546878,
        59.82000732421875,
        59.839996337890628,
        59.860015869140628,
        59.8800048828125,
        59.9000244140625,
        59.920013427734378,
        59.94000244140625,
        59.96002197265625,
        59.980010986328128
    ],
    "rightHandPositions": [
        "(0.513272, 0.785500, 0.161060)",
        "(0.514059, 0.785320, 0.160660)",
        "(0.514849, 0.785341, 0.160206)",
        "(0.515930, 0.785081, 0.159540)",
        "(0.516523, 0.784833, 0.159151)",
        "(0.517825, 0.784320, 0.158330)",
        "(0.517846, 0.784208, 0.158479)",
        "(0.517206, 0.784494, 0.159082)",
        "(0.516508, 0.785002, 0.159410)",
        "(0.515993, 0.785408, 0.159502)",
        "(0.514987, 0.786242, 0.159272)",
        "(0.514240, 0.787002, 0.158398)",
        "(0.512870, 0.787932, 0.157660)",
        "(0.510774, 0.789364, 0.157250)",
        "(0.509555, 0.790234, 0.156938)",
        "(0.506934, 0.792103, 0.155926)",
        "(0.504317, 0.793966, 0.154771)",
        "(0.501657, 0.795773, 0.153591)",
        "(0.498378, 0.797950, 0.152513)",
        "(0.496229, 0.799406, 0.151980)",
        "(0.490920, 0.803153, 0.150869)",
        "(0.484989, 0.807631, 0.149514)",
        "(0.478834, 0.812568, 0.147786)",
        "(0.472152, 0.818011, 0.145694)",
        "(0.468515, 0.820928, 0.144564)",
        "(0.460427, 0.827532, 0.142545)",
        "(0.451433, 0.835128, 0.140907)",
        "(0.441900, 0.843615, 0.139012)",
        "(0.431760, 0.853442, 0.136494)",
        "(0.426363, 0.859030, 0.135211)",
        "(0.415166, 0.871290, 0.132775)",
        "(0.402960, 0.886014, 0.130860)",
        "(0.390026, 0.902491, 0.129913)",
        "(0.377247, 0.920368, 0.129087)",
        "(0.370854, 0.930489, 0.128465)",
        "(0.357625, 0.952712, 0.127087)",
        "(0.344218, 0.977679, 0.126186)",
        "(0.330969, 1.003815, 0.125403)",
        "(0.318069, 1.030719, 0.124046)",
        "(0.311892, 1.044723, 0.123173)",
        "(0.300654, 1.073862, 0.121019)",
        "(0.290514, 1.102490, 0.118677)",
        "(0.281833, 1.131299, 0.116120)",
        "(0.274549, 1.159441, 0.113668)",
        "(0.271218, 1.173100, 0.112286)",
        "(0.265188, 1.199960, 0.109270)",
        "(0.260680, 1.225567, 0.106252)",
        "(0.257618, 1.249319, 0.103026)",
        "(0.255414, 1.270644, 0.099970)",
        "(0.254379, 1.280318, 0.098442)",
        "(0.252932, 1.298759, 0.095239)",
        "(0.252264, 1.315572, 0.092230)",
        "(0.250926, 1.330491, 0.089101)",
        "(0.248737, 1.343002, 0.084930)",
        "(0.247252, 1.348230, 0.082623)",
        "(0.243660, 1.358131, 0.078478)",
        "(0.239642, 1.366981, 0.074620)",
        "(0.234614, 1.374530, 0.070928)",
        "(0.228810, 1.380597, 0.067554)",
        "(0.226176, 1.383426, 0.066071)",
        "(0.222143, 1.389125, 0.063795)",
        "(0.218995, 1.394872, 0.062797)",
        "(0.215790, 1.400013, 0.062567)",
        "(0.213212, 1.404499, 0.062257)",
        "(0.212483, 1.406693, 0.062216)",
        "(0.211230, 1.410840, 0.062466)",
        "(0.210444, 1.414500, 0.062603)",
        "(0.209263, 1.417714, 0.063086)",
        "(0.207316, 1.420700, 0.063604)",
        "(0.206192, 1.421819, 0.063911)",
        "(0.203766, 1.423592, 0.064596)",
        "(0.201217, 1.424487, 0.065179)",
        "(0.199517, 1.424966, 0.065647)",
        "(0.197489, 1.425974, 0.066354)",
        "(0.196444, 1.426454, 0.066962)",
        "(0.194306, 1.425251, 0.067304)",
        "(0.192623, 1.424102, 0.067213)",
        "(0.192142, 1.423125, 0.066938)",
        "(0.192718, 1.422617, 0.066524)",
        "(0.192187, 1.422229, 0.066529)",
        "(0.190680, 1.421472, 0.066069)",
        "(0.189646, 1.420843, 0.065434)",
        "(0.188686, 1.420713, 0.065420)",
        "(0.187705, 1.421270, 0.065334)",
        "(0.187142, 1.421693, 0.065210)",
        "(0.185732, 1.422534, 0.064941)",
        "(0.184439, 1.423468, 0.064564)",
        "(0.183073, 1.424551, 0.064216)",
        "(0.181765, 1.425945, 0.064131)",
        "(0.181292, 1.426755, 0.064107)",
        "(0.180564, 1.428205, 0.064071)",
        "(0.179764, 1.429298, 0.064191)",
        "(0.178995, 1.430446, 0.064417)",
        "(0.178352, 1.431729, 0.064999)",
        "(0.177933, 1.432399, 0.065444)",
        "(0.177330, 1.433619, 0.066119)",
        "(0.177583, 1.434442, 0.066602)",
        "(0.178018, 1.435439, 0.067231)",
        "(0.178344, 1.436963, 0.068021)",
        "(0.178504, 1.438023, 0.068486)",
        "(0.178199, 1.439507, 0.069335)",
        "(0.177136, 1.441171, 0.070234)",
        "(0.176245, 1.443069, 0.071544)",
        "(0.175244, 1.445248, 0.072846)",
        "(0.174473, 1.446513, 0.073531)",
        "(0.172456, 1.449235, 0.075125)",
        "(0.170086, 1.452465, 0.077040)",
        "(0.167469, 1.456065, 0.078996)",
        "(0.165348, 1.459796, 0.080648)",
        "(0.164511, 1.461733, 0.081281)",
        "(0.163352, 1.465581, 0.081882)",
        "(0.162621, 1.469338, 0.081554)",
        "(0.161898, 1.473153, 0.080462)",
        "(0.160999, 1.476949, 0.078761)",
        "(0.160502, 1.478740, 0.077658)",
        "(0.159624, 1.482392, 0.075394)",
        "(0.158720, 1.486608, 0.073545)",
        "(0.157966, 1.491693, 0.072890)",
        "(0.157767, 1.497271, 0.073395)",
        "(0.157880, 1.500223, 0.074061)",
        "(0.158300, 1.506112, 0.076067)",
        "(0.159023, 1.511670, 0.079095)",
        "(0.159904, 1.516846, 0.083068)",
        "(0.160815, 1.521677, 0.088153)",
        "(0.161285, 1.524014, 0.091199)",
        "(0.162296, 1.528349, 0.097762)",
        "(0.163273, 1.532230, 0.104930)",
        "(0.164273, 1.535726, 0.112635)",
        "(0.165271, 1.538699, 0.120809)",
        "(0.165710, 1.539884, 0.124992)",
        "(0.166705, 1.541871, 0.133461)",
        "(0.167616, 1.543394, 0.142055)",
        "(0.168306, 1.543941, 0.150634)",
        "(0.168891, 1.543766, 0.159175)",
        "(0.169193, 1.543449, 0.163456)",
        "(0.169692, 1.542166, 0.172035)",
        "(0.170184, 1.540226, 0.180572)",
        "(0.170875, 1.537712, 0.189254)",
        "(0.171530, 1.534673, 0.198089)",
        "(0.171835, 1.532916, 0.202559)",
        "(0.172554, 1.529085, 0.211660)",
        "(0.173558, 1.524669, 0.221008)",
        "(0.174623, 1.519567, 0.230196)",
        "(0.175559, 1.513682, 0.239329)",
        "(0.175984, 1.510407, 0.243816)",
        "(0.176551, 1.503298, 0.252615)",
        "(0.176655, 1.495247, 0.260993)",
        "(0.176333, 1.486262, 0.268740)",
        "(0.176025, 1.476756, 0.275995)",
        "(0.175909, 1.471650, 0.279394)",
        "(0.175243, 1.461017, 0.285843)",
        "(0.174044, 1.449609, 0.291494)",
        "(0.172642, 1.437532, 0.296186)",
        "(0.171732, 1.424628, 0.299858)",
        "(0.171544, 1.417870, 0.301394)",
        "(0.170941, 1.403781, 0.304012)",
        "(0.170253, 1.388804, 0.305321)",
        "(0.169514, 1.373102, 0.305094)",
        "(0.168568, 1.356823, 0.303357)",
        "(0.168078, 1.348505, 0.302036)",
        "(0.167318, 1.331956, 0.298753)",
        "(0.167115, 1.315773, 0.293930)",
        "(0.166549, 1.299943, 0.287700)",
        "(0.165756, 1.284865, 0.280077)",
        "(0.165642, 1.277766, 0.275512)",
        "(0.165573, 1.264269, 0.265329)",
        "(0.165357, 1.251917, 0.253841)",
        "(0.164498, 1.240893, 0.241631)",
        "(0.163378, 1.231768, 0.228463)",
        "(0.162860, 1.228156, 0.221375)",
        "(0.161835, 1.222107, 0.206711)",
        "(0.160517, 1.218682, 0.191388)",
        "(0.159048, 1.217302, 0.176136)",
        "(0.157513, 1.218053, 0.161062)",
        "(0.156683, 1.219306, 0.153602)",
        "(0.154896, 1.223097, 0.139247)",
        "(0.153230, 1.228834, 0.125601)",
        "(0.151524, 1.236408, 0.112994)",
        "(0.149765, 1.245830, 0.101873)",
        "(0.148902, 1.251246, 0.096840)",
        "(0.147185, 1.262753, 0.087040)",
        "(0.145498, 1.275149, 0.077822)",
        "(0.144272, 1.288632, 0.069403)",
        "(0.143425, 1.302816, 0.061911)",
        "(0.143004, 1.310020, 0.058461)",
        "(0.142437, 1.324886, 0.052156)",
        "(0.141760, 1.339842, 0.046551)",
        "(0.141268, 1.355045, 0.041896)",
        "(0.141329, 1.370726, 0.038170)",
        "(0.141454, 1.378624, 0.036574)",
        "(0.141798, 1.394277, 0.034064)",
        "(0.141982, 1.409393, 0.031902)",
        "(0.142321, 1.424357, 0.030437)",
        "(0.143208, 1.439598, 0.029857)",
        "(0.143826, 1.447289, 0.029943)",
        "(0.145243, 1.462524, 0.030537)",
        "(0.146893, 1.477308, 0.031643)",
        "(0.148666, 1.491527, 0.033189)",
        "(0.149561, 1.498364, 0.034173)",
        "(0.151465, 1.511909, 0.036280)",
        "(0.153643, 1.525043, 0.038919)",
        "(0.156320, 1.537796, 0.041848)",
        "(0.159254, 1.550066, 0.045001)",
        "(0.162239, 1.561735, 0.048508)",
        "(0.163771, 1.567248, 0.050398)",
        "(0.166860, 1.577734, 0.054594)",
        "(0.170119, 1.587431, 0.059342)",
        "(0.173423, 1.595999, 0.064507)",
        "(0.176907, 1.604227, 0.070535)",
        "(0.178691, 1.608003, 0.073816)",
        "(0.182088, 1.614756, 0.080736)",
        "(0.185234, 1.620321, 0.088241)",
        "(0.188147, 1.624594, 0.096410)",
        "(0.190956, 1.627717, 0.105180)",
        "(0.192246, 1.628769, 0.109840)",
        "(0.194399, 1.630052, 0.119690)",
        "(0.196080, 1.629894, 0.130243)",
        "(0.197269, 1.628297, 0.141467)",
        "(0.198036, 1.625291, 0.153299)",
        "(0.198299, 1.623218, 0.159449)",
        "(0.198644, 1.618015, 0.171870)",
        "(0.198350, 1.611005, 0.184278)",
        "(0.197241, 1.602263, 0.196347)",
        "(0.195483, 1.591769, 0.208298)",
        "(0.194335, 1.585816, 0.214222)",
        "(0.192021, 1.573118, 0.225783)",
        "(0.189704, 1.559059, 0.236636)",
        "(0.186554, 1.543341, 0.246577)",
        "(0.182574, 1.526288, 0.255551)",
        "(0.180453, 1.517049, 0.259227)",
        "(0.176397, 1.498326, 0.265980)",
        "(0.172697, 1.478909, 0.271514)",
        "(0.169318, 1.459176, 0.275693)",
        "(0.165567, 1.438809, 0.277885)",
        "(0.163529, 1.428481, 0.278246)",
        "(0.159905, 1.407835, 0.277281)",
        "(0.157329, 1.387717, 0.275596)",
        "(0.155465, 1.368493, 0.272326)",
        "(0.153686, 1.349971, 0.266951)",
        "(0.152808, 1.340986, 0.263517)",
        "(0.151180, 1.323638, 0.255981)",
        "(0.150056, 1.307660, 0.247255)",
        "(0.149293, 1.293238, 0.237331)",
        "(0.148677, 1.280125, 0.226293)",
        "(0.148454, 1.274173, 0.220353)",
        "(0.148083, 1.263306, 0.208264)",
        "(0.147889, 1.253962, 0.195815)",
        "(0.147829, 1.246967, 0.183037)",
        "(0.147941, 1.241459, 0.169983)",
        "(0.148071, 1.239363, 0.163348)",
        "(0.148322, 1.236174, 0.150126)",
        "(0.148313, 1.234708, 0.137489)",
        "(0.148130, 1.235133, 0.125586)",
        "(0.147775, 1.237455, 0.114427)",
        "(0.147561, 1.239478, 0.109017)",
        "(0.146933, 1.244611, 0.098467)",
        "(0.146185, 1.251644, 0.088598)",
        "(0.145287, 1.260647, 0.079797)",
        "(0.144489, 1.271380, 0.071851)",
        "(0.144182, 1.277320, 0.068112)",
        "(0.143731, 1.289891, 0.060980)",
        "(0.143477, 1.303495, 0.054486)",
        "(0.143341, 1.317775, 0.048637)",
        "(0.143286, 1.332537, 0.043472)",
        "(0.143315, 1.340109, 0.041205)",
        "(0.143616, 1.356186, 0.037854)",
        "(0.144271, 1.372984, 0.035553)",
        "(0.144871, 1.389827, 0.033743)",
        "(0.145310, 1.406586, 0.032811)",
        "(0.145040, 1.415298, 0.034044)",
        "(0.146328, 1.432580, 0.035495)",
        "(0.148729, 1.450460, 0.037258)",
        "(0.151177, 1.467410, 0.039319)",
        "(0.154100, 1.482944, 0.041124)",
        "(0.155704, 1.490340, 0.042169)",
        "(0.159170, 1.505051, 0.044904)",
        "(0.163309, 1.519285, 0.048422)",
        "(0.167708, 1.532451, 0.052689)",
        "(0.172001, 1.544456, 0.057741)",
        "(0.174098, 1.549963, 0.060638)",
        "(0.178188, 1.560368, 0.067028)",
        "(0.182016, 1.569749, 0.074394)",
        "(0.185394, 1.578130, 0.082829)",
        "(0.188307, 1.585364, 0.092137)",
        "(0.189547, 1.588478, 0.097071)",
        "(0.191693, 1.593879, 0.107391)",
        "(0.193397, 1.597918, 0.118534)",
        "(0.194833, 1.600813, 0.130581)",
        "(0.195857, 1.601897, 0.143463)",
        "(0.196149, 1.601845, 0.150124)",
        "(0.196389, 1.600597, 0.163621)",
        "(0.196157, 1.597716, 0.177368)",
        "(0.195885, 1.593430, 0.191380)",
        "(0.195445, 1.587636, 0.205461)",
        "(0.195053, 1.584072, 0.212395)",
        "(0.193924, 1.576067, 0.225843)",
        "(0.192316, 1.566657, 0.238617)",
        "(0.190226, 1.555803, 0.250770)",
        "(0.187884, 1.543817, 0.262257)",
        "(0.186647, 1.537281, 0.267529)",
        "(0.183976, 1.523272, 0.277140)",
        "(0.181206, 1.508157, 0.285693)",
        "(0.178500, 1.492167, 0.293402)",
        "(0.175934, 1.475539, 0.300107)",
        "(0.174685, 1.466911, 0.302925)",
        "(0.172277, 1.449353, 0.307799)",
        "(0.170429, 1.431570, 0.311775)",
        "(0.169403, 1.414122, 0.315247)",
        "(0.168385, 1.396914, 0.317791)",
        "(0.167662, 1.388228, 0.318516)",
        "(0.166052, 1.370985, 0.318386)",
        "(0.165306, 1.354181, 0.316536)",
        "(0.165220, 1.338140, 0.313106)",
        "(0.164994, 1.323179, 0.308297)",
        "(0.164800, 1.316004, 0.305250)",
        "(0.164219, 1.301754, 0.298280)",
        "(0.163651, 1.288040, 0.290144)",
        "(0.163217, 1.275655, 0.281124)",
        "(0.162396, 1.264185, 0.271406)",
        "(0.161842, 1.258668, 0.266285)",
        "(0.160442, 1.247732, 0.255903)",
        "(0.158732, 1.237115, 0.245227)",
        "(0.156973, 1.227809, 0.234472)",
        "(0.155258, 1.220619, 0.223789)",
        "(0.154405, 1.217654, 0.218306)",
        "(0.152726, 1.212713, 0.206034)",
        "(0.151259, 1.209547, 0.192118)",
        "(0.150035, 1.208769, 0.178096)",
        "(0.149267, 1.210790, 0.164044)",
        "(0.149014, 1.212887, 0.156942)",
        "(0.148372, 1.218157, 0.143242)",
        "(0.147769, 1.225337, 0.129911)",
        "(0.147366, 1.234281, 0.116781)",
        "(0.147091, 1.244963, 0.104540)",
        "(0.147015, 1.250823, 0.098743)",
        "(0.147022, 1.263623, 0.087935)",
        "(0.146886, 1.277154, 0.078234)",
        "(0.146699, 1.291884, 0.070064)",
        "(0.146650, 1.307602, 0.063217)",
        "(0.146700, 1.315668, 0.060157)",
        "(0.146935, 1.331785, 0.054412)",
        "(0.147527, 1.348270, 0.049763)",
        "(0.148408, 1.365038, 0.046204)",
        "(0.149480, 1.381805, 0.043560)",
        "(0.150198, 1.390147, 0.042657)",
        "(0.151848, 1.406632, 0.041502)",
        "(0.153905, 1.422843, 0.041335)",
        "(0.156475, 1.438615, 0.042331)",
        "(0.159185, 1.453871, 0.044325)",
        "(0.160644, 1.461251, 0.045850)",
        "(0.163701, 1.475519, 0.049683)",
        "(0.166772, 1.489001, 0.054525)",
        "(0.170062, 1.501429, 0.060866)",
        "(0.173607, 1.513028, 0.068302)",
        "(0.175391, 1.518264, 0.072492)",
        "(0.178882, 1.527808, 0.081490)",
        "(0.182644, 1.536320, 0.091550)",
        "(0.186421, 1.543801, 0.102407)",
        "(0.189750, 1.549557, 0.113996)",
        "(0.191187, 1.551530, 0.120226)",
        "(0.193943, 1.554918, 0.132833)",
        "(0.196576, 1.556935, 0.146165)",
        "(0.198702, 1.557465, 0.159989)",
        "(0.200349, 1.556621, 0.174372)",
        "(0.200970, 1.555542, 0.181704)",
        "(0.202025, 1.552400, 0.196244)",
        "(0.202873, 1.547899, 0.210652)",
        "(0.203257, 1.541841, 0.224990)",
        "(0.202809, 1.534367, 0.238771)",
        "(0.202285, 1.529903, 0.245221)",
        "(0.201073, 1.520049, 0.257324)",
        "(0.199898, 1.509188, 0.268601)",
        "(0.198418, 1.497164, 0.279200)",
        "(0.196445, 1.484040, 0.288610)",
        "(0.195480, 1.477225, 0.292911)",
        "(0.193670, 1.462725, 0.300128)",
        "(0.192188, 1.447629, 0.306018)",
        "(0.190442, 1.431628, 0.310769)",
        "(0.188182, 1.414765, 0.314382)",
        "(0.187178, 1.405944, 0.315673)",
        "(0.185547, 1.387350, 0.317415)",
        "(0.184106, 1.368136, 0.317837)",
        "(0.182377, 1.348518, 0.316841)",
        "(0.180116, 1.328484, 0.314450)",
        "(0.178841, 1.318413, 0.312690)",
        "(0.176459, 1.298795, 0.308371)",
        "(0.174575, 1.280532, 0.302446)",
        "(0.173102, 1.263814, 0.294959)",
        "(0.171959, 1.248751, 0.285860)",
        "(0.171514, 1.241914, 0.280539)",
        "(0.170304, 1.229413, 0.269074)",
        "(0.168586, 1.218524, 0.256907)",
        "(0.167054, 1.210016, 0.243419)",
        "(0.165527, 1.204266, 0.228618)",
        "(0.164633, 1.202435, 0.220842)",
        "(0.162975, 1.200589, 0.204909)",
        "(0.161565, 1.201121, 0.188367)",
        "(0.160209, 1.203626, 0.171537)",
        "(0.158735, 1.207617, 0.154860)",
        "(0.158052, 1.210279, 0.146726)",
        "(0.156849, 1.217019, 0.131032)",
        "(0.155609, 1.225291, 0.116170)",
        "(0.154894, 1.235137, 0.102251)",
        "(0.154096, 1.245975, 0.089635)",
        "(0.153783, 1.252071, 0.083929)",
        "(0.153741, 1.265011, 0.073408)",
        "(0.153970, 1.278771, 0.064222)",
        "(0.154125, 1.292987, 0.056381)",
        "(0.154615, 1.307582, 0.049863)",
        "(0.154906, 1.314938, 0.047041)",
        "(0.155713, 1.329894, 0.042852)",
        "(0.156692, 1.345127, 0.040123)",
        "(0.157695, 1.360420, 0.038918)",
        "(0.158715, 1.375276, 0.039000)",
        "(0.159271, 1.382486, 0.039551)",
        "(0.160645, 1.396773, 0.041412)",
        "(0.162327, 1.410882, 0.044524)",
        "(0.164011, 1.424376, 0.048862)",
        "(0.165762, 1.437115, 0.054284)",
        "(0.166680, 1.443134, 0.057422)",
        "(0.168491, 1.454615, 0.064300)",
        "(0.170346, 1.465373, 0.072147)",
        "(0.172290, 1.475251, 0.080872)",
        "(0.174109, 1.484119, 0.090463)",
        "(0.174977, 1.488091, 0.095666)",
        "(0.176712, 1.495365, 0.106656)",
        "(0.178352, 1.501455, 0.118416)",
        "(0.179893, 1.506380, 0.130808)",
        "(0.181433, 1.509743, 0.143906)",
        "(0.182158, 1.510921, 0.150659)",
        "(0.183312, 1.512305, 0.164608)",
        "(0.184260, 1.512269, 0.178988)",
        "(0.185013, 1.510820, 0.193534)",
        "(0.185588, 1.507968, 0.208135)",
        "(0.185882, 1.505967, 0.215393)",
        "(0.186454, 1.501192, 0.229520)",
        "(0.186963, 1.495102, 0.242978)",
        "(0.187360, 1.487700, 0.255502)",
        "(0.187476, 1.479027, 0.267023)",
        "(0.187442, 1.474322, 0.272373)",
        "(0.187185, 1.463748, 0.281882)",
        "(0.186695, 1.452488, 0.290217)",
        "(0.185945, 1.440470, 0.297152)",
        "(0.184866, 1.427469, 0.302593)",
        "(0.184364, 1.420686, 0.304741)",
        "(0.183349, 1.406821, 0.308402)",
        "(0.182028, 1.392518, 0.311166)",
        "(0.180469, 1.377751, 0.313134)",
        "(0.178989, 1.362694, 0.313719)",
        "(0.178332, 1.355131, 0.313301)",
        "(0.177180, 1.340167, 0.311653)",
        "(0.176085, 1.325495, 0.308880)",
        "(0.174827, 1.311289, 0.304558)",
        "(0.173638, 1.298080, 0.298697)",
        "(0.173095, 1.291646, 0.295016)",
        "(0.171911, 1.279608, 0.286644)",
        "(0.170628, 1.268280, 0.276759)",
        "(0.169278, 1.258308, 0.265471)",
        "(0.168181, 1.250376, 0.252748)",
        "(0.167749, 1.246820, 0.245876)",
        "(0.166852, 1.240602, 0.231648)",
        "(0.165779, 1.235559, 0.216812)",
        "(0.164943, 1.231554, 0.201740)",
        "(0.164517, 1.229320, 0.186472)",
        "(0.164220, 1.228543, 0.178910)",
        "(0.163504, 1.227648, 0.163776)",
        "(0.163072, 1.228246, 0.148872)",
        "(0.163042, 1.230152, 0.134519)",
        "(0.163164, 1.231867, 0.127634)",
        "(0.163832, 1.237203, 0.114555)",
        "(0.164972, 1.244390, 0.102184)",
        "(0.166001, 1.252397, 0.090242)",
        "(0.166239, 1.261046, 0.079437)",
        "(0.165941, 1.271430, 0.070708)",
        "(0.165778, 1.277261, 0.066985)",
        "(0.165394, 1.289934, 0.060738)",
        "(0.164586, 1.302705, 0.055411)",
        "(0.163649, 1.315633, 0.050771)",
        "(0.163010, 1.329546, 0.047323)",
        "(0.163006, 1.336985, 0.046068)",
        "(0.163335, 1.352077, 0.043909)",
        "(0.163913, 1.367003, 0.042314)",
        "(0.164359, 1.381648, 0.041174)",
        "(0.165056, 1.396237, 0.040764)",
        "(0.165679, 1.403731, 0.040874)",
        "(0.167467, 1.418862, 0.041821)",
        "(0.169608, 1.433694, 0.043608)",
        "(0.171991, 1.447989, 0.046119)",
        "(0.174716, 1.461832, 0.049828)",
        "(0.176220, 1.468668, 0.052194)",
        "(0.179776, 1.482012, 0.058288)",
        "(0.183716, 1.494221, 0.066017)",
        "(0.187711, 1.504915, 0.074676)",
        "(0.191751, 1.513684, 0.084795)",
        "(0.193802, 1.517309, 0.090615)",
        "(0.197678, 1.524075, 0.102871)",
        "(0.200973, 1.529287, 0.116338)",
        "(0.203620, 1.532503, 0.130995)",
        "(0.205766, 1.533901, 0.146500)",
        "(0.206659, 1.534039, 0.154512)",
        "(0.207982, 1.533253, 0.170449)",
        "(0.209025, 1.530776, 0.187686)",
        "(0.209802, 1.526328, 0.204885)",
        "(0.210084, 1.519825, 0.221412)",
        "(0.209950, 1.515638, 0.229238)",
        "(0.209032, 1.505737, 0.243870)",
        "(0.207468, 1.493826, 0.257173)",
        "(0.205989, 1.480350, 0.269091)",
        "(0.204412, 1.465285, 0.279328)",
        "(0.203492, 1.457245, 0.283819)",
        "(0.201487, 1.440037, 0.291122)",
        "(0.199226, 1.421391, 0.296567)",
        "(0.197006, 1.402289, 0.301133)",
        "(0.195168, 1.382639, 0.303983)",
        "(0.194219, 1.372692, 0.304895)",
        "(0.192177, 1.352444, 0.304963)",
        "(0.190085, 1.331714, 0.303747)",
        "(0.188114, 1.310607, 0.300980)",
        "(0.186830, 1.290285, 0.296733)",
        "(0.186342, 1.280417, 0.293957)",
        "(0.185129, 1.260629, 0.287074)",
        "(0.184100, 1.241153, 0.278002)",
        "(0.183771, 1.222924, 0.266539)",
        "(0.184157, 1.206827, 0.252955)",
        "(0.184483, 1.199580, 0.245528)",
        "(0.185074, 1.185946, 0.230443)",
        "(0.185812, 1.174678, 0.214584)",
        "(0.186594, 1.166205, 0.198554)",
        "(0.187063, 1.160544, 0.182560)",
        "(0.187200, 1.158463, 0.174625)",
        "(0.187262, 1.155310, 0.158958)",
        "(0.186972, 1.154912, 0.143616)",
        "(0.186496, 1.156369, 0.128778)",
        "(0.186174, 1.158448, 0.121661)",
        "(0.185684, 1.163399, 0.107696)",
        "(0.185425, 1.170017, 0.094001)",
        "(0.185113, 1.178151, 0.080896)",
        "(0.184553, 1.188531, 0.069079)",
        "(0.183911, 1.201010, 0.058705)",
        "(0.183473, 1.207871, 0.054106)",
        "(0.182227, 1.222480, 0.046065)",
        "(0.180749, 1.238494, 0.039618)",
        "(0.179141, 1.255569, 0.034482)",
        "(0.177467, 1.273687, 0.030707)",
        "(0.176636, 1.283055, 0.029270)",
        "(0.175110, 1.302191, 0.027282)",
        "(0.173737, 1.321324, 0.026124)",
        "(0.172335, 1.340175, 0.025671)",
        "(0.171287, 1.358957, 0.026449)",
        "(0.171029, 1.368462, 0.027106)",
        "(0.171204, 1.387548, 0.029073)",
        "(0.171874, 1.405952, 0.031727)",
        "(0.172596, 1.423550, 0.035142)",
        "(0.173608, 1.440409, 0.039683)",
        "(0.174302, 1.448668, 0.042466)",
        "(0.176258, 1.464919, 0.048813)",
        "(0.178592, 1.480026, 0.055953)",
        "(0.181074, 1.493559, 0.063854)",
        "(0.183616, 1.505548, 0.072735)",
        "(0.184928, 1.510890, 0.077668)",
        "(0.187601, 1.520825, 0.088125)",
        "(0.190414, 1.529160, 0.099603)",
        "(0.193178, 1.535817, 0.111835)",
        "(0.195468, 1.540450, 0.124936)",
        "(0.196454, 1.542123, 0.131812)",
        "(0.198243, 1.544280, 0.145937)",
        "(0.199701, 1.544967, 0.160692)",
        "(0.200606, 1.543797, 0.176060)",
        "(0.200917, 1.540505, 0.191586)",
        "(0.200992, 1.538377, 0.199302)",
        "(0.200890, 1.532463, 0.214613)",
        "(0.200633, 1.525176, 0.229439)",
        "(0.199778, 1.516057, 0.243390)",
        "(0.198153, 1.504915, 0.256291)",
        "(0.197206, 1.498645, 0.262259)",
        "(0.195567, 1.485471, 0.273231)",
        "(0.194064, 1.471382, 0.282557)",
        "(0.192247, 1.456130, 0.290320)",
        "(0.190142, 1.439445, 0.296467)",
        "(0.189119, 1.430768, 0.298993)",
        "(0.187188, 1.412882, 0.302627)",
        "(0.185238, 1.394485, 0.304282)",
        "(0.183229, 1.375406, 0.304363)",
        "(0.181429, 1.355388, 0.302832)",
        "(0.180641, 1.345207, 0.301664)",
        "(0.179735, 1.324561, 0.297318)",
        "(0.179557, 1.303665, 0.290049)",
        "(0.179639, 1.282681, 0.280568)",
        "(0.180004, 1.262337, 0.270210)",
        "(0.180427, 1.252757, 0.264796)",
        "(0.181622, 1.235186, 0.253395)",
        "(0.183134, 1.219738, 0.241263)",
        "(0.184681, 1.206725, 0.228526)",
        "(0.186018, 1.195971, 0.214579)",
        "(0.186497, 1.191415, 0.207115)",
        "(0.187351, 1.183730, 0.191905)",
        "(0.188231, 1.178356, 0.176644)",
        "(0.188994, 1.175833, 0.161430)",
        "(0.189268, 1.174834, 0.146045)",
        "(0.189222, 1.175071, 0.138235)",
        "(0.188915, 1.176929, 0.122822)",
        "(0.188476, 1.181081, 0.107948)",
        "(0.187548, 1.188410, 0.094324)",
        "(0.185975, 1.197002, 0.081928)",
        "(0.184917, 1.202297, 0.076440)",
        "(0.182732, 1.214187, 0.066284)",
        "(0.180563, 1.227687, 0.057169)",
        "(0.178356, 1.242416, 0.049040)",
        "(0.176118, 1.258452, 0.042112)",
        "(0.174994, 1.266989, 0.039227)",
        "(0.172978, 1.284768, 0.034229)",
        "(0.171272, 1.303224, 0.030299)",
        "(0.169829, 1.322232, 0.027416)",
        "(0.168908, 1.341656, 0.025539)",
        "(0.168567, 1.351405, 0.024921)",
        "(0.168174, 1.370952, 0.024802)",
        "(0.167981, 1.390362, 0.025695)",
        "(0.168095, 1.409285, 0.027592)",
        "(0.168582, 1.427726, 0.030644)",
        "(0.169010, 1.436860, 0.032561)",
        "(0.170433, 1.454778, 0.037440)",
        "(0.172413, 1.471667, 0.043399)",
        "(0.174660, 1.487000, 0.050683)",
        "(0.177058, 1.501240, 0.059194)",
        "(0.178375, 1.507786, 0.064017)",
        "(0.181156, 1.519820, 0.074459)",
        "(0.183907, 1.529846, 0.086131)",
        "(0.186334, 1.537543, 0.098903)",
        "(0.188329, 1.542826, 0.112487)",
        "(0.189167, 1.544532, 0.119782)",
        "(0.190711, 1.546654, 0.135197)",
        "(0.191930, 1.546870, 0.151620)",
        "(0.192680, 1.544497, 0.168994)",
        "(0.192855, 1.539575, 0.187276)",
        "(0.192944, 1.536303, 0.196653)",
        "(0.193065, 1.528509, 0.215439)",
        "(0.192913, 1.518083, 0.233948)",
        "(0.192516, 1.505389, 0.251555)",
        "(0.191445, 1.489849, 0.267972)",
        "(0.190687, 1.481402, 0.275769)",
        "(0.188896, 1.462787, 0.289967)",
        "(0.187581, 1.442802, 0.302288)",
        "(0.186771, 1.421237, 0.311873)",
        "(0.185698, 1.398307, 0.319115)",
        "(0.184877, 1.386216, 0.321502)",
        "(0.183216, 1.361625, 0.323995)",
        "(0.182225, 1.336851, 0.323199)",
        "(0.181512, 1.312129, 0.319743)",
        "(0.180568, 1.287378, 0.313456)",
        "(0.180113, 1.275001, 0.309192)",
        "(0.179664, 1.250614, 0.297877)",
        "(0.179713, 1.227540, 0.284040)",
        "(0.179994, 1.206642, 0.267382)",
        "(0.180285, 1.188133, 0.248952)",
        "(0.180454, 1.179852, 0.239255)",
        "(0.180697, 1.166042, 0.218551)",
        "(0.180663, 1.156137, 0.196656)",
        "(0.180508, 1.149801, 0.174456)",
        "(0.180251, 1.147491, 0.152414)",
        "(0.179956, 1.148154, 0.141936)",
        "(0.178702, 1.152334, 0.122803)",
        "(0.176674, 1.160800, 0.106132)",
        "(0.174212, 1.172400, 0.090941)",
        "(0.171266, 1.187512, 0.077745)",
        "(0.169792, 1.196012, 0.071725)",
        "(0.166998, 1.214293, 0.060418)",
        "(0.164331, 1.234176, 0.050545)",
        "(0.161857, 1.255962, 0.042858)",
        "(0.159993, 1.278936, 0.036778)",
        "(0.159377, 1.290697, 0.034355)",
        "(0.158504, 1.314085, 0.029856)",
        "(0.158216, 1.337889, 0.026700)",
        "(0.158870, 1.362032, 0.025175)",
        "(0.160703, 1.386106, 0.025595)",
        "(0.161748, 1.397960, 0.026146)",
        "(0.164596, 1.421244, 0.028491)",
        "(0.168285, 1.443694, 0.032425)",
        "(0.172485, 1.464905, 0.038080)",
        "(0.176961, 1.484779, 0.045524)",
        "(0.179257, 1.494150, 0.050104)",
        "(0.184007, 1.512002, 0.060650)",
        "(0.189033, 1.528082, 0.072955)",
        "(0.194059, 1.541863, 0.086860)",
        "(0.198789, 1.553319, 0.101788)",
        "(0.201038, 1.557876, 0.109803)",
        "(0.205244, 1.565496, 0.126558)",
        "(0.208844, 1.570371, 0.144548)",
        "(0.211703, 1.573018, 0.163040)",
        "(0.213291, 1.572274, 0.182219)",
        "(0.213876, 1.571237, 0.191938)",
        "(0.214601, 1.566982, 0.211540)",
        "(0.214951, 1.560210, 0.230767)",
        "(0.214888, 1.550779, 0.249341)",
        "(0.214117, 1.539197, 0.266879)",
        "(0.213388, 1.532291, 0.275049)",
        "(0.211498, 1.516999, 0.290293)",
        "(0.209428, 1.500012, 0.304003)",
        "(0.207120, 1.481517, 0.315846)",
        "(0.204464, 1.461311, 0.325310)",
        "(0.202918, 1.450404, 0.328934)",
        "(0.199683, 1.427978, 0.334940)",
        "(0.196473, 1.404541, 0.338511)",
        "(0.193671, 1.380632, 0.340016)",
        "(0.190847, 1.356338, 0.339053)",
        "(0.189281, 1.344016, 0.337672)",
        "(0.186226, 1.319516, 0.333775)",
        "(0.183918, 1.295819, 0.327314)",
        "(0.181957, 1.273186, 0.318990)",
        "(0.180094, 1.251962, 0.308678)",
        "(0.179201, 1.241858, 0.302885)",
        "(0.177575, 1.223236, 0.288906)",
        "(0.176277, 1.207218, 0.272932)",
        "(0.174990, 1.193902, 0.255353)",
        "(0.173618, 1.183287, 0.236429)",
        "(0.172934, 1.179325, 0.226474)",
        "(0.171472, 1.173843, 0.206169)",
        "(0.170107, 1.172302, 0.185872)",
        "(0.168841, 1.174358, 0.165910)",
        "(0.167566, 1.179844, 0.146531)",
        "(0.166943, 1.183666, 0.137165)",
        "(0.165535, 1.193819, 0.119699)",
        "(0.163967, 1.206437, 0.103986)",
        "(0.162187, 1.221349, 0.090047)",
        "(0.160343, 1.237832, 0.077822)",
        "(0.159405, 1.246627, 0.072329)",
        "(0.157857, 1.265428, 0.062606)",
        "(0.156788, 1.284581, 0.053721)",
        "(0.156061, 1.303903, 0.046105)",
        "(0.155828, 1.323630, 0.039943)",
        "(0.156010, 1.333795, 0.037624)",
        "(0.156899, 1.354548, 0.033924)",
        "(0.158541, 1.375313, 0.031541)",
        "(0.160527, 1.395556, 0.030274)",
        "(0.162596, 1.415434, 0.030333)",
        "(0.163766, 1.425385, 0.031122)",
        "(0.166345, 1.445301, 0.033971)",
        "(0.169214, 1.464885, 0.038288)",
        "(0.172338, 1.483282, 0.044530)",
        "(0.175459, 1.500513, 0.052304)",
        "(0.177151, 1.508536, 0.056844)",
        "(0.180688, 1.523507, 0.066810)",
        "(0.184198, 1.536945, 0.078012)",
        "(0.187558, 1.548240, 0.090624)",
        "(0.190306, 1.556880, 0.104288)",
        "(0.191563, 1.560758, 0.111176)",
        "(0.193337, 1.565417, 0.126242)",
        "(0.194752, 1.568391, 0.141913)",
        "(0.195535, 1.569095, 0.158326)",
        "(0.195669, 1.568400, 0.166673)",
        "(0.195524, 1.565417, 0.183525)",
        "(0.195084, 1.560228, 0.200337)",
        "(0.194798, 1.553251, 0.216903)",
        "(0.194538, 1.544429, 0.232919)",
        "(0.193861, 1.533555, 0.247812)",
        "(0.193345, 1.527361, 0.254717)",
        "(0.192196, 1.514364, 0.267741)",
        "(0.191192, 1.500130, 0.279333)",
        "(0.190387, 1.484921, 0.289866)",
        "(0.189148, 1.468115, 0.298948)",
        "(0.188327, 1.459173, 0.302969)",
        "(0.186457, 1.440406, 0.309614)",
        "(0.184671, 1.420959, 0.314696)",
        "(0.182768, 1.400565, 0.318245)",
        "(0.180562, 1.378880, 0.319836)",
        "(0.179604, 1.367750, 0.319856)",
        "(0.177954, 1.345203, 0.318519)",
        "(0.176431, 1.322581, 0.315250)",
        "(0.175189, 1.300117, 0.310023)",
        "(0.174148, 1.278049, 0.302921)",
        "(0.173790, 1.267382, 0.298647)",
        "(0.172986, 1.246995, 0.288996)",
        "(0.172162, 1.228544, 0.277779)",
        "(0.171758, 1.213195, 0.264600)",
        "(0.171908, 1.201466, 0.249748)",
        "(0.171944, 1.196548, 0.241928)",
        "(0.171745, 1.189240, 0.225064)",
        "(0.171391, 1.185192, 0.207391)",
        "(0.171041, 1.183421, 0.189841)",
        "(0.170457, 1.185110, 0.172703)",
        "(0.170034, 1.186566, 0.164459)",
        "(0.168989, 1.192032, 0.148860)",
        "(0.167696, 1.199724, 0.134507)",
        "(0.166197, 1.209935, 0.121503)",
        "(0.164530, 1.222290, 0.109744)",
        "(0.163701, 1.229221, 0.104295)",
        "(0.162240, 1.243959, 0.093918)",
        "(0.161137, 1.259943, 0.084564)",
        "(0.160435, 1.276973, 0.076325)",
        "(0.160449, 1.294760, 0.068903)",
        "(0.160632, 1.303784, 0.065480)",
        "(0.161434, 1.322127, 0.059310)",
        "(0.162740, 1.340781, 0.054126)",
        "(0.164448, 1.359547, 0.050253)",
        "(0.166529, 1.377785, 0.047646)",
        "(0.167746, 1.387512, 0.046574)",
        "(0.170624, 1.406823, 0.045562)",
        "(0.173843, 1.425318, 0.045813)",
        "(0.177405, 1.442510, 0.047515)",
        "(0.180791, 1.458772, 0.050666)",
        "(0.182536, 1.466468, 0.052900)",
        "(0.186062, 1.481133, 0.058067)",
        "(0.189525, 1.494528, 0.064286)",
        "(0.192867, 1.506520, 0.071573)",
        "(0.195869, 1.516778, 0.079974)",
        "(0.197165, 1.521163, 0.084756)",
        "(0.199449, 1.529014, 0.095247)",
        "(0.201329, 1.535409, 0.106988)",
        "(0.202625, 1.539935, 0.119772)",
        "(0.203196, 1.542406, 0.133384)",
        "(0.203307, 1.543030, 0.140412)",
        "(0.203276, 1.542715, 0.155165)",
        "(0.203124, 1.540394, 0.170665)",
        "(0.202845, 1.536366, 0.186152)",
        "(0.202077, 1.529541, 0.201122)",
        "(0.201514, 1.525316, 0.208319)",
        "(0.200052, 1.515548, 0.222160)",
        "(0.198239, 1.504053, 0.235518)",
        "(0.196145, 1.490950, 0.247869)",
        "(0.193632, 1.476275, 0.258662)",
        "(0.192252, 1.468321, 0.263393)",
        "(0.189590, 1.451919, 0.272148)",
        "(0.187372, 1.434940, 0.279709)",
        "(0.185246, 1.417060, 0.285921)",
        "(0.183314, 1.398461, 0.290753)",
        "(0.182705, 1.389114, 0.292698)",
        "(0.181703, 1.370411, 0.296011)",
        "(0.180817, 1.351046, 0.296605)",
        "(0.180077, 1.331960, 0.295366)",
        "(0.179765, 1.313349, 0.292315)",
        "(0.179764, 1.304186, 0.290032)",
        "(0.179987, 1.286057, 0.284537)",
        "(0.180381, 1.268254, 0.276941)",
        "(0.180518, 1.251027, 0.267232)",
        "(0.180617, 1.234745, 0.256445)",
        "(0.180864, 1.227245, 0.250711)",
        "(0.181513, 1.213420, 0.238464)",
        "(0.182070, 1.201241, 0.224691)",
        "(0.182665, 1.191213, 0.209688)",
        "(0.183226, 1.183586, 0.193976)",
        "(0.183456, 1.180840, 0.185881)",
        "(0.183901, 1.176644, 0.169562)",
        "(0.184257, 1.175110, 0.153126)",
        "(0.184587, 1.176357, 0.137366)",
        "(0.184736, 1.179812, 0.122150)",
        "(0.184579, 1.182431, 0.114817)",
        "(0.183965, 1.188679, 0.100808)",
        "(0.182951, 1.197250, 0.088010)",
        "(0.181580, 1.207999, 0.076775)",
        "(0.180159, 1.220469, 0.066748)",
        "(0.179396, 1.227123, 0.062035)",
        "(0.177989, 1.241634, 0.053261)",
        "(0.176704, 1.257027, 0.045296)",
        "(0.175477, 1.273464, 0.038639)",
        "(0.174521, 1.291134, 0.033451)",
        "(0.174204, 1.300406, 0.031406)",
        "(0.173719, 1.318918, 0.027606)",
        "(0.173456, 1.337151, 0.024246)",
        "(0.173488, 1.355268, 0.021771)",
        "(0.174119, 1.373979, 0.020641)",
        "(0.174610, 1.383301, 0.020393)",
        "(0.175840, 1.401542, 0.020617)",
        "(0.177160, 1.419060, 0.021852)",
        "(0.178375, 1.435817, 0.024377)",
        "(0.179678, 1.451877, 0.028045)",
        "(0.180595, 1.459760, 0.030365)",
        "(0.182743, 1.475328, 0.035729)",
        "(0.185082, 1.489766, 0.042343)",
        "(0.187253, 1.502366, 0.049853)",
        "(0.189122, 1.513503, 0.058231)",
        "(0.190014, 1.518512, 0.062908)",
        "(0.191797, 1.527671, 0.072924)",
        "(0.193339, 1.535371, 0.083843)",
        "(0.194443, 1.541360, 0.095652)",
        "(0.194997, 1.545327, 0.108187)",
        "(0.195118, 1.546507, 0.114751)",
        "(0.195296, 1.547885, 0.128140)",
        "(0.195131, 1.547075, 0.142113)",
        "(0.194476, 1.544452, 0.156232)",
        "(0.193235, 1.539601, 0.170023)",
        "(0.192453, 1.536265, 0.176771)",
        "(0.190807, 1.528554, 0.190186)",
        "(0.188914, 1.518638, 0.203029)",
        "(0.186589, 1.507000, 0.214839)",
        "(0.183839, 1.493505, 0.225532)",
        "(0.182470, 1.486308, 0.230662)",
        "(0.179944, 1.470906, 0.240321)",
        "(0.177407, 1.454424, 0.248854)",
        "(0.174604, 1.436755, 0.255955)",
        "(0.172295, 1.418401, 0.261826)",
        "(0.171324, 1.408979, 0.264331)",
        "(0.169777, 1.390018, 0.268626)",
        "(0.168723, 1.371155, 0.271362)",
        "(0.167527, 1.351855, 0.271747)",
        "(0.166753, 1.332308, 0.270144)",
        "(0.166568, 1.322764, 0.269295)",
        "(0.166874, 1.304354, 0.266171)",
        "(0.167060, 1.285913, 0.261850)",
        "(0.167352, 1.267542, 0.256242)",
        "(0.168159, 1.250059, 0.249537)",
        "(0.168798, 1.241842, 0.245481)",
        "(0.170069, 1.225891, 0.236162)",
        "(0.171207, 1.211035, 0.224744)",
        "(0.172669, 1.198022, 0.212803)",
        "(0.174606, 1.187714, 0.200825)",
        "(0.175582, 1.183545, 0.194826)",
        "(0.177238, 1.176316, 0.182621)",
        "(0.178320, 1.171075, 0.170297)",
        "(0.178934, 1.167911, 0.157972)",
        "(0.179086, 1.166384, 0.145459)",
        "(0.178932, 1.166292, 0.139059)",
        "(0.178477, 1.167325, 0.126291)",
        "(0.177778, 1.171138, 0.114002)",
        "(0.176991, 1.177529, 0.102125)",
        "(0.176168, 1.185726, 0.090370)",
        "(0.175747, 1.190380, 0.084585)",
        "(0.174974, 1.201138, 0.073394)",
        "(0.174312, 1.213238, 0.062725)",
        "(0.173784, 1.227170, 0.053267)",
        "(0.173141, 1.242374, 0.045224)",
        "(0.172816, 1.250489, 0.041796)",
        "(0.172237, 1.267301, 0.035712)",
        "(0.171872, 1.285166, 0.031047)",
        "(0.171451, 1.303441, 0.027684)",
        "(0.171208, 1.322225, 0.025361)",
        "(0.171443, 1.331882, 0.024635)",
        "(0.172178, 1.351146, 0.023814)",
        "(0.173489, 1.370417, 0.023830)",
        "(0.175389, 1.389476, 0.024669)",
        "(0.177535, 1.408073, 0.026517)",
        "(0.178758, 1.417193, 0.027927)",
        "(0.181387, 1.435104, 0.031366)",
        "(0.184428, 1.452302, 0.035918)",
        "(0.187990, 1.468504, 0.041566)",
        "(0.191833, 1.483614, 0.048077)",
        "(0.193849, 1.490808, 0.051714)",
        "(0.197881, 1.504204, 0.060151)",
        "(0.201858, 1.516305, 0.070056)",
        "(0.205685, 1.526644, 0.081179)",
        "(0.209015, 1.535310, 0.092834)",
        "(0.210503, 1.538905, 0.098949)",
        "(0.213105, 1.545025, 0.111522)",
        "(0.215196, 1.549168, 0.124439)",
        "(0.216955, 1.551689, 0.137975)",
        "(0.218471, 1.552821, 0.152023)",
        "(0.218928, 1.552635, 0.159217)",
        "(0.219329, 1.551123, 0.173482)",
        "(0.218812, 1.547232, 0.187802)",
        "(0.218093, 1.541949, 0.202265)",
        "(0.217272, 1.535164, 0.216816)",
        "(0.216652, 1.531159, 0.223948)",
        "(0.214721, 1.521117, 0.237369)",
        "(0.212269, 1.509152, 0.249206)",
        "(0.209723, 1.495221, 0.259723)",
        "(0.207588, 1.479797, 0.269552)",
        "(0.206807, 1.471592, 0.274376)",
        "(0.205163, 1.454235, 0.283454)",
        "(0.204036, 1.435590, 0.291248)",
        "(0.203597, 1.416308, 0.298162)",
        "(0.203000, 1.396554, 0.304452)",
        "(0.202624, 1.386418, 0.307175)",
        "(0.201685, 1.365316, 0.311581)",
        "(0.200630, 1.343234, 0.314217)",
        "(0.199899, 1.321353, 0.315385)",
        "(0.199455, 1.299873, 0.314966)",
        "(0.199318, 1.289187, 0.313769)",
        "(0.199171, 1.267995, 0.309975)",
        "(0.199397, 1.247998, 0.303690)",
        "(0.199598, 1.229209, 0.295935)",
        "(0.199562, 1.211572, 0.285509)",
        "(0.199509, 1.203010, 0.279803)",
        "(0.199007, 1.187938, 0.265509)",
        "(0.198021, 1.175045, 0.249660)",
        "(0.196995, 1.164852, 0.232323)",
        "(0.196021, 1.157662, 0.214021)",
        "(0.195542, 1.155323, 0.204547)",
        "(0.194499, 1.152239, 0.185354)",
        "(0.193570, 1.152717, 0.165993)",
        "(0.192789, 1.155697, 0.147635)",
        "(0.191772, 1.161519, 0.130308)",
        "(0.191160, 1.165127, 0.122081)",
        "(0.189718, 1.174522, 0.106885)",
        "(0.188302, 1.185566, 0.092484)",
        "(0.186673, 1.198131, 0.079366)",
        "(0.185001, 1.212265, 0.067841)",
        "(0.184120, 1.219928, 0.062897)",
        "(0.182275, 1.235831, 0.053846)",
        "(0.180545, 1.252380, 0.045572)",
        "(0.178786, 1.269663, 0.038985)",
        "(0.177100, 1.287355, 0.033805)",
        "(0.176437, 1.296408, 0.031585)",
        "(0.175561, 1.314785, 0.027992)",
        "(0.174824, 1.333005, 0.025203)",
        "(0.174013, 1.350841, 0.023313)",
        "(0.173371, 1.368386, 0.022580)",
        "(0.173307, 1.377235, 0.022647)",
        "(0.173504, 1.394780, 0.023479)",
        "(0.173890, 1.411600, 0.025020)",
        "(0.174394, 1.427516, 0.027038)",
        "(0.174880, 1.442536, 0.029630)",
        "(0.175174, 1.449814, 0.031177)",
        "(0.176028, 1.463949, 0.035160)",
        "(0.177300, 1.477601, 0.040258)",
        "(0.178457, 1.490182, 0.045902)",
        "(0.179328, 1.501577, 0.052293)",
        "(0.179722, 1.506845, 0.055848)",
        "(0.180484, 1.516853, 0.063449)",
        "(0.181253, 1.525585, 0.071988)",
        "(0.181977, 1.532928, 0.081277)",
        "(0.182708, 1.539077, 0.090767)",
        "(0.183002, 1.541594, 0.095703)",
        "(0.183522, 1.545799, 0.105952)",
        "(0.183921, 1.548535, 0.116682)",
        "(0.184112, 1.549751, 0.127805)",
        "(0.184289, 1.549609, 0.139067)",
        "(0.184296, 1.549025, 0.144681)",
        "(0.184139, 1.546419, 0.155606)",
        "(0.183755, 1.542177, 0.166277)",
        "(0.183194, 1.536230, 0.176816)",
        "(0.182588, 1.528876, 0.187013)",
        "(0.182194, 1.524630, 0.191891)",
        "(0.180953, 1.514410, 0.200926)",
        "(0.179321, 1.502360, 0.209208)",
        "(0.177615, 1.488469, 0.216796)",
        "(0.176097, 1.473247, 0.223907)",
        "(0.175338, 1.465272, 0.227261)",
        "(0.173616, 1.448374, 0.232791)",
        "(0.171668, 1.428760, 0.237199)",
        "(0.169888, 1.407828, 0.240866)",
        "(0.168654, 1.386538, 0.243560)",
        "(0.168321, 1.375821, 0.244259)",
        "(0.167959, 1.354248, 0.244162)",
        "(0.167935, 1.332923, 0.242350)",
        "(0.168244, 1.312572, 0.239201)",
        "(0.168970, 1.293159, 0.234592)",
        "(0.169485, 1.283782, 0.231805)",
        "(0.170883, 1.266165, 0.224875)",
        "(0.172463, 1.250612, 0.216606)",
        "(0.173914, 1.236768, 0.207780)",
        "(0.174652, 1.230532, 0.203021)",
        "(0.176081, 1.219765, 0.192301)",
        "(0.177235, 1.210867, 0.180359)",
        "(0.178421, 1.204496, 0.167964)",
        "(0.179446, 1.200445, 0.155263)",
        "(0.180039, 1.198348, 0.142219)",
        "(0.180296, 1.198187, 0.135561)",
        "(0.180831, 1.199207, 0.122138)",
        "(0.181364, 1.202054, 0.108749)",
        "(0.181688, 1.206700, 0.095957)",
        "(0.181756, 1.213088, 0.084141)",
        "(0.181692, 1.217059, 0.078543)",
        "(0.181501, 1.225820, 0.067647)",
        "(0.180999, 1.235961, 0.057455)",
        "(0.180555, 1.247804, 0.048333)",
        "(0.180056, 1.260988, 0.040604)",
        "(0.179713, 1.267920, 0.037232)",
        "(0.178922, 1.282824, 0.031498)",
        "(0.178065, 1.298827, 0.026982)",
        "(0.177247, 1.315629, 0.023720)",
        "(0.176540, 1.332948, 0.021493)",
        "(0.176259, 1.341613, 0.020592)",
        "(0.175818, 1.358982, 0.019578)",
        "(0.175575, 1.376389, 0.019391)",
        "(0.175704, 1.393766, 0.020455)",
        "(0.175952, 1.410462, 0.022156)",
        "(0.176134, 1.418314, 0.023231)",
        "(0.176786, 1.433455, 0.025803)",
        "(0.178155, 1.448416, 0.029402)",
        "(0.180080, 1.462852, 0.034193)",
        "(0.181890, 1.476004, 0.039852)",
        "(0.182736, 1.482066, 0.042920)",
        "(0.184312, 1.493041, 0.049891)",
        "(0.185832, 1.503080, 0.058082)",
        "(0.187399, 1.512051, 0.067427)",
        "(0.188511, 1.519479, 0.077172)",
        "(0.188887, 1.522582, 0.082154)",
        "(0.189450, 1.527474, 0.092691)",
        "(0.190070, 1.530959, 0.103994)",
        "(0.190616, 1.533177, 0.115495)",
        "(0.190811, 1.533594, 0.127104)",
        "(0.190803, 1.533031, 0.132916)",
        "(0.190654, 1.530853, 0.144504)",
        "(0.190375, 1.527098, 0.155959)",
        "(0.190071, 1.521813, 0.167062)",
        "(0.189372, 1.514709, 0.177530)",
        "(0.188768, 1.510359, 0.182422)",
        "(0.187338, 1.500782, 0.191861)",
        "(0.185860, 1.489663, 0.200851)",
        "(0.184273, 1.477492, 0.209313)",
        "(0.182200, 1.463810, 0.216813)",
        "(0.181141, 1.456550, 0.220276)",
        "(0.179137, 1.441020, 0.226376)",
        "(0.177086, 1.424736, 0.231615)",
        "(0.174778, 1.407361, 0.235816)",
        "(0.172504, 1.389285, 0.239032)",
        "(0.171446, 1.379924, 0.240102)",
        "(0.169525, 1.360982, 0.241625)",
        "(0.168145, 1.341857, 0.241603)",
        "(0.167067, 1.322712, 0.240269)",
        "(0.166206, 1.303485, 0.237344)",
        "(0.165976, 1.294096, 0.235266)",
        "(0.166040, 1.276146, 0.230506)",
        "(0.166635, 1.259112, 0.224655)",
        "(0.167243, 1.242766, 0.217296)",
        "(0.168204, 1.227733, 0.208421)",
        "(0.168840, 1.220665, 0.203624)",
        "(0.170276, 1.207656, 0.193127)",
        "(0.171886, 1.196801, 0.181866)",
        "(0.173588, 1.187696, 0.170186)",
        "(0.175438, 1.180460, 0.158156)",
        "(0.176408, 1.177446, 0.152012)",
        "(0.178368, 1.173145, 0.139222)",
        "(0.180147, 1.170934, 0.126069)",
        "(0.181797, 1.170436, 0.113096)",
        "(0.183363, 1.172251, 0.100192)",
        "(0.184112, 1.173213, 0.093841)",
        "(0.185394, 1.178467, 0.081999)",
        "(0.186520, 1.186227, 0.070846)",
        "(0.187339, 1.196118, 0.060158)",
        "(0.187682, 1.208007, 0.050271)",
        "(0.187682, 1.214792, 0.045737)",
        "(0.187378, 1.229175, 0.037418)",
        "(0.186645, 1.244795, 0.030090)",
        "(0.185823, 1.261796, 0.024049)",
        "(0.185045, 1.280334, 0.019767)",
        "(0.184716, 1.289930, 0.018142)",
        "(0.184299, 1.309480, 0.016014)",
        "(0.184004, 1.328752, 0.014580)",
        "(0.183872, 1.348050, 0.014539)",
        "(0.184202, 1.367410, 0.015608)",
        "(0.184484, 1.376979, 0.016533)",
        "(0.185239, 1.395519, 0.019355)",
        "(0.186290, 1.413110, 0.023215)",
        "(0.187566, 1.429843, 0.027792)",
        "(0.188952, 1.445316, 0.033125)",
        "(0.189655, 1.452572, 0.036240)",
        "(0.191303, 1.466496, 0.043243)",
        "(0.193057, 1.479157, 0.051151)",
        "(0.194506, 1.490160, 0.059827)",
        "(0.195657, 1.499506, 0.069106)",
        "(0.196088, 1.503648, 0.073959)",
        "(0.196820, 1.510701, 0.084354)",
        "(0.197330, 1.516596, 0.095675)",
        "(0.197665, 1.520975, 0.107800)",
        "(0.197858, 1.523679, 0.120331)",
        "(0.197804, 1.524570, 0.126768)",
        "(0.197473, 1.525116, 0.140055)",
        "(0.196897, 1.524091, 0.153682)",
        "(0.196105, 1.521259, 0.167255)",
        "(0.195105, 1.516986, 0.180446)",
        "(0.194516, 1.514173, 0.186714)",
        "(0.193174, 1.507472, 0.198619)",
        "(0.191747, 1.499145, 0.209783)",
        "(0.190276, 1.489304, 0.220327)",
        "(0.188788, 1.478207, 0.230170)",
        "(0.188094, 1.472214, 0.234721)",
        "(0.186626, 1.459302, 0.243001)",
        "(0.184885, 1.445045, 0.250125)",
        "(0.183041, 1.429382, 0.255884)",
        "(0.181175, 1.413131, 0.261140)",
        "(0.180135, 1.404697, 0.263386)",
        "(0.177946, 1.386940, 0.266525)",
        "(0.175939, 1.368508, 0.268065)",
        "(0.174802, 1.350023, 0.268474)",
        "(0.174170, 1.331538, 0.268076)",
        "(0.173892, 1.322278, 0.267489)",
        "(0.173357, 1.303607, 0.264449)",
        "(0.172942, 1.285241, 0.258984)",
        "(0.172843, 1.267675, 0.252341)",
        "(0.172930, 1.250907, 0.244522)",
        "(0.173164, 1.243226, 0.240180)",
        "(0.174104, 1.229292, 0.231013)",
        "(0.175098, 1.216716, 0.221369)",
        "(0.176085, 1.206080, 0.211009)",
        "(0.177240, 1.197495, 0.199580)",
        "(0.177838, 1.194170, 0.193399)",
        "(0.178986, 1.188675, 0.180541)",
        "(0.180194, 1.185657, 0.166623)",
        "(0.181352, 1.185328, 0.152124)",
        "(0.182245, 1.186890, 0.137772)",
        "(0.182542, 1.188350, 0.130814)",
        "(0.182795, 1.193133, 0.117442)",
        "(0.182868, 1.200202, 0.104551)",
        "(0.182975, 1.208875, 0.092164)",
        "(0.182937, 1.219010, 0.080497)",
        "(0.182798, 1.224692, 0.075096)",
        "(0.182509, 1.237140, 0.065145)",
        "(0.182375, 1.251067, 0.056632)",
        "(0.182542, 1.266024, 0.049348)",
        "(0.182983, 1.281432, 0.042977)",
        "(0.183375, 1.289266, 0.040093)",
        "(0.184302, 1.304891, 0.034720)",
        "(0.185345, 1.320495, 0.030202)",
        "(0.185929, 1.328145, 0.028506)",
        "(0.186998, 1.343084, 0.025461)",
        "(0.188242, 1.357589, 0.023487)",
        "(0.189907, 1.372024, 0.022445)",
        "(0.191678, 1.385866, 0.022128)",
        "(0.193298, 1.398812, 0.022567)",
        "(0.194819, 1.410980, 0.023595)",
        "(0.195448, 1.416800, 0.024221)",
        "(0.196530, 1.427767, 0.026066)",
        "(0.197447, 1.438178, 0.028775)",
        "(0.198498, 1.448378, 0.032267)",
        "(0.199833, 1.458101, 0.036453)",
        "(0.200496, 1.462652, 0.038760)",
        "(0.201605, 1.471208, 0.043721)",
        "(0.202614, 1.479286, 0.049600)",
        "(0.203752, 1.486594, 0.056231)",
        "(0.204695, 1.492772, 0.063536)",
        "(0.205111, 1.495527, 0.067452)",
        "(0.205876, 1.500152, 0.075997)",
        "(0.206525, 1.503573, 0.085166)",
        "(0.206765, 1.505332, 0.094865)",
        "(0.206537, 1.505661, 0.105056)",
        "(0.206308, 1.505394, 0.110375)",
        "(0.205613, 1.503641, 0.121447)",
        "(0.204428, 1.499830, 0.132836)",
        "(0.202969, 1.494326, 0.144275)",
        "(0.201532, 1.487251, 0.155725)",
        "(0.200828, 1.483227, 0.161334)",
        "(0.199179, 1.473427, 0.172034)",
        "(0.197151, 1.461990, 0.182021)",
        "(0.195232, 1.449325, 0.191506)",
        "(0.193515, 1.435742, 0.200401)",
        "(0.192628, 1.428437, 0.204423)",
        "(0.190761, 1.413174, 0.211765)",
        "(0.189071, 1.397078, 0.218043)",
        "(0.187639, 1.380670, 0.223332)",
        "(0.186420, 1.364189, 0.227317)",
        "(0.185914, 1.355928, 0.228832)",
        "(0.185125, 1.339213, 0.230381)",
        "(0.184601, 1.322815, 0.230897)",
        "(0.184393, 1.307111, 0.230384)",
        "(0.184610, 1.292231, 0.228359)",
        "(0.184868, 1.285172, 0.226773)",
        "(0.185568, 1.271838, 0.221946)",
        "(0.186216, 1.258831, 0.215635)",
        "(0.186843, 1.246619, 0.208153)",
        "(0.187313, 1.235562, 0.199846)",
        "(0.187493, 1.230585, 0.195188)",
        "(0.187996, 1.221418, 0.184740)",
        "(0.188727, 1.213776, 0.172799)",
        "(0.189542, 1.208333, 0.159810)",
        "(0.190417, 1.205341, 0.146351)",
        "(0.190845, 1.204868, 0.139446)",
        "(0.191682, 1.205087, 0.125573)",
        "(0.192388, 1.207885, 0.111400)",
        "(0.192963, 1.212685, 0.097681)",
        "(0.193410, 1.219738, 0.084651)",
        "(0.193521, 1.223833, 0.078405)",
        "(0.193197, 1.233747, 0.067074)",
        "(0.192508, 1.246104, 0.057620)",
        "(0.191770, 1.259995, 0.049287)",
        "(0.191020, 1.275092, 0.041818)",
        "(0.190669, 1.283201, 0.038583)",
        "(0.190035, 1.299893, 0.032946)",
        "(0.189037, 1.317054, 0.028654)",
        "(0.187925, 1.334728, 0.025677)",
        "(0.186916, 1.352686, 0.023773)",
        "(0.186528, 1.361600, 0.023195)",
        "(0.185967, 1.379279, 0.022597)",
        "(0.185979, 1.396977, 0.023428)",
        "(0.186364, 1.414409, 0.025318)",
        "(0.186816, 1.430867, 0.028190)",
        "(0.187000, 1.438589, 0.029981)",
        "(0.187269, 1.453293, 0.034247)",
        "(0.187482, 1.466994, 0.039553)",
        "(0.187776, 1.479754, 0.045959)",
        "(0.188096, 1.491510, 0.053439)",
        "(0.188170, 1.496835, 0.057608)",
        "(0.188148, 1.506571, 0.066600)",
        "(0.188124, 1.514951, 0.076630)",
        "(0.188149, 1.522048, 0.087608)",
        "(0.188166, 1.527863, 0.099435)",
        "(0.188179, 1.530184, 0.105754)",
        "(0.188126, 1.533814, 0.118946)",
        "(0.188211, 1.535912, 0.132961)",
        "(0.188474, 1.536705, 0.147750)",
        "(0.188837, 1.535981, 0.163038)",
        "(0.189030, 1.535050, 0.170738)",
        "(0.189500, 1.531538, 0.186249)",
        "(0.190106, 1.526475, 0.201688)",
        "(0.190716, 1.519565, 0.217056)",
        "(0.191399, 1.510839, 0.231919)",
        "(0.191833, 1.505796, 0.238915)",
        "(0.192452, 1.494556, 0.251940)",
        "(0.192491, 1.481404, 0.263285)",
        "(0.192317, 1.466836, 0.273244)",
        "(0.192299, 1.451318, 0.281963)",
        "(0.192295, 1.443180, 0.285685)",
        "(0.192518, 1.426366, 0.291693)",
        "(0.193151, 1.408623, 0.295701)",
        "(0.194047, 1.390504, 0.298370)",
        "(0.194738, 1.371819, 0.299710)",
        "(0.194868, 1.362157, 0.299744)",
        "(0.194854, 1.342739, 0.298794)",
        "(0.195183, 1.323926, 0.296093)",
        "(0.196013, 1.305877, 0.291690)",
        "(0.196403, 1.288318, 0.286108)",
        "(0.196329, 1.280140, 0.282552)",
        "(0.196612, 1.264928, 0.275150)",
        "(0.197289, 1.251236, 0.266376)",
        "(0.197504, 1.238973, 0.255861)",
        "(0.197016, 1.228346, 0.243839)",
        "(0.196523, 1.223778, 0.237375)",
        "(0.195817, 1.216022, 0.223840)",
        "(0.195505, 1.210823, 0.209573)",
        "(0.195151, 1.207451, 0.194692)",
        "(0.194304, 1.205847, 0.178995)",
        "(0.193898, 1.205938, 0.170980)",
        "(0.193239, 1.207532, 0.155079)",
        "(0.192589, 1.210935, 0.139420)",
        "(0.192001, 1.216217, 0.124521)",
        "(0.191386, 1.223557, 0.110697)",
        "(0.190940, 1.228184, 0.104263)",
        "(0.189725, 1.238875, 0.092170)",
        "(0.188076, 1.251696, 0.082722)",
        "(0.186021, 1.267705, 0.075004)",
        "(0.184083, 1.285487, 0.068337)",
        "(0.183108, 1.294551, 0.065352)",
        "(0.180847, 1.312455, 0.059687)",
        "(0.178991, 1.330728, 0.054621)",
        "(0.178444, 1.349909, 0.050497)",
        "(0.178616, 1.369394, 0.047539)",
        "(0.178731, 1.379241, 0.046550)",
        "(0.179087, 1.398521, 0.044962)",
        "(0.179620, 1.417098, 0.044003)",
        "(0.180700, 1.435331, 0.043939)",
        "(0.182359, 1.453273, 0.045352)",
        "(0.183334, 1.462005, 0.046655)",
        "(0.185455, 1.478910, 0.049876)",
        "(0.187515, 1.494606, 0.054113)",
        "(0.189313, 1.508902, 0.059380)",
        "(0.191286, 1.522089, 0.065778)",
        "(0.192412, 1.528312, 0.069627)",
        "(0.194681, 1.539969, 0.078327)",
        "(0.196811, 1.550068, 0.088216)",
        "(0.198572, 1.558284, 0.098976)",
        "(0.200048, 1.564605, 0.110588)",
        "(0.200724, 1.567062, 0.116798)",
        "(0.202052, 1.570889, 0.129734)",
        "(0.203222, 1.572934, 0.143361)",
        "(0.203983, 1.572981, 0.157604)",
        "(0.204490, 1.571319, 0.172352)",
        "(0.204755, 1.569812, 0.179856)",
        "(0.205286, 1.565655, 0.194950)",
        "(0.205735, 1.559592, 0.210120)",
        "(0.206194, 1.551497, 0.225079)",
        "(0.206201, 1.541677, 0.239720)",
        "(0.206122, 1.535952, 0.246774)",
        "(0.205900, 1.523392, 0.259984)",
        "(0.205645, 1.509548, 0.272009)",
        "(0.205122, 1.493738, 0.282422)",
        "(0.204652, 1.485202, 0.287048)",
        "(0.203447, 1.467448, 0.295575)",
        "(0.202433, 1.448499, 0.302736)",
        "(0.201850, 1.428492, 0.308572)",
        "(0.201445, 1.408094, 0.312943)",
        "(0.201208, 1.387318, 0.315602)",
        "(0.201114, 1.376619, 0.316136)",
        "(0.200851, 1.354859, 0.316167)",
        "(0.200638, 1.332972, 0.314736)",
        "(0.200766, 1.311499, 0.311602)",
        "(0.201172, 1.290411, 0.306201)",
        "(0.201233, 1.279995, 0.302626)",
        "(0.200886, 1.259766, 0.294744)",
        "(0.200691, 1.240504, 0.285736)",
        "(0.200929, 1.223214, 0.275416)",
        "(0.201326, 1.209026, 0.264391)",
        "(0.201513, 1.202893, 0.258694)",
        "(0.201787, 1.192863, 0.245976)",
        "(0.201589, 1.184301, 0.231672)",
        "(0.200860, 1.178057, 0.216783)",
        "(0.200144, 1.174427, 0.201860)",
        "(0.199773, 1.173299, 0.194246)",
        "(0.198940, 1.172701, 0.178737)",
        "(0.197982, 1.173855, 0.163196)",
        "(0.196912, 1.175827, 0.147628)",
        "(0.195849, 1.178716, 0.132209)",
        "(0.195165, 1.180606, 0.124813)",
        "(0.193930, 1.185561, 0.110654)",
        "(0.192923, 1.192007, 0.097214)",
        "(0.192027, 1.199680, 0.084504)",
        "(0.191306, 1.208660, 0.073058)",
        "(0.191002, 1.213616, 0.067877)",
        "(0.190409, 1.223918, 0.057753)",
        "(0.190172, 1.235491, 0.048824)",
        "(0.189960, 1.247612, 0.041505)",
        "(0.190049, 1.259953, 0.035516)",
        "(0.190081, 1.266028, 0.033082)",
        "(0.189901, 1.278084, 0.028937)",
        "(0.190062, 1.290254, 0.025786)",
        "(0.190834, 1.302366, 0.023229)",
        "(0.191850, 1.313961, 0.021726)",
        "(0.192348, 1.319422, 0.021303)",
        "(0.193016, 1.329743, 0.020757)",
        "(0.193354, 1.339313, 0.020366)",
        "(0.193284, 1.348276, 0.020162)",
        "(0.192480, 1.357401, 0.020474)",
        "(0.191910, 1.362171, 0.020885)",
        "(0.190401, 1.371920, 0.022158)",
        "(0.188239, 1.381848, 0.024037)",
        "(0.185841, 1.391988, 0.026302)",
        "(0.183617, 1.402187, 0.028851)",
        "(0.182508, 1.407316, 0.030277)",
        "(0.180401, 1.417753, 0.033433)",
        "(0.178652, 1.428475, 0.037353)",
        "(0.177044, 1.439038, 0.041680)",
        "(0.175636, 1.448999, 0.046203)",
        "(0.175124, 1.453887, 0.048588)",
        "(0.174382, 1.463573, 0.053899)",
        "(0.173937, 1.472786, 0.059749)",
        "(0.173573, 1.481041, 0.065927)",
        "(0.173212, 1.488292, 0.072509)",
        "(0.173092, 1.491597, 0.076090)",
        "(0.173007, 1.497757, 0.083647)",
        "(0.173008, 1.502860, 0.091599)",
        "(0.172912, 1.506718, 0.099892)",
        "(0.172805, 1.509517, 0.108562)",
        "(0.172740, 1.510514, 0.113085)",
        "(0.172616, 1.511949, 0.122531)",
        "(0.172561, 1.512378, 0.132234)",
        "(0.172669, 1.511726, 0.141860)",
        "(0.172693, 1.509796, 0.151401)",
        "(0.172664, 1.508459, 0.156247)",
        "(0.172751, 1.504911, 0.166281)",
        "(0.172827, 1.500064, 0.176617)",
        "(0.172830, 1.494266, 0.186833)",
        "(0.172846, 1.487230, 0.196881)",
        "(0.172753, 1.483076, 0.201812)",
        "(0.172452, 1.473811, 0.211431)",
        "(0.172158, 1.464003, 0.220535)",
        "(0.171737, 1.453091, 0.228851)",
        "(0.171516, 1.447288, 0.232784)",
        "(0.170789, 1.434808, 0.239924)",
        "(0.170036, 1.421805, 0.246387)",
        "(0.169625, 1.408453, 0.252304)",
        "(0.169478, 1.394765, 0.257366)",
        "(0.169220, 1.380732, 0.261476)",
        "(0.169052, 1.373608, 0.263113)",
        "(0.168810, 1.359316, 0.265809)",
        "(0.168863, 1.344717, 0.266751)",
        "(0.168970, 1.330257, 0.266493)",
        "(0.169281, 1.316092, 0.264998)",
        "(0.169551, 1.309036, 0.263682)",
        "(0.170230, 1.294807, 0.260278)",
        "(0.171354, 1.280938, 0.255799)",
        "(0.172985, 1.267933, 0.249971)",
        "(0.174817, 1.255500, 0.243185)",
        "(0.175689, 1.249572, 0.239531)",
        "(0.177641, 1.238808, 0.231602)",
        "(0.179733, 1.229270, 0.222139)",
        "(0.181594, 1.220694, 0.211704)",
        "(0.183233, 1.213762, 0.200876)",
        "(0.184061, 1.210999, 0.195267)",
        "(0.185520, 1.207039, 0.183210)",
        "(0.186464, 1.204978, 0.170430)",
        "(0.187441, 1.204770, 0.157423)",
        "(0.188513, 1.206484, 0.143833)",
        "(0.188959, 1.207788, 0.136930)",
        "(0.189640, 1.211717, 0.123356)",
        "(0.190048, 1.217531, 0.110231)",
        "(0.190380, 1.225344, 0.097832)",
        "(0.190693, 1.234683, 0.086551)",
        "(0.190822, 1.240026, 0.081457)",
        "(0.190976, 1.251220, 0.071701)",
        "(0.191257, 1.263772, 0.062895)",
        "(0.191805, 1.277024, 0.054948)",
        "(0.192516, 1.290720, 0.047702)",
        "(0.192983, 1.297733, 0.044429)",
        "(0.193731, 1.311843, 0.038489)",
        "(0.194082, 1.326429, 0.033748)",
        "(0.194071, 1.341686, 0.030182)",
        "(0.193943, 1.357223, 0.027471)",
        "(0.193860, 1.365071, 0.026418)",
        "(0.193648, 1.381025, 0.025166)",
        "(0.193518, 1.397256, 0.024797)",
        "(0.193776, 1.413563, 0.025123)",
        "(0.194473, 1.429833, 0.026673)",
        "(0.194804, 1.437772, 0.027634)",
        "(0.195559, 1.453137, 0.030041)",
        "(0.196450, 1.467763, 0.033093)",
        "(0.197440, 1.481583, 0.036758)",
        "(0.198463, 1.494444, 0.040974)",
        "(0.198985, 1.500453, 0.043207)",
        "(0.199887, 1.511714, 0.048084)",
        "(0.200548, 1.521930, 0.053657)",
        "(0.200941, 1.531240, 0.060087)",
        "(0.201222, 1.539420, 0.067247)",
        "(0.201372, 1.543116, 0.070965)",
        "(0.201612, 1.549398, 0.078834)",
        "(0.201699, 1.554843, 0.087098)",
        "(0.201374, 1.558852, 0.096204)",
        "(0.201091, 1.562062, 0.106232)",
        "(0.201020, 1.563419, 0.111611)",
        "(0.200964, 1.565247, 0.122921)",
        "(0.200637, 1.565419, 0.134451)",
        "(0.200341, 1.564608, 0.146507)",
        "(0.200317, 1.563745, 0.152771)",
        "(0.200252, 1.561129, 0.165632)",
        "(0.200018, 1.556901, 0.178955)",
        "(0.199453, 1.550785, 0.192521)",
        "(0.198669, 1.542642, 0.205893)",
        "(0.197976, 1.532692, 0.219133)",
        "(0.197571, 1.526968, 0.225708)",
        "(0.196657, 1.514457, 0.238506)",
        "(0.195600, 1.499091, 0.250371)",
        "(0.194852, 1.481823, 0.261467)",
        "(0.193559, 1.462454, 0.272443)",
        "(0.192551, 1.452077, 0.277878)",
        "(0.190268, 1.429686, 0.287648)",
        "(0.188480, 1.405597, 0.295071)",
        "(0.186859, 1.380368, 0.299974)",
        "(0.185250, 1.353718, 0.302165)",
        "(0.184387, 1.340103, 0.302402)",
        "(0.183147, 1.312974, 0.301005)",
        "(0.183184, 1.287209, 0.297304)",
        "(0.184139, 1.262815, 0.290815)",
        "(0.185335, 1.239884, 0.281204)",
        "(0.185910, 1.229288, 0.275355)",
        "(0.187266, 1.209541, 0.262666)",
        "(0.189013, 1.192955, 0.246849)",
        "(0.190669, 1.178696, 0.228878)",
        "(0.192265, 1.167256, 0.209730)",
        "(0.193061, 1.162525, 0.199967)",
        "(0.194564, 1.155869, 0.179777)",
        "(0.195669, 1.152437, 0.159187)",
        "(0.196572, 1.151880, 0.139247)",
        "(0.197263, 1.154545, 0.119976)",
        "(0.197468, 1.156819, 0.110565)",
        "(0.197405, 1.163718, 0.092681)",
        "(0.196816, 1.173313, 0.076203)",
        "(0.195967, 1.185090, 0.060848)",
        "(0.194653, 1.199074, 0.047245)",
        "(0.193864, 1.206525, 0.040879)",
        "(0.192249, 1.222830, 0.029061)",
        "(0.191011, 1.240657, 0.018349)",
        "(0.189732, 1.259839, 0.009332)",
        "(0.188371, 1.279751, 0.001435)",
        "(0.187730, 1.289920, -0.002195)",
        "(0.186480, 1.310148, -0.009013)",
        "(0.185880, 1.331180, -0.014426)",
        "(0.185933, 1.352936, -0.018535)",
        "(0.186332, 1.374502, -0.021809)",
        "(0.186593, 1.384967, -0.023085)",
        "(0.186904, 1.405475, -0.025098)",
        "(0.187619, 1.426133, -0.025377)",
        "(0.188931, 1.447190, -0.023998)",
        "(0.190434, 1.467839, -0.021106)",
        "(0.191137, 1.477795, -0.018998)",
        "(0.192316, 1.497226, -0.013662)",
        "(0.193459, 1.515876, -0.006654)",
        "(0.194810, 1.533525, 0.001727)",
        "(0.196719, 1.550375, 0.011832)",
        "(0.197922, 1.558354, 0.017587)",
        "(0.200516, 1.573163, 0.029957)",
        "(0.202878, 1.585903, 0.043504)",
        "(0.205101, 1.596778, 0.058485)",
        "(0.207557, 1.605894, 0.074815)",
        "(0.208858, 1.609736, 0.083247)",
        "(0.211202, 1.614995, 0.100825)",
        "(0.212952, 1.617876, 0.118581)",
        "(0.213961, 1.618255, 0.136796)",
        "(0.214300, 1.617378, 0.146081)",
        "(0.214872, 1.614072, 0.164964)",
        "(0.215005, 1.608428, 0.184299)",
        "(0.214515, 1.600498, 0.203802)",
        "(0.213257, 1.590210, 0.222921)",
        "(0.211222, 1.577570, 0.241280)",
        "(0.209982, 1.570180, 0.250049)",
        "(0.207617, 1.553938, 0.266590)",
        "(0.205238, 1.535686, 0.281425)",
        "(0.202924, 1.515921, 0.294063)",
        "(0.200153, 1.494282, 0.304244)",
        "(0.198655, 1.482688, 0.308266)",
        "(0.196075, 1.459145, 0.314718)",
        "(0.194260, 1.435253, 0.318335)",
        "(0.192063, 1.411038, 0.318813)",
        "(0.189509, 1.386971, 0.316487)",
        "(0.188429, 1.375138, 0.314474)",
        "(0.186942, 1.352156, 0.308371)",
        "(0.186444, 1.330971, 0.298395)",
        "(0.185837, 1.311351, 0.287072)",
        "(0.185019, 1.293390, 0.274512)",
        "(0.184668, 1.285032, 0.267923)",
        "(0.184454, 1.270216, 0.253653)",
        "(0.184850, 1.257861, 0.237915)",
        "(0.185115, 1.247183, 0.220296)",
        "(0.185246, 1.238269, 0.201414)",
        "(0.185356, 1.234711, 0.191909)",
        "(0.185780, 1.229008, 0.173201)",
        "(0.186170, 1.225542, 0.154749)",
        "(0.186401, 1.224357, 0.136829)",
        "(0.186686, 1.225725, 0.119634)",
        "(0.186856, 1.227263, 0.111210)",
        "(0.186811, 1.232455, 0.095229)",
        "(0.186383, 1.240168, 0.080709)",
        "(0.185919, 1.250045, 0.066976)",
        "(0.185128, 1.261779, 0.054728)",
        "(0.184604, 1.268209, 0.049180)",
        "(0.183577, 1.282561, 0.039146)",
        "(0.182678, 1.298240, 0.030362)",
        "(0.181520, 1.314741, 0.022648)",
        "(0.180432, 1.332219, 0.016026)",
        "(0.180028, 1.341400, 0.013288)",
        "(0.179414, 1.360222, 0.008676)",
        "(0.179084, 1.379835, 0.005537)",
        "(0.179056, 1.399257, 0.002843)",
        "(0.179177, 1.418319, 0.001082)",
        "(0.179280, 1.427188, 0.000899)",
        "(0.179656, 1.447021, 0.001382)",
        "(0.180571, 1.467004, 0.003336)",
        "(0.181850, 1.485734, 0.006410)",
        "(0.183298, 1.503092, 0.010582)",
        "(0.184154, 1.511311, 0.013244)",
        "(0.186240, 1.527457, 0.019593)",
        "(0.188759, 1.542760, 0.027272)",
        "(0.191216, 1.556585, 0.036052)",
        "(0.193303, 1.568654, 0.045940)",
        "(0.194334, 1.574037, 0.051342)",
        "(0.196489, 1.583812, 0.062784)",
        "(0.198711, 1.591942, 0.075129)",
        "(0.200707, 1.598020, 0.087958)",
        "(0.202249, 1.601781, 0.101029)",
        "(0.202869, 1.602820, 0.107880)",
        "(0.204075, 1.603728, 0.122265)",
        "(0.205121, 1.603136, 0.137129)",
        "(0.205624, 1.600159, 0.152310)",
        "(0.205603, 1.597729, 0.160056)",
        "(0.205373, 1.591668, 0.175837)",
        "(0.204947, 1.583559, 0.191827)",
        "(0.204122, 1.573242, 0.207670)",
        "(0.202765, 1.561076, 0.223142)",
        "(0.200524, 1.546384, 0.237916)",
        "(0.199353, 1.538249, 0.244907)",
        "(0.197217, 1.520863, 0.257992)",
        "(0.195490, 1.501089, 0.268987)",
        "(0.193658, 1.479941, 0.277723)",
        "(0.191244, 1.457019, 0.283707)",
        "(0.189895, 1.444821, 0.285611)",
        "(0.187542, 1.419997, 0.288144)",
        "(0.185835, 1.395201, 0.288839)",
        "(0.184330, 1.370680, 0.287305)",
        "(0.183100, 1.346573, 0.283963)",
        "(0.182724, 1.334961, 0.281746)",
        "(0.182370, 1.312887, 0.276360)",
        "(0.182680, 1.292951, 0.268225)",
        "(0.183126, 1.274445, 0.259031)",
        "(0.183545, 1.258012, 0.248899)",
        "(0.183729, 1.250443, 0.243288)",
        "(0.183836, 1.236940, 0.230334)",
        "(0.183880, 1.225837, 0.215996)",
        "(0.184129, 1.217354, 0.200931)",
        "(0.184212, 1.211457, 0.184910)",
        "(0.184129, 1.209213, 0.176687)",
        "(0.183907, 1.206919, 0.159936)",
        "(0.183763, 1.207539, 0.143210)",
        "(0.183432, 1.210244, 0.127201)",
        "(0.183129, 1.215278, 0.111808)",
        "(0.182990, 1.218702, 0.104336)",
        "(0.182546, 1.226363, 0.089704)",
        "(0.181754, 1.236173, 0.076165)",
        "(0.180926, 1.247570, 0.063334)",
        "(0.180205, 1.260606, 0.051097)",
        "(0.179784, 1.267648, 0.045294)",
        "(0.178780, 1.282381, 0.034304)",
        "(0.177761, 1.298434, 0.024607)",
        "(0.176787, 1.315929, 0.016578)",
        "(0.175907, 1.334535, 0.010088)",
        "(0.175479, 1.344111, 0.007390)",
        "(0.174753, 1.363340, 0.002688)",
        "(0.174216, 1.382854, -0.000782)",
        "(0.174015, 1.402607, -0.002804)",
        "(0.174236, 1.422633, -0.003363)",
        "(0.174567, 1.432683, -0.002935)",
        "(0.175515, 1.452711, -0.001095)",
        "(0.176961, 1.472511, 0.002220)",
        "(0.178856, 1.491696, 0.006822)",
        "(0.181014, 1.510008, 0.012856)",
        "(0.182230, 1.518853, 0.016509)",
        "(0.185070, 1.535816, 0.024565)",
        "(0.188401, 1.551423, 0.033770)",
        "(0.191703, 1.565450, 0.044171)",
        "(0.194958, 1.577991, 0.055771)",
        "(0.196601, 1.583655, 0.062122)",
        "(0.199939, 1.594242, 0.075539)",
        "(0.203332, 1.602751, 0.090307)",
        "(0.206362, 1.609636, 0.105900)",
        "(0.208850, 1.614461, 0.122122)",
        "(0.209941, 1.615927, 0.130380)",
        "(0.211966, 1.617382, 0.146951)",
        "(0.213736, 1.616441, 0.163465)",
        "(0.215230, 1.613144, 0.179821)",
        "(0.216387, 1.607558, 0.196115)",
        "(0.216883, 1.604030, 0.204164)",
        "(0.217659, 1.594877, 0.219661)",
        "(0.217894, 1.582999, 0.233746)",
        "(0.217271, 1.569207, 0.246410)",
        "(0.215809, 1.553229, 0.257545)",
        "(0.214851, 1.544404, 0.262479)",
        "(0.212944, 1.525942, 0.271498)",
        "(0.211082, 1.506444, 0.279091)",
        "(0.209095, 1.485491, 0.284847)",
        "(0.206866, 1.463143, 0.288417)",
        "(0.205832, 1.451689, 0.289410)",
        "(0.204223, 1.428607, 0.290161)",
        "(0.202802, 1.404978, 0.289109)",
        "(0.201395, 1.380831, 0.286232)",
        "(0.200208, 1.356809, 0.281499)",
        "(0.199669, 1.344988, 0.278183)",
        "(0.198607, 1.321665, 0.270206)",
        "(0.197912, 1.298953, 0.260095)",
        "(0.197839, 1.277907, 0.247804)",
        "(0.197970, 1.258743, 0.233673)",
        "(0.198127, 1.249995, 0.225936)",
        "(0.198453, 1.234039, 0.209968)",
        "(0.198800, 1.220922, 0.193859)",
        "(0.198963, 1.210909, 0.177948)",
        "(0.198897, 1.204154, 0.162187)",
        "(0.198725, 1.202057, 0.154488)",
        "(0.198184, 1.199822, 0.139486)",
        "(0.197064, 1.200718, 0.125016)",
        "(0.194986, 1.204360, 0.111522)",
        "(0.192123, 1.210889, 0.099526)",
        "(0.190574, 1.215668, 0.094206)",
        "(0.187530, 1.227327, 0.084395)",
        "(0.184369, 1.241295, 0.075728)",
        "(0.180916, 1.257040, 0.067875)",
        "(0.177525, 1.274207, 0.060820)",
        "(0.176020, 1.283467, 0.057691)",
        "(0.173507, 1.303018, 0.052121)",
        "(0.171852, 1.323823, 0.047526)",
        "(0.170934, 1.345246, 0.043953)",
        "(0.170577, 1.366744, 0.041396)",
        "(0.170644, 1.377466, 0.040636)",
        "(0.171283, 1.398631, 0.040021)",
        "(0.172427, 1.419249, 0.041003)",
        "(0.173933, 1.438974, 0.043133)",
        "(0.175752, 1.457364, 0.046180)",
        "(0.176673, 1.465901, 0.048193)",
        "(0.178422, 1.482132, 0.052970)",
        "(0.180478, 1.497075, 0.058758)",
        "(0.182627, 1.510370, 0.065435)",
        "(0.184417, 1.522051, 0.072841)",
        "(0.185142, 1.527179, 0.076817)",
        "(0.186211, 1.536299, 0.085211)",
        "(0.186932, 1.543859, 0.094602)",
        "(0.187680, 1.550097, 0.105062)",
        "(0.188803, 1.555052, 0.116515)",
        "(0.189561, 1.556871, 0.122512)",
        "(0.191144, 1.559214, 0.134503)",
        "(0.192767, 1.559404, 0.146194)",
        "(0.194436, 1.557692, 0.158054)",
        "(0.196185, 1.554308, 0.170330)",
        "(0.197033, 1.551826, 0.176546)",
        "(0.198517, 1.545578, 0.188424)",
        "(0.199570, 1.537380, 0.199431)",
        "(0.200073, 1.527356, 0.209720)",
        "(0.200462, 1.515888, 0.219294)",
        "(0.200608, 1.509592, 0.223901)",
        "(0.200585, 1.496023, 0.232683)",
        "(0.200354, 1.480812, 0.240710)",
        "(0.200607, 1.464611, 0.247842)",
        "(0.201022, 1.456516, 0.251075)",
        "(0.201827, 1.439490, 0.256123)",
        "(0.201238, 1.421131, 0.259449)",
        "(0.199878, 1.401830, 0.261010)",
        "(0.198750, 1.382594, 0.261084)",
        "(0.197713, 1.363749, 0.259937)",
        "(0.196933, 1.354469, 0.258768)",
        "(0.195390, 1.336312, 0.255399)",
        "(0.194123, 1.318786, 0.250549)",
        "(0.192827, 1.302165, 0.244483)",
        "(0.191634, 1.286803, 0.237508)",
        "(0.191030, 1.279629, 0.233694)",
        "(0.189762, 1.266065, 0.225410)",
        "(0.189072, 1.254016, 0.216120)",
        "(0.189004, 1.243405, 0.205822)",
        "(0.189046, 1.233943, 0.194494)",
        "(0.189098, 1.229656, 0.188295)",
        "(0.189242, 1.221909, 0.175307)",
        "(0.189275, 1.215617, 0.161779)",
        "(0.189504, 1.211656, 0.148448)",
        "(0.190402, 1.210672, 0.135321)",
        "(0.191053, 1.211252, 0.128825)",
        "(0.192318, 1.213487, 0.116096)",
        "(0.193289, 1.217381, 0.103911)",
        "(0.194068, 1.223122, 0.092509)",
        "(0.194622, 1.230541, 0.082130)",
        "(0.194656, 1.234816, 0.077357)",
        "(0.194431, 1.244698, 0.068695)",
        "(0.194324, 1.256937, 0.061356)",
        "(0.194261, 1.270684, 0.054809)",
        "(0.193865, 1.285207, 0.048748)",
        "(0.193521, 1.292773, 0.046039)",
        "(0.192458, 1.308317, 0.041195)",
        "(0.191596, 1.324863, 0.037191)",
        "(0.191283, 1.342406, 0.033946)",
        "(0.191187, 1.360265, 0.031220)",
        "(0.191107, 1.369256, 0.030155)",
        "(0.190825, 1.387147, 0.028298)",
        "(0.190296, 1.404829, 0.027148)",
        "(0.190137, 1.422767, 0.027303)",
        "(0.190535, 1.440772, 0.028773)",
        "(0.190839, 1.449557, 0.029896)",
        "(0.191538, 1.466488, 0.032724)",
        "(0.192458, 1.482546, 0.036618)",
        "(0.193425, 1.497596, 0.041754)",
        "(0.194838, 1.511761, 0.047970)",
        "(0.195693, 1.518423, 0.051567)",
        "(0.197366, 1.530721, 0.059091)",
        "(0.199100, 1.541363, 0.067035)",
        "(0.200897, 1.550360, 0.075513)",
        "(0.202513, 1.557770, 0.084849)",
        "(0.203307, 1.560843, 0.089883)",
        "(0.204991, 1.566068, 0.100393)",
        "(0.206741, 1.569759, 0.111308)",
        "(0.208423, 1.571907, 0.122509)",
        "(0.210036, 1.572528, 0.134348)",
        "(0.210821, 1.572215, 0.140521)",
        "(0.212239, 1.570584, 0.153126)",
        "(0.213445, 1.567382, 0.165747)",
        "(0.214485, 1.562609, 0.178294)",
        "(0.215633, 1.556309, 0.190810)",
        "(0.216333, 1.552589, 0.197112)",
        "(0.217647, 1.544067, 0.209625)",
        "(0.218570, 1.533766, 0.221669)",
        "(0.219182, 1.521789, 0.233013)",
        "(0.219364, 1.514945, 0.238290)",
        "(0.219883, 1.500701, 0.248586)",
        "(0.220693, 1.484911, 0.257915)",
        "(0.221291, 1.467894, 0.266065)",
        "(0.221363, 1.450069, 0.272327)",
        "(0.221372, 1.431845, 0.276826)",
        "(0.221341, 1.422747, 0.278626)",
        "(0.221170, 1.404793, 0.281746)",
        "(0.221049, 1.387277, 0.283558)",
        "(0.221159, 1.370521, 0.284234)",
        "(0.221312, 1.354621, 0.283906)",
        "(0.221514, 1.347432, 0.283207)",
        "(0.221764, 1.331788, 0.281386)",
        "(0.221261, 1.316870, 0.278786)",
        "(0.220425, 1.302745, 0.275484)",
        "(0.219991, 1.289514, 0.270958)",
        "(0.219922, 1.283174, 0.268072)",
        "(0.219306, 1.270319, 0.261614)",
        "(0.217849, 1.257589, 0.253713)",
        "(0.216539, 1.245397, 0.245190)",
        "(0.215540, 1.234128, 0.235833)",
        "(0.215178, 1.228961, 0.230580)",
        "(0.214418, 1.219246, 0.219071)",
        "(0.213551, 1.210433, 0.205525)",
        "(0.212913, 1.202694, 0.191518)",
        "(0.212619, 1.196823, 0.177338)",
        "(0.212584, 1.194857, 0.170168)",
        "(0.212603, 1.192255, 0.155729)",
        "(0.212861, 1.191582, 0.141113)",
        "(0.213134, 1.192739, 0.126464)",
        "(0.213102, 1.195789, 0.112521)",
        "(0.212857, 1.198148, 0.106147)",
        "(0.212057, 1.204224, 0.094391)",
        "(0.210909, 1.212397, 0.083847)",
        "(0.209810, 1.222010, 0.074202)",
        "(0.208804, 1.233674, 0.065675)",
        "(0.208285, 1.240126, 0.061806)",
        "(0.207262, 1.253804, 0.054644)",
        "(0.206287, 1.268368, 0.048093)",
        "(0.205371, 1.283653, 0.042500)",
        "(0.204939, 1.300247, 0.038784)",
        "(0.204990, 1.309143, 0.037713)",
        "(0.205575, 1.327387, 0.036273)",
        "(0.206389, 1.345352, 0.035438)",
        "(0.207134, 1.362787, 0.035342)",
        "(0.208079, 1.379956, 0.036054)",
        "(0.208571, 1.388358, 0.036903)",
        "(0.209688, 1.405054, 0.039436)",
        "(0.211447, 1.421892, 0.043126)",
        "(0.213590, 1.438303, 0.047799)",
        "(0.215537, 1.453407, 0.053149)",
        "(0.216361, 1.460388, 0.056099)",
        "(0.217959, 1.473734, 0.062616)",
        "(0.219740, 1.486232, 0.070032)",
        "(0.221663, 1.497678, 0.078591)",
        "(0.223162, 1.507849, 0.088372)",
        "(0.223654, 1.512235, 0.093598)",
        "(0.223917, 1.519775, 0.104476)",
        "(0.223692, 1.525705, 0.116184)",
        "(0.223638, 1.530507, 0.129055)",
        "(0.223539, 1.533804, 0.142868)",
        "(0.223420, 1.534705, 0.150040)",
        "(0.223085, 1.535433, 0.164793)",
        "(0.222759, 1.534652, 0.180215)",
        "(0.222838, 1.532362, 0.196105)",
        "(0.223362, 1.528528, 0.212229)",
        "(0.223776, 1.525886, 0.220272)",
        "(0.224404, 1.519308, 0.235848)",
        "(0.224637, 1.510651, 0.250465)",
        "(0.224546, 1.505293, 0.257299)",
        "(0.224297, 1.494140, 0.270641)",
        "(0.223992, 1.481132, 0.282982)",
        "(0.223170, 1.466331, 0.294069)",
        "(0.221982, 1.450102, 0.303643)",
        "(0.220853, 1.432564, 0.311349)",
        "(0.219936, 1.413808, 0.317177)",
        "(0.219511, 1.404021, 0.319426)",
        "(0.218732, 1.384294, 0.322996)",
        "(0.218122, 1.364187, 0.324736)",
        "(0.217736, 1.343559, 0.324681)",
        "(0.217682, 1.322981, 0.323442)",
        "(0.217939, 1.313196, 0.322471)",
        "(0.218769, 1.294447, 0.319679)",
        "(0.219260, 1.276123, 0.314972)",
        "(0.219742, 1.258501, 0.308704)",
        "(0.220760, 1.242531, 0.301677)",
        "(0.221362, 1.235255, 0.297785)",
        "(0.222397, 1.221121, 0.289141)",
        "(0.223360, 1.208136, 0.278416)",
        "(0.224388, 1.196349, 0.266776)",
        "(0.225635, 1.186281, 0.254283)",
        "(0.226285, 1.181987, 0.247691)",
        "(0.227503, 1.174527, 0.233989)",
        "(0.228407, 1.169327, 0.219360)",
        "(0.228908, 1.165746, 0.204536)",
        "(0.229096, 1.164242, 0.189640)",
        "(0.229093, 1.164369, 0.182276)",
        "(0.228760, 1.165892, 0.167866)",
        "(0.227995, 1.169488, 0.153843)",
        "(0.226836, 1.175519, 0.140326)",
        "(0.225468, 1.183972, 0.127732)",
        "(0.224662, 1.189052, 0.121746)",
        "(0.222937, 1.200279, 0.110094)",
        "(0.221310, 1.213129, 0.099100)",
        "(0.219581, 1.227220, 0.089335)",
        "(0.217912, 1.242599, 0.080943)",
        "(0.217257, 1.250901, 0.077269)",
        "(0.216363, 1.268258, 0.070494)",
        "(0.216203, 1.286272, 0.064042)",
        "(0.216476, 1.304486, 0.058013)",
        "(0.216999, 1.322779, 0.052752)",
        "(0.217450, 1.332002, 0.050540)",
        "(0.218215, 1.350285, 0.046896)",
        "(0.218949, 1.368145, 0.044383)",
        "(0.219892, 1.385433, 0.042652)",
        "(0.220720, 1.402072, 0.042146)",
        "(0.221050, 1.410209, 0.042443)",
        "(0.221898, 1.426264, 0.043784)",
        "(0.223150, 1.441746, 0.046144)",
        "(0.224521, 1.456389, 0.049530)",
        "(0.225769, 1.470004, 0.053929)",
        "(0.226333, 1.476335, 0.056564)",
        "(0.227470, 1.488143, 0.062246)",
        "(0.228451, 1.498625, 0.068713)",
        "(0.229251, 1.507592, 0.075927)",
        "(0.229977, 1.515021, 0.084002)",
        "(0.230214, 1.518062, 0.088440)",
        "(0.230478, 1.523197, 0.097892)",
        "(0.230346, 1.526846, 0.108300)",
        "(0.229673, 1.528927, 0.119653)",
        "(0.228650, 1.529418, 0.131701)",
        "(0.228060, 1.529037, 0.137949)",
        "(0.226853, 1.527365, 0.150716)",
        "(0.225385, 1.524133, 0.163869)",
        "(0.223561, 1.519211, 0.177173)",
        "(0.221429, 1.512471, 0.190718)",
        "(0.220337, 1.508474, 0.197589)",
        "(0.218410, 1.499685, 0.211278)",
        "(0.216622, 1.489636, 0.224853)",
        "(0.214613, 1.477998, 0.238215)",
        "(0.212330, 1.464746, 0.250865)",
        "(0.211238, 1.457559, 0.256840)",
        "(0.209354, 1.442638, 0.268213)",
        "(0.207923, 1.426898, 0.278490)",
        "(0.206609, 1.410042, 0.287110)",
        "(0.205252, 1.392312, 0.293926)",
        "(0.204688, 1.383259, 0.296698)",
        "(0.203955, 1.364983, 0.301020)",
        "(0.203522, 1.346268, 0.303268)",
        "(0.203403, 1.327531, 0.303643)",
        "(0.203617, 1.309354, 0.302305)",
        "(0.203830, 1.300483, 0.300774)",
        "(0.204295, 1.282976, 0.296289)",
        "(0.205003, 1.266051, 0.290249)",
        "(0.206077, 1.250595, 0.283613)",
        "(0.207181, 1.236733, 0.276130)",
        "(0.207632, 1.230351, 0.271610)",
        "(0.208530, 1.218283, 0.261354)",
        "(0.209587, 1.207778, 0.250042)",
        "(0.210689, 1.199253, 0.238271)",
        "(0.211827, 1.192563, 0.225756)",
        "(0.212330, 1.189874, 0.219156)",
        "(0.212995, 1.185348, 0.205946)",
        "(0.213295, 1.182642, 0.192606)",
        "(0.213282, 1.181986, 0.179289)",
        "(0.212885, 1.183116, 0.166477)",
        "(0.212587, 1.184552, 0.160271)",
        "(0.211895, 1.188866, 0.148024)",
        "(0.211030, 1.195165, 0.136124)",
        "(0.210115, 1.203219, 0.124776)",
        "(0.209318, 1.212791, 0.113722)",
        "(0.208977, 1.218187, 0.108401)",
        "(0.208275, 1.229869, 0.098531)",
        "(0.207541, 1.243089, 0.089768)",
        "(0.207027, 1.257402, 0.081691)",
        "(0.206751, 1.272550, 0.074305)",
        "(0.206624, 1.280474, 0.071133)",
        "(0.206106, 1.296781, 0.065891)",
        "(0.205638, 1.313928, 0.061851)",
        "(0.205311, 1.331573, 0.058613)",
        "(0.205124, 1.349028, 0.055828)",
        "(0.205082, 1.357676, 0.054673)",
        "(0.205138, 1.374897, 0.052934)",
        "(0.205189, 1.391867, 0.052248)",
        "(0.205069, 1.408311, 0.052556)",
        "(0.205335, 1.424526, 0.053920)",
        "(0.205704, 1.432488, 0.055047)",
        "(0.206829, 1.447967, 0.057806)",
        "(0.208109, 1.462589, 0.061503)",
        "(0.209430, 1.476219, 0.066207)",
        "(0.211050, 1.489000, 0.072073)",
        "(0.212012, 1.494997, 0.075501)",
        "(0.214255, 1.506413, 0.083047)",
        "(0.216730, 1.516613, 0.091671)",
        "(0.219083, 1.525400, 0.101456)",
        "(0.221291, 1.532832, 0.112494)",
        "(0.222373, 1.535935, 0.118562)",
        "(0.224510, 1.541364, 0.131607)",
        "(0.226592, 1.545258, 0.145861)",
        "(0.228756, 1.547497, 0.161056)",
        "(0.230718, 1.547618, 0.177112)",
        "(0.231512, 1.546679, 0.185474)",
        "(0.232767, 1.543311, 0.202605)",
        "(0.233393, 1.537571, 0.220041)",
        "(0.233208, 1.529240, 0.237571)",
        "(0.232370, 1.518503, 0.254444)",
        "(0.231772, 1.512216, 0.262391)",
        "(0.230672, 1.498476, 0.277300)",
        "(0.229586, 1.483307, 0.290996)",
        "(0.229170, 1.475134, 0.297114)",
        "(0.228609, 1.458464, 0.308448)",
        "(0.228234, 1.440567, 0.317412)",
        "(0.228079, 1.421910, 0.324293)",
        "(0.228261, 1.402950, 0.329346)",
        "(0.228117, 1.383379, 0.332591)",
        "(0.227883, 1.373358, 0.333384)",
        "(0.227563, 1.353176, 0.333762)",
        "(0.227465, 1.333269, 0.332663)",
        "(0.227209, 1.313812, 0.329714)",
        "(0.226439, 1.294354, 0.324012)",
        "(0.225665, 1.275246, 0.316398)",
        "(0.225485, 1.266263, 0.311812)",
        "(0.225300, 1.249292, 0.302613)",
        "(0.224949, 1.233398, 0.291417)",
        "(0.224354, 1.218153, 0.277965)",
        "(0.224265, 1.204741, 0.263433)",
        "(0.224533, 1.199056, 0.256033)",
        "(0.224928, 1.189017, 0.240973)",
        "(0.225039, 1.180817, 0.224514)",
        "(0.225036, 1.174499, 0.206910)",
        "(0.225064, 1.170503, 0.189609)",
        "(0.225009, 1.169566, 0.181350)",
        "(0.224490, 1.169135, 0.165522)",
        "(0.223564, 1.171013, 0.150398)",
        "(0.222556, 1.175278, 0.135752)",
        "(0.221521, 1.181883, 0.121796)",
        "(0.221027, 1.186495, 0.115337)",
        "(0.219887, 1.197281, 0.103400)",
        "(0.218510, 1.209584, 0.093061)",
        "(0.216933, 1.223074, 0.083923)",
        "(0.214925, 1.237389, 0.075994)",
        "(0.213866, 1.244786, 0.072517)",
        "(0.211855, 1.260407, 0.066780)",
        "(0.209515, 1.277072, 0.062973)",
        "(0.206851, 1.293867, 0.059668)",
        "(0.204357, 1.311121, 0.056919)",
        "(0.203252, 1.319999, 0.055838)",
        "(0.201594, 1.338206, 0.054173)",
        "(0.200835, 1.357010, 0.053583)",
        "(0.200919, 1.375990, 0.053790)",
        "(0.201563, 1.394700, 0.054716)",
        "(0.202023, 1.403878, 0.055540)",
        "(0.202977, 1.421723, 0.057708)",
        "(0.203943, 1.438708, 0.060791)",
        "(0.204939, 1.454795, 0.064861)",
        "(0.206296, 1.470164, 0.070192)",
        "(0.207058, 1.477515, 0.073503)",
        "(0.208562, 1.491530, 0.080999)",
        "(0.209939, 1.504323, 0.089789)",
        "(0.211187, 1.515791, 0.099846)",
        "(0.212562, 1.525758, 0.111210)",
        "(0.213340, 1.530074, 0.117359)",
        "(0.215138, 1.537936, 0.130005)",
        "(0.217177, 1.542983, 0.143824)",
        "(0.219011, 1.546271, 0.157950)",
        "(0.220582, 1.547539, 0.172533)",
        "(0.221165, 1.546799, 0.180133)",
        "(0.222018, 1.544350, 0.195503)",
        "(0.222472, 1.539726, 0.211377)",
        "(0.222742, 1.532989, 0.227630)",
        "(0.222992, 1.524240, 0.243640)",
        "(0.223147, 1.519020, 0.251381)",
        "(0.223173, 1.507283, 0.266034)",
        "(0.222600, 1.493514, 0.279115)",
        "(0.221445, 1.477830, 0.290491)",
        "(0.220386, 1.460932, 0.300233)",
        "(0.219926, 1.451952, 0.304407)",
        "(0.218886, 1.433064, 0.311876)",
        "(0.217900, 1.413175, 0.317837)",
        "(0.217411, 1.393325, 0.322136)",
        "(0.217088, 1.373491, 0.324355)",
        "(0.216917, 1.363417, 0.324491)",
        "(0.216806, 1.343326, 0.323612)",
        "(0.216985, 1.323583, 0.321354)",
        "(0.217257, 1.304526, 0.317517)",
        "(0.217662, 1.286407, 0.311971)",
        "(0.217860, 1.277790, 0.308479)",
        "(0.218194, 1.261068, 0.300028)",
        "(0.218453, 1.245107, 0.289285)",
        "(0.218669, 1.230290, 0.276846)",
        "(0.218902, 1.217187, 0.263657)",
        "(0.219027, 1.211612, 0.256732)",
        "(0.219294, 1.202166, 0.241812)",
        "(0.219428, 1.194680, 0.225317)",
        "(0.219470, 1.189364, 0.207992)",
        "(0.219476, 1.186717, 0.190395)",
        "(0.219300, 1.186463, 0.181667)",
        "(0.218651, 1.187476, 0.164500)",
        "(0.218118, 1.191107, 0.147533)",
        "(0.217696, 1.197108, 0.130895)",
        "(0.217086, 1.205054, 0.114945)",
        "(0.216734, 1.210011, 0.107537)",
        "(0.215950, 1.221397, 0.094209)",
        "(0.214860, 1.234717, 0.083005)",
        "(0.213657, 1.249134, 0.073787)",
        "(0.212474, 1.265409, 0.064991)",
        "(0.211984, 1.273925, 0.061150)",
        "(0.211262, 1.291126, 0.054653)",
        "(0.210853, 1.308779, 0.049813)",
        "(0.210502, 1.326746, 0.046508)",
        "(0.210230, 1.344763, 0.044503)",
        "(0.210095, 1.353676, 0.043935)",
        "(0.209874, 1.371271, 0.043328)",
        "(0.209883, 1.388622, 0.043572)",
        "(0.210491, 1.405995, 0.044921)",
        "(0.211429, 1.423147, 0.047363)",
        "(0.211971, 1.431530, 0.049015)",
        "(0.213136, 1.447736, 0.052814)",
        "(0.214366, 1.462985, 0.057561)",
        "(0.215957, 1.477564, 0.063445)",
        "(0.216974, 1.484649, 0.066981)",
        "(0.219181, 1.498117, 0.074976)",
        "(0.221275, 1.510181, 0.084118)",
        "(0.223131, 1.520618, 0.094489)",
        "(0.224718, 1.529470, 0.106140)",
        "(0.226091, 1.536755, 0.119264)",
        "(0.226841, 1.539743, 0.126447)",
        "(0.228359, 1.544761, 0.141367)",
        "(0.229453, 1.547279, 0.157220)",
        "(0.230408, 1.548010, 0.173248)",
        "(0.231248, 1.546778, 0.189445)",
        "(0.231618, 1.545260, 0.197516)",
        "(0.231968, 1.540646, 0.213459)",
        "(0.231730, 1.533519, 0.229043)",
        "(0.231211, 1.524151, 0.244077)",
        "(0.230614, 1.512533, 0.258157)",
        "(0.230220, 1.505799, 0.264670)",
        "(0.229116, 1.490763, 0.276682)",
        "(0.227717, 1.473491, 0.287011)",
        "(0.226426, 1.454295, 0.295952)",
        "(0.225598, 1.433475, 0.303529)",
        "(0.225243, 1.422453, 0.306685)",
        "(0.224377, 1.399475, 0.311675)",
        "(0.223720, 1.375399, 0.314385)",
        "(0.223631, 1.350919, 0.315066)",
        "(0.223876, 1.326530, 0.313928)",
        "(0.224077, 1.314490, 0.312663)",
        "(0.224633, 1.291192, 0.309006)",
        "(0.225557, 1.269321, 0.303480)",
        "(0.226733, 1.249240, 0.296227)",
        "(0.227767, 1.231066, 0.287068)",
        "(0.228087, 1.222769, 0.281577)",
        "(0.228457, 1.207482, 0.269621)",
        "(0.228828, 1.194857, 0.257003)",
        "(0.229198, 1.185110, 0.243647)",
        "(0.229236, 1.177281, 0.228525)",
        "(0.229040, 1.174117, 0.220393)",
        "(0.228494, 1.169135, 0.203922)",
        "(0.227849, 1.166615, 0.187288)",
        "(0.227138, 1.166528, 0.170772)",
        "(0.226031, 1.168485, 0.155130)",
        "(0.225377, 1.170461, 0.147754)",
        "(0.224029, 1.175876, 0.133501)",
        "(0.222632, 1.183250, 0.120018)",
        "(0.221146, 1.192444, 0.107738)",
        "(0.220349, 1.197775, 0.102168)",
        "(0.218825, 1.209368, 0.091789)",
        "(0.217549, 1.222192, 0.082327)",
        "(0.216368, 1.236517, 0.074186)",
        "(0.215063, 1.251855, 0.067301)",
        "(0.213855, 1.268337, 0.061575)",
        "(0.213260, 1.276960, 0.059235)",
        "(0.212171, 1.294660, 0.055203)",
        "(0.211381, 1.313031, 0.051956)",
        "(0.210720, 1.331440, 0.049303)",
        "(0.210189, 1.350194, 0.047467)",
        "(0.210055, 1.359706, 0.046997)",
        "(0.209980, 1.378704, 0.046782)",
        "(0.210145, 1.397513, 0.047324)",
        "(0.210467, 1.415769, 0.048478)",
        "(0.210663, 1.433312, 0.050806)",
        "(0.210829, 1.441841, 0.052670)",
        "(0.211733, 1.458817, 0.057568)",
        "(0.213495, 1.475242, 0.063880)",
        "(0.215922, 1.490556, 0.071041)",
        "(0.218832, 1.504541, 0.079068)",
        "(0.220330, 1.510919, 0.083572)",
        "(0.223295, 1.522560, 0.093455)",
        "(0.226543, 1.532633, 0.104552)",
        "(0.229853, 1.540974, 0.116657)",
        "(0.231372, 1.544309, 0.123123)",
        "(0.234161, 1.549606, 0.136553)",
        "(0.236501, 1.552677, 0.150507)",
        "(0.238361, 1.553574, 0.165414)",
        "(0.239852, 1.552328, 0.181344)",
        "(0.240901, 1.548915, 0.198103)",
        "(0.241162, 1.546201, 0.206690)",
        "(0.241351, 1.539029, 0.223755)",
        "(0.240896, 1.529439, 0.240355)",
        "(0.240005, 1.517579, 0.255995)",
        "(0.238615, 1.503548, 0.270423)",
        "(0.237658, 1.495498, 0.277087)",
        "(0.235233, 1.477815, 0.289468)",
        "(0.232924, 1.458359, 0.300256)",
        "(0.231371, 1.438115, 0.309409)",
        "(0.230220, 1.416935, 0.316371)",
        "(0.229688, 1.405812, 0.318838)",
        "(0.228482, 1.383038, 0.322964)",
        "(0.227593, 1.359958, 0.325442)",
        "(0.227039, 1.337508, 0.326468)",
        "(0.226684, 1.315441, 0.324461)",
        "(0.226558, 1.304685, 0.322558)",
        "(0.226435, 1.284200, 0.317787)",
        "(0.226825, 1.265830, 0.311745)",
        "(0.227332, 1.249409, 0.304081)",
        "(0.227409, 1.241527, 0.299725)",
        "(0.227357, 1.227170, 0.289282)",
        "(0.227011, 1.215055, 0.276959)",
        "(0.226241, 1.205014, 0.263231)",
        "(0.225198, 1.196969, 0.248209)",
        "(0.224092, 1.191254, 0.231877)",
        "(0.223493, 1.189424, 0.223302)",
        "(0.222316, 1.187217, 0.205812)",
        "(0.221224, 1.187376, 0.188070)",
        "(0.220243, 1.189579, 0.170456)",
        "(0.219391, 1.193795, 0.153519)",
        "(0.218962, 1.196859, 0.145566)",
        "(0.218144, 1.204389, 0.130530)",
        "(0.217323, 1.213630, 0.116740)",
        "(0.216380, 1.224372, 0.104252)",
        "(0.215900, 1.230299, 0.098527)",
        "(0.214913, 1.242791, 0.087700)",
        "(0.213754, 1.256500, 0.078426)",
        "(0.212340, 1.271532, 0.071046)",
        "(0.210826, 1.287593, 0.065047)",
        "(0.209071, 1.303983, 0.060132)",
        "(0.208137, 1.312335, 0.058203)",
        "(0.206680, 1.329632, 0.055121)",
        "(0.205997, 1.347798, 0.053139)",
        "(0.205592, 1.366080, 0.052165)",
        "(0.205476, 1.384260, 0.052081)",
        "(0.205552, 1.393265, 0.052467)",
        "(0.206023, 1.410945, 0.053909)",
        "(0.207019, 1.428302, 0.056707)",
        "(0.208318, 1.445128, 0.060903)",
        "(0.209652, 1.460893, 0.066240)",
        "(0.210325, 1.468192, 0.069300)",
        "(0.211694, 1.481934, 0.076282)",
        "(0.213048, 1.494388, 0.084722)",
        "(0.214503, 1.505522, 0.094610)",
        "(0.215754, 1.514944, 0.105743)",
        "(0.216138, 1.518792, 0.111790)",
        "(0.216557, 1.525283, 0.124403)",
        "(0.216486, 1.530158, 0.137918)",
        "(0.216182, 1.533616, 0.152376)",
        "(0.215625, 1.535505, 0.167569)",
        "(0.215357, 1.535736, 0.175392)",
        "(0.215104, 1.535221, 0.191111)",
        "(0.215093, 1.533055, 0.206796)",
        "(0.215044, 1.528877, 0.222013)",
        "(0.215046, 1.522655, 0.236666)",
        "(0.215066, 1.518574, 0.243749)",
        "(0.215042, 1.508922, 0.257426)",
        "(0.214936, 1.497031, 0.270256)",
        "(0.214761, 1.483017, 0.281857)",
        "(0.214215, 1.466803, 0.291747)",
        "(0.213762, 1.457788, 0.295851)",
        "(0.212700, 1.438539, 0.302945)",
        "(0.211659, 1.417653, 0.308598)",
        "(0.211065, 1.395725, 0.313080)",
        "(0.210768, 1.372910, 0.316145)",
        "(0.210708, 1.361199, 0.316812)",
        "(0.211005, 1.337878, 0.316597)",
        "(0.211716, 1.314868, 0.314511)",
        "(0.212673, 1.292123, 0.311056)",
        "(0.213915, 1.269825, 0.306029)",
        "(0.214781, 1.258953, 0.302781)",
        "(0.216512, 1.237865, 0.295092)",
        "(0.218083, 1.217715, 0.285850)",
        "(0.219645, 1.198855, 0.275477)",
        "(0.221210, 1.181859, 0.264204)",
        "(0.221953, 1.174282, 0.258078)",
        "(0.223413, 1.160637, 0.244689)",
        "(0.224662, 1.149515, 0.229779)",
        "(0.225500, 1.141433, 0.214463)",
        "(0.225845, 1.136652, 0.199338)",
        "(0.225809, 1.135732, 0.191600)",
        "(0.225501, 1.135773, 0.175410)",
        "(0.224646, 1.137384, 0.158906)",
        "(0.223225, 1.141866, 0.142589)",
        "(0.222328, 1.145317, 0.134656)",
        "(0.220164, 1.153815, 0.119694)",
        "(0.217458, 1.164450, 0.105794)",
        "(0.214509, 1.176802, 0.092556)",
        "(0.211473, 1.190795, 0.080171)",
        "(0.208768, 1.206925, 0.069066)",
        "(0.207669, 1.215688, 0.064101)",
        "(0.205585, 1.233650, 0.054979)",
        "(0.203905, 1.252237, 0.046881)",
        "(0.202586, 1.271358, 0.039963)",
        "(0.201398, 1.290889, 0.034604)",
        "(0.200924, 1.301011, 0.032548)",
        "(0.200382, 1.321625, 0.029129)",
        "(0.200319, 1.342318, 0.026819)",
        "(0.200260, 1.362638, 0.025589)",
        "(0.200679, 1.382813, 0.025091)",
        "(0.201229, 1.392957, 0.025229)",
        "(0.202788, 1.413039, 0.026271)",
        "(0.204686, 1.432627, 0.028362)",
        "(0.206774, 1.451449, 0.031402)",
        "(0.208612, 1.469459, 0.035656)",
        "(0.209460, 1.478132, 0.038373)",
        "(0.211079, 1.494738, 0.044797)",
        "(0.212649, 1.510012, 0.052794)",
        "(0.214366, 1.523911, 0.062239)",
        "(0.215944, 1.535985, 0.072967)",
        "(0.216572, 1.541103, 0.078754)",
        "(0.217489, 1.549811, 0.090625)",
        "(0.217952, 1.556373, 0.103288)",
        "(0.218048, 1.560964, 0.117042)",
        "(0.217950, 1.563454, 0.131846)",
        "(0.217837, 1.563731, 0.139501)",
        "(0.217478, 1.562848, 0.154802)",
        "(0.216864, 1.559935, 0.170356)",
        "(0.216192, 1.555274, 0.186375)",
        "(0.215699, 1.548977, 0.202456)",
        "(0.215469, 1.544933, 0.210421)",
        "(0.215101, 1.535784, 0.226095)",
        "(0.214913, 1.525149, 0.241264)",
        "(0.214582, 1.513039, 0.255571)",
        "(0.213978, 1.499282, 0.268477)",
        "(0.213677, 1.491721, 0.274352)",
        "(0.213556, 1.476114, 0.285602)",
        "(0.213960, 1.459924, 0.295507)",
        "(0.214066, 1.442824, 0.303100)",
        "(0.213909, 1.425006, 0.308729)",
        "(0.214083, 1.415881, 0.310989)",
        "(0.214647, 1.397451, 0.314608)",
        "(0.214865, 1.378677, 0.316631)",
        "(0.214720, 1.359799, 0.316808)",
        "(0.214568, 1.341060, 0.315383)",
        "(0.214615, 1.331856, 0.314001)",
        "(0.214822, 1.313828, 0.310385)",
        "(0.215160, 1.296489, 0.305021)",
        "(0.215686, 1.279713, 0.297673)",
        "(0.216549, 1.263547, 0.288215)",
        "(0.217310, 1.256055, 0.282757)",
        "(0.219207, 1.242081, 0.271149)",
        "(0.221021, 1.229128, 0.258442)",
        "(0.222639, 1.217077, 0.245186)",
        "(0.224142, 1.206470, 0.231914)",
        "(0.224799, 1.202004, 0.225257)",
        "(0.225830, 1.194158, 0.211517)",
        "(0.226465, 1.188299, 0.197594)",
        "(0.227014, 1.183904, 0.182358)",
        "(0.227440, 1.182258, 0.167409)",
        "(0.227579, 1.182472, 0.159994)",
        "(0.227744, 1.184323, 0.145388)",
        "(0.227779, 1.188452, 0.131596)",
        "(0.228203, 1.194960, 0.118422)",
        "(0.229122, 1.203624, 0.105552)",
        "(0.229614, 1.208818, 0.099385)",
        "(0.230549, 1.220097, 0.087610)",
        "(0.231370, 1.232278, 0.076759)",
        "(0.231747, 1.245057, 0.066738)",
        "(0.231787, 1.251954, 0.061971)",
        "(0.231711, 1.266722, 0.053114)",
        "(0.231238, 1.283098, 0.045972)",
        "(0.230117, 1.300802, 0.040645)",
        "(0.228668, 1.319074, 0.036306)",
        "(0.227186, 1.337417, 0.032900)",
        "(0.226338, 1.346568, 0.031697)",
        "(0.224399, 1.365092, 0.030506)",
        "(0.222540, 1.384317, 0.031832)",
        "(0.220798, 1.403917, 0.035986)",
        "(0.219477, 1.422776, 0.042241)",
        "(0.218922, 1.431541, 0.045954)",
        "(0.218025, 1.447789, 0.053930)",
        "(0.217650, 1.462747, 0.063259)",
        "(0.218192, 1.476602, 0.074341)",
        "(0.219140, 1.488801, 0.086908)",
        "(0.219522, 1.493980, 0.093707)",
        "(0.219941, 1.502794, 0.107787)",
        "(0.220424, 1.509861, 0.122826)",
        "(0.221057, 1.515438, 0.139013)",
        "(0.221406, 1.519132, 0.156204)",
        "(0.221414, 1.520089, 0.165175)",
        "(0.221342, 1.520683, 0.183483)",
        "(0.221555, 1.519344, 0.201983)",
        "(0.222178, 1.516047, 0.220440)",
        "(0.222625, 1.510434, 0.238404)",
        "(0.222706, 1.506558, 0.246971)",
        "(0.222835, 1.497381, 0.263527)",
        "(0.222927, 1.486339, 0.278545)",
        "(0.222851, 1.473279, 0.292612)",
        "(0.222452, 1.457806, 0.304509)",
        "(0.221978, 1.449212, 0.309907)",
        "(0.220816, 1.431174, 0.319596)",
        "(0.220036, 1.412180, 0.327159)",
        "(0.219782, 1.392086, 0.333254)",
        "(0.219574, 1.370951, 0.338212)",
        "(0.219244, 1.359859, 0.340222)",
        "(0.218103, 1.336489, 0.343484)",
        "(0.216774, 1.312317, 0.346118)",
        "(0.216010, 1.288916, 0.347811)",
        "(0.216115, 1.266230, 0.346975)",
        "(0.216365, 1.254967, 0.345188)",
        "(0.216741, 1.233160, 0.339640)",
        "(0.217245, 1.213545, 0.331605)",
        "(0.217898, 1.196670, 0.321755)",
        "(0.218628, 1.182596, 0.310617)",
        "(0.219074, 1.177531, 0.303957)",
        "(0.219609, 1.168340, 0.289860)",
        "(0.219222, 1.162178, 0.273880)",
        "(0.218194, 1.158201, 0.256944)",
        "(0.216494, 1.156536, 0.239057)",
        "(0.215257, 1.156435, 0.229951)",
        "(0.212436, 1.157438, 0.211606)",
        "(0.209470, 1.160946, 0.192975)",
        "(0.206467, 1.166621, 0.174494)",
        "(0.203494, 1.173755, 0.156525)",
        "(0.202086, 1.177963, 0.147691)",
        "(0.199364, 1.187437, 0.130171)",
        "(0.196767, 1.198180, 0.113093)",
        "(0.194590, 1.210373, 0.096987)",
        "(0.193305, 1.223914, 0.081750)",
        "(0.192695, 1.231021, 0.074650)",
        "(0.191459, 1.245587, 0.061338)",
        "(0.190316, 1.260928, 0.049354)",
        "(0.189471, 1.277324, 0.038826)",
        "(0.189207, 1.285802, 0.034166)",
        "(0.188820, 1.302990, 0.025856)",
        "(0.188423, 1.320166, 0.019149)",
        "(0.188026, 1.338168, 0.014074)",
        "(0.188127, 1.356446, 0.010679)",
        "(0.188903, 1.374257, 0.008899)",
        "(0.189449, 1.383522, 0.008834)",
        "(0.190943, 1.401841, 0.009805)",
        "(0.192576, 1.419443, 0.012505)",
        "(0.194182, 1.436326, 0.017554)",
        "(0.196074, 1.452978, 0.024091)",
        "(0.197144, 1.461018, 0.028057)",
        "(0.199452, 1.475987, 0.037263)",
        "(0.201826, 1.489129, 0.047662)",
        "(0.204033, 1.500076, 0.059155)",
        "(0.205156, 1.504719, 0.065440)",
        "(0.207377, 1.513032, 0.078947)",
        "(0.209076, 1.519467, 0.093484)",
        "(0.210178, 1.523646, 0.108664)",
        "(0.210883, 1.525797, 0.124561)",
        "(0.211675, 1.526217, 0.140987)",
        "(0.212014, 1.525602, 0.149327)",
        "(0.212572, 1.522928, 0.165908)",
        "(0.213037, 1.517992, 0.182208)",
        "(0.213608, 1.510769, 0.197673)",
        "(0.214053, 1.506428, 0.204896)",
        "(0.215102, 1.496634, 0.218284)",
        "(0.216085, 1.485029, 0.230211)",
        "(0.216680, 1.471627, 0.240876)",
        "(0.216812, 1.456385, 0.250540)",
        "(0.216139, 1.438696, 0.258780)",
        "(0.215843, 1.429395, 0.262610)",
        "(0.215496, 1.410151, 0.269739)",
        "(0.215003, 1.389361, 0.276179)",
        "(0.214009, 1.366834, 0.281586)",
        "(0.212861, 1.342943, 0.285768)",
        "(0.212397, 1.330666, 0.287516)",
        "(0.212176, 1.306285, 0.290140)",
        "(0.212518, 1.282010, 0.290651)",
        "(0.212766, 1.258095, 0.288355)",
        "(0.213434, 1.235272, 0.283485)",
        "(0.214019, 1.224528, 0.280163)",
        "(0.215511, 1.204669, 0.272499)",
        "(0.217430, 1.187310, 0.262733)",
        "(0.219300, 1.172287, 0.250572)",
        "(0.221039, 1.159891, 0.236420)",
        "(0.221874, 1.154811, 0.228849)",
        "(0.223406, 1.145992, 0.213194)",
        "(0.224622, 1.138909, 0.195417)",
        "(0.225463, 1.133505, 0.176503)",
        "(0.225903, 1.130634, 0.157982)",
        "(0.225911, 1.130534, 0.148957)",
        "(0.225551, 1.132190, 0.131411)",
        "(0.224573, 1.136290, 0.114571)",
        "(0.222794, 1.143894, 0.098838)",
        "(0.220564, 1.153911, 0.084092)",
        "(0.219290, 1.160056, 0.077281)",
        "(0.216599, 1.173464, 0.064638)",
        "(0.213524, 1.189279, 0.053920)",
        "(0.210639, 1.206446, 0.044150)",
        "(0.207972, 1.225014, 0.035901)",
        "(0.206729, 1.234890, 0.032525)",
        "(0.204568, 1.255192, 0.026694)",
        "(0.202666, 1.275651, 0.021938)",
        "(0.200835, 1.296055, 0.018612)",
        "(0.199955, 1.306275, 0.017551)",
        "(0.198360, 1.326819, 0.016071)",
        "(0.197049, 1.347177, 0.015497)",
        "(0.195710, 1.367386, 0.016282)",
        "(0.194474, 1.387468, 0.018575)",
        "(0.193661, 1.407087, 0.022164)",
        "(0.193487, 1.416679, 0.024542)",
        "(0.193626, 1.435271, 0.030229)",
        "(0.194492, 1.452934, 0.037279)",
        "(0.195900, 1.469316, 0.045689)",
        "(0.196726, 1.476842, 0.050479)",
        "(0.198470, 1.490720, 0.060961)",
        "(0.200292, 1.502686, 0.072827)",
        "(0.201854, 1.512524, 0.085929)",
        "(0.202944, 1.520282, 0.100103)",
        "(0.203629, 1.525962, 0.115091)",
        "(0.203813, 1.527852, 0.122858)",
        "(0.204288, 1.530516, 0.139002)",
        "(0.205237, 1.531690, 0.156114)",
        "(0.206592, 1.531173, 0.173747)",
        "(0.207229, 1.529977, 0.182590)",
        "(0.208739, 1.526270, 0.200048)",
        "(0.210609, 1.520648, 0.217248)",
        "(0.212278, 1.512797, 0.233879)",
        "(0.213534, 1.503218, 0.249575)",
        "(0.213972, 1.497341, 0.256646)",
        "(0.214573, 1.484059, 0.269181)",
        "(0.214793, 1.468493, 0.280094)",
        "(0.214918, 1.451064, 0.289812)",
        "(0.214932, 1.432204, 0.297820)",
        "(0.214804, 1.422176, 0.300711)",
        "(0.214471, 1.401162, 0.304755)",
        "(0.214062, 1.378710, 0.306668)",
        "(0.213683, 1.355648, 0.307098)",
        "(0.213701, 1.332897, 0.305556)",
        "(0.213792, 1.321616, 0.303812)",
        "(0.214237, 1.299144, 0.298801)",
        "(0.215224, 1.277264, 0.292060)",
        "(0.216326, 1.257013, 0.283860)",
        "(0.217203, 1.238400, 0.273792)",
        "(0.217586, 1.229682, 0.267933)",
        "(0.218497, 1.213486, 0.255088)",
        "(0.219338, 1.199490, 0.240552)",
        "(0.219814, 1.188061, 0.224545)",
        "(0.220007, 1.179102, 0.207194)",
        "(0.219960, 1.175677, 0.198014)",
        "(0.219469, 1.170595, 0.179451)",
        "(0.218836, 1.168650, 0.160909)",
        "(0.218260, 1.169426, 0.142603)",
        "(0.217347, 1.173646, 0.125292)",
        "(0.216327, 1.180463, 0.109116)",
        "(0.215707, 1.184866, 0.101402)",
        "(0.214328, 1.194895, 0.086688)",
        "(0.212806, 1.206893, 0.073356)",
        "(0.210980, 1.220610, 0.061680)",
        "(0.208961, 1.235854, 0.051423)",
        "(0.207993, 1.244135, 0.046857)",
        "(0.206323, 1.261351, 0.038458)",
        "(0.204800, 1.279014, 0.031113)",
        "(0.203224, 1.297069, 0.025056)",
        "(0.201977, 1.315959, 0.020560)",
        "(0.201452, 1.325593, 0.019008)",
        "(0.200361, 1.344561, 0.016805)",
        "(0.199220, 1.363011, 0.015818)",
        "(0.198128, 1.380773, 0.016017)",
        "(0.197510, 1.398256, 0.017674)",
        "(0.197543, 1.407149, 0.019261)",
        "(0.197844, 1.424456, 0.023343)",
        "(0.198062, 1.440469, 0.028640)",
        "(0.198189, 1.455208, 0.035160)",
        "(0.198458, 1.468850, 0.043008)",
        "(0.198739, 1.475288, 0.047513)",
        "(0.199430, 1.487255, 0.057169)",
        "(0.199913, 1.497489, 0.068147)",
        "(0.200739, 1.506311, 0.080415)",
        "(0.201860, 1.513606, 0.093644)",
        "(0.202378, 1.516541, 0.100702)",
        "(0.203251, 1.521257, 0.115471)",
        "(0.204182, 1.524162, 0.131305)",
        "(0.205103, 1.525098, 0.147784)",
        "(0.206034, 1.524080, 0.164566)",
        "(0.206457, 1.522627, 0.172945)",
        "(0.207108, 1.518078, 0.189485)",
        "(0.207505, 1.511012, 0.205756)",
        "(0.207851, 1.501659, 0.221619)",
        "(0.207976, 1.490010, 0.236922)",
        "(0.208013, 1.483216, 0.244147)",
        "(0.208263, 1.468153, 0.257558)",
        "(0.209128, 1.451133, 0.269061)",
        "(0.210652, 1.432856, 0.278647)",
        "(0.212601, 1.413751, 0.286683)",
        "(0.213608, 1.403903, 0.289854)",
        "(0.215508, 1.383906, 0.295012)",
        "(0.217566, 1.363724, 0.298459)",
        "(0.219649, 1.343223, 0.300452)",
        "(0.221552, 1.322532, 0.300710)",
        "(0.222299, 1.312195, 0.300118)",
        "(0.223714, 1.291820, 0.298090)",
        "(0.225019, 1.272429, 0.294802)",
        "(0.226132, 1.253934, 0.289777)",
        "(0.226746, 1.245064, 0.286355)",
        "(0.228324, 1.228066, 0.278144)",
        "(0.229942, 1.212986, 0.268280)",
        "(0.231052, 1.199223, 0.257270)",
        "(0.231596, 1.187555, 0.245171)",
        "(0.232098, 1.178093, 0.232522)",
        "(0.232191, 1.174309, 0.225875)",
        "(0.232115, 1.168078, 0.212297)",
        "(0.231679, 1.164268, 0.198192)",
        "(0.230966, 1.163049, 0.183832)",
        "(0.230442, 1.163484, 0.176524)",
        "(0.229205, 1.165789, 0.161977)",
        "(0.227646, 1.170347, 0.147751)",
        "(0.225802, 1.176871, 0.134176)",
        "(0.223584, 1.185112, 0.121648)",
        "(0.222264, 1.189892, 0.115748)",
        "(0.219414, 1.200162, 0.104106)",
        "(0.216301, 1.211438, 0.092938)",
        "(0.213148, 1.224239, 0.083146)",
        "(0.210170, 1.238299, 0.074453)",
        "(0.207499, 1.252961, 0.066341)",
        "(0.206233, 1.260421, 0.062596)",
        "(0.203761, 1.275689, 0.055798)",
        "(0.201396, 1.291506, 0.049871)",
        "(0.199341, 1.307902, 0.045048)",
        "(0.198469, 1.316293, 0.043191)",
        "(0.196934, 1.333046, 0.040128)",
        "(0.195728, 1.349649, 0.037779)",
        "(0.194785, 1.366299, 0.036417)",
        "(0.194569, 1.383651, 0.036584)",
        "(0.195373, 1.401282, 0.038395)",
        "(0.195939, 1.409790, 0.039780)",
        "(0.197068, 1.426027, 0.043064)",
        "(0.198296, 1.441275, 0.047538)",
        "(0.199528, 1.455433, 0.053409)",
        "(0.200253, 1.462060, 0.056941)",
        "(0.201996, 1.474713, 0.065000)",
        "(0.204034, 1.486182, 0.074512)",
        "(0.206115, 1.495912, 0.085052)",
        "(0.208137, 1.503851, 0.096542)",
        "(0.209134, 1.507122, 0.102744)",
        "(0.210868, 1.512789, 0.115925)",
        "(0.212144, 1.516757, 0.130121)",
        "(0.213084, 1.518888, 0.145137)",
        "(0.213826, 1.519124, 0.160518)",
        "(0.214262, 1.517533, 0.176409)",
        "(0.214406, 1.515979, 0.184493)",
        "(0.214809, 1.511672, 0.200478)",
        "(0.215218, 1.505156, 0.215747)",
        "(0.215319, 1.496251, 0.230015)",
        "(0.215274, 1.490764, 0.236682)",
        "(0.215279, 1.478405, 0.249088)",
        "(0.215160, 1.464302, 0.259517)",
        "(0.214484, 1.447313, 0.268534)",
        "(0.213117, 1.428490, 0.275012)",
        "(0.212462, 1.418529, 0.277348)",
        "(0.211807, 1.398430, 0.281084)",
        "(0.211677, 1.378004, 0.283864)",
        "(0.211711, 1.357328, 0.285540)",
        "(0.212003, 1.336750, 0.285545)",
        "(0.212345, 1.326630, 0.284832)",
        "(0.213363, 1.307116, 0.282779)",
        "(0.214712, 1.288912, 0.279615)",
        "(0.215952, 1.271519, 0.274999)",
        "(0.216872, 1.254731, 0.268585)",
        "(0.217255, 1.246879, 0.264668)",
        "(0.217923, 1.232396, 0.256123)",
        "(0.218248, 1.219420, 0.246532)",
        "(0.217988, 1.207320, 0.235650)",
        "(0.217357, 1.196458, 0.223342)",
        "(0.216993, 1.191935, 0.216680)",
        "(0.216418, 1.184724, 0.202926)",
        "(0.215802, 1.179853, 0.188704)",
        "(0.215129, 1.177071, 0.174551)",
        "(0.214529, 1.176442, 0.160700)",
        "(0.214285, 1.177081, 0.153951)",
        "(0.213764, 1.179465, 0.141111)",
        "(0.212891, 1.183418, 0.129429)",
        "(0.211823, 1.188857, 0.118485)",
        "(0.210605, 1.195790, 0.108054)",
        "(0.209902, 1.199273, 0.102989)",
        "(0.208155, 1.207842, 0.093892)",
        "(0.206775, 1.217933, 0.085456)",
        "(0.205258, 1.229275, 0.077907)",
        "(0.203661, 1.241388, 0.070879)",
        "(0.202887, 1.247802, 0.067604)",
        "(0.201394, 1.261169, 0.061414)",
        "(0.199978, 1.275391, 0.055855)",
        "(0.198773, 1.289976, 0.050441)",
        "(0.197591, 1.304667, 0.045364)",
        "(0.196980, 1.312177, 0.043245)",
        "(0.195672, 1.327542, 0.039757)",
        "(0.194256, 1.343285, 0.037561)",
        "(0.192947, 1.359096, 0.036533)",
        "(0.191943, 1.375123, 0.036823)",
        "(0.191633, 1.391688, 0.038752)",
        "(0.191449, 1.399702, 0.040420)",
        "(0.190862, 1.415694, 0.044833)",
        "(0.190836, 1.431435, 0.050981)",
        "(0.191517, 1.446517, 0.058444)",
        "(0.193017, 1.460846, 0.067184)",
        "(0.194002, 1.467578, 0.072101)",
        "(0.196119, 1.479998, 0.082619)",
        "(0.198478, 1.490805, 0.094051)",
        "(0.200680, 1.499754, 0.106449)",
        "(0.202647, 1.506485, 0.119712)",
        "(0.203596, 1.509221, 0.126786)",
        "(0.205678, 1.513531, 0.141210)",
        "(0.207968, 1.515744, 0.156073)",
        "(0.210339, 1.515876, 0.171382)",
        "(0.212543, 1.513801, 0.187045)",
        "(0.213444, 1.511708, 0.194926)",
        "(0.214924, 1.505852, 0.210349)",
        "(0.216277, 1.497786, 0.225060)",
        "(0.217451, 1.487461, 0.238589)",
        "(0.218015, 1.474752, 0.250542)",
        "(0.217949, 1.467428, 0.255900)",
        "(0.217319, 1.451724, 0.265744)",
        "(0.216038, 1.434475, 0.274099)",
        "(0.214609, 1.415873, 0.280463)",
        "(0.214115, 1.406234, 0.282833)",
        "(0.213395, 1.386582, 0.286295)",
        "(0.212995, 1.366223, 0.287538)",
        "(0.212255, 1.344975, 0.287002)",
        "(0.211714, 1.323707, 0.285179)",
        "(0.211756, 1.313434, 0.283569)",
        "(0.212354, 1.293496, 0.278737)",
        "(0.213063, 1.273860, 0.271683)",
        "(0.213636, 1.255331, 0.262919)",
        "(0.214337, 1.238737, 0.253070)",
        "(0.214841, 1.231401, 0.247549)",
        "(0.215954, 1.218039, 0.235384)",
        "(0.216990, 1.206511, 0.221746)",
        "(0.217943, 1.196858, 0.206992)",
        "(0.218728, 1.189180, 0.191644)",
        "(0.218993, 1.186301, 0.183725)",
        "(0.219333, 1.182029, 0.167763)",
        "(0.219568, 1.179963, 0.152091)",
        "(0.219417, 1.180363, 0.137175)",
        "(0.218878, 1.183316, 0.122779)",
        "(0.218357, 1.185557, 0.115828)",
        "(0.217016, 1.191060, 0.102351)",
        "(0.215554, 1.198484, 0.089602)",
        "(0.213909, 1.208063, 0.078173)",
        "(0.212168, 1.219742, 0.068144)",
        "(0.211179, 1.226262, 0.063679)",
        "(0.209206, 1.240028, 0.055396)",
        "(0.207447, 1.254890, 0.048073)",
        "(0.205840, 1.270918, 0.042001)",
        "(0.204118, 1.287957, 0.037392)",
        "(0.203148, 1.296799, 0.035548)",
        "(0.201016, 1.314830, 0.032351)",
        "(0.198653, 1.333601, 0.030489)",
        "(0.196774, 1.353894, 0.029893)",
        "(0.195445, 1.374780, 0.030135)",
        "(0.195040, 1.385253, 0.030615)",
        "(0.194567, 1.405949, 0.032118)",
        "(0.194378, 1.425874, 0.034600)",
        "(0.195331, 1.445213, 0.038258)",
        "(0.197710, 1.464054, 0.043260)",
        "(0.199167, 1.472879, 0.046295)",
        "(0.202207, 1.489299, 0.053126)",
        "(0.205404, 1.503870, 0.061193)",
        "(0.208676, 1.516666, 0.070597)",
        "(0.212063, 1.527708, 0.081356)",
        "(0.213788, 1.532371, 0.087317)",
        "(0.217251, 1.540517, 0.099980)",
        "(0.220653, 1.546710, 0.113890)",
        "(0.223617, 1.550844, 0.128517)",
        "(0.226068, 1.553021, 0.143594)",
        "(0.227061, 1.553314, 0.151360)",
        "(0.228842, 1.552746, 0.167186)",
        "(0.230257, 1.550435, 0.183416)",
        "(0.231292, 1.546417, 0.199619)",
        "(0.232194, 1.540686, 0.215434)",
        "(0.232466, 1.537023, 0.223013)",
        "(0.232577, 1.528432, 0.237352)",
        "(0.232211, 1.517907, 0.250611)",
        "(0.231312, 1.505412, 0.263042)",
        "(0.230079, 1.491040, 0.274412)",
        "(0.229544, 1.483103, 0.279510)",
        "(0.228632, 1.466454, 0.289051)",
        "(0.227575, 1.448523, 0.297532)",
        "(0.226344, 1.429260, 0.304713)",
        "(0.225162, 1.408715, 0.310309)",
        "(0.224767, 1.398188, 0.312509)",
        "(0.224470, 1.377356, 0.316161)",
        "(0.224433, 1.356587, 0.318180)",
        "(0.224255, 1.335504, 0.317941)",
        "(0.223905, 1.314462, 0.315837)",
        "(0.223748, 1.304123, 0.314240)",
        "(0.223688, 1.284091, 0.310440)",
        "(0.223974, 1.265364, 0.305022)",
        "(0.224393, 1.247975, 0.297481)",
        "(0.224856, 1.231936, 0.288508)",
        "(0.225163, 1.224639, 0.283768)",
        "(0.225849, 1.211273, 0.274445)",
        "(0.226329, 1.199628, 0.264973)",
        "(0.226377, 1.189189, 0.255199)",
        "(0.225801, 1.179944, 0.244690)",
        "(0.225357, 1.175979, 0.239007)",
        "(0.224476, 1.169312, 0.226972)",
        "(0.223589, 1.164534, 0.214589)",
        "(0.222547, 1.161727, 0.202027)",
        "(0.221305, 1.160829, 0.188761)",
        "(0.220625, 1.161139, 0.181812)",
        "(0.219118, 1.162809, 0.167900)",
        "(0.217303, 1.166116, 0.154602)",
        "(0.215410, 1.171629, 0.142013)",
        "(0.213514, 1.178774, 0.129685)",
        "(0.212580, 1.182514, 0.123611)",
        "(0.210385, 1.191779, 0.112280)",
        "(0.208076, 1.202678, 0.101795)",
        "(0.205738, 1.215142, 0.092310)",
        "(0.203524, 1.228631, 0.083536)",
        "(0.202480, 1.235846, 0.079470)",
        "(0.200512, 1.250804, 0.071755)",
        "(0.198777, 1.266711, 0.064727)",
        "(0.197159, 1.283416, 0.058766)",
        "(0.195534, 1.300825, 0.054122)",
        "(0.194677, 1.309748, 0.052356)",
        "(0.193185, 1.327647, 0.049247)",
        "(0.192012, 1.345423, 0.046606)",
        "(0.191267, 1.363057, 0.044699)",
        "(0.191223, 1.380728, 0.043822)",
        "(0.191432, 1.389433, 0.043836)",
        "(0.191904, 1.406340, 0.044550)",
        "(0.192422, 1.422768, 0.046615)",
        "(0.192926, 1.438622, 0.050162)",
        "(0.193546, 1.453377, 0.054974)",
        "(0.194066, 1.460263, 0.057927)",
        "(0.195325, 1.473015, 0.064741)",
        "(0.196943, 1.484369, 0.072979)",
        "(0.199102, 1.494402, 0.082863)",
        "(0.201762, 1.503140, 0.094213)",
        "(0.203162, 1.506685, 0.100338)",
        "(0.205407, 1.512194, 0.113012)",
        "(0.207081, 1.515570, 0.126587)",
        "(0.208992, 1.517681, 0.141041)",
        "(0.211379, 1.517927, 0.156023)",
        "(0.212417, 1.517175, 0.163561)",
        "(0.214032, 1.514237, 0.178337)",
        "(0.215259, 1.509094, 0.192613)",
        "(0.216494, 1.502053, 0.206303)",
        "(0.217466, 1.493287, 0.219249)",
        "(0.217810, 1.488209, 0.225337)",
        "(0.218229, 1.476974, 0.236512)",
        "(0.218263, 1.464051, 0.245777)",
        "(0.218208, 1.449800, 0.253231)",
        "(0.218078, 1.434677, 0.259541)",
        "(0.217895, 1.426797, 0.262217)",
        "(0.217229, 1.410415, 0.266722)",
        "(0.216230, 1.393064, 0.269895)",
        "(0.215245, 1.375209, 0.271800)",
        "(0.214305, 1.357018, 0.272272)",
        "(0.213765, 1.347721, 0.271756)",
        "(0.212406, 1.328787, 0.269702)",
        "(0.211242, 1.309660, 0.266329)",
        "(0.210230, 1.290747, 0.262100)",
        "(0.209273, 1.272350, 0.256685)",
        "(0.208942, 1.263556, 0.253406)",
        "(0.208560, 1.246738, 0.246488)",
        "(0.208571, 1.231741, 0.239000)",
        "(0.208960, 1.218799, 0.230683)",
        "(0.209227, 1.207522, 0.221113)",
        "(0.209320, 1.202746, 0.215798)",
        "(0.209595, 1.195138, 0.204500)",
        "(0.209900, 1.190344, 0.192884)",
        "(0.209930, 1.188003, 0.180809)",
        "(0.209435, 1.187522, 0.167764)",
        "(0.208986, 1.188059, 0.160946)",
        "(0.208071, 1.190628, 0.147382)",
        "(0.207087, 1.195337, 0.134216)",
        "(0.205914, 1.201671, 0.121462)",
        "(0.204645, 1.209536, 0.108931)",
        "(0.204037, 1.214147, 0.102867)",
        "(0.202834, 1.224271, 0.091361)",
        "(0.201902, 1.235779, 0.080567)",
        "(0.201164, 1.248459, 0.070442)",
        "(0.200647, 1.262239, 0.061151)",
        "(0.200507, 1.269537, 0.056828)",
        "(0.200467, 1.284481, 0.048778)",
        "(0.200696, 1.299933, 0.041832)",
        "(0.201206, 1.315913, 0.036244)",
        "(0.202074, 1.331967, 0.031886)",
        "(0.202529, 1.339865, 0.030172)",
        "(0.203553, 1.355299, 0.027243)",
        "(0.204568, 1.370092, 0.025197)",
        "(0.205446, 1.384214, 0.024093)",
        "(0.206326, 1.397773, 0.023869)",
        "(0.206758, 1.404440, 0.024324)",
        "(0.207538, 1.417767, 0.026209)",
        "(0.208283, 1.431001, 0.029652)",
        "(0.208795, 1.443605, 0.034459)",
        "(0.209199, 1.455516, 0.040652)",
        "(0.209463, 1.461230, 0.044356)",
        "(0.210112, 1.472254, 0.052751)",
        "(0.210912, 1.482396, 0.062472)",
        "(0.211952, 1.491218, 0.073146)",
        "(0.213115, 1.498342, 0.084525)",
        "(0.213660, 1.501101, 0.090535)",
        "(0.214799, 1.505586, 0.103137)",
        "(0.215776, 1.508574, 0.116694)",
        "(0.216577, 1.509898, 0.130927)",
        "(0.217109, 1.509577, 0.145655)",
        "(0.217290, 1.508511, 0.153211)",
        "(0.217567, 1.505913, 0.168584)",
        "(0.217624, 1.501415, 0.184524)",
        "(0.217521, 1.495667, 0.200375)",
        "(0.217122, 1.488064, 0.215939)",
        "(0.216866, 1.483595, 0.223482)",
        "(0.216394, 1.473836, 0.238177)",
        "(0.215832, 1.462686, 0.251936)",
        "(0.215184, 1.450260, 0.264407)",
        "(0.214579, 1.436500, 0.274899)",
        "(0.214427, 1.429356, 0.279594)",
        "(0.214356, 1.414674, 0.288068)",
        "(0.214145, 1.399207, 0.295168)",
        "(0.213539, 1.383010, 0.300076)",
        "(0.213077, 1.367070, 0.303488)",
        "(0.213010, 1.359268, 0.304565)",
        "(0.213048, 1.343977, 0.305592)",
        "(0.213251, 1.329070, 0.304556)",
        "(0.213267, 1.314396, 0.302102)",
        "(0.213077, 1.300233, 0.298410)",
        "(0.213001, 1.293437, 0.295845)",
        "(0.212857, 1.280259, 0.289277)",
        "(0.212744, 1.267651, 0.280970)",
        "(0.212632, 1.255594, 0.271594)",
        "(0.212484, 1.244071, 0.261458)",
        "(0.212498, 1.238679, 0.255923)",
        "(0.212428, 1.228322, 0.243846)",
        "(0.212081, 1.218576, 0.230213)",
        "(0.211634, 1.209874, 0.215870)",
        "(0.211472, 1.202723, 0.201424)",
        "(0.211487, 1.199846, 0.194278)",
        "(0.211681, 1.195280, 0.179849)",
        "(0.212009, 1.192295, 0.165226)",
        "(0.212382, 1.190493, 0.151071)",
        "(0.212932, 1.190214, 0.137249)",
        "(0.213256, 1.190791, 0.130376)",
        "(0.213792, 1.193183, 0.116926)",
        "(0.213918, 1.197211, 0.104486)",
        "(0.213694, 1.202989, 0.092936)",
        "(0.213135, 1.210123, 0.082634)",
        "(0.212575, 1.214447, 0.077718)",
        "(0.211068, 1.224303, 0.068415)",
        "(0.209148, 1.235504, 0.060479)",
        "(0.206927, 1.247536, 0.053455)",
        "(0.204598, 1.260384, 0.047183)",
        "(0.203263, 1.267067, 0.044597)",
        "(0.200299, 1.280930, 0.040003)",
        "(0.197312, 1.295120, 0.036117)",
        "(0.194450, 1.310001, 0.032740)",
        "(0.191941, 1.325551, 0.030057)",
        "(0.190778, 1.333571, 0.029060)",
        "(0.188710, 1.349766, 0.027288)",
        "(0.187263, 1.366241, 0.026067)",
        "(0.186269, 1.382822, 0.025537)",
        "(0.185901, 1.399623, 0.025937)",
        "(0.185942, 1.408024, 0.026484)",
        "(0.186386, 1.424654, 0.028081)",
        "(0.187059, 1.440866, 0.030651)",
        "(0.188001, 1.456455, 0.034083)",
        "(0.189305, 1.471325, 0.038709)",
        "(0.190134, 1.478419, 0.041607)",
        "(0.191980, 1.491969, 0.048263)",
        "(0.193812, 1.504206, 0.056153)",
        "(0.195754, 1.514898, 0.065118)",
        "(0.197927, 1.524165, 0.074874)",
        "(0.199090, 1.528093, 0.080197)",
        "(0.201231, 1.535408, 0.091136)",
        "(0.203080, 1.540958, 0.103001)",
        "(0.204619, 1.544750, 0.115532)",
        "(0.206110, 1.546931, 0.128557)",
        "(0.206855, 1.547263, 0.135318)",
        "(0.208244, 1.546666, 0.149084)"
    ],
    "leftHandPositions": [
        "(0.524340, 0.797285, -0.235568)",
        "(0.524784, 0.797074, -0.235991)",
        "(0.525248, 0.796826, -0.236459)",
        "(0.525704, 0.796574, -0.236898)",
        "(0.525910, 0.796447, -0.237122)",
        "(0.526357, 0.796228, -0.237504)",
        "(0.526749, 0.796055, -0.237841)",
        "(0.526959, 0.795933, -0.238211)",
        "(0.527233, 0.795846, -0.238517)",
        "(0.527391, 0.795810, -0.238641)",
        "(0.527712, 0.795745, -0.238900)",
        "(0.527718, 0.795742, -0.239098)",
        "(0.526846, 0.795792, -0.239737)",
        "(0.525557, 0.795881, -0.240233)",
        "(0.524859, 0.795975, -0.240316)",
        "(0.523291, 0.796279, -0.240106)",
        "(0.521605, 0.796578, -0.239354)",
        "(0.519164, 0.797105, -0.238393)",
        "(0.515546, 0.798230, -0.237024)",
        "(0.513351, 0.799030, -0.236146)",
        "(0.507962, 0.801066, -0.233892)",
        "(0.501757, 0.803591, -0.231021)",
        "(0.494905, 0.806547, -0.227495)",
        "(0.486534, 0.810228, -0.223344)",
        "(0.481876, 0.812356, -0.221199)",
        "(0.471534, 0.817412, -0.216715)",
        "(0.460553, 0.823452, -0.212060)",
        "(0.449120, 0.830332, -0.206888)",
        "(0.436665, 0.838618, -0.201008)",
        "(0.430143, 0.843482, -0.197835)",
        "(0.416856, 0.854027, -0.191253)",
        "(0.402608, 0.866441, -0.184945)",
        "(0.387408, 0.880807, -0.179172)",
        "(0.371679, 0.897675, -0.173174)",
        "(0.363487, 0.907171, -0.170193)",
        "(0.346007, 0.927541, -0.164837)",
        "(0.326965, 0.950582, -0.160591)",
        "(0.308167, 0.977400, -0.156459)",
        "(0.290648, 1.006738, -0.151700)",
        "(0.282272, 1.022049, -0.149274)",
        "(0.266780, 1.055240, -0.144939)",
        "(0.253153, 1.089688, -0.141630)",
        "(0.241438, 1.124262, -0.138344)",
        "(0.232158, 1.158762, -0.135011)",
        "(0.228744, 1.175749, -0.133478)",
        "(0.223603, 1.208960, -0.130473)",
        "(0.220927, 1.240753, -0.127637)",
        "(0.220529, 1.270505, -0.125033)",
        "(0.221872, 1.297007, -0.122344)",
        "(0.222854, 1.308755, -0.120838)",
        "(0.224435, 1.329975, -0.117724)",
        "(0.225319, 1.348128, -0.114623)",
        "(0.225583, 1.364069, -0.111774)",
        "(0.224955, 1.377877, -0.109041)",
        "(0.224357, 1.383914, -0.107585)",
        "(0.222526, 1.394670, -0.104666)",
        "(0.219594, 1.403459, -0.101921)",
        "(0.215940, 1.411581, -0.099597)",
        "(0.213118, 1.418577, -0.097550)",
        "(0.211915, 1.421648, -0.096642)",
        "(0.209608, 1.427077, -0.095117)",
        "(0.207449, 1.431537, -0.094291)",
        "(0.205343, 1.435465, -0.094393)",
        "(0.203706, 1.439149, -0.095167)",
        "(0.203481, 1.440988, -0.095799)",
        "(0.204112, 1.444157, -0.097304)",
        "(0.204664, 1.446622, -0.098950)",
        "(0.204068, 1.448631, -0.100351)",
        "(0.202726, 1.450318, -0.101399)",
        "(0.202027, 1.451020, -0.101887)",
        "(0.200884, 1.452075, -0.102902)",
        "(0.199643, 1.452124, -0.103663)",
        "(0.197743, 1.451882, -0.104377)",
        "(0.195598, 1.451441, -0.105317)",
        "(0.194667, 1.451184, -0.105877)",
        "(0.192880, 1.450541, -0.106821)",
        "(0.191406, 1.449862, -0.107601)",
        "(0.190530, 1.449274, -0.108511)",
        "(0.190061, 1.449044, -0.109427)",
        "(0.190079, 1.449059, -0.109873)",
        "(0.190624, 1.449015, -0.110739)",
        "(0.191363, 1.449067, -0.111623)",
        "(0.191241, 1.449189, -0.112296)",
        "(0.189638, 1.450199, -0.113078)",
        "(0.188451, 1.450785, -0.113563)",
        "(0.186246, 1.451274, -0.114022)",
        "(0.184129, 1.451584, -0.114064)",
        "(0.182696, 1.451640, -0.113475)",
        "(0.181748, 1.452168, -0.112865)",
        "(0.181355, 1.452681, -0.112681)",
        "(0.180525, 1.453871, -0.112602)",
        "(0.179631, 1.455241, -0.112348)",
        "(0.178578, 1.456719, -0.112250)",
        "(0.177785, 1.458350, -0.112465)",
        "(0.177564, 1.459212, -0.112638)",
        "(0.177285, 1.460962, -0.113027)",
        "(0.177048, 1.462886, -0.113563)",
        "(0.176814, 1.464771, -0.114085)",
        "(0.176441, 1.466493, -0.114547)",
        "(0.176024, 1.467403, -0.114814)",
        "(0.174772, 1.469477, -0.115431)",
        "(0.173348, 1.471724, -0.116156)",
        "(0.172101, 1.474234, -0.117091)",
        "(0.170692, 1.476947, -0.118052)",
        "(0.169755, 1.478516, -0.118537)",
        "(0.167632, 1.481827, -0.119571)",
        "(0.165333, 1.485583, -0.120744)",
        "(0.163228, 1.489684, -0.122000)",
        "(0.161866, 1.494310, -0.123213)",
        "(0.161537, 1.496748, -0.123717)",
        "(0.161676, 1.501764, -0.124274)",
        "(0.162071, 1.506611, -0.124139)",
        "(0.162531, 1.511081, -0.122778)",
        "(0.162605, 1.515063, -0.120938)",
        "(0.162442, 1.516590, -0.119708)",
        "(0.161991, 1.519225, -0.117384)",
        "(0.161325, 1.521451, -0.115561)",
        "(0.160712, 1.523917, -0.115023)",
        "(0.160546, 1.526587, -0.116478)",
        "(0.160648, 1.527868, -0.117693)",
        "(0.160922, 1.530303, -0.120800)",
        "(0.161534, 1.532589, -0.124882)",
        "(0.162585, 1.534695, -0.130070)",
        "(0.163757, 1.536838, -0.135992)",
        "(0.164413, 1.537965, -0.139508)",
        "(0.165785, 1.540113, -0.146969)",
        "(0.167105, 1.541932, -0.154791)",
        "(0.168130, 1.543354, -0.162726)",
        "(0.168924, 1.544457, -0.170749)",
        "(0.169210, 1.544829, -0.174720)",
        "(0.169697, 1.545368, -0.182606)",
        "(0.170467, 1.545534, -0.190254)",
        "(0.171313, 1.545162, -0.197422)",
        "(0.172013, 1.544227, -0.204368)",
        "(0.172364, 1.543592, -0.207786)",
        "(0.173039, 1.541842, -0.214632)",
        "(0.173530, 1.539612, -0.221706)",
        "(0.174100, 1.536974, -0.229180)",
        "(0.174554, 1.533700, -0.236842)",
        "(0.174626, 1.531810, -0.240719)",
        "(0.174454, 1.527694, -0.248654)",
        "(0.174149, 1.523079, -0.256661)",
        "(0.173711, 1.517697, -0.264536)",
        "(0.173266, 1.511606, -0.272231)",
        "(0.173103, 1.508262, -0.276005)",
        "(0.172711, 1.500979, -0.283422)",
        "(0.171629, 1.492772, -0.290619)",
        "(0.169863, 1.483791, -0.297382)",
        "(0.167965, 1.474241, -0.303470)",
        "(0.167066, 1.469159, -0.306245)",
        "(0.165215, 1.458675, -0.311361)",
        "(0.163022, 1.447325, -0.315469)",
        "(0.160640, 1.435102, -0.318516)",
        "(0.158386, 1.422145, -0.320668)",
        "(0.157277, 1.415380, -0.321305)",
        "(0.154959, 1.401474, -0.321784)",
        "(0.153022, 1.387024, -0.320727)",
        "(0.151750, 1.372200, -0.318037)",
        "(0.149899, 1.356753, -0.314284)",
        "(0.148641, 1.348955, -0.312090)",
        "(0.146728, 1.333908, -0.306957)",
        "(0.145911, 1.319369, -0.299960)",
        "(0.145185, 1.305439, -0.291354)",
        "(0.143666, 1.291991, -0.281403)",
        "(0.142972, 1.285505, -0.275658)",
        "(0.142576, 1.273273, -0.263160)",
        "(0.142885, 1.262221, -0.249629)",
        "(0.142416, 1.251810, -0.234981)",
        "(0.141822, 1.243497, -0.220669)",
        "(0.141689, 1.240035, -0.213161)",
        "(0.141519, 1.233859, -0.197458)",
        "(0.141353, 1.229278, -0.180767)",
        "(0.140890, 1.225749, -0.164102)",
        "(0.140305, 1.223621, -0.147668)",
        "(0.140059, 1.223260, -0.139574)",
        "(0.139638, 1.223970, -0.123757)",
        "(0.139346, 1.226692, -0.108713)",
        "(0.138925, 1.231180, -0.094656)",
        "(0.138148, 1.237545, -0.081937)",
        "(0.137700, 1.241537, -0.076167)",
        "(0.136567, 1.250546, -0.065368)",
        "(0.135193, 1.261187, -0.055587)",
        "(0.133726, 1.273692, -0.046949)",
        "(0.132341, 1.287664, -0.039334)",
        "(0.131715, 1.295147, -0.035967)",
        "(0.130420, 1.310639, -0.029808)",
        "(0.129427, 1.327789, -0.025016)",
        "(0.129492, 1.346308, -0.021214)",
        "(0.130065, 1.365183, -0.017906)",
        "(0.130474, 1.374624, -0.016384)",
        "(0.131452, 1.393326, -0.013859)",
        "(0.132262, 1.411789, -0.012230)",
        "(0.133783, 1.430130, -0.011530)",
        "(0.136615, 1.448272, -0.011727)",
        "(0.138313, 1.457079, -0.012072)",
        "(0.141794, 1.474116, -0.013043)",
        "(0.145281, 1.490225, -0.014443)",
        "(0.148481, 1.505265, -0.016356)",
        "(0.150402, 1.512421, -0.017800)",
        "(0.154736, 1.526678, -0.020999)",
        "(0.159205, 1.540223, -0.024710)",
        "(0.163371, 1.552768, -0.028807)",
        "(0.167272, 1.564370, -0.033446)",
        "(0.170833, 1.574999, -0.038953)",
        "(0.172446, 1.579873, -0.042032)",
        "(0.175574, 1.588908, -0.048745)",
        "(0.178206, 1.596817, -0.056206)",
        "(0.180447, 1.603680, -0.064323)",
        "(0.182378, 1.609412, -0.072866)",
        "(0.183190, 1.611739, -0.077355)",
        "(0.184468, 1.615653, -0.086765)",
        "(0.185538, 1.618497, -0.096719)",
        "(0.186310, 1.620250, -0.107161)",
        "(0.186674, 1.620936, -0.117967)",
        "(0.186668, 1.620790, -0.123543)",
        "(0.186442, 1.619836, -0.134984)",
        "(0.186108, 1.617907, -0.147048)",
        "(0.185397, 1.614858, -0.159403)",
        "(0.184241, 1.610435, -0.171742)",
        "(0.183555, 1.607631, -0.177797)",
        "(0.182187, 1.601310, -0.189811)",
        "(0.180798, 1.593879, -0.201699)",
        "(0.179202, 1.585112, -0.213098)",
        "(0.177510, 1.574985, -0.223777)",
        "(0.176584, 1.569424, -0.228875)",
        "(0.174686, 1.557662, -0.238510)",
        "(0.172542, 1.544827, -0.247572)",
        "(0.170306, 1.530653, -0.255998)",
        "(0.167758, 1.515805, -0.263614)",
        "(0.166416, 1.508028, -0.266738)",
        "(0.163822, 1.492739, -0.272430)",
        "(0.161482, 1.477214, -0.276903)",
        "(0.159372, 1.461456, -0.279957)",
        "(0.156991, 1.445525, -0.281200)",
        "(0.155664, 1.437513, -0.281148)",
        "(0.153031, 1.421583, -0.279566)",
        "(0.150970, 1.405945, -0.276943)",
        "(0.149014, 1.390552, -0.272878)",
        "(0.146693, 1.375072, -0.266693)",
        "(0.145421, 1.367297, -0.262695)",
        "(0.143386, 1.352165, -0.253823)",
        "(0.142160, 1.338046, -0.244046)",
        "(0.141020, 1.324919, -0.233733)",
        "(0.139548, 1.312417, -0.222811)",
        "(0.138877, 1.306467, -0.217134)",
        "(0.137778, 1.295186, -0.205457)",
        "(0.137396, 1.284935, -0.193205)",
        "(0.137784, 1.275990, -0.179804)",
        "(0.138026, 1.267530, -0.165806)",
        "(0.138275, 1.263641, -0.158748)",
        "(0.139222, 1.256471, -0.144449)",
        "(0.139997, 1.249309, -0.129311)",
        "(0.139790, 1.242644, -0.113984)",
        "(0.140182, 1.239114, -0.099719)",
        "(0.140861, 1.239435, -0.093176)",
        "(0.141644, 1.240867, -0.080225)",
        "(0.141701, 1.244200, -0.067649)",
        "(0.141549, 1.250238, -0.055717)",
        "(0.141664, 1.259404, -0.044986)",
        "(0.141898, 1.265175, -0.040172)",
        "(0.142267, 1.277842, -0.031250)",
        "(0.142324, 1.291968, -0.023328)",
        "(0.142412, 1.307329, -0.016230)",
        "(0.142468, 1.323956, -0.010634)",
        "(0.142556, 1.332393, -0.008203)",
        "(0.143189, 1.349669, -0.004260)",
        "(0.143776, 1.366739, -0.000953)",
        "(0.144343, 1.383272, 0.002124)",
        "(0.144708, 1.399269, 0.004444)",
        "(0.143575, 1.406448, 0.004344)",
        "(0.145384, 1.422015, 0.004762)",
        "(0.147849, 1.438592, 0.003248)",
        "(0.149751, 1.453967, 0.001005)",
        "(0.152354, 1.468748, -0.001506)",
        "(0.154014, 1.475900, -0.003336)",
        "(0.157386, 1.490075, -0.007785)",
        "(0.161087, 1.503594, -0.013402)",
        "(0.164561, 1.516089, -0.020011)",
        "(0.167509, 1.527647, -0.027731)",
        "(0.168827, 1.533122, -0.032131)",
        "(0.171467, 1.543661, -0.041818)",
        "(0.174080, 1.553375, -0.052425)",
        "(0.176416, 1.562175, -0.063842)",
        "(0.178603, 1.569860, -0.076074)",
        "(0.179493, 1.573172, -0.082442)",
        "(0.180816, 1.578893, -0.095282)",
        "(0.181665, 1.583328, -0.108372)",
        "(0.182418, 1.586614, -0.121628)",
        "(0.182771, 1.588125, -0.134906)",
        "(0.182616, 1.588370, -0.141625)",
        "(0.182084, 1.588223, -0.155107)",
        "(0.181529, 1.586806, -0.168937)",
        "(0.180962, 1.584553, -0.182929)",
        "(0.180123, 1.580755, -0.197130)",
        "(0.179474, 1.578388, -0.204201)",
        "(0.178035, 1.572940, -0.218150)",
        "(0.176840, 1.566545, -0.231610)",
        "(0.175726, 1.559209, -0.244283)",
        "(0.174297, 1.550892, -0.256298)",
        "(0.173263, 1.545837, -0.261623)",
        "(0.171012, 1.535076, -0.271586)",
        "(0.168717, 1.523613, -0.280763)",
        "(0.166528, 1.511065, -0.288927)",
        "(0.164525, 1.497847, -0.295680)",
        "(0.163443, 1.490898, -0.298278)",
        "(0.161225, 1.476671, -0.302722)",
        "(0.159281, 1.462454, -0.306705)",
        "(0.157573, 1.448410, -0.310085)",
        "(0.155770, 1.434301, -0.312973)",
        "(0.154818, 1.427248, -0.313972)",
        "(0.152989, 1.413115, -0.314890)",
        "(0.151312, 1.398837, -0.314606)",
        "(0.149678, 1.384328, -0.313238)",
        "(0.148067, 1.369853, -0.310454)",
        "(0.147421, 1.362910, -0.308530)",
        "(0.146160, 1.348937, -0.304173)",
        "(0.145146, 1.334519, -0.298106)",
        "(0.144090, 1.319597, -0.289985)",
        "(0.142927, 1.304492, -0.280181)",
        "(0.142325, 1.296901, -0.274657)",
        "(0.141252, 1.281879, -0.263295)",
        "(0.140649, 1.267271, -0.251065)",
        "(0.139876, 1.253561, -0.238489)",
        "(0.138945, 1.241530, -0.225862)",
        "(0.138646, 1.236464, -0.219364)",
        "(0.138346, 1.228030, -0.206183)",
        "(0.138195, 1.221801, -0.192336)",
        "(0.137986, 1.217756, -0.177940)",
        "(0.137664, 1.215593, -0.163238)",
        "(0.137581, 1.215472, -0.155622)",
        "(0.137646, 1.216871, -0.140285)",
        "(0.138083, 1.220780, -0.125255)",
        "(0.138611, 1.227059, -0.110845)",
        "(0.138794, 1.234908, -0.097068)",
        "(0.138780, 1.239374, -0.090350)",
        "(0.138668, 1.249947, -0.077687)",
        "(0.138423, 1.262355, -0.066211)",
        "(0.138314, 1.275915, -0.055689)",
        "(0.138078, 1.290439, -0.046359)",
        "(0.137904, 1.298056, -0.042294)",
        "(0.137550, 1.313561, -0.034565)",
        "(0.137399, 1.329873, -0.027950)",
        "(0.138255, 1.347640, -0.023104)",
        "(0.139401, 1.365866, -0.019571)",
        "(0.140035, 1.374987, -0.018315)",
        "(0.141494, 1.393051, -0.016792)",
        "(0.143206, 1.410919, -0.016566)",
        "(0.145404, 1.428508, -0.018287)",
        "(0.148161, 1.445622, -0.021237)",
        "(0.149781, 1.453871, -0.023251)",
        "(0.153081, 1.469747, -0.028115)",
        "(0.156605, 1.484795, -0.034211)",
        "(0.160178, 1.498678, -0.042101)",
        "(0.163550, 1.511583, -0.051298)",
        "(0.165174, 1.517533, -0.056393)",
        "(0.168148, 1.528522, -0.067022)",
        "(0.170891, 1.538182, -0.078456)",
        "(0.173844, 1.546704, -0.090725)",
        "(0.176887, 1.553667, -0.103853)",
        "(0.178180, 1.556285, -0.110931)",
        "(0.180335, 1.560726, -0.125214)",
        "(0.181978, 1.563497, -0.140034)",
        "(0.183297, 1.564715, -0.155111)",
        "(0.184564, 1.564189, -0.170418)",
        "(0.185013, 1.563252, -0.177584)",
        "(0.185402, 1.560437, -0.192284)",
        "(0.185378, 1.556330, -0.207291)",
        "(0.184944, 1.550752, -0.222132)",
        "(0.184197, 1.543999, -0.236227)",
        "(0.183671, 1.539932, -0.242854)",
        "(0.182403, 1.530722, -0.255765)",
        "(0.181185, 1.520383, -0.267872)",
        "(0.180162, 1.508914, -0.278964)",
        "(0.178683, 1.496339, -0.288692)",
        "(0.177749, 1.489662, -0.293052)",
        "(0.175117, 1.474992, -0.300527)",
        "(0.172110, 1.459418, -0.307116)",
        "(0.169007, 1.443270, -0.313057)",
        "(0.165395, 1.426457, -0.318604)",
        "(0.163375, 1.417782, -0.321090)",
        "(0.159325, 1.400199, -0.325381)",
        "(0.155766, 1.382675, -0.328528)",
        "(0.153043, 1.365880, -0.330713)",
        "(0.150693, 1.349625, -0.331707)",
        "(0.149689, 1.341599, -0.331346)",
        "(0.148153, 1.326020, -0.328811)",
        "(0.146970, 1.311214, -0.324060)",
        "(0.145521, 1.296723, -0.317574)",
        "(0.143820, 1.282741, -0.308723)",
        "(0.142955, 1.276146, -0.303164)",
        "(0.141949, 1.264184, -0.290687)",
        "(0.141775, 1.253897, -0.276885)",
        "(0.141463, 1.245256, -0.261502)",
        "(0.140936, 1.238227, -0.245071)",
        "(0.140962, 1.235564, -0.236549)",
        "(0.141445, 1.231608, -0.218847)",
        "(0.142175, 1.229123, -0.200385)",
        "(0.143123, 1.228038, -0.181760)",
        "(0.144202, 1.228609, -0.163349)",
        "(0.144769, 1.229570, -0.154414)",
        "(0.146063, 1.233121, -0.137097)",
        "(0.147593, 1.238321, -0.120313)",
        "(0.149017, 1.244942, -0.104703)",
        "(0.150217, 1.253164, -0.090621)",
        "(0.150726, 1.257983, -0.084285)",
        "(0.151749, 1.268790, -0.072914)",
        "(0.152773, 1.281140, -0.063290)",
        "(0.153694, 1.294531, -0.055033)",
        "(0.154525, 1.308726, -0.048223)",
        "(0.154879, 1.316105, -0.045360)",
        "(0.155778, 1.331692, -0.041364)",
        "(0.156896, 1.347544, -0.038807)",
        "(0.158091, 1.363371, -0.037622)",
        "(0.159438, 1.379030, -0.037792)",
        "(0.160180, 1.386758, -0.038501)",
        "(0.161813, 1.402005, -0.040815)",
        "(0.163526, 1.416872, -0.044436)",
        "(0.164988, 1.430965, -0.049174)",
        "(0.166413, 1.444387, -0.055169)",
        "(0.167219, 1.450855, -0.058705)",
        "(0.169141, 1.463470, -0.066555)",
        "(0.171202, 1.475376, -0.075498)",
        "(0.173021, 1.486255, -0.085191)",
        "(0.174349, 1.496046, -0.095713)",
        "(0.174921, 1.500533, -0.101349)",
        "(0.176216, 1.508967, -0.113258)",
        "(0.177547, 1.516465, -0.126000)",
        "(0.178820, 1.522934, -0.139129)",
        "(0.179975, 1.527851, -0.152448)",
        "(0.180507, 1.529780, -0.159095)",
        "(0.181527, 1.532775, -0.172501)",
        "(0.182427, 1.534639, -0.186264)",
        "(0.183077, 1.535401, -0.200260)",
        "(0.183474, 1.534964, -0.214246)",
        "(0.183622, 1.534219, -0.221116)",
        "(0.183833, 1.531982, -0.234638)",
        "(0.183957, 1.528498, -0.247847)",
        "(0.184171, 1.523845, -0.260606)",
        "(0.184408, 1.517913, -0.272631)",
        "(0.184399, 1.514526, -0.278349)",
        "(0.183808, 1.506500, -0.288680)",
        "(0.182407, 1.497205, -0.297622)",
        "(0.180582, 1.486783, -0.305292)",
        "(0.178863, 1.475587, -0.312345)",
        "(0.178125, 1.469683, -0.315592)",
        "(0.176434, 1.457168, -0.321335)",
        "(0.174036, 1.443249, -0.325640)",
        "(0.171192, 1.428324, -0.328536)",
        "(0.168451, 1.412830, -0.330325)",
        "(0.167157, 1.404867, -0.330605)",
        "(0.164359, 1.388579, -0.330025)",
        "(0.161171, 1.371704, -0.327199)",
        "(0.158104, 1.354910, -0.322244)",
        "(0.155577, 1.338884, -0.315874)",
        "(0.154556, 1.331205, -0.312142)",
        "(0.152637, 1.316298, -0.303748)",
        "(0.150524, 1.301887, -0.293670)",
        "(0.148375, 1.288495, -0.281214)",
        "(0.146766, 1.276046, -0.267689)",
        "(0.146344, 1.270572, -0.260149)",
        "(0.145459, 1.260077, -0.244778)",
        "(0.144422, 1.250494, -0.228507)",
        "(0.143820, 1.241906, -0.211867)",
        "(0.143796, 1.235163, -0.194782)",
        "(0.143787, 1.232244, -0.186273)",
        "(0.143803, 1.227439, -0.169310)",
        "(0.144003, 1.224615, -0.152332)",
        "(0.144217, 1.223558, -0.135722)",
        "(0.144271, 1.224160, -0.127869)",
        "(0.144375, 1.228457, -0.113687)",
        "(0.144657, 1.236234, -0.101012)",
        "(0.144973, 1.245991, -0.088816)",
        "(0.145074, 1.256874, -0.076859)",
        "(0.145169, 1.268867, -0.065681)",
        "(0.145320, 1.275282, -0.060467)",
        "(0.145844, 1.289121, -0.051138)",
        "(0.146355, 1.303636, -0.042792)",
        "(0.146891, 1.318386, -0.035248)",
        "(0.147742, 1.333604, -0.029076)",
        "(0.148359, 1.341596, -0.026614)",
        "(0.149960, 1.357791, -0.022161)",
        "(0.151588, 1.373738, -0.018644)",
        "(0.152910, 1.389135, -0.015704)",
        "(0.154254, 1.404474, -0.013952)",
        "(0.155059, 1.412202, -0.013728)",
        "(0.157251, 1.427860, -0.014297)",
        "(0.159893, 1.443375, -0.016606)",
        "(0.162706, 1.458318, -0.020292)",
        "(0.165541, 1.472465, -0.025254)",
        "(0.166871, 1.479288, -0.028116)",
        "(0.170089, 1.492056, -0.035516)",
        "(0.173199, 1.503863, -0.044750)",
        "(0.176124, 1.514575, -0.055361)",
        "(0.178691, 1.524154, -0.067432)",
        "(0.179944, 1.528514, -0.074189)",
        "(0.182523, 1.536543, -0.088843)",
        "(0.184799, 1.543429, -0.104262)",
        "(0.186809, 1.548861, -0.120407)",
        "(0.188815, 1.552454, -0.137398)",
        "(0.189815, 1.553889, -0.146062)",
        "(0.191693, 1.555825, -0.163701)",
        "(0.193236, 1.556242, -0.181807)",
        "(0.194381, 1.555354, -0.200178)",
        "(0.195177, 1.552907, -0.218641)",
        "(0.195489, 1.550927, -0.227779)",
        "(0.196201, 1.546198, -0.245480)",
        "(0.196699, 1.539775, -0.262123)",
        "(0.196501, 1.531543, -0.277192)",
        "(0.195746, 1.521384, -0.290129)",
        "(0.195258, 1.515866, -0.296035)",
        "(0.193752, 1.502791, -0.305301)",
        "(0.191718, 1.487691, -0.312331)",
        "(0.189184, 1.471549, -0.318426)",
        "(0.185735, 1.453338, -0.322626)",
        "(0.183960, 1.444086, -0.324416)",
        "(0.180389, 1.424153, -0.325861)",
        "(0.177222, 1.403791, -0.326811)",
        "(0.173861, 1.382051, -0.326457)",
        "(0.169802, 1.359394, -0.324640)",
        "(0.167740, 1.347830, -0.323107)",
        "(0.164565, 1.324949, -0.319023)",
        "(0.162502, 1.302654, -0.313491)",
        "(0.160902, 1.281033, -0.306318)",
        "(0.159602, 1.260598, -0.297253)",
        "(0.159167, 1.251093, -0.292027)",
        "(0.158698, 1.233275, -0.280892)",
        "(0.158910, 1.218037, -0.268206)",
        "(0.159622, 1.204819, -0.253976)",
        "(0.160272, 1.193712, -0.237793)",
        "(0.160512, 1.188972, -0.229338)",
        "(0.161124, 1.180928, -0.212305)",
        "(0.162104, 1.176185, -0.194380)",
        "(0.162879, 1.173491, -0.176464)",
        "(0.163085, 1.173919, -0.167894)",
        "(0.163270, 1.176342, -0.151534)",
        "(0.162780, 1.181308, -0.135741)",
        "(0.161800, 1.188633, -0.120530)",
        "(0.160726, 1.198634, -0.106450)",
        "(0.159568, 1.210499, -0.093413)",
        "(0.158802, 1.216972, -0.087353)",
        "(0.157088, 1.230933, -0.076011)",
        "(0.155471, 1.246930, -0.066069)",
        "(0.154158, 1.264570, -0.057475)",
        "(0.152881, 1.283087, -0.049886)",
        "(0.152261, 1.292622, -0.046451)",
        "(0.151306, 1.312153, -0.040562)",
        "(0.150516, 1.331711, -0.035619)",
        "(0.150012, 1.351379, -0.031807)",
        "(0.150298, 1.371767, -0.029865)",
        "(0.150637, 1.381934, -0.029155)",
        "(0.151808, 1.401848, -0.028421)",
        "(0.153505, 1.420570, -0.028445)",
        "(0.155399, 1.438508, -0.029674)",
        "(0.157790, 1.455519, -0.032484)",
        "(0.159098, 1.463597, -0.034520)",
        "(0.161872, 1.479008, -0.039539)",
        "(0.164743, 1.493112, -0.045892)",
        "(0.167490, 1.505528, -0.053733)",
        "(0.169837, 1.516317, -0.063142)",
        "(0.170800, 1.520632, -0.068078)",
        "(0.172435, 1.528648, -0.078700)",
        "(0.173795, 1.535178, -0.090697)",
        "(0.174983, 1.540475, -0.103792)",
        "(0.176010, 1.544267, -0.118048)",
        "(0.176458, 1.545630, -0.125421)",
        "(0.176904, 1.547254, -0.140617)",
        "(0.176701, 1.547499, -0.156574)",
        "(0.176197, 1.546302, -0.173355)",
        "(0.175798, 1.543799, -0.190539)",
        "(0.175648, 1.542110, -0.199237)",
        "(0.175236, 1.537824, -0.216731)",
        "(0.174486, 1.532020, -0.234092)",
        "(0.173496, 1.524620, -0.250758)",
        "(0.172509, 1.515595, -0.266391)",
        "(0.172092, 1.510405, -0.273662)",
        "(0.171420, 1.499195, -0.287290)",
        "(0.170924, 1.486595, -0.299790)",
        "(0.170473, 1.472896, -0.311345)",
        "(0.169982, 1.458218, -0.321400)",
        "(0.169592, 1.450449, -0.325879)",
        "(0.168454, 1.433951, -0.333569)",
        "(0.167091, 1.416723, -0.339480)",
        "(0.165749, 1.398854, -0.343683)",
        "(0.164094, 1.379683, -0.345843)",
        "(0.163129, 1.369657, -0.346131)",
        "(0.161442, 1.348655, -0.344304)",
        "(0.160895, 1.327035, -0.340307)",
        "(0.161719, 1.305470, -0.333469)",
        "(0.162967, 1.284228, -0.323884)",
        "(0.163405, 1.273682, -0.318087)",
        "(0.164109, 1.252925, -0.305621)",
        "(0.165032, 1.234011, -0.291332)",
        "(0.166148, 1.217894, -0.276296)",
        "(0.167411, 1.204705, -0.260332)",
        "(0.167923, 1.199202, -0.251915)",
        "(0.168313, 1.189713, -0.234881)",
        "(0.168217, 1.182485, -0.217822)",
        "(0.167823, 1.178767, -0.200746)",
        "(0.167580, 1.177624, -0.183026)",
        "(0.167478, 1.178231, -0.174209)",
        "(0.167082, 1.181051, -0.157687)",
        "(0.166457, 1.186458, -0.142081)",
        "(0.165559, 1.194936, -0.126986)",
        "(0.164346, 1.203948, -0.112165)",
        "(0.163697, 1.209217, -0.105001)",
        "(0.162249, 1.220855, -0.091586)",
        "(0.160570, 1.234424, -0.079496)",
        "(0.158775, 1.249649, -0.068760)",
        "(0.156819, 1.266168, -0.059552)",
        "(0.155862, 1.275052, -0.055649)",
        "(0.154201, 1.293461, -0.048809)",
        "(0.152820, 1.312595, -0.043528)",
        "(0.152028, 1.332432, -0.040180)",
        "(0.151728, 1.352816, -0.038850)",
        "(0.151741, 1.363040, -0.038676)",
        "(0.152314, 1.383488, -0.039720)",
        "(0.153317, 1.403850, -0.042235)",
        "(0.154922, 1.423931, -0.046477)",
        "(0.157111, 1.443423, -0.052066)",
        "(0.158351, 1.452883, -0.055253)",
        "(0.161164, 1.471035, -0.062876)",
        "(0.164445, 1.488131, -0.071978)",
        "(0.167935, 1.503616, -0.082697)",
        "(0.171277, 1.517616, -0.094564)",
        "(0.172944, 1.523939, -0.101021)",
        "(0.176328, 1.535428, -0.114694)",
        "(0.179756, 1.545093, -0.129337)",
        "(0.182842, 1.552504, -0.144647)",
        "(0.185185, 1.557497, -0.160489)",
        "(0.186064, 1.559054, -0.168781)",
        "(0.187606, 1.560892, -0.186012)",
        "(0.188858, 1.560968, -0.203856)",
        "(0.189554, 1.558741, -0.222214)",
        "(0.189661, 1.554127, -0.240861)",
        "(0.189691, 1.551064, -0.250288)",
        "(0.189820, 1.543935, -0.269186)",
        "(0.189963, 1.534608, -0.287906)",
        "(0.190090, 1.523279, -0.306008)",
        "(0.189845, 1.509739, -0.322956)",
        "(0.189523, 1.502358, -0.330900)",
        "(0.188386, 1.485502, -0.344990)",
        "(0.187119, 1.467098, -0.357348)",
        "(0.185815, 1.447162, -0.367860)",
        "(0.183890, 1.425699, -0.375799)",
        "(0.182476, 1.414293, -0.378385)",
        "(0.179128, 1.390607, -0.381439)",
        "(0.175585, 1.366020, -0.381626)",
        "(0.172268, 1.341124, -0.378554)",
        "(0.169400, 1.316162, -0.372334)",
        "(0.167881, 1.303745, -0.368282)",
        "(0.164783, 1.279154, -0.357691)",
        "(0.162198, 1.255706, -0.344210)",
        "(0.160369, 1.234486, -0.328527)",
        "(0.158995, 1.215715, -0.310392)",
        "(0.158372, 1.207024, -0.300568)",
        "(0.157192, 1.191599, -0.278836)",
        "(0.156111, 1.179394, -0.254860)",
        "(0.155328, 1.170564, -0.230403)",
        "(0.154725, 1.165831, -0.206415)",
        "(0.154319, 1.165196, -0.194688)",
        "(0.153200, 1.166597, -0.171978)",
        "(0.151721, 1.172170, -0.151130)",
        "(0.149757, 1.181608, -0.132185)",
        "(0.147360, 1.194676, -0.115159)",
        "(0.146090, 1.202524, -0.107294)",
        "(0.143780, 1.219622, -0.092055)",
        "(0.141658, 1.238075, -0.077704)",
        "(0.139980, 1.259063, -0.065657)",
        "(0.138985, 1.281348, -0.055455)",
        "(0.138899, 1.293060, -0.051275)",
        "(0.138995, 1.316256, -0.043427)",
        "(0.139664, 1.339583, -0.036874)",
        "(0.141300, 1.363217, -0.032103)",
        "(0.144309, 1.387269, -0.030051)",
        "(0.145861, 1.399209, -0.029389)",
        "(0.149938, 1.422834, -0.030544)",
        "(0.154287, 1.445622, -0.033310)",
        "(0.159155, 1.466970, -0.038640)",
        "(0.164099, 1.486991, -0.045732)",
        "(0.166582, 1.496019, -0.050562)",
        "(0.171347, 1.513265, -0.061026)",
        "(0.176288, 1.528881, -0.073499)",
        "(0.181167, 1.542588, -0.087636)",
        "(0.185330, 1.553778, -0.103059)",
        "(0.187152, 1.558555, -0.111121)",
        "(0.190044, 1.566181, -0.128167)",
        "(0.192289, 1.571463, -0.146495)",
        "(0.194192, 1.575167, -0.165483)",
        "(0.195244, 1.576197, -0.185272)",
        "(0.195486, 1.576092, -0.195151)",
        "(0.195108, 1.573864, -0.214811)",
        "(0.193982, 1.569640, -0.234762)",
        "(0.193029, 1.563632, -0.255117)",
        "(0.192283, 1.555959, -0.275106)",
        "(0.191731, 1.551219, -0.284805)",
        "(0.190263, 1.540598, -0.303165)",
        "(0.188832, 1.527611, -0.319161)",
        "(0.187947, 1.513005, -0.333311)",
        "(0.186875, 1.496686, -0.345618)",
        "(0.186105, 1.487795, -0.350649)",
        "(0.183969, 1.468980, -0.358913)",
        "(0.181067, 1.448328, -0.364234)",
        "(0.178216, 1.426481, -0.366725)",
        "(0.175817, 1.404564, -0.367623)",
        "(0.174429, 1.393165, -0.367298)",
        "(0.171266, 1.369750, -0.365488)",
        "(0.167927, 1.345604, -0.360279)",
        "(0.165186, 1.321739, -0.353346)",
        "(0.162980, 1.298299, -0.343431)",
        "(0.161860, 1.286781, -0.337555)",
        "(0.159765, 1.265325, -0.320742)",
        "(0.158375, 1.245762, -0.302141)",
        "(0.157862, 1.228986, -0.280801)",
        "(0.157623, 1.214543, -0.257874)",
        "(0.157510, 1.208388, -0.246010)",
        "(0.157358, 1.197827, -0.222091)",
        "(0.157281, 1.190698, -0.198274)",
        "(0.157241, 1.187294, -0.175656)",
        "(0.156696, 1.187766, -0.155179)",
        "(0.156175, 1.189235, -0.145703)",
        "(0.154594, 1.195366, -0.128403)",
        "(0.152565, 1.204610, -0.112397)",
        "(0.150265, 1.217026, -0.098085)",
        "(0.148088, 1.231987, -0.085385)",
        "(0.147089, 1.240197, -0.079580)",
        "(0.145259, 1.257863, -0.069115)",
        "(0.143923, 1.276490, -0.059647)",
        "(0.143391, 1.296240, -0.051574)",
        "(0.143838, 1.316827, -0.044971)",
        "(0.144539, 1.327395, -0.042311)",
        "(0.146382, 1.348155, -0.037771)",
        "(0.149038, 1.368648, -0.034482)",
        "(0.152557, 1.388977, -0.032805)",
        "(0.156608, 1.409026, -0.032917)",
        "(0.158845, 1.419001, -0.033910)",
        "(0.163313, 1.438633, -0.037258)",
        "(0.167530, 1.457731, -0.042657)",
        "(0.171529, 1.475905, -0.050784)",
        "(0.175305, 1.493381, -0.060628)",
        "(0.177135, 1.501685, -0.066410)",
        "(0.180285, 1.517410, -0.079116)",
        "(0.182944, 1.531589, -0.093015)",
        "(0.185375, 1.543748, -0.108164)",
        "(0.187813, 1.553580, -0.123890)",
        "(0.188936, 1.557884, -0.131760)",
        "(0.190762, 1.564191, -0.147906)",
        "(0.192299, 1.568443, -0.164090)",
        "(0.193317, 1.570446, -0.180355)",
        "(0.193560, 1.570546, -0.188632)",
        "(0.193673, 1.569573, -0.205359)",
        "(0.193290, 1.566666, -0.222376)",
        "(0.192702, 1.561927, -0.239512)",
        "(0.191995, 1.555405, -0.256506)",
        "(0.190921, 1.547129, -0.273181)",
        "(0.190041, 1.541776, -0.281651)",
        "(0.188246, 1.531257, -0.296397)",
        "(0.186144, 1.518782, -0.309584)",
        "(0.184003, 1.504900, -0.321368)",
        "(0.181285, 1.489329, -0.331090)",
        "(0.179692, 1.480962, -0.335170)",
        "(0.176113, 1.462709, -0.341256)",
        "(0.172610, 1.443706, -0.346062)",
        "(0.169227, 1.423719, -0.348927)",
        "(0.165963, 1.402731, -0.349413)",
        "(0.164429, 1.391945, -0.348517)",
        "(0.161549, 1.370008, -0.344782)",
        "(0.158975, 1.348024, -0.338608)",
        "(0.156508, 1.326082, -0.330730)",
        "(0.154292, 1.304695, -0.320923)",
        "(0.153366, 1.294338, -0.315130)",
        "(0.151950, 1.274617, -0.302124)",
        "(0.151219, 1.256693, -0.287453)",
        "(0.150676, 1.240924, -0.271341)",
        "(0.150419, 1.228129, -0.253317)",
        "(0.150447, 1.222275, -0.243992)",
        "(0.150869, 1.212701, -0.224039)",
        "(0.151925, 1.206184, -0.203090)",
        "(0.153186, 1.201875, -0.181804)",
        "(0.154409, 1.199910, -0.160798)",
        "(0.154935, 1.199853, -0.150849)",
        "(0.155698, 1.203034, -0.132801)",
        "(0.156127, 1.209095, -0.116208)",
        "(0.156310, 1.217544, -0.100655)",
        "(0.156272, 1.227955, -0.086303)",
        "(0.156240, 1.233916, -0.079615)",
        "(0.156318, 1.246668, -0.066913)",
        "(0.156539, 1.261374, -0.055859)",
        "(0.156674, 1.277038, -0.046505)",
        "(0.156776, 1.293682, -0.038949)",
        "(0.156881, 1.302236, -0.035661)",
        "(0.157232, 1.319592, -0.030134)",
        "(0.157971, 1.337075, -0.025782)",
        "(0.158987, 1.354935, -0.023183)",
        "(0.160230, 1.373155, -0.022262)",
        "(0.160959, 1.382319, -0.022356)",
        "(0.162810, 1.400525, -0.023854)",
        "(0.165062, 1.418175, -0.026576)",
        "(0.167639, 1.435032, -0.030776)",
        "(0.170329, 1.451230, -0.036548)",
        "(0.171838, 1.458986, -0.040186)",
        "(0.174835, 1.473734, -0.048428)",
        "(0.177562, 1.487017, -0.057841)",
        "(0.180102, 1.498790, -0.068286)",
        "(0.182438, 1.509200, -0.079960)",
        "(0.183507, 1.513780, -0.086369)",
        "(0.185333, 1.521914, -0.099818)",
        "(0.186900, 1.528455, -0.113954)",
        "(0.188113, 1.533317, -0.128641)",
        "(0.188768, 1.536427, -0.143783)",
        "(0.188989, 1.537490, -0.151520)",
        "(0.189436, 1.538328, -0.167482)",
        "(0.189996, 1.537506, -0.183577)",
        "(0.190107, 1.535185, -0.199566)",
        "(0.189717, 1.531160, -0.215474)",
        "(0.189453, 1.528438, -0.223275)",
        "(0.188984, 1.522021, -0.238318)",
        "(0.188570, 1.514012, -0.252237)",
        "(0.188061, 1.504241, -0.264724)",
        "(0.187412, 1.492818, -0.275659)",
        "(0.187111, 1.486553, -0.280573)",
        "(0.186535, 1.473496, -0.289683)",
        "(0.185602, 1.459193, -0.297720)",
        "(0.184328, 1.443650, -0.304283)",
        "(0.183008, 1.426911, -0.309505)",
        "(0.182228, 1.418117, -0.311595)",
        "(0.180456, 1.400016, -0.315099)",
        "(0.177878, 1.380439, -0.317011)",
        "(0.174721, 1.359720, -0.317432)",
        "(0.171649, 1.338499, -0.315996)",
        "(0.170308, 1.327852, -0.314473)",
        "(0.168083, 1.306691, -0.310404)",
        "(0.166307, 1.285689, -0.304301)",
        "(0.164982, 1.265611, -0.296366)",
        "(0.164198, 1.246920, -0.287557)",
        "(0.164078, 1.238404, -0.282636)",
        "(0.164225, 1.223102, -0.271917)",
        "(0.164640, 1.210246, -0.259713)",
        "(0.165051, 1.199760, -0.245692)",
        "(0.165546, 1.192004, -0.230613)",
        "(0.165900, 1.189487, -0.222772)",
        "(0.166511, 1.185745, -0.206781)",
        "(0.166972, 1.184578, -0.190042)",
        "(0.167303, 1.186098, -0.173413)",
        "(0.167382, 1.189749, -0.157439)",
        "(0.167260, 1.192684, -0.149821)",
        "(0.166865, 1.199658, -0.135123)",
        "(0.165952, 1.208615, -0.121323)",
        "(0.164786, 1.219570, -0.108668)",
        "(0.163721, 1.232438, -0.097074)",
        "(0.163218, 1.239259, -0.091582)",
        "(0.162439, 1.255151, -0.082169)",
        "(0.161898, 1.271457, -0.073354)",
        "(0.161452, 1.288129, -0.065233)",
        "(0.161108, 1.305099, -0.057904)",
        "(0.161184, 1.314060, -0.054752)",
        "(0.161766, 1.332739, -0.049563)",
        "(0.162760, 1.351757, -0.045507)",
        "(0.164214, 1.370410, -0.042167)",
        "(0.165996, 1.388835, -0.039879)",
        "(0.167061, 1.398075, -0.039227)",
        "(0.169733, 1.416504, -0.039176)",
        "(0.172615, 1.434102, -0.040450)",
        "(0.175571, 1.450449, -0.042923)",
        "(0.178442, 1.465980, -0.046466)",
        "(0.179867, 1.473118, -0.049176)",
        "(0.182546, 1.487116, -0.054876)",
        "(0.184978, 1.499443, -0.062340)",
        "(0.186952, 1.510211, -0.070687)",
        "(0.188422, 1.519528, -0.079983)",
        "(0.189015, 1.523563, -0.085102)",
        "(0.189981, 1.530716, -0.095794)",
        "(0.190641, 1.536490, -0.107204)",
        "(0.191095, 1.540977, -0.119430)",
        "(0.191272, 1.544049, -0.132535)",
        "(0.191163, 1.544939, -0.139395)",
        "(0.190676, 1.545839, -0.153302)",
        "(0.189837, 1.544896, -0.167450)",
        "(0.188801, 1.542908, -0.181631)",
        "(0.187586, 1.539231, -0.196047)",
        "(0.187064, 1.536848, -0.203210)",
        "(0.186055, 1.531068, -0.217253)",
        "(0.184938, 1.522795, -0.230426)",
        "(0.183678, 1.512914, -0.242209)",
        "(0.182163, 1.501468, -0.252647)",
        "(0.181309, 1.495433, -0.257752)",
        "(0.179449, 1.481409, -0.266712)",
        "(0.177659, 1.466736, -0.274687)",
        "(0.175634, 1.451262, -0.281447)",
        "(0.173898, 1.435402, -0.287297)",
        "(0.173120, 1.427284, -0.290003)",
        "(0.171260, 1.410623, -0.294820)",
        "(0.169322, 1.393575, -0.298060)",
        "(0.167633, 1.376540, -0.300223)",
        "(0.166137, 1.359573, -0.301089)",
        "(0.165348, 1.351077, -0.301492)",
        "(0.163625, 1.333691, -0.300378)",
        "(0.161821, 1.316079, -0.298269)",
        "(0.160469, 1.298588, -0.294115)",
        "(0.159350, 1.281498, -0.288627)",
        "(0.158855, 1.273163, -0.285189)",
        "(0.157995, 1.256995, -0.277595)",
        "(0.157937, 1.242147, -0.267721)",
        "(0.158265, 1.227988, -0.256515)",
        "(0.158899, 1.214628, -0.243370)",
        "(0.159185, 1.208288, -0.236725)",
        "(0.159962, 1.197209, -0.223205)",
        "(0.161184, 1.188661, -0.209000)",
        "(0.162373, 1.182051, -0.193847)",
        "(0.163127, 1.176658, -0.178396)",
        "(0.163351, 1.174707, -0.170751)",
        "(0.163602, 1.172139, -0.155992)",
        "(0.163414, 1.172278, -0.141955)",
        "(0.162680, 1.175355, -0.128450)",
        "(0.161728, 1.180746, -0.115395)",
        "(0.161159, 1.184394, -0.109080)",
        "(0.160071, 1.193012, -0.096742)",
        "(0.159174, 1.204424, -0.085009)",
        "(0.158167, 1.217977, -0.074284)",
        "(0.157045, 1.232860, -0.064610)",
        "(0.156484, 1.240953, -0.060360)",
        "(0.155619, 1.257694, -0.052509)",
        "(0.155129, 1.275670, -0.045840)",
        "(0.155273, 1.294886, -0.040576)",
        "(0.155790, 1.314492, -0.036546)",
        "(0.156107, 1.324278, -0.035102)",
        "(0.156795, 1.343715, -0.033191)",
        "(0.157965, 1.363363, -0.032582)",
        "(0.159727, 1.383260, -0.033381)",
        "(0.162359, 1.403223, -0.035549)",
        "(0.164021, 1.412994, -0.037124)",
        "(0.167449, 1.431794, -0.040602)",
        "(0.171385, 1.449332, -0.045031)",
        "(0.175534, 1.465449, -0.050480)",
        "(0.179497, 1.480314, -0.057097)",
        "(0.181478, 1.487402, -0.060822)",
        "(0.185569, 1.500559, -0.069358)",
        "(0.189345, 1.512236, -0.079170)",
        "(0.192685, 1.522692, -0.089862)",
        "(0.195716, 1.531706, -0.101389)",
        "(0.197106, 1.535573, -0.107483)",
        "(0.199844, 1.542436, -0.120163)",
        "(0.202233, 1.547715, -0.133583)",
        "(0.204068, 1.551211, -0.147290)",
        "(0.205493, 1.553168, -0.161308)",
        "(0.206042, 1.553568, -0.168509)",
        "(0.206816, 1.553729, -0.183278)",
        "(0.207023, 1.552243, -0.198821)",
        "(0.206887, 1.549439, -0.214476)",
        "(0.206324, 1.545050, -0.229852)",
        "(0.205864, 1.542008, -0.237666)",
        "(0.204935, 1.535036, -0.251164)",
        "(0.204065, 1.526716, -0.264366)",
        "(0.203427, 1.516848, -0.277279)",
        "(0.202606, 1.504994, -0.290120)",
        "(0.201973, 1.498272, -0.296636)",
        "(0.200590, 1.483989, -0.309253)",
        "(0.198942, 1.468063, -0.321166)",
        "(0.197005, 1.450467, -0.331971)",
        "(0.194620, 1.431392, -0.340937)",
        "(0.193114, 1.421176, -0.344365)",
        "(0.190021, 1.400140, -0.349499)",
        "(0.187612, 1.378742, -0.352633)",
        "(0.186141, 1.357485, -0.354084)",
        "(0.185187, 1.336474, -0.353535)",
        "(0.184831, 1.326052, -0.352107)",
        "(0.184274, 1.305547, -0.347679)",
        "(0.184170, 1.285720, -0.339777)",
        "(0.183068, 1.265899, -0.329496)",
        "(0.180884, 1.246680, -0.316661)",
        "(0.179902, 1.237442, -0.310027)",
        "(0.178118, 1.220886, -0.294351)",
        "(0.176841, 1.206760, -0.277433)",
        "(0.175915, 1.195200, -0.259306)",
        "(0.175034, 1.186170, -0.239749)",
        "(0.174621, 1.182942, -0.229632)",
        "(0.174145, 1.178478, -0.209665)",
        "(0.174010, 1.177833, -0.189345)",
        "(0.173644, 1.179398, -0.169042)",
        "(0.173134, 1.183707, -0.149392)",
        "(0.172817, 1.186825, -0.140040)",
        "(0.171905, 1.195778, -0.123297)",
        "(0.170662, 1.207057, -0.108254)",
        "(0.169097, 1.220065, -0.094415)",
        "(0.167361, 1.234245, -0.081662)",
        "(0.166547, 1.241924, -0.075869)",
        "(0.165035, 1.257937, -0.065283)",
        "(0.163802, 1.274951, -0.055899)",
        "(0.163017, 1.292622, -0.047730)",
        "(0.162482, 1.310037, -0.040221)",
        "(0.162411, 1.318884, -0.036894)",
        "(0.162926, 1.337158, -0.031458)",
        "(0.163886, 1.355459, -0.027235)",
        "(0.164722, 1.373153, -0.023766)",
        "(0.165779, 1.390453, -0.021445)",
        "(0.166553, 1.399167, -0.020887)",
        "(0.168458, 1.416649, -0.020883)",
        "(0.170574, 1.433475, -0.022120)",
        "(0.172608, 1.449417, -0.024418)",
        "(0.174668, 1.464610, -0.027898)",
        "(0.175765, 1.472043, -0.030076)",
        "(0.178061, 1.486159, -0.035447)",
        "(0.180286, 1.499007, -0.041925)",
        "(0.182488, 1.510748, -0.049048)",
        "(0.184573, 1.521148, -0.056994)",
        "(0.185371, 1.525878, -0.061439)",
        "(0.186891, 1.534795, -0.070817)",
        "(0.188090, 1.542468, -0.081244)",
        "(0.188836, 1.548650, -0.092328)",
        "(0.189355, 1.553609, -0.103366)",
        "(0.189564, 1.555541, -0.109020)",
        "(0.189913, 1.558589, -0.120890)",
        "(0.190394, 1.560629, -0.133209)",
        "(0.191022, 1.561565, -0.145920)",
        "(0.191420, 1.561039, -0.158702)",
        "(0.191520, 1.560316, -0.164977)",
        "(0.191326, 1.557549, -0.177422)",
        "(0.191049, 1.553293, -0.190035)",
        "(0.190954, 1.547902, -0.202715)",
        "(0.190573, 1.541080, -0.215056)",
        "(0.190211, 1.537078, -0.220926)",
        "(0.188925, 1.527106, -0.231488)",
        "(0.187425, 1.515608, -0.241196)",
        "(0.185953, 1.503027, -0.250504)",
        "(0.184487, 1.489320, -0.259226)",
        "(0.183601, 1.481887, -0.263287)",
        "(0.181389, 1.465427, -0.270513)",
        "(0.179324, 1.447855, -0.276714)",
        "(0.177546, 1.430207, -0.282141)",
        "(0.175380, 1.411734, -0.286499)",
        "(0.174182, 1.402114, -0.288102)",
        "(0.171911, 1.382721, -0.290437)",
        "(0.170157, 1.363738, -0.291406)",
        "(0.168757, 1.345026, -0.290204)",
        "(0.167248, 1.326053, -0.286582)",
        "(0.166414, 1.316582, -0.284226)",
        "(0.164834, 1.298283, -0.278372)",
        "(0.163701, 1.281331, -0.270822)",
        "(0.163020, 1.265370, -0.261931)",
        "(0.162729, 1.257670, -0.256992)",
        "(0.162179, 1.243253, -0.246175)",
        "(0.161484, 1.230576, -0.234737)",
        "(0.160873, 1.220149, -0.222975)",
        "(0.160554, 1.211692, -0.210543)",
        "(0.160226, 1.205902, -0.196643)",
        "(0.160013, 1.203561, -0.189478)",
        "(0.159713, 1.201163, -0.174635)",
        "(0.159373, 1.200800, -0.159928)",
        "(0.158748, 1.203396, -0.145587)",
        "(0.158171, 1.207903, -0.131537)",
        "(0.157988, 1.211005, -0.124498)",
        "(0.157641, 1.217859, -0.110656)",
        "(0.157210, 1.226729, -0.097748)",
        "(0.156415, 1.236727, -0.086260)",
        "(0.155336, 1.247926, -0.076241)",
        "(0.154768, 1.253939, -0.071658)",
        "(0.153397, 1.266970, -0.063370)",
        "(0.152121, 1.281750, -0.056492)",
        "(0.151379, 1.298128, -0.050808)",
        "(0.150940, 1.315236, -0.046137)",
        "(0.150770, 1.323895, -0.044121)",
        "(0.150637, 1.341462, -0.040811)",
        "(0.150865, 1.359229, -0.038314)",
        "(0.152006, 1.377562, -0.037013)",
        "(0.153779, 1.395780, -0.037373)",
        "(0.154676, 1.404560, -0.037993)",
        "(0.156642, 1.421551, -0.039586)",
        "(0.159069, 1.437417, -0.042443)",
        "(0.161648, 1.452512, -0.046510)",
        "(0.164166, 1.466449, -0.051958)",
        "(0.165319, 1.473176, -0.054930)",
        "(0.167566, 1.485195, -0.062291)",
        "(0.169400, 1.495962, -0.070271)",
        "(0.170828, 1.504852, -0.079789)",
        "(0.172240, 1.512990, -0.090133)",
        "(0.172914, 1.516675, -0.095501)",
        "(0.174069, 1.522712, -0.106657)",
        "(0.174862, 1.526892, -0.118208)",
        "(0.175467, 1.529830, -0.130032)",
        "(0.175857, 1.531443, -0.142419)",
        "(0.176042, 1.531813, -0.148701)",
        "(0.176412, 1.531220, -0.161307)",
        "(0.176545, 1.529446, -0.173903)",
        "(0.176590, 1.526096, -0.186676)",
        "(0.176555, 1.521703, -0.199429)",
        "(0.176425, 1.518640, -0.205585)",
        "(0.176147, 1.512102, -0.217506)",
        "(0.175837, 1.503284, -0.228208)",
        "(0.175101, 1.493145, -0.238054)",
        "(0.173864, 1.481429, -0.247141)",
        "(0.173227, 1.475136, -0.251421)",
        "(0.172009, 1.461446, -0.259055)",
        "(0.170588, 1.446916, -0.265854)",
        "(0.168713, 1.430522, -0.270860)",
        "(0.166832, 1.413582, -0.275023)",
        "(0.165987, 1.404905, -0.276620)",
        "(0.164405, 1.387216, -0.279273)",
        "(0.162872, 1.368196, -0.279748)",
        "(0.161188, 1.349070, -0.279060)",
        "(0.159691, 1.330092, -0.276537)",
        "(0.159055, 1.320723, -0.274694)",
        "(0.158190, 1.302397, -0.269963)",
        "(0.157983, 1.285144, -0.263830)",
        "(0.158244, 1.269265, -0.256536)",
        "(0.158669, 1.254413, -0.248351)",
        "(0.158893, 1.247270, -0.243850)",
        "(0.159482, 1.233722, -0.233566)",
        "(0.160225, 1.221416, -0.222278)",
        "(0.161195, 1.210796, -0.210729)",
        "(0.162333, 1.201723, -0.198641)",
        "(0.162892, 1.197527, -0.192304)",
        "(0.163772, 1.190129, -0.179010)",
        "(0.164649, 1.184814, -0.165265)",
        "(0.165745, 1.182009, -0.151722)",
        "(0.166587, 1.181753, -0.138471)",
        "(0.166950, 1.181602, -0.131850)",
        "(0.167380, 1.184823, -0.118730)",
        "(0.167765, 1.190683, -0.106032)",
        "(0.167826, 1.199325, -0.093886)",
        "(0.167377, 1.210603, -0.082837)",
        "(0.166943, 1.217206, -0.077896)",
        "(0.165704, 1.231388, -0.068839)",
        "(0.164143, 1.246946, -0.060673)",
        "(0.162645, 1.263929, -0.053358)",
        "(0.161510, 1.282393, -0.047198)",
        "(0.161053, 1.291854, -0.044386)",
        "(0.160542, 1.312020, -0.040543)",
        "(0.160130, 1.332098, -0.037863)",
        "(0.160098, 1.352535, -0.037320)",
        "(0.160798, 1.373003, -0.037877)",
        "(0.161310, 1.383057, -0.038553)",
        "(0.162815, 1.402562, -0.040958)",
        "(0.164934, 1.421133, -0.044635)",
        "(0.167335, 1.438760, -0.049380)",
        "(0.169897, 1.455248, -0.055432)",
        "(0.171104, 1.462943, -0.059089)",
        "(0.173478, 1.477455, -0.067135)",
        "(0.175921, 1.490597, -0.076254)",
        "(0.178425, 1.502432, -0.086424)",
        "(0.180970, 1.513017, -0.097467)",
        "(0.182170, 1.517774, -0.103178)",
        "(0.184364, 1.525871, -0.115007)",
        "(0.186276, 1.532444, -0.127204)",
        "(0.188201, 1.537430, -0.140035)",
        "(0.190093, 1.541255, -0.153205)",
        "(0.190928, 1.542649, -0.159874)",
        "(0.192200, 1.544022, -0.173334)",
        "(0.193132, 1.543686, -0.187328)",
        "(0.193795, 1.541917, -0.200579)",
        "(0.194178, 1.538932, -0.213489)",
        "(0.194202, 1.536837, -0.219805)",
        "(0.193973, 1.531755, -0.232090)",
        "(0.193527, 1.525263, -0.243668)",
        "(0.193098, 1.517446, -0.254397)",
        "(0.192835, 1.508704, -0.264316)",
        "(0.192640, 1.503945, -0.268892)",
        "(0.191985, 1.493582, -0.277376)",
        "(0.191007, 1.482039, -0.284955)",
        "(0.189821, 1.469240, -0.291267)",
        "(0.188532, 1.455634, -0.296557)",
        "(0.187864, 1.448477, -0.298845)",
        "(0.186193, 1.432927, -0.302501)",
        "(0.183696, 1.416098, -0.305036)",
        "(0.181219, 1.398922, -0.306841)",
        "(0.178971, 1.381743, -0.307600)",
        "(0.177868, 1.373139, -0.307515)",
        "(0.175655, 1.355880, -0.306242)",
        "(0.173638, 1.338810, -0.303546)",
        "(0.171900, 1.321847, -0.299672)",
        "(0.170437, 1.305560, -0.294352)",
        "(0.170020, 1.297927, -0.291118)",
        "(0.169505, 1.283281, -0.283754)",
        "(0.169231, 1.268884, -0.274644)",
        "(0.169142, 1.255072, -0.263137)",
        "(0.168991, 1.242221, -0.250360)",
        "(0.169138, 1.236551, -0.243460)",
        "(0.169886, 1.226376, -0.229246)",
        "(0.170962, 1.218297, -0.214075)",
        "(0.172154, 1.212667, -0.198257)",
        "(0.173390, 1.209061, -0.182084)",
        "(0.173978, 1.207923, -0.173913)",
        "(0.174923, 1.207186, -0.157640)",
        "(0.175677, 1.208706, -0.141860)",
        "(0.176268, 1.212298, -0.126772)",
        "(0.176473, 1.217748, -0.112314)",
        "(0.176461, 1.221277, -0.105345)",
        "(0.176247, 1.229700, -0.092219)",
        "(0.175809, 1.240076, -0.080657)",
        "(0.175484, 1.252202, -0.070611)",
        "(0.175250, 1.265471, -0.061835)",
        "(0.175088, 1.272498, -0.057904)",
        "(0.174739, 1.287014, -0.050576)",
        "(0.174394, 1.302137, -0.044335)",
        "(0.174296, 1.309980, -0.041859)",
        "(0.174449, 1.325874, -0.037418)",
        "(0.175238, 1.342207, -0.034157)",
        "(0.176388, 1.358318, -0.031528)",
        "(0.177750, 1.373840, -0.029368)",
        "(0.179195, 1.388766, -0.028093)",
        "(0.180900, 1.403382, -0.027697)",
        "(0.181795, 1.410601, -0.027829)",
        "(0.183873, 1.424718, -0.028763)",
        "(0.186189, 1.438248, -0.030607)",
        "(0.188462, 1.451176, -0.033048)",
        "(0.191063, 1.463554, -0.036138)",
        "(0.192416, 1.469416, -0.038039)",
        "(0.195136, 1.480544, -0.042477)",
        "(0.197879, 1.490803, -0.048036)",
        "(0.200370, 1.500043, -0.054689)",
        "(0.202507, 1.507871, -0.062299)",
        "(0.203362, 1.511298, -0.066463)",
        "(0.204724, 1.517026, -0.075794)",
        "(0.205652, 1.521338, -0.086065)",
        "(0.205902, 1.523784, -0.097224)",
        "(0.205701, 1.524541, -0.108761)",
        "(0.205557, 1.524517, -0.114582)",
        "(0.204877, 1.522260, -0.126737)",
        "(0.203972, 1.518155, -0.139216)",
        "(0.202810, 1.512256, -0.151827)",
        "(0.201333, 1.504345, -0.164332)",
        "(0.200497, 1.499763, -0.170480)",
        "(0.198277, 1.488702, -0.182251)",
        "(0.195936, 1.476150, -0.193389)",
        "(0.193952, 1.462540, -0.204520)",
        "(0.192220, 1.448151, -0.215574)",
        "(0.191367, 1.440505, -0.220911)",
        "(0.189505, 1.424544, -0.231124)",
        "(0.187751, 1.407778, -0.240329)",
        "(0.186262, 1.390644, -0.248497)",
        "(0.184909, 1.373236, -0.255586)",
        "(0.184298, 1.364441, -0.258654)",
        "(0.183178, 1.346659, -0.263266)",
        "(0.182164, 1.328872, -0.266438)",
        "(0.181316, 1.311571, -0.268072)",
        "(0.181053, 1.295197, -0.268228)",
        "(0.181113, 1.287330, -0.267843)",
        "(0.181376, 1.272166, -0.265795)",
        "(0.181674, 1.257990, -0.261375)",
        "(0.181989, 1.244681, -0.255588)",
        "(0.182399, 1.233078, -0.248358)",
        "(0.182601, 1.228054, -0.244114)",
        "(0.183148, 1.219337, -0.234435)",
        "(0.183769, 1.212655, -0.222887)",
        "(0.184390, 1.208327, -0.209615)",
        "(0.185169, 1.206604, -0.195250)",
        "(0.185503, 1.206753, -0.187716)",
        "(0.186045, 1.208279, -0.172392)",
        "(0.186223, 1.212557, -0.156516)",
        "(0.186233, 1.218300, -0.140639)",
        "(0.186184, 1.226380, -0.124937)",
        "(0.186110, 1.230824, -0.117311)",
        "(0.185549, 1.241023, -0.102818)",
        "(0.184313, 1.252959, -0.089913)",
        "(0.182704, 1.266110, -0.078203)",
        "(0.181022, 1.280481, -0.067525)",
        "(0.180185, 1.288115, -0.062641)",
        "(0.178576, 1.303875, -0.053567)",
        "(0.176913, 1.320217, -0.045969)",
        "(0.175294, 1.337118, -0.039853)",
        "(0.174696, 1.355316, -0.035029)",
        "(0.174843, 1.364976, -0.033405)",
        "(0.175293, 1.384245, -0.031140)",
        "(0.176454, 1.403487, -0.030531)",
        "(0.177957, 1.422205, -0.030958)",
        "(0.179844, 1.440109, -0.032777)",
        "(0.180853, 1.448789, -0.034156)",
        "(0.182908, 1.465160, -0.038378)",
        "(0.185044, 1.480464, -0.043644)",
        "(0.187267, 1.494450, -0.050138)",
        "(0.189301, 1.506840, -0.057802)",
        "(0.190252, 1.512347, -0.062122)",
        "(0.191946, 1.522271, -0.071424)",
        "(0.193342, 1.530625, -0.081808)",
        "(0.194783, 1.537727, -0.093261)",
        "(0.196094, 1.543393, -0.105827)",
        "(0.196655, 1.545605, -0.112500)",
        "(0.197619, 1.549076, -0.126425)",
        "(0.198209, 1.551020, -0.141216)",
        "(0.198696, 1.551573, -0.156717)",
        "(0.199368, 1.550841, -0.172669)",
        "(0.199737, 1.550016, -0.180765)",
        "(0.200446, 1.547054, -0.197398)",
        "(0.200898, 1.542356, -0.214478)",
        "(0.201265, 1.536511, -0.231646)",
        "(0.202061, 1.529211, -0.248646)",
        "(0.202421, 1.524921, -0.256804)",
        "(0.202863, 1.514860, -0.271889)",
        "(0.203575, 1.503181, -0.285351)",
        "(0.204686, 1.489490, -0.297469)",
        "(0.206437, 1.474685, -0.308787)",
        "(0.207492, 1.466410, -0.313527)",
        "(0.209203, 1.449074, -0.321490)",
        "(0.210366, 1.430602, -0.326539)",
        "(0.211284, 1.411448, -0.329594)",
        "(0.212108, 1.391782, -0.330542)",
        "(0.212379, 1.381952, -0.330423)",
        "(0.212259, 1.362353, -0.328958)",
        "(0.211414, 1.343026, -0.325654)",
        "(0.210617, 1.324734, -0.320729)",
        "(0.210093, 1.307722, -0.314695)",
        "(0.209588, 1.300065, -0.310678)",
        "(0.208182, 1.285245, -0.302454)",
        "(0.206416, 1.272150, -0.292704)",
        "(0.204287, 1.260842, -0.281847)",
        "(0.201784, 1.251492, -0.270044)",
        "(0.200394, 1.247606, -0.263657)",
        "(0.197488, 1.240934, -0.250125)",
        "(0.194571, 1.236009, -0.235517)",
        "(0.191783, 1.232982, -0.219808)",
        "(0.189119, 1.231755, -0.202871)",
        "(0.187857, 1.231742, -0.194055)",
        "(0.185546, 1.232513, -0.176372)",
        "(0.183825, 1.234585, -0.158575)",
        "(0.182561, 1.237792, -0.140839)",
        "(0.181357, 1.242163, -0.123703)",
        "(0.180734, 1.245115, -0.115573)",
        "(0.179470, 1.252521, -0.100328)",
        "(0.178517, 1.262390, -0.086456)",
        "(0.178159, 1.273919, -0.073075)",
        "(0.178049, 1.286092, -0.060222)",
        "(0.177936, 1.292589, -0.054155)",
        "(0.177683, 1.306763, -0.043321)",
        "(0.177658, 1.322789, -0.034534)",
        "(0.177729, 1.339765, -0.027447)",
        "(0.177889, 1.357311, -0.021734)",
        "(0.178149, 1.366317, -0.019368)",
        "(0.178896, 1.384206, -0.015432)",
        "(0.180035, 1.401987, -0.012957)",
        "(0.182076, 1.419973, -0.012522)",
        "(0.184722, 1.437878, -0.014065)",
        "(0.186093, 1.446575, -0.015457)",
        "(0.188781, 1.463275, -0.019197)",
        "(0.191444, 1.479091, -0.024517)",
        "(0.194182, 1.493958, -0.031333)",
        "(0.197057, 1.507746, -0.039469)",
        "(0.198524, 1.514095, -0.044104)",
        "(0.201383, 1.526012, -0.054243)",
        "(0.203934, 1.536695, -0.065847)",
        "(0.206420, 1.545960, -0.078710)",
        "(0.208474, 1.553522, -0.092592)",
        "(0.209320, 1.556486, -0.099946)",
        "(0.210862, 1.561253, -0.115192)",
        "(0.212094, 1.564062, -0.131545)",
        "(0.212780, 1.564886, -0.147277)",
        "(0.212694, 1.563939, -0.163361)",
        "(0.212444, 1.562840, -0.171634)",
        "(0.211786, 1.559670, -0.188690)",
        "(0.211221, 1.554998, -0.206106)",
        "(0.210625, 1.548889, -0.223450)",
        "(0.209855, 1.541309, -0.240546)",
        "(0.209507, 1.536944, -0.248866)",
        "(0.208788, 1.527185, -0.264945)",
        "(0.207831, 1.516312, -0.280124)",
        "(0.206696, 1.503971, -0.294048)",
        "(0.206007, 1.497269, -0.300360)",
        "(0.204507, 1.483124, -0.311764)",
        "(0.203122, 1.467763, -0.321461)",
        "(0.201840, 1.451538, -0.329913)",
        "(0.200645, 1.434414, -0.337146)",
        "(0.199982, 1.416370, -0.342416)",
        "(0.200047, 1.406951, -0.344063)",
        "(0.200548, 1.387944, -0.345863)",
        "(0.201036, 1.368436, -0.345343)",
        "(0.201376, 1.348154, -0.342430)",
        "(0.201813, 1.327813, -0.337490)",
        "(0.202052, 1.317816, -0.334228)",
        "(0.202704, 1.298416, -0.326429)",
        "(0.203388, 1.280407, -0.316991)",
        "(0.203382, 1.263825, -0.306244)",
        "(0.202925, 1.248930, -0.294364)",
        "(0.202637, 1.242180, -0.288069)",
        "(0.201964, 1.230611, -0.274449)",
        "(0.201150, 1.220723, -0.260228)",
        "(0.199889, 1.212560, -0.244964)",
        "(0.197995, 1.205480, -0.228777)",
        "(0.196952, 1.202345, -0.220694)",
        "(0.194795, 1.197778, -0.204684)",
        "(0.192662, 1.195174, -0.188820)",
        "(0.190380, 1.193209, -0.172862)",
        "(0.187664, 1.191905, -0.157136)",
        "(0.186248, 1.191784, -0.149656)",
        "(0.183327, 1.192945, -0.135677)",
        "(0.180293, 1.196461, -0.123232)",
        "(0.177304, 1.202252, -0.111895)",
        "(0.174687, 1.209632, -0.100818)",
        "(0.173700, 1.214082, -0.095280)",
        "(0.172248, 1.224089, -0.084449)",
        "(0.171455, 1.235913, -0.074593)",
        "(0.171282, 1.248897, -0.065745)",
        "(0.171799, 1.262708, -0.057969)",
        "(0.172202, 1.269620, -0.054488)",
        "(0.172819, 1.283256, -0.047955)",
        "(0.173285, 1.296756, -0.042777)",
        "(0.174166, 1.310360, -0.038767)",
        "(0.175649, 1.323742, -0.036074)",
        "(0.176410, 1.330048, -0.035026)",
        "(0.177647, 1.341911, -0.033114)",
        "(0.178389, 1.352735, -0.031611)",
        "(0.178581, 1.362408, -0.030608)",
        "(0.178450, 1.371850, -0.030153)",
        "(0.178243, 1.376728, -0.030329)",
        "(0.177748, 1.386528, -0.031209)",
        "(0.177016, 1.396027, -0.032461)",
        "(0.176015, 1.405040, -0.033947)",
        "(0.175231, 1.414210, -0.035838)",
        "(0.174959, 1.418987, -0.037060)",
        "(0.174480, 1.428800, -0.039861)",
        "(0.174404, 1.438905, -0.043558)",
        "(0.174559, 1.449016, -0.047819)",
        "(0.174869, 1.458862, -0.052428)",
        "(0.175126, 1.463631, -0.054898)",
        "(0.175878, 1.472860, -0.060457)",
        "(0.176901, 1.481678, -0.066732)",
        "(0.178090, 1.489572, -0.073607)",
        "(0.179060, 1.496449, -0.080777)",
        "(0.179496, 1.499399, -0.084614)",
        "(0.180073, 1.504721, -0.092808)",
        "(0.180685, 1.509238, -0.101900)",
        "(0.181458, 1.512906, -0.111700)",
        "(0.181926, 1.515357, -0.121662)",
        "(0.182012, 1.516043, -0.126692)",
        "(0.182106, 1.516818, -0.137082)",
        "(0.182477, 1.517054, -0.147939)",
        "(0.182860, 1.516600, -0.159231)",
        "(0.183180, 1.515300, -0.170751)",
        "(0.183437, 1.514290, -0.176575)",
        "(0.184188, 1.511827, -0.188218)",
        "(0.185057, 1.508628, -0.199768)",
        "(0.185735, 1.504487, -0.211080)",
        "(0.186158, 1.499382, -0.222249)",
        "(0.186356, 1.496485, -0.227778)",
        "(0.186867, 1.490202, -0.238624)",
        "(0.187575, 1.483323, -0.249058)",
        "(0.188227, 1.475420, -0.258689)",
        "(0.188510, 1.471213, -0.263247)",
        "(0.188871, 1.462085, -0.271446)",
        "(0.188757, 1.452027, -0.278628)",
        "(0.188400, 1.441166, -0.284844)",
        "(0.187904, 1.429746, -0.289935)",
        "(0.187072, 1.417834, -0.293736)",
        "(0.186639, 1.411728, -0.295122)",
        "(0.185849, 1.399371, -0.297384)",
        "(0.184915, 1.386455, -0.298310)",
        "(0.183796, 1.373062, -0.298376)",
        "(0.182868, 1.359432, -0.297376)",
        "(0.182596, 1.352521, -0.296376)",
        "(0.182344, 1.338351, -0.293620)",
        "(0.182346, 1.323805, -0.289739)",
        "(0.182331, 1.309277, -0.285112)",
        "(0.182491, 1.295034, -0.279459)",
        "(0.182721, 1.288286, -0.276140)",
        "(0.183177, 1.275490, -0.269284)",
        "(0.183658, 1.263917, -0.261808)",
        "(0.184063, 1.253521, -0.253412)",
        "(0.184253, 1.244563, -0.243915)",
        "(0.184326, 1.240530, -0.238951)",
        "(0.184362, 1.234909, -0.227524)",
        "(0.184244, 1.230414, -0.215087)",
        "(0.183939, 1.227373, -0.201535)",
        "(0.183643, 1.226229, -0.187015)",
        "(0.183557, 1.226099, -0.179558)",
        "(0.183754, 1.227183, -0.164389)",
        "(0.184121, 1.229949, -0.149210)",
        "(0.184294, 1.234107, -0.134530)",
        "(0.184149, 1.239265, -0.120520)",
        "(0.184009, 1.242364, -0.113748)",
        "(0.183905, 1.249556, -0.100894)",
        "(0.183807, 1.258675, -0.089594)",
        "(0.183365, 1.268584, -0.079199)",
        "(0.182367, 1.279510, -0.070355)",
        "(0.181685, 1.285189, -0.066398)",
        "(0.180572, 1.297368, -0.059176)",
        "(0.180220, 1.311296, -0.053472)",
        "(0.179843, 1.325521, -0.048838)",
        "(0.179027, 1.339113, -0.044088)",
        "(0.178458, 1.345986, -0.041932)",
        "(0.177495, 1.360236, -0.038576)",
        "(0.177915, 1.375389, -0.036123)",
        "(0.178358, 1.390123, -0.033899)",
        "(0.178448, 1.403843, -0.032011)",
        "(0.178573, 1.410617, -0.031210)",
        "(0.179092, 1.424207, -0.030218)",
        "(0.180504, 1.438105, -0.030039)",
        "(0.182287, 1.451741, -0.030705)",
        "(0.184233, 1.465005, -0.032080)",
        "(0.185271, 1.471442, -0.033133)",
        "(0.187130, 1.484173, -0.035996)",
        "(0.189165, 1.496646, -0.039727)",
        "(0.191693, 1.508751, -0.044757)",
        "(0.194449, 1.520310, -0.050512)",
        "(0.195822, 1.525590, -0.053674)",
        "(0.198344, 1.535105, -0.059974)",
        "(0.200620, 1.543479, -0.066505)",
        "(0.202470, 1.550377, -0.073660)",
        "(0.204116, 1.555872, -0.081746)",
        "(0.204933, 1.558199, -0.086158)",
        "(0.206492, 1.561867, -0.095740)",
        "(0.207464, 1.564009, -0.105676)",
        "(0.207724, 1.564885, -0.115862)",
        "(0.207709, 1.564789, -0.121110)",
        "(0.207799, 1.563990, -0.131831)",
        "(0.208056, 1.562141, -0.142946)",
        "(0.208286, 1.559236, -0.154027)",
        "(0.208175, 1.555102, -0.164700)",
        "(0.207915, 1.549764, -0.175035)",
        "(0.207890, 1.546626, -0.180198)",
        "(0.207972, 1.540088, -0.190697)",
        "(0.207746, 1.532885, -0.200846)",
        "(0.206833, 1.525380, -0.210526)",
        "(0.206162, 1.517996, -0.219682)",
        "(0.206050, 1.514457, -0.224167)",
        "(0.205951, 1.507808, -0.232628)",
        "(0.205641, 1.501290, -0.240071)",
        "(0.205341, 1.495018, -0.246643)",
        "(0.205314, 1.489530, -0.252006)",
        "(0.205351, 1.487037, -0.254232)",
        "(0.205295, 1.482452, -0.257635)",
        "(0.205229, 1.478498, -0.259405)",
        "(0.204928, 1.475015, -0.259991)",
        "(0.204536, 1.472064, -0.259459)",
        "(0.204285, 1.470804, -0.258780)",
        "(0.203680, 1.468545, -0.256908)",
        "(0.202851, 1.466799, -0.253956)",
        "(0.201990, 1.465354, -0.250573)",
        "(0.201266, 1.464362, -0.246997)",
        "(0.200968, 1.464037, -0.245217)",
        "(0.200384, 1.463719, -0.241652)",
        "(0.199670, 1.463688, -0.238084)",
        "(0.198906, 1.463731, -0.234442)",
        "(0.198404, 1.464033, -0.230773)",
        "(0.198250, 1.464293, -0.228978)",
        "(0.198195, 1.465040, -0.225550)",
        "(0.198177, 1.465903, -0.222221)",
        "(0.198137, 1.466661, -0.218921)",
        "(0.198286, 1.467501, -0.215817)",
        "(0.198473, 1.467956, -0.214362)",
        "(0.198978, 1.468860, -0.211712)",
        "(0.199447, 1.469525, -0.209144)",
        "(0.199883, 1.469998, -0.206649)",
        "(0.200420, 1.470330, -0.204229)",
        "(0.200723, 1.470427, -0.203161)",
        "(0.201328, 1.470597, -0.201058)",
        "(0.201647, 1.470447, -0.198851)",
        "(0.201831, 1.470068, -0.196573)",
        "(0.201999, 1.469651, -0.194398)",
        "(0.202067, 1.469453, -0.193371)",
        "(0.202204, 1.469080, -0.191372)",
        "(0.202455, 1.468860, -0.189639)",
        "(0.202845, 1.468734, -0.188195)",
        "(0.203407, 1.468782, -0.187154)",
        "(0.203742, 1.468888, -0.186804)",
        "(0.204338, 1.469168, -0.186181)",
        "(0.204710, 1.469393, -0.185772)",
        "(0.205200, 1.469635, -0.185324)",
        "(0.205287, 1.469698, -0.185368)",
        "(0.205435, 1.469757, -0.185373)",
        "(0.205696, 1.469761, -0.185664)",
        "(0.205840, 1.469610, -0.186083)",
        "(0.206261, 1.469253, -0.186935)",
        "(0.206503, 1.468978, -0.187624)",
        "(0.206528, 1.468926, -0.187705)",
        "(0.206919, 1.468253, -0.189182)",
        "(0.207219, 1.467855, -0.190218)",
        "(0.207298, 1.467284, -0.191024)",
        "(0.207243, 1.466921, -0.191391)",
        "(0.207187, 1.466585, -0.191851)",
        "(0.207056, 1.465946, -0.192778)",
        "(0.206900, 1.465510, -0.193306)",
        "(0.206713, 1.465199, -0.193406)",
        "(0.206505, 1.464858, -0.193317)",
        "(0.206303, 1.464633, -0.193211)",
        "(0.206118, 1.464617, -0.193045)",
        "(0.205882, 1.464617, -0.192824)",
        "(0.205589, 1.464721, -0.192435)",
        "(0.205141, 1.464985, -0.191748)",
        "(0.204917, 1.465197, -0.191257)",
        "(0.204791, 1.465550, -0.190577)",
        "(0.204793, 1.465881, -0.189935)",
        "(0.204604, 1.466038, -0.189391)",
        "(0.204189, 1.466183, -0.188537)",
        "(0.203929, 1.466202, -0.188024)",
        "(0.203254, 1.466164, -0.186668)",
        "(0.202793, 1.466063, -0.185574)",
        "(0.202446, 1.465997, -0.184572)",
        "(0.201938, 1.465750, -0.183615)",
        "(0.201678, 1.465564, -0.183134)",
        "(0.201189, 1.465074, -0.182060)",
        "(0.200865, 1.464470, -0.180897)",
        "(0.200646, 1.463769, -0.179705)",
        "(0.200317, 1.462881, -0.178535)",
        "(0.200134, 1.462398, -0.177987)",
        "(0.199785, 1.461411, -0.176980)",
        "(0.199414, 1.460266, -0.176005)",
        "(0.199070, 1.458929, -0.175049)",
        "(0.198756, 1.457635, -0.174065)",
        "(0.198493, 1.456978, -0.173496)",
        "(0.198004, 1.455687, -0.172418)",
        "(0.197828, 1.454750, -0.171495)",
        "(0.197818, 1.454230, -0.170810)",
        "(0.197867, 1.453904, -0.170264)",
        "(0.197888, 1.453759, -0.170021)",
        "(0.197934, 1.453770, -0.169892)",
        "(0.198104, 1.453881, -0.169769)",
        "(0.198476, 1.454293, -0.169870)",
        "(0.199133, 1.455092, -0.170180)",
        "(0.199384, 1.455462, -0.170374)",
        "(0.199806, 1.456090, -0.170779)",
        "(0.200189, 1.456653, -0.171288)",
        "(0.200536, 1.457184, -0.171779)",
        "(0.200650, 1.457500, -0.172066)",
        "(0.200687, 1.457618, -0.172221)",
        "(0.200779, 1.457906, -0.172681)",
        "(0.200720, 1.458005, -0.172909)",
        "(0.200665, 1.458108, -0.173314)",
        "(0.200611, 1.458146, -0.173652)",
        "(0.200578, 1.458156, -0.173843)",
        "(0.200548, 1.458189, -0.174151)",
        "(0.200700, 1.458306, -0.174498)",
        "(0.200879, 1.458398, -0.174727)",
        "(0.200948, 1.458414, -0.174837)",
        "(0.200998, 1.458425, -0.174922)",
        "(0.201050, 1.458448, -0.175049)",
        "(0.201069, 1.458523, -0.175205)",
        "(0.201087, 1.458669, -0.175378)",
        "(0.201032, 1.458802, -0.175447)",
        "(0.200966, 1.458877, -0.175446)",
        "(0.200803, 1.459075, -0.175338)",
        "(0.200771, 1.459386, -0.175152)",
        "(0.200763, 1.459543, -0.175084)",
        "(0.200730, 1.459588, -0.175061)",
        "(0.200642, 1.459658, -0.174938)",
        "(0.200584, 1.459614, -0.174817)",
        "(0.200615, 1.459406, -0.174718)",
        "(0.200650, 1.459165, -0.174761)",
        "(0.200644, 1.458713, -0.174881)",
        "(0.200595, 1.458102, -0.175068)",
        "(0.200403, 1.457253, -0.175255)",
        "(0.200095, 1.456368, -0.175318)",
        "(0.199552, 1.455018, -0.175352)",
        "(0.198983, 1.453719, -0.175380)",
        "(0.198654, 1.452994, -0.175374)",
        "(0.197934, 1.451419, -0.175248)",
        "(0.197197, 1.449650, -0.174908)",
        "(0.196327, 1.447670, -0.174385)",
        "(0.195329, 1.445389, -0.173739)",
        "(0.194810, 1.444139, -0.173346)",
        "(0.193740, 1.441391, -0.172482)",
        "(0.192697, 1.438090, -0.171504)",
        "(0.191606, 1.434286, -0.170346)",
        "(0.190761, 1.430154, -0.168894)",
        "(0.190429, 1.427990, -0.168056)",
        "(0.189822, 1.423235, -0.165977)",
        "(0.189033, 1.417907, -0.163269)",
        "(0.188106, 1.412316, -0.160264)",
        "(0.187244, 1.406450, -0.156986)",
        "(0.186915, 1.403490, -0.155374)",
        "(0.186609, 1.397309, -0.151866)",
        "(0.186525, 1.391186, -0.147997)",
        "(0.186326, 1.385032, -0.143908)",
        "(0.186048, 1.378819, -0.139699)",
        "(0.185809, 1.375824, -0.137551)",
        "(0.185348, 1.370242, -0.133292)",
        "(0.184909, 1.365821, -0.129143)",
        "(0.184648, 1.362985, -0.125277)",
        "(0.184199, 1.361946, -0.121593)",
        "(0.183861, 1.362169, -0.119812)",
        "(0.183062, 1.363787, -0.116631)",
        "(0.182277, 1.367280, -0.113967)",
        "(0.181510, 1.373231, -0.112008)",
        "(0.180650, 1.380420, -0.110447)",
        "(0.180253, 1.385011, -0.109912)",
        "(0.179743, 1.394869, -0.108919)",
        "(0.179790, 1.406306, -0.108351)",
        "(0.180462, 1.418980, -0.108197)",
        "(0.181854, 1.433298, -0.108809)",
        "(0.182730, 1.440791, -0.109472)",
        "(0.184943, 1.456204, -0.111403)",
        "(0.187925, 1.472368, -0.114409)",
        "(0.191158, 1.488832, -0.118665)",
        "(0.194678, 1.505178, -0.124109)",
        "(0.196841, 1.513307, -0.127677)",
        "(0.201563, 1.529203, -0.135355)",
        "(0.206847, 1.544183, -0.143761)",
        "(0.212438, 1.558038, -0.152726)",
        "(0.218455, 1.570410, -0.162359)",
        "(0.221457, 1.575751, -0.167422)",
        "(0.227206, 1.585837, -0.177607)",
        "(0.232379, 1.593284, -0.188309)",
        "(0.236853, 1.598824, -0.198850)",
        "(0.240682, 1.602405, -0.209122)",
        "(0.242410, 1.603328, -0.214156)",
        "(0.245557, 1.603721, -0.223871)",
        "(0.248187, 1.602471, -0.233162)",
        "(0.249863, 1.598887, -0.241697)",
        "(0.250631, 1.593241, -0.249525)",
        "(0.250720, 1.589841, -0.253255)",
        "(0.250165, 1.581403, -0.260074)",
        "(0.249009, 1.570974, -0.266004)",
        "(0.247445, 1.559209, -0.271034)",
        "(0.244790, 1.545899, -0.275011)",
        "(0.243126, 1.538664, -0.276663)",
        "(0.239692, 1.523544, -0.279710)",
        "(0.236089, 1.507498, -0.282115)",
        "(0.232548, 1.490394, -0.283347)",
        "(0.228833, 1.471827, -0.282771)",
        "(0.226670, 1.461913, -0.281615)",
        "(0.222075, 1.441659, -0.278240)",
        "(0.217584, 1.421264, -0.273579)",
        "(0.213250, 1.400480, -0.267692)",
        "(0.208642, 1.379096, -0.260360)",
        "(0.206136, 1.368364, -0.256313)",
        "(0.201335, 1.347674, -0.247955)",
        "(0.197581, 1.328309, -0.238750)",
        "(0.194547, 1.310009, -0.228504)",
        "(0.191801, 1.292272, -0.217628)",
        "(0.190574, 1.283716, -0.212179)",
        "(0.188022, 1.267699, -0.201305)",
        "(0.186178, 1.254100, -0.190572)",
        "(0.184875, 1.242805, -0.180239)",
        "(0.183299, 1.233317, -0.170124)",
        "(0.182451, 1.229582, -0.165020)",
        "(0.181229, 1.224599, -0.154835)",
        "(0.180433, 1.223204, -0.144588)",
        "(0.179598, 1.224745, -0.134239)",
        "(0.178555, 1.228959, -0.123690)",
        "(0.177914, 1.232383, -0.118507)",
        "(0.176807, 1.241555, -0.108621)",
        "(0.175873, 1.253529, -0.099133)",
        "(0.174558, 1.267359, -0.089877)",
        "(0.173411, 1.283464, -0.081064)",
        "(0.173152, 1.292620, -0.077089)",
        "(0.173391, 1.312282, -0.069838)",
        "(0.174518, 1.333434, -0.063574)",
        "(0.176197, 1.355318, -0.058412)",
        "(0.178111, 1.377256, -0.054593)",
        "(0.179229, 1.388971, -0.053395)",
        "(0.181849, 1.409650, -0.052324)",
        "(0.184920, 1.429939, -0.052602)",
        "(0.188317, 1.449393, -0.053865)",
        "(0.191871, 1.467699, -0.056025)",
        "(0.193637, 1.476229, -0.057614)",
        "(0.197126, 1.492148, -0.061526)",
        "(0.200485, 1.506320, -0.066413)",
        "(0.203246, 1.518790, -0.072360)",
        "(0.205708, 1.529717, -0.079256)",
        "(0.206923, 1.534585, -0.083007)",
        "(0.209036, 1.543413, -0.090729)",
        "(0.210767, 1.550860, -0.099196)",
        "(0.212171, 1.556893, -0.108417)",
        "(0.213474, 1.561564, -0.118756)",
        "(0.214371, 1.563356, -0.124445)",
        "(0.216490, 1.566008, -0.136532)",
        "(0.218371, 1.566741, -0.149149)",
        "(0.219491, 1.565217, -0.161687)",
        "(0.220064, 1.561667, -0.174027)",
        "(0.220275, 1.559146, -0.180188)",
        "(0.220736, 1.553357, -0.192348)",
        "(0.220802, 1.545909, -0.204071)",
        "(0.220113, 1.536728, -0.215027)",
        "(0.218889, 1.526167, -0.224778)",
        "(0.218276, 1.520451, -0.229114)",
        "(0.217050, 1.508285, -0.237165)",
        "(0.215888, 1.494880, -0.244363)",
        "(0.214365, 1.480501, -0.250531)",
        "(0.213334, 1.472936, -0.253120)",
        "(0.211260, 1.457449, -0.257623)",
        "(0.209359, 1.441378, -0.261181)",
        "(0.207711, 1.424605, -0.263724)",
        "(0.206002, 1.407428, -0.264748)",
        "(0.203313, 1.389973, -0.264381)",
        "(0.201796, 1.381238, -0.263858)",
        "(0.199239, 1.363950, -0.262496)",
        "(0.196763, 1.346797, -0.260001)",
        "(0.194201, 1.330172, -0.256291)",
        "(0.192207, 1.314062, -0.251584)",
        "(0.191558, 1.306231, -0.248770)",
        "(0.190175, 1.290914, -0.242466)",
        "(0.188879, 1.275913, -0.235062)",
        "(0.187794, 1.261673, -0.226365)",
        "(0.187471, 1.248974, -0.216325)",
        "(0.187518, 1.243285, -0.210873)",
        "(0.187678, 1.232726, -0.199816)",
        "(0.187825, 1.223631, -0.188532)",
        "(0.188560, 1.216712, -0.177027)",
        "(0.190129, 1.212608, -0.165553)",
        "(0.191011, 1.211824, -0.159860)",
        "(0.192821, 1.211840, -0.148400)",
        "(0.194486, 1.213922, -0.136949)",
        "(0.195967, 1.218172, -0.125870)",
        "(0.197497, 1.225286, -0.115681)",
        "(0.198349, 1.230034, -0.111005)",
        "(0.199504, 1.240330, -0.102164)",
        "(0.199568, 1.252048, -0.094150)",
        "(0.198985, 1.265376, -0.086872)",
        "(0.197694, 1.279899, -0.080324)",
        "(0.196676, 1.287435, -0.077328)",
        "(0.194345, 1.302993, -0.071683)",
        "(0.192171, 1.319305, -0.066353)",
        "(0.190806, 1.336235, -0.061116)",
        "(0.189944, 1.353522, -0.056054)",
        "(0.189741, 1.362212, -0.053698)",
        "(0.190020, 1.379740, -0.048956)",
        "(0.190754, 1.397287, -0.044565)",
        "(0.191361, 1.414966, -0.041269)",
        "(0.192478, 1.432972, -0.039584)",
        "(0.193440, 1.442173, -0.039479)",
        "(0.195923, 1.460521, -0.040205)",
        "(0.198633, 1.478210, -0.041967)",
        "(0.201613, 1.495250, -0.044866)",
        "(0.205226, 1.511554, -0.049151)",
        "(0.207146, 1.519291, -0.051829)",
        "(0.211083, 1.533947, -0.057763)",
        "(0.214972, 1.547325, -0.064533)",
        "(0.218824, 1.559408, -0.072042)",
        "(0.222923, 1.570044, -0.080327)",
        "(0.225027, 1.574666, -0.084856)",
        "(0.229175, 1.582757, -0.094407)",
        "(0.233129, 1.589073, -0.104707)",
        "(0.236597, 1.593457, -0.115446)",
        "(0.239310, 1.595874, -0.126360)",
        "(0.240516, 1.596209, -0.131845)",
        "(0.242566, 1.595759, -0.143161)",
        "(0.243982, 1.593558, -0.154835)",
        "(0.244897, 1.589720, -0.166778)",
        "(0.245306, 1.584161, -0.178742)",
        "(0.245436, 1.580687, -0.184713)",
        "(0.245708, 1.572687, -0.196613)",
        "(0.245614, 1.562990, -0.208225)",
        "(0.245201, 1.551745, -0.219496)",
        "(0.244749, 1.545332, -0.224927)",
        "(0.243953, 1.532037, -0.235587)",
        "(0.242937, 1.517311, -0.245845)",
        "(0.241832, 1.501793, -0.255227)",
        "(0.240398, 1.485376, -0.263275)",
        "(0.239039, 1.468516, -0.269791)",
        "(0.238494, 1.460023, -0.272639)",
        "(0.237331, 1.443154, -0.278046)",
        "(0.236973, 1.426666, -0.282298)",
        "(0.237289, 1.410434, -0.285559)",
        "(0.237034, 1.394122, -0.287406)",
        "(0.236820, 1.386008, -0.287538)",
        "(0.237387, 1.370204, -0.286758)",
        "(0.237778, 1.354097, -0.285676)",
        "(0.236547, 1.337224, -0.283997)",
        "(0.234780, 1.320084, -0.280507)",
        "(0.233786, 1.311707, -0.278111)",
        "(0.231985, 1.295559, -0.272765)",
        "(0.230186, 1.280205, -0.265835)",
        "(0.228143, 1.264916, -0.257708)",
        "(0.225300, 1.249730, -0.248460)",
        "(0.223779, 1.242427, -0.243361)",
        "(0.221045, 1.228671, -0.231542)",
        "(0.218880, 1.216060, -0.218770)",
        "(0.217332, 1.205156, -0.205485)",
        "(0.216159, 1.196022, -0.191787)",
        "(0.215555, 1.192357, -0.184461)",
        "(0.214145, 1.185760, -0.169524)",
        "(0.213508, 1.181652, -0.153975)",
        "(0.213449, 1.180233, -0.138379)",
        "(0.213251, 1.181209, -0.123161)",
        "(0.213089, 1.182824, -0.115916)",
        "(0.212341, 1.187971, -0.102536)",
        "(0.211039, 1.196013, -0.090442)",
        "(0.209505, 1.206088, -0.079159)",
        "(0.207376, 1.218168, -0.068798)",
        "(0.206214, 1.224982, -0.064042)",
        "(0.203779, 1.240116, -0.055561)",
        "(0.201348, 1.257425, -0.048604)",
        "(0.198944, 1.275717, -0.042646)",
        "(0.196676, 1.294693, -0.037479)",
        "(0.195781, 1.304645, -0.035279)",
        "(0.194448, 1.324871, -0.031397)",
        "(0.193521, 1.345181, -0.028727)",
        "(0.192248, 1.364907, -0.027024)",
        "(0.192747, 1.385946, -0.027324)",
        "(0.193726, 1.396737, -0.027999)",
        "(0.196310, 1.417796, -0.030361)",
        "(0.198810, 1.437750, -0.033130)",
        "(0.201830, 1.456515, -0.037183)",
        "(0.205119, 1.474511, -0.042417)",
        "(0.207048, 1.483059, -0.045579)",
        "(0.211153, 1.499355, -0.052535)",
        "(0.215140, 1.513950, -0.060705)",
        "(0.218599, 1.526884, -0.069860)",
        "(0.221675, 1.537809, -0.079982)",
        "(0.223294, 1.542698, -0.085308)",
        "(0.226241, 1.550979, -0.096533)",
        "(0.228832, 1.557380, -0.108475)",
        "(0.231152, 1.561923, -0.121223)",
        "(0.233056, 1.564535, -0.134410)",
        "(0.233751, 1.564913, -0.141096)",
        "(0.234794, 1.564517, -0.154763)",
        "(0.235868, 1.562576, -0.169217)",
        "(0.237104, 1.559505, -0.184223)",
        "(0.238740, 1.555197, -0.199245)",
        "(0.239818, 1.552470, -0.206646)",
        "(0.241881, 1.546227, -0.221295)",
        "(0.243336, 1.538427, -0.235499)",
        "(0.243731, 1.533732, -0.241984)",
        "(0.244692, 1.524096, -0.254329)",
        "(0.245848, 1.513407, -0.265359)",
        "(0.246291, 1.501471, -0.275194)",
        "(0.245300, 1.487709, -0.283653)",
        "(0.243271, 1.472599, -0.290748)",
        "(0.241255, 1.457056, -0.296634)",
        "(0.240416, 1.449128, -0.299070)",
        "(0.238398, 1.432604, -0.303348)",
        "(0.236496, 1.415344, -0.306170)",
        "(0.234143, 1.397473, -0.307457)",
        "(0.231176, 1.379261, -0.307525)",
        "(0.229626, 1.369984, -0.307029)",
        "(0.226972, 1.351421, -0.305218)",
        "(0.224223, 1.332641, -0.301855)",
        "(0.221238, 1.314025, -0.296818)",
        "(0.218366, 1.295703, -0.290591)",
        "(0.217346, 1.286686, -0.286799)",
        "(0.215763, 1.268779, -0.278428)",
        "(0.214613, 1.251751, -0.268146)",
        "(0.214008, 1.236583, -0.257228)",
        "(0.214190, 1.223684, -0.245059)",
        "(0.214532, 1.218136, -0.238288)",
        "(0.215436, 1.208261, -0.223653)",
        "(0.215764, 1.199919, -0.208014)",
        "(0.215635, 1.193688, -0.191591)",
        "(0.216499, 1.189908, -0.174191)",
        "(0.217123, 1.188972, -0.165420)",
        "(0.217604, 1.188931, -0.148563)",
        "(0.217335, 1.191848, -0.132197)",
        "(0.216722, 1.197013, -0.116083)",
        "(0.216153, 1.204631, -0.100499)",
        "(0.215851, 1.209375, -0.092891)",
        "(0.214865, 1.219732, -0.078376)",
        "(0.213361, 1.232575, -0.065122)",
        "(0.211872, 1.246765, -0.054461)",
        "(0.210305, 1.262426, -0.044500)",
        "(0.209757, 1.270779, -0.039795)",
        "(0.208948, 1.288083, -0.031010)",
        "(0.208558, 1.305913, -0.023406)",
        "(0.208743, 1.324222, -0.017308)",
        "(0.209572, 1.342981, -0.012943)",
        "(0.210334, 1.352365, -0.011269)",
        "(0.212636, 1.371395, -0.008719)",
        "(0.216021, 1.391158, -0.007830)",
        "(0.220046, 1.411031, -0.008765)",
        "(0.224175, 1.430160, -0.011050)",
        "(0.226120, 1.439304, -0.012728)",
        "(0.229836, 1.456951, -0.016848)",
        "(0.233860, 1.473793, -0.022424)",
        "(0.237592, 1.489240, -0.029402)",
        "(0.240877, 1.502989, -0.037492)",
        "(0.242376, 1.509128, -0.041868)",
        "(0.245149, 1.520353, -0.051061)",
        "(0.247485, 1.529850, -0.061202)",
        "(0.249382, 1.537740, -0.072344)",
        "(0.250892, 1.544103, -0.084449)",
        "(0.251453, 1.546601, -0.090861)",
        "(0.252461, 1.550469, -0.104286)",
        "(0.252841, 1.552851, -0.118315)",
        "(0.252580, 1.553483, -0.132914)",
        "(0.251804, 1.552509, -0.148013)",
        "(0.251316, 1.551338, -0.155704)",
        "(0.250312, 1.547965, -0.171152)",
        "(0.249070, 1.542782, -0.186548)",
        "(0.247172, 1.535759, -0.201683)",
        "(0.244820, 1.527153, -0.216426)",
        "(0.243687, 1.522333, -0.223602)",
        "(0.241850, 1.512036, -0.237555)",
        "(0.240417, 1.500685, -0.250842)",
        "(0.239163, 1.488358, -0.263450)",
        "(0.237984, 1.475198, -0.275183)",
        "(0.237420, 1.468231, -0.280515)",
        "(0.235980, 1.453648, -0.290628)",
        "(0.234122, 1.438191, -0.299886)",
        "(0.232326, 1.422175, -0.307882)",
        "(0.230774, 1.405912, -0.313989)",
        "(0.229960, 1.397597, -0.316133)",
        "(0.228022, 1.380729, -0.319343)",
        "(0.225532, 1.363375, -0.321379)",
        "(0.223026, 1.346349, -0.321999)",
        "(0.220995, 1.329865, -0.320742)",
        "(0.220244, 1.321792, -0.319090)",
        "(0.218791, 1.305758, -0.314294)",
        "(0.217498, 1.290191, -0.307768)",
        "(0.216009, 1.275434, -0.300044)",
        "(0.214347, 1.261786, -0.291006)",
        "(0.213529, 1.255406, -0.285737)",
        "(0.212203, 1.243412, -0.274166)",
        "(0.211167, 1.232565, -0.261146)",
        "(0.210150, 1.222806, -0.247046)",
        "(0.208961, 1.213807, -0.232312)",
        "(0.208383, 1.209729, -0.224708)",
        "(0.207317, 1.202408, -0.209368)",
        "(0.206148, 1.196512, -0.193779)",
        "(0.205031, 1.192622, -0.178243)",
        "(0.204297, 1.191320, -0.162914)",
        "(0.203989, 1.191840, -0.155388)",
        "(0.203175, 1.194430, -0.140698)",
        "(0.202332, 1.199398, -0.126440)",
        "(0.201595, 1.206594, -0.112534)",
        "(0.201107, 1.215878, -0.099173)",
        "(0.200962, 1.221347, -0.092846)",
        "(0.200778, 1.233268, -0.080607)",
        "(0.200592, 1.246480, -0.069012)",
        "(0.200270, 1.260739, -0.058488)",
        "(0.199731, 1.276039, -0.049228)",
        "(0.199648, 1.284318, -0.045148)",
        "(0.199923, 1.301637, -0.037807)",
        "(0.200570, 1.319750, -0.031490)",
        "(0.201474, 1.338200, -0.025967)",
        "(0.202308, 1.356364, -0.021342)",
        "(0.202848, 1.365398, -0.019423)",
        "(0.205136, 1.384351, -0.016639)",
        "(0.208237, 1.403735, -0.015964)",
        "(0.210990, 1.422359, -0.016658)",
        "(0.213595, 1.439770, -0.018334)",
        "(0.214787, 1.447932, -0.019652)",
        "(0.217380, 1.464008, -0.023276)",
        "(0.220839, 1.479845, -0.028847)",
        "(0.224706, 1.494781, -0.036155)",
        "(0.228474, 1.508146, -0.044562)",
        "(0.230212, 1.514078, -0.049165)",
        "(0.233314, 1.524790, -0.058992)",
        "(0.236052, 1.534378, -0.070469)",
        "(0.238688, 1.542776, -0.083272)",
        "(0.241201, 1.549712, -0.097056)",
        "(0.242346, 1.552451, -0.104232)",
        "(0.244215, 1.556674, -0.118922)",
        "(0.245341, 1.559195, -0.134490)",
        "(0.246176, 1.560195, -0.150862)",
        "(0.246575, 1.559270, -0.167773)",
        "(0.246430, 1.557752, -0.176269)",
        "(0.245407, 1.553046, -0.192959)",
        "(0.243626, 1.546094, -0.209197)",
        "(0.241316, 1.537018, -0.224926)",
        "(0.238327, 1.525850, -0.240271)",
        "(0.236723, 1.519759, -0.247846)",
        "(0.233458, 1.505876, -0.262191)",
        "(0.230144, 1.490552, -0.275179)",
        "(0.228571, 1.481860, -0.280618)",
        "(0.225598, 1.464799, -0.291453)",
        "(0.222899, 1.446725, -0.300968)",
        "(0.220327, 1.427612, -0.308854)",
        "(0.217915, 1.407892, -0.315011)",
        "(0.215337, 1.387875, -0.319786)",
        "(0.213871, 1.377725, -0.321625)",
        "(0.210843, 1.357165, -0.324372)",
        "(0.208318, 1.336533, -0.325046)",
        "(0.206774, 1.316589, -0.323119)",
        "(0.205383, 1.297333, -0.319039)",
        "(0.203767, 1.278913, -0.313433)",
        "(0.202990, 1.270306, -0.309436)",
        "(0.201575, 1.253680, -0.300238)",
        "(0.200497, 1.238780, -0.288842)",
        "(0.199689, 1.225772, -0.275604)",
        "(0.199195, 1.214390, -0.260716)",
        "(0.198939, 1.209289, -0.252548)",
        "(0.198080, 1.199733, -0.235485)",
        "(0.197014, 1.191987, -0.217009)",
        "(0.196352, 1.186075, -0.198092)",
        "(0.195966, 1.183416, -0.179039)",
        "(0.195757, 1.182886, -0.169580)",
        "(0.195321, 1.182862, -0.150715)",
        "(0.194888, 1.185000, -0.132292)",
        "(0.194670, 1.190091, -0.115071)",
        "(0.194473, 1.198151, -0.099585)",
        "(0.194138, 1.203260, -0.092649)",
        "(0.193147, 1.214559, -0.079488)",
        "(0.191781, 1.227989, -0.067769)",
        "(0.190443, 1.242403, -0.056775)",
        "(0.189236, 1.258640, -0.047042)",
        "(0.188592, 1.266989, -0.042505)",
        "(0.187165, 1.284441, -0.034423)",
        "(0.185709, 1.302439, -0.027483)",
        "(0.184870, 1.321126, -0.021635)",
        "(0.185120, 1.340743, -0.016939)",
        "(0.185782, 1.350909, -0.015531)",
        "(0.187094, 1.370845, -0.013237)",
        "(0.189058, 1.390582, -0.012783)",
        "(0.191519, 1.410082, -0.013675)",
        "(0.194774, 1.428959, -0.016512)",
        "(0.196428, 1.438084, -0.018281)",
        "(0.199789, 1.455185, -0.022951)",
        "(0.202852, 1.470677, -0.028570)",
        "(0.205304, 1.484429, -0.035396)",
        "(0.207667, 1.497370, -0.043252)",
        "(0.208898, 1.503293, -0.047782)",
        "(0.211102, 1.514321, -0.057406)",
        "(0.213132, 1.523989, -0.067987)",
        "(0.215386, 1.532601, -0.080118)",
        "(0.218331, 1.540169, -0.094023)",
        "(0.219966, 1.543320, -0.101557)",
        "(0.223045, 1.548418, -0.117094)",
        "(0.225561, 1.551614, -0.133179)",
        "(0.227761, 1.553046, -0.149692)",
        "(0.229692, 1.552593, -0.166431)",
        "(0.230553, 1.551546, -0.174885)",
        "(0.231930, 1.548297, -0.192340)",
        "(0.232852, 1.543238, -0.210149)",
        "(0.233342, 1.536412, -0.227907)",
        "(0.233410, 1.527911, -0.245382)",
        "(0.233387, 1.523005, -0.253938)",
        "(0.233309, 1.512359, -0.270609)",
        "(0.232897, 1.500096, -0.285969)",
        "(0.231810, 1.486112, -0.299684)",
        "(0.230256, 1.470797, -0.311773)",
        "(0.229508, 1.462762, -0.317080)",
        "(0.228196, 1.446262, -0.326358)",
        "(0.227039, 1.428903, -0.333405)",
        "(0.225180, 1.410484, -0.338386)",
        "(0.223198, 1.391865, -0.341690)",
        "(0.222412, 1.382770, -0.342775)",
        "(0.220886, 1.364899, -0.344058)",
        "(0.219051, 1.347166, -0.343101)",
        "(0.216902, 1.329543, -0.339831)",
        "(0.214839, 1.312481, -0.334555)",
        "(0.213895, 1.304372, -0.331170)",
        "(0.212085, 1.288736, -0.323086)",
        "(0.210525, 1.273885, -0.312400)",
        "(0.209145, 1.259608, -0.299090)",
        "(0.208061, 1.246143, -0.283548)",
        "(0.207679, 1.240128, -0.275034)",
        "(0.207024, 1.229475, -0.257426)",
        "(0.206512, 1.220214, -0.238425)",
        "(0.206274, 1.212424, -0.217497)",
        "(0.206632, 1.206614, -0.195483)",
        "(0.207047, 1.204746, -0.184385)",
        "(0.208064, 1.202556, -0.162600)",
        "(0.209111, 1.202685, -0.140940)",
        "(0.209715, 1.205040, -0.121777)",
        "(0.209843, 1.210051, -0.104329)",
        "(0.209733, 1.213746, -0.096097)",
        "(0.209415, 1.222660, -0.080459)",
        "(0.208741, 1.234334, -0.066769)",
        "(0.207446, 1.247414, -0.054588)",
        "(0.206258, 1.262483, -0.044115)",
        "(0.205744, 1.270687, -0.039734)",
        "(0.204553, 1.287575, -0.032182)",
        "(0.203344, 1.305213, -0.026153)",
        "(0.202198, 1.323196, -0.021273)",
        "(0.201518, 1.341537, -0.017531)",
        "(0.201566, 1.350921, -0.016250)",
        "(0.202238, 1.369937, -0.014721)",
        "(0.203078, 1.388627, -0.014344)",
        "(0.203872, 1.406397, -0.014699)",
        "(0.204776, 1.423406, -0.016025)",
        "(0.205491, 1.431784, -0.017263)",
        "(0.207506, 1.448631, -0.020895)",
        "(0.209729, 1.464776, -0.026342)",
        "(0.212223, 1.480069, -0.033363)",
        "(0.213657, 1.487315, -0.037594)",
        "(0.216737, 1.501155, -0.047117)",
        "(0.219787, 1.513824, -0.058317)",
        "(0.222599, 1.525194, -0.071290)",
        "(0.224989, 1.535405, -0.086275)",
        "(0.227155, 1.544384, -0.103101)",
        "(0.228190, 1.548201, -0.112161)",
        "(0.230269, 1.554629, -0.130843)",
        "(0.232548, 1.559054, -0.149788)",
        "(0.234579, 1.561278, -0.168450)",
        "(0.235697, 1.561142, -0.186819)",
        "(0.235897, 1.560065, -0.195976)",
        "(0.236326, 1.556494, -0.213850)",
        "(0.236866, 1.551063, -0.231553)",
        "(0.237148, 1.543903, -0.249191)",
        "(0.236804, 1.534588, -0.266417)",
        "(0.236379, 1.528890, -0.274691)",
        "(0.235497, 1.515809, -0.290495)",
        "(0.235421, 1.500746, -0.305559)",
        "(0.236221, 1.484368, -0.319800)",
        "(0.236809, 1.466220, -0.332282)",
        "(0.236807, 1.456301, -0.337470)",
        "(0.236151, 1.435189, -0.345931)",
        "(0.235121, 1.412737, -0.351903)",
        "(0.234354, 1.389805, -0.356007)",
        "(0.234037, 1.366764, -0.358254)",
        "(0.233757, 1.355130, -0.358358)",
        "(0.232382, 1.331640, -0.356322)",
        "(0.230539, 1.308082, -0.351522)",
        "(0.229400, 1.285843, -0.344962)",
        "(0.228915, 1.265376, -0.336537)",
        "(0.228297, 1.255312, -0.331374)",
        "(0.226210, 1.235613, -0.319706)",
        "(0.224393, 1.218155, -0.306134)",
        "(0.222943, 1.203300, -0.290776)",
        "(0.220987, 1.190320, -0.273564)",
        "(0.219838, 1.184697, -0.264392)",
        "(0.217653, 1.175257, -0.245638)",
        "(0.215706, 1.168767, -0.225889)",
        "(0.213803, 1.165382, -0.205604)",
        "(0.212138, 1.165059, -0.185043)",
        "(0.211432, 1.166014, -0.174656)",
        "(0.210294, 1.169714, -0.154152)",
        "(0.209688, 1.176490, -0.134495)",
        "(0.209344, 1.185777, -0.115711)",
        "(0.209206, 1.191391, -0.106731)",
        "(0.209096, 1.204644, -0.089966)",
        "(0.209182, 1.220111, -0.074561)",
        "(0.208979, 1.237466, -0.060840)",
        "(0.208576, 1.256116, -0.048947)",
        "(0.208121, 1.276108, -0.038702)",
        "(0.207941, 1.286407, -0.034177)",
        "(0.207640, 1.307139, -0.025866)",
        "(0.207505, 1.328352, -0.018680)",
        "(0.207318, 1.349586, -0.012533)",
        "(0.207607, 1.370877, -0.007676)",
        "(0.208120, 1.381599, -0.005936)",
        "(0.209876, 1.403033, -0.003478)",
        "(0.212169, 1.423701, -0.002388)",
        "(0.214625, 1.443051, -0.002306)",
        "(0.217415, 1.461167, -0.003687)",
        "(0.219047, 1.469859, -0.005181)",
        "(0.222415, 1.486414, -0.009506)",
        "(0.225544, 1.501377, -0.015480)",
        "(0.228368, 1.514656, -0.023057)",
        "(0.230678, 1.526139, -0.032350)",
        "(0.231722, 1.531219, -0.037802)",
        "(0.233751, 1.540471, -0.050127)",
        "(0.235371, 1.548190, -0.063999)",
        "(0.237152, 1.554161, -0.079621)",
        "(0.237985, 1.556290, -0.087924)",
        "(0.239869, 1.559681, -0.104819)",
        "(0.242026, 1.560892, -0.122913)",
        "(0.243455, 1.560609, -0.141854)",
        "(0.244429, 1.557907, -0.161321)",
        "(0.245005, 1.553387, -0.180908)",
        "(0.245104, 1.550313, -0.190622)",
        "(0.244899, 1.543198, -0.209998)",
        "(0.244089, 1.534410, -0.229327)",
        "(0.242911, 1.523781, -0.248064)",
        "(0.241396, 1.511019, -0.265883)",
        "(0.240416, 1.503821, -0.274259)",
        "(0.238302, 1.488499, -0.289939)",
        "(0.235998, 1.471728, -0.303683)",
        "(0.234022, 1.453512, -0.315013)",
        "(0.232217, 1.434006, -0.323934)",
        "(0.231277, 1.423998, -0.327570)",
        "(0.229473, 1.403893, -0.334233)",
        "(0.227472, 1.382854, -0.338767)",
        "(0.225509, 1.361443, -0.341283)",
        "(0.224423, 1.341295, -0.341748)",
        "(0.224096, 1.331776, -0.341678)",
        "(0.223858, 1.313464, -0.339063)",
        "(0.222399, 1.294873, -0.333646)",
        "(0.220768, 1.277342, -0.324772)",
        "(0.220096, 1.269293, -0.319822)",
        "(0.218982, 1.254537, -0.308701)",
        "(0.217949, 1.242293, -0.294633)",
        "(0.216508, 1.231433, -0.279244)",
        "(0.214900, 1.222670, -0.262246)",
        "(0.213653, 1.216114, -0.243168)",
        "(0.213129, 1.213605, -0.232947)",
        "(0.211973, 1.209328, -0.212081)",
        "(0.210769, 1.206573, -0.190973)",
        "(0.210065, 1.205697, -0.169920)",
        "(0.209738, 1.206728, -0.149303)",
        "(0.209608, 1.207889, -0.139339)",
        "(0.209254, 1.212260, -0.120783)",
        "(0.208860, 1.218319, -0.103482)",
        "(0.208564, 1.226890, -0.088059)",
        "(0.208417, 1.231709, -0.080875)",
        "(0.208187, 1.243367, -0.068076)",
        "(0.208257, 1.257497, -0.057174)",
        "(0.208304, 1.273193, -0.047676)",
        "(0.207987, 1.289080, -0.038909)",
        "(0.207326, 1.305372, -0.031437)",
        "(0.206812, 1.313686, -0.028297)",
        "(0.205492, 1.330911, -0.023470)",
        "(0.204269, 1.348611, -0.020144)",
        "(0.202793, 1.365966, -0.018044)",
        "(0.200842, 1.382550, -0.016865)",
        "(0.200074, 1.390836, -0.017012)",
        "(0.199755, 1.408516, -0.019059)",
        "(0.200663, 1.426313, -0.023341)",
        "(0.201235, 1.442845, -0.028818)",
        "(0.201782, 1.458220, -0.035618)",
        "(0.202309, 1.465569, -0.039797)",
        "(0.204010, 1.479666, -0.049223)",
        "(0.206202, 1.492346, -0.060427)",
        "(0.208274, 1.503709, -0.072488)",
        "(0.210301, 1.513358, -0.085859)",
        "(0.211357, 1.517460, -0.092943)",
        "(0.213505, 1.524660, -0.107733)",
        "(0.215860, 1.530337, -0.123373)",
        "(0.218216, 1.534705, -0.139825)",
        "(0.220292, 1.537708, -0.156710)",
        "(0.221257, 1.538600, -0.165338)",
        "(0.223188, 1.539421, -0.182663)",
        "(0.225259, 1.538854, -0.199980)",
        "(0.227113, 1.536566, -0.216793)",
        "(0.228673, 1.532427, -0.232943)",
        "(0.229353, 1.529528, -0.240730)",
        "(0.230601, 1.522568, -0.255715)",
        "(0.231388, 1.513528, -0.269551)",
        "(0.231533, 1.502498, -0.281903)",
        "(0.231273, 1.489541, -0.292725)",
        "(0.230972, 1.482259, -0.297675)",
        "(0.230261, 1.466892, -0.307500)",
        "(0.229553, 1.450459, -0.317287)",
        "(0.228741, 1.433006, -0.325868)",
        "(0.227628, 1.414451, -0.333349)",
        "(0.226910, 1.404746, -0.336537)",
        "(0.225028, 1.384741, -0.341604)",
        "(0.222656, 1.363873, -0.344436)",
        "(0.220416, 1.342791, -0.345056)",
        "(0.218986, 1.322484, -0.343654)",
        "(0.218569, 1.312629, -0.342092)",
        "(0.217769, 1.293118, -0.337648)",
        "(0.217058, 1.273893, -0.330826)",
        "(0.216738, 1.255601, -0.321921)",
        "(0.217091, 1.238485, -0.311861)",
        "(0.217326, 1.230234, -0.306718)",
        "(0.217663, 1.214705, -0.296213)",
        "(0.217192, 1.199927, -0.285104)",
        "(0.215676, 1.186321, -0.272472)",
        "(0.213837, 1.174364, -0.257722)",
        "(0.213033, 1.169555, -0.249597)",
        "(0.211610, 1.162397, -0.232380)",
        "(0.210213, 1.158007, -0.214141)",
        "(0.208932, 1.157185, -0.194656)",
        "(0.208407, 1.158161, -0.184658)",
        "(0.207420, 1.161920, -0.164759)",
        "(0.206207, 1.168531, -0.145734)",
        "(0.204375, 1.178053, -0.128101)",
        "(0.201718, 1.189735, -0.111998)",
        "(0.198175, 1.203812, -0.098106)",
        "(0.196454, 1.211671, -0.092355)",
        "(0.193545, 1.229115, -0.081576)",
        "(0.191192, 1.248054, -0.071878)",
        "(0.189099, 1.267497, -0.063153)",
        "(0.187452, 1.287340, -0.055363)",
        "(0.186950, 1.297481, -0.052006)",
        "(0.186294, 1.317851, -0.046020)",
        "(0.186157, 1.338079, -0.040719)",
        "(0.186412, 1.357715, -0.035727)",
        "(0.187420, 1.377390, -0.031617)",
        "(0.188498, 1.387599, -0.030290)",
        "(0.191542, 1.408302, -0.028840)",
        "(0.195167, 1.428621, -0.028647)",
        "(0.199238, 1.448267, -0.029710)",
        "(0.203492, 1.467164, -0.032473)",
        "(0.205651, 1.476081, -0.034664)",
        "(0.210186, 1.493335, -0.040086)",
        "(0.214946, 1.509043, -0.046964)",
        "(0.219484, 1.522805, -0.054778)",
        "(0.223298, 1.534396, -0.063486)",
        "(0.224965, 1.539340, -0.068269)",
        "(0.228269, 1.547948, -0.078507)",
        "(0.231306, 1.554605, -0.089701)",
        "(0.233860, 1.559389, -0.101951)",
        "(0.235807, 1.562525, -0.115032)",
        "(0.236537, 1.563352, -0.121922)",
        "(0.237530, 1.563799, -0.136009)",
        "(0.237856, 1.562509, -0.150526)",
        "(0.237944, 1.559725, -0.165510)",
        "(0.237854, 1.555533, -0.180804)",
        "(0.237681, 1.552794, -0.188567)",
        "(0.237160, 1.546392, -0.204213)",
        "(0.236558, 1.538715, -0.219591)",
        "(0.235519, 1.529573, -0.234302)",
        "(0.233949, 1.518738, -0.248238)",
        "(0.233035, 1.512686, -0.254917)",
        "(0.231593, 1.500032, -0.267903)",
        "(0.230183, 1.486325, -0.279855)",
        "(0.227845, 1.471104, -0.290068)",
        "(0.224012, 1.454448, -0.298674)",
        "(0.221733, 1.445638, -0.302555)",
        "(0.217499, 1.427393, -0.309123)",
        "(0.214140, 1.408525, -0.312948)",
        "(0.211438, 1.389409, -0.314522)",
        "(0.209188, 1.370813, -0.314824)",
        "(0.208331, 1.361712, -0.314581)",
        "(0.206812, 1.343531, -0.313319)",
        "(0.205489, 1.325282, -0.309608)",
        "(0.204408, 1.307301, -0.303158)",
        "(0.203639, 1.289847, -0.294481)",
        "(0.203389, 1.281267, -0.289324)",
        "(0.203125, 1.264627, -0.278309)",
        "(0.203326, 1.249085, -0.265313)",
        "(0.203819, 1.234750, -0.250321)",
        "(0.204598, 1.221994, -0.234147)",
        "(0.205225, 1.216343, -0.225874)",
        "(0.206758, 1.206351, -0.209030)",
        "(0.208380, 1.198169, -0.191637)",
        "(0.209934, 1.191579, -0.174090)",
        "(0.211546, 1.187035, -0.156517)",
        "(0.212332, 1.185858, -0.147846)",
        "(0.213732, 1.185167, -0.131013)",
        "(0.214631, 1.187033, -0.114919)",
        "(0.215371, 1.191306, -0.099442)",
        "(0.215541, 1.197732, -0.084945)",
        "(0.215403, 1.201996, -0.078399)",
        "(0.214938, 1.212647, -0.066619)",
        "(0.214352, 1.226147, -0.056470)",
        "(0.213427, 1.241143, -0.047555)",
        "(0.212833, 1.249159, -0.043609)",
        "(0.211592, 1.265963, -0.036493)",
        "(0.210714, 1.284567, -0.030962)",
        "(0.209839, 1.304279, -0.026988)",
        "(0.208976, 1.324544, -0.024184)",
        "(0.208468, 1.345329, -0.022693)",
        "(0.208369, 1.355781, -0.022481)",
        "(0.208259, 1.376552, -0.022813)",
        "(0.208309, 1.397184, -0.024775)",
        "(0.208914, 1.417512, -0.028643)",
        "(0.210047, 1.437187, -0.034377)",
        "(0.210830, 1.446648, -0.037996)",
        "(0.212634, 1.464634, -0.046139)",
        "(0.214696, 1.481283, -0.055493)",
        "(0.217051, 1.495971, -0.066744)",
        "(0.219403, 1.509168, -0.079258)",
        "(0.220635, 1.515063, -0.086149)",
        "(0.222921, 1.525889, -0.100648)",
        "(0.224890, 1.534644, -0.116039)",
        "(0.226803, 1.541429, -0.131784)",
        "(0.228869, 1.546527, -0.148116)",
        "(0.230075, 1.548422, -0.156616)",
        "(0.232794, 1.551295, -0.173999)",
        "(0.235199, 1.552347, -0.191621)",
        "(0.236749, 1.551421, -0.209091)",
        "(0.237849, 1.548722, -0.226344)",
        "(0.238522, 1.546689, -0.234702)",
        "(0.239845, 1.541675, -0.251091)",
        "(0.240534, 1.534312, -0.266588)",
        "(0.240709, 1.525174, -0.281211)",
        "(0.240279, 1.513404, -0.294478)",
        "(0.239908, 1.506836, -0.300711)",
        "(0.239175, 1.492565, -0.312306)",
        "(0.238455, 1.476289, -0.322474)",
        "(0.237841, 1.458200, -0.331289)",
        "(0.237357, 1.438919, -0.339135)",
        "(0.236833, 1.428655, -0.342579)",
        "(0.234711, 1.406947, -0.347968)",
        "(0.232125, 1.384575, -0.351045)",
        "(0.230200, 1.362307, -0.352264)",
        "(0.228581, 1.340472, -0.351822)",
        "(0.227640, 1.329602, -0.350845)",
        "(0.225367, 1.308117, -0.347927)",
        "(0.223278, 1.287998, -0.343298)",
        "(0.221970, 1.269810, -0.336719)",
        "(0.221003, 1.253142, -0.328469)",
        "(0.220425, 1.245470, -0.323473)",
        "(0.218872, 1.231291, -0.312255)",
        "(0.217213, 1.218881, -0.299602)",
        "(0.215440, 1.209401, -0.284988)",
        "(0.213561, 1.202015, -0.269023)",
        "(0.212544, 1.199194, -0.260428)",
        "(0.210404, 1.194754, -0.242510)",
        "(0.208334, 1.192205, -0.223646)",
        "(0.206460, 1.191347, -0.204264)",
        "(0.204644, 1.191924, -0.185352)",
        "(0.203718, 1.192918, -0.176280)",
        "(0.201914, 1.196397, -0.158809)",
        "(0.200182, 1.202002, -0.142217)",
        "(0.198474, 1.209601, -0.126744)",
        "(0.196727, 1.219127, -0.112452)",
        "(0.195740, 1.224656, -0.105845)",
        "(0.193751, 1.236629, -0.093418)",
        "(0.191900, 1.250347, -0.082211)",
        "(0.190553, 1.265347, -0.072077)",
        "(0.190140, 1.273607, -0.067817)",
        "(0.189329, 1.290763, -0.060251)",
        "(0.188484, 1.309004, -0.054493)",
        "(0.187637, 1.328133, -0.050418)",
        "(0.186902, 1.347716, -0.047836)",
        "(0.186687, 1.367821, -0.047039)",
        "(0.187119, 1.378004, -0.047481)",
        "(0.188307, 1.397878, -0.048626)",
        "(0.189850, 1.416925, -0.051049)",
        "(0.192062, 1.435505, -0.055195)",
        "(0.195412, 1.454019, -0.061022)",
        "(0.197369, 1.462860, -0.064530)",
        "(0.201663, 1.479320, -0.072708)",
        "(0.206026, 1.494198, -0.082176)",
        "(0.210354, 1.507346, -0.093106)",
        "(0.212418, 1.513336, -0.098877)",
        "(0.216321, 1.523723, -0.111296)",
        "(0.219728, 1.531899, -0.124363)",
        "(0.222444, 1.537783, -0.137834)",
        "(0.224581, 1.541441, -0.151612)",
        "(0.226252, 1.543154, -0.165676)",
        "(0.226851, 1.543180, -0.172910)",
        "(0.227702, 1.542058, -0.187450)",
        "(0.227962, 1.538986, -0.201705)",
        "(0.227348, 1.533699, -0.215577)",
        "(0.226642, 1.530134, -0.222356)",
        "(0.225150, 1.522002, -0.235522)",
        "(0.223824, 1.512506, -0.247927)",
        "(0.222713, 1.501751, -0.259173)",
        "(0.221203, 1.489173, -0.269017)",
        "(0.219137, 1.474470, -0.277477)",
        "(0.218230, 1.466457, -0.281235)",
        "(0.217006, 1.449952, -0.288168)",
        "(0.216105, 1.432726, -0.294086)",
        "(0.214909, 1.413874, -0.298863)",
        "(0.213325, 1.393270, -0.302144)",
        "(0.212518, 1.382596, -0.303235)",
        "(0.211129, 1.361607, -0.304801)",
        "(0.210061, 1.341025, -0.305553)",
        "(0.208529, 1.320101, -0.304754)",
        "(0.206966, 1.299577, -0.302068)",
        "(0.206487, 1.289831, -0.299969)",
        "(0.206118, 1.272020, -0.294933)",
        "(0.206287, 1.256311, -0.287956)",
        "(0.206530, 1.241948, -0.278264)",
        "(0.206779, 1.229093, -0.265950)",
        "(0.207111, 1.223424, -0.259003)",
        "(0.208024, 1.213230, -0.244225)",
        "(0.209382, 1.204828, -0.228604)",
        "(0.210875, 1.198471, -0.212198)",
        "(0.212135, 1.193524, -0.194643)",
        "(0.212519, 1.191526, -0.185660)",
        "(0.212856, 1.189115, -0.168032)",
        "(0.213029, 1.189474, -0.150676)",
        "(0.212741, 1.192724, -0.134131)",
        "(0.211957, 1.199322, -0.119171)",
        "(0.211368, 1.203957, -0.112232)",
        "(0.209777, 1.214325, -0.098926)",
        "(0.207644, 1.227675, -0.087409)",
        "(0.205308, 1.242777, -0.077433)",
        "(0.202839, 1.259389, -0.068751)",
        "(0.201744, 1.268879, -0.064583)",
        "(0.200195, 1.286629, -0.057531)",
        "(0.199388, 1.305279, -0.051870)",
        "(0.199144, 1.324764, -0.047621)",
        "(0.199187, 1.334668, -0.046106)",
        "(0.199472, 1.354253, -0.043765)",
        "(0.200097, 1.373457, -0.042294)",
        "(0.201309, 1.392467, -0.042150)",
        "(0.202986, 1.411190, -0.043620)",
        "(0.204940, 1.429283, -0.046677)",
        "(0.205967, 1.437954, -0.048903)",
        "(0.208209, 1.454797, -0.054460)",
        "(0.210974, 1.471019, -0.061736)",
        "(0.213960, 1.486380, -0.070738)",
        "(0.215366, 1.493551, -0.076002)",
        "(0.217813, 1.507013, -0.087859)",
        "(0.220298, 1.519226, -0.101484)",
        "(0.223060, 1.529850, -0.116304)",
        "(0.225680, 1.538470, -0.131803)",
        "(0.227808, 1.544871, -0.147423)",
        "(0.228694, 1.547184, -0.155258)",
        "(0.230516, 1.550861, -0.171195)",
        "(0.232876, 1.553028, -0.187399)",
        "(0.235092, 1.553449, -0.203441)",
        "(0.235962, 1.552763, -0.211418)",
        "(0.237085, 1.550125, -0.226995)",
        "(0.238080, 1.545738, -0.242185)",
        "(0.239438, 1.539669, -0.257114)",
        "(0.241057, 1.532281, -0.271675)",
        "(0.241726, 1.527631, -0.278615)",
        "(0.242289, 1.516588, -0.291874)",
        "(0.241865, 1.502668, -0.303750)",
        "(0.241162, 1.485981, -0.313674)",
        "(0.239886, 1.466689, -0.322065)",
        "(0.238711, 1.456027, -0.325326)",
        "(0.236254, 1.433747, -0.330139)",
        "(0.234272, 1.410481, -0.333074)",
        "(0.232796, 1.386983, -0.334080)",
        "(0.231234, 1.362963, -0.333070)",
        "(0.230285, 1.350692, -0.331485)",
        "(0.228414, 1.326082, -0.326637)",
        "(0.226766, 1.302336, -0.319717)",
        "(0.224977, 1.279246, -0.311196)",
        "(0.223377, 1.257090, -0.300599)",
        "(0.222820, 1.246767, -0.294202)",
        "(0.222124, 1.227926, -0.280493)",
        "(0.221622, 1.211836, -0.265214)",
        "(0.221217, 1.198445, -0.248073)",
        "(0.220698, 1.187868, -0.229787)",
        "(0.220292, 1.184031, -0.220565)",
        "(0.219397, 1.178671, -0.202037)",
        "(0.218076, 1.176391, -0.183520)",
        "(0.216355, 1.177469, -0.165745)",
        "(0.214345, 1.182400, -0.149516)",
        "(0.211856, 1.190503, -0.134779)",
        "(0.210468, 1.195646, -0.127888)",
        "(0.207630, 1.207157, -0.114780)",
        "(0.204624, 1.220466, -0.102884)",
        "(0.201625, 1.235513, -0.092193)",
        "(0.198698, 1.251889, -0.082834)",
        "(0.197209, 1.260502, -0.078764)",
        "(0.194491, 1.278186, -0.071126)",
        "(0.192433, 1.296563, -0.064191)",
        "(0.190960, 1.315259, -0.058079)",
        "(0.190077, 1.334395, -0.053056)",
        "(0.189885, 1.344089, -0.051106)",
        "(0.189747, 1.363479, -0.047854)",
        "(0.190284, 1.383001, -0.045843)",
        "(0.191786, 1.402339, -0.045200)",
        "(0.193806, 1.421058, -0.045895)",
        "(0.194973, 1.430127, -0.046868)",
        "(0.197592, 1.447925, -0.049969)",
        "(0.200774, 1.464826, -0.054606)",
        "(0.204169, 1.480450, -0.060625)",
        "(0.207832, 1.494602, -0.067907)",
        "(0.209726, 1.501015, -0.072133)",
        "(0.213456, 1.512850, -0.081526)",
        "(0.216984, 1.523032, -0.092217)",
        "(0.220458, 1.531471, -0.104139)",
        "(0.223695, 1.538000, -0.116993)",
        "(0.225130, 1.540419, -0.123675)",
        "(0.227631, 1.543906, -0.137240)",
        "(0.229480, 1.545366, -0.151430)",
        "(0.230863, 1.545016, -0.166213)",
        "(0.231781, 1.542779, -0.181484)",
        "(0.232116, 1.540890, -0.189217)",
        "(0.232582, 1.535795, -0.204576)",
        "(0.232805, 1.528496, -0.219611)",
        "(0.232589, 1.518430, -0.233335)",
        "(0.232439, 1.505979, -0.245472)",
        "(0.232635, 1.499012, -0.250900)",
        "(0.233507, 1.484255, -0.261033)",
        "(0.234404, 1.468087, -0.270184)",
        "(0.234727, 1.450469, -0.278541)",
        "(0.234310, 1.431415, -0.285896)",
        "(0.233941, 1.421485, -0.289073)",
        "(0.233269, 1.401523, -0.294609)",
        "(0.232890, 1.381364, -0.298895)",
        "(0.232206, 1.360857, -0.301905)",
        "(0.230918, 1.339938, -0.303360)",
        "(0.230067, 1.329428, -0.303571)",
        "(0.228459, 1.308866, -0.303448)",
        "(0.226777, 1.288907, -0.302445)",
        "(0.224960, 1.269977, -0.299673)",
        "(0.224167, 1.261141, -0.297411)",
        "(0.222780, 1.244452, -0.292076)",
        "(0.221609, 1.229968, -0.285142)",
        "(0.220273, 1.216470, -0.277144)",
        "(0.218798, 1.204913, -0.267309)",
        "(0.217943, 1.196019, -0.256179)",
        "(0.217718, 1.192902, -0.250216)",
        "(0.217014, 1.188214, -0.237672)",
        "(0.216022, 1.185797, -0.224203)",
        "(0.215059, 1.185631, -0.209359)",
        "(0.214574, 1.186505, -0.201325)",
        "(0.213629, 1.189769, -0.185130)",
        "(0.212681, 1.195234, -0.168982)",
        "(0.211864, 1.202327, -0.152842)",
        "(0.211188, 1.210376, -0.136816)",
        "(0.210891, 1.214632, -0.128895)",
        "(0.210429, 1.223782, -0.113426)",
        "(0.210346, 1.233678, -0.098284)",
        "(0.210610, 1.245390, -0.084216)",
        "(0.211047, 1.258476, -0.071595)",
        "(0.211306, 1.272862, -0.060871)",
        "(0.211166, 1.280209, -0.056081)",
        "(0.210507, 1.295596, -0.047583)",
        "(0.209962, 1.312201, -0.040951)",
        "(0.209097, 1.329744, -0.036301)",
        "(0.208508, 1.338858, -0.034800)",
        "(0.207558, 1.357351, -0.032888)",
        "(0.207038, 1.375845, -0.032153)",
        "(0.207185, 1.394128, -0.032291)",
        "(0.208290, 1.412414, -0.033696)",
        "(0.210206, 1.430466, -0.036907)",
        "(0.211419, 1.439275, -0.039206)",
        "(0.214118, 1.456270, -0.044780)",
        "(0.217093, 1.472243, -0.052044)",
        "(0.220541, 1.487199, -0.060841)",
        "(0.222488, 1.494187, -0.065809)",
        "(0.226450, 1.507325, -0.076396)",
        "(0.230421, 1.518446, -0.088548)",
        "(0.234349, 1.528077, -0.101674)",
        "(0.237904, 1.535544, -0.116142)",
        "(0.239558, 1.538774, -0.123586)",
        "(0.242660, 1.543692, -0.139355)",
        "(0.245447, 1.546967, -0.155785)",
        "(0.247589, 1.548051, -0.172653)",
        "(0.248841, 1.546540, -0.189657)",
        "(0.249027, 1.542390, -0.206581)",
        "(0.248801, 1.539509, -0.215015)",
        "(0.247550, 1.531569, -0.231798)",
        "(0.245820, 1.521981, -0.248359)",
        "(0.243497, 1.509918, -0.264503)",
        "(0.242310, 1.503448, -0.272438)",
        "(0.240008, 1.489339, -0.287785)",
        "(0.237855, 1.474046, -0.301884)",
        "(0.236034, 1.457887, -0.314082)",
        "(0.234750, 1.441015, -0.324647)",
        "(0.234480, 1.432361, -0.329342)",
        "(0.234529, 1.414698, -0.337757)",
        "(0.234657, 1.396518, -0.344000)",
        "(0.234605, 1.377777, -0.347755)",
        "(0.234337, 1.358335, -0.349535)",
        "(0.234160, 1.348566, -0.349611)",
        "(0.233991, 1.329258, -0.348545)",
        "(0.234029, 1.310518, -0.345559)",
        "(0.233879, 1.292647, -0.340372)",
        "(0.233485, 1.275400, -0.332813)",
        "(0.233273, 1.267094, -0.328183)",
        "(0.232846, 1.251468, -0.318019)",
        "(0.232310, 1.237338, -0.306444)",
        "(0.231674, 1.224414, -0.293438)",
        "(0.230841, 1.212526, -0.278849)",
        "(0.230407, 1.207311, -0.270861)",
        "(0.229795, 1.198355, -0.254031)",
        "(0.229367, 1.191670, -0.236369)",
        "(0.229038, 1.186847, -0.218428)",
        "(0.228759, 1.184106, -0.200768)",
        "(0.228687, 1.183729, -0.192083)",
        "(0.228574, 1.184194, -0.175140)",
        "(0.228387, 1.186129, -0.158887)",
        "(0.227904, 1.189243, -0.143502)",
        "(0.226799, 1.194168, -0.129786)",
        "(0.226036, 1.196859, -0.123308)",
        "(0.223618, 1.204216, -0.112210)",
        "(0.220727, 1.214084, -0.102497)",
        "(0.217433, 1.226155, -0.094011)",
        "(0.213871, 1.239834, -0.086252)",
        "(0.212111, 1.247395, -0.082591)",
        "(0.208996, 1.263359, -0.075400)",
        "(0.206398, 1.280174, -0.068635)",
        "(0.204378, 1.297443, -0.062366)",
        "(0.203210, 1.314958, -0.056718)",
        "(0.202844, 1.323657, -0.054295)",
        "(0.202251, 1.340930, -0.050291)",
        "(0.202025, 1.358276, -0.047916)",
        "(0.202397, 1.376402, -0.047723)",
        "(0.203676, 1.393501, -0.049776)",
        "(0.205318, 1.410525, -0.053682)",
        "(0.206062, 1.418747, -0.056348)",
        "(0.207522, 1.434801, -0.062610)",
        "(0.209053, 1.450558, -0.070950)",
        "(0.211142, 1.466145, -0.081741)",
        "(0.213817, 1.481158, -0.094659)",
        "(0.215121, 1.488143, -0.101840)",
        "(0.217399, 1.500995, -0.117103)",
        "(0.219805, 1.512132, -0.133661)",
        "(0.222499, 1.521280, -0.151028)",
        "(0.225217, 1.528097, -0.168867)",
        "(0.226539, 1.530503, -0.177830)",
        "(0.229111, 1.533881, -0.195688)",
        "(0.231494, 1.534862, -0.213505)",
        "(0.233326, 1.533471, -0.231272)",
        "(0.235018, 1.530030, -0.249282)",
        "(0.236062, 1.527703, -0.258473)",
        "(0.238760, 1.522449, -0.277249)",
        "(0.241493, 1.515641, -0.295933)",
        "(0.243661, 1.507116, -0.313546)",
        "(0.245203, 1.497076, -0.329473)",
        "(0.245788, 1.491450, -0.336566)",
        "(0.246726, 1.479417, -0.348849)",
        "(0.246889, 1.466190, -0.357658)",
        "(0.246527, 1.451930, -0.363933)",
        "(0.246421, 1.444578, -0.366259)",
        "(0.246427, 1.429704, -0.369977)",
        "(0.246468, 1.414131, -0.372046)",
        "(0.246091, 1.397679, -0.372123)",
        "(0.245272, 1.380907, -0.370197)",
        "(0.244799, 1.372559, -0.368489)",
        "(0.243924, 1.356024, -0.364035)",
        "(0.243049, 1.339470, -0.357735)",
        "(0.242184, 1.323003, -0.349364)",
        "(0.241382, 1.307302, -0.339214)",
        "(0.240989, 1.300056, -0.333574)",
        "(0.240008, 1.286361, -0.321384)",
        "(0.238671, 1.273489, -0.307376)",
        "(0.237079, 1.261800, -0.292111)",
        "(0.235130, 1.251934, -0.276541)",
        "(0.234075, 1.247895, -0.268843)",
        "(0.231697, 1.241111, -0.253198)",
        "(0.228839, 1.235796, -0.236735)",
        "(0.225916, 1.232284, -0.219838)",
        "(0.223480, 1.231154, -0.202802)",
        "(0.222608, 1.231733, -0.194321)",
        "(0.221283, 1.234429, -0.177603)",
        "(0.220187, 1.238904, -0.161421)",
        "(0.219342, 1.245291, -0.146552)",
        "(0.218646, 1.253519, -0.133037)",
        "(0.218224, 1.258251, -0.126767)",
        "(0.217084, 1.268488, -0.115080)",
        "(0.215802, 1.279868, -0.104749)",
        "(0.214629, 1.292331, -0.095540)",
        "(0.213842, 1.306339, -0.087931)",
        "(0.213328, 1.313600, -0.084468)",
        "(0.211994, 1.328315, -0.078052)",
        "(0.210683, 1.343935, -0.072293)",
        "(0.209635, 1.360373, -0.067529)",
        "(0.208623, 1.377922, -0.064124)",
        "(0.208245, 1.387144, -0.063029)",
        "(0.208035, 1.405993, -0.061676)",
        "(0.208815, 1.425171, -0.061849)",
        "(0.210307, 1.444263, -0.063716)",
        "(0.212323, 1.462749, -0.067265)",
        "(0.213461, 1.471627, -0.069741)",
        "(0.216179, 1.488686, -0.075731)",
        "(0.219487, 1.504276, -0.083412)",
        "(0.222782, 1.517991, -0.092647)",
        "(0.225977, 1.529752, -0.103214)",
        "(0.227496, 1.534677, -0.108964)",
        "(0.230270, 1.543108, -0.121027)",
        "(0.232665, 1.549558, -0.134226)",
        "(0.234910, 1.554104, -0.148306)",
        "(0.236587, 1.556751, -0.162914)",
        "(0.237102, 1.557255, -0.170366)",
        "(0.237715, 1.557008, -0.185309)",
        "(0.237954, 1.554863, -0.200297)",
        "(0.238447, 1.551219, -0.215562)",
        "(0.238999, 1.546491, -0.231284)",
        "(0.239224, 1.543519, -0.239092)",
        "(0.239242, 1.536530, -0.254203)",
        "(0.238873, 1.528141, -0.268443)",
        "(0.238747, 1.518723, -0.281999)",
        "(0.238774, 1.508164, -0.294527)",
        "(0.238708, 1.502166, -0.300161)",
        "(0.238029, 1.489323, -0.310591)",
        "(0.236812, 1.475369, -0.319733)",
        "(0.235422, 1.460546, -0.327887)",
        "(0.234325, 1.444877, -0.334952)",
        "(0.234006, 1.436870, -0.337990)",
        "(0.233506, 1.420888, -0.343359)",
        "(0.232844, 1.404714, -0.346836)",
        "(0.232121, 1.388402, -0.348891)",
        "(0.231457, 1.372002, -0.349464)",
        "(0.231031, 1.363910, -0.349006)",
        "(0.229911, 1.347870, -0.346693)",
        "(0.228505, 1.331803, -0.342440)",
        "(0.227079, 1.315791, -0.336315)",
        "(0.225481, 1.300182, -0.328450)",
        "(0.224689, 1.292474, -0.323793)",
        "(0.223031, 1.276914, -0.313370)",
        "(0.221240, 1.261073, -0.301569)",
        "(0.219489, 1.245379, -0.288785)",
        "(0.218226, 1.231252, -0.274856)",
        "(0.217796, 1.224681, -0.267685)",
        "(0.217048, 1.212237, -0.252538)",
        "(0.216167, 1.200357, -0.236886)",
        "(0.215288, 1.190864, -0.221129)",
        "(0.214640, 1.184068, -0.205430)",
        "(0.214395, 1.182302, -0.197547)",
        "(0.213600, 1.179571, -0.181877)",
        "(0.212426, 1.179687, -0.166719)",
        "(0.210996, 1.182826, -0.152132)",
        "(0.209382, 1.188574, -0.138027)",
        "(0.208486, 1.192350, -0.131186)",
        "(0.206534, 1.201074, -0.117808)",
        "(0.204198, 1.211868, -0.105127)",
        "(0.201659, 1.225264, -0.093439)",
        "(0.199038, 1.240865, -0.082805)",
        "(0.197762, 1.249470, -0.077950)",
        "(0.195548, 1.267792, -0.068921)",
        "(0.193868, 1.287483, -0.061095)",
        "(0.192570, 1.307974, -0.054205)",
        "(0.191872, 1.328957, -0.048137)",
        "(0.191855, 1.339528, -0.045408)",
        "(0.192287, 1.360618, -0.040385)",
        "(0.193833, 1.381646, -0.036375)",
        "(0.196185, 1.402148, -0.033244)",
        "(0.199418, 1.421975, -0.031512)",
        "(0.201314, 1.431560, -0.031256)",
        "(0.205301, 1.450009, -0.031541)",
        "(0.209348, 1.467131, -0.033367)",
        "(0.213637, 1.483020, -0.036794)",
        "(0.218163, 1.497562, -0.041909)",
        "(0.220433, 1.504073, -0.045123)",
        "(0.224811, 1.515994, -0.052537)",
        "(0.228978, 1.526157, -0.061565)",
        "(0.232946, 1.534392, -0.071947)",
        "(0.236614, 1.540677, -0.083664)",
        "(0.238369, 1.543236, -0.089912)",
        "(0.241567, 1.546722, -0.103609)",
        "(0.244283, 1.548790, -0.117990)",
        "(0.246143, 1.548538, -0.133134)",
        "(0.247226, 1.546816, -0.148632)",
        "(0.247372, 1.544915, -0.156765)",
        "(0.247768, 1.540628, -0.173252)",
        "(0.247942, 1.534393, -0.190268)",
        "(0.247441, 1.525885, -0.207558)",
        "(0.245883, 1.514655, -0.224536)",
        "(0.244983, 1.508175, -0.232601)",
        "(0.243146, 1.493980, -0.247696)",
        "(0.241073, 1.478071, -0.261802)",
        "(0.238722, 1.460298, -0.274700)",
        "(0.236370, 1.441218, -0.286135)",
        "(0.235205, 1.431346, -0.291006)",
        "(0.233197, 1.411646, -0.299641)",
        "(0.231874, 1.392290, -0.306930)",
        "(0.230665, 1.372587, -0.312787)",
        "(0.229485, 1.352487, -0.316858)",
        "(0.228958, 1.342580, -0.318093)",
        "(0.228187, 1.323365, -0.320045)",
        "(0.227485, 1.304351, -0.321210)",
        "(0.226844, 1.285192, -0.321408)",
        "(0.226084, 1.266886, -0.319535)",
        "(0.225894, 1.258384, -0.318034)",
        "(0.226144, 1.243548, -0.313337)",
        "(0.226766, 1.230363, -0.307228)",
        "(0.227466, 1.219059, -0.298518)",
        "(0.228002, 1.209995, -0.287222)",
        "(0.228277, 1.206577, -0.280666)",
        "(0.228787, 1.201108, -0.266963)",
        "(0.228785, 1.198409, -0.251683)",
        "(0.228344, 1.197387, -0.235489)",
        "(0.227218, 1.197966, -0.218014)",
        "(0.226600, 1.199033, -0.208887)",
        "(0.225458, 1.202494, -0.190749)",
        "(0.224202, 1.207341, -0.172907)",
        "(0.222552, 1.213534, -0.155719)",
        "(0.220644, 1.220927, -0.139211)",
        "(0.219629, 1.225174, -0.131255)",
        "(0.218009, 1.235193, -0.116303)",
        "(0.216873, 1.246895, -0.102615)",
        "(0.215908, 1.259800, -0.089966)",
        "(0.215047, 1.273461, -0.078564)",
        "(0.214621, 1.280606, -0.073527)",
        "(0.213904, 1.295652, -0.064561)",
        "(0.214137, 1.311681, -0.057066)",
        "(0.215220, 1.328199, -0.051001)",
        "(0.216748, 1.344848, -0.046278)",
        "(0.217728, 1.353079, -0.044478)",
        "(0.219904, 1.369246, -0.041695)",
        "(0.222565, 1.384921, -0.040053)",
        "(0.225626, 1.400168, -0.039543)",
        "(0.229060, 1.415150, -0.040144)",
        "(0.230777, 1.422191, -0.040881)",
        "(0.234144, 1.435574, -0.043141)",
        "(0.237207, 1.448530, -0.046552)",
        "(0.240144, 1.461331, -0.051357)",
        "(0.243141, 1.473978, -0.057859)",
        "(0.244735, 1.480108, -0.061842)",
        "(0.247813, 1.491576, -0.070738)",
        "(0.250763, 1.501964, -0.080941)",
        "(0.253711, 1.510993, -0.092222)",
        "(0.256374, 1.518396, -0.104321)",
        "(0.257554, 1.521373, -0.110761)",
        "(0.259634, 1.526082, -0.124050)",
        "(0.261328, 1.529006, -0.137660)",
        "(0.262598, 1.530474, -0.151528)",
        "(0.263551, 1.530687, -0.165799)",
        "(0.263934, 1.530176, -0.173264)",
        "(0.264702, 1.528784, -0.188492)",
        "(0.264925, 1.525912, -0.204416)",
        "(0.264750, 1.522014, -0.220359)",
        "(0.264134, 1.516652, -0.236210)",
        "(0.263774, 1.513480, -0.244119)",
        "(0.263226, 1.506505, -0.260107)",
        "(0.262916, 1.498485, -0.276294)",
        "(0.262824, 1.489313, -0.292199)",
        "(0.262371, 1.478653, -0.306421)",
        "(0.261919, 1.472638, -0.312584)",
        "(0.260565, 1.459625, -0.323814)",
        "(0.259013, 1.445403, -0.334117)",
        "(0.257202, 1.430301, -0.343532)",
        "(0.254853, 1.414346, -0.351325)",
        "(0.253439, 1.406000, -0.354215)",
        "(0.250783, 1.389281, -0.358553)",
        "(0.248221, 1.372933, -0.360923)",
        "(0.245583, 1.356902, -0.361483)",
        "(0.243000, 1.341523, -0.359878)",
        "(0.241926, 1.334250, -0.357952)",
        "(0.239677, 1.320249, -0.352432)",
        "(0.237068, 1.306684, -0.344457)",
        "(0.234193, 1.293469, -0.334336)",
        "(0.231346, 1.281088, -0.322229)",
        "(0.230007, 1.275341, -0.315336)",
        "(0.227306, 1.264223, -0.300250)",
        "(0.224525, 1.253627, -0.283437)",
        "(0.221983, 1.243932, -0.265367)",
        "(0.219949, 1.235726, -0.246301)",
        "(0.219157, 1.232268, -0.236447)",
        "(0.217774, 1.226239, -0.216720)",
        "(0.216936, 1.222086, -0.197107)",
        "(0.216627, 1.219921, -0.177843)",
        "(0.216380, 1.219640, -0.159706)",
        "(0.216320, 1.220398, -0.151299)",
        "(0.216044, 1.223021, -0.135291)",
        "(0.215287, 1.226867, -0.120382)",
        "(0.214332, 1.232200, -0.106641)",
        "(0.213634, 1.239263, -0.093846)",
        "(0.213396, 1.243373, -0.087768)",
        "(0.212780, 1.252156, -0.076352)",
        "(0.211861, 1.262239, -0.066320)",
        "(0.210439, 1.273716, -0.057824)",
        "(0.208460, 1.286236, -0.050699)",
        "(0.207438, 1.293077, -0.047685)",
        "(0.205493, 1.307736, -0.042671)",
        "(0.203354, 1.323411, -0.039026)",
        "(0.201370, 1.339797, -0.036423)",
        "(0.199738, 1.356500, -0.034450)",
        "(0.199077, 1.364881, -0.033709)",
        "(0.198255, 1.381727, -0.032477)",
        "(0.198789, 1.399112, -0.032522)",
        "(0.200051, 1.416305, -0.033624)",
        "(0.201826, 1.433076, -0.035876)",
        "(0.202870, 1.441274, -0.037548)",
        "(0.205204, 1.457289, -0.041698)",
        "(0.207824, 1.472596, -0.047349)",
        "(0.211034, 1.487440, -0.054796)",
        "(0.214575, 1.501446, -0.063822)",
        "(0.216379, 1.507897, -0.068872)",
        "(0.220141, 1.520111, -0.079806)",
        "(0.224450, 1.531270, -0.091931)",
        "(0.228890, 1.541073, -0.105392)",
        "(0.233247, 1.549406, -0.119978)",
        "(0.235422, 1.552691, -0.127679)",
        "(0.239467, 1.558457, -0.143034)",
        "(0.243256, 1.562201, -0.158818)",
        "(0.246649, 1.563949, -0.174741)",
        "(0.249335, 1.563769, -0.190601)",
        "(0.250334, 1.562755, -0.198403)",
        "(0.251619, 1.559402, -0.213866)"
    ],
    "rightHandRotations": [
        "(58.197720, 295.454900, 316.907200)",
        "(57.903160, 295.774300, 317.997800)",
        "(57.221860, 295.973200, 318.974100)",
        "(56.921110, 295.961700, 319.691700)",
        "(57.067280, 295.794900, 319.862100)",
        "(57.404850, 295.453400, 320.106000)",
        "(56.992410, 296.007300, 320.375900)",
        "(57.060010, 296.566200, 320.072900)",
        "(56.909040, 297.043300, 319.886500)",
        "(56.996680, 297.061100, 319.227100)",
        "(57.107840, 296.626700, 317.650500)",
        "(57.530320, 295.604400, 316.137600)",
        "(57.415870, 294.986800, 315.374700)",
        "(56.273460, 295.171400, 315.256800)",
        "(55.618200, 294.980700, 314.976200)",
        "(54.109120, 294.148700, 314.500400)",
        "(52.800040, 293.341600, 314.106100)",
        "(51.691910, 292.624300, 313.687700)",
        "(50.947480, 292.293600, 313.240100)",
        "(50.377940, 292.212200, 312.935600)",
        "(48.788430, 292.268400, 312.222000)",
        "(47.275360, 292.175700, 311.239300)",
        "(45.702260, 291.567000, 310.052700)",
        "(44.116950, 290.437800, 308.679500)",
        "(43.406410, 289.842300, 307.970000)",
        "(41.626520, 288.780200, 306.378800)",
        "(39.027120, 288.139100, 305.284900)",
        "(35.508790, 287.561600, 305.765500)",
        "(31.676910, 286.631800, 306.932300)",
        "(29.903490, 286.080000, 306.963500)",
        "(26.801100, 285.086700, 305.950700)",
        "(23.160990, 284.482500, 304.227500)",
        "(18.660960, 284.702500, 303.160400)",
        "(14.625880, 284.777000, 302.665100)",
        "(12.218450, 284.481000, 302.242100)",
        "(6.984098, 283.839700, 301.083300)",
        "(1.178291, 283.377900, 299.894300)",
        "(355.301700, 283.432500, 299.951300)",
        "(350.146900, 283.342100, 300.319200)",
        "(347.660800, 283.171100, 300.194300)",
        "(342.387400, 282.733500, 300.119400)",
        "(336.857900, 282.089800, 301.375200)",
        "(331.419800, 281.692100, 303.065200)",
        "(325.956000, 281.669800, 304.826000)",
        "(323.421800, 282.017700, 305.776100)",
        "(319.060700, 282.404900, 307.498800)",
        "(315.061600, 282.207700, 309.102600)",
        "(310.676200, 282.308000, 310.730700)",
        "(306.566800, 282.196900, 312.879800)",
        "(304.904900, 281.917800, 314.462200)",
        "(301.472400, 281.183400, 317.601100)",
        "(297.809000, 281.351800, 319.056500)",
        "(295.292700, 282.267900, 319.605400)",
        "(293.597600, 280.037200, 323.259300)",
        "(292.603600, 277.828800, 326.508400)",
        "(290.486400, 274.818500, 331.752300)",
        "(288.987900, 273.306200, 334.011100)",
        "(288.629000, 271.664000, 335.665500)",
        "(288.372200, 268.976900, 339.597100)",
        "(288.267700, 267.222000, 341.845000)",
        "(288.068600, 265.106400, 344.439700)",
        "(288.526600, 267.480300, 342.885700)",
        "(289.620100, 270.404800, 341.347700)",
        "(289.987500, 269.876100, 342.057400)",
        "(289.484500, 269.379000, 342.586700)",
        "(288.948000, 269.148500, 343.369400)",
        "(288.777500, 267.920800, 344.051200)",
        "(288.498700, 267.868100, 343.821800)",
        "(288.358200, 268.685200, 343.211200)",
        "(288.221500, 269.146700, 342.959800)",
        "(288.232900, 269.311100, 343.414100)",
        "(288.505700, 268.708700, 344.758000)",
        "(288.582200, 267.603100, 345.835200)",
        "(288.085900, 269.341600, 344.352800)",
        "(287.746800, 271.691300, 342.440100)",
        "(288.318800, 270.355000, 344.340200)",
        "(289.292300, 269.394300, 345.223900)",
        "(290.011400, 268.947000, 344.815400)",
        "(289.597300, 267.808800, 344.524900)",
        "(289.207000, 266.973500, 345.795000)",
        "(288.806000, 264.962700, 349.160700)",
        "(288.471900, 261.871200, 352.754200)",
        "(288.408800, 261.647900, 353.426500)",
        "(288.350800, 262.743000, 352.274000)",
        "(288.114700, 262.992000, 352.128900)",
        "(287.386000, 262.838900, 353.022900)",
        "(286.855200, 262.465500, 353.744600)",
        "(286.483600, 262.506100, 353.953500)",
        "(285.813800, 263.092600, 353.671700)",
        "(285.323500, 263.448200, 353.415200)",
        "(284.315500, 264.006500, 352.965100)",
        "(283.952900, 264.840600, 352.478900)",
        "(283.961000, 266.050500, 351.701700)",
        "(284.254000, 268.361000, 349.757500)",
        "(284.772600, 270.774500, 347.744900)",
        "(286.029300, 273.862900, 345.079900)",
        "(286.994000, 273.039000, 344.956800)",
        "(287.762400, 272.469500, 344.269600)",
        "(287.551100, 272.901700, 342.796400)",
        "(287.138700, 273.427300, 342.106600)",
        "(286.329700, 273.566000, 341.977800)",
        "(286.269200, 272.680800, 343.262200)",
        "(285.956200, 272.653700, 343.714100)",
        "(285.519000, 272.694900, 343.768600)",
        "(285.495500, 272.522200, 343.845900)",
        "(285.551400, 271.987000, 344.699000)",
        "(285.232000, 271.841400, 345.663100)",
        "(285.077000, 272.262300, 345.962000)",
        "(285.481800, 272.853100, 345.622800)",
        "(285.607400, 272.876000, 345.726900)",
        "(285.486700, 272.242600, 346.719600)",
        "(285.137100, 271.362500, 347.826100)",
        "(284.910100, 270.315800, 348.674300)",
        "(284.941600, 268.376600, 350.529500)",
        "(284.882100, 266.568500, 352.561900)",
        "(284.687700, 263.024500, 356.549100)",
        "(284.554000, 259.702200, 0.175652)",
        "(284.233000, 258.228000, 1.997280)",
        "(283.919300, 257.960600, 2.498315)",
        "(283.640600, 258.223700, 2.335381)",
        "(283.063700, 259.092600, 1.661183)",
        "(282.529500, 260.141100, 0.910994)",
        "(281.924300, 260.735600, 0.721056)",
        "(281.332300, 261.869800, 0.041094)",
        "(281.035300, 263.265400, 358.902300)",
        "(280.447400, 265.340100, 357.437500)",
        "(279.921800, 267.881800, 355.607500)",
        "(279.517500, 271.830600, 352.181600)",
        "(279.270700, 276.911700, 347.656600)",
        "(279.151900, 279.475700, 345.425300)",
        "(278.922300, 284.692400, 340.864000)",
        "(278.601300, 291.611500, 334.602200)",
        "(278.647300, 297.851600, 328.903100)",
        "(278.948200, 303.596200, 323.560700)",
        "(279.100400, 306.473400, 320.898700)",
        "(279.408400, 311.628000, 316.276500)",
        "(279.595200, 315.717400, 312.778400)",
        "(279.761300, 319.580900, 309.506100)",
        "(279.952600, 323.721300, 306.011800)",
        "(280.136800, 325.422400, 304.539600)",
        "(280.629300, 328.567500, 301.726800)",
        "(281.143000, 332.693700, 298.038300)",
        "(281.244800, 337.030900, 294.436700)",
        "(281.237900, 341.446400, 291.020900)",
        "(281.398300, 343.325000, 289.548700)",
        "(282.113500, 345.565600, 287.843800)",
        "(282.877000, 346.086300, 287.847100)",
        "(283.189000, 346.131300, 288.470900)",
        "(283.170000, 347.595600, 287.564200)",
        "(282.985400, 348.778400, 286.439700)",
        "(283.118800, 349.048800, 286.508800)",
        "(283.708600, 347.567200, 288.602100)",
        "(284.209500, 346.537900, 290.293700)",
        "(284.458900, 346.486400, 290.703800)",
        "(284.669900, 346.398600, 290.848900)",
        "(285.453500, 345.444200, 292.098000)",
        "(286.299600, 343.941200, 293.974200)",
        "(286.901800, 342.860000, 295.269300)",
        "(287.706100, 340.232500, 297.614700)",
        "(288.190700, 338.520200, 299.212800)",
        "(289.098100, 336.030800, 301.878200)",
        "(289.717500, 334.153400, 303.715500)",
        "(290.443500, 331.486100, 306.033300)",
        "(291.569500, 328.119300, 308.648200)",
        "(292.070900, 326.616900, 309.674300)",
        "(292.663500, 323.747700, 311.924300)",
        "(292.914200, 320.091900, 314.891300)",
        "(293.596600, 315.995500, 317.989400)",
        "(294.721400, 312.111700, 320.607800)",
        "(295.222000, 310.427100, 321.549300)",
        "(295.818100, 307.002200, 323.496600)",
        "(295.749400, 303.186500, 325.924900)",
        "(295.679900, 299.427100, 328.260900)",
        "(295.519900, 295.975800, 330.250200)",
        "(295.407700, 294.329700, 331.102100)",
        "(295.125300, 290.819900, 333.146400)",
        "(294.600300, 287.581100, 335.168700)",
        "(293.923200, 285.005700, 336.643000)",
        "(293.221000, 283.318500, 337.232300)",
        "(292.923700, 283.033000, 337.066900)",
        "(292.312000, 282.248400, 336.976000)",
        "(291.623900, 280.189800, 338.224100)",
        "(290.557600, 278.399500, 339.277100)",
        "(289.182600, 276.594700, 340.473300)",
        "(288.593300, 275.524400, 341.329000)",
        "(287.467200, 273.136200, 343.358200)",
        "(286.576500, 270.143600, 346.070600)",
        "(285.764800, 266.863800, 349.186200)",
        "(284.521900, 264.211300, 351.637100)",
        "(283.854800, 263.195200, 352.604800)",
        "(282.735400, 261.457000, 354.471400)",
        "(282.117100, 258.574200, 357.546300)",
        "(281.567200, 255.418700, 0.829739)",
        "(280.648600, 253.760700, 2.542967)",
        "(280.046700, 253.216200, 3.120960)",
        "(278.881500, 251.559900, 4.950632)",
        "(277.791000, 248.089000, 8.703442)",
        "(276.918400, 244.378800, 12.709750)",
        "(276.571500, 243.165100, 14.030840)",
        "(275.823400, 240.327200, 17.054540)",
        "(275.074600, 237.407400, 20.299370)",
        "(274.283500, 231.157500, 26.872880)",
        "(273.556800, 218.660300, 39.753270)",
        "(273.098400, 200.644500, 58.243450)",
        "(272.997400, 191.933400, 67.133810)",
        "(272.962900, 176.574800, 82.908290)",
        "(273.000300, 162.849300, 97.091450)",
        "(273.131000, 148.284900, 112.102600)",
        "(273.428400, 133.842600, 127.035000)",
        "(273.646500, 126.244300, 134.848300)",
        "(274.106100, 113.600100, 147.863600)",
        "(274.516200, 104.048000, 157.857300)",
        "(274.942600, 95.672870, 166.778800)",
        "(275.578200, 87.206030, 175.670000)",
        "(275.991100, 83.443430, 179.616400)",
        "(276.774900, 77.444730, 186.118500)",
        "(277.460700, 72.879630, 191.349000)",
        "(278.050100, 67.031140, 197.793300)",
        "(278.619500, 60.944380, 204.442900)",
        "(279.057900, 58.148260, 207.511200)",
        "(280.121500, 53.699470, 212.415600)",
        "(281.052900, 50.324230, 216.456900)",
        "(281.719900, 48.104090, 219.476000)",
        "(282.260100, 45.999460, 222.339900)",
        "(282.487500, 44.333220, 224.402400)",
        "(283.105000, 40.675190, 228.617200)",
        "(284.099200, 38.070780, 231.320800)",
        "(284.556000, 35.547270, 234.370500)",
        "(284.493400, 31.528690, 239.351200)",
        "(284.307000, 28.760220, 242.571400)",
        "(284.244100, 22.823060, 249.131200)",
        "(284.463600, 16.721430, 255.649000)",
        "(285.082200, 11.544370, 261.062400)",
        "(285.267900, 5.419094, 267.538700)",
        "(285.219500, 0.928411, 272.243200)",
        "(285.380300, 350.202000, 283.155300)",
        "(286.376800, 342.380100, 291.065600)",
        "(288.129800, 337.551100, 295.584900)",
        "(289.477800, 332.254200, 300.162400)",
        "(289.832700, 329.106400, 303.122300)",
        "(290.680200, 322.833000, 309.211800)",
        "(291.932500, 318.289000, 313.131700)",
        "(293.295200, 314.352100, 316.013200)",
        "(294.338100, 309.809500, 319.629000)",
        "(294.718000, 307.426800, 321.566700)",
        "(295.395000, 302.740200, 325.279000)",
        "(296.146700, 298.766000, 328.149700)",
        "(296.892400, 295.674900, 330.035800)",
        "(297.261800, 292.468500, 332.021000)",
        "(297.333200, 290.659000, 333.249400)",
        "(297.431900, 286.970300, 335.862400)",
        "(297.528000, 283.738300, 337.958800)",
        "(297.622400, 281.915800, 338.460200)",
        "(297.800100, 281.539900, 337.525100)",
        "(297.764800, 281.410000, 337.076800)",
        "(297.247400, 280.386200, 337.278300)",
        "(296.511900, 279.237000, 337.723900)",
        "(295.644500, 278.987400, 337.349400)",
        "(294.790200, 279.446600, 336.108300)",
        "(294.327900, 279.559400, 335.655200)",
        "(293.238100, 279.296500, 335.295100)",
        "(292.013400, 279.042800, 334.914200)",
        "(290.791000, 278.293700, 335.263600)",
        "(289.498700, 276.015800, 337.356200)",
        "(288.903800, 274.725300, 338.529400)",
        "(287.572000, 273.262600, 339.843800)",
        "(285.950200, 273.793600, 339.213900)",
        "(284.611400, 273.953300, 338.976300)",
        "(283.425800, 273.118400, 340.120100)",
        "(282.281600, 272.991200, 341.913000)",
        "(281.527600, 270.748700, 344.115300)",
        "(279.798800, 278.039500, 335.791500)",
        "(278.617700, 283.379600, 330.698700)",
        "(276.700300, 278.264400, 336.590400)",
        "(275.741700, 272.563900, 342.816300)",
        "(274.220900, 264.155700, 352.038800)",
        "(272.614800, 264.490500, 351.883700)",
        "(271.129900, 272.404800, 344.062600)",
        "(270.223800, 42.787730, 213.977700)",
        "(270.779600, 76.570610, 180.484400)",
        "(271.910100, 77.140880, 180.446500)",
        "(273.046900, 71.160450, 186.831900)",
        "(274.199600, 65.446700, 192.946500)",
        "(275.319100, 60.870920, 198.031100)",
        "(275.806200, 58.775220, 200.395800)",
        "(276.692700, 57.305410, 202.598400)",
        "(277.541400, 58.865840, 202.309400)",
        "(278.538500, 58.104880, 204.294400)",
        "(279.542700, 54.317350, 208.909000)",
        "(280.022600, 51.688920, 211.893200)",
        "(280.877600, 47.188900, 217.180600)",
        "(281.519100, 43.612660, 221.769000)",
        "(282.343900, 40.769950, 225.631400)",
        "(283.277600, 38.364040, 229.026400)",
        "(283.675300, 37.210660, 230.724600)",
        "(284.348900, 34.467730, 234.457600)",
        "(284.851400, 31.504600, 238.228700)",
        "(285.025400, 29.401790, 241.530000)",
        "(285.052600, 27.946530, 244.375800)",
        "(285.185500, 26.436770, 246.282800)",
        "(285.549300, 21.952650, 251.181900)",
        "(285.645200, 16.986390, 256.557000)",
        "(285.870400, 12.066720, 262.064300)",
        "(286.322800, 7.373113, 267.305000)",
        "(286.468400, 5.086390, 269.775000)",
        "(286.690900, 359.778900, 275.304200)",
        "(287.320100, 354.323900, 280.589000)",
        "(289.205300, 350.868600, 283.537500)",
        "(291.401800, 349.195300, 284.904300)",
        "(292.171800, 347.626300, 286.349800)",
        "(293.741100, 343.208100, 290.473800)",
        "(294.816300, 339.489000, 294.010000)",
        "(295.507800, 337.109500, 296.347500)",
        "(296.319500, 334.960300, 298.210100)",
        "(296.624600, 333.721200, 299.100200)",
        "(297.118800, 330.142100, 302.121900)",
        "(297.707700, 325.901800, 305.830900)",
        "(298.401200, 323.049300, 307.875900)",
        "(299.234100, 320.031900, 309.795000)",
        "(299.576200, 318.274300, 311.061200)",
        "(299.984200, 314.325300, 314.284400)",
        "(300.359000, 310.109200, 317.965700)",
        "(301.054700, 306.641700, 320.475500)",
        "(301.628600, 304.044300, 321.947300)",
        "(301.812500, 302.856100, 322.778200)",
        "(302.000600, 299.848600, 324.965000)",
        "(301.888400, 295.101300, 328.230500)",
        "(301.416900, 290.350600, 331.618500)",
        "(300.826500, 287.388500, 333.213100)",
        "(300.428600, 286.041700, 333.715500)",
        "(299.341000, 282.636600, 335.868300)",
        "(298.086600, 279.427900, 338.167600)",
        "(296.833000, 276.481300, 339.758300)",
        "(295.538500, 273.664400, 341.229700)",
        "(294.814200, 272.403400, 341.894300)",
        "(293.255300, 269.515800, 343.942200)",
        "(291.829800, 265.977100, 347.070600)",
        "(290.444500, 263.481600, 349.151000)",
        "(289.051600, 263.152300, 348.895100)",
        "(288.430600, 263.193700, 348.517800)",
        "(287.252000, 261.816700, 349.414700)",
        "(285.794400, 258.365700, 352.986400)",
        "(284.362500, 255.115600, 356.259700)",
        "(283.199300, 254.095300, 357.017800)",
        "(282.613100, 254.135600, 356.766900)",
        "(281.592000, 253.816600, 356.795400)",
        "(280.301000, 251.514300, 359.285600)",
        "(278.769400, 246.784300, 4.396270)",
        "(277.374900, 242.697100, 8.648642)",
        "(276.707600, 241.613300, 9.756992)",
        "(275.349900, 239.550700, 11.972730)",
        "(274.097200, 238.021200, 13.775570)",
        "(272.882200, 240.290700, 11.718690)",
        "(271.415000, 249.862200, 2.372404)",
        "(270.669700, 260.424600, 352.065800)",
        "(270.710000, 45.315930, 207.893600)",
        "(272.259200, 49.072520, 204.722700)",
        "(274.035900, 45.997240, 208.187300)",
        "(275.336700, 45.345270, 209.509800)",
        "(275.811000, 46.801750, 208.654300)",
        "(276.653700, 47.160100, 209.463100)",
        "(277.739800, 44.875430, 212.725600)",
        "(278.741900, 42.357360, 216.348600)",
        "(279.792800, 37.894660, 221.788200)",
        "(280.413900, 35.367740, 224.800900)",
        "(281.780000, 30.532460, 230.315400)",
        "(283.312700, 27.270070, 234.000900)",
        "(284.783700, 25.238820, 236.757700)",
        "(285.603200, 23.676310, 239.649900)",
        "(285.754900, 22.860990, 241.183700)",
        "(286.128700, 19.977810, 245.047300)",
        "(286.698500, 16.594790, 249.037800)",
        "(287.173400, 14.596390, 252.223800)",
        "(287.310500, 11.711150, 256.348200)",
        "(287.479500, 9.707263, 258.770600)",
        "(287.848500, 5.824389, 263.433800)",
        "(287.991400, 3.051760, 266.958600)",
        "(287.997800, 359.772100, 271.146700)",
        "(288.337000, 353.903300, 277.686200)",
        "(288.647000, 351.072300, 280.682100)",
        "(289.131800, 346.343100, 285.814800)",
        "(289.788300, 342.975500, 289.419600)",
        "(290.507800, 339.952700, 292.179300)",
        "(291.489200, 334.756000, 297.155500)",
        "(292.141700, 331.723600, 300.287600)",
        "(293.680800, 326.781500, 305.257900)",
        "(295.633000, 323.227100, 308.138500)",
        "(297.348800, 320.243700, 310.275400)",
        "(298.703600, 317.473400, 312.441600)",
        "(299.104800, 316.027600, 313.520800)",
        "(299.980900, 312.758600, 315.760600)",
        "(301.734600, 309.366100, 317.751600)",
        "(302.933700, 306.806000, 319.093200)",
        "(303.257900, 304.204600, 320.388200)",
        "(303.376200, 302.495100, 321.353200)",
        "(303.316600, 299.539500, 322.732900)",
        "(302.945400, 296.718300, 323.753700)",
        "(302.397200, 293.625800, 325.115500)",
        "(301.783700, 290.037800, 327.010400)",
        "(301.366400, 288.274000, 327.962600)",
        "(300.173100, 284.803000, 329.970300)",
        "(299.399000, 281.593100, 331.821600)",
        "(298.270500, 278.681900, 333.269200)",
        "(297.128900, 275.607200, 335.502700)",
        "(296.505200, 274.474100, 336.252200)",
        "(295.195900, 272.937900, 336.542400)",
        "(293.683700, 271.995300, 336.457200)",
        "(292.315600, 271.163600, 336.748700)",
        "(291.032200, 269.929700, 337.371800)",
        "(290.381300, 269.056300, 337.984500)",
        "(289.036400, 267.317800, 339.477500)",
        "(287.589800, 266.727900, 339.959000)",
        "(286.296100, 267.526900, 339.030400)",
        "(285.169100, 268.304600, 338.227900)",
        "(284.599900, 268.384700, 338.214800)",
        "(283.378400, 268.952300, 337.780200)",
        "(282.005800, 270.850200, 335.982300)",
        "(280.753000, 272.885800, 334.368800)",
        "(279.538000, 274.998200, 332.951100)",
        "(278.969200, 276.388900, 331.913500)",
        "(278.048400, 280.269200, 328.654500)",
        "(277.251900, 286.093100, 323.415600)",
        "(276.392300, 293.752500, 316.435100)",
        "(275.610300, 302.187800, 309.001800)",
        "(275.220000, 307.370000, 304.454200)",
        "(274.846100, 320.470400, 292.495400)",
        "(275.061400, 332.891200, 281.123000)",
        "(275.605000, 342.241200, 272.852100)",
        "(276.217000, 350.701600, 265.548500)",
        "(276.521500, 354.680400, 262.198100)",
        "(277.201200, 0.212897, 258.159800)",
        "(278.122400, 2.959756, 256.816700)",
        "(279.237400, 3.165611, 257.757800)",
        "(280.373800, 2.785773, 259.339800)",
        "(280.988600, 2.561698, 260.121100)",
        "(282.109900, 2.787137, 261.062500)",
        "(283.057800, 2.852624, 262.151200)",
        "(283.876300, 1.750639, 264.373300)",
        "(284.546100, 0.091769, 267.239800)",
        "(284.837400, 358.998800, 268.929800)",
        "(285.277900, 356.450300, 272.573100)",
        "(285.782300, 353.965700, 275.956500)",
        "(286.356500, 351.293700, 279.252800)",
        "(286.728700, 347.478700, 283.660600)",
        "(286.699300, 345.874300, 285.547700)",
        "(286.652700, 343.296100, 288.694300)",
        "(287.018800, 340.196400, 292.110000)",
        "(288.120500, 336.632300, 295.820400)",
        "(289.469800, 333.446100, 299.088500)",
        "(289.992000, 331.842300, 300.656900)",
        "(290.857300, 328.761400, 303.629800)",
        "(291.648200, 326.333600, 306.161300)",
        "(292.536400, 324.070800, 308.375400)",
        "(293.758100, 322.147100, 309.629300)",
        "(294.353900, 321.243900, 310.159400)",
        "(295.484000, 319.339900, 311.351600)",
        "(296.467700, 316.026600, 313.735100)",
        "(297.133100, 312.808600, 316.100600)",
        "(297.960500, 310.062500, 317.396300)",
        "(298.288500, 308.601500, 318.065900)",
        "(298.739400, 305.594100, 319.682000)",
        "(299.242400, 301.851700, 321.891100)",
        "(299.468300, 298.498900, 323.912400)",
        "(299.157000, 295.928200, 324.970700)",
        "(299.090300, 294.588000, 325.590000)",
        "(299.304900, 291.516400, 327.165300)",
        "(299.454200, 288.381000, 328.840500)",
        "(299.438400, 285.884600, 329.829800)",
        "(299.534500, 285.038200, 329.847600)",
        "(299.846400, 284.174200, 328.996300)",
        "(299.816200, 283.670500, 327.899100)",
        "(299.152900, 281.416400, 329.057100)",
        "(298.542300, 277.083600, 332.822200)",
        "(298.071300, 274.459800, 335.105400)",
        "(297.820600, 274.336300, 334.908800)",
        "(297.211100, 275.208300, 333.160800)",
        "(296.639700, 274.412100, 333.705000)",
        "(296.182700, 272.830200, 335.203200)",
        "(295.367500, 271.858900, 336.062900)",
        "(294.705600, 272.043700, 335.740100)",
        "(293.231500, 272.793900, 334.725100)",
        "(291.546600, 271.957100, 335.653400)",
        "(290.199500, 270.209500, 337.682200)",
        "(289.170000, 269.054600, 338.860000)",
        "(288.617900, 268.986700, 338.812900)",
        "(287.096200, 269.484900, 338.112700)",
        "(285.241800, 269.377900, 338.505300)",
        "(283.592600, 268.172400, 340.109100)",
        "(282.145600, 267.301100, 341.417600)",
        "(281.441400, 267.563400, 341.362800)",
        "(279.985100, 271.175700, 338.031100)",
        "(278.533100, 277.425100, 332.129700)",
        "(277.174400, 282.092700, 328.125300)",
        "(275.984600, 285.912300, 325.412100)",
        "(275.441700, 289.570400, 322.341500)",
        "(274.583700, 303.416400, 309.410000)",
        "(274.383100, 319.892100, 293.919900)",
        "(274.563400, 331.967800, 283.151600)",
        "(274.893000, 342.414200, 274.102400)",
        "(275.256400, 346.072100, 271.085200)",
        "(276.059300, 351.325600, 267.240300)",
        "(277.064200, 355.364400, 264.781800)",
        "(278.233700, 357.207200, 264.258400)",
        "(279.560200, 356.106200, 266.471500)",
        "(280.073300, 354.787400, 268.341900)",
        "(280.572300, 350.216700, 274.277900)",
        "(280.951400, 343.732800, 282.230100)",
        "(281.863600, 339.976400, 286.949900)",
        "(283.008500, 337.432800, 290.023600)",
        "(283.625400, 335.719900, 291.965200)",
        "(284.438200, 332.512400, 295.852100)",
        "(284.781600, 328.304000, 301.004900)",
        "(285.819700, 324.147800, 305.865000)",
        "(287.137100, 322.377300, 308.032800)",
        "(287.809200, 321.305300, 309.305600)",
        "(289.231300, 318.758700, 312.059800)",
        "(290.546800, 315.441800, 315.415800)",
        "(292.227200, 311.528100, 319.528000)",
        "(294.031800, 310.139500, 320.921500)",
        "(294.992000, 309.997300, 320.718700)",
        "(297.108200, 308.064300, 322.036300)",
        "(299.310200, 304.514600, 325.188600)",
        "(301.419600, 301.355400, 327.485400)",
        "(303.657500, 298.901800, 328.051300)",
        "(304.566800, 297.346600, 328.531600)",
        "(306.041100, 293.294100, 331.039400)",
        "(306.955500, 288.991200, 334.224800)",
        "(307.756200, 285.930700, 335.509900)",
        "(308.727400, 283.911800, 335.443800)",
        "(309.099100, 282.741700, 335.688700)",
        "(309.506600, 280.049900, 336.883000)",
        "(309.550500, 277.381300, 337.892600)",
        "(309.589200, 275.305100, 338.210800)",
        "(309.524700, 274.508400, 338.140200)",
        "(309.343400, 273.227600, 337.716900)",
        "(308.778800, 271.308600, 337.917500)",
        "(307.834900, 267.978400, 339.849400)",
        "(306.778400, 265.463200, 341.285400)",
        "(305.431400, 264.310300, 341.172300)",
        "(304.815500, 263.973600, 340.876000)",
        "(303.720700, 263.192400, 340.815400)",
        "(302.082000, 262.447600, 341.144300)",
        "(300.482800, 262.036100, 341.257100)",
        "(298.854300, 262.061300, 341.065300)",
        "(297.994500, 262.303600, 340.780000)",
        "(296.238100, 262.629700, 340.458100)",
        "(294.613500, 262.080800, 341.264300)",
        "(293.218400, 261.211100, 342.537100)",
        "(292.067100, 260.342800, 343.813700)",
        "(291.341000, 260.317000, 344.024000)",
        "(289.514600, 260.874500, 343.742300)",
        "(287.879500, 260.767900, 344.135000)",
        "(286.477400, 260.180100, 345.309200)",
        "(285.235400, 259.939600, 346.227400)",
        "(284.606600, 260.557800, 345.947200)",
        "(283.042400, 264.006600, 342.947400)",
        "(281.530400, 268.522700, 338.854500)",
        "(280.210400, 272.237000, 335.808900)",
        "(278.977100, 276.390700, 332.537000)",
        "(278.447700, 278.943900, 330.455700)",
        "(277.563800, 286.417900, 324.005900)",
        "(277.011300, 297.520600, 313.861300)",
        "(276.585200, 309.565600, 302.793000)",
        "(276.423600, 320.227200, 293.393600)",
        "(276.583700, 325.135600, 289.176800)",
        "(277.085100, 333.739900, 281.882400)",
        "(277.949700, 340.512200, 276.323200)",
        "(279.088000, 345.335400, 272.850800)",
        "(280.090400, 348.053100, 271.583800)",
        "(280.529300, 349.148200, 271.264300)",
        "(281.605500, 350.761800, 271.120100)",
        "(283.154700, 351.711400, 271.215900)",
        "(284.599000, 351.614300, 272.363600)",
        "(285.427800, 349.542400, 275.986000)",
        "(285.782900, 348.133200, 278.223100)",
        "(286.648900, 346.133000, 281.484400)",
        "(287.419200, 345.429900, 283.073800)",
        "(288.092500, 343.435000, 285.810500)",
        "(288.535400, 339.824200, 290.309000)",
        "(288.606900, 337.911200, 292.757400)",
        "(288.694600, 334.612700, 296.970700)",
        "(289.288800, 331.301900, 300.450100)",
        "(290.111000, 326.894800, 304.575200)",
        "(290.994600, 321.679900, 309.688800)",
        "(291.473900, 319.304000, 312.174100)",
        "(292.732100, 315.586200, 316.034500)",
        "(294.020800, 311.247400, 319.632000)",
        "(295.304800, 304.848500, 324.685400)",
        "(296.838400, 298.325000, 330.170000)",
        "(297.780800, 296.098200, 332.048300)",
        "(299.782900, 293.265700, 333.685400)",
        "(301.809200, 291.131200, 334.260500)",
        "(303.492300, 289.673900, 334.470400)",
        "(304.583300, 287.866800, 334.872000)",
        "(305.033300, 286.382300, 335.568100)",
        "(305.956300, 283.407300, 337.018500)",
        "(306.707200, 281.045800, 337.738500)",
        "(306.951000, 279.756700, 337.417200)",
        "(307.183600, 278.659400, 336.927500)",
        "(307.255000, 277.718000, 337.058600)",
        "(307.136400, 275.593700, 337.648300)",
        "(306.779700, 274.014700, 337.789100)",
        "(305.936100, 272.999500, 337.427700)",
        "(305.089000, 272.232500, 337.153500)",
        "(304.658600, 272.200600, 336.694800)",
        "(303.736200, 272.528600, 335.358300)",
        "(302.662700, 272.879700, 334.108400)",
        "(301.351800, 272.494400, 333.909900)",
        "(299.987600, 271.981200, 333.874600)",
        "(299.308900, 271.784200, 333.888700)",
        "(297.845700, 271.655700, 333.765600)",
        "(296.322100, 271.444200, 333.675100)",
        "(294.845500, 271.008800, 333.835300)",
        "(293.113100, 270.226100, 334.388100)",
        "(292.276300, 269.580500, 334.992300)",
        "(290.563500, 267.841100, 336.885100)",
        "(288.977900, 266.322100, 338.682500)",
        "(287.726800, 264.642700, 340.539600)",
        "(286.695700, 263.542200, 341.826300)",
        "(286.125700, 263.311200, 342.140400)",
        "(284.742300, 263.977600, 341.580400)",
        "(283.080800, 264.285100, 341.732300)",
        "(281.444500, 262.940400, 344.087800)",
        "(279.852200, 263.007000, 345.079100)",
        "(279.163600, 264.743000, 343.736700)",
        "(277.885700, 271.389900, 337.728900)",
        "(276.950100, 282.252200, 327.537200)",
        "(276.470900, 294.612200, 316.092600)",
        "(275.900600, 305.074300, 307.076100)",
        "(275.693800, 310.421600, 302.519100)",
        "(275.792200, 323.873500, 290.573300)",
        "(276.701300, 335.324300, 280.431200)",
        "(278.024500, 341.615300, 275.347600)",
        "(279.368800, 344.465500, 273.966600)",
        "(280.022400, 346.398100, 272.884400)",
        "(281.288100, 349.962700, 271.094400)",
        "(282.782400, 351.725600, 271.025100)",
        "(284.401100, 352.655300, 271.410400)",
        "(285.714600, 352.320100, 273.195700)",
        "(286.110800, 351.326500, 275.196900)",
        "(286.648500, 347.833600, 280.919300)",
        "(287.580400, 345.017800, 285.379300)",
        "(288.455800, 343.213600, 288.319000)",
        "(289.417700, 340.416800, 292.144000)",
        "(290.099000, 337.915200, 295.170200)",
        "(291.322700, 332.205000, 301.745600)",
        "(292.162400, 326.981700, 307.455600)",
        "(293.410400, 323.161100, 311.367200)",
        "(295.525300, 319.591800, 314.433700)",
        "(296.650700, 317.249500, 316.403300)",
        "(298.629300, 311.915000, 320.948400)",
        "(300.692900, 307.973300, 324.023900)",
        "(302.937400, 304.778000, 325.417300)",
        "(304.837900, 301.070900, 327.301100)",
        "(305.680900, 299.293900, 328.213800)",
        "(307.168000, 296.275100, 329.352500)",
        "(308.556900, 293.086700, 330.043700)",
        "(309.594800, 289.934400, 330.712400)",
        "(309.622300, 285.974800, 332.191500)",
        "(309.372200, 284.003100, 333.072900)",
        "(308.702800, 281.058900, 334.200600)",
        "(307.764400, 280.239700, 333.343000)",
        "(306.793900, 280.477400, 331.292800)",
        "(305.419800, 279.987400, 330.360800)",
        "(304.395600, 279.481300, 330.385200)",
        "(302.141800, 278.229700, 330.668600)",
        "(299.961400, 277.086400, 330.914300)",
        "(297.803700, 276.640800, 330.863300)",
        "(295.696300, 277.031000, 329.870200)",
        "(294.651000, 276.925000, 329.776900)",
        "(292.553900, 275.890700, 330.487700)",
        "(290.340700, 275.270000, 330.928100)",
        "(288.250500, 275.331400, 330.602500)",
        "(286.185800, 275.515700, 330.409200)",
        "(285.088600, 275.526400, 330.522700)",
        "(282.998200, 275.864600, 330.421600)",
        "(280.897700, 277.386300, 329.114200)",
        "(278.820100, 280.028200, 326.870300)",
        "(276.870700, 284.371400, 323.085900)",
        "(275.995500, 288.386000, 319.420000)",
        "(274.790200, 304.588900, 303.888600)",
        "(274.727300, 328.704200, 280.226600)",
        "(275.492100, 348.063700, 261.551800)",
        "(276.232600, 4.083481, 246.956200)",
        "(276.660400, 11.075620, 240.819700)",
        "(277.780700, 21.805170, 231.806500)",
        "(279.342700, 26.665330, 228.548500)",
        "(280.771900, 28.998280, 227.897000)",
        "(281.859900, 29.265130, 229.555400)",
        "(282.381900, 28.707640, 231.040900)",
        "(283.581200, 26.348040, 235.208400)",
        "(284.966000, 23.105910, 239.854900)",
        "(286.852800, 18.492490, 245.282000)",
        "(288.345800, 15.565530, 249.461900)",
        "(288.718100, 14.577700, 251.372500)",
        "(288.965900, 12.422630, 255.646800)",
        "(289.442500, 9.748457, 260.000800)",
        "(290.228100, 6.965748, 263.995200)",
        "(290.767000, 3.984716, 268.080100)",
        "(290.737600, 1.941476, 270.735000)",
        "(290.813400, 356.756400, 277.088800)",
        "(291.268200, 351.229000, 283.352100)",
        "(292.183700, 346.748700, 288.145400)",
        "(293.133900, 342.662700, 292.484000)",
        "(293.581800, 339.888600, 295.327100)",
        "(294.879000, 333.844300, 301.421200)",
        "(296.701000, 329.272900, 305.747200)",
        "(298.660600, 325.653900, 308.658500)",
        "(300.680200, 321.778000, 311.624900)",
        "(301.571300, 319.726800, 313.310200)",
        "(303.053300, 315.070900, 317.336800)",
        "(304.526700, 310.979100, 320.037300)",
        "(305.876900, 307.313100, 321.862200)",
        "(307.115000, 303.312400, 323.994500)",
        "(307.495800, 301.228100, 325.080700)",
        "(308.180500, 297.251600, 326.811800)",
        "(308.503700, 293.961000, 327.647900)",
        "(308.078700, 290.426500, 329.111800)",
        "(307.154300, 287.015400, 330.652300)",
        "(306.735900, 285.602900, 330.945600)",
        "(305.623900, 283.028200, 331.493700)",
        "(304.203300, 280.791500, 332.067300)",
        "(302.750900, 278.533700, 332.938000)",
        "(301.204400, 276.548000, 333.838100)",
        "(300.490500, 276.010300, 333.868100)",
        "(299.033900, 275.657600, 333.193800)",
        "(297.376600, 273.778100, 334.234600)",
        "(295.772200, 270.423200, 337.161000)",
        "(294.209000, 267.383800, 339.815300)",
        "(293.436500, 266.311400, 340.747400)",
        "(291.711200, 264.809600, 342.062600)",
        "(289.912400, 263.414300, 343.317100)",
        "(288.254400, 260.811100, 345.968600)",
        "(286.807900, 257.812100, 349.173000)",
        "(285.963300, 256.510900, 350.563800)",
        "(284.007100, 254.993600, 352.325700)",
        "(281.987300, 254.662200, 352.881500)",
        "(280.205100, 254.575200, 353.320000)",
        "(278.627200, 254.720900, 353.897200)",
        "(277.817700, 255.271500, 353.822400)",
        "(276.140700, 257.007300, 352.961200)",
        "(274.547200, 263.973000, 346.950200)",
        "(273.283700, 283.333200, 328.539100)",
        "(272.741000, 312.032700, 301.013000)",
        "(272.654200, 327.076400, 286.647500)",
        "(273.078900, 349.002100, 266.406900)",
        "(274.085400, 1.592213, 255.252400)",
        "(275.625000, 4.516099, 253.594800)",
        "(276.395200, 4.177468, 254.553800)",
        "(277.787400, 2.370709, 257.695600)",
        "(279.255300, 359.340000, 262.080900)",
        "(281.368100, 356.550400, 265.574100)",
        "(283.745200, 354.774700, 267.774500)",
        "(285.231200, 354.074300, 269.645700)",
        "(285.626900, 353.495100, 271.076700)",
        "(286.268000, 352.100100, 274.061000)",
        "(287.387900, 350.646900, 276.488100)",
        "(288.709400, 350.139200, 277.664300)",
        "(289.636600, 349.151900, 279.683000)",
        "(289.916700, 348.181200, 281.321800)",
        "(290.429600, 345.795100, 284.987900)",
        "(291.522100, 343.558000, 287.756600)",
        "(292.834800, 341.460800, 290.104600)",
        "(294.130700, 338.386000, 293.768300)",
        "(294.905900, 336.824200, 295.507600)",
        "(296.381700, 333.813800, 298.612900)",
        "(297.787000, 330.890800, 301.461800)",
        "(299.023500, 327.718000, 304.249600)",
        "(300.323500, 324.177200, 307.444500)",
        "(301.088600, 322.558200, 308.751400)",
        "(303.016300, 319.204200, 311.316700)",
        "(305.223800, 315.608600, 313.794400)",
        "(306.972400, 311.817100, 316.228200)",
        "(307.928200, 308.634000, 318.272800)",
        "(308.298700, 307.083400, 319.057900)",
        "(308.834400, 303.114600, 321.203900)",
        "(308.806400, 298.411500, 324.148100)",
        "(308.582900, 294.301600, 326.400800)",
        "(308.069200, 290.707600, 327.946300)",
        "(307.881200, 288.992700, 328.774400)",
        "(307.159900, 285.703900, 330.425500)",
        "(306.180000, 282.836200, 331.840700)",
        "(305.078200, 280.934800, 332.443800)",
        "(303.955100, 279.599000, 332.576700)",
        "(303.394700, 279.014400, 332.614400)",
        "(302.248200, 277.706000, 332.859000)",
        "(300.696800, 276.044900, 333.671300)",
        "(299.072800, 274.485000, 334.698500)",
        "(297.387500, 272.917900, 335.624700)",
        "(296.567300, 272.007600, 336.231400)",
        "(294.968700, 269.992700, 337.836800)",
        "(293.319800, 268.197400, 339.154700)",
        "(291.663500, 266.466700, 340.391600)",
        "(289.949800, 265.130400, 341.498300)",
        "(288.935800, 264.333000, 342.181900)",
        "(286.754600, 263.195100, 343.195900)",
        "(284.694900, 263.221400, 343.121800)",
        "(282.840100, 263.623800, 342.545900)",
        "(281.143700, 265.079900, 341.345900)",
        "(280.228600, 266.530800, 340.005000)",
        "(278.491500, 271.021500, 335.818800)",
        "(277.029500, 276.883800, 330.301700)",
        "(275.617400, 284.384400, 323.383300)",
        "(274.253200, 294.364100, 314.363500)",
        "(273.646200, 300.618300, 308.708300)",
        "(273.196500, 322.306500, 288.245000)",
        "(273.971700, 344.484900, 266.906500)",
        "(275.362800, 354.841400, 257.291600)",
        "(276.462000, 0.223485, 253.060100)",
        "(276.927700, 2.370606, 251.638900)",
        "(278.060200, 4.713145, 250.713600)",
        "(279.830400, 4.553976, 251.994700)",
        "(281.739700, 4.041536, 253.502100)",
        "(283.259300, 3.178633, 255.524100)",
        "(283.829100, 2.881341, 256.564500)",
        "(284.692600, 2.751955, 258.250300)",
        "(285.852800, 1.580544, 260.893100)",
        "(287.182200, 0.420163, 263.300800)",
        "(287.991300, 359.204600, 265.775200)",
        "(288.031500, 358.643000, 267.103600)",
        "(288.368500, 356.739200, 270.364200)",
        "(289.422100, 354.705200, 273.163700)",
        "(290.228800, 352.954600, 275.683900)",
        "(290.576200, 350.844500, 278.940400)",
        "(291.040800, 350.126200, 280.054300)",
        "(292.189700, 349.145900, 281.654400)",
        "(293.246200, 346.528000, 284.915200)",
        "(293.920500, 342.967000, 288.764300)",
        "(294.335800, 339.641200, 292.380300)",
        "(294.620200, 337.791600, 294.343900)",
        "(295.574800, 334.463300, 297.594800)",
        "(297.025400, 331.176600, 300.278000)",
        "(298.052400, 326.728900, 303.894700)",
        "(298.759600, 321.666600, 308.174100)",
        "(299.252900, 319.746900, 309.666300)",
        "(300.703100, 316.695100, 311.532400)",
        "(302.103200, 313.028200, 313.666700)",
        "(302.908300, 308.949900, 316.237400)",
        "(303.255500, 304.931200, 318.627400)",
        "(303.406800, 303.115200, 319.600600)",
        "(303.714300, 299.576400, 321.205300)",
        "(303.845200, 295.686800, 323.038400)",
        "(303.320200, 292.148700, 324.941100)",
        "(302.628300, 289.412000, 325.856500)",
        "(302.332000, 287.964700, 326.354400)",
        "(301.705200, 284.951700, 327.768600)",
        "(301.033900, 282.500400, 328.806300)",
        "(300.292400, 280.907800, 329.083200)",
        "(299.325500, 280.162200, 328.610200)",
        "(298.836700, 279.671800, 328.569800)",
        "(297.716700, 277.687200, 329.686700)",
        "(296.323000, 275.091600, 331.650900)",
        "(295.102800, 272.733600, 333.494800)",
        "(293.918000, 271.748700, 334.025600)",
        "(293.227900, 271.847000, 333.714800)",
        "(291.838600, 271.334000, 334.047900)",
        "(290.625400, 269.238700, 336.187300)",
        "(289.611000, 266.471200, 339.020500)",
        "(288.291700, 265.340600, 340.190800)",
        "(287.551100, 264.794300, 340.802400)",
        "(286.132000, 262.303300, 343.650800)",
        "(284.847500, 258.883600, 347.636300)",
        "(283.930400, 256.884900, 350.293900)",
        "(283.191600, 256.321100, 351.429500)",
        "(282.705900, 257.059600, 350.823800)",
        "(281.319000, 260.298700, 347.685700)",
        "(279.925300, 265.482500, 342.665000)",
        "(278.622600, 268.138700, 340.709200)",
        "(277.472400, 269.825000, 340.034800)",
        "(277.014300, 272.292100, 338.059500)",
        "(276.280000, 281.213500, 329.880000)",
        "(275.921800, 294.686400, 317.048500)",
        "(275.954900, 308.373500, 303.978400)",
        "(276.075200, 317.842700, 295.736400)",
        "(276.109800, 322.085800, 292.287400)",
        "(276.434600, 331.330400, 284.476700)",
        "(277.484200, 338.137400, 278.670800)",
        "(278.817100, 341.820700, 275.984200)",
        "(279.830000, 343.217500, 275.823100)",
        "(280.187000, 343.731300, 276.011100)",
        "(281.057400, 345.105800, 275.946400)",
        "(282.345400, 346.322600, 275.688400)",
        "(283.191300, 346.730100, 276.293000)",
        "(283.416000, 345.583900, 278.701400)",
        "(283.523000, 344.745300, 280.153700)",
        "(284.455100, 344.070200, 281.842700)",
        "(285.529300, 343.150800, 283.640400)",
        "(286.593500, 340.089700, 287.415500)",
        "(287.477700, 336.950800, 291.050000)",
        "(287.961200, 335.507200, 292.890300)",
        "(289.300100, 333.476900, 295.595900)",
        "(291.232000, 332.797100, 296.475900)",
        "(292.646400, 329.956300, 299.363800)",
        "(293.272200, 325.449800, 304.197800)",
        "(293.723900, 323.894000, 305.906300)",
        "(294.868300, 322.509000, 307.094500)",
        "(296.369000, 320.050300, 309.110300)",
        "(297.675300, 316.337300, 312.639000)",
        "(299.128600, 313.803300, 314.998500)",
        "(300.049100, 313.194500, 315.272800)",
        "(301.887700, 311.328500, 316.027800)",
        "(303.120700, 307.090700, 319.115100)",
        "(303.965400, 302.834900, 322.366900)",
        "(304.960700, 300.873200, 323.105000)",
        "(305.491600, 300.256700, 323.011300)",
        "(306.365400, 298.698800, 323.399300)",
        "(307.003000, 297.040100, 323.835100)",
        "(307.427600, 295.886700, 323.649500)",
        "(307.573000, 294.527300, 323.726100)",
        "(307.643200, 293.536700, 324.033500)",
        "(307.813100, 291.604700, 324.511100)",
        "(307.624700, 290.152500, 324.515100)",
        "(306.990000, 289.301100, 324.196200)",
        "(306.337300, 288.413700, 323.737500)",
        "(305.947600, 287.869600, 323.583600)",
        "(304.817400, 286.457600, 323.738000)",
        "(303.359800, 284.557800, 324.595700)",
        "(301.661900, 282.906400, 325.232700)",
        "(300.048000, 281.973800, 325.392400)",
        "(299.235400, 281.592900, 325.477300)",
        "(297.564500, 281.018200, 325.646800)",
        "(295.601300, 280.701000, 325.617700)",
        "(293.842800, 279.925900, 326.360000)",
        "(292.538900, 279.923800, 326.337100)",
        "(291.865600, 280.413000, 325.662800)",
        "(290.361800, 281.050300, 324.813000)",
        "(288.519000, 280.737400, 325.261700)",
        "(286.272300, 279.962500, 326.460500)",
        "(284.384700, 279.195300, 327.730600)",
        "(283.530200, 279.371100, 327.747400)",
        "(281.948800, 281.127800, 326.316000)",
        "(280.554800, 284.905500, 322.763000)",
        "(279.213400, 290.201000, 317.624900)",
        "(277.707800, 295.840000, 312.616300)",
        "(276.937700, 299.512400, 309.308700)",
        "(275.948300, 310.742300, 298.859600)",
        "(275.860900, 325.810700, 284.463800)",
        "(276.559100, 340.754500, 270.203900)",
        "(277.593000, 350.587300, 261.044800)",
        "(278.199200, 353.493800, 258.269100)",
        "(279.376800, 357.785400, 254.673000)",
        "(279.833300, 2.255867, 251.584900)",
        "(280.456000, 6.551524, 248.856300)",
        "(281.691900, 9.003532, 247.486700)",
        "(282.434500, 9.191547, 247.742700)",
        "(283.469500, 9.257542, 248.857000)",
        "(283.970200, 8.713375, 250.989000)",
        "(284.783300, 7.957755, 253.106900)",
        "(286.214700, 7.423265, 254.618200)",
        "(286.904800, 6.950813, 255.616500)",
        "(288.004900, 5.282644, 258.602800)",
        "(288.383600, 3.053013, 262.263300)",
        "(288.387400, 0.204956, 266.351700)",
        "(288.605000, 357.609200, 269.842800)",
        "(289.090400, 356.579200, 271.106700)",
        "(289.888200, 354.356300, 274.501300)",
        "(290.106400, 351.416400, 278.865700)",
        "(290.141200, 349.898600, 281.649700)",
        "(291.065500, 347.803900, 284.636500)",
        "(292.016000, 346.314100, 286.278600)",
        "(293.616500, 342.857500, 290.218100)",
        "(294.457100, 338.418900, 295.693300)",
        "(295.524100, 334.644700, 300.130100)",
        "(297.453500, 331.703900, 303.034700)",
        "(298.433000, 330.112800, 304.526500)",
        "(299.999500, 326.638500, 307.936200)",
        "(301.717100, 323.791700, 310.326100)",
        "(303.584000, 321.846400, 311.555700)",
        "(305.012900, 319.123100, 313.786900)",
        "(305.582100, 317.666400, 314.954000)",
        "(306.654400, 314.240100, 317.107400)",
        "(308.192900, 310.914600, 318.551900)",
        "(309.702500, 307.683000, 319.482900)",
        "(310.691800, 304.316800, 320.491800)",
        "(310.984700, 302.650100, 321.179100)",
        "(311.561700, 299.033800, 322.507400)",
        "(311.620000, 295.170200, 323.674500)",
        "(311.042700, 292.613100, 324.172200)",
        "(310.248600, 290.389400, 324.351800)",
        "(309.672500, 289.285700, 324.624600)",
        "(308.399700, 287.688000, 324.844400)",
        "(307.153000, 286.251000, 324.563800)",
        "(305.941700, 284.501300, 324.760800)",
        "(304.495800, 282.859700, 325.248600)",
        "(303.655100, 282.341700, 325.462900)",
        "(301.996900, 281.624100, 325.942200)",
        "(300.578900, 280.387900, 326.281800)",
        "(299.429400, 279.130500, 326.778400)",
        "(298.246600, 278.065500, 327.582300)",
        "(297.478100, 277.643000, 327.951700)",
        "(295.484200, 276.693000, 328.842200)",
        "(293.933000, 275.265300, 330.400600)",
        "(292.915700, 274.060200, 331.616800)",
        "(291.929000, 273.334900, 332.348400)",
        "(291.319800, 273.358000, 332.278500)",
        "(289.678500, 273.802600, 331.794400)",
        "(288.117900, 274.017100, 331.930700)",
        "(286.751700, 274.073400, 332.171100)",
        "(285.847800, 274.137200, 332.361900)",
        "(285.425500, 274.270300, 332.349300)",
        "(284.449800, 275.421500, 331.465700)",
        "(283.013500, 278.431200, 328.735400)",
        "(281.513300, 281.094300, 326.754900)",
        "(280.346700, 283.422500, 325.314500)",
        "(279.883800, 285.204000, 323.890000)",
        "(279.268500, 290.535400, 319.212700)",
        "(278.922900, 297.238200, 313.080500)",
        "(278.776600, 304.541700, 306.597300)",
        "(278.694100, 311.220600, 300.742500)",
        "(278.709700, 314.262800, 298.104600)",
        "(278.998000, 320.882200, 292.353000)",
        "(279.474500, 326.657900, 287.385900)",
        "(280.103900, 331.247500, 283.778900)",
        "(281.115200, 335.645400, 280.150800)",
        "(281.748500, 337.293800, 278.810400)",
        "(282.947800, 339.099500, 277.522500)",
        "(283.654800, 340.447600, 277.090900)",
        "(284.127300, 341.983300, 276.823400)",
        "(284.899500, 343.654100, 276.119700)",
        "(285.356900, 344.211700, 275.938700)",
        "(286.324500, 344.519600, 276.321000)",
        "(286.843100, 343.893700, 277.830800)",
        "(286.986000, 343.021800, 279.850500)",
        "(287.531900, 342.807000, 280.898600)",
        "(288.053500, 342.734500, 281.218800)",
        "(289.122700, 341.340700, 282.987800)",
        "(289.676100, 338.340200, 286.723800)",
        "(290.751900, 334.296200, 291.301200)",
        "(292.562600, 330.925800, 294.831200)",
        "(293.490200, 329.626600, 296.196600)",
        "(294.830400, 326.327800, 299.735200)",
        "(296.021800, 322.232100, 304.032300)",
        "(297.564700, 318.758100, 307.293800)",
        "(299.106100, 315.513700, 310.262800)",
        "(299.840700, 314.006300, 311.635400)",
        "(301.259900, 311.079200, 314.085300)",
        "(302.506400, 308.221300, 316.280900)",
        "(303.845800, 306.161200, 317.662300)",
        "(304.561100, 305.538700, 317.853500)",
        "(305.907700, 303.928000, 318.183300)",
        "(306.594100, 300.942300, 320.092600)",
        "(306.951700, 298.234600, 321.727600)",
        "(307.293500, 296.509600, 322.045700)",
        "(307.679300, 294.387600, 322.569400)",
        "(307.601100, 293.119400, 323.157300)",
        "(307.194900, 290.513300, 324.464700)",
        "(306.614100, 287.965400, 325.618400)",
        "(306.010700, 285.558800, 326.592700)",
        "(305.262000, 283.667400, 327.395600)",
        "(304.940200, 283.059800, 327.486700)",
        "(304.364100, 282.029900, 327.227600)",
        "(303.807600, 280.583000, 327.654000)",
        "(302.947000, 279.051900, 328.234800)",
        "(301.892200, 278.189100, 328.317200)",
        "(301.386000, 277.904800, 328.338500)",
        "(300.265600, 277.504200, 328.294800)",
        "(299.019200, 277.109100, 328.179600)",
        "(297.610500, 277.394300, 327.671600)",
        "(296.070700, 278.158400, 326.753500)",
        "(295.342600, 278.236300, 326.567000)",
        "(293.845800, 277.750200, 327.040000)",
        "(292.481400, 277.684900, 327.134600)",
        "(291.192500, 278.884900, 325.951500)",
        "(290.058300, 279.888900, 325.017400)",
        "(289.569300, 279.760700, 325.330300)",
        "(288.634800, 278.705500, 326.770900)",
        "(287.390900, 279.198100, 326.462600)",
        "(285.717700, 281.733600, 324.151700)",
        "(284.150400, 283.922900, 322.550700)",
        "(283.394700, 284.617800, 322.240900)",
        "(281.982500, 285.609500, 322.258100)",
        "(280.876700, 289.241300, 319.529500)",
        "(280.319600, 297.574900, 311.642200)",
        "(280.214200, 304.926300, 304.817100)",
        "(280.178200, 307.314800, 302.837700)",
        "(280.084800, 311.868900, 299.416500)",
        "(280.376000, 318.530800, 293.801000)",
        "(281.204500, 324.716000, 288.242400)",
        "(282.162000, 328.407800, 285.245900)",
        "(282.510900, 329.745500, 284.423200)",
        "(283.091700, 332.490200, 282.881700)",
        "(283.867400, 334.830600, 281.634200)",
        "(284.869600, 337.397100, 279.792300)",
        "(285.836200, 338.327800, 279.640800)",
        "(286.102800, 338.166400, 280.338400)",
        "(286.469700, 337.408800, 282.283900)",
        "(287.280200, 337.120600, 283.478400)",
        "(288.422800, 337.069700, 284.189900)",
        "(289.295800, 335.567300, 286.528600)",
        "(289.643100, 334.717300, 287.864100)",
        "(290.462100, 333.331800, 290.059800)",
        "(291.420300, 331.972400, 292.020800)",
        "(292.778700, 329.988700, 294.521200)",
        "(293.971100, 327.654500, 297.473200)",
        "(294.345800, 326.269500, 299.283800)",
        "(295.290700, 323.543400, 302.735200)",
        "(296.768100, 321.345300, 304.981700)",
        "(298.185800, 318.921400, 307.319900)",
        "(299.245600, 315.473100, 311.040900)",
        "(299.704000, 313.740800, 312.834200)",
        "(300.973800, 311.369600, 314.912000)",
        "(302.223700, 309.908900, 315.849300)",
        "(303.788700, 307.669500, 317.581500)",
        "(305.065100, 304.951300, 319.530100)",
        "(305.514100, 303.609600, 320.515600)",
        "(306.406000, 300.813600, 322.537500)",
        "(307.631300, 298.607700, 323.318800)",
        "(308.595800, 296.358800, 324.246500)",
        "(309.097600, 294.090700, 325.463400)",
        "(309.337200, 293.126300, 325.889300)",
        "(309.777100, 291.367600, 326.138200)",
        "(309.971700, 289.193500, 326.730400)",
        "(309.755800, 287.035400, 327.536600)",
        "(309.431100, 284.801800, 328.203500)",
        "(309.311300, 283.655600, 328.563100)",
        "(308.980900, 281.959500, 328.903400)",
        "(308.155700, 280.830200, 328.688200)",
        "(306.910800, 279.322600, 329.059500)",
        "(305.592900, 277.891200, 329.509600)",
        "(304.887300, 277.316800, 329.509200)",
        "(303.424300, 276.189100, 329.772500)",
        "(301.916200, 274.829100, 330.478800)",
        "(300.390200, 273.693500, 330.911700)",
        "(298.568100, 273.652600, 330.494100)",
        "(297.561400, 274.018600, 329.996800)",
        "(295.414800, 274.551000, 329.351900)",
        "(293.355200, 274.359300, 329.645400)",
        "(291.561600, 274.721200, 329.332700)",
        "(289.911600, 276.024900, 327.825600)",
        "(289.093200, 276.841900, 326.933900)",
        "(287.377600, 278.447800, 325.530000)",
        "(285.599600, 279.848000, 324.657000)",
        "(283.807900, 282.204300, 322.837900)",
        "(282.355000, 284.485700, 320.984800)",
        "(281.792500, 285.553400, 320.182900)",
        "(280.675900, 290.290200, 315.992000)",
        "(279.769400, 296.774000, 309.987200)",
        "(279.117900, 303.220500, 304.250200)",
        "(278.591200, 309.160000, 299.190600)",
        "(278.392700, 311.772900, 297.097700)",
        "(278.101200, 317.092500, 292.900100)",
        "(278.365800, 323.766800, 287.137800)",
        "(278.912600, 330.483000, 281.298200)",
        "(279.197200, 335.909700, 277.265500)",
        "(279.382500, 338.029300, 275.895400)",
        "(280.057600, 341.495500, 273.795300)",
        "(281.133500, 343.537700, 272.914200)",
        "(282.257200, 344.996600, 272.599600)",
        "(283.620000, 345.332600, 273.341900)",
        "(284.331200, 345.148600, 273.951500)",
        "(285.485100, 344.327900, 275.737000)",
        "(286.187500, 343.542700, 277.766500)",
        "(286.705900, 343.315400, 279.353900)",
        "(287.794300, 342.581500, 280.993800)",
        "(288.650800, 342.209900, 281.499600)",
        "(290.199600, 341.324200, 282.660300)",
        "(291.037000, 340.116500, 284.600800)",
        "(291.376100, 338.833700, 286.790300)",
        "(292.668400, 337.563200, 288.407400)",
        "(293.428000, 336.628400, 289.492700)",
        "(294.427600, 333.772000, 292.800500)",
        "(294.712400, 330.149100, 297.092700)",
        "(295.450500, 327.539200, 299.718400)",
        "(296.714300, 325.780400, 301.377100)",
        "(297.446700, 325.096400, 302.146500)",
        "(298.625100, 322.818100, 304.566300)",
        "(299.694000, 318.976100, 307.953700)",
        "(300.822200, 315.300300, 310.889000)",
        "(301.642300, 311.310300, 314.474600)",
        "(302.214000, 309.622600, 315.933100)",
        "(303.428200, 307.241600, 317.186900)",
        "(304.673500, 304.800200, 318.536000)",
        "(305.672000, 302.631600, 320.109500)",
        "(306.610400, 300.765900, 320.814800)",
        "(307.059200, 299.798700, 320.990200)",
        "(307.621300, 297.436200, 321.877700)",
        "(307.668500, 294.545200, 323.305800)",
        "(307.402300, 291.650800, 324.541700)",
        "(306.855600, 288.734600, 325.904500)",
        "(306.554700, 287.477400, 326.503500)",
        "(305.983400, 285.712600, 326.970400)",
        "(305.473100, 284.508700, 326.555300)",
        "(304.559400, 283.176700, 326.432300)",
        "(303.206800, 281.610100, 326.901500)",
        "(302.515400, 280.851900, 327.275000)",
        "(301.197300, 279.823700, 327.348200)",
        "(299.957500, 279.755200, 326.455000)",
        "(298.536600, 280.180200, 325.123000)",
        "(297.224700, 280.227500, 324.424600)",
        "(296.539500, 279.958200, 324.414600)",
        "(294.994300, 278.951100, 325.030300)",
        "(293.578900, 277.971700, 325.659700)",
        "(292.999500, 277.667800, 325.811600)",
        "(292.090400, 276.860700, 326.376800)",
        "(291.156700, 276.102100, 326.995200)",
        "(289.954000, 276.836200, 325.998900)",
        "(288.671700, 277.708600, 324.886900)",
        "(287.432700, 278.284400, 324.448800)",
        "(286.169800, 279.212300, 323.811100)",
        "(285.797100, 279.137900, 323.950600)",
        "(285.184000, 279.355500, 323.963100)",
        "(284.960100, 280.509100, 322.871200)",
        "(284.675500, 283.012600, 320.311000)",
        "(283.708300, 286.074700, 317.585800)",
        "(283.101600, 287.388500, 316.604900)",
        "(282.228800, 289.007600, 315.669100)",
        "(281.755700, 292.202100, 313.013300)",
        "(281.582300, 297.181500, 308.314100)",
        "(281.589400, 300.853600, 305.104300)",
        "(281.522700, 302.763200, 303.521800)",
        "(281.364900, 307.496800, 299.629000)",
        "(281.144700, 312.657900, 295.460800)",
        "(280.888000, 317.240100, 292.061600)",
        "(280.882200, 320.804600, 289.765300)",
        "(281.052800, 322.448900, 288.653400)",
        "(281.891300, 325.646700, 286.263300)",
        "(282.718900, 327.545000, 285.343400)",
        "(283.385500, 328.141900, 286.025400)",
        "(284.265900, 329.358000, 285.911700)",
        "(284.809200, 330.109900, 285.595300)",
        "(285.915300, 330.726200, 285.795300)",
        "(286.699000, 329.324300, 288.327700)",
        "(287.352800, 327.989900, 290.758000)",
        "(288.107600, 327.988100, 291.761400)",
        "(288.552400, 327.642200, 292.516400)",
        "(289.561100, 325.506800, 295.422100)",
        "(290.758000, 323.133100, 298.453800)",
        "(292.189900, 321.803400, 300.442400)",
        "(293.790900, 320.225100, 302.366300)",
        "(294.533700, 319.398200, 303.291600)",
        "(295.628700, 317.123900, 305.830800)",
        "(296.785600, 314.703000, 308.471800)",
        "(298.271700, 312.999700, 310.480300)",
        "(299.706500, 311.790200, 311.806200)",
        "(300.404100, 311.397300, 312.063200)",
        "(301.622400, 310.115900, 312.840800)",
        "(302.323800, 307.822700, 314.971100)",
        "(303.021800, 305.429000, 316.926100)",
        "(304.234100, 303.607500, 317.916300)",
        "(304.914300, 302.817900, 318.212500)",
        "(305.909200, 300.600800, 319.403100)",
        "(306.532500, 297.769000, 321.163800)",
        "(306.996500, 294.722700, 322.784200)",
        "(307.102200, 291.857800, 324.244700)",
        "(307.058900, 290.561800, 324.807600)",
        "(307.028100, 288.261600, 325.559300)",
        "(306.771900, 285.611500, 326.627300)",
        "(306.203100, 282.888400, 327.914300)",
        "(305.206500, 280.493900, 328.896100)",
        "(304.794100, 279.387100, 329.406200)",
        "(304.443100, 277.379700, 330.496800)",
        "(303.698800, 276.162500, 330.836700)",
        "(302.829900, 275.438200, 330.674900)",
        "(301.804400, 274.129200, 331.268700)",
        "(301.049900, 273.399600, 331.669600)",
        "(299.147800, 272.102800, 332.472900)",
        "(297.520800, 270.737100, 333.790600)",
        "(296.153000, 270.167500, 334.270300)",
        "(294.992000, 269.984400, 334.299700)",
        "(294.336200, 269.507100, 334.887600)",
        "(292.875100, 268.148800, 336.651900)",
        "(291.392600, 267.567400, 337.554100)",
        "(289.840700, 268.167500, 337.193600)",
        "(288.293000, 268.575500, 337.200100)",
        "(287.594100, 268.567300, 337.551400)",
        "(286.307900, 268.316100, 338.565100)",
        "(284.954100, 268.203400, 339.638900)",
        "(283.679300, 269.142800, 339.541200)",
        "(282.588300, 272.043800, 337.245900)",
        "(282.172800, 273.835800, 335.739300)",
        "(281.516500, 277.232100, 333.114400)",
        "(280.794400, 280.618700, 330.821000)",
        "(280.061100, 285.153800, 327.536800)",
        "(279.675500, 291.511300, 322.217200)",
        "(279.739600, 295.202700, 318.984100)",
        "(280.201000, 302.559700, 312.700600)",
        "(280.733300, 309.144800, 307.168900)",
        "(281.543000, 316.190300, 301.247900)",
        "(282.611000, 323.034000, 295.561700)",
        "(283.185500, 325.806500, 293.353500)",
        "(284.325900, 330.504500, 289.797200)",
        "(285.498000, 334.267300, 287.136200)",
        "(286.750900, 337.728300, 284.879700)",
        "(288.185300, 341.008800, 282.709500)",
        "(289.031700, 342.580700, 281.501600)",
        "(290.505200, 345.208100, 279.588000)",
        "(291.221400, 345.984600, 279.926300)",
        "(291.742300, 345.511700, 281.539800)",
        "(292.609900, 345.407300, 282.313500)",
        "(293.246600, 345.269700, 282.731500)",
        "(294.218900, 344.851700, 283.498900)",
        "(294.614200, 343.855400, 284.538700)",
        "(294.743500, 343.653200, 284.957400)",
        "(294.666000, 343.723800, 284.977100)",
        "(294.798700, 343.109900, 285.574300)",
        "(295.769600, 340.141000, 288.146500)",
        "(296.997800, 336.970300, 290.521400)",
        "(297.771200, 334.768100, 292.112700)",
        "(298.304800, 332.387500, 294.281000)",
        "(298.582100, 330.644700, 295.867700)",
        "(299.229900, 327.754700, 298.037200)",
        "(299.752500, 326.108300, 299.176100)",
        "(300.527600, 323.921500, 300.438900)",
        "(301.329500, 320.347500, 302.533300)",
        "(301.721000, 318.119700, 304.191700)",
        "(302.284400, 313.861000, 307.333300)",
        "(302.448200, 310.874900, 308.775700)",
        "(302.547200, 308.255300, 309.972000)",
        "(302.640500, 304.699900, 312.207000)",
        "(302.339000, 302.726100, 313.361200)",
        "(301.605100, 299.190100, 315.216900)",
        "(300.913400, 295.664200, 317.358300)",
        "(300.194100, 292.049400, 319.703700)",
        "(299.307300, 289.400300, 321.071500)",
        "(298.930700, 288.438300, 321.212100)",
        "(298.310200, 286.244800, 321.722400)",
        "(297.494400, 284.390000, 322.635100)",
        "(296.204800, 284.444500, 322.257700)",
        "(294.917000, 285.663900, 320.422500)",
        "(294.446400, 285.791500, 319.914100)",
        "(293.830900, 284.425000, 320.780500)",
        "(293.239000, 281.706400, 323.077100)",
        "(291.301600, 279.418700, 325.195700)",
        "(288.817200, 277.112900, 328.071700)",
        "(287.730300, 276.082700, 329.470100)",
        "(286.077700, 274.290900, 331.669900)",
        "(284.921600, 271.832200, 334.228800)",
        "(283.780800, 269.094500, 337.029700)",
        "(282.250700, 267.352400, 339.204000)",
        "(281.489300, 267.151200, 339.809700)",
        "(280.064200, 267.585400, 340.013600)",
        "(278.973800, 269.085800, 338.973300)",
        "(278.262600, 270.757700, 337.916200)",
        "(277.274600, 272.476200, 336.905700)",
        "(276.612400, 275.040100, 334.736000)",
        "(275.281100, 284.526400, 326.277100)",
        "(274.399900, 299.967300, 311.810300)",
        "(274.095600, 316.441200, 296.455300)",
        "(274.410200, 329.744900, 284.264600)",
        "(274.781500, 335.308700, 279.224900)",
        "(275.778300, 345.290200, 270.242100)",
        "(276.875600, 352.477200, 264.036100)",
        "(277.771900, 357.135600, 260.759400)",
        "(278.922000, 358.380200, 260.884900)",
        "(279.678100, 358.503800, 261.217700)",
        "(281.208800, 359.095100, 261.407300)",
        "(282.641100, 359.587400, 261.977500)",
        "(283.755800, 0.943023, 261.767100)",
        "(284.930100, 1.636708, 262.420600)",
        "(285.490500, 1.375987, 263.249300)",
        "(286.774700, 0.638642, 264.924300)",
        "(288.096800, 359.188400, 267.027300)",
        "(288.973300, 357.220200, 269.765600)",
        "(289.218800, 355.958200, 271.591700)",
        "(289.696400, 353.113400, 275.604000)",
        "(290.176900, 350.152500, 279.364500)",
        "(290.974800, 346.765000, 283.302900)",
        "(292.225100, 343.666200, 286.853100)",
        "(293.426800, 341.009400, 289.558700)",
        "(293.896000, 339.387400, 291.181800)",
        "(294.735500, 335.662900, 295.050200)",
        "(296.189700, 331.852600, 298.685100)",
        "(298.848600, 329.675700, 299.999000)",
        "(301.801800, 328.493000, 299.749400)",
        "(303.178600, 327.519300, 299.765900)",
        "(305.789000, 323.527600, 301.668400)",
        "(307.234700, 319.388200, 305.187500)",
        "(307.952000, 316.399800, 308.372600)",
        "(309.656400, 314.479600, 308.854400)",
[truncated: 527,862 more chars]
